# Supplementary material for: Observation of a re-entrant phase transition in the molecular complex tris(μ2-3,5-diiso­propyl-1,2,4-triazolato-κ2 N 1:N 2)trigold(I) under high pressure
Source: IUCrJ. 2016 Aug 18;3(Pt 5):367–76. doi: 10.1107/S2052252516013129 (PMC5391858; doi:10.1107/S2052252516013129)
Supplement: Supplementary file 1 [file m-03-00367-sup1.cif]

data_0.00GPa_296K_Au3triazole-FORM-I
_database_code_depnum_ccdc_archive 'CCDC 1405868'
#==============================================================================

# PROCESSING SUMMARY (IUCr Office Use Only)

_journal_date_recd_electronic      2016-05-03
_journal_date_to_coeditor         ?
_journal_date_from_coeditor       ?
_journal_date_accepted     2016-08-15
_journal_date_printers_first      ?
_journal_date_printers_final      ?
_journal_date_proofs_out          ?
_journal_date_proofs_in           ?
_journal_coeditor_name            ?
_journal_coeditor_code      ED5009SUP1
_journal_coeditor_notes
; ?
;
_journal_paper_category      FA
_journal_techeditor_code      M161312
_iucr_compatibility_tag          ACTA95
_journal_techeditor_notes  
;
;
_journal_coden_ASTM               ?
_journal_name_full                ?
_journal_year                     ?
_journal_volume                   ?
_journal_issue                    ?
_journal_page_first               ?
_journal_page_last                ?
_journal_suppl_publ_number        ?
_journal_suppl_publ_pages         ?

#==============================================================================

_audit_creation_method            SHELXL-97
_publ_contact_author_name         'Christopher H. Woodall'
_publ_contact_author_email        christopherhwoodall@gmail.com  
_chemical_name_systematic
;
tris(3,5-diisopropyl-1,2,4-triazolato-N,N)-tri-gold(I)
;
_chemical_formula_moiety   'C24 H42 Au3 N9' 
_chemical_formula_sum      'C24 H42 Au3 N9' 
_chemical_formula_weight   1047.57
loop_
 _atom_type_symbol
 _atom_type_description
 _atom_type_scat_dispersion_real
 _atom_type_scat_dispersion_imag
 _atom_type_scat_source
 'C'  'C'   0.0026   0.0014
 'International Tables Vol C Tables 4.2.6.8 and 6.1.1.4'
 'H'  'H'   0.0000   0.0000
 'International Tables Vol C Tables 4.2.6.8 and 6.1.1.4'
 'N'  'N'   0.0052   0.0029
 'International Tables Vol C Tables 4.2.6.8 and 6.1.1.4'
 'Au'  'Au'  -1.408   8.039
 'International Tables Vol C Tables 4.2.6.8 and 6.1.1.4'   
_symmetry_cell_setting          'monoclinic'
_symmetry_space_group_name_H-M   'C 2/c'
_symmetry_Int_Tables_number      15
_space_group_name_H-M_alt        'C 1 2/c 1'
_space_group_name_Hall           '-C 2yc'
loop_
  _space_group_symop_id
  _space_group_symop_operation_xyz
 1 'x, y, z'
 2 '-x, y, -z+1/2'
 3 'x+1/2, y+1/2, z'
 4 '-x+1/2, y+1/2, -z+1/2'
 5 '-x, -y, -z'
 6 'x, -y, z-1/2'
 7 '-x+1/2, -y+1/2, -z'
 8 'x+1/2, -y+1/2, z-1/2'
_cell_length_a                    25.058(5)
_cell_length_b                    14.038(3)
_cell_length_c                    18.102(4)
_cell_angle_alpha                 90.00
_cell_angle_beta                  97.313(3)
_cell_angle_gamma                 90.00
_cell_volume                      6316(2)
_cell_formula_units_Z            8
_cell_measurement_temperature     296(2)
_cell_measurement_reflns_used    8157
_cell_measurement_theta_min        2.79
_cell_measurement_theta_max       24.26
_exptl_crystal_description       Block
_exptl_crystal_colour            colourless
_exptl_crystal_size_max          0.45
_exptl_crystal_size_mid          0.36
_exptl_crystal_size_min          0.31
_exptl_crystal_density_diffrn     2.203
_exptl_crystal_density_method     'not measured'
_exptl_crystal_F_000              3888
_exptl_absorpt_coefficient_mu     11.555
_exptl_absorpt_correction_T_min  0.7933
_exptl_absorpt_correction_T_max  1.0000
_exptl_absorpt_correction_type   multi-scan
_exptl_absorpt_process_details
;
SADABS
;
_exptl_special_details            
;
PLAT242_ALERT_2_B Low Ueq as Compared to Neighbors for ..C12 Check 
PLAT220_ALERT_2_C Large Non-Solvent  C  Ueq(max)/Ueq(min) Range 3.7 Ratio 
PLAT222_ALERT_3_C Large Non-Solvent  H  Uiso(max)/Uiso(min) ... 4.2 Ratio 
Errors associated with room temperature data collection.
;
_diffrn_ambient_temperature       296(2)
_diffrn_radiation_wavelength      0.6701
_diffrn_radiation_type            synchrotron 
_diffrn_radiation_monochromator   synchrotron
_diffrn_measurement_device_type   'Bruker APEX-II CCD'
_diffrn_measurement_method        '\f and \w scans' 
_diffrn_detector_area_resol_mean  ?
_diffrn_standards_number          0
_diffrn_standards_interval_count  ? 
_diffrn_standards_interval_time   ? 
_diffrn_standards_decay_%         ? 
_diffrn_reflns_number             42239
_diffrn_reflns_av_R_equivalents   0.0668
_diffrn_reflns_av_sigmaI/netI     0.0770
_diffrn_reflns_limit_h_min        -35
_diffrn_reflns_limit_h_max        35
_diffrn_reflns_limit_k_min        -20
_diffrn_reflns_limit_k_max        19
_diffrn_reflns_limit_l_min        -25
_diffrn_reflns_limit_l_max        25
_diffrn_reflns_theta_min          2.79
_diffrn_reflns_theta_max          28.60
_reflns_number_total              9621
_reflns_number_gt                 7063
_reflns_threshold_expression      >2sigma(I)  
_diffrn_measured_fraction_theta_max    0.997
_diffrn_reflns_theta_full              28.60
_diffrn_measured_fraction_theta_full   0.997
_refine_diff_density_max    0.982
_refine_diff_density_min   -1.014
_refine_diff_density_rms    0.181

_refine_ls_structure_factor_coef  Fsqd
_refine_ls_matrix_type            full
_refine_ls_weighting_scheme       calc
_refine_ls_weighting_details
 'calc w=1/[\s^2^(Fo^2^)+(0.0363P)^2^+2.6605P] where P=(Fo^2^+2Fc^2^)/3'
_atom_sites_solution_primary      direct
_atom_sites_solution_secondary    difmap
_atom_sites_solution_hydrogens    geom
_refine_ls_hydrogen_treatment     constr
_refine_ls_extinction_method      none
_refine_ls_extinction_coef        ?
_refine_ls_number_reflns          9621
_refine_ls_number_parameters      360
_refine_ls_number_restraints      0
_refine_ls_R_factor_all           0.0577
_refine_ls_R_factor_gt            0.0392
_refine_ls_wR_factor_ref          0.1215
_refine_ls_wR_factor_gt           0.1088
_refine_ls_goodness_of_fit_ref    1.049
_refine_ls_restrained_S_all       1.049
_refine_ls_shift/su_max           0.002
_refine_ls_shift/su_mean          0.000
 
loop_
 _atom_site_label
 _atom_site_type_symbol
 _atom_site_fract_x
 _atom_site_fract_y
 _atom_site_fract_z
 _atom_site_U_iso_or_equiv
 _atom_site_adp_type
 _atom_site_occupancy
 _atom_site_symmetry_multiplicity
 _atom_site_calc_flag
 _atom_site_refinement_flags
 _atom_site_disorder_assembly
 _atom_site_disorder_group
C1 C -0.0832(3) 0.5354(5) 0.1404(5) 0.0683(19) Uani 1 1 d . . .
C2 C 0.0002(3) 0.5031(4) 0.1402(5) 0.0626(17) Uani 1 1 d . . .
C3 C 0.1546(3) 0.8146(5) 0.1403(5) 0.0653(18) Uani 1 1 d . . .
C4 C 0.1272(3) 0.9587(5) 0.1417(4) 0.0578(15) Uani 1 1 d . . .
C5 C -0.0990(3) 1.0402(4) 0.1423(4) 0.0607(16) Uani 1 1 d . . .
C6 C -0.1551(3) 0.9279(5) 0.1484(4) 0.0597(16) Uani 1 1 d . . .
C12 C 0.0518(4) 0.4512(5) 0.1334(5) 0.075(2) Uani 1 1 d . A .
H12 H 0.0820 0.4905 0.1557 0.090 Uiso 1 1 calc R . .
C13 C 0.1888(4) 0.7285(6) 0.1339(6) 0.085(3) Uani 1 1 d . . .
H13 H 0.1714 0.6754 0.1567 0.101 Uiso 1 1 calc R . .
C14 C 0.1225(3) 1.0642(5) 0.1332(5) 0.0653(18) Uani 1 1 d . . .
H14 H 0.0949 1.0860 0.1631 0.078 Uiso 1 1 calc R . .
C15 C -0.0741(4) 1.1355(5) 0.1304(5) 0.075(2) Uani 1 1 d . . .
H15 H -0.0382 1.1333 0.1589 0.090 Uiso 1 1 calc R . .
C16 C -0.2060(3) 0.8709(6) 0.1466(5) 0.077(2) Uani 1 1 d . . .
H16 H -0.1985 0.8174 0.1812 0.092 Uiso 1 1 calc R . .
C21 C -0.1673(7) 0.530(3) 0.0628(14) 0.176(17) Uani 0.66(3) 1 d P A 1
H21A H -0.1505 0.5757 0.0340 0.264 Uiso 0.66(3) 1 calc PR A 1
H21B H -0.2048 0.5446 0.0611 0.264 Uiso 0.66(3) 1 calc PR A 1
H21C H -0.1634 0.4673 0.0427 0.264 Uiso 0.66(3) 1 calc PR A 1
C22 C 0.0582(8) 0.4335(16) 0.0546(9) 0.213(12) Uani 1 1 d . . .
H22A H 0.0896 0.3951 0.0520 0.320 Uiso 1 1 calc R A .
H22B H 0.0620 0.4931 0.0299 0.320 Uiso 1 1 calc R . .
H22C H 0.0270 0.4006 0.0308 0.320 Uiso 1 1 calc R . .
C23 C 0.1892(10) 0.7044(17) 0.0555(11) 0.275(17) Uani 1 1 d . . .
H23A H 0.1528 0.6991 0.0316 0.413 Uiso 1 1 calc R . .
H23B H 0.2075 0.6449 0.0517 0.413 Uiso 1 1 calc R . .
H23C H 0.2075 0.7535 0.0317 0.413 Uiso 1 1 calc R . .
C24 C 0.1050(6) 1.0926(7) 0.0537(6) 0.116(4) Uani 1 1 d . . .
H24A H 0.1309 1.0705 0.0229 0.174 Uiso 1 1 calc R . .
H24B H 0.1022 1.1607 0.0504 0.174 Uiso 1 1 calc R . .
H24C H 0.0705 1.0646 0.0371 0.174 Uiso 1 1 calc R . .
C25 C -0.0651(7) 1.1493(8) 0.0516(7) 0.131(5) Uani 1 1 d . . .
H25A H -0.0445 1.0969 0.0362 0.197 Uiso 1 1 calc R . .
H25B H -0.0458 1.2076 0.0471 0.197 Uiso 1 1 calc R . .
H25C H -0.0992 1.1523 0.0207 0.197 Uiso 1 1 calc R . .
C26 C -0.2230(5) 0.8295(10) 0.0698(8) 0.134(5) Uani 1 1 d . . .
H26A H -0.2375 0.8792 0.0367 0.201 Uiso 1 1 calc R . .
H26B H -0.2499 0.7814 0.0729 0.201 Uiso 1 1 calc R . .
H26C H -0.1923 0.8017 0.0512 0.201 Uiso 1 1 calc R . .
C31 C -0.1611(13) 0.454(4) 0.184(3) 0.27(3) Uani 0.66(3) 1 d P A 1
H31A H -0.1375 0.4501 0.2296 0.401 Uiso 0.66(3) 1 calc PR A 1
H31B H -0.1605 0.3951 0.1571 0.401 Uiso 0.66(3) 1 calc PR A 1
H31C H -0.1970 0.4673 0.1937 0.401 Uiso 0.66(3) 1 calc PR A 1
C32 C 0.0535(6) 0.3577(8) 0.1738(8) 0.137(6) Uani 1 1 d . . .
H32A H 0.0489 0.3684 0.2250 0.206 Uiso 1 1 calc R A .
H32B H 0.0875 0.3274 0.1712 0.206 Uiso 1 1 calc R . .
H32C H 0.0250 0.3174 0.1511 0.206 Uiso 1 1 calc R . .
C33 C 0.2423(7) 0.7347(12) 0.1708(12) 0.197(11) Uani 1 1 d . . .
H33A H 0.2642 0.6869 0.1514 0.296 Uiso 1 1 calc R . .
H33B H 0.2421 0.7248 0.2232 0.296 Uiso 1 1 calc R . .
H33C H 0.2567 0.7967 0.1625 0.296 Uiso 1 1 calc R . .
C34 C 0.1758(4) 1.1129(7) 0.1637(7) 0.105(3) Uani 1 1 d . . .
H34A H 0.1876 1.0897 0.2129 0.157 Uiso 1 1 calc R . .
H34B H 0.1704 1.1806 0.1655 0.157 Uiso 1 1 calc R . .
H34C H 0.2025 1.0990 0.1317 0.157 Uiso 1 1 calc R . .
C35 C -0.1019(8) 1.2133(8) 0.1626(11) 0.169(8) Uani 1 1 d . . .
H35A H -0.1372 1.2204 0.1357 0.253 Uiso 1 1 calc R . .
H35B H -0.0820 1.2713 0.1594 0.253 Uiso 1 1 calc R . .
H35C H -0.1048 1.1995 0.2139 0.253 Uiso 1 1 calc R . .
C36 C -0.2504(4) 0.9282(8) 0.1727(8) 0.114(4) Uani 1 1 d . . .
H36A H -0.2402 0.9473 0.2234 0.171 Uiso 1 1 calc R . .
H36B H -0.2825 0.8904 0.1693 0.171 Uiso 1 1 calc R . .
H36C H -0.2570 0.9838 0.1419 0.171 Uiso 1 1 calc R . .
N1 N -0.0560(2) 0.6178(4) 0.1526(3) 0.0577(13) Uani 1 1 d . A .
N2 N -0.0024(2) 0.5969(4) 0.1523(3) 0.0562(13) Uani 1 1 d . A .
N3 N 0.1031(2) 0.8105(4) 0.1510(3) 0.0594(13) Uani 1 1 d . A .
N4 N 0.0861(2) 0.9044(4) 0.1525(3) 0.0540(12) Uani 1 1 d . . .
N5 N -0.0706(2) 0.9607(4) 0.1523(3) 0.0573(13) Uani 1 1 d . . .
N6 N -0.1064(2) 0.8885(4) 0.1572(3) 0.0542(12) Uani 1 1 d . A .
N7 N -0.0492(3) 0.4627(4) 0.1343(4) 0.0682(16) Uani 1 1 d . A .
N8 N 0.1713(3) 0.9061(4) 0.1336(4) 0.0671(15) Uani 1 1 d . . .
N9 N -0.1517(3) 1.0229(4) 0.1389(4) 0.0653(15) Uani 1 1 d . . .
Au1 Au -0.080695(11) 0.752929(16) 0.158837(16) 0.05585(9) Uani 1 1 d . . .
Au2 Au 0.051259(11) 0.702993(16) 0.155227(15) 0.05616(9) Uani 1 1 d . . .
Au3 Au 0.007909(10) 0.932059(17) 0.155874(14) 0.05345(8) Uani 1 1 d . A .
C31B C -0.1644(14) 0.549(3) 0.2009(16) 0.097(12) Uani 0.34(3) 1 d P A 2
H31D H -0.1390 0.5823 0.2357 0.145 Uiso 0.34(3) 1 calc PR A 2
H31E H -0.1733 0.4892 0.2223 0.145 Uiso 0.34(3) 1 calc PR A 2
H31F H -0.1964 0.5865 0.1899 0.145 Uiso 0.34(3) 1 calc PR A 2
C21B C -0.168(3) 0.462(3) 0.084(4) 0.20(4) Uani 0.34(3) 1 d P A 2
H21D H -0.1465 0.4527 0.0442 0.303 Uiso 0.34(3) 1 calc PR A 2
H21E H -0.2033 0.4840 0.0630 0.303 Uiso 0.34(3) 1 calc PR A 2
H21F H -0.1720 0.4020 0.1086 0.303 Uiso 0.34(3) 1 calc PR A 2
C11B C -0.1427(4) 0.5324(8) 0.1374(6) 0.11(2) Uani 0.34(3) 1 d P A 2
H11B H -0.1524 0.5916 0.1103 0.132 Uiso 0.34(3) 1 calc PR A 2
C11 C -0.1427(4) 0.5324(8) 0.1374(6) 0.081(5) Uani 0.66(3) 1 d P A 1
H11 H -0.1536 0.5924 0.1588 0.097 Uiso 0.66(3) 1 calc PR A 1
 
loop_
 _atom_site_aniso_label
 _atom_site_aniso_U_11
 _atom_site_aniso_U_22
 _atom_site_aniso_U_33
 _atom_site_aniso_U_23
 _atom_site_aniso_U_13
 _atom_site_aniso_U_12
C1 0.069(5) 0.054(3) 0.086(5) 0.004(3) 0.023(4) -0.015(3)
C2 0.070(4) 0.041(3) 0.079(5) 0.003(3) 0.017(4) 0.001(3)
C3 0.051(4) 0.058(3) 0.086(5) 0.003(3) 0.006(3) -0.002(3)
C4 0.055(4) 0.062(3) 0.058(4) 0.002(3) 0.012(3) -0.008(3)
C5 0.065(4) 0.048(3) 0.069(4) -0.005(3) 0.010(3) 0.000(3)
C6 0.052(4) 0.056(3) 0.073(4) -0.012(3) 0.012(3) 0.005(3)
C12 0.076(5) 0.052(3) 0.097(6) 0.003(4) 0.013(4) 0.010(3)
C13 0.075(6) 0.065(4) 0.115(8) 0.011(5) 0.016(5) 0.005(4)
C14 0.063(4) 0.057(3) 0.078(5) -0.001(3) 0.015(4) -0.010(3)
C15 0.081(5) 0.054(3) 0.088(6) 0.002(4) -0.001(4) -0.011(3)
C16 0.068(5) 0.073(4) 0.095(6) -0.006(4) 0.027(4) -0.011(4)
C21 0.056(10) 0.34(5) 0.127(18) 0.03(2) 0.005(11) -0.049(17)
C22 0.24(2) 0.29(2) 0.133(12) 0.093(15) 0.106(14) 0.18(2)
C23 0.34(3) 0.29(3) 0.167(17) -0.118(17) -0.071(18) 0.23(3)
C24 0.168(12) 0.065(5) 0.107(8) 0.019(5) -0.008(8) 0.003(6)
C25 0.200(15) 0.090(7) 0.108(8) 0.015(6) 0.033(9) -0.049(8)
C26 0.105(9) 0.159(11) 0.141(11) -0.067(9) 0.029(8) -0.049(9)
C31 0.12(2) 0.32(6) 0.37(6) 0.18(5) 0.05(3) -0.07(3)
C32 0.174(14) 0.098(7) 0.154(11) 0.048(8) 0.077(10) 0.069(8)
C33 0.132(13) 0.168(13) 0.27(2) -0.092(15) -0.071(15) 0.086(11)
C34 0.087(7) 0.077(5) 0.148(10) -0.003(6) 0.004(7) -0.035(5)
C35 0.228(19) 0.070(6) 0.228(19) -0.030(9) 0.105(15) -0.032(9)
C36 0.058(5) 0.116(8) 0.173(12) -0.020(8) 0.038(6) -0.007(5)
N1 0.057(3) 0.048(2) 0.071(3) 0.004(2) 0.019(3) -0.001(2)
N2 0.060(3) 0.043(2) 0.068(4) 0.005(2) 0.013(3) 0.000(2)
N3 0.056(3) 0.055(3) 0.069(4) 0.002(2) 0.012(3) 0.000(2)
N4 0.051(3) 0.053(2) 0.059(3) 0.002(2) 0.009(2) -0.007(2)
N5 0.052(3) 0.045(2) 0.073(4) -0.001(2) 0.003(3) -0.002(2)
N6 0.057(3) 0.049(2) 0.057(3) -0.006(2) 0.008(2) -0.004(2)
N7 0.067(4) 0.047(3) 0.094(5) 0.000(3) 0.022(3) -0.007(3)
N8 0.054(3) 0.064(3) 0.084(4) -0.001(3) 0.012(3) -0.006(3)
N9 0.067(4) 0.051(3) 0.079(4) -0.001(3) 0.010(3) 0.007(3)
Au1 0.05933(17) 0.04679(12) 0.06350(17) -0.00090(10) 0.01580(12) -0.00088(10)
Au2 0.05713(16) 0.04842(12) 0.06375(17) 0.00742(10) 0.01088(12) -0.00392(10)
Au3 0.05126(15) 0.05175(13) 0.05760(15) 0.00066(10) 0.00798(11) -0.00314(9)
C31B 0.11(2) 0.12(3) 0.063(16) 0.001(16) 0.045(16) -0.03(2)
C21B 0.33(9) 0.10(3) 0.21(6) -0.06(3) 0.16(6) -0.10(4)
C11B 0.09(2) 0.13(4) 0.13(4) -0.08(3) 0.07(3) -0.05(3)
C11 0.081(7) 0.081(10) 0.081(8) 0.000(12) 0.010(14) 0.000(13)
 
_geom_special_details
;
 All esds (except the esd in the dihedral angle between two l.s. planes)
 are estimated using the full covariance matrix.  The cell esds are taken
 into account individually in the estimation of esds in distances, angles
 and torsion angles; correlations between esds in cell parameters are only
 used when they are defined by crystal symmetry.  An approximate (isotropic)
 treatment of cell esds is used for estimating esds involving l.s. planes.
;
 
loop_
 _geom_bond_atom_site_label_1
 _geom_bond_atom_site_label_2
 _geom_bond_distance
 _geom_bond_site_symmetry_2
 _geom_bond_publ_flag
C1 N7 1.342(10) . ?
C1 N1 1.346(9) . ?
C1 C11B 1.486(12) . ?
C2 N2 1.338(8) . ?
C2 N7 1.355(10) . ?
C2 C12 1.503(11) . ?
C3 N3 1.331(9) . ?
C3 N8 1.361(9) . ?
C3 C13 1.495(11) . ?
C4 N4 1.316(8) . ?
C4 N8 1.351(10) . ?
C4 C14 1.493(10) . ?
C5 N5 1.324(9) . ?
C5 N9 1.338(10) . ?
C5 C15 1.503(10) . ?
C6 N6 1.330(9) . ?
C6 N9 1.348(8) . ?
C6 C16 1.503(11) . ?
C12 C22 1.477(17) . ?
C12 C32 1.501(13) . ?
C12 H12 0.9800 . ?
C13 C33 1.421(17) . ?
C13 C23 1.46(2) . ?
C13 H13 0.9800 . ?
C14 C24 1.505(13) . ?
C14 C34 1.537(11) . ?
C14 H14 0.9800 . ?
C15 C35 1.455(16) . ?
C15 C25 1.485(15) . ?
C15 H15 0.9800 . ?
C16 C36 1.498(13) . ?
C16 C26 1.517(14) . ?
C16 H16 0.9800 . ?
C21 H21A 0.9600 . ?
C21 H21B 0.9600 . ?
C21 H21C 0.9600 . ?
C22 H22A 0.9600 . ?
C22 H22B 0.9600 . ?
C22 H22C 0.9600 . ?
C23 H23A 0.9600 . ?
C23 H23B 0.9600 . ?
C23 H23C 0.9600 . ?
C24 H24A 0.9600 . ?
C24 H24B 0.9600 . ?
C24 H24C 0.9600 . ?
C25 H25A 0.9600 . ?
C25 H25B 0.9600 . ?
C25 H25C 0.9600 . ?
C26 H26A 0.9600 . ?
C26 H26B 0.9600 . ?
C26 H26C 0.9600 . ?
C31 H31A 0.9600 . ?
C31 H31B 0.9600 . ?
C31 H31C 0.9600 . ?
C32 H32A 0.9600 . ?
C32 H32B 0.9600 . ?
C32 H32C 0.9600 . ?
C33 H33A 0.9600 . ?
C33 H33B 0.9600 . ?
C33 H33C 0.9600 . ?
C34 H34A 0.9600 . ?
C34 H34B 0.9600 . ?
C34 H34C 0.9600 . ?
C35 H35A 0.9600 . ?
C35 H35B 0.9600 . ?
C35 H35C 0.9600 . ?
C36 H36A 0.9600 . ?
C36 H36B 0.9600 . ?
C36 H36C 0.9600 . ?
N1 N2 1.377(8) . ?
N1 Au1 2.002(5) . ?
N2 Au2 2.001(5) . ?
N3 N4 1.387(7) . ?
N3 Au2 1.999(6) . ?
N4 Au3 2.005(6) . ?
N5 N6 1.363(8) . ?
N5 Au3 2.002(6) . ?
N6 Au1 2.008(5) . ?
Au1 Au3 3.3594(6) . ?
C31B C11B 1.35(3) . ?
C31B H31D 0.9600 . ?
C31B H31E 0.9600 . ?
C31B H31F 0.9600 . ?
C21B C11B 1.48(5) . ?
C21B H21D 0.9600 . ?
C21B H21E 0.9600 . ?
C21B H21F 0.9600 . ?
C11B H11B 0.9800 . ?
 
loop_
 _geom_angle_atom_site_label_1
 _geom_angle_atom_site_label_2
 _geom_angle_atom_site_label_3
 _geom_angle
 _geom_angle_site_symmetry_1
 _geom_angle_site_symmetry_3
 _geom_angle_publ_flag
N7 C1 N1 110.8(7) . . ?
N7 C1 C11B 128.2(7) . . ?
N1 C1 C11B 120.9(7) . . ?
N2 C2 N7 111.3(6) . . ?
N2 C2 C12 123.4(7) . . ?
N7 C2 C12 125.4(6) . . ?
N3 C3 N8 111.6(6) . . ?
N3 C3 C13 123.6(7) . . ?
N8 C3 C13 124.8(7) . . ?
N4 C4 N8 111.5(6) . . ?
N4 C4 C14 122.5(7) . . ?
N8 C4 C14 125.8(6) . . ?
N5 C5 N9 111.3(6) . . ?
N5 C5 C15 123.1(7) . . ?
N9 C5 C15 125.5(7) . . ?
N6 C6 N9 110.9(6) . . ?
N6 C6 C16 122.9(6) . . ?
N9 C6 C16 126.1(7) . . ?
C22 C12 C32 108.8(11) . . ?
C22 C12 C2 111.1(9) . . ?
C32 C12 C2 110.8(8) . . ?
C22 C12 H12 108.7 . . ?
C32 C12 H12 108.7 . . ?
C2 C12 H12 108.7 . . ?
C33 C13 C23 110.4(15) . . ?
C33 C13 C3 115.4(9) . . ?
C23 C13 C3 109.7(10) . . ?
C33 C13 H13 107.0 . . ?
C23 C13 H13 107.0 . . ?
C3 C13 H13 107.0 . . ?
C4 C14 C24 111.8(7) . . ?
C4 C14 C34 110.6(7) . . ?
C24 C14 C34 111.1(8) . . ?
C4 C14 H14 107.7 . . ?
C24 C14 H14 107.7 . . ?
C34 C14 H14 107.7 . . ?
C35 C15 C25 115.2(10) . . ?
C35 C15 C5 112.5(9) . . ?
C25 C15 C5 111.7(7) . . ?
C35 C15 H15 105.5 . . ?
C25 C15 H15 105.5 . . ?
C5 C15 H15 105.5 . . ?
C36 C16 C6 111.7(7) . . ?
C36 C16 C26 111.2(10) . . ?
C6 C16 C26 111.3(8) . . ?
C36 C16 H16 107.5 . . ?
C6 C16 H16 107.5 . . ?
C26 C16 H16 107.5 . . ?
H21A C21 H21B 109.5 . . ?
H21A C21 H21C 109.5 . . ?
H21B C21 H21C 109.5 . . ?
C12 C22 H22A 109.5 . . ?
C12 C22 H22B 109.5 . . ?
H22A C22 H22B 109.5 . . ?
C12 C22 H22C 109.5 . . ?
H22A C22 H22C 109.5 . . ?
H22B C22 H22C 109.5 . . ?
C13 C23 H23A 109.5 . . ?
C13 C23 H23B 109.5 . . ?
H23A C23 H23B 109.5 . . ?
C13 C23 H23C 109.5 . . ?
H23A C23 H23C 109.5 . . ?
H23B C23 H23C 109.5 . . ?
C14 C24 H24A 109.5 . . ?
C14 C24 H24B 109.5 . . ?
H24A C24 H24B 109.5 . . ?
C14 C24 H24C 109.5 . . ?
H24A C24 H24C 109.5 . . ?
H24B C24 H24C 109.5 . . ?
C15 C25 H25A 109.5 . . ?
C15 C25 H25B 109.5 . . ?
H25A C25 H25B 109.5 . . ?
C15 C25 H25C 109.5 . . ?
H25A C25 H25C 109.5 . . ?
H25B C25 H25C 109.5 . . ?
C16 C26 H26A 109.5 . . ?
C16 C26 H26B 109.5 . . ?
H26A C26 H26B 109.5 . . ?
C16 C26 H26C 109.5 . . ?
H26A C26 H26C 109.5 . . ?
H26B C26 H26C 109.5 . . ?
H31A C31 H31B 109.5 . . ?
H31A C31 H31C 109.5 . . ?
H31B C31 H31C 109.5 . . ?
C12 C32 H32A 109.5 . . ?
C12 C32 H32B 109.5 . . ?
H32A C32 H32B 109.5 . . ?
C12 C32 H32C 109.5 . . ?
H32A C32 H32C 109.5 . . ?
H32B C32 H32C 109.5 . . ?
C13 C33 H33A 109.5 . . ?
C13 C33 H33B 109.5 . . ?
H33A C33 H33B 109.5 . . ?
C13 C33 H33C 109.5 . . ?
H33A C33 H33C 109.5 . . ?
H33B C33 H33C 109.5 . . ?
C14 C34 H34A 109.5 . . ?
C14 C34 H34B 109.5 . . ?
H34A C34 H34B 109.5 . . ?
C14 C34 H34C 109.5 . . ?
H34A C34 H34C 109.5 . . ?
H34B C34 H34C 109.5 . . ?
C15 C35 H35A 109.5 . . ?
C15 C35 H35B 109.5 . . ?
H35A C35 H35B 109.5 . . ?
C15 C35 H35C 109.5 . . ?
H35A C35 H35C 109.5 . . ?
H35B C35 H35C 109.5 . . ?
C16 C36 H36A 109.5 . . ?
C16 C36 H36B 109.5 . . ?
H36A C36 H36B 109.5 . . ?
C16 C36 H36C 109.5 . . ?
H36A C36 H36C 109.5 . . ?
H36B C36 H36C 109.5 . . ?
C1 N1 N2 106.8(6) . . ?
C1 N1 Au1 132.1(5) . . ?
N2 N1 Au1 120.7(4) . . ?
C2 N2 N1 106.1(5) . . ?
C2 N2 Au2 133.7(5) . . ?
N1 N2 Au2 119.6(4) . . ?
C3 N3 N4 105.6(5) . . ?
C3 N3 Au2 133.2(5) . . ?
N4 N3 Au2 120.9(4) . . ?
C4 N4 N3 107.4(6) . . ?
C4 N4 Au3 132.8(5) . . ?
N3 N4 Au3 119.3(4) . . ?
C5 N5 N6 106.9(6) . . ?
C5 N5 Au3 133.0(5) . . ?
N6 N5 Au3 120.1(4) . . ?
C6 N6 N5 106.5(5) . . ?
C6 N6 Au1 133.1(5) . . ?
N5 N6 Au1 119.5(4) . . ?
C1 N7 C2 104.9(5) . . ?
C4 N8 C3 104.0(6) . . ?
C5 N9 C6 104.5(6) . . ?
N1 Au1 N6 176.0(2) . . ?
N1 Au1 Au3 119.91(17) . . ?
N6 Au1 Au3 60.12(16) . . ?
N3 Au2 N2 176.2(2) . . ?
N5 Au3 N4 176.4(2) . . ?
N5 Au3 Au1 60.10(15) . . ?
N4 Au3 Au1 120.38(15) . . ?
C11B C31B H31D 109.5 . . ?
C11B C31B H31E 109.5 . . ?
H31D C31B H31E 109.5 . . ?
C11B C31B H31F 109.5 . . ?
H31D C31B H31F 109.5 . . ?
H31E C31B H31F 109.5 . . ?
C11B C21B H21D 109.5 . . ?
C11B C21B H21E 109.5 . . ?
H21D C21B H21E 109.5 . . ?
C11B C21B H21F 109.5 . . ?
H21D C21B H21F 109.5 . . ?
H21E C21B H21F 109.5 . . ?
C31B C11B C21B 119(3) . . ?
C31B C11B C1 118.4(17) . . ?
C21B C11B C1 113(3) . . ?
C31B C11B H11B 100.4 . . ?
C21B C11B H11B 100.4 . . ?
C1 C11B H11B 100.4 . . ?

##END
#######################################################################
#
#                 Cambridge Crystallographic Data Centre
#                                CCDC 
#
#######################################################################
#
# If this CIF has been generated directly or indirectly from an entry in the 
# Cambridge Structural Database, then it will include bibliographic, chemical, 
# crystal, experimental, refinement or atomic coordinate data resulting from 
# the CCDC's data processing and validation procedures. Files generated from 
# CSD entries are Copyright 2011 Cambridge Crystallographic Data Centre. They 
# may be used in bona fide research applications only, and may not be copied or 
# further disseminated in any form, whether machine-readable or not, except for 
# the purposes of generating routine backup copies on your local computer 
# system.
# 
# Files arising from any other source may also contain material that is the 
# copyright of third parties, including the originator, and you should check 
# with the originator concerning the permitted uses of the information 
# contained in this CIF.
#
# For further information on the CCDC and the free tools enCIFer and Mercury
# for validating and visualising CIF files, please visit www.ccdc.cam.ac.uk
#
#######################################################################

data_0.21GPa_Au3triazole-FORM-I
_database_code_depnum_ccdc_archive 'CCDC 1405869'
_audit_creation_method            SHELXL-97
_publ_contact_author_name         'Christopher H. Woodall'
_publ_contact_author_email        christopherhwoodall@gmail.com 
_chemical_name_systematic
;
tris(3,5-diisopropyl-1,2,4-triazolato-N,N)-tri-gold(I)
;
_chemical_formula_moiety   'C24 H42 Au3 N9' 
_chemical_formula_sum      'C24 H42 Au3 N9' 
_chemical_formula_weight   1047.57
loop_
 _atom_type_symbol
 _atom_type_description
 _atom_type_scat_dispersion_real
 _atom_type_scat_dispersion_imag
 _atom_type_scat_source
 'C'  'C'   0.0026   0.0014
 'International Tables Vol C Tables 4.2.6.8 and 6.1.1.4'
 'H'  'H'   0.0000   0.0000
 'International Tables Vol C Tables 4.2.6.8 and 6.1.1.4'
 'N'  'N'   0.0052   0.0029
 'International Tables Vol C Tables 4.2.6.8 and 6.1.1.4'
 'Au'  'Au'  -1.408 8.039
 'International Tables Vol C Tables 4.2.6.8 and 6.1.1.4' 
_symmetry_cell_setting          'monoclinic'
_symmetry_space_group_name_H-M   'C 2/c'
_symmetry_Int_Tables_number      15
_space_group_name_H-M_alt        'C 1 2/c 1'
_space_group_name_Hall           '-C 2yc'
loop_
  _space_group_symop_id
  _space_group_symop_operation_xyz
 1 'x, y, z'
 2 '-x, y, -z+1/2'
 3 'x+1/2, y+1/2, z'
 4 '-x+1/2, y+1/2, -z+1/2'
 5 '-x, -y, -z'
 6 'x, -y, z-1/2'
 7 '-x+1/2, -y+1/2, -z'
 8 'x+1/2, -y+1/2, z-1/2'
_cell_length_a                   24.7872(11)
_cell_length_b                   13.8653(8)
_cell_length_c                   17.7857(13)
_cell_angle_alpha                90.00
_cell_angle_beta                 97.493(4)
_cell_angle_gamma                90.00
_cell_volume                     6060.4(6)
_cell_formula_units_Z            8
_cell_measurement_temperature   293.00(14)
_cell_measurement_reflns_used    8161
_cell_measurement_theta_min        2.51
_cell_measurement_theta_max       25.74
_exptl_crystal_description       Block
_exptl_crystal_colour            colourless
_exptl_crystal_size_max          0.08
_exptl_crystal_size_mid          0.075
_exptl_crystal_size_min          0.05
_exptl_crystal_density_diffrn     2.296
_exptl_crystal_density_method     'not measured'
_exptl_crystal_F_000              3888
_exptl_absorpt_coefficient_mu     12.042
_exptl_absorpt_correction_T_min  0.7903
_exptl_absorpt_correction_T_max  1.0000
_exptl_absorpt_correction_type   multi-scan
_exptl_absorpt_process_details
;
SADABS
;
_exptl_special_details
;
Data was collected in a Merrill Bassett DAC and collected in one 
orientation due 
to time constraints
DAC opening angle of 40 degrees
PLAT029_ALERT_3_A _diffrn_measured_fraction_theta_full Low ..0.465 Note
Low completeness due to shadowing of diffraction from the cell. 
PLAT201_ALERT_2_A Isotropic non-H Atoms in Main Residue(s) ..33 Report
Not all atoms could be refined anisotropically across all data sets so 
to remain 
consistent through-out all 
datasets only Au was refined anisotropically
PLAT242_ALERT_2_B Low Ueq as Compared to Neighbours for ...C11 Check 
PLAT242_ALERT_2_B Low       Ueq as Compared to Neighbours for ...C13 Check 
Large Ueq is not unexpected for these atoms due to its position 
in the Isopropyl group
PLAT002_ALERT_2_G Number of Distance or Angle Restraints on AtSite         
33 Note 
All C-C and C-N distances have been restrained to their ambient pressure values 
;
_diffrn_ambient_temperature       293(2) 
_diffrn_radiation_wavelength      0.6701
_diffrn_radiation_type            synchrotron 
_diffrn_radiation_monochromator   synchrotron
_diffrn_measurement_device_type   'Bruker APEX-II CCD'
_diffrn_measurement_method        '\f and \w scans' 
_diffrn_standards_number          0
_diffrn_standards_interval_count  ? 
_diffrn_standards_interval_time   ? 
_diffrn_standards_decay_%         ? 
_diffrn_reflns_number             19816
_diffrn_reflns_av_R_equivalents   0.0548
_diffrn_reflns_av_sigmaI/netI     0.0482
_diffrn_reflns_limit_h_min        -35
_diffrn_reflns_limit_h_max        35
_diffrn_reflns_limit_k_min        -17
_diffrn_reflns_limit_k_max        17
_diffrn_reflns_limit_l_min        -19
_diffrn_reflns_limit_l_max        19
_diffrn_reflns_theta_min          3.13
_diffrn_reflns_theta_max          28.60
_reflns_number_total              4311
_reflns_number_gt                 3267
_reflns_threshold_expression      >2sigma(I)
_diffrn_measured_fraction_theta_max    0.465
_diffrn_reflns_theta_full              28.60
_diffrn_measured_fraction_theta_full   0.465
_refine_diff_density_max    1.710
_refine_diff_density_min   -1.289
_refine_diff_density_rms    0.305

_refine_ls_structure_factor_coef  Fsqd
_refine_ls_matrix_type            full
_refine_ls_weighting_scheme       calc
_refine_ls_weighting_details
 'calc w=1/[\s^2^(Fo^2^)+(0.1565P)^2^+0.0000P] where P=(Fo^2^+2Fc^2^)/3'
_atom_sites_solution_primary      direct
_atom_sites_solution_secondary    difmap
_atom_sites_solution_hydrogens    geom
_refine_ls_hydrogen_treatment     constr
_refine_ls_extinction_method      none
_refine_ls_extinction_coef        ?
_refine_ls_number_reflns          4311
_refine_ls_number_parameters      166
_refine_ls_number_restraints      68
_refine_ls_R_factor_all           0.0741
_refine_ls_R_factor_gt            0.0557
_refine_ls_wR_factor_ref          0.2302
_refine_ls_wR_factor_gt           0.1940
_refine_ls_goodness_of_fit_ref    1.117
_refine_ls_restrained_S_all       1.114
_refine_ls_shift/su_max           0.000
_refine_ls_shift/su_mean          0.000
 
loop_
 _atom_site_label
 _atom_site_type_symbol
 _atom_site_fract_x
 _atom_site_fract_y
 _atom_site_fract_z
 _atom_site_U_iso_or_equiv
 _atom_site_adp_type
 _atom_site_occupancy
 _atom_site_symmetry_multiplicity
 _atom_site_calc_flag
 _atom_site_refinement_flags
 _atom_site_disorder_assembly
 _atom_site_disorder_group
C1 C -0.0823(5) 0.5338(11) 0.1421(13) 0.065(5) Uiso 1 1 d DU . .
C2 C 0.0012(5) 0.5028(10) 0.1405(12) 0.057(4) Uiso 1 1 d D . .
C3 C 0.1556(5) 0.8173(9) 0.1390(11) 0.055(4) Uiso 1 1 d D . .
C4 C 0.1280(5) 0.9615(8) 0.1413(11) 0.049(4) Uiso 1 1 d D . .
C5 C -0.1007(5) 1.0451(9) 0.1430(11) 0.052(4) Uiso 1 1 d D . .
C6 C -0.1564(5) 0.9287(9) 0.1494(12) 0.054(4) Uiso 1 1 d D . .
C12 C 0.0532(6) 0.4493(13) 0.1345(13) 0.070(5) Uiso 1 1 d D . .
H12 H 0.0832 0.4893 0.1585 0.084 Uiso 1 1 calc R . .
C13 C 0.1896(7) 0.7305(12) 0.1312(14) 0.073(5) Uiso 1 1 d DU . .
H13 H 0.1730 0.6781 0.1572 0.087 Uiso 1 1 calc R . .
C14 C 0.1240(6) 1.0686(9) 0.1324(10) 0.052(4) Uiso 1 1 d D . .
H14 H 0.0955 1.0909 0.1616 0.062 Uiso 1 1 calc R . .
C15 C -0.0736(8) 1.1370(11) 0.1328(12) 0.069(5) Uiso 1 1 d D . .
H15 H -0.0390 1.1342 0.1662 0.083 Uiso 1 1 calc R . .
C16 C -0.2073(6) 0.8705(11) 0.1483(12) 0.062(5) Uiso 1 1 d D . .
H16 H -0.2006 0.8170 0.1844 0.074 Uiso 1 1 calc R . .
C21 C -0.1699(15) 0.517(3) 0.0524(18) 0.20(2) Uiso 1 1 d DU . .
H21A H -0.1467 0.5438 0.0186 0.299 Uiso 1 1 calc R . .
H21B H -0.2039 0.5510 0.0468 0.299 Uiso 1 1 calc R . .
H21C H -0.1764 0.4500 0.0404 0.299 Uiso 1 1 calc R . .
C22 C 0.0615(15) 0.436(3) 0.0519(17) 0.155(13) Uiso 1 1 d D . .
H22A H 0.0949 0.4015 0.0494 0.233 Uiso 1 1 calc R . .
H22B H 0.0632 0.4977 0.0282 0.233 Uiso 1 1 calc R . .
H22C H 0.0317 0.3996 0.0261 0.233 Uiso 1 1 calc R . .
C23 C 0.1842(15) 0.703(3) 0.0493(18) 0.174(16) Uiso 1 1 d DU . .
H23A H 0.1464 0.6957 0.0300 0.261 Uiso 1 1 calc R . .
H23B H 0.2027 0.6428 0.0441 0.261 Uiso 1 1 calc R . .
H23C H 0.2001 0.7520 0.0212 0.261 Uiso 1 1 calc R . .
C24 C 0.1068(9) 1.0973(16) 0.0498(12) 0.085(6) Uiso 1 1 d D . .
H24A H 0.1284 1.0626 0.0178 0.128 Uiso 1 1 calc R . .
H24B H 0.1121 1.1653 0.0440 0.128 Uiso 1 1 calc R . .
H24C H 0.0691 1.0818 0.0357 0.128 Uiso 1 1 calc R . .
C25 C -0.0596(10) 1.1532(19) 0.0568(14) 0.100(8) Uiso 1 1 d D . .
H25A H -0.0298 1.1120 0.0485 0.150 Uiso 1 1 calc R . .
H25B H -0.0492 1.2194 0.0518 0.150 Uiso 1 1 calc R . .
H25C H -0.0905 1.1390 0.0201 0.150 Uiso 1 1 calc R . .
C26 C -0.2243(9) 0.8307(18) 0.0704(13) 0.100(8) Uiso 1 1 d D . .
H26A H -0.2230 0.8810 0.0335 0.150 Uiso 1 1 calc R . .
H26B H -0.2606 0.8058 0.0672 0.150 Uiso 1 1 calc R . .
H26C H -0.1999 0.7797 0.0605 0.150 Uiso 1 1 calc R . .
C31 C -0.1651(19) 0.522(4) 0.201(2) 0.25(3) Uiso 1 1 d DU . .
H31A H -0.1367 0.5344 0.2424 0.381 Uiso 1 1 calc R . .
H31B H -0.1802 0.4591 0.2077 0.381 Uiso 1 1 calc R . .
H31C H -0.1932 0.5697 0.2015 0.381 Uiso 1 1 calc R . .
C32 C 0.0546(12) 0.3569(17) 0.1767(19) 0.124(11) Uiso 1 1 d D . .
H32A H 0.0425 0.3675 0.2252 0.186 Uiso 1 1 calc R . .
H32B H 0.0912 0.3325 0.1840 0.186 Uiso 1 1 calc R . .
H32C H 0.0311 0.3110 0.1484 0.186 Uiso 1 1 calc R . .
C33 C 0.2457(10) 0.742(3) 0.171(2) 0.158(16) Uiso 1 1 d DU . .
H33A H 0.2441 0.7652 0.2219 0.237 Uiso 1 1 calc R . .
H33B H 0.2651 0.7882 0.1445 0.237 Uiso 1 1 calc R . .
H33C H 0.2643 0.6815 0.1733 0.237 Uiso 1 1 calc R . .
C34 C 0.1751(8) 1.1208(17) 0.1619(16) 0.100(8) Uiso 1 1 d D . .
H34A H 0.1697 1.1890 0.1549 0.150 Uiso 1 1 calc R . .
H34B H 0.2041 1.0998 0.1349 0.150 Uiso 1 1 calc R . .
H34C H 0.1844 1.1072 0.2149 0.150 Uiso 1 1 calc R . .
C35 C -0.1040(13) 1.2181(18) 0.161(2) 0.136(12) Uiso 1 1 d D . .
H35A H -0.0789 1.2639 0.1861 0.204 Uiso 1 1 calc R . .
H35B H -0.1273 1.1943 0.1958 0.204 Uiso 1 1 calc R . .
H35C H -0.1257 1.2488 0.1189 0.204 Uiso 1 1 calc R . .
C36 C -0.2519(7) 0.9337(15) 0.1715(15) 0.080(6) Uiso 1 1 d D . .
H36A H -0.2401 0.9616 0.2203 0.121 Uiso 1 1 calc R . .
H36B H -0.2839 0.8957 0.1741 0.121 Uiso 1 1 calc R . .
H36C H -0.2599 0.9842 0.1348 0.121 Uiso 1 1 calc R . .
N1 N -0.0556(5) 0.6165(9) 0.1520(9) 0.051(3) Uiso 1 1 d D . .
N2 N -0.0020(4) 0.5973(8) 0.1511(9) 0.046(3) Uiso 1 1 d D . .
N3 N 0.1042(4) 0.8119(8) 0.1521(9) 0.047(3) Uiso 1 1 d D . .
N4 N 0.0851(4) 0.9051(8) 0.1523(8) 0.041(3) Uiso 1 1 d D . .
N5 N -0.0716(4) 0.9646(8) 0.1536(9) 0.048(3) Uiso 1 1 d D . .
N6 N -0.1073(4) 0.8893(8) 0.1587(9) 0.046(3) Uiso 1 1 d D . .
N7 N -0.0478(5) 0.4597(11) 0.1362(11) 0.069(4) Uiso 1 1 d D . .
N8 N 0.1723(5) 0.9096(8) 0.1328(10) 0.055(3) Uiso 1 1 d D . .
N9 N -0.1536(5) 1.0258(9) 0.1407(11) 0.061(4) Uiso 1 1 d D . .
Au1 Au -0.08095(3) 0.75265(4) 0.15898(4) 0.0507(3) Uani 1 1 d . . .
Au2 Au 0.05194(2) 0.70370(5) 0.15481(4) 0.0513(3) Uani 1 1 d . . .
Au3 Au 0.00773(2) 0.93407(5) 0.15561(4) 0.0482(2) Uani 1 1 d . . .
C11 C -0.1434(6) 0.5258(17) 0.1314(15) 0.085(6) Uiso 1 1 d DU . .
H11 H -0.1472 0.5961 0.1295 0.102 Uiso 1 1 calc R . .
 
loop_
 _atom_site_aniso_label
 _atom_site_aniso_U_11
 _atom_site_aniso_U_22
 _atom_site_aniso_U_33
 _atom_site_aniso_U_23
 _atom_site_aniso_U_13
 _atom_site_aniso_U_12
Au1 0.0551(4) 0.0465(5) 0.0524(8) -0.0010(2) 0.0148(4) -0.0006(2)
Au2 0.0542(4) 0.0471(5) 0.0533(8) 0.0068(2) 0.0098(4) -0.0034(2)
Au3 0.0474(3) 0.0512(5) 0.0465(7) 0.0006(2) 0.0080(4) -0.0029(2)
 
_geom_special_details
;
 All esds (except the esd in the dihedral angle between two l.s. planes)
 are estimated using the full covariance matrix.  The cell esds are taken
 into account individually in the estimation of esds in distances, angles
 and torsion angles; correlations between esds in cell parameters are only
 used when they are defined by crystal symmetry.  An approximate (isotropic)
 treatment of cell esds is used for estimating esds involving l.s. planes.
;
 
loop_
 _geom_bond_atom_site_label_1
 _geom_bond_atom_site_label_2
 _geom_bond_distance
 _geom_bond_site_symmetry_2
 _geom_bond_publ_flag
C1 N1 1.324(14) . ?
C1 N7 1.350(15) . ?
C1 C11 1.505(15) . ?
C2 N2 1.327(14) . ?
C2 N7 1.347(14) . ?
C2 C12 1.502(15) . ?
C3 N3 1.327(13) . ?
C3 N8 1.354(14) . ?
C3 C13 1.487(15) . ?
C4 N8 1.337(13) . ?
C4 N4 1.355(13) . ?
C4 C14 1.496(14) . ?
C5 N5 1.328(14) . ?
C5 N9 1.333(14) . ?
C5 C15 1.462(14) . ?
C6 N6 1.325(14) . ?
C6 N9 1.358(14) . ?
C6 C16 1.496(14) . ?
C12 C32 1.483(17) . ?
C12 C22 1.521(18) . ?
C12 H12 0.9800 . ?
C13 C33 1.488(18) . ?
C13 C23 1.495(18) . ?
C13 H13 0.9800 . ?
C14 C34 1.495(16) . ?
C14 C24 1.528(17) . ?
C14 H14 0.9800 . ?
C15 C25 1.457(17) . ?
C15 C35 1.477(17) . ?
C15 H15 0.9800 . ?
C16 C26 1.501(17) . ?
C16 C36 1.508(16) . ?
C16 H16 0.9800 . ?
C21 C11 1.477(18) . ?
C21 H21A 0.9600 . ?
C21 H21B 0.9600 . ?
C21 H21C 0.9600 . ?
C22 H22A 0.9600 . ?
C22 H22B 0.9600 . ?
C22 H22C 0.9600 . ?
C23 H23A 0.9600 . ?
C23 H23B 0.9600 . ?
C23 H23C 0.9600 . ?
C24 H24A 0.9600 . ?
C24 H24B 0.9600 . ?
C24 H24C 0.9600 . ?
C25 H25A 0.9600 . ?
C25 H25B 0.9600 . ?
C25 H25C 0.9600 . ?
C26 H26A 0.9600 . ?
C26 H26B 0.9600 . ?
C26 H26C 0.9600 . ?
C31 C11 1.421(19) . ?
C31 H31A 0.9600 . ?
C31 H31B 0.9600 . ?
C31 H31C 0.9600 . ?
C32 H32A 0.9600 . ?
C32 H32B 0.9600 . ?
C32 H32C 0.9600 . ?
C33 H33A 0.9600 . ?
C33 H33B 0.9600 . ?
C33 H33C 0.9600 . ?
C34 H34A 0.9600 . ?
C34 H34B 0.9600 . ?
C34 H34C 0.9600 . ?
C35 H35A 0.9600 . ?
C35 H35B 0.9600 . ?
C35 H35C 0.9600 . ?
C36 H36A 0.9600 . ?
C36 H36B 0.9600 . ?
C36 H36C 0.9600 . ?
N1 N2 1.358(13) . ?
N1 Au1 1.999(12) . ?
N2 Au2 1.986(11) . ?
N3 N4 1.376(12) . ?
N3 Au2 1.986(11) . ?
N4 Au3 1.968(10) . ?
N5 N6 1.379(13) . ?
N5 Au3 2.008(11) . ?
N6 Au1 2.004(12) . ?
Au1 Au3 3.3462(9) . ?
Au1 Au2 3.3653(11) 2 ?
Au1 Au2 3.3735(9) . ?
Au2 Au1 3.3653(11) 2 ?
Au2 Au3 3.3776(9) . ?
C11 H11 0.9800 . ?
 
loop_
 _geom_angle_atom_site_label_1
 _geom_angle_atom_site_label_2
 _geom_angle_atom_site_label_3
 _geom_angle
 _geom_angle_site_symmetry_1
 _geom_angle_site_symmetry_3
 _geom_angle_publ_flag
N1 C1 N7 111.0(12) . . ?
N1 C1 C11 124.0(14) . . ?
N7 C1 C11 124.8(14) . . ?
N2 C2 N7 112.1(11) . . ?
N2 C2 C12 124.4(13) . . ?
N7 C2 C12 123.6(13) . . ?
N3 C3 N8 112.2(11) . . ?
N3 C3 C13 122.6(13) . . ?
N8 C3 C13 125.1(13) . . ?
N8 C4 N4 112.1(11) . . ?
N8 C4 C14 124.6(11) . . ?
N4 C4 C14 123.1(11) . . ?
N5 C5 N9 110.4(11) . . ?
N5 C5 C15 120.0(12) . . ?
N9 C5 C15 129.5(13) . . ?
N6 C6 N9 111.3(11) . . ?
N6 C6 C16 122.6(12) . . ?
N9 C6 C16 126.1(12) . . ?
C32 C12 C2 110.8(16) . . ?
C32 C12 C22 113(2) . . ?
C2 C12 C22 110.8(18) . . ?
C32 C12 H12 107.4 . . ?
C2 C12 H12 107.4 . . ?
C22 C12 H12 107.4 . . ?
C3 C13 C33 111.8(17) . . ?
C3 C13 C23 108.6(18) . . ?
C33 C13 C23 117(3) . . ?
C3 C13 H13 106.2 . . ?
C33 C13 H13 106.2 . . ?
C23 C13 H13 106.2 . . ?
C34 C14 C4 113.7(14) . . ?
C34 C14 C24 109.2(17) . . ?
C4 C14 C24 111.5(13) . . ?
C34 C14 H14 107.4 . . ?
C4 C14 H14 107.4 . . ?
C24 C14 H14 107.4 . . ?
C25 C15 C5 114.8(16) . . ?
C25 C15 C35 113(2) . . ?
C5 C15 C35 111.1(17) . . ?
C25 C15 H15 105.7 . . ?
C5 C15 H15 105.7 . . ?
C35 C15 H15 105.7 . . ?
C6 C16 C26 110.1(15) . . ?
C6 C16 C36 109.2(13) . . ?
C26 C16 C36 109.9(18) . . ?
C6 C16 H16 109.2 . . ?
C26 C16 H16 109.2 . . ?
C36 C16 H16 109.2 . . ?
C11 C21 H21A 109.5 . . ?
C11 C21 H21B 109.5 . . ?
H21A C21 H21B 109.5 . . ?
C11 C21 H21C 109.5 . . ?
H21A C21 H21C 109.5 . . ?
H21B C21 H21C 109.5 . . ?
C12 C22 H22A 109.5 . . ?
C12 C22 H22B 109.5 . . ?
H22A C22 H22B 109.5 . . ?
C12 C22 H22C 109.5 . . ?
H22A C22 H22C 109.5 . . ?
H22B C22 H22C 109.5 . . ?
C13 C23 H23A 109.5 . . ?
C13 C23 H23B 109.5 . . ?
H23A C23 H23B 109.5 . . ?
C13 C23 H23C 109.5 . . ?
H23A C23 H23C 109.5 . . ?
H23B C23 H23C 109.5 . . ?
C14 C24 H24A 109.5 . . ?
C14 C24 H24B 109.5 . . ?
H24A C24 H24B 109.5 . . ?
C14 C24 H24C 109.5 . . ?
H24A C24 H24C 109.5 . . ?
H24B C24 H24C 109.5 . . ?
C15 C25 H25A 109.5 . . ?
C15 C25 H25B 109.5 . . ?
H25A C25 H25B 109.5 . . ?
C15 C25 H25C 109.5 . . ?
H25A C25 H25C 109.5 . . ?
H25B C25 H25C 109.5 . . ?
C16 C26 H26A 109.5 . . ?
C16 C26 H26B 109.5 . . ?
H26A C26 H26B 109.5 . . ?
C16 C26 H26C 109.5 . . ?
H26A C26 H26C 109.5 . . ?
H26B C26 H26C 109.5 . . ?
C11 C31 H31A 109.5 . . ?
C11 C31 H31B 109.5 . . ?
H31A C31 H31B 109.5 . . ?
C11 C31 H31C 109.5 . . ?
H31A C31 H31C 109.5 . . ?
H31B C31 H31C 109.5 . . ?
C12 C32 H32A 109.5 . . ?
C12 C32 H32B 109.5 . . ?
H32A C32 H32B 109.5 . . ?
C12 C32 H32C 109.5 . . ?
H32A C32 H32C 109.5 . . ?
H32B C32 H32C 109.5 . . ?
C13 C33 H33A 109.5 . . ?
C13 C33 H33B 109.5 . . ?
H33A C33 H33B 109.5 . . ?
C13 C33 H33C 109.5 . . ?
H33A C33 H33C 109.5 . . ?
H33B C33 H33C 109.5 . . ?
C14 C34 H34A 109.5 . . ?
C14 C34 H34B 109.5 . . ?
H34A C34 H34B 109.5 . . ?
C14 C34 H34C 109.5 . . ?
H34A C34 H34C 109.5 . . ?
H34B C34 H34C 109.5 . . ?
C15 C35 H35A 109.5 . . ?
C15 C35 H35B 109.5 . . ?
H35A C35 H35B 109.5 . . ?
C15 C35 H35C 109.5 . . ?
H35A C35 H35C 109.5 . . ?
H35B C35 H35C 109.5 . . ?
C16 C36 H36A 109.5 . . ?
C16 C36 H36B 109.5 . . ?
H36A C36 H36B 109.5 . . ?
C16 C36 H36C 109.5 . . ?
H36A C36 H36C 109.5 . . ?
H36B C36 H36C 109.5 . . ?
C1 N1 N2 107.6(11) . . ?
C1 N1 Au1 132.0(9) . . ?
N2 N1 Au1 120.2(9) . . ?
C2 N2 N1 105.7(10) . . ?
C2 N2 Au2 133.3(9) . . ?
N1 N2 Au2 120.6(9) . . ?
C3 N3 N4 106.6(10) . . ?
C3 N3 Au2 133.7(9) . . ?
N4 N3 Au2 118.9(8) . . ?
C4 N4 N3 105.4(9) . . ?
C4 N4 Au3 132.3(9) . . ?
N3 N4 Au3 121.9(8) . . ?
C5 N5 N6 107.8(10) . . ?
C5 N5 Au3 133.8(9) . . ?
N6 N5 Au3 118.3(8) . . ?
C6 N6 N5 105.4(11) . . ?
C6 N6 Au1 133.2(9) . . ?
N5 N6 Au1 120.3(8) . . ?
C2 N7 C1 103.5(12) . . ?
C4 N8 C3 103.6(11) . . ?
C5 N9 C6 105.1(11) . . ?
N1 Au1 N6 176.3(6) . . ?
N1 Au1 Au3 119.7(3) . . ?
N6 Au1 Au3 60.3(3) . . ?
N1 Au1 Au2 80.9(5) . 2 ?
N6 Au1 Au2 102.8(4) . 2 ?
Au3 Au1 Au2 96.47(2) . 2 ?
N1 Au1 Au2 59.5(3) . . ?
N6 Au1 Au2 120.6(3) . . ?
Au3 Au1 Au2 60.349(18) . . ?
Au2 Au1 Au2 84.10(2) 2 . ?
N2 Au2 N3 176.6(6) . . ?
N2 Au2 Au1 103.8(4) . 2 ?
N3 Au2 Au1 79.4(4) . 2 ?
N2 Au2 Au1 59.7(3) . . ?
N3 Au2 Au1 119.3(3) . . ?
Au1 Au2 Au1 91.24(2) 2 . ?
N2 Au2 Au3 119.0(3) . . ?
N3 Au2 Au3 59.9(3) . . ?
Au1 Au2 Au3 80.38(2) 2 . ?
Au1 Au2 Au3 59.424(17) . . ?
N4 Au3 N5 177.2(6) . . ?
N4 Au3 Au1 119.5(3) . . ?
N5 Au3 Au1 61.0(3) . . ?
N4 Au3 Au2 59.2(3) . . ?
N5 Au3 Au2 121.1(3) . . ?
Au1 Au3 Au2 60.227(18) . . ?
C31 C11 C21 131(3) . . ?
C31 C11 C1 112(2) . . ?
C21 C11 C1 116(2) . . ?
C31 C11 H11 91.2 . . ?
C21 C11 H11 91.2 . . ?
C1 C11 H11 91.2 . . ?

##END
#######################################################################
#
#                 Cambridge Crystallographic Data Centre
#                                CCDC 
#
#######################################################################
#
# If this CIF has been generated directly or indirectly from an entry in the 
# Cambridge Structural Database, then it will include bibliographic, chemical, 
# crystal, experimental, refinement or atomic coordinate data resulting from 
# the CCDC's data processing and validation procedures. Files generated from 
# CSD entries are Copyright 2011 Cambridge Crystallographic Data Centre. They 
# may be used in bona fide research applications only, and may not be copied or 
# further disseminated in any form, whether machine-readable or not, except for 
# the purposes of generating routine backup copies on your local computer 
# system.
# 
# Files arising from any other source may also contain material that is the 
# copyright of third parties, including the originator, and you should check 
# with the originator concerning the permitted uses of the information 
# contained in this CIF.
#
# For further information on the CCDC and the free tools enCIFer and Mercury
# for validating and visualising CIF files, please visit www.ccdc.cam.ac.uk
#
#######################################################################

data_0.41GPa_Au3triazole-FORM-I
_database_code_depnum_ccdc_archive 'CCDC 1405870'
_audit_creation_method            SHELXL-97
_publ_contact_author_name         'Christopher H. Woodall'
_publ_contact_author_email        christopherhwoodall@gmail.com 
_chemical_name_systematic
;
tris(3,5-diisopropyl-1,2,4-triazolato-N,N)-tri-gold(I)
;
_chemical_formula_moiety   'C24 H42 Au3 N9' 
_chemical_formula_sum      'C24 H42 Au3 N9' 
_chemical_formula_weight   1047.57
loop_
 _atom_type_symbol
 _atom_type_description
 _atom_type_scat_dispersion_real
 _atom_type_scat_dispersion_imag
 _atom_type_scat_source
 'C'  'C'   0.0026   0.0014
 'International Tables Vol C Tables 4.2.6.8 and 6.1.1.4'
 'H'  'H'   0.0000   0.0000
 'International Tables Vol C Tables 4.2.6.8 and 6.1.1.4'
 'N'  'N'   0.0052   0.0029
 'International Tables Vol C Tables 4.2.6.8 and 6.1.1.4'
 'Au'  'Au'  -1.408   8.039
 'International Tables Vol C Tables 4.2.6.8 and 6.1.1.4' 
_symmetry_cell_setting          'monoclinic'
_symmetry_space_group_name_H-M   'C 2/c'
_symmetry_Int_Tables_number      15
_space_group_name_H-M_alt        'C 1 2/c 1'
_space_group_name_Hall           '-C 2yc'
loop_
  _space_group_symop_id
  _space_group_symop_operation_xyz
 1 'x, y, z'
 2 '-x, y, -z+1/2'
 3 'x+1/2, y+1/2, z'
 4 '-x+1/2, y+1/2, -z+1/2'
 5 '-x, -y, -z'
 6 'x, -y, z-1/2'
 7 '-x+1/2, -y+1/2, -z'
 8 'x+1/2, -y+1/2, z-1/2'
_cell_length_a                   24.641(4)
_cell_length_b                   13.7018(6)
_cell_length_c                   17.5317(9)
_cell_angle_alpha                90.00
_cell_angle_beta                 97.572(8)
_cell_angle_gamma                90.00
_cell_volume                     5867.6(9)
_cell_formula_units_Z            8
_cell_measurement_temperature   293.00(14)
_cell_measurement_reflns_used    6919
_cell_measurement_theta_min        2.65
_cell_measurement_theta_max       27.37
_exptl_crystal_description       Block
_exptl_crystal_colour            colourless
_exptl_crystal_size_max          0.08
_exptl_crystal_size_mid          0.075
_exptl_crystal_size_min          0.05
_exptl_crystal_density_diffrn     2.372
_exptl_crystal_density_method     'not measured'
_exptl_crystal_F_000              3888
_exptl_absorpt_coefficient_mu     12.438
_exptl_absorpt_correction_T_min  0.6227 
_exptl_absorpt_correction_T_max  1.0000
_exptl_absorpt_correction_type   multi-scan
_exptl_absorpt_process_details
;
SADABS
;
_exptl_special_details
;
Data was collected in a Merril Bassett DAC and collected in one orientation
 due to time constraints 
DAC opening angle of 40 degrees.
PLAT029_ALERT_3_A _diffrn_measured_fraction_theta_full Low ..0.315 Note
Low completeness due to shadowing of diffraction from the cell.   
PLAT201_ALERT_2_A Isotropic non-H Atoms in Main Residue(s) ..33 Report
Not all atoms could be refined anisotropically across all data sets so to 
remain consistent through-out all 
datasets only Au was refined anisotropically
PLAT413_ALERT_2_C Short Inter XH3 .. XHn H21C..H23 2.11 Ang.  
PLAT413_ALERT_2_C Short Inter XH3 .. XHn H31B..H36 2.05 Ang.  
PLAT413_ALERT_2_C Short Inter XH3 .. XHn H33C..H35 2.01 Ang.  
Short inter-hydrogen distances are to be expected in a 
high-pressure study
;
_diffrn_ambient_temperature       293(2) 
_diffrn_radiation_wavelength      0.6701
_diffrn_radiation_type            synchrotron 
_diffrn_radiation_monochromator   synchrotron
_diffrn_measurement_device_type   'Bruker APEX-II CCD'
_diffrn_measurement_method        '\f and \w scans' 
_diffrn_standards_number          0
_diffrn_standards_interval_count  ? 
_diffrn_standards_interval_time   ? 
_diffrn_standards_decay_%         ? 
_diffrn_reflns_number             17499
_diffrn_reflns_av_R_equivalents   0.0732
_diffrn_reflns_av_sigmaI/netI     0.0587
_diffrn_reflns_limit_h_min        -12
_diffrn_reflns_limit_h_max        12
_diffrn_reflns_limit_k_min        -19
_diffrn_reflns_limit_k_max        19
_diffrn_reflns_limit_l_min        -25
_diffrn_reflns_limit_l_max        25
_diffrn_reflns_theta_min          2.65
_diffrn_reflns_theta_max          28.60
_reflns_number_total              2746
_reflns_number_gt                 2095
_reflns_threshold_expression      >2sigma(I)
_diffrn_measured_fraction_theta_max    0.307
_diffrn_reflns_theta_full              28.60
_diffrn_measured_fraction_theta_full   0.307
_refine_diff_density_max    1.124
_refine_diff_density_min   -1.548
_refine_diff_density_rms    0.213

_refine_ls_structure_factor_coef  Fsqd
_refine_ls_matrix_type            full
_refine_ls_weighting_scheme       calc
_refine_ls_weighting_details
 'calc w=1/[\s^2^(Fo^2^)+(0.1002P)^2^+67.4987P] where P=(Fo^2^+2Fc^2^)/3'
_atom_sites_solution_primary      direct
_atom_sites_solution_secondary    difmap
_atom_sites_solution_hydrogens    geom
_refine_ls_hydrogen_treatment     constr
_refine_ls_extinction_method      none
_refine_ls_extinction_coef        ?
_refine_ls_number_reflns           2746
_refine_ls_number_parameters      163
_refine_ls_number_restraints      68
_refine_ls_R_factor_all           0.0758
_refine_ls_R_factor_gt            0.0549
_refine_ls_wR_factor_ref          0.1891
_refine_ls_wR_factor_gt           0.1573
_refine_ls_goodness_of_fit_ref    1.149
_refine_ls_restrained_S_all       1.140
_refine_ls_shift/su_max           0.001
_refine_ls_shift/su_mean          0.000
 
loop_
 _atom_site_label
 _atom_site_type_symbol
 _atom_site_fract_x
 _atom_site_fract_y
 _atom_site_fract_z
 _atom_site_U_iso_or_equiv
 _atom_site_adp_type
 _atom_site_occupancy
 _atom_site_symmetry_multiplicity
 _atom_site_calc_flag
 _atom_site_refinement_flags
 _atom_site_disorder_assembly
 _atom_site_disorder_group
C1 C -0.0801(11) 0.5287(13) 0.1427(13) 0.071(6) Uiso 1 1 d DU . .
C2 C 0.0052(12) 0.4999(11) 0.1403(11) 0.056(5) Uiso 1 1 d D . .
C3 C 0.1582(11) 0.8214(10) 0.1388(11) 0.055(5) Uiso 1 1 d D . .
C4 C 0.1273(11) 0.9636(9) 0.1407(10) 0.050(4) Uiso 1 1 d D . .
C5 C -0.0975(11) 1.0455(12) 0.1428(12) 0.066(6) Uiso 1 1 d D . .
C6 C -0.1544(10) 0.9288(11) 0.1479(10) 0.055(5) Uiso 1 1 d D . .
C12 C 0.0589(13) 0.4491(16) 0.1321(12) 0.079(7) Uiso 1 1 d D . .
H12 H 0.0893 0.4916 0.1528 0.095 Uiso 1 1 calc R . .
C13 C 0.1911(16) 0.7317(17) 0.1298(19) 0.112(11) Uiso 1 1 d DU . .
H13 H 0.1768 0.6828 0.1628 0.134 Uiso 1 1 calc R . .
C14 C 0.1225(15) 1.0728(11) 0.1318(10) 0.062(5) Uiso 1 1 d D . .
H14 H 0.0941 1.0957 0.1618 0.074 Uiso 1 1 calc R . .
C15 C -0.0719(16) 1.1408(12) 0.1315(11) 0.066(6) Uiso 1 1 d D . .
H15 H -0.0367 1.1408 0.1649 0.079 Uiso 1 1 calc R . .
C16 C -0.2070(11) 0.8724(13) 0.1503(10) 0.055(5) Uiso 1 1 d D . .
H16 H -0.1986 0.8191 0.1872 0.066 Uiso 1 1 calc R . .
C21 C -0.175(2) 0.521(4) 0.064(2) 0.21(2) Uiso 1 1 d DU . .
H21A H -0.1534 0.5480 0.0267 0.312 Uiso 1 1 calc R . .
H21B H -0.2060 0.5627 0.0669 0.312 Uiso 1 1 calc R . .
H21C H -0.1871 0.4572 0.0478 0.312 Uiso 1 1 calc R . .
C22 C 0.064(3) 0.424(2) 0.0489(16) 0.134(14) Uiso 1 1 d D . .
H22A H 0.0981 0.3899 0.0468 0.200 Uiso 1 1 calc R . .
H22B H 0.0645 0.4836 0.0195 0.200 Uiso 1 1 calc R . .
H22C H 0.0342 0.3843 0.0278 0.200 Uiso 1 1 calc R . .
C23 C 0.179(4) 0.691(3) 0.051(2) 0.18(2) Uiso 1 1 d DU . .
H23A H 0.1405 0.6877 0.0359 0.275 Uiso 1 1 calc R . .
H23B H 0.1950 0.6274 0.0492 0.275 Uiso 1 1 calc R . .
H23C H 0.1951 0.7333 0.0154 0.275 Uiso 1 1 calc R . .
C24 C 0.106(2) 1.0999(15) 0.0481(9) 0.065(6) Uiso 1 1 d D . .
H24A H 0.1342 1.0824 0.0185 0.098 Uiso 1 1 calc R . .
H24B H 0.0991 1.1690 0.0441 0.098 Uiso 1 1 calc R . .
H24C H 0.0726 1.0656 0.0288 0.098 Uiso 1 1 calc R . .
C25 C -0.059(2) 1.1516(17) 0.0520(13) 0.080(7) Uiso 1 1 d D . .
H25A H -0.0359 1.0987 0.0403 0.120 Uiso 1 1 calc R . .
H25B H -0.0404 1.2124 0.0472 0.120 Uiso 1 1 calc R . .
H25C H -0.0923 1.1506 0.0168 0.120 Uiso 1 1 calc R . .
C26 C -0.224(2) 0.826(2) 0.0726(14) 0.129(13) Uiso 1 1 d D . .
H26A H -0.1947 0.7877 0.0580 0.194 Uiso 1 1 calc R . .
H26B H -0.2340 0.8759 0.0349 0.194 Uiso 1 1 calc R . .
H26C H -0.2555 0.7844 0.0756 0.194 Uiso 1 1 calc R . .
C31 C -0.164(2) 0.554(4) 0.204(3) 0.22(3) Uiso 1 1 d DU . .
H31A H -0.1350 0.5673 0.2448 0.335 Uiso 1 1 calc R . .
H31B H -0.1887 0.5074 0.2206 0.335 Uiso 1 1 calc R . .
H31C H -0.1832 0.6135 0.1891 0.335 Uiso 1 1 calc R . .
C32 C 0.061(3) 0.357(2) 0.179(2) 0.149(16) Uiso 1 1 d D . .
H32A H 0.0945 0.3233 0.1741 0.224 Uiso 1 1 calc R . .
H32B H 0.0304 0.3167 0.1601 0.224 Uiso 1 1 calc R . .
H32C H 0.0596 0.3735 0.2317 0.224 Uiso 1 1 calc R . .
C33 C 0.2494(16) 0.745(2) 0.163(2) 0.133(15) Uiso 1 1 d DU . .
H33A H 0.2511 0.7685 0.2152 0.200 Uiso 1 1 calc R . .
H33B H 0.2663 0.7922 0.1332 0.200 Uiso 1 1 calc R . .
H33C H 0.2684 0.6842 0.1630 0.200 Uiso 1 1 calc R . .
C34 C 0.1752(17) 1.122(2) 0.1618(16) 0.103(10) Uiso 1 1 d D . .
H34A H 0.1796 1.1221 0.2170 0.154 Uiso 1 1 calc R . .
H34B H 0.1746 1.1880 0.1433 0.154 Uiso 1 1 calc R . .
H34C H 0.2051 1.0874 0.1443 0.154 Uiso 1 1 calc R . .
C35 C -0.105(3) 1.217(2) 0.161(2) 0.149(16) Uiso 1 1 d D . .
H35A H -0.0887 1.2794 0.1536 0.224 Uiso 1 1 calc R . .
H35B H -0.1063 1.2062 0.2146 0.224 Uiso 1 1 calc R . .
H35C H -0.1412 1.2150 0.1334 0.224 Uiso 1 1 calc R . .
C36 C -0.2518(15) 0.9305(19) 0.1773(17) 0.092(9) Uiso 1 1 d D . .
H36A H -0.2677 0.8942 0.2156 0.137 Uiso 1 1 calc R . .
H36B H -0.2794 0.9440 0.1346 0.137 Uiso 1 1 calc R . .
H36C H -0.2373 0.9909 0.1990 0.137 Uiso 1 1 calc R . .
N1 N -0.0549(12) 0.6142(11) 0.1532(9) 0.060(5) Uiso 1 1 d D . .
N2 N 0.0004(12) 0.5964(9) 0.1513(7) 0.044(3) Uiso 1 1 d D . .
N3 N 0.1068(11) 0.8132(8) 0.1530(8) 0.042(3) Uiso 1 1 d D . .
N4 N 0.0857(10) 0.9053(9) 0.1506(8) 0.040(3) Uiso 1 1 d D . .
N5 N -0.0683(11) 0.9648(11) 0.1545(9) 0.052(4) Uiso 1 1 d D . .
N6 N -0.1050(11) 0.8896(10) 0.1589(8) 0.046(4) Uiso 1 1 d D . .
N7 N -0.0439(12) 0.4573(14) 0.1340(11) 0.076(6) Uiso 1 1 d D . .
N8 N 0.1729(11) 0.9134(9) 0.1320(9) 0.055(4) Uiso 1 1 d D . .
N9 N -0.1517(12) 1.0262(9) 0.1405(9) 0.052(4) Uiso 1 1 d D . .
Au1 Au -0.08077(9) 0.75112(4) 0.15954(5) 0.0848(15) Uani 1 1 d . . .
Au2 Au 0.05289(9) 0.70381(5) 0.15470(5) 0.0849(15) Uani 1 1 d . . .
Au3 Au 0.00736(10) 0.93561(5) 0.15536(5) 0.0851(16) Uani 1 1 d . . .
C11 C -0.1412(12) 0.516(2) 0.1396(17) 0.112(11) Uiso 1 1 d DU . .
H11 H -0.1431 0.4459 0.1499 0.134 Uiso 1 1 calc R . .
 
loop_
 _atom_site_aniso_label
 _atom_site_aniso_U_11
 _atom_site_aniso_U_22
 _atom_site_aniso_U_33
 _atom_site_aniso_U_23
 _atom_site_aniso_U_13
 _atom_site_aniso_U_12
Au1 0.164(5) 0.0396(3) 0.0559(5) -0.0006(3) 0.0328(11) -0.0005(6)
Au2 0.164(5) 0.0376(3) 0.0577(5) 0.0053(3) 0.0307(11) -0.0028(6)
Au3 0.165(5) 0.0424(4) 0.0528(5) 0.0001(3) 0.0319(12) -0.0029(7)
 
_geom_special_details
;
 All esds (except the esd in the dihedral angle between two l.s. planes)
 are estimated using the full covariance matrix.  The cell esds are taken
 into account individually in the estimation of esds in distances, angles
 and torsion angles; correlations between esds in cell parameters are only
 used when they are defined by crystal symmetry.  An approximate (isotropic)
 treatment of cell esds is used for estimating esds involving l.s. planes.
;
 
loop_
 _geom_bond_atom_site_label_1
 _geom_bond_atom_site_label_2
 _geom_bond_distance
 _geom_bond_site_symmetry_2
 _geom_bond_publ_flag
C1 N1 1.327(16) . ?
C1 N7 1.347(16) . ?
C1 C11 1.508(17) . ?
C2 N7 1.335(17) . ?
C2 N2 1.344(15) . ?
C2 C12 1.520(18) . ?
C3 N8 1.321(16) . ?
C3 N3 1.327(18) . ?
C3 C13 1.493(17) . ?
C4 N4 1.329(18) . ?
C4 N8 1.343(18) . ?
C4 C14 1.507(15) . ?
C5 N5 1.320(17) . ?
C5 N9 1.358(19) . ?
C5 C15 1.476(16) . ?
C6 N6 1.320(17) . ?
C6 N9 1.343(15) . ?
C6 C16 1.516(16) . ?
C12 C32 1.495(18) . ?
C12 C22 1.520(18) . ?
C12 H12 0.9800 . ?
C13 C23 1.487(19) . ?
C13 C33 1.492(19) . ?
C13 H13 0.9800 . ?
C14 C34 1.49(2) . ?
C14 C24 1.519(17) . ?
C14 H14 0.9800 . ?
C15 C35 1.454(19) . ?
C15 C25 1.478(17) . ?
C15 H15 0.9800 . ?
C16 C36 1.488(18) . ?
C16 C26 1.514(18) . ?
C16 H16 0.9800 . ?
C21 C11 1.476(19) . ?
C21 H21A 0.9600 . ?
C21 H21B 0.9600 . ?
C21 H21C 0.9600 . ?
C22 H22A 0.9600 . ?
C22 H22B 0.9600 . ?
C22 H22C 0.9600 . ?
C23 H23A 0.9600 . ?
C23 H23B 0.9600 . ?
C23 H23C 0.9600 . ?
C24 H24A 0.9600 . ?
C24 H24B 0.9600 . ?
C24 H24C 0.9600 . ?
C25 H25A 0.9600 . ?
C25 H25B 0.9600 . ?
C25 H25C 0.9600 . ?
C26 H26A 0.9600 . ?
C26 H26B 0.9600 . ?
C26 H26C 0.9600 . ?
C31 C11 1.419(19) . ?
C31 H31A 0.9600 . ?
C31 H31B 0.9600 . ?
C31 H31C 0.9600 . ?
C32 H32A 0.9600 . ?
C32 H32B 0.9600 . ?
C32 H32C 0.9600 . ?
C33 H33A 0.9600 . ?
C33 H33B 0.9600 . ?
C33 H33C 0.9600 . ?
C34 H34A 0.9600 . ?
C34 H34B 0.9600 . ?
C34 H34C 0.9600 . ?
C35 H35A 0.9600 . ?
C35 H35B 0.9600 . ?
C35 H35C 0.9600 . ?
C36 H36A 0.9600 . ?
C36 H36B 0.9600 . ?
C36 H36C 0.9600 . ?
N1 N2 1.390(18) . ?
N1 Au1 1.988(18) . ?
N2 Au2 1.95(2) . ?
N3 N4 1.364(14) . ?
N3 Au2 2.00(2) . ?
N4 Au3 1.99(2) . ?
N5 N6 1.379(16) . ?
N5 Au3 1.91(3) . ?
N6 Au1 1.989(16) . ?
Au1 Au2 3.3027(12) 2 ?
Au1 Au3 3.340(2) . ?
Au1 Au2 3.369(3) . ?
Au2 Au1 3.3027(12) 2 ?
Au2 Au3 3.3690(14) . ?
C11 H11 0.9800 . ?
 
loop_
 _geom_angle_atom_site_label_1
 _geom_angle_atom_site_label_2
 _geom_angle_atom_site_label_3
 _geom_angle
 _geom_angle_site_symmetry_1
 _geom_angle_site_symmetry_3
 _geom_angle_publ_flag
N1 C1 N7 110.7(17) . . ?
N1 C1 C11 124(2) . . ?
N7 C1 C11 125.8(19) . . ?
N7 C2 N2 110.4(18) . . ?
N7 C2 C12 125.6(16) . . ?
N2 C2 C12 124(2) . . ?
N8 C3 N3 112.3(17) . . ?
N8 C3 C13 128(2) . . ?
N3 C3 C13 119.7(17) . . ?
N4 C4 N8 112.2(14) . . ?
N4 C4 C14 124(2) . . ?
N8 C4 C14 123.6(18) . . ?
N5 C5 N9 110.8(18) . . ?
N5 C5 C15 122(2) . . ?
N9 C5 C15 127.2(19) . . ?
N6 C6 N9 111.3(16) . . ?
N6 C6 C16 124.4(14) . . ?
N9 C6 C16 124.2(18) . . ?
C32 C12 C2 108(2) . . ?
C32 C12 C22 110(2) . . ?
C2 C12 C22 112(2) . . ?
C32 C12 H12 109.0 . . ?
C2 C12 H12 109.0 . . ?
C22 C12 H12 109.0 . . ?
C23 C13 C33 118(5) . . ?
C23 C13 C3 111(2) . . ?
C33 C13 C3 111(2) . . ?
C23 C13 H13 104.9 . . ?
C33 C13 H13 104.9 . . ?
C3 C13 H13 104.9 . . ?
C34 C14 C4 111(2) . . ?
C34 C14 C24 110(3) . . ?
C4 C14 C24 110.5(14) . . ?
C34 C14 H14 108.4 . . ?
C4 C14 H14 108.4 . . ?
C24 C14 H14 108.4 . . ?
C35 C15 C5 109(2) . . ?
C35 C15 C25 117(3) . . ?
C5 C15 C25 111.3(17) . . ?
C35 C15 H15 106.3 . . ?
C5 C15 H15 106.3 . . ?
C25 C15 H15 106.3 . . ?
C36 C16 C26 112(3) . . ?
C36 C16 C6 114.2(16) . . ?
C26 C16 C6 109(2) . . ?
C36 C16 H16 106.9 . . ?
C26 C16 H16 106.9 . . ?
C6 C16 H16 106.9 . . ?
C11 C21 H21A 109.5 . . ?
C11 C21 H21B 109.5 . . ?
H21A C21 H21B 109.5 . . ?
C11 C21 H21C 109.5 . . ?
H21A C21 H21C 109.5 . . ?
H21B C21 H21C 109.5 . . ?
C12 C22 H22A 109.5 . . ?
C12 C22 H22B 109.5 . . ?
H22A C22 H22B 109.5 . . ?
C12 C22 H22C 109.5 . . ?
H22A C22 H22C 109.5 . . ?
H22B C22 H22C 109.5 . . ?
C13 C23 H23A 109.5 . . ?
C13 C23 H23B 109.5 . . ?
H23A C23 H23B 109.5 . . ?
C13 C23 H23C 109.5 . . ?
H23A C23 H23C 109.5 . . ?
H23B C23 H23C 109.5 . . ?
C14 C24 H24A 109.5 . . ?
C14 C24 H24B 109.5 . . ?
H24A C24 H24B 109.5 . . ?
C14 C24 H24C 109.5 . . ?
H24A C24 H24C 109.5 . . ?
H24B C24 H24C 109.5 . . ?
C15 C25 H25A 109.5 . . ?
C15 C25 H25B 109.5 . . ?
H25A C25 H25B 109.5 . . ?
C15 C25 H25C 109.5 . . ?
H25A C25 H25C 109.5 . . ?
H25B C25 H25C 109.5 . . ?
C16 C26 H26A 109.5 . . ?
C16 C26 H26B 109.5 . . ?
H26A C26 H26B 109.5 . . ?
C16 C26 H26C 109.5 . . ?
H26A C26 H26C 109.5 . . ?
H26B C26 H26C 109.5 . . ?
C11 C31 H31A 109.5 . . ?
C11 C31 H31B 109.5 . . ?
H31A C31 H31B 109.5 . . ?
C11 C31 H31C 109.5 . . ?
H31A C31 H31C 109.5 . . ?
H31B C31 H31C 109.5 . . ?
C12 C32 H32A 109.5 . . ?
C12 C32 H32B 109.5 . . ?
H32A C32 H32B 109.5 . . ?
C12 C32 H32C 109.5 . . ?
H32A C32 H32C 109.5 . . ?
H32B C32 H32C 109.5 . . ?
C13 C33 H33A 109.5 . . ?
C13 C33 H33B 109.5 . . ?
H33A C33 H33B 109.5 . . ?
C13 C33 H33C 109.5 . . ?
H33A C33 H33C 109.5 . . ?
H33B C33 H33C 109.5 . . ?
C14 C34 H34A 109.5 . . ?
C14 C34 H34B 109.5 . . ?
H34A C34 H34B 109.5 . . ?
C14 C34 H34C 109.5 . . ?
H34A C34 H34C 109.5 . . ?
H34B C34 H34C 109.5 . . ?
C15 C35 H35A 109.5 . . ?
C15 C35 H35B 109.5 . . ?
H35A C35 H35B 109.5 . . ?
C15 C35 H35C 109.5 . . ?
H35A C35 H35C 109.5 . . ?
H35B C35 H35C 109.5 . . ?
C16 C36 H36A 109.5 . . ?
C16 C36 H36B 109.5 . . ?
H36A C36 H36B 109.5 . . ?
C16 C36 H36C 109.5 . . ?
H36A C36 H36C 109.5 . . ?
H36B C36 H36C 109.5 . . ?
C1 N1 N2 106.5(16) . . ?
C1 N1 Au1 133.9(18) . . ?
N2 N1 Au1 119.3(13) . . ?
C2 N2 N1 106.3(17) . . ?
C2 N2 Au2 132.5(19) . . ?
N1 N2 Au2 121.0(12) . . ?
C3 N3 N4 106.5(15) . . ?
C3 N3 Au2 135.8(11) . . ?
N4 N3 Au2 116.3(16) . . ?
C4 N4 N3 105.3(16) . . ?
C4 N4 Au3 130.6(11) . . ?
N3 N4 Au3 124.0(15) . . ?
C5 N5 N6 106.6(18) . . ?
C5 N5 Au3 133.6(15) . . ?
N6 N5 Au3 119.4(14) . . ?
C6 N6 N5 106.7(14) . . ?
C6 N6 Au1 131.2(13) . . ?
N5 N6 Au1 120.9(16) . . ?
C2 N7 C1 106.2(16) . . ?
C3 N8 C4 103.6(18) . . ?
C6 N9 C5 104.5(18) . . ?
N1 Au1 N6 176.1(7) . . ?
N1 Au1 Au2 81.0(5) . 2 ?
N6 Au1 Au2 102.5(4) . 2 ?
N1 Au1 Au3 119.9(8) . . ?
N6 Au1 Au3 58.2(7) . . ?
Au2 Au1 Au3 96.82(5) 2 . ?
N1 Au1 Au2 59.7(8) . . ?
N6 Au1 Au2 118.5(7) . . ?
Au2 Au1 Au2 84.84(6) 2 . ?
Au3 Au1 Au2 60.29(5) . . ?
N2 Au2 N3 177.4(5) . . ?
N2 Au2 Au1 103.2(4) . 2 ?
N3 Au2 Au1 79.4(4) . 2 ?
N2 Au2 Au1 60.0(7) . . ?
N3 Au2 Au1 120.5(6) . . ?
Au1 Au2 Au1 90.83(6) 2 . ?
N2 Au2 Au3 119.4(7) . . ?
N3 Au2 Au3 61.1(6) . . ?
Au1 Au2 Au3 80.66(3) 2 . ?
Au1 Au2 Au3 59.43(5) . . ?
N5 Au3 N4 177.2(6) . . ?
N5 Au3 Au1 61.3(5) . . ?
N4 Au3 Au1 118.8(4) . . ?
N5 Au3 Au2 121.6(5) . . ?
N4 Au3 Au2 58.5(4) . . ?
Au1 Au3 Au2 60.29(5) . . ?
C31 C11 C21 118(4) . . ?
C31 C11 C1 115(3) . . ?
C21 C11 C1 118(3) . . ?
C31 C11 H11 100.4 . . ?
C21 C11 H11 100.4 . . ?
C1 C11 H11 100.4 . . ?

##END

#######################################################################
#
#                 Cambridge Crystallographic Data Centre
#                                CCDC 
#
#######################################################################
#
# If this CIF has been generated directly or indirectly from an entry in the 
# Cambridge Structural Database, then it will include bibliographic, chemical, 
# crystal, experimental, refinement or atomic coordinate data resulting from 
# the CCDC's data processing and validation procedures. Files generated from 
# CSD entries are Copyright 2011 Cambridge Crystallographic Data Centre. They 
# may be used in bona fide research applications only, and may not be copied or 
# further disseminated in any form, whether machine-readable or not, except for 
# the purposes of generating routine backup copies on your local computer 
# system.
# 
# Files arising from any other source may also contain material that is the 
# copyright of third parties, including the originator, and you should check 
# with the originator concerning the permitted uses of the information 
# contained in this CIF.
#
# For further information on the CCDC and the free tools enCIFer and Mercury
# for validating and visualising CIF files, please visit www.ccdc.cam.ac.uk
#
#######################################################################

data_0.66GPaAu3triazole-FORM-I
_database_code_depnum_ccdc_archive 'CCDC 1405871'
_audit_creation_method            SHELXL-97
_publ_contact_author_name         'Christopher H. Woodall'
_publ_contact_author_email        christopherhwoodall@gmail.com
_chemical_name_systematic
;
tris(3,5-diisopropyl-1,2,4-triazolato-N,N)-tri-gold(I)
;
_chemical_formula_moiety   'C24 H42 Au3 N9' 
_chemical_formula_sum      'C24 H42 Au3 N9' 
_chemical_formula_weight   1047.57
loop_
 _atom_type_symbol
 _atom_type_description
 _atom_type_scat_dispersion_real
 _atom_type_scat_dispersion_imag
 _atom_type_scat_source
 'C'  'C'   0.0026   0.0014
 'International Tables Vol C Tables 4.2.6.8 and 6.1.1.4'
 'H'  'H'   0.0000   0.0000
 'International Tables Vol C Tables 4.2.6.8 and 6.1.1.4'
 'N'  'N'   0.0052   0.0029
 'International Tables Vol C Tables 4.2.6.8 and 6.1.1.4'
 'Au'  'Au'   -1.408   8.039
 'International Tables Vol C Tables 4.2.6.8 and 6.1.1.4' 
_symmetry_cell_setting          'monoclinic'
_symmetry_space_group_name_H-M   'C 2/c'
_symmetry_Int_Tables_number      15
_space_group_name_H-M_alt        'C 1 2/c 1'
_space_group_name_Hall           '-C 2yc'
loop_
  _space_group_symop_id
  _space_group_symop_operation_xyz
 1 'x, y, z'
 2 '-x, y, -z+1/2'
 3 'x+1/2, y+1/2, z'
 4 '-x+1/2, y+1/2, -z+1/2'
 5 '-x, -y, -z'
 6 'x, -y, z-1/2'
 7 '-x+1/2, -y+1/2, -z'
 8 'x+1/2, -y+1/2, z-1/2'
_cell_length_a                   24.290(5)
_cell_length_b                   13.584(3)
_cell_length_c                   17.379(4)
_cell_angle_alpha                90.00
_cell_angle_beta                 98.51(3)
_cell_angle_gamma                90.00
_cell_volume                     5671(2)
_cell_formula_units_Z            8
_cell_measurement_temperature   293.00(14)
_cell_measurement_reflns_used    6507
_cell_measurement_theta_min        2.67
_cell_measurement_theta_max       30.09
_exptl_crystal_description       Block
_exptl_crystal_colour            colourless
_exptl_crystal_size_max          0.08
_exptl_crystal_size_mid          0.075
_exptl_crystal_size_min          0.05
_exptl_crystal_density_diffrn     2.454
_exptl_crystal_density_method     'not measured'
_exptl_crystal_F_000              3888
_exptl_absorpt_coefficient_mu     12.869
_exptl_absorpt_correction_T_min  0.8456 
_exptl_absorpt_correction_T_max  0.9911
_exptl_absorpt_correction_type   multi-scan
_exptl_absorpt_process_details
;
SADABS
;
_exptl_special_details
;
Data was collected in a Merril Bassett DAC. 
DAC opening angle of 40 degrees.
The sample was collected, rotated 120 degrees and collected again.
The data sets were merged in XPREP to produce the final data set.
The values of _cell_measurement_reflns_used;
_cell_measurement_theta_min; _cell_measurement_theta_max;
_exptl_absorpt_correction_T_min; _exptl_absorpt_correction_T_max
provide above are for the first orientation of the cell.
The values for the second orientation are provided below
cell_measurement_reflns_used  6331
cell_measurement_theta_min      2.66
cell_measurement_theta_max     30.62
exptl_absorpt_correction_T_min  0.8321
exptl_absorpt_correction_T_max 0.9898

PLAT029_ALERT_3_A _diffrn_measured_fraction_theta_full Low ..0.315 Note 
Low completeness due to shadowing of diffraction from the cell.  
PLAT201_ALERT_2_A Isotropic non-H Atoms in Main Residue(s) ..33 Report
Not all atoms could be refined anisotropically across all data sets
 so to remain consistent through-out all
datasets only Au was refined anisotropically
;
_diffrn_ambient_temperature       293(2) 
_diffrn_radiation_wavelength      0.6701
_diffrn_radiation_type            synchrotron 
_diffrn_radiation_monochromator   synchrotron
_diffrn_measurement_device_type   'Bruker APEX-II CCD'
_diffrn_measurement_method        '\f and \w scans' 
_diffrn_standards_number          0
_diffrn_standards_interval_count  ? 
_diffrn_standards_interval_time   ? 
_diffrn_standards_decay_%         ? 
_diffrn_reflns_number             2725
_diffrn_reflns_av_R_equivalents   0.0000
_diffrn_reflns_av_sigmaI/netI     0.0386
_diffrn_reflns_limit_h_min        -11
_diffrn_reflns_limit_h_max        8
_diffrn_reflns_limit_k_min        0
_diffrn_reflns_limit_k_max        19
_diffrn_reflns_limit_l_min        0
_diffrn_reflns_limit_l_max        24
_diffrn_reflns_theta_min          1.62
_diffrn_reflns_theta_max          28.59
_reflns_number_total              2725
_reflns_number_gt                 2078
_reflns_threshold_expression      >2sigma(I)
_diffrn_measured_fraction_theta_max    0.315
_diffrn_reflns_theta_full              28.59
_diffrn_measured_fraction_theta_full   0.315
_refine_diff_density_max    1.100
_refine_diff_density_min   -1.268
_refine_diff_density_rms    0.211

_refine_ls_structure_factor_coef  Fsqd
_refine_ls_matrix_type            full
_refine_ls_weighting_scheme       calc
_refine_ls_weighting_details
 'calc w=1/[\s^2^(Fo^2^)+(0.0971P)^2^+54.0165P] where P=(Fo^2^+2Fc^2^)/3'
_atom_sites_solution_primary      direct
_atom_sites_solution_secondary    difmap
_atom_sites_solution_hydrogens    geom
_refine_ls_hydrogen_treatment     constr
_refine_ls_extinction_method      none
_refine_ls_extinction_coef        ?
_refine_ls_number_reflns          2725
_refine_ls_number_parameters      166
_refine_ls_number_restraints      68
_refine_ls_R_factor_all           0.0712
_refine_ls_R_factor_gt            0.0466
_refine_ls_wR_factor_ref          0.1748
_refine_ls_wR_factor_gt           0.1342
_refine_ls_goodness_of_fit_ref    1.187
_refine_ls_restrained_S_all       1.188
_refine_ls_shift/su_max           0.001
_refine_ls_shift/su_mean          0.000
 
loop_
 _atom_site_label
 _atom_site_type_symbol
 _atom_site_fract_x
 _atom_site_fract_y
 _atom_site_fract_z
 _atom_site_U_iso_or_equiv
 _atom_site_adp_type
 _atom_site_occupancy
 _atom_site_symmetry_multiplicity
 _atom_site_calc_flag
 _atom_site_refinement_flags
 _atom_site_disorder_assembly
 _atom_site_disorder_group
C1 C -0.0780(9) 0.5261(11) 0.1437(10) 0.054(5) Uiso 1 1 d DU . .
C2 C 0.0077(10) 0.4974(10) 0.1411(9) 0.046(4) Uiso 1 1 d D . .
C3 C 0.1601(11) 0.8248(10) 0.1409(12) 0.061(6) Uiso 1 1 d D . .
C4 C 0.1296(10) 0.9695(9) 0.1399(9) 0.043(4) Uiso 1 1 d D . .
C5 C -0.1034(11) 1.0463(10) 0.1407(10) 0.052(5) Uiso 1 1 d D . .
C6 C -0.1595(10) 0.9295(11) 0.1504(11) 0.056(5) Uiso 1 1 d D . .
C12 C 0.0623(12) 0.4486(12) 0.1313(9) 0.056(5) Uiso 1 1 d D . .
H12 H 0.0937 0.4942 0.1424 0.068 Uiso 1 1 calc R . .
C13 C 0.1975(15) 0.7374(13) 0.1358(13) 0.064(6) Uiso 1 1 d DU . .
H13 H 0.1877 0.6892 0.1736 0.077 Uiso 1 1 calc R . .
C14 C 0.1253(14) 1.0788(10) 0.1293(9) 0.054(5) Uiso 1 1 d D . .
H14 H 0.0954 1.1003 0.1576 0.065 Uiso 1 1 calc R . .
C15 C -0.0790(15) 1.1448(12) 0.1282(10) 0.063(6) Uiso 1 1 d D . .
H15 H -0.0428 1.1478 0.1616 0.076 Uiso 1 1 calc R . .
C16 C -0.2112(11) 0.8689(13) 0.1515(10) 0.058(5) Uiso 1 1 d D . .
H16 H -0.2035 0.8152 0.1892 0.070 Uiso 1 1 calc R . .
C21 C -0.1758(18) 0.523(3) 0.0638(19) 0.159(17) Uiso 1 1 d DU . .
H21A H -0.1544 0.5492 0.0265 0.238 Uiso 1 1 calc R . .
H21B H -0.2057 0.5666 0.0699 0.238 Uiso 1 1 calc R . .
H21C H -0.1908 0.4597 0.0460 0.238 Uiso 1 1 calc R . .
C22 C 0.053(2) 0.417(2) 0.0445(13) 0.128(13) Uiso 1 1 d D . .
H22A H 0.0844 0.3806 0.0330 0.192 Uiso 1 1 calc R . .
H22B H 0.0474 0.4741 0.0120 0.192 Uiso 1 1 calc R . .
H22C H 0.0201 0.3758 0.0348 0.192 Uiso 1 1 calc R . .
C23 C 0.179(4) 0.694(3) 0.0564(19) 0.22(3) Uiso 1 1 d DU . .
H23A H 0.1387 0.6909 0.0470 0.328 Uiso 1 1 calc R . .
H23B H 0.1935 0.6284 0.0543 0.328 Uiso 1 1 calc R . .
H23C H 0.1917 0.7339 0.0175 0.328 Uiso 1 1 calc R . .
C24 C 0.107(2) 1.1062(14) 0.0461(9) 0.062(6) Uiso 1 1 d D . .
H24A H 0.1363 1.0909 0.0162 0.094 Uiso 1 1 calc R . .
H24B H 0.0993 1.1754 0.0425 0.094 Uiso 1 1 calc R . .
H24C H 0.0743 1.0698 0.0260 0.094 Uiso 1 1 calc R . .
C25 C -0.0682(19) 1.1540(17) 0.0466(10) 0.065(6) Uiso 1 1 d D . .
H25A H -0.0471 1.0981 0.0337 0.098 Uiso 1 1 calc R . .
H25B H -0.0475 1.2131 0.0411 0.098 Uiso 1 1 calc R . .
H25C H -0.1029 1.1565 0.0122 0.098 Uiso 1 1 calc R . .
C26 C -0.2338(19) 0.826(2) 0.0704(12) 0.086(8) Uiso 1 1 d D . .
H26A H -0.2271 0.8724 0.0309 0.129 Uiso 1 1 calc R . .
H26B H -0.2731 0.8148 0.0670 0.129 Uiso 1 1 calc R . .
H26C H -0.2152 0.7655 0.0630 0.129 Uiso 1 1 calc R . .
C31 C -0.1643(19) 0.556(2) 0.1995(19) 0.129(13) Uiso 1 1 d DU . .
H31A H -0.1361 0.5705 0.2429 0.193 Uiso 1 1 calc R . .
H31B H -0.1915 0.5129 0.2159 0.193 Uiso 1 1 calc R . .
H31C H -0.1819 0.6162 0.1800 0.193 Uiso 1 1 calc R . .
C32 C 0.072(2) 0.3555(15) 0.1795(14) 0.082(7) Uiso 1 1 d D . .
H32A H 0.0834 0.3726 0.2330 0.123 Uiso 1 1 calc R . .
H32B H 0.1002 0.3166 0.1611 0.123 Uiso 1 1 calc R . .
H32C H 0.0378 0.3184 0.1749 0.123 Uiso 1 1 calc R . .
C33 C 0.2562(15) 0.769(4) 0.164(4) 0.26(3) Uiso 1 1 d DU . .
H33A H 0.2588 0.7917 0.2171 0.397 Uiso 1 1 calc R . .
H33B H 0.2664 0.8213 0.1321 0.397 Uiso 1 1 calc R . .
H33C H 0.2809 0.7142 0.1622 0.397 Uiso 1 1 calc R . .
C34 C 0.1771(16) 1.1287(17) 0.1679(13) 0.078(7) Uiso 1 1 d D . .
H34A H 0.1804 1.1202 0.2232 0.118 Uiso 1 1 calc R . .
H34B H 0.1753 1.1976 0.1556 0.118 Uiso 1 1 calc R . .
H34C H 0.2090 1.1002 0.1495 0.118 Uiso 1 1 calc R . .
C35 C -0.112(3) 1.225(2) 0.152(3) 0.18(2) Uiso 1 1 d D . .
H35A H -0.1183 1.2150 0.2044 0.264 Uiso 1 1 calc R . .
H35B H -0.1475 1.2266 0.1182 0.264 Uiso 1 1 calc R . .
H35C H -0.0931 1.2861 0.1477 0.264 Uiso 1 1 calc R . .
C36 C -0.2557(15) 0.934(2) 0.1743(19) 0.124(13) Uiso 1 1 d D . .
H36A H -0.2525 0.9363 0.2300 0.187 Uiso 1 1 calc R . .
H36B H -0.2916 0.9082 0.1531 0.187 Uiso 1 1 calc R . .
H36C H -0.2517 0.9991 0.1545 0.187 Uiso 1 1 calc R . .
N1 N -0.0504(11) 0.6122(9) 0.1538(7) 0.043(3) Uiso 1 1 d D . .
N2 N 0.0048(11) 0.5939(9) 0.1508(8) 0.047(4) Uiso 1 1 d D . .
N3 N 0.1073(12) 0.8173(9) 0.1513(8) 0.047(4) Uiso 1 1 d D . .
N4 N 0.0891(11) 0.9128(9) 0.1517(8) 0.042(3) Uiso 1 1 d D . .
N5 N -0.0730(10) 0.9660(10) 0.1522(8) 0.048(4) Uiso 1 1 d D . .
N6 N -0.1093(11) 0.8902(10) 0.1577(8) 0.045(4) Uiso 1 1 d D . .
N7 N -0.0421(11) 0.4546(11) 0.1332(9) 0.057(4) Uiso 1 1 d D . .
N8 N 0.1744(11) 0.9180(9) 0.1296(8) 0.050(4) Uiso 1 1 d D . .
N9 N -0.1591(12) 1.0285(10) 0.1376(9) 0.054(4) Uiso 1 1 d D . .
Au1 Au -0.08065(8) 0.75163(4) 0.15985(4) 0.0688(14) Uani 1 1 d . . .
Au2 Au 0.05463(8) 0.70547(4) 0.15425(4) 0.0654(13) Uani 1 1 d . . .
Au3 Au 0.00799(9) 0.93807(4) 0.15472(4) 0.0635(15) Uani 1 1 d . . .
C11 C -0.1394(11) 0.5101(19) 0.1398(13) 0.088(8) Uiso 1 1 d DU . .
H11 H -0.1424 0.4397 0.1510 0.106 Uiso 1 1 calc R . .
 
loop_
 _atom_site_aniso_label
 _atom_site_aniso_U_11
 _atom_site_aniso_U_22
 _atom_site_aniso_U_33
 _atom_site_aniso_U_23
 _atom_site_aniso_U_13
 _atom_site_aniso_U_12
Au1 0.125(4) 0.0369(3) 0.0492(4) 0.0000(2) 0.0270(9) 0.0018(5)
Au2 0.115(4) 0.0336(3) 0.0517(4) 0.0043(2) 0.0247(9) -0.0028(5)
Au3 0.106(5) 0.0399(3) 0.0479(4) -0.0001(2) 0.0222(9) -0.0022(6)
 
_geom_special_details
;
 All esds (except the esd in the dihedral angle between two l.s. planes)
 are estimated using the full covariance matrix.  The cell esds are taken
 into account individually in the estimation of esds in distances, angles
 and torsion angles; correlations between esds in cell parameters are only
 used when they are defined by crystal symmetry.  An approximate (isotropic)
 treatment of cell esds is used for estimating esds involving l.s. planes.
;
 
loop_
 _geom_bond_atom_site_label_1
 _geom_bond_atom_site_label_2
 _geom_bond_distance
 _geom_bond_site_symmetry_2
 _geom_bond_publ_flag
C1 N7 1.334(16) . ?
C1 N1 1.346(15) . ?
C1 C11 1.500(17) . ?
C2 N2 1.325(15) . ?
C2 N7 1.332(17) . ?
C2 C12 1.514(17) . ?
C3 N3 1.325(18) . ?
C3 N8 1.335(16) . ?
C3 C13 1.505(17) . ?
C4 N4 1.289(18) . ?
C4 N8 1.328(18) . ?
C4 C14 1.498(15) . ?
C5 N5 1.315(17) . ?
C5 N9 1.366(19) . ?
C5 C15 1.493(16) . ?
C6 N6 1.321(17) . ?
C6 N9 1.363(15) . ?
C6 C16 1.504(16) . ?
C12 C32 1.515(16) . ?
C12 C22 1.553(18) . ?
C12 H12 0.9800 . ?
C13 C33 1.50(2) . ?
C13 C23 1.509(19) . ?
C13 H13 0.9800 . ?
C14 C24 1.495(16) . ?
C14 C34 1.497(19) . ?
C14 H14 0.9800 . ?
C15 C35 1.45(2) . ?
C15 C25 1.486(16) . ?
C15 H15 0.9800 . ?
C16 C36 1.495(18) . ?
C16 C26 1.547(17) . ?
C16 H16 0.9800 . ?
C21 C11 1.486(18) . ?
C21 H21A 0.9600 . ?
C21 H21B 0.9600 . ?
C21 H21C 0.9600 . ?
C22 H22A 0.9600 . ?
C22 H22B 0.9600 . ?
C22 H22C 0.9600 . ?
C23 H23A 0.9600 . ?
C23 H23B 0.9600 . ?
C23 H23C 0.9600 . ?
C24 H24A 0.9600 . ?
C24 H24B 0.9600 . ?
C24 H24C 0.9600 . ?
C25 H25A 0.9600 . ?
C25 H25B 0.9600 . ?
C25 H25C 0.9600 . ?
C26 H26A 0.9600 . ?
C26 H26B 0.9600 . ?
C26 H26C 0.9600 . ?
C31 C11 1.420(18) . ?
C31 H31A 0.9600 . ?
C31 H31B 0.9600 . ?
C31 H31C 0.9600 . ?
C32 H32A 0.9600 . ?
C32 H32B 0.9600 . ?
C32 H32C 0.9600 . ?
C33 H33A 0.9600 . ?
C33 H33B 0.9600 . ?
C33 H33C 0.9600 . ?
C34 H34A 0.9600 . ?
C34 H34B 0.9600 . ?
C34 H34C 0.9600 . ?
C35 H35A 0.9600 . ?
C35 H35B 0.9600 . ?
C35 H35C 0.9600 . ?
C36 H36A 0.9600 . ?
C36 H36B 0.9600 . ?
C36 H36C 0.9600 . ?
N1 N2 1.373(18) . ?
N1 Au1 2.040(16) . ?
N2 Au2 1.935(18) . ?
N3 N4 1.371(14) . ?
N3 Au2 1.99(2) . ?
N4 Au3 2.01(2) . ?
N5 N6 1.367(16) . ?
N5 Au3 2.00(2) . ?
N6 Au1 2.005(17) . ?
Au1 Au2 3.2600(12) 2 ?
Au1 Au3 3.334(2) . ?
Au1 Au2 3.361(3) . ?
Au2 Au1 3.2600(12) 2 ?
Au2 Au3 3.3569(14) . ?
C11 H11 0.9800 . ?
 
loop_
 _geom_angle_atom_site_label_1
 _geom_angle_atom_site_label_2
 _geom_angle_atom_site_label_3
 _geom_angle
 _geom_angle_site_symmetry_1
 _geom_angle_site_symmetry_3
 _geom_angle_publ_flag
N7 C1 N1 109.2(15) . . ?
N7 C1 C11 123.6(16) . . ?
N1 C1 C11 127.1(17) . . ?
N2 C2 N7 112.3(17) . . ?
N2 C2 C12 120.9(18) . . ?
N7 C2 C12 126.5(14) . . ?
N3 C3 N8 111.8(17) . . ?
N3 C3 C13 123.4(16) . . ?
N8 C3 C13 124.6(18) . . ?
N4 C4 N8 111.5(14) . . ?
N4 C4 C14 124.9(19) . . ?
N8 C4 C14 123.3(18) . . ?
N5 C5 N9 112.9(16) . . ?
N5 C5 C15 123(2) . . ?
N9 C5 C15 124.4(18) . . ?
N6 C6 N9 112.6(16) . . ?
N6 C6 C16 122.6(14) . . ?
N9 C6 C16 124.7(18) . . ?
C2 C12 C32 112(2) . . ?
C2 C12 C22 103(2) . . ?
C32 C12 C22 107.1(18) . . ?
C2 C12 H12 111.6 . . ?
C32 C12 H12 111.6 . . ?
C22 C12 H12 111.6 . . ?
C33 C13 C3 108(2) . . ?
C33 C13 C23 124(4) . . ?
C3 C13 C23 105(2) . . ?
C33 C13 H13 106.3 . . ?
C3 C13 H13 106.3 . . ?
C23 C13 H13 106.3 . . ?
C24 C14 C34 115(2) . . ?
C24 C14 C4 111.7(14) . . ?
C34 C14 C4 110.8(18) . . ?
C24 C14 H14 106.1 . . ?
C34 C14 H14 106.1 . . ?
C4 C14 H14 106.1 . . ?
C35 C15 C25 113(3) . . ?
C35 C15 C5 112(2) . . ?
C25 C15 C5 110.1(16) . . ?
C35 C15 H15 106.9 . . ?
C25 C15 H15 106.9 . . ?
C5 C15 H15 106.9 . . ?
C36 C16 C6 108.5(17) . . ?
C36 C16 C26 107(3) . . ?
C6 C16 C26 112.2(18) . . ?
C36 C16 H16 109.8 . . ?
C6 C16 H16 109.8 . . ?
C26 C16 H16 109.8 . . ?
C11 C21 H21A 109.5 . . ?
C11 C21 H21B 109.5 . . ?
H21A C21 H21B 109.5 . . ?
C11 C21 H21C 109.5 . . ?
H21A C21 H21C 109.5 . . ?
H21B C21 H21C 109.5 . . ?
C12 C22 H22A 109.5 . . ?
C12 C22 H22B 109.5 . . ?
H22A C22 H22B 109.5 . . ?
C12 C22 H22C 109.5 . . ?
H22A C22 H22C 109.5 . . ?
H22B C22 H22C 109.5 . . ?
C13 C23 H23A 109.5 . . ?
C13 C23 H23B 109.5 . . ?
H23A C23 H23B 109.5 . . ?
C13 C23 H23C 109.5 . . ?
H23A C23 H23C 109.5 . . ?
H23B C23 H23C 109.5 . . ?
C14 C24 H24A 109.5 . . ?
C14 C24 H24B 109.5 . . ?
H24A C24 H24B 109.5 . . ?
C14 C24 H24C 109.5 . . ?
H24A C24 H24C 109.5 . . ?
H24B C24 H24C 109.5 . . ?
C15 C25 H25A 109.5 . . ?
C15 C25 H25B 109.5 . . ?
H25A C25 H25B 109.5 . . ?
C15 C25 H25C 109.5 . . ?
H25A C25 H25C 109.5 . . ?
H25B C25 H25C 109.5 . . ?
C16 C26 H26A 109.5 . . ?
C16 C26 H26B 109.5 . . ?
H26A C26 H26B 109.5 . . ?
C16 C26 H26C 109.5 . . ?
H26A C26 H26C 109.5 . . ?
H26B C26 H26C 109.5 . . ?
C11 C31 H31A 109.5 . . ?
C11 C31 H31B 109.5 . . ?
H31A C31 H31B 109.5 . . ?
C11 C31 H31C 109.5 . . ?
H31A C31 H31C 109.5 . . ?
H31B C31 H31C 109.5 . . ?
C12 C32 H32A 109.5 . . ?
C12 C32 H32B 109.5 . . ?
H32A C32 H32B 109.5 . . ?
C12 C32 H32C 109.5 . . ?
H32A C32 H32C 109.5 . . ?
H32B C32 H32C 109.5 . . ?
C13 C33 H33A 109.5 . . ?
C13 C33 H33B 109.5 . . ?
H33A C33 H33B 109.5 . . ?
C13 C33 H33C 109.5 . . ?
H33A C33 H33C 109.5 . . ?
H33B C33 H33C 109.5 . . ?
C14 C34 H34A 109.5 . . ?
C14 C34 H34B 109.5 . . ?
H34A C34 H34B 109.5 . . ?
C14 C34 H34C 109.5 . . ?
H34A C34 H34C 109.5 . . ?
H34B C34 H34C 109.5 . . ?
C15 C35 H35A 109.5 . . ?
C15 C35 H35B 109.5 . . ?
H35A C35 H35B 109.5 . . ?
C15 C35 H35C 109.5 . . ?
H35A C35 H35C 109.5 . . ?
H35B C35 H35C 109.5 . . ?
C16 C36 H36A 109.5 . . ?
C16 C36 H36B 109.5 . . ?
H36A C36 H36B 109.5 . . ?
C16 C36 H36C 109.5 . . ?
H36A C36 H36C 109.5 . . ?
H36B C36 H36C 109.5 . . ?
C1 N1 N2 107.9(14) . . ?
C1 N1 Au1 129.7(16) . . ?
N2 N1 Au1 122.0(12) . . ?
C2 N2 N1 104.8(17) . . ?
C2 N2 Au2 137.1(19) . . ?
N1 N2 Au2 117.9(11) . . ?
C3 N3 N4 104.3(16) . . ?
C3 N3 Au2 134.5(11) . . ?
N4 N3 Au2 120.9(17) . . ?
C4 N4 N3 108.1(17) . . ?
C4 N4 Au3 132.6(12) . . ?
N3 N4 Au3 118.7(15) . . ?
C5 N5 N6 106.3(17) . . ?
C5 N5 Au3 133.7(15) . . ?
N6 N5 Au3 119.9(13) . . ?
C6 N6 N5 106.6(14) . . ?
C6 N6 Au1 133.9(13) . . ?
N5 N6 Au1 118.9(15) . . ?
C2 N7 C1 105.7(14) . . ?
C4 N8 C3 104.1(18) . . ?
C6 N9 C5 101.6(18) . . ?
N6 Au1 N1 175.7(5) . . ?
N6 Au1 Au2 102.4(4) . 2 ?
N1 Au1 Au2 81.6(4) . 2 ?
N6 Au1 Au3 60.6(7) . . ?
N1 Au1 Au3 117.7(7) . . ?
Au2 Au1 Au3 98.12(5) 2 . ?
N6 Au1 Au2 120.8(7) . . ?
N1 Au1 Au2 57.6(7) . . ?
Au2 Au1 Au2 86.89(6) 2 . ?
Au3 Au1 Au2 60.19(4) . . ?
N2 Au2 N3 176.3(7) . . ?
N2 Au2 Au1 102.1(4) . 2 ?
N3 Au2 Au1 81.2(4) . 2 ?
N2 Au2 Au3 121.8(7) . . ?
N3 Au2 Au3 60.0(6) . . ?
Au1 Au2 Au3 80.36(3) 2 . ?
N2 Au2 Au1 62.4(7) . . ?
N3 Au2 Au1 119.5(6) . . ?
Au1 Au2 Au1 89.00(6) 2 . ?
Au3 Au2 Au1 59.51(4) . . ?
N5 Au3 N4 177.0(5) . . ?
N5 Au3 Au1 60.5(4) . . ?
N4 Au3 Au1 120.7(4) . . ?
N5 Au3 Au2 120.7(4) . . ?
N4 Au3 Au2 60.4(4) . . ?
Au1 Au3 Au2 60.30(4) . . ?
C31 C11 C21 110(3) . . ?
C31 C11 C1 116(2) . . ?
C21 C11 C1 119(2) . . ?
C31 C11 H11 103.6 . . ?
C21 C11 H11 103.6 . . ?
C1 C11 H11 103.6 . . ?

##END
#######################################################################
#
#                 Cambridge Crystallographic Data Centre
#                                CCDC 
#
#######################################################################
#
# If this CIF has been generated directly or indirectly from an entry in the 
# Cambridge Structural Database, then it will include bibliographic, chemical, 
# crystal, experimental, refinement or atomic coordinate data resulting from 
# the CCDC's data processing and validation procedures. Files generated from 
# CSD entries are Copyright 2011 Cambridge Crystallographic Data Centre. They 
# may be used in bona fide research applications only, and may not be copied or 
# further disseminated in any form, whether machine-readable or not, except for 
# the purposes of generating routine backup copies on your local computer 
# system.
# 
# Files arising from any other source may also contain material that is the 
# copyright of third parties, including the originator, and you should check 
# with the originator concerning the permitted uses of the information 
# contained in this CIF.
#
# For further information on the CCDC and the free tools enCIFer and Mercury
# for validating and visualising CIF files, please visit www.ccdc.cam.ac.uk
#
#######################################################################

data_0.97GPa_Au3triazole-FORM-I
_database_code_depnum_ccdc_archive 'CCDC 1405872'
_audit_creation_method            SHELXL-97
_publ_contact_author_name         'Christopher H. Woodall'
_publ_contact_author_email        christopherhwoodall@gmail.com
_chemical_name_systematic
;
tris(3,5-diisopropyl-1,2,4-triazolato-N,N)-tri-gold(I)
;
_chemical_formula_moiety   'C24 H42 Au3 N9' 
_chemical_formula_sum      'C24 H42 Au3 N9' 
_chemical_formula_weight   1047.57
loop_
 _atom_type_symbol
 _atom_type_description
 _atom_type_scat_dispersion_real
 _atom_type_scat_dispersion_imag
 _atom_type_scat_source
 'C'  'C'   0.0026   0.0014
 'International Tables Vol C Tables 4.2.6.8 and 6.1.1.4'
 'H'  'H'   0.0000   0.0000
 'International Tables Vol C Tables 4.2.6.8 and 6.1.1.4'
 'N'  'N'   0.0052   0.0029
 'International Tables Vol C Tables 4.2.6.8 and 6.1.1.4'
 'Au'  'Au'  -1.408   8.039
 'International Tables Vol C Tables 4.2.6.8 and 6.1.1.4' 
_symmetry_cell_setting          'monoclinic'
_symmetry_space_group_name_H-M   'C 2/c'
_symmetry_Int_Tables_number      15
_space_group_name_H-M_alt        'C 1 2/c 1'
_space_group_name_Hall           '-C 2yc'
loop_
  _space_group_symop_id
  _space_group_symop_operation_xyz
 1 'x, y, z'
 2 '-x, y, -z+1/2'
 3 'x+1/2, y+1/2, z'
 4 '-x+1/2, y+1/2, -z+1/2'
 5 '-x, -y, -z'
 6 'x, -y, z-1/2'
 7 '-x+1/2, -y+1/2, -z'
 8 'x+1/2, -y+1/2, z-1/2'
_cell_length_a                   24.215(5)
_cell_length_b                   13.516(3)
_cell_length_c                   17.266(4)
_cell_angle_alpha                90.00
_cell_angle_beta                 98.70(3)
_cell_angle_gamma                90.00
_cell_volume                     5586.0(21)
_cell_formula_units_Z            8
_cell_measurement_temperature   293.00(14)
_cell_measurement_reflns_used    4823
_cell_measurement_theta_min        2.25
_cell_measurement_theta_max       24.04
_exptl_crystal_description       Block
_exptl_crystal_colour            colourless
_exptl_crystal_size_max          0.08
_exptl_crystal_size_mid          0.075
_exptl_crystal_size_min          0.05
_exptl_crystal_density_diffrn     2.491
_exptl_crystal_density_method     'not measured'
_exptl_crystal_F_000              3888
_exptl_absorpt_coefficient_mu     13.065
_exptl_absorpt_correction_T_min  0.7829 
_exptl_absorpt_correction_T_max  1.0000
_exptl_absorpt_correction_type   multi-scan
_exptl_absorpt_process_details
;
SADABS
;
_exptl_special_details
;
Data was collected in a Merril Bassett DAC.
DAC opening angle of 40 degrees. 
The sample was collected, rotated 120 degrees and collected again.
The data sets were merged in XPREP to produce the final data set.
The values of _cell_measurement_reflns_used;
_cell_measurement_theta_min; _cell_measurement_theta_max;
_exptl_absorpt_correction_T_min; _exptl_absorpt_correction_T_max
provide above are for the first orientation of the cell.
The values for the second orientation are provided below
cell_measurement_reflns_used  6125
cell_measurement_theta_min      2.68
cell_measurement_theta_max     26.15
exptl_absorpt_correction_T_min 0.8079
exptl_absorpt_correction_T_max 0.9633
PLAT029_ALERT_3_A _diffrn_measured_fraction_theta_full Low ..0.347 Note
Low completeness due to shadowing of diffraction from the cell.   
PLAT201_ALERT_2_A Isotropic non-H Atoms in Main Residue(s) ..33 Report
Not all atoms could be refined anisotropically across all data sets so 
to remain consistent through-out all 
datasets only Au was refined anisotropically
PLAT413_ALERT_2_B Short Inter XH3 .. XHn     
H21C   ..  H23B    ..       1.94 Ang.  
Short inter-hydrogen distances are to be expected in a
 high-pressure study
;
_diffrn_ambient_temperature       293(2) 
_diffrn_radiation_wavelength      0.6701
_diffrn_radiation_type            synchrotron 
_diffrn_radiation_monochromator   synchrotron
_diffrn_measurement_device_type   'Bruker APEX-II CCD'
_diffrn_measurement_method        '\f and \w scans' 
_diffrn_standards_number          0
_diffrn_standards_interval_count  ? 
_diffrn_standards_interval_time   ? 
_diffrn_standards_decay_%         ? 
_diffrn_reflns_number             2409
_diffrn_reflns_av_R_equivalents   0.0000
_diffrn_reflns_av_sigmaI/netI     0.0388
_diffrn_reflns_limit_h_min        -12
_diffrn_reflns_limit_h_max        8
_diffrn_reflns_limit_k_min        0
_diffrn_reflns_limit_k_max        18
_diffrn_reflns_limit_l_min        0
_diffrn_reflns_limit_l_max        23
_diffrn_reflns_theta_min          1.63
_diffrn_reflns_theta_max          26.53
_reflns_number_total              2409
_reflns_number_gt                 2086
_reflns_threshold_expression      >2sigma(I)
_diffrn_measured_fraction_theta_max    0.347
_diffrn_reflns_theta_full              26.53
_diffrn_measured_fraction_theta_full   0.347
_refine_diff_density_max    0.940
_refine_diff_density_min   -1.039
_refine_diff_density_rms    0.186

_refine_ls_structure_factor_coef  Fsqd
_refine_ls_matrix_type            full
_refine_ls_weighting_scheme       calc
_refine_ls_weighting_details
 'calc w=1/[\s^2^(Fo^2^)+(0.0757P)^2^+78.9621P] where P=(Fo^2^+2Fc^2^)/3'
_atom_sites_solution_primary      direct
_atom_sites_solution_secondary    difmap
_atom_sites_solution_hydrogens    geom
_refine_ls_hydrogen_treatment     constr
_refine_ls_extinction_method      none
_refine_ls_extinction_coef        ?
_refine_ls_number_reflns          2409
_refine_ls_number_parameters      165
_refine_ls_number_restraints      68
_refine_ls_R_factor_all           0.0484
_refine_ls_R_factor_gt            0.0408
_refine_ls_wR_factor_ref          0.1336
_refine_ls_wR_factor_gt           0.1260
_refine_ls_goodness_of_fit_ref    1.097
_refine_ls_restrained_S_all       1.088
_refine_ls_shift/su_max           0.001
_refine_ls_shift/su_mean          0.000
 
loop_
 _atom_site_label
 _atom_site_type_symbol
 _atom_site_fract_x
 _atom_site_fract_y
 _atom_site_fract_z
 _atom_site_U_iso_or_equiv
 _atom_site_adp_type
 _atom_site_occupancy
 _atom_site_symmetry_multiplicity
 _atom_site_calc_flag
 _atom_site_refinement_flags
 _atom_site_disorder_assembly
 _atom_site_disorder_group
C1 C -0.0800(9) 0.5247(10) 0.1427(9) 0.054(4) Uiso 1 1 d DU . .
C2 C 0.0069(10) 0.4980(9) 0.1392(9) 0.048(4) Uiso 1 1 d D . .
C3 C 0.1606(10) 0.8258(9) 0.1390(10) 0.055(4) Uiso 1 1 d D . .
C4 C 0.1279(9) 0.9711(8) 0.1388(8) 0.040(3) Uiso 1 1 d D . .
C5 C -0.1018(10) 1.0484(9) 0.1406(9) 0.050(4) Uiso 1 1 d D . .
C6 C -0.1582(9) 0.9286(10) 0.1511(9) 0.052(4) Uiso 1 1 d D . .
C12 C 0.0615(11) 0.4478(12) 0.1293(9) 0.059(5) Uiso 1 1 d D . .
H12 H 0.0930 0.4931 0.1439 0.071 Uiso 1 1 calc R . .
C13 C 0.1959(13) 0.7359(14) 0.1326(13) 0.084(7) Uiso 1 1 d DU . .
H13 H 0.1849 0.6881 0.1701 0.101 Uiso 1 1 calc R . .
C14 C 0.1212(13) 1.0809(9) 0.1307(8) 0.049(4) Uiso 1 1 d D . .
H14 H 0.0905 1.1029 0.1576 0.058 Uiso 1 1 calc R . .
C15 C -0.0747(14) 1.1439(11) 0.1268(10) 0.063(5) Uiso 1 1 d D . .
H15 H -0.0394 1.1417 0.1630 0.075 Uiso 1 1 calc R . .
C16 C -0.2111(10) 0.8698(11) 0.1520(9) 0.056(4) Uiso 1 1 d D . .
H16 H -0.2037 0.8188 0.1926 0.067 Uiso 1 1 calc R . .
C21 C -0.1746(18) 0.516(3) 0.0593(18) 0.174(17) Uiso 1 1 d DU . .
H21A H -0.1515 0.5429 0.0238 0.261 Uiso 1 1 calc R . .
H21B H -0.2065 0.5582 0.0599 0.261 Uiso 1 1 calc R . .
H21C H -0.1868 0.4511 0.0424 0.261 Uiso 1 1 calc R . .
C22 C 0.060(2) 0.4115(19) 0.0448(12) 0.116(10) Uiso 1 1 d D . .
H22A H 0.0939 0.3762 0.0407 0.174 Uiso 1 1 calc R . .
H22B H 0.0568 0.4672 0.0099 0.174 Uiso 1 1 calc R . .
H22C H 0.0287 0.3684 0.0310 0.174 Uiso 1 1 calc R . .
C23 C 0.180(3) 0.690(2) 0.0542(15) 0.145(14) Uiso 1 1 d DU . .
H23A H 0.1400 0.6855 0.0425 0.217 Uiso 1 1 calc R . .
H23B H 0.1960 0.6251 0.0541 0.217 Uiso 1 1 calc R . .
H23C H 0.1937 0.7301 0.0153 0.217 Uiso 1 1 calc R . .
C24 C 0.1084(18) 1.1076(12) 0.0445(8) 0.059(5) Uiso 1 1 d D . .
H24A H 0.0750 1.0744 0.0212 0.088 Uiso 1 1 calc R . .
H24B H 0.1390 1.0876 0.0186 0.088 Uiso 1 1 calc R . .
H24C H 0.1033 1.1779 0.0392 0.088 Uiso 1 1 calc R . .
C25 C -0.0572(19) 1.1532(15) 0.0506(11) 0.070(5) Uiso 1 1 d D . .
H25A H -0.0284 1.1058 0.0460 0.105 Uiso 1 1 calc R . .
H25B H -0.0432 1.2188 0.0448 0.105 Uiso 1 1 calc R . .
H25C H -0.0885 1.1413 0.0105 0.105 Uiso 1 1 calc R . .
C26 C -0.2257(17) 0.8189(17) 0.0734(11) 0.082(7) Uiso 1 1 d D . .
H26A H -0.2099 0.8552 0.0343 0.123 Uiso 1 1 calc R . .
H26B H -0.2656 0.8162 0.0593 0.123 Uiso 1 1 calc R . .
H26C H -0.2109 0.7529 0.0768 0.123 Uiso 1 1 calc R . .
C31 C -0.1674(18) 0.561(2) 0.1976(18) 0.131(11) Uiso 1 1 d DU . .
H31A H -0.1395 0.5764 0.2416 0.196 Uiso 1 1 calc R . .
H31B H -0.1956 0.5199 0.2143 0.196 Uiso 1 1 calc R . .
H31C H -0.1842 0.6217 0.1761 0.196 Uiso 1 1 calc R . .
C32 C 0.069(2) 0.3566(16) 0.1785(15) 0.108(9) Uiso 1 1 d D . .
H32A H 0.0766 0.3748 0.2329 0.163 Uiso 1 1 calc R . .
H32B H 0.0996 0.3186 0.1650 0.163 Uiso 1 1 calc R . .
H32C H 0.0354 0.3177 0.1694 0.163 Uiso 1 1 calc R . .
C33 C 0.2556(14) 0.7569(19) 0.1594(16) 0.102(9) Uiso 1 1 d DU . .
H33A H 0.2604 0.7803 0.2125 0.152 Uiso 1 1 calc R . .
H33B H 0.2683 0.8065 0.1264 0.152 Uiso 1 1 calc R . .
H33C H 0.2770 0.6975 0.1568 0.152 Uiso 1 1 calc R . .
C34 C 0.1736(14) 1.1341(16) 0.1636(13) 0.084(7) Uiso 1 1 d D . .
H34A H 0.1813 1.1233 0.2192 0.126 Uiso 1 1 calc R . .
H34B H 0.1691 1.2036 0.1533 0.126 Uiso 1 1 calc R . .
H34C H 0.2041 1.1094 0.1396 0.126 Uiso 1 1 calc R . .
C35 C -0.106(3) 1.221(2) 0.158(2) 0.171(17) Uiso 1 1 d D . .
H35A H -0.1097 1.2054 0.2114 0.257 Uiso 1 1 calc R . .
H35B H -0.1420 1.2268 0.1274 0.257 Uiso 1 1 calc R . .
H35C H -0.0861 1.2827 0.1571 0.257 Uiso 1 1 calc R . .
C36 C -0.2577(14) 0.9326(18) 0.1704(15) 0.098(8) Uiso 1 1 d D . .
H36A H -0.2472 0.9631 0.2207 0.147 Uiso 1 1 calc R . .
H36B H -0.2903 0.8924 0.1714 0.147 Uiso 1 1 calc R . .
H36C H -0.2658 0.9829 0.1311 0.147 Uiso 1 1 calc R . .
N1 N -0.0541(10) 0.6131(9) 0.1527(8) 0.054(4) Uiso 1 1 d D . .
N2 N 0.0022(10) 0.5945(7) 0.1508(6) 0.037(3) Uiso 1 1 d D . .
N3 N 0.1079(10) 0.8173(7) 0.1508(7) 0.039(3) Uiso 1 1 d D . .
N4 N 0.0866(9) 0.9111(8) 0.1505(7) 0.039(3) Uiso 1 1 d D . .
N5 N -0.0723(9) 0.9679(8) 0.1529(7) 0.044(3) Uiso 1 1 d D . .
N6 N -0.1071(10) 0.8893(8) 0.1589(7) 0.044(3) Uiso 1 1 d D . .
N7 N -0.0422(10) 0.4539(10) 0.1342(8) 0.060(4) Uiso 1 1 d D . .
N8 N 0.1739(10) 0.9208(8) 0.1313(7) 0.049(3) Uiso 1 1 d D . .
N9 N -0.1564(10) 1.0285(8) 0.1409(7) 0.047(3) Uiso 1 1 d D . .
Au1 Au -0.08058(7) 0.75115(4) 0.16018(3) 0.0632(11) Uani 1 1 d . . .
Au2 Au 0.05550(7) 0.70535(4) 0.15416(3) 0.0619(11) Uani 1 1 d . . .
Au3 Au 0.00809(7) 0.93875(4) 0.15453(3) 0.0636(12) Uani 1 1 d . . .
C11 C -0.1421(10) 0.5109(18) 0.1391(13) 0.102(9) Uiso 1 1 d DU . .
H11 H -0.1453 0.4411 0.1531 0.122 Uiso 1 1 calc R . .
 
loop_
 _atom_site_aniso_label
 _atom_site_aniso_U_11
 _atom_site_aniso_U_22
 _atom_site_aniso_U_33
 _atom_site_aniso_U_23
 _atom_site_aniso_U_13
 _atom_site_aniso_U_12
Au1 0.112(3) 0.0350(3) 0.0467(3) 0.00108(19) 0.0233(7) 0.0035(5)
Au2 0.108(3) 0.0308(3) 0.0497(3) 0.00362(19) 0.0221(7) -0.0020(4)
Au3 0.110(4) 0.0372(3) 0.0460(3) -0.0004(2) 0.0203(8) -0.0015(5)
 
_geom_special_details
;
 All esds (except the esd in the dihedral angle between two l.s. planes)
 are estimated using the full covariance matrix.  The cell esds are taken
 into account individually in the estimation of esds in distances, angles
 and torsion angles; correlations between esds in cell parameters are only
 used when they are defined by crystal symmetry.  An approximate (isotropic)
 treatment of cell esds is used for estimating esds involving l.s. planes.
;
 
loop_
 _geom_bond_atom_site_label_1
 _geom_bond_atom_site_label_2
 _geom_bond_distance
 _geom_bond_site_symmetry_2
 _geom_bond_publ_flag
C1 N1 1.347(15) . ?
C1 N7 1.348(15) . ?
C1 C11 1.507(17) . ?
C2 N7 1.321(16) . ?
C2 N2 1.327(13) . ?
C2 C12 1.518(17) . ?
C3 N3 1.330(17) . ?
C3 N8 1.334(15) . ?
C3 C13 1.500(16) . ?
C4 N4 1.326(17) . ?
C4 N8 1.329(18) . ?
C4 C14 1.498(13) . ?
C5 N5 1.301(16) . ?
C5 N9 1.351(18) . ?
C5 C15 1.482(16) . ?
C6 N6 1.333(16) . ?
C6 N9 1.363(14) . ?
C6 C16 1.511(16) . ?
C12 C32 1.493(16) . ?
C12 C22 1.535(17) . ?
C12 H12 0.9800 . ?
C13 C33 1.477(19) . ?
C13 C23 1.485(18) . ?
C13 H13 0.9800 . ?
C14 C34 1.493(19) . ?
C14 C24 1.517(15) . ?
C14 H14 0.9800 . ?
C15 C35 1.439(19) . ?
C15 C25 1.448(16) . ?
C15 H15 0.9800 . ?
C16 C36 1.484(18) . ?
C16 C26 1.515(16) . ?
C16 H16 0.9800 . ?
C21 C11 1.481(18) . ?
C21 H21A 0.9600 . ?
C21 H21B 0.9600 . ?
C21 H21C 0.9600 . ?
C22 H22A 0.9600 . ?
C22 H22B 0.9600 . ?
C22 H22C 0.9600 . ?
C23 H23A 0.9600 . ?
C23 H23B 0.9600 . ?
C23 H23C 0.9600 . ?
C24 H24A 0.9600 . ?
C24 H24B 0.9600 . ?
C24 H24C 0.9600 . ?
C25 H25A 0.9600 . ?
C25 H25B 0.9600 . ?
C25 H25C 0.9600 . ?
C26 H26A 0.9600 . ?
C26 H26B 0.9600 . ?
C26 H26C 0.9600 . ?
C31 C11 1.433(17) . ?
C31 H31A 0.9600 . ?
C31 H31B 0.9600 . ?
C31 H31C 0.9600 . ?
C32 H32A 0.9600 . ?
C32 H32B 0.9600 . ?
C32 H32C 0.9600 . ?
C33 H33A 0.9600 . ?
C33 H33B 0.9600 . ?
C33 H33C 0.9600 . ?
C34 H34A 0.9600 . ?
C34 H34B 0.9600 . ?
C34 H34C 0.9600 . ?
C35 H35A 0.9600 . ?
C35 H35B 0.9600 . ?
C35 H35C 0.9600 . ?
C36 H36A 0.9600 . ?
C36 H36B 0.9600 . ?
C36 H36C 0.9600 . ?
N1 N2 1.393(18) . ?
N1 Au1 1.984(15) . ?
N2 Au2 1.972(16) . ?
N3 N4 1.369(14) . ?
N3 Au2 1.980(18) . ?
N4 Au3 1.95(2) . ?
N5 N6 1.370(16) . ?
N5 Au3 1.98(2) . ?
N6 Au1 1.974(15) . ?
Au1 Au2 3.2309(11) 2 ?
Au1 Au3 3.3336(17) . ?
Au1 Au2 3.370(2) . ?
Au2 Au1 3.2309(11) 2 ?
Au2 Au3 3.3575(12) . ?
Au3 Au3 3.3784(13) 2 ?
C11 H11 0.9800 . ?
 
loop_
 _geom_angle_atom_site_label_1
 _geom_angle_atom_site_label_2
 _geom_angle_atom_site_label_3
 _geom_angle
 _geom_angle_site_symmetry_1
 _geom_angle_site_symmetry_3
 _geom_angle_publ_flag
N1 C1 N7 109.5(15) . . ?
N1 C1 C11 123.8(17) . . ?
N7 C1 C11 126.7(15) . . ?
N7 C2 N2 110.9(16) . . ?
N7 C2 C12 125.6(13) . . ?
N2 C2 C12 123.5(17) . . ?
N3 C3 N8 110.6(15) . . ?
N3 C3 C13 120.8(15) . . ?
N8 C3 C13 128.6(18) . . ?
N4 C4 N8 111.4(12) . . ?
N4 C4 C14 123.1(17) . . ?
N8 C4 C14 125.4(16) . . ?
N5 C5 N9 110.2(15) . . ?
N5 C5 C15 120.6(18) . . ?
N9 C5 C15 129.2(17) . . ?
N6 C6 N9 111.1(15) . . ?
N6 C6 C16 124.4(13) . . ?
N9 C6 C16 124.5(17) . . ?
C32 C12 C2 110(2) . . ?
C32 C12 C22 105.1(17) . . ?
C2 C12 C22 111(2) . . ?
C32 C12 H12 110.4 . . ?
C2 C12 H12 110.4 . . ?
C22 C12 H12 110.4 . . ?
C33 C13 C23 118(3) . . ?
C33 C13 C3 111.2(18) . . ?
C23 C13 C3 109(2) . . ?
C33 C13 H13 105.7 . . ?
C23 C13 H13 105.7 . . ?
C3 C13 H13 105.7 . . ?
C34 C14 C4 111.6(17) . . ?
C34 C14 C24 107(2) . . ?
C4 C14 C24 109.3(11) . . ?
C34 C14 H14 109.6 . . ?
C4 C14 H14 109.6 . . ?
C24 C14 H14 109.6 . . ?
C35 C15 C25 121(2) . . ?
C35 C15 C5 108(2) . . ?
C25 C15 C5 114.8(15) . . ?
C35 C15 H15 103.6 . . ?
C25 C15 H15 103.6 . . ?
C5 C15 H15 103.6 . . ?
C36 C16 C6 112.0(15) . . ?
C36 C16 C26 112(2) . . ?
C6 C16 C26 108.2(17) . . ?
C36 C16 H16 108.3 . . ?
C6 C16 H16 108.3 . . ?
C26 C16 H16 108.3 . . ?
C11 C21 H21A 109.5 . . ?
C11 C21 H21B 109.5 . . ?
H21A C21 H21B 109.5 . . ?
C11 C21 H21C 109.5 . . ?
H21A C21 H21C 109.5 . . ?
H21B C21 H21C 109.5 . . ?
C12 C22 H22A 109.5 . . ?
C12 C22 H22B 109.5 . . ?
H22A C22 H22B 109.5 . . ?
C12 C22 H22C 109.5 . . ?
H22A C22 H22C 109.5 . . ?
H22B C22 H22C 109.5 . . ?
C13 C23 H23A 109.5 . . ?
C13 C23 H23B 109.5 . . ?
H23A C23 H23B 109.5 . . ?
C13 C23 H23C 109.5 . . ?
H23A C23 H23C 109.5 . . ?
H23B C23 H23C 109.5 . . ?
C14 C24 H24A 109.5 . . ?
C14 C24 H24B 109.5 . . ?
H24A C24 H24B 109.5 . . ?
C14 C24 H24C 109.5 . . ?
H24A C24 H24C 109.5 . . ?
H24B C24 H24C 109.5 . . ?
C15 C25 H25A 109.5 . . ?
C15 C25 H25B 109.5 . . ?
H25A C25 H25B 109.5 . . ?
C15 C25 H25C 109.5 . . ?
H25A C25 H25C 109.5 . . ?
H25B C25 H25C 109.5 . . ?
C16 C26 H26A 109.5 . . ?
C16 C26 H26B 109.5 . . ?
H26A C26 H26B 109.5 . . ?
C16 C26 H26C 109.5 . . ?
H26A C26 H26C 109.5 . . ?
H26B C26 H26C 109.5 . . ?
C11 C31 H31A 109.5 . . ?
C11 C31 H31B 109.5 . . ?
H31A C31 H31B 109.5 . . ?
C11 C31 H31C 109.5 . . ?
H31A C31 H31C 109.5 . . ?
H31B C31 H31C 109.5 . . ?
C12 C32 H32A 109.5 . . ?
C12 C32 H32B 109.5 . . ?
H32A C32 H32B 109.5 . . ?
C12 C32 H32C 109.5 . . ?
H32A C32 H32C 109.5 . . ?
H32B C32 H32C 109.5 . . ?
C13 C33 H33A 109.5 . . ?
C13 C33 H33B 109.5 . . ?
H33A C33 H33B 109.5 . . ?
C13 C33 H33C 109.5 . . ?
H33A C33 H33C 109.5 . . ?
H33B C33 H33C 109.5 . . ?
C14 C34 H34A 109.5 . . ?
C14 C34 H34B 109.5 . . ?
H34A C34 H34B 109.5 . . ?
C14 C34 H34C 109.5 . . ?
H34A C34 H34C 109.5 . . ?
H34B C34 H34C 109.5 . . ?
C15 C35 H35A 109.5 . . ?
C15 C35 H35B 109.5 . . ?
H35A C35 H35B 109.5 . . ?
C15 C35 H35C 109.5 . . ?
H35A C35 H35C 109.5 . . ?
H35B C35 H35C 109.5 . . ?
C16 C36 H36A 109.5 . . ?
C16 C36 H36B 109.5 . . ?
H36A C36 H36B 109.5 . . ?
C16 C36 H36C 109.5 . . ?
H36A C36 H36C 109.5 . . ?
H36B C36 H36C 109.5 . . ?
C1 N1 N2 106.0(14) . . ?
C1 N1 Au1 133.9(16) . . ?
N2 N1 Au1 119.9(11) . . ?
C2 N2 N1 106.7(16) . . ?
C2 N2 Au2 132.9(17) . . ?
N1 N2 Au2 120.1(9) . . ?
C3 N3 N4 106.7(14) . . ?
C3 N3 Au2 134.9(10) . . ?
N4 N3 Au2 117.8(15) . . ?
C4 N4 N3 106.0(15) . . ?
C4 N4 Au3 130.6(10) . . ?
N3 N4 Au3 123.0(13) . . ?
C5 N5 N6 109.4(17) . . ?
C5 N5 Au3 133.0(14) . . ?
N6 N5 Au3 117.3(12) . . ?
C6 N6 N5 104.8(12) . . ?
C6 N6 Au1 132.3(12) . . ?
N5 N6 Au1 122.1(15) . . ?
C2 N7 C1 107.0(13) . . ?
C4 N8 C3 105.3(16) . . ?
C5 N9 C6 104.4(16) . . ?
N6 Au1 N1 175.6(5) . . ?
N6 Au1 Au2 101.8(3) . 2 ?
N1 Au1 Au2 82.5(4) . 2 ?
N6 Au1 Au3 59.3(6) . . ?
N1 Au1 Au3 119.9(6) . . ?
Au2 Au1 Au3 98.60(4) 2 . ?
N6 Au1 Au2 119.4(6) . . ?
N1 Au1 Au2 59.9(6) . . ?
Au2 Au1 Au2 87.57(5) 2 . ?
Au3 Au1 Au2 60.11(4) . . ?
N2 Au2 N3 176.7(5) . . ?
N2 Au2 Au1 101.5(3) . 2 ?
N3 Au2 Au1 81.8(3) . 2 ?
N2 Au2 Au3 119.5(6) . . ?
N3 Au2 Au3 60.2(5) . . ?
Au1 Au2 Au3 80.28(2) 2 . ?
N2 Au2 Au1 60.2(6) . . ?
N3 Au2 Au1 119.6(5) . . ?
Au1 Au2 Au1 88.40(5) 2 . ?
Au3 Au2 Au1 59.41(4) . . ?
N4 Au3 N5 177.1(5) . . ?
N4 Au3 Au1 119.4(3) . . ?
N5 Au3 Au1 61.1(3) . . ?
N4 Au3 Au2 59.0(3) . . ?
N5 Au3 Au2 121.5(4) . . ?
Au1 Au3 Au2 60.48(4) . . ?
N4 Au3 Au3 107.0(4) . 2 ?
N5 Au3 Au3 75.8(3) . 2 ?
Au1 Au3 Au3 78.53(4) . 2 ?
Au2 Au3 Au3 95.28(2) . 2 ?
C31 C11 C21 114(3) . . ?
C31 C11 C1 116(2) . . ?
C21 C11 C1 115(2) . . ?
C31 C11 H11 103.0 . . ?
C21 C11 H11 103.0 . . ?
C1 C11 H11 103.0 . . ?

##END
#######################################################################
#
#                 Cambridge Crystallographic Data Centre
#                                CCDC 
#
#######################################################################
#
# If this CIF has been generated directly or indirectly from an entry in the 
# Cambridge Structural Database, then it will include bibliographic, chemical, 
# crystal, experimental, refinement or atomic coordinate data resulting from 
# the CCDC's data processing and validation procedures. Files generated from 
# CSD entries are Copyright 2011 Cambridge Crystallographic Data Centre. They 
# may be used in bona fide research applications only, and may not be copied or 
# further disseminated in any form, whether machine-readable or not, except for 
# the purposes of generating routine backup copies on your local computer 
# system.
# 
# Files arising from any other source may also contain material that is the 
# copyright of third parties, including the originator, and you should check 
# with the originator concerning the permitted uses of the information 
# contained in this CIF.
#
# For further information on the CCDC and the free tools enCIFer and Mercury
# for validating and visualising CIF files, please visit www.ccdc.cam.ac.uk
#
#######################################################################

data_1.69GPa_Au3triazole-FORM-I
_database_code_depnum_ccdc_archive 'CCDC 1405873'
_audit_creation_method            SHELXL-97
_publ_contact_author_name         'Christopher H. Woodall'
_publ_contact_author_email        christopherhwoodall@gmail.com 
_chemical_name_systematic
;
tris(3,5-diisopropyl-1,2,4-triazolato-N,N)-tri-gold(I)
;
_chemical_formula_moiety          '0.5(C48 H84 Au6 N18)'
_chemical_formula_sum             'C24 H42 Au3 N9'
_chemical_formula_weight   1047.57
loop_
 _atom_type_symbol
 _atom_type_description
 _atom_type_scat_dispersion_real
 _atom_type_scat_dispersion_imag
 _atom_type_scat_source
 'C'  'C'   0.0026   0.0014
 'International Tables Vol C Tables 4.2.6.8 and 6.1.1.4'
 'H'  'H'   0.0000   0.0000
 'International Tables Vol C Tables 4.2.6.8 and 6.1.1.4'
 'N'  'N'   0.0052   0.0029
 'International Tables Vol C Tables 4.2.6.8 and 6.1.1.4'
 'Au'  'Au'   -1.408   8.039
 'International Tables Vol C Tables 4.2.6.8 and 6.1.1.4' 
_space_group_crystal_system       'monoclinic'
_space_group_IT_number            14
_space_group_name_H-M_alt         'P 1 21/n 1'
_space_group_name_Hall            '-P 2yn'
loop_
  _space_group_symop_id
  _space_group_symop_operation_xyz
 1 'x, y, z'
 2 '-x+1/2, y+1/2, -z+1/2'
 3 '-x, -y, -z'
 4 'x-1/2, -y-1/2, z-1/2'

_cell_length_a                    23.765(5)
_cell_length_b                    13.396(3)
_cell_length_c                    16.789(3)
_cell_angle_alpha                 90.00
_cell_angle_beta                  99.58(3)
_cell_angle_gamma                 90.00
_cell_volume                      5270.2(18)
_cell_formula_units_Z             8
_cell_measurement_temperature   293.00(14)
_cell_measurement_reflns_used    9209
_cell_measurement_theta_min        2.73
_cell_measurement_theta_max       29.604
_exptl_crystal_description       Block
_exptl_crystal_colour            colourless
_exptl_crystal_size_max          0.08
_exptl_crystal_size_mid          0.075
_exptl_crystal_size_min          0.05
_exptl_crystal_density_diffrn     2.641
_exptl_crystal_density_method     'not measured'
_exptl_crystal_F_000              3888
_exptl_absorpt_coefficient_mu     13.848
_exptl_absorpt_correction_T_min  0.8094 
_exptl_absorpt_correction_T_max  0.9707
_exptl_absorpt_correction_type   multi-scan
_exptl_absorpt_process_details
;
SADABS
;
_exptl_special_details
;
Data was collected in a Merril Bassett DAC. 
DAC opening angle of 40 degrees.
The sample was collected, rotated 120 degrees and collected again.
The data sets were merged in XPREP to produce the final data set.
The values of _cell_measurement_reflns_used;
_cell_measurement_theta_min; _cell_measurement_theta_max;
_exptl_absorpt_correction_T_min; _exptl_absorpt_correction_T_max
provide above are for the first orientation of the cell.
The values for the second orientation are provided below
cell_measurement_reflns_used   8790
cell_measurement_theta_min       2.73
cell_measurement_theta_max      26.17
exptl_absorpt_correction_T_min  0.7929
exptl_absorpt_correction_T_max 0.9722
PLAT029_ALERT_3_A _diffrn_measured_fraction_theta_full Low ..0.524 Note  
Low completeness due to shadowing of diffraction from the cell
PLAT201_ALERT_2_A Isotropic non-H Atoms in Main Residue(s) ..66 Report
Not all atoms could be refined anisotropically across all data sets so 
to remain consistent through-out all 
datasets only Au was refined anisotropically
PLAT112_ALERT_2_B ADDSYM Detects Additional (Pseudo) Symm. Elem...C Check
Symmetry has been checked extensively and discussed through-out the paper.
PLAT413_ALERT_2_B Short Inter XH3 .. XHn    
 H25C   ..  H32E    ..       1.95 Ang. 
Short inter-hydrogen distances are to be expected in a
 high-pressure study  
;
_diffrn_ambient_temperature       293(2) 
_diffrn_radiation_wavelength      0.6701
_diffrn_radiation_type            synchrotron 
_diffrn_radiation_monochromator   synchrotron
_diffrn_measurement_device_type   'Bruker APEX-II CCD'
_diffrn_measurement_method        '\f and \w scans' 
_diffrn_standards_number          0
_diffrn_standards_interval_count  ? 
_diffrn_standards_interval_time   ? 
_diffrn_standards_decay_%         ? 
_diffrn_reflns_number             8498
_diffrn_reflns_av_R_equivalents   0.0000
_diffrn_reflns_av_sigmaI/netI     0.0518
_diffrn_reflns_limit_h_min        0
_diffrn_reflns_limit_h_max        33
_diffrn_reflns_limit_k_min        -15
_diffrn_reflns_limit_k_max        0
_diffrn_reflns_limit_l_min        -21
_diffrn_reflns_limit_l_max        20
_diffrn_reflns_theta_min          1.84
_diffrn_reflns_theta_max          28.69
_reflns_number_total              8498
_reflns_number_gt                 6249
_reflns_threshold_expression      >2sigma(I)
_diffrn_measured_fraction_theta_max    0.524 
_diffrn_reflns_theta_full              28.69 
_diffrn_measured_fraction_theta_full   0.524 
_refine_diff_density_max    2.176 
_refine_diff_density_min   -1.824 
_refine_diff_density_rms    0.299 

_refine_ls_structure_factor_coef  Fsqd
_refine_ls_matrix_type            full
_refine_ls_weighting_scheme       calc
_refine_ls_weighting_details 
 'calc w=1/[\s^2^(Fo^2^)+(0.0985P)^2^+68.0880P] where P=(Fo^2^+2Fc^2^)/3' 
_atom_sites_solution_primary      direct
_atom_sites_solution_secondary    difmap
_atom_sites_solution_hydrogens    geom
_refine_ls_hydrogen_treatment     CONSTR
_refine_ls_extinction_method      none
_refine_ls_extinction_coef        ?
_refine_ls_number_reflns          8498
_refine_ls_number_parameters      342
_refine_ls_number_restraints      114
_refine_ls_R_factor_all           0.0830
_refine_ls_R_factor_gt            0.0564
_refine_ls_wR_factor_ref          0.2026
_refine_ls_wR_factor_gt           0.1650
_refine_ls_goodness_of_fit_ref    1.107
_refine_ls_restrained_S_all       1.104
_refine_ls_shift/su_max           0.001
_refine_ls_shift/su_mean          0.000
 
loop_ 
 _atom_site_label 
 _atom_site_type_symbol 
 _atom_site_fract_x 
 _atom_site_fract_y 
 _atom_site_fract_z 
 _atom_site_U_iso_or_equiv 
 _atom_site_adp_type 
 _atom_site_occupancy 
 _atom_site_symmetry_multiplicity 
 _atom_site_calc_flag 
 _atom_site_refinement_flags 
 _atom_site_disorder_assembly 
 _atom_site_disorder_group 
C1 C -0.0794(6) 0.5375(12) 0.1426(12) 0.068(5) Uiso 1 1 d D . . 
C1B C 0.0806(5) 0.5165(12) 0.3593(11) 0.061(5) Uiso 1 1 d D . . 
C2 C 0.0068(5) 0.5032(10) 0.1421(9) 0.043(3) Uiso 1 1 d D . . 
C2B C -0.0064(5) 0.4925(11) 0.3608(10) 0.053(4) Uiso 1 1 d D . . 
C3 C 0.1706(6) 0.8335(11) 0.1464(12) 0.064(5) Uiso 1 1 d D . . 
C3B C -0.1609(5) 0.8286(11) 0.3653(10) 0.054(4) Uiso 1 1 d D . . 
C4 C 0.1368(5) 0.9798(9) 0.1384(9) 0.046(4) Uiso 1 1 d D . . 
C4B C -0.1279(5) 0.9736(9) 0.3653(9) 0.042(3) Uiso 1 1 d D . . 
C5 C -0.1014(6) 1.0582(13) 0.1313(12) 0.068(5) Uiso 1 1 d D . . 
C5B C 0.1088(5) 1.0455(10) 0.3578(10) 0.050(4) Uiso 1 1 d D . . 
C6 C -0.1579(5) 0.9419(11) 0.1529(10) 0.050(4) Uiso 1 1 d D . . 
C6B C 0.1648(5) 0.9234(10) 0.3511(9) 0.044(3) Uiso 1 1 d D . . 
C11 C -0.1424(7) 0.530(2) 0.1418(14) 0.108(9) Uiso 1 1 d D . . 
H11 H -0.1429 0.4634 0.1655 0.130 Uiso 1 1 calc R . . 
C11B C 0.1441(6) 0.5012(17) 0.3619(11) 0.073(6) Uiso 1 1 d D . . 
H11B H 0.1507 0.4300 0.3540 0.087 Uiso 1 1 calc R . . 
C12 C 0.0612(6) 0.4486(13) 0.1332(10) 0.054(4) Uiso 1 1 d D . . 
H12 H 0.0933 0.4907 0.1572 0.064 Uiso 1 1 calc R . . 
C12B C -0.0633(6) 0.4445(13) 0.3686(10) 0.057(4) Uiso 1 1 d D . . 
H12B H -0.0937 0.4933 0.3523 0.068 Uiso 1 1 calc R . . 
C13 C 0.2087(7) 0.7437(13) 0.1486(13) 0.069(6) Uiso 1 1 d D . . 
H13 H 0.2022 0.6995 0.1928 0.083 Uiso 1 1 calc R . . 
C13B C -0.1986(8) 0.7404(15) 0.3730(14) 0.081(7) Uiso 1 1 d D . . 
H13B H -0.1846 0.6895 0.3392 0.097 Uiso 1 1 calc R . . 
C14 C 0.1305(6) 1.0896(10) 0.1319(9) 0.047(4) Uiso 1 1 d D . . 
H14 H 0.0995 1.1089 0.1607 0.057 Uiso 1 1 calc R . . 
C14B C -0.1193(6) 1.0841(10) 0.3710(9) 0.048(4) Uiso 1 1 d D . . 
H14B H -0.0896 1.1035 0.3400 0.057 Uiso 1 1 calc R . . 
C15 C -0.0771(11) 1.1562(16) 0.1133(17) 0.107(9) Uiso 1 1 d D . . 
H15 H -0.0441 1.1540 0.1568 0.128 Uiso 1 1 calc R . . 
C15B C 0.0857(8) 1.1477(13) 0.3673(11) 0.069(5) Uiso 1 1 d D . . 
H15B H 0.1161 1.1973 0.3680 0.083 Uiso 1 1 calc R . . 
C16 C -0.2101(6) 0.8832(13) 0.1606(12) 0.063(5) Uiso 1 1 d D . . 
H16 H -0.2008 0.8380 0.2069 0.075 Uiso 1 1 calc R . . 
C16B C 0.2176(6) 0.8625(13) 0.3553(11) 0.060(5) Uiso 1 1 d D . . 
H16B H 0.2112 0.8101 0.3141 0.072 Uiso 1 1 calc R . . 
C21 C -0.1737(12) 0.507(3) 0.0629(16) 0.147(14) Uiso 1 1 d D . . 
H21A H -0.1732 0.5635 0.0280 0.221 Uiso 1 1 calc R . . 
H21B H -0.2124 0.4907 0.0673 0.221 Uiso 1 1 calc R . . 
H21C H -0.1563 0.4509 0.0409 0.221 Uiso 1 1 calc R . . 
C21B C 0.1691(10) 0.557(2) 0.2999(15) 0.108(9) Uiso 1 1 d D . . 
H21D H 0.1650 0.5189 0.2509 0.162 Uiso 1 1 calc R . . 
H21E H 0.2089 0.5691 0.3191 0.162 Uiso 1 1 calc R . . 
H21F H 0.1497 0.6199 0.2894 0.162 Uiso 1 1 calc R . . 
C22 C 0.0652(12) 0.435(2) 0.0436(12) 0.117(10) Uiso 1 1 d D . . 
H22A H 0.0919 0.3823 0.0380 0.175 Uiso 1 1 calc R . . 
H22B H 0.0779 0.4957 0.0224 0.175 Uiso 1 1 calc R . . 
H22C H 0.0283 0.4172 0.0142 0.175 Uiso 1 1 calc R . . 
C22B C -0.0638(13) 0.416(3) 0.4550(14) 0.132(12) Uiso 1 1 d D . . 
H22D H -0.0965 0.3746 0.4580 0.198 Uiso 1 1 calc R . . 
H22E H -0.0656 0.4749 0.4868 0.198 Uiso 1 1 calc R . . 
H22F H -0.0296 0.3793 0.4755 0.198 Uiso 1 1 calc R . . 
C23 C 0.1937(14) 0.692(3) 0.072(2) 0.138(12) Uiso 1 1 d . . . 
H23A H 0.1539 0.6751 0.0640 0.207 Uiso 1 1 calc R . . 
H23B H 0.2159 0.6318 0.0733 0.207 Uiso 1 1 calc R . . 
H23C H 0.2014 0.7341 0.0293 0.207 Uiso 1 1 calc R . . 
C23B C -0.1878(15) 0.700(3) 0.448(2) 0.149(14) Uiso 1 1 d . . . 
H23D H -0.1537 0.7296 0.4775 0.223 Uiso 1 1 calc R . . 
H23E H -0.1828 0.6297 0.4440 0.223 Uiso 1 1 calc R . . 
H23F H -0.2193 0.7138 0.4755 0.223 Uiso 1 1 calc R . . 
C24 C 0.1125(9) 1.1186(18) 0.0433(11) 0.081(6) Uiso 1 1 d D . . 
H24A H 0.1164 1.1895 0.0375 0.122 Uiso 1 1 calc R . . 
H24B H 0.0734 1.0998 0.0256 0.122 Uiso 1 1 calc R . . 
H24C H 0.1364 1.0849 0.0110 0.122 Uiso 1 1 calc R . . 
C24B C -0.0996(9) 1.1092(17) 0.4604(10) 0.078(6) Uiso 1 1 d D . . 
H24D H -0.1189 1.0666 0.4931 0.116 Uiso 1 1 calc R . . 
H24E H -0.1084 1.1776 0.4700 0.116 Uiso 1 1 calc R . . 
H24F H -0.0592 1.0990 0.4740 0.116 Uiso 1 1 calc R . . 
C25 C -0.1033(19) 1.244(3) 0.142(3) 0.26(3) Uiso 1 1 d D . . 
H25A H -0.1268 1.2249 0.1807 0.386 Uiso 1 1 calc R . . 
H25B H -0.1264 1.2772 0.0972 0.386 Uiso 1 1 calc R . . 
H25C H -0.0740 1.2891 0.1670 0.386 Uiso 1 1 calc R . . 
C25B C 0.0613(11) 1.155(2) 0.4413(14) 0.109(9) Uiso 1 1 d D . . 
H25D H 0.0508 1.2232 0.4492 0.163 Uiso 1 1 calc R . . 
H25E H 0.0890 1.1338 0.4863 0.163 Uiso 1 1 calc R . . 
H25F H 0.0281 1.1135 0.4369 0.163 Uiso 1 1 calc R . . 
C26 C -0.2270(9) 0.8225(19) 0.0874(13) 0.082(7) Uiso 1 1 d . . . 
H26A H -0.2570 0.7775 0.0956 0.123 Uiso 1 1 calc R . . 
H26B H -0.1948 0.7850 0.0764 0.123 Uiso 1 1 calc R . . 
H26C H -0.2404 0.8655 0.0425 0.123 Uiso 1 1 calc R . . 
C26B C 0.2315(10) 0.816(2) 0.4361(14) 0.090(7) Uiso 1 1 d . . . 
H26D H 0.2338 0.8663 0.4770 0.135 Uiso 1 1 calc R . . 
H26E H 0.2676 0.7820 0.4407 0.135 Uiso 1 1 calc R . . 
H26F H 0.2023 0.7685 0.4430 0.135 Uiso 1 1 calc R . . 
C31 C -0.1670(8) 0.5839(17) 0.2022(12) 0.075(6) Uiso 1 1 d D . . 
H31A H -0.1423 0.6378 0.2229 0.112 Uiso 1 1 calc R . . 
H31B H -0.1717 0.5394 0.2455 0.112 Uiso 1 1 calc R . . 
H31C H -0.2036 0.6101 0.1783 0.112 Uiso 1 1 calc R . . 
C31B C 0.1752(11) 0.529(3) 0.4418(15) 0.131(12) Uiso 1 1 d D . . 
H31D H 0.2151 0.5147 0.4445 0.196 Uiso 1 1 calc R . . 
H31E H 0.1605 0.4922 0.4827 0.196 Uiso 1 1 calc R . . 
H31F H 0.1704 0.5995 0.4504 0.196 Uiso 1 1 calc R . . 
C32 C 0.0656(9) 0.3528(15) 0.1789(14) 0.082(7) Uiso 1 1 d D . . 
H32A H 0.0502 0.3614 0.2279 0.124 Uiso 1 1 calc R . . 
H32B H 0.1050 0.3334 0.1919 0.124 Uiso 1 1 calc R . . 
H32C H 0.0445 0.3019 0.1465 0.124 Uiso 1 1 calc R . . 
C32B C -0.0738(10) 0.3562(16) 0.3144(14) 0.090(7) Uiso 1 1 d D . . 
H32D H -0.0547 0.2990 0.3408 0.135 Uiso 1 1 calc R . . 
H32E H -0.0594 0.3693 0.2653 0.135 Uiso 1 1 calc R . . 
H32F H -0.1140 0.3434 0.3021 0.135 Uiso 1 1 calc R . . 
C33 C 0.2703(8) 0.774(2) 0.161(2) 0.129(12) Uiso 1 1 d D . . 
H33A H 0.2923 0.7241 0.1397 0.193 Uiso 1 1 calc R . . 
H33B H 0.2841 0.7824 0.2179 0.193 Uiso 1 1 calc R . . 
H33C H 0.2739 0.8366 0.1340 0.193 Uiso 1 1 calc R . . 
C33B C -0.2577(8) 0.757(2) 0.3336(18) 0.109(9) Uiso 1 1 d D . . 
H33D H -0.2812 0.7034 0.3472 0.163 Uiso 1 1 calc R . . 
H33E H -0.2593 0.7589 0.2761 0.163 Uiso 1 1 calc R . . 
H33F H -0.2712 0.8191 0.3517 0.163 Uiso 1 1 calc R . . 
C34 C 0.1824(8) 1.1435(16) 0.1697(13) 0.072(6) Uiso 1 1 d D . . 
H34A H 0.1953 1.1172 0.2229 0.107 Uiso 1 1 calc R . . 
H34B H 0.1739 1.2132 0.1735 0.107 Uiso 1 1 calc R . . 
H34C H 0.2118 1.1351 0.1374 0.107 Uiso 1 1 calc R . . 
C34B C -0.1735(8) 1.1376(16) 0.3381(14) 0.079(6) Uiso 1 1 d D . . 
H34D H -0.1856 1.1190 0.2827 0.118 Uiso 1 1 calc R . . 
H34E H -0.1671 1.2083 0.3416 0.118 Uiso 1 1 calc R . . 
H34F H -0.2025 1.1197 0.3690 0.118 Uiso 1 1 calc R . . 
C35 C -0.0446(12) 1.157(3) 0.0467(18) 0.137(12) Uiso 1 1 d D . . 
H35A H -0.0456 1.0911 0.0231 0.206 Uiso 1 1 calc R . . 
H35B H -0.0057 1.1748 0.0667 0.206 Uiso 1 1 calc R . . 
H35C H -0.0611 1.2038 0.0065 0.206 Uiso 1 1 calc R . . 
C35B C 0.0380(11) 1.172(2) 0.3041(17) 0.142(12) Uiso 1 1 d D . . 
H35D H 0.0172 1.1121 0.2870 0.213 Uiso 1 1 calc R . . 
H35E H 0.0521 1.2010 0.2590 0.213 Uiso 1 1 calc R . . 
H35F H 0.0133 1.2185 0.3246 0.213 Uiso 1 1 calc R . . 
C36 C -0.2560(8) 0.9504(17) 0.1760(13) 0.078(6) Uiso 1 1 d D . . 
H36A H -0.2576 1.0073 0.1409 0.117 Uiso 1 1 calc R . . 
H36B H -0.2486 0.9721 0.2312 0.117 Uiso 1 1 calc R . . 
H36C H -0.2918 0.9156 0.1658 0.117 Uiso 1 1 calc R . . 
C36B C 0.2653(8) 0.9286(16) 0.3391(13) 0.072(6) Uiso 1 1 d D . . 
H36D H 0.2528 0.9674 0.2913 0.108 Uiso 1 1 calc R . . 
H36E H 0.2974 0.8884 0.3313 0.108 Uiso 1 1 calc R . . 
H36F H 0.2763 0.9725 0.3842 0.108 Uiso 1 1 calc R . . 
N1 N -0.0520(5) 0.6242(10) 0.1539(8) 0.044(3) Uiso 1 1 d D . . 
N1B N 0.0555(5) 0.6084(10) 0.3499(8) 0.044(3) Uiso 1 1 d D . . 
N2 N 0.0049(4) 0.6017(9) 0.1518(7) 0.038(3) Uiso 1 1 d D . . 
N2B N -0.0016(5) 0.5885(10) 0.3507(8) 0.047(3) Uiso 1 1 d D . . 
N3 N 0.1153(5) 0.8240(9) 0.1520(8) 0.042(3) Uiso 1 1 d D . . 
N3B N -0.1081(4) 0.8187(9) 0.3543(7) 0.042(3) Uiso 1 1 d D . . 
N4 N 0.0944(4) 0.9197(9) 0.1511(7) 0.038(3) Uiso 1 1 d D . . 
N4B N -0.0865(4) 0.9130(9) 0.3510(7) 0.037(3) Uiso 1 1 d D . . 
N5 N -0.0698(5) 0.9776(10) 0.1462(8) 0.050(3) Uiso 1 1 d D . . 
N5B N 0.0766(5) 0.9635(9) 0.3474(8) 0.049(3) Uiso 1 1 d D . . 
N6 N -0.1062(5) 0.9026(10) 0.1607(8) 0.049(3) Uiso 1 1 d D . . 
N6B N 0.1127(4) 0.8844(10) 0.3428(8) 0.044(3) Uiso 1 1 d D . . 
N7 N -0.0441(5) 0.4600(11) 0.1359(9) 0.055(4) Uiso 1 1 d D . . 
N7B N 0.0426(5) 0.4447(10) 0.3679(8) 0.048(3) Uiso 1 1 d D . . 
N8 N 0.1848(5) 0.9287(10) 0.1373(9) 0.053(4) Uiso 1 1 d D . . 
N8B N -0.1756(5) 0.9249(10) 0.3720(9) 0.053(3) Uiso 1 1 d D . . 
N9 N -0.1570(6) 1.0402(12) 0.1360(10) 0.066(4) Uiso 1 1 d D . . 
N9B N 0.1646(5) 1.0231(11) 0.3613(9) 0.057(4) Uiso 1 1 d D . . 
Au1 Au -0.07735(3) 0.76304(6) 0.16173(4) 0.04822(19) Uani 1 1 d . . . 
Au1B Au 0.08385(2) 0.74529(5) 0.34246(4) 0.04295(18) Uani 1 1 d . . . 
Au2 Au 0.06067(2) 0.71167(5) 0.15602(4) 0.04148(18) Uani 1 1 d . . . 
Au2B Au -0.05536(2) 0.70378(5) 0.34964(4) 0.04238(18) Uani 1 1 d . . . 
Au3 Au 0.01231(2) 0.94762(5) 0.15134(4) 0.04577(19) Uani 1 1 d . . . 
Au3B Au -0.00537(2) 0.93622(5) 0.34541(4) 0.04159(18) Uani 1 1 d . . . 
 
loop_ 
 _atom_site_aniso_label 
 _atom_site_aniso_U_11 
 _atom_site_aniso_U_22 
 _atom_site_aniso_U_33 
 _atom_site_aniso_U_23 
 _atom_site_aniso_U_13 
 _atom_site_aniso_U_12 
Au1 0.0484(3) 0.0480(6) 0.0510(5) 0.0037(3) 0.0164(3) 0.0137(3) 
Au1B 0.0433(3) 0.0376(5) 0.0495(4) -0.0006(2) 0.0124(3) -0.0040(2) 
Au2 0.0426(3) 0.0314(5) 0.0524(4) 0.0027(2) 0.0136(3) 0.0003(2) 
Au2B 0.0424(3) 0.0323(5) 0.0544(5) -0.0006(2) 0.0139(3) 0.0013(2) 
Au3 0.0407(3) 0.0384(5) 0.0583(5) -0.0030(2) 0.0085(3) 0.0056(2) 
Au3B 0.0351(3) 0.0385(5) 0.0519(4) -0.0003(2) 0.0093(3) -0.0032(2) 
 
_geom_special_details 
; 
 All esds (except the esd in the dihedral angle between two l.s. planes) 
 are estimated using the full covariance matrix.  The cell esds are taken 
 into account individually in the estimation of esds in distances, angles 
 and torsion angles; correlations between esds in cell parameters are only 
 used when they are defined by crystal symmetry.  An approximate (isotropic) 
 treatment of cell esds is used for estimating esds involving l.s. planes. 
; 
 
loop_ 
 _geom_bond_atom_site_label_1 
 _geom_bond_atom_site_label_2 
 _geom_bond_distance 
 _geom_bond_site_symmetry_2 
 _geom_bond_publ_flag 
C1 N1 1.330(15) . ? 
C1 N7 1.351(15) . ? 
C1 C11 1.497(15) . ? 
C1B N7B 1.344(14) . ? 
C1B N1B 1.365(14) . ? 
C1B C11B 1.518(14) . ? 
C2 N7 1.330(14) . ? 
C2 N2 1.331(14) . ? 
C2 C12 1.514(14) . ? 
C2B N2B 1.304(14) . ? 
C2B N7B 1.318(14) . ? 
C2B C12B 1.522(14) . ? 
C3 N8 1.333(15) . ? 
C3 N3 1.338(14) . ? 
C3 C13 1.503(15) . ? 
C3B N3B 1.305(13) . ? 
C3B N8B 1.345(14) . ? 
C3B C13B 1.500(15) . ? 
C4 N8 1.334(14) . ? 
C4 N4 1.334(13) . ? 
C4 C14 1.480(14) . ? 
C4B N4B 1.329(13) . ? 
C4B N8B 1.330(14) . ? 
C4B C14B 1.495(14) . ? 
C5 N5 1.314(15) . ? 
C5 N9 1.359(15) . ? 
C5 C15 1.485(16) . ? 
C5B N5B 1.333(14) . ? 
C5B N9B 1.351(14) . ? 
C5B C15B 1.492(15) . ? 
C6 N6 1.324(14) . ? 
C6 N9 1.348(15) . ? 
C6 C16 1.492(15) . ? 
C6B N6B 1.329(13) . ? 
C6B N9B 1.347(14) . ? 
C6B C16B 1.489(14) . ? 
C11 C21 1.440(17) . ? 
C11 C31 1.445(16) . ? 
C11 H11 0.9800 . ? 
C11B C31B 1.469(17) . ? 
C11B C21B 1.486(17) . ? 
C11B H11B 0.9800 . ? 
C12 C32 1.490(16) . ? 
C12 C22 1.535(16) . ? 
C12 H12 0.9800 . ? 
C12B C32B 1.488(16) . ? 
C12B C22B 1.502(17) . ? 
C12B H12B 0.9800 . ? 
C13 C23 1.45(4) . ? 
C13 C33 1.502(17) . ? 
C13 H13 0.9800 . ? 
C13B C23B 1.35(4) . ? 
C13B C33B 1.466(16) . ? 
C13B H13B 0.9800 . ? 
C14 C34 1.479(15) . ? 
C14 C24 1.529(15) . ? 
C14 H14 0.9800 . ? 
C14B C34B 1.495(15) . ? 
C14B C24B 1.533(15) . ? 
C14B H14B 0.9800 . ? 
C15 C25 1.453(19) . ? 
C15 C35 1.462(18) . ? 
C15 H15 0.9800 . ? 
C15B C35B 1.455(17) . ? 
C15B C25B 1.459(17) . ? 
C15B H15B 0.9800 . ? 
C16 C26 1.47(3) . ? 
C16 C36 1.471(16) . ? 
C16 H16 0.9800 . ? 
C16B C26B 1.48(3) . ? 
C16B C36B 1.498(16) . ? 
C16B H16B 0.9800 . ? 
C21 H21A 0.9600 . ? 
C21 H21B 0.9600 . ? 
C21 H21C 0.9600 . ? 
C21B H21D 0.9600 . ? 
C21B H21E 0.9600 . ? 
C21B H21F 0.9600 . ? 
C22 H22A 0.9600 . ? 
C22 H22B 0.9600 . ? 
C22 H22C 0.9600 . ? 
C22B H22D 0.9600 . ? 
C22B H22E 0.9600 . ? 
C22B H22F 0.9600 . ? 
C23 H23A 0.9600 . ? 
C23 H23B 0.9600 . ? 
C23 H23C 0.9600 . ? 
C23B H23D 0.9600 . ? 
C23B H23E 0.9600 . ? 
C23B H23F 0.9600 . ? 
C24 H24A 0.9600 . ? 
C24 H24B 0.9600 . ? 
C24 H24C 0.9600 . ? 
C24B H24D 0.9600 . ? 
C24B H24E 0.9600 . ? 
C24B H24F 0.9600 . ? 
C25 H25A 0.9600 . ? 
C25 H25B 0.9600 . ? 
C25 H25C 0.9600 . ? 
C25B H25D 0.9600 . ? 
C25B H25E 0.9600 . ? 
C25B H25F 0.9600 . ? 
C26 H26A 0.9600 . ? 
C26 H26B 0.9600 . ? 
C26 H26C 0.9600 . ? 
C26B H26D 0.9600 . ? 
C26B H26E 0.9600 . ? 
C26B H26F 0.9600 . ? 
C31 H31A 0.9600 . ? 
C31 H31B 0.9600 . ? 
C31 H31C 0.9600 . ? 
C31B H31D 0.9600 . ? 
C31B H31E 0.9600 . ? 
C31B H31F 0.9600 . ? 
C32 H32A 0.9600 . ? 
C32 H32B 0.9600 . ? 
C32 H32C 0.9600 . ? 
C32B H32D 0.9600 . ? 
C32B H32E 0.9600 . ? 
C32B H32F 0.9600 . ? 
C33 H33A 0.9600 . ? 
C33 H33B 0.9600 . ? 
C33 H33C 0.9600 . ? 
C33B H33D 0.9600 . ? 
C33B H33E 0.9600 . ? 
C33B H33F 0.9600 . ? 
C34 H34A 0.9600 . ? 
C34 H34B 0.9600 . ? 
C34 H34C 0.9600 . ? 
C34B H34D 0.9600 . ? 
C34B H34E 0.9600 . ? 
C34B H34F 0.9600 . ? 
C35 H35A 0.9600 . ? 
C35 H35B 0.9600 . ? 
C35 H35C 0.9600 . ? 
C35B H35D 0.9600 . ? 
C35B H35E 0.9600 . ? 
C35B H35F 0.9600 . ? 
C36 H36A 0.9600 . ? 
C36 H36B 0.9600 . ? 
C36 H36C 0.9600 . ? 
C36B H36D 0.9600 . ? 
C36B H36E 0.9600 . ? 
C36B H36F 0.9600 . ? 
N1 N2 1.393(12) . ? 
N1 Au1 1.966(13) . ? 
N1B N2B 1.384(13) . ? 
N1B Au1B 1.965(13) . ? 
N2 Au2 1.974(11) . ? 
N2B Au2B 2.003(13) . ? 
N3 N4 1.373(13) . ? 
N3 Au2 1.997(12) . ? 
N3B N4B 1.369(13) . ? 
N3B Au2B 1.995(12) . ? 
N4 Au3 1.988(11) . ? 
N4B Au3B 1.970(10) . ? 
N5 N6 1.372(14) . ? 
N5 Au3 1.981(12) . ? 
N5B N6B 1.374(13) . ? 
N5B Au3B 1.978(12) . ? 
N6 Au1 1.990(14) . ? 
N6B Au1B 1.986(13) . ? 
Au1 Au2B 3.2105(11) . ? 
Au1 Au3 3.2876(11) . ? 
Au1 Au2 3.3685(11) . ? 
Au1B Au2 3.1192(11) . ? 
Au1B Au3B 3.3279(10) . ? 
Au1B Au2B 3.3766(11) . ? 
Au2 Au3 3.3598(11) . ? 
Au2B Au3B 3.3377(11) . ? 
Au3 Au3B 3.3573(13) . ? 
 
loop_ 
 _geom_angle_atom_site_label_1 
 _geom_angle_atom_site_label_2 
 _geom_angle_atom_site_label_3 
 _geom_angle 
 _geom_angle_site_symmetry_1 
 _geom_angle_site_symmetry_3 
 _geom_angle_publ_flag 
N1 C1 N7 112.8(12) . . ? 
N1 C1 C11 121.6(15) . . ? 
N7 C1 C11 125.6(16) . . ? 
N7B C1B N1B 111.7(12) . . ? 
N7B C1B C11B 125.7(14) . . ? 
N1B C1B C11B 122.6(13) . . ? 
N7 C2 N2 113.1(11) . . ? 
N7 C2 C12 124.2(13) . . ? 
N2 C2 C12 122.5(12) . . ? 
N2B C2B N7B 113.3(12) . . ? 
N2B C2B C12B 121.8(13) . . ? 
N7B C2B C12B 124.8(13) . . ? 
N8 C3 N3 111.7(12) . . ? 
N8 C3 C13 127.3(14) . . ? 
N3 C3 C13 121.1(14) . . ? 
N3B C3B N8B 112.3(12) . . ? 
N3B C3B C13B 122.2(14) . . ? 
N8B C3B C13B 125.5(14) . . ? 
N8 C4 N4 111.2(11) . . ? 
N8 C4 C14 125.9(12) . . ? 
N4 C4 C14 122.8(12) . . ? 
N4B C4B N8B 112.5(11) . . ? 
N4B C4B C14B 121.3(12) . . ? 
N8B C4B C14B 126.2(12) . . ? 
N5 C5 N9 111.9(14) . . ? 
N5 C5 C15 122.5(16) . . ? 
N9 C5 C15 125.6(16) . . ? 
N5B C5B N9B 111.1(12) . . ? 
N5B C5B C15B 123.8(13) . . ? 
N9B C5B C15B 125.0(13) . . ? 
N6 C6 N9 111.3(12) . . ? 
N6 C6 C16 123.6(13) . . ? 
N9 C6 C16 125.1(13) . . ? 
N6B C6B N9B 112.3(12) . . ? 
N6B C6B C16B 123.6(13) . . ? 
N9B C6B C16B 123.9(12) . . ? 
C21 C11 C31 123(2) . . ? 
C21 C11 C1 112.7(18) . . ? 
C31 C11 C1 118.8(17) . . ? 
C21 C11 H11 97.8 . . ? 
C31 C11 H11 97.8 . . ? 
C1 C11 H11 97.8 . . ? 
C31B C11B C21B 108(2) . . ? 
C31B C11B C1B 109.8(17) . . ? 
C21B C11B C1B 115.1(16) . . ? 
C31B C11B H11B 107.8 . . ? 
C21B C11B H11B 107.8 . . ? 
C1B C11B H11B 107.8 . . ? 
C32 C12 C2 110.7(14) . . ? 
C32 C12 C22 112.9(19) . . ? 
C2 C12 C22 110.4(14) . . ? 
C32 C12 H12 107.5 . . ? 
C2 C12 H12 107.5 . . ? 
C22 C12 H12 107.5 . . ? 
C32B C12B C22B 111(2) . . ? 
C32B C12B C2B 110.1(15) . . ? 
C22B C12B C2B 109.9(15) . . ? 
C32B C12B H12B 108.5 . . ? 
C22B C12B H12B 108.5 . . ? 
C2B C12B H12B 108.5 . . ? 
C23 C13 C33 110(2) . . ? 
C23 C13 C3 107.7(19) . . ? 
C33 C13 C3 110.6(17) . . ? 
C23 C13 H13 109.4 . . ? 
C33 C13 H13 109.4 . . ? 
C3 C13 H13 109.4 . . ? 
C23B C13B C33B 120(2) . . ? 
C23B C13B C3B 112(2) . . ? 
C33B C13B C3B 112.5(17) . . ? 
C23B C13B H13B 103.5 . . ? 
C33B C13B H13B 103.5 . . ? 
C3B C13B H13B 103.5 . . ? 
C34 C14 C4 112.8(13) . . ? 
C34 C14 C24 111.8(15) . . ? 
C4 C14 C24 109.4(13) . . ? 
C34 C14 H14 107.5 . . ? 
C4 C14 H14 107.5 . . ? 
C24 C14 H14 107.5 . . ? 
C34B C14B C4B 110.5(13) . . ? 
C34B C14B C24B 111.1(15) . . ? 
C4B C14B C24B 107.2(13) . . ? 
C34B C14B H14B 109.3 . . ? 
C4B C14B H14B 109.3 . . ? 
C24B C14B H14B 109.3 . . ? 
C25 C15 C35 124(3) . . ? 
C25 C15 C5 117(3) . . ? 
C35 C15 C5 116(2) . . ? 
C25 C15 H15 96.4 . . ? 
C35 C15 H15 96.4 . . ? 
C5 C15 H15 96.4 . . ? 
C35B C15B C25B 103(2) . . ? 
C35B C15B C5B 112.4(17) . . ? 
C25B C15B C5B 111.1(16) . . ? 
C35B C15B H15B 109.9 . . ? 
C25B C15B H15B 109.9 . . ? 
C5B C15B H15B 109.9 . . ? 
C26 C16 C36 112.1(16) . . ? 
C26 C16 C6 109.5(17) . . ? 
C36 C16 C6 110.2(16) . . ? 
C26 C16 H16 108.3 . . ? 
C36 C16 H16 108.3 . . ? 
C6 C16 H16 108.3 . . ? 
C26B C16B C6B 109.5(16) . . ? 
C26B C16B C36B 110.9(16) . . ? 
C6B C16B C36B 109.0(15) . . ? 
C26B C16B H16B 109.2 . . ? 
C6B C16B H16B 109.2 . . ? 
C36B C16B H16B 109.2 . . ? 
C11 C21 H21A 109.5 . . ? 
C11 C21 H21B 109.5 . . ? 
H21A C21 H21B 109.5 . . ? 
C11 C21 H21C 109.5 . . ? 
H21A C21 H21C 109.5 . . ? 
H21B C21 H21C 109.5 . . ? 
C11B C21B H21D 109.5 . . ? 
C11B C21B H21E 109.5 . . ? 
H21D C21B H21E 109.5 . . ? 
C11B C21B H21F 109.5 . . ? 
H21D C21B H21F 109.5 . . ? 
H21E C21B H21F 109.5 . . ? 
C12 C22 H22A 109.5 . . ? 
C12 C22 H22B 109.5 . . ? 
H22A C22 H22B 109.5 . . ? 
C12 C22 H22C 109.5 . . ? 
H22A C22 H22C 109.5 . . ? 
H22B C22 H22C 109.5 . . ? 
C12B C22B H22D 109.5 . . ? 
C12B C22B H22E 109.5 . . ? 
H22D C22B H22E 109.5 . . ? 
C12B C22B H22F 109.5 . . ? 
H22D C22B H22F 109.5 . . ? 
H22E C22B H22F 109.5 . . ? 
C13 C23 H23A 109.5 . . ? 
C13 C23 H23B 109.5 . . ? 
H23A C23 H23B 109.5 . . ? 
C13 C23 H23C 109.5 . . ? 
H23A C23 H23C 109.5 . . ? 
H23B C23 H23C 109.5 . . ? 
C13B C23B H23D 109.5 . . ? 
C13B C23B H23E 109.5 . . ? 
H23D C23B H23E 109.5 . . ? 
C13B C23B H23F 109.5 . . ? 
H23D C23B H23F 109.5 . . ? 
H23E C23B H23F 109.5 . . ? 
C14 C24 H24A 109.5 . . ? 
C14 C24 H24B 109.5 . . ? 
H24A C24 H24B 109.5 . . ? 
C14 C24 H24C 109.5 . . ? 
H24A C24 H24C 109.5 . . ? 
H24B C24 H24C 109.5 . . ? 
C14B C24B H24D 109.5 . . ? 
C14B C24B H24E 109.5 . . ? 
H24D C24B H24E 109.5 . . ? 
C14B C24B H24F 109.5 . . ? 
H24D C24B H24F 109.5 . . ? 
H24E C24B H24F 109.5 . . ? 
C15 C25 H25A 109.5 . . ? 
C15 C25 H25B 109.5 . . ? 
H25A C25 H25B 109.5 . . ? 
C15 C25 H25C 109.5 . . ? 
H25A C25 H25C 109.5 . . ? 
H25B C25 H25C 109.5 . . ? 
C15B C25B H25D 109.5 . . ? 
C15B C25B H25E 109.5 . . ? 
H25D C25B H25E 109.5 . . ? 
C15B C25B H25F 109.5 . . ? 
H25D C25B H25F 109.5 . . ? 
H25E C25B H25F 109.5 . . ? 
C16 C26 H26A 109.5 . . ? 
C16 C26 H26B 109.5 . . ? 
H26A C26 H26B 109.5 . . ? 
C16 C26 H26C 109.5 . . ? 
H26A C26 H26C 109.5 . . ? 
H26B C26 H26C 109.5 . . ? 
C16B C26B H26D 109.5 . . ? 
C16B C26B H26E 109.5 . . ? 
H26D C26B H26E 109.5 . . ? 
C16B C26B H26F 109.5 . . ? 
H26D C26B H26F 109.5 . . ? 
H26E C26B H26F 109.5 . . ? 
C11 C31 H31A 109.5 . . ? 
C11 C31 H31B 109.5 . . ? 
H31A C31 H31B 109.5 . . ? 
C11 C31 H31C 109.5 . . ? 
H31A C31 H31C 109.5 . . ? 
H31B C31 H31C 109.5 . . ? 
C11B C31B H31D 109.5 . . ? 
C11B C31B H31E 109.5 . . ? 
H31D C31B H31E 109.5 . . ? 
C11B C31B H31F 109.5 . . ? 
H31D C31B H31F 109.5 . . ? 
H31E C31B H31F 109.5 . . ? 
C12 C32 H32A 109.5 . . ? 
C12 C32 H32B 109.5 . . ? 
H32A C32 H32B 109.5 . . ? 
C12 C32 H32C 109.5 . . ? 
H32A C32 H32C 109.5 . . ? 
H32B C32 H32C 109.5 . . ? 
C12B C32B H32D 109.5 . . ? 
C12B C32B H32E 109.5 . . ? 
H32D C32B H32E 109.5 . . ? 
C12B C32B H32F 109.5 . . ? 
H32D C32B H32F 109.5 . . ? 
H32E C32B H32F 109.5 . . ? 
C13 C33 H33A 109.5 . . ? 
C13 C33 H33B 109.5 . . ? 
H33A C33 H33B 109.5 . . ? 
C13 C33 H33C 109.5 . . ? 
H33A C33 H33C 109.5 . . ? 
H33B C33 H33C 109.5 . . ? 
C13B C33B H33D 109.5 . . ? 
C13B C33B H33E 109.5 . . ? 
H33D C33B H33E 109.5 . . ? 
C13B C33B H33F 109.5 . . ? 
H33D C33B H33F 109.5 . . ? 
H33E C33B H33F 109.5 . . ? 
C14 C34 H34A 109.5 . . ? 
C14 C34 H34B 109.5 . . ? 
H34A C34 H34B 109.5 . . ? 
C14 C34 H34C 109.5 . . ? 
H34A C34 H34C 109.5 . . ? 
H34B C34 H34C 109.5 . . ? 
C14B C34B H34D 109.5 . . ? 
C14B C34B H34E 109.5 . . ? 
H34D C34B H34E 109.5 . . ? 
C14B C34B H34F 109.5 . . ? 
H34D C34B H34F 109.5 . . ? 
H34E C34B H34F 109.5 . . ? 
C15 C35 H35A 109.5 . . ? 
C15 C35 H35B 109.5 . . ? 
H35A C35 H35B 109.5 . . ? 
C15 C35 H35C 109.5 . . ? 
H35A C35 H35C 109.5 . . ? 
H35B C35 H35C 109.5 . . ? 
C15B C35B H35D 109.5 . . ? 
C15B C35B H35E 109.5 . . ? 
H35D C35B H35E 109.5 . . ? 
C15B C35B H35F 109.5 . . ? 
H35D C35B H35F 109.5 . . ? 
H35E C35B H35F 109.5 . . ? 
C16 C36 H36A 109.5 . . ? 
C16 C36 H36B 109.5 . . ? 
H36A C36 H36B 109.5 . . ? 
C16 C36 H36C 109.5 . . ? 
H36A C36 H36C 109.5 . . ? 
H36B C36 H36C 109.5 . . ? 
C16B C36B H36D 109.5 . . ? 
C16B C36B H36E 109.5 . . ? 
H36D C36B H36E 109.5 . . ? 
C16B C36B H36F 109.5 . . ? 
H36D C36B H36F 109.5 . . ? 
H36E C36B H36F 109.5 . . ? 
C1 N1 N2 105.2(11) . . ? 
C1 N1 Au1 133.4(9) . . ? 
N2 N1 Au1 121.1(9) . . ? 
C1B N1B N2B 103.6(11) . . ? 
C1B N1B Au1B 134.5(9) . . ? 
N2B N1B Au1B 121.9(9) . . ? 
C2 N2 N1 105.7(10) . . ? 
C2 N2 Au2 135.1(9) . . ? 
N1 N2 Au2 119.1(9) . . ? 
C2B N2B N1B 107.4(11) . . ? 
C2B N2B Au2B 133.7(10) . . ? 
N1B N2B Au2B 118.4(9) . . ? 
C3 N3 N4 105.5(11) . . ? 
C3 N3 Au2 136.5(10) . . ? 
N4 N3 Au2 117.9(8) . . ? 
C3B N3B N4B 106.8(11) . . ? 
C3B N3B Au2B 135.2(10) . . ? 
N4B N3B Au2B 117.9(8) . . ? 
C4 N4 N3 106.5(10) . . ? 
C4 N4 Au3 130.8(9) . . ? 
N3 N4 Au3 121.9(8) . . ? 
C4B N4B N3B 105.2(10) . . ? 
C4B N4B Au3B 132.2(9) . . ? 
N3B N4B Au3B 121.7(8) . . ? 
C5 N5 N6 106.3(12) . . ? 
C5 N5 Au3 134.5(11) . . ? 
N6 N5 Au3 119.2(10) . . ? 
C5B N5B N6B 107.1(11) . . ? 
C5B N5B Au3B 134.2(10) . . ? 
N6B N5B Au3B 118.6(9) . . ? 
C6 N6 N5 107.0(12) . . ? 
C6 N6 Au1 133.4(10) . . ? 
N5 N6 Au1 117.6(10) . . ? 
C6B N6B N5B 105.7(12) . . ? 
C6B N6B Au1B 133.2(10) . . ? 
N5B N6B Au1B 120.4(9) . . ? 
C2 N7 C1 103.2(12) . . ? 
C2B N7B C1B 103.9(12) . . ? 
C3 N8 C4 104.8(12) . . ? 
C4B N8B C3B 103.1(12) . . ? 
C6 N9 C5 103.6(13) . . ? 
C6B N9B C5B 103.9(12) . . ? 
N1 Au1 N6 175.5(5) . . ? 
N1 Au1 Au2B 80.2(4) . . ? 
N6 Au1 Au2B 103.9(4) . . ? 
N1 Au1 Au3 120.0(3) . . ? 
N6 Au1 Au3 61.2(3) . . ? 
Au2B Au1 Au3 103.72(3) . . ? 
N1 Au1 Au2 59.6(3) . . ? 
N6 Au1 Au2 121.8(3) . . ? 
Au2B Au1 Au2 88.70(4) . . ? 
Au3 Au1 Au2 60.62(2) . . ? 
N1B Au1B N6B 176.2(5) . . ? 
N1B Au1B Au2 85.7(4) . . ? 
N6B Au1B Au2 98.1(4) . . ? 
N1B Au1B Au3B 119.3(3) . . ? 
N6B Au1B Au3B 60.0(3) . . ? 
Au2 Au1B Au3B 96.86(3) . . ? 
N1B Au1B Au2B 59.7(3) . . ? 
N6B Au1B Au2B 119.7(3) . . ? 
Au2 Au1B Au2B 90.09(4) . . ? 
Au3B Au1B Au2B 59.71(2) . . ? 
N2 Au2 N3 176.0(5) . . ? 
N2 Au2 Au1B 98.6(3) . . ? 
N3 Au2 Au1B 85.3(4) . . ? 
N2 Au2 Au3 118.4(3) . . ? 
N3 Au2 Au3 60.8(3) . . ? 
Au1B Au2 Au3 83.70(3) . . ? 
N2 Au2 Au1 60.2(3) . . ? 
N3 Au2 Au1 119.3(3) . . ? 
Au1B Au2 Au1 87.26(4) . . ? 
Au3 Au2 Au1 58.501(19) . . ? 
N3B Au2B N2B 177.3(5) . . ? 
N3B Au2B Au1 81.2(4) . . ? 
N2B Au2B Au1 101.4(4) . . ? 
N3B Au2B Au3B 60.6(3) . . ? 
N2B Au2B Au3B 119.4(3) . . ? 
Au1 Au2B Au3B 75.45(3) . . ? 
N3B Au2B Au1B 120.0(3) . . ? 
N2B Au2B Au1B 60.0(3) . . ? 
Au1 Au2B Au1B 85.67(4) . . ? 
Au3B Au2B Au1B 59.421(18) . . ? 
N5 Au3 N4 177.3(5) . . ? 
N5 Au3 Au1 60.8(4) . . ? 
N4 Au3 Au1 120.3(3) . . ? 
N5 Au3 Au3B 76.7(4) . . ? 
N4 Au3 Au3B 106.0(3) . . ? 
Au1 Au3 Au3B 74.18(3) . . ? 
N5 Au3 Au2 121.5(4) . . ? 
N4 Au3 Au2 59.4(3) . . ? 
Au1 Au3 Au2 60.88(2) . . ? 
Au3B Au3 Au2 91.84(2) . . ? 
N4B Au3B N5B 176.0(5) . . ? 
N4B Au3B Au1B 120.7(3) . . ? 
N5B Au3B Au1B 60.9(4) . . ? 
N4B Au3B Au2B 59.8(3) . . ? 
N5B Au3B Au2B 121.7(4) . . ? 
Au1B Au3B Au2B 60.87(2) . . ? 
N4B Au3B Au3 109.6(3) . . ? 
N5B Au3B Au3 74.1(4) . . ? 
Au1B Au3B Au3 80.65(3) . . ? 
Au2B Au3B Au3 99.53(2) . . ? 

##END

#######################################################################
#
#                 Cambridge Crystallographic Data Centre
#                                CCDC 
#
#######################################################################
#
# If this CIF has been generated directly or indirectly from an entry in the 
# Cambridge Structural Database, then it will include bibliographic, chemical, 
# crystal, experimental, refinement or atomic coordinate data resulting from 
# the CCDC's data processing and validation procedures. Files generated from 
# CSD entries are Copyright 2011 Cambridge Crystallographic Data Centre. They 
# may be used in bona fide research applications only, and may not be copied or 
# further disseminated in any form, whether machine-readable or not, except for 
# the purposes of generating routine backup copies on your local computer 
# system.
# 
# Files arising from any other source may also contain material that is the 
# copyright of third parties, including the originator, and you should check 
# with the originator concerning the permitted uses of the information 
# contained in this CIF.
#
# For further information on the CCDC and the free tools enCIFer and Mercury
# for validating and visualising CIF files, please visit www.ccdc.cam.ac.uk
#
#######################################################################

data_2.18GPa_Au3triazole-FORM-I
_database_code_depnum_ccdc_archive 'CCDC 1405874'
_audit_creation_method            SHELXL-97
_publ_contact_author_name         'Christopher H. Woodall'
_publ_contact_author_email        christopherhwoodall@gmail.com 
_chemical_name_systematic
;
tris(3,5-diisopropyl-1,2,4-triazolato-N,N)-tri-gold(I)
;
_chemical_formula_moiety          '0.25(C48 H84 Au6 N18)'
_chemical_formula_sum             'C24 H42 Au3 N9'
_chemical_formula_weight   1047.57
loop_
 _atom_type_symbol
 _atom_type_description
 _atom_type_scat_dispersion_real
 _atom_type_scat_dispersion_imag
 _atom_type_scat_source
 'C'  'C'   0.0026   0.0014
 'International Tables Vol C Tables 4.2.6.8 and 6.1.1.4'
 'H'  'H'   0.0000   0.0000
 'International Tables Vol C Tables 4.2.6.8 and 6.1.1.4'
 'N'  'N'   0.0052   0.0029
 'International Tables Vol C Tables 4.2.6.8 and 6.1.1.4'
 'Au'  'Au'  -1.408   8.039
 'International Tables Vol C Tables 4.2.6.8 and 6.1.1.4' 
_space_group_crystal_system       'monoclinic'
_space_group_IT_number            14
_space_group_name_H-M_alt         'P 1 21/c 1'
_space_group_name_Hall            '-P 2ybc'
loop_
  _space_group_symop_id
  _space_group_symop_operation_xyz
 1 'x, y, z'
 2 '-x, y+1/2, -z+1/2'
 3 '-x, -y, -z'
 4 'x, -y-1/2, z-1/2'

_cell_length_a                    26.529(5)
_cell_length_b                    13.396(3)
_cell_length_c                    31.094(6)
_cell_angle_alpha                 90.00
_cell_angle_beta                  110.11(3)
_cell_angle_gamma                 90.00
_cell_volume                      10376(4)
_cell_formula_units_Z             16
_cell_measurement_temperature     293(2)
_cell_measurement_reflns_used    9341
_cell_measurement_theta_min        2.76
_cell_measurement_theta_max       28.91
_exptl_crystal_description       Block
_exptl_crystal_colour            colourless
_exptl_crystal_size_max          0.08
_exptl_crystal_size_mid          0.075
_exptl_crystal_size_min          0.05
_exptl_crystal_density_diffrn     2.682
_exptl_crystal_density_method     'not measured'
_exptl_crystal_F_000              7776
_exptl_absorpt_coefficient_mu     14.067
_exptl_absorpt_correction_T_min  0.7677
_exptl_absorpt_correction_T_max  0.9565
_exptl_absorpt_correction_type   multi-scan
_exptl_absorpt_process_details
;
SADABS
;
_exptl_special_details
;
Data was collected in a Merril Bassett DAC. 
DAC opening angle of 40 degrees.
The sample was collected, rotated 120 degrees and collected again.
The data sets were merged in XPREP to produce the final data set.
The values of _cell_measurement_reflns_used;
_cell_measurement_theta_min; _cell_measurement_theta_max;
_exptl_absorpt_correction_T_min; _exptl_absorpt_correction_T_max
provide above are for the first orientation of the cell.
The values for the second orientation are provided below
cell_measurement_reflns_used   9385
cell_measurement_theta_min       2.75
cell_measurement_theta_max      27.57
exptl_absorpt_correction_T_min  0.8164
exptl_absorpt_correction_T_max 0.9620
PLAT029_ALERT_3_A _diffrn_measured_fraction_theta_full 
Low ...0.458 Note
Low completeness due to shadowing of diffraction from the cell. 
CHEMW03_ALERT_2_A ALERT: The ratio of given/expected molecular 
weight as
calculated from the _atom_site* data lies outside  
DENSD01_ALERT_1_A  The ratio of the submitted crystal density and that
calculated from the formula is outside the range 0.90 <> 1.10
PLAT043_ALERT_1_A Calculated and Reported Mol. Weight Differ by ..1046.59 Check 
The molecular formula has not changed during the pressure series but in this 
data-set 
it was not possible to determine the position of one hydrogen due to the 
weak data quality and
unusual geometry of the iso-propyl group to which the hydrogen was bonded. 
Therefore we have used the expected 
values from the previous datasets as they are correct. 
;
_diffrn_ambient_temperature       293(2) 
_diffrn_radiation_wavelength      0.6701
_diffrn_radiation_type            synchrotron 
_diffrn_radiation_monochromator   synchrotron
_diffrn_measurement_device_type   'Bruker APEX-II CCD'
_diffrn_measurement_method        '\f and \w scans' 
_diffrn_standards_number          0
_diffrn_standards_interval_count  ? 
_diffrn_standards_interval_time   ? 
_diffrn_standards_decay_%         ? 
_diffrn_reflns_number             14516
_diffrn_reflns_av_R_equivalents   0.0000
_diffrn_reflns_av_sigmaI/netI     0.0594
_diffrn_reflns_limit_h_min        0
_diffrn_reflns_limit_h_max        31
_diffrn_reflns_limit_k_min        -16
_diffrn_reflns_limit_k_max        0
_diffrn_reflns_limit_l_min        -44
_diffrn_reflns_limit_l_max        37
_diffrn_reflns_theta_min          1.28
_diffrn_reflns_theta_max          28.60
_reflns_number_total              14516
_reflns_number_gt                 9791
_reflns_threshold_expression      >2sigma(I)

_refine_ls_structure_factor_coef  Fsqd
_refine_ls_matrix_type            full
_refine_ls_weighting_scheme       calc
_refine_ls_weighting_details
 'calc w=1/[\s^2^(Fo^2^)+(0.0000P)^2^+2432.8254P] where P=(Fo^2^+2Fc^2^)/3'
_atom_sites_solution_primary      direct
_atom_sites_solution_secondary    difmap
_atom_sites_solution_hydrogens    geom
_refine_ls_hydrogen_treatment     CONSTR
_refine_ls_extinction_method      none
_refine_ls_extinction_coef        ?
_refine_ls_number_reflns          14516
_refine_ls_number_parameters      653
_refine_ls_number_restraints      239
_refine_ls_R_factor_all           0.1853
_refine_ls_R_factor_gt            0.1320
_refine_ls_wR_factor_ref          0.2903
_refine_ls_wR_factor_gt           0.2568
_refine_ls_goodness_of_fit_ref    1.098
_refine_ls_restrained_S_all       1.091
_refine_ls_shift/su_max           0.000
_refine_ls_shift/su_mean          0.000
 
loop_
 _atom_site_label
 _atom_site_type_symbol
 _atom_site_fract_x
 _atom_site_fract_y
 _atom_site_fract_z
 _atom_site_U_iso_or_equiv
 _atom_site_adp_type
 _atom_site_occupancy
 _atom_site_symmetry_multiplicity
 _atom_site_calc_flag
 _atom_site_refinement_flags
 _atom_site_disorder_assembly
 _atom_site_disorder_group
C1 C 0.0257(16) 0.557(2) 0.1096(13) 0.051(12) Uiso 1 1 d D . .
C1B C 0.2213(16) 0.519(2) 0.1412(13) 0.047(11) Uiso 1 1 d D . .
C1C C 0.5347(14) 0.9685(17) 0.1138(11) 0.028(8) Uiso 1 1 d D . .
C1D C 0.713(2) 0.988(2) 0.1334(15) 0.066(15) Uiso 1 1 d D . .
C2 C 0.0736(13) 0.5134(17) 0.0728(10) 0.033(8) Uiso 1 1 d D . .
C2B C 0.1758(14) 0.4895(19) 0.1844(11) 0.031(8) Uiso 1 1 d D . .
C2C C 0.5760(15) 0.9968(18) 0.0658(10) 0.033(8) Uiso 1 1 d D . .
C2D C 0.677(2) 1.0033(19) 0.1835(15) 0.073(16) Uiso 1 1 d D . .
C3 C 0.1635(16) 0.8404(19) -0.0092(12) 0.037(9) Uiso 1 1 d D . .
C3B C 0.108(2) 0.832(2) 0.2666(14) 0.063(14) Uiso 1 1 d D . .
C3C C 0.6558(16) 0.6676(16) -0.0144(12) 0.037(9) Uiso 1 1 d D . .
C3D C 0.6010(16) 0.6676(16) 0.2637(11) 0.032(8) Uiso 1 1 d D . .
C4 C 0.1441(19) 0.9893(18) 0.0030(14) 0.061(14) Uiso 1 1 d D . .
C4B C 0.121(2) 0.9765(19) 0.2438(14) 0.055(13) Uiso 1 1 d D . .
C4C C 0.6391(13) 0.5217(14) 0.0018(10) 0.024(7) Uiso 1 1 d D . .
C4D C 0.6159(13) 0.5213(13) 0.2466(9) 0.022(7) Uiso 1 1 d D . .
C5 C 0.0142(16) 1.070(2) 0.1137(12) 0.045(11) Uiso 1 1 d D . .
C5B C 0.234(3) 1.040(2) 0.126(2) 0.20(5) Uiso 1 1 d D . .
C5C C 0.512(2) 0.444(2) 0.1143(17) 0.073(16) Uiso 1 1 d D . .
C5D C 0.7328(17) 0.452(2) 0.1229(14) 0.048(11) Uiso 1 1 d D . .
C6 C -0.0021(15) 0.954(2) 0.1525(12) 0.054(12) Uiso 1 1 d D . .
C6B C 0.263(2) 0.921(2) 0.0945(17) 0.065(15) Uiso 1 1 d D . .
C6C C 0.4941(15) 0.561(2) 0.1539(12) 0.034(8) Uiso 1 1 d D . .
C6D C 0.7583(16) 0.576(2) 0.0923(14) 0.042(10) Uiso 1 1 d D . .
C11 C -0.0086(14) 0.552(3) 0.1396(12) 0.051(12) Uiso 1 1 d D . .
H11 H -0.0339 0.6070 0.1275 0.061 Uiso 1 1 calc R . .
C11B C 0.2575(17) 0.508(4) 0.1126(14) 0.085(19) Uiso 1 1 d D . .
H11B H 0.2570 0.4364 0.1060 0.101 Uiso 1 1 calc R . .
C11C C 0.499(2) 0.984(4) 0.1419(17) 0.13(3) Uiso 1 1 d D . .
H11C H 0.5122 1.0463 0.1588 0.151 Uiso 1 1 calc R . .
C11D C 0.7458(18) 1.001(3) 0.1022(14) 0.067(15) Uiso 1 1 d D . .
H11D H 0.7273 0.9667 0.0731 0.081 Uiso 1 1 calc R . .
C12 C 0.0975(18) 0.464(3) 0.0408(13) 0.066(15) Uiso 1 1 d D . .
H12 H 0.1267 0.5052 0.0380 0.079 Uiso 1 1 calc R . .
C12B C 0.1517(15) 0.439(3) 0.2166(11) 0.049(11) Uiso 1 1 d D . .
H12B H 0.1285 0.4923 0.2207 0.058 Uiso 1 1 calc R . .
C12C C 0.5980(12) 1.055(2) 0.0344(9) 0.025(7) Uiso 1 1 d D . .
H12C H 0.6274 1.0158 0.0305 0.030 Uiso 1 1 calc R . .
C12D C 0.6550(16) 1.051(3) 0.2179(11) 0.052(12) Uiso 1 1 d D . .
H12D H 0.6351 1.0026 0.2297 0.063 Uiso 1 1 calc R . .
C13 C 0.183(2) 0.750(2) -0.0276(18) 0.078(17) Uiso 1 1 d D . .
H13 H 0.2050 0.7070 -0.0029 0.093 Uiso 1 1 calc R . .
C13B C 0.097(2) 0.749(3) 0.2948(16) 0.067(15) Uiso 1 1 d D . .
H13B H 0.1098 0.7896 0.3227 0.081 Uiso 1 1 calc R . .
C13C C 0.6779(16) 0.757(2) -0.0319(13) 0.039(9) Uiso 1 1 d D . .
H13C H 0.6981 0.8009 -0.0068 0.047 Uiso 1 1 calc R . .
C13D C 0.586(2) 0.760(2) 0.2838(19) 0.10(2) Uiso 1 1 d D . .
H13D H 0.5701 0.8013 0.2566 0.119 Uiso 1 1 calc R . .
C14 C 0.1350(16) 1.099(2) -0.0020(16) 0.063(14) Uiso 1 1 d D . .
H14 H 0.1332 1.1197 0.0277 0.076 Uiso 1 1 calc R . .
C14B C 0.1304(19) 1.087(2) 0.2465(18) 0.078(18) Uiso 1 1 d D . .
H14B H 0.1294 1.1095 0.2163 0.094 Uiso 1 1 calc R . .
C14C C 0.6319(12) 0.4110(17) 0.0027(11) 0.035(9) Uiso 1 1 d D . .
H14C H 0.6296 0.3908 0.0322 0.042 Uiso 1 1 calc R . .
C14D C 0.6240(12) 0.4113(16) 0.2443(10) 0.024(7) Uiso 1 1 d D . .
H14D H 0.6217 0.3949 0.2129 0.029 Uiso 1 1 calc R . .
C15B C 0.2250(18) 1.143(2) 0.1401(14) 0.053(12) Uiso 1 1 d D . .
H15B H 0.2408 1.1861 0.1225 0.064 Uiso 1 1 calc R . .
C15C C 0.510(3) 0.347(2) 0.0901(15) 0.080(18) Uiso 1 1 d D . .
H15C H 0.4738 0.3251 0.0867 0.096 Uiso 1 1 calc R . .
C15D C 0.7281(19) 0.352(3) 0.1427(17) 0.13(3) Uiso 1 1 d D . .
H15D H 0.7429 0.2988 0.1290 0.156 Uiso 1 1 calc R . .
C16 C -0.0193(19) 0.894(3) 0.1857(13) 0.053(12) Uiso 1 1 d D . .
H16 H 0.0095 0.8479 0.2021 0.063 Uiso 1 1 calc R . .
C16B C 0.289(3) 0.859(3) 0.0679(19) 0.085(19) Uiso 1 1 d D . .
H16B H 0.2662 0.8016 0.0553 0.102 Uiso 1 1 calc R . .
C16C C 0.472(2) 0.620(2) 0.1846(14) 0.050(12) Uiso 1 1 d D . .
H16C H 0.5001 0.6667 0.2018 0.060 Uiso 1 1 calc R . .
C16D C 0.7892(18) 0.638(2) 0.0699(14) 0.047(11) Uiso 1 1 d D . .
H16D H 0.7651 0.6906 0.0524 0.057 Uiso 1 1 calc R . .
C21 C -0.045(3) 0.464(5) 0.130(3) 0.13(3) Uiso 1 1 d D . .
H21A H -0.0358 0.4193 0.1099 0.197 Uiso 1 1 calc R . .
H21B H -0.0813 0.4854 0.1167 0.197 Uiso 1 1 calc R . .
H21C H -0.0404 0.4300 0.1587 0.197 Uiso 1 1 calc R . .
C21B C 0.3151(18) 0.532(7) 0.138(3) 0.15(4) Uiso 1 1 d D . .
H21D H 0.3180 0.5971 0.1509 0.225 Uiso 1 1 calc R . .
H21E H 0.3346 0.5297 0.1167 0.225 Uiso 1 1 calc R . .
H21F H 0.3299 0.4834 0.1615 0.225 Uiso 1 1 calc R . .
C21C C 0.4419(19) 1.008(7) 0.114(3) 0.14(3) Uiso 1 1 d D . .
H21G H 0.4408 1.0509 0.0894 0.204 Uiso 1 1 calc R . .
H21H H 0.4252 1.0409 0.1335 0.204 Uiso 1 1 calc R . .
H21I H 0.4230 0.9472 0.1027 0.204 Uiso 1 1 calc R . .
C21D C 0.801(2) 0.956(6) 0.123(2) 0.11(3) Uiso 1 1 d D . .
H21J H 0.7980 0.8849 0.1220 0.165 Uiso 1 1 calc R . .
H21K H 0.8158 0.9774 0.1546 0.165 Uiso 1 1 calc R . .
H21L H 0.8231 0.9785 0.1067 0.165 Uiso 1 1 calc R . .
C22 C 0.057(3) 0.444(6) -0.0065(16) 0.14(3) Uiso 1 1 d D . .
H22A H 0.0398 0.5055 -0.0194 0.208 Uiso 1 1 calc R . .
H22B H 0.0305 0.3976 -0.0042 0.208 Uiso 1 1 calc R . .
H22C H 0.0750 0.4166 -0.0258 0.208 Uiso 1 1 calc R . .
C22B C 0.193(3) 0.432(6) 0.2644(13) 0.13(3) Uiso 1 1 d D . .
H22D H 0.2122 0.4939 0.2721 0.189 Uiso 1 1 calc R . .
H22E H 0.2174 0.3787 0.2656 0.189 Uiso 1 1 calc R . .
H22F H 0.1749 0.4192 0.2859 0.189 Uiso 1 1 calc R . .
C22C C 0.5547(18) 1.066(4) -0.0123(10) 0.060(13) Uiso 1 1 d D . .
H22G H 0.5466 1.0022 -0.0268 0.090 Uiso 1 1 calc R . .
H22H H 0.5672 1.1103 -0.0308 0.090 Uiso 1 1 calc R . .
H22I H 0.5230 1.0937 -0.0087 0.090 Uiso 1 1 calc R . .
C22D C 0.700(3) 1.102(5) 0.2561(18) 0.11(3) Uiso 1 1 d D . .
H22J H 0.7169 1.1501 0.2431 0.170 Uiso 1 1 calc R . .
H22K H 0.7253 1.0530 0.2728 0.170 Uiso 1 1 calc R . .
H22L H 0.6846 1.1347 0.2763 0.170 Uiso 1 1 calc R . .
C23 C 0.137(3) 0.697(6) -0.059(2) 0.12(3) Uiso 1 1 d D . .
H23A H 0.1111 0.6844 -0.0452 0.184 Uiso 1 1 calc R . .
H23B H 0.1496 0.6343 -0.0675 0.184 Uiso 1 1 calc R . .
H23C H 0.1217 0.7361 -0.0865 0.184 Uiso 1 1 calc R . .
C23B C 0.131(5) 0.686(9) 0.311(4) 0.21(5) Uiso 1 1 d . . .
H23D H 0.1648 0.7075 0.3089 0.314 Uiso 1 1 calc R . .
H23E H 0.1206 0.6244 0.2948 0.314 Uiso 1 1 calc R . .
H23F H 0.1355 0.6761 0.3428 0.314 Uiso 1 1 calc R . .
C23C C 0.711(13) 0.72(2) -0.059(11) 0.8(3) Uiso 1 1 d D . .
H23G H 0.7045 0.6535 -0.0653 1.150 Uiso 1 1 calc R . .
H23H H 0.7478 0.7343 -0.0413 1.150 Uiso 1 1 calc R . .
H23I H 0.7009 0.7604 -0.0867 1.150 Uiso 1 1 calc R . .
C23D C 0.630(2) 0.823(5) 0.312(2) 0.09(2) Uiso 1 1 d D . .
H23J H 0.6170 0.8672 0.3298 0.135 Uiso 1 1 calc R . .
H23K H 0.6440 0.8613 0.2923 0.135 Uiso 1 1 calc R . .
H23L H 0.6581 0.7819 0.3317 0.135 Uiso 1 1 calc R . .
C24 C 0.080(2) 1.128(4) -0.0359(18) 0.082(19) Uiso 1 1 d D . .
H24A H 0.0665 1.1839 -0.0243 0.123 Uiso 1 1 calc R . .
H24B H 0.0561 1.0724 -0.0401 0.123 Uiso 1 1 calc R . .
H24C H 0.0838 1.1451 -0.0647 0.123 Uiso 1 1 calc R . .
C24B C 0.187(2) 1.108(5) 0.281(2) 0.12(3) Uiso 1 1 d D . .
H24D H 0.1935 1.1782 0.2819 0.185 Uiso 1 1 calc R . .
H24E H 0.2129 1.0735 0.2713 0.185 Uiso 1 1 calc R . .
H24F H 0.1889 1.0847 0.3106 0.185 Uiso 1 1 calc R . .
C24C C 0.5808(16) 0.380(3) -0.0362(13) 0.049(11) Uiso 1 1 d D . .
H24G H 0.5760 0.4216 -0.0624 0.074 Uiso 1 1 calc R . .
H24H H 0.5505 0.3867 -0.0263 0.074 Uiso 1 1 calc R . .
H24I H 0.5840 0.3114 -0.0442 0.074 Uiso 1 1 calc R . .
C24D C 0.6800(15) 0.381(3) 0.2767(15) 0.063(14) Uiso 1 1 d D . .
H24J H 0.7068 0.4199 0.2702 0.094 Uiso 1 1 calc R . .
H24K H 0.6858 0.3112 0.2723 0.094 Uiso 1 1 calc R . .
H24L H 0.6823 0.3914 0.3078 0.094 Uiso 1 1 calc R . .
C25 C 0.007(3) 1.173(5) 0.0405(17) 0.10(2) Uiso 1 1 d D . .
H25A H 0.0062 1.1059 0.0289 0.147 Uiso 1 1 calc R . .
H25B H 0.0369 1.2081 0.0372 0.147 Uiso 1 1 calc R . .
H25C H -0.0258 1.2062 0.0236 0.147 Uiso 1 1 calc R . .
C25B C 0.255(3) 1.165(4) 0.1855(15) 0.09(2) Uiso 1 1 d D . .
H25D H 0.2367 1.2151 0.1968 0.139 Uiso 1 1 calc R . .
H25E H 0.2897 1.1902 0.1873 0.139 Uiso 1 1 calc R . .
H25F H 0.2595 1.1060 0.2037 0.139 Uiso 1 1 calc R . .
C25C C 0.505(3) 0.359(5) 0.0440(15) 0.10(2) Uiso 1 1 d D . .
H25G H 0.4846 0.4190 0.0323 0.150 Uiso 1 1 calc R . .
H25H H 0.4861 0.3028 0.0267 0.150 Uiso 1 1 calc R . .
H25I H 0.5396 0.3645 0.0413 0.150 Uiso 1 1 calc R . .
C25D C 0.753(3) 0.355(5) 0.1909(16) 0.10(2) Uiso 1 1 d D . .
H25J H 0.7906 0.3714 0.1984 0.151 Uiso 1 1 calc R . .
H25K H 0.7500 0.2914 0.2037 0.151 Uiso 1 1 calc R . .
H25L H 0.7363 0.4053 0.2034 0.151 Uiso 1 1 calc R . .
C26 C -0.070(2) 0.835(5) 0.161(2) 0.09(2) Uiso 1 1 d D . .
H26A H -0.0867 0.8152 0.1827 0.134 Uiso 1 1 calc R . .
H26B H -0.0610 0.7771 0.1472 0.134 Uiso 1 1 calc R . .
H26C H -0.0945 0.8762 0.1378 0.134 Uiso 1 1 calc R . .
C26B C 0.341(2) 0.820(4) 0.1041(18) 0.065(14) Uiso 1 1 d . . .
H26D H 0.3318 0.7868 0.1279 0.097 Uiso 1 1 calc R . .
H26E H 0.3644 0.8749 0.1169 0.097 Uiso 1 1 calc R . .
H26F H 0.3581 0.7740 0.0901 0.097 Uiso 1 1 calc R . .
C26C C 0.431(2) 0.675(4) 0.1569(18) 0.061(14) Uiso 1 1 d . . .
H26G H 0.4273 0.6636 0.1255 0.092 Uiso 1 1 calc R . .
H26H H 0.4377 0.7446 0.1640 0.092 Uiso 1 1 calc R . .
H26I H 0.3981 0.6561 0.1615 0.092 Uiso 1 1 calc R . .
C26D C 0.835(3) 0.688(6) 0.105(3) 0.11(3) Uiso 1 1 d . . .
H26J H 0.8224 0.7270 0.1247 0.164 Uiso 1 1 calc R . .
H26K H 0.8529 0.7310 0.0896 0.164 Uiso 1 1 calc R . .
H26L H 0.8600 0.6386 0.1222 0.164 Uiso 1 1 calc R . .
C31B C 0.237(3) 0.555(5) 0.0686(15) 0.082(18) Uiso 1 1 d D . .
H31A H 0.1987 0.5615 0.0597 0.122 Uiso 1 1 calc R . .
H31B H 0.2455 0.5146 0.0465 0.122 Uiso 1 1 calc R . .
H31C H 0.2529 0.6196 0.0701 0.122 Uiso 1 1 calc R . .
C31C C 0.505(3) 0.911(4) 0.1771(18) 0.086(19) Uiso 1 1 d D . .
H31G H 0.5303 0.8611 0.1749 0.130 Uiso 1 1 calc R . .
H31H H 0.4715 0.8810 0.1735 0.130 Uiso 1 1 calc R . .
H31I H 0.5192 0.9430 0.2066 0.130 Uiso 1 1 calc R . .
C31D C 0.749(5) 1.106(4) 0.094(4) 0.22(6) Uiso 1 1 d D . .
H31J H 0.7129 1.1318 0.0802 0.323 Uiso 1 1 calc R . .
H31K H 0.7678 1.1154 0.0728 0.323 Uiso 1 1 calc R . .
H31L H 0.7667 1.1396 0.1218 0.323 Uiso 1 1 calc R . .
C32 C 0.1179(19) 0.362(3) 0.0553(15) 0.047(11) Uiso 1 1 d D . .
H32A H 0.1497 0.3654 0.0820 0.070 Uiso 1 1 calc R . .
H32B H 0.1263 0.3294 0.0310 0.070 Uiso 1 1 calc R . .
H32C H 0.0909 0.3237 0.0623 0.070 Uiso 1 1 calc R . .
C32B C 0.111(2) 0.365(4) 0.1906(17) 0.074(17) Uiso 1 1 d D . .
H32D H 0.0963 0.3318 0.2110 0.110 Uiso 1 1 calc R . .
H32E H 0.1278 0.3164 0.1770 0.110 Uiso 1 1 calc R . .
H32F H 0.0829 0.3982 0.1669 0.110 Uiso 1 1 calc R . .
C32C C 0.620(4) 1.153(4) 0.055(3) 0.16(4) Uiso 1 1 d D . .
H32G H 0.6342 1.1879 0.0347 0.240 Uiso 1 1 calc R . .
H32H H 0.6489 1.1413 0.0838 0.240 Uiso 1 1 calc R . .
H32I H 0.5926 1.1913 0.0604 0.240 Uiso 1 1 calc R . .
C32D C 0.622(2) 1.141(4) 0.1978(18) 0.077(17) Uiso 1 1 d D . .
H32J H 0.6452 1.1915 0.1926 0.115 Uiso 1 1 calc R . .
H32K H 0.6058 1.1658 0.2187 0.115 Uiso 1 1 calc R . .
H32L H 0.5950 1.1236 0.1694 0.115 Uiso 1 1 calc R . .
C33 C 0.211(3) 0.780(5) -0.060(3) 0.12(3) Uiso 1 1 d D . .
H33A H 0.2280 0.8439 -0.0507 0.186 Uiso 1 1 calc R . .
H33B H 0.1861 0.7835 -0.0902 0.186 Uiso 1 1 calc R . .
H33C H 0.2384 0.7311 -0.0582 0.186 Uiso 1 1 calc R . .
C33B C 0.041(2) 0.752(5) 0.294(2) 0.11(2) Uiso 1 1 d D . .
H33D H 0.0166 0.7451 0.2632 0.158 Uiso 1 1 calc R . .
H33E H 0.0343 0.8144 0.3064 0.158 Uiso 1 1 calc R . .
H33F H 0.0352 0.6981 0.3124 0.158 Uiso 1 1 calc R . .
C33C C 0.633(3) 0.811(6) -0.067(3) 0.20(5) Uiso 1 1 d D . .
H33G H 0.6309 0.8776 -0.0566 0.294 Uiso 1 1 calc R . .
H33H H 0.5999 0.7766 -0.0713 0.294 Uiso 1 1 calc R . .
H33I H 0.6397 0.8127 -0.0954 0.294 Uiso 1 1 calc R . .
C33D C 0.541(3) 0.744(5) 0.300(3) 0.14(3) Uiso 1 1 d D . .
H33J H 0.5524 0.7045 0.3275 0.216 Uiso 1 1 calc R . .
H33K H 0.5123 0.7110 0.2770 0.216 Uiso 1 1 calc R . .
H33L H 0.5284 0.8080 0.3068 0.216 Uiso 1 1 calc R . .
C34 C 0.184(2) 1.150(4) -0.004(2) 0.086(19) Uiso 1 1 d D . .
H34A H 0.1769 1.2197 -0.0099 0.130 Uiso 1 1 calc R . .
H34B H 0.1943 1.1209 -0.0280 0.130 Uiso 1 1 calc R . .
H34C H 0.2127 1.1416 0.0248 0.130 Uiso 1 1 calc R . .
C34B C 0.088(2) 1.141(3) 0.258(2) 0.075(17) Uiso 1 1 d D . .
H34D H 0.0530 1.1180 0.2390 0.113 Uiso 1 1 calc R . .
H34E H 0.0907 1.2114 0.2535 0.113 Uiso 1 1 calc R . .
H34F H 0.0920 1.1291 0.2897 0.113 Uiso 1 1 calc R . .
C34C C 0.6767(18) 0.357(3) -0.0057(16) 0.052(12) Uiso 1 1 d D . .
H34G H 0.6759 0.3702 -0.0363 0.078 Uiso 1 1 calc R . .
H34H H 0.6727 0.2863 -0.0021 0.078 Uiso 1 1 calc R . .
H34I H 0.7104 0.3787 0.0159 0.078 Uiso 1 1 calc R . .
C34D C 0.5812(18) 0.355(3) 0.2544(19) 0.071(16) Uiso 1 1 d D . .
H34J H 0.5871 0.2846 0.2525 0.106 Uiso 1 1 calc R . .
H34K H 0.5469 0.3726 0.2326 0.106 Uiso 1 1 calc R . .
H34L H 0.5821 0.3711 0.2848 0.106 Uiso 1 1 calc R . .
C35 C 0.015(3) 1.240(4) 0.1199(19) 0.083(19) Uiso 1 1 d D . .
H35A H 0.0182 1.2106 0.1488 0.124 Uiso 1 1 calc R . .
H35B H -0.0164 1.2801 0.1091 0.124 Uiso 1 1 calc R . .
H35C H 0.0463 1.2808 0.1236 0.124 Uiso 1 1 calc R . .
C35B C 0.171(2) 1.170(5) 0.124(2) 0.11(3) Uiso 1 1 d D . .
H35D H 0.1545 1.1458 0.0929 0.166 Uiso 1 1 calc R . .
H35E H 0.1674 1.2408 0.1243 0.166 Uiso 1 1 calc R . .
H35F H 0.1531 1.1399 0.1429 0.166 Uiso 1 1 calc R . .
C35D C 0.6734(19) 0.335(4) 0.1366(18) 0.065(14) Uiso 1 1 d D . .
H35G H 0.6688 0.2672 0.1446 0.097 Uiso 1 1 calc R . .
H35H H 0.6518 0.3466 0.1052 0.097 Uiso 1 1 calc R . .
H35I H 0.6624 0.3795 0.1560 0.097 Uiso 1 1 calc R . .
C36 C -0.033(3) 0.958(4) 0.2194(17) 0.070(16) Uiso 1 1 d D . .
H36A H -0.0015 0.9655 0.2465 0.106 Uiso 1 1 calc R . .
H36B H -0.0611 0.9282 0.2273 0.106 Uiso 1 1 calc R . .
H36C H -0.0439 1.0230 0.2062 0.106 Uiso 1 1 calc R . .
C36B C 0.295(3) 0.917(4) 0.0290(17) 0.074(17) Uiso 1 1 d D . .
H36D H 0.3119 0.8762 0.0127 0.111 Uiso 1 1 calc R . .
H36E H 0.3158 0.9755 0.0403 0.111 Uiso 1 1 calc R . .
H36F H 0.2596 0.9359 0.0087 0.111 Uiso 1 1 calc R . .
C36C C 0.461(2) 0.554(3) 0.2184(16) 0.063(14) Uiso 1 1 d D . .
H36G H 0.4521 0.5932 0.2405 0.094 Uiso 1 1 calc R . .
H36H H 0.4920 0.5137 0.2335 0.094 Uiso 1 1 calc R . .
H36I H 0.4311 0.5107 0.2029 0.094 Uiso 1 1 calc R . .
C36D C 0.804(2) 0.575(3) 0.0365(14) 0.048(11) Uiso 1 1 d D . .
H36J H 0.7874 0.5109 0.0343 0.073 Uiso 1 1 calc R . .
H36K H 0.8422 0.5676 0.0466 0.073 Uiso 1 1 calc R . .
H36L H 0.7917 0.6069 0.0070 0.073 Uiso 1 1 calc R . .
N1 N 0.0457(18) 0.643(2) 0.0996(16) 0.18(3) Uiso 1 1 d D . .
N1B N 0.2028(14) 0.6070(18) 0.1492(11) 0.036(8) Uiso 1 1 d D . .
N1C N 0.5502(12) 0.8793(16) 0.1030(9) 0.025(6) Uiso 1 1 d D . .
N1D N 0.7007(18) 0.895(2) 0.1433(13) 0.064(12) Uiso 1 1 d D . .
N2 N 0.0780(11) 0.6100(16) 0.0751(8) 0.021(6) Uiso 1 1 d D . .
N2B N 0.1746(18) 0.587(2) 0.1797(14) 0.062(12) Uiso 1 1 d D . .
N2C N 0.5796(16) 0.9003(19) 0.0737(12) 0.052(10) Uiso 1 1 d D . .
N2D N 0.6748(11) 0.9079(16) 0.1741(8) 0.015(5) Uiso 1 1 d D . .
N3 N 0.1350(16) 0.835(2) 0.0182(13) 0.052(10) Uiso 1 1 d D . .
N3B N 0.1242(16) 0.819(2) 0.2312(11) 0.046(9) Uiso 1 1 d D . .
N3C N 0.6325(13) 0.6777(16) 0.0172(10) 0.032(7) Uiso 1 1 d D . .
N3D N 0.6267(14) 0.6779(15) 0.2341(10) 0.036(8) Uiso 1 1 d D . .
N4 N 0.1225(17) 0.931(2) 0.0261(13) 0.058(11) Uiso 1 1 d D . .
N4B N 0.139(2) 0.912(2) 0.2196(15) 0.075(14) Uiso 1 1 d D . .
N4C N 0.6221(11) 0.5815(15) 0.0281(8) 0.020(5) Uiso 1 1 d D . .
N4D N 0.6314(10) 0.5821(14) 0.2202(7) 0.011(5) Uiso 1 1 d D . .
N5 N 0.0374(15) 0.991(2) 0.1037(11) 0.057(11) Uiso 1 1 d D . .
N5B N 0.2116(12) 0.9584(18) 0.1347(9) 0.025(6) Uiso 1 1 d D . .
N5C N 0.5369(14) 0.525(2) 0.1087(11) 0.041(8) Uiso 1 1 d D . .
N5D N 0.708(2) 0.533(2) 0.1301(18) 0.089(16) Uiso 1 1 d D . .
N6 N 0.0275(12) 0.9145(19) 0.1294(9) 0.030(7) Uiso 1 1 d D . .
N6B N 0.2295(15) 0.882(2) 0.1131(13) 0.052(10) Uiso 1 1 d D . .
N6C N 0.5273(14) 0.600(2) 0.1356(12) 0.046(9) Uiso 1 1 d D . .
N6D N 0.7279(14) 0.615(2) 0.1150(11) 0.039(8) Uiso 1 1 d D . .
N7 N 0.0404(16) 0.474(2) 0.0913(14) 0.076(14) Uiso 1 1 d D . .
N7B N 0.2017(17) 0.445(2) 0.1596(13) 0.058(11) Uiso 1 1 d D . .
N7C N 0.5521(12) 1.0424(17) 0.0928(9) 0.027(6) Uiso 1 1 d D . .
N7D N 0.7038(15) 1.056(2) 0.1621(11) 0.043(9) Uiso 1 1 d D . .
N8 N 0.1623(19) 0.933(2) -0.0245(13) 0.061(11) Uiso 1 1 d D . .
N8B N 0.109(2) 0.929(2) 0.2777(15) 0.092(17) Uiso 1 1 d D . .
N8C N 0.6637(14) 0.5714(16) -0.0232(10) 0.035(7) Uiso 1 1 d D . .
N8D N 0.5963(13) 0.5723(16) 0.2740(9) 0.030(7) Uiso 1 1 d D . .
N9 N -0.0132(16) 1.052(2) 0.1432(12) 0.061(11) Uiso 1 1 d D . .
N9B N 0.2603(15) 1.019(2) 0.0964(11) 0.041(8) Uiso 1 1 d D . .
N9C N 0.4862(18) 0.463(2) 0.1446(14) 0.066(12) Uiso 1 1 d D . .
N9D N 0.7653(19) 0.475(2) 0.0986(17) 0.083(15) Uiso 1 1 d D . .
Au1 Au 0.04272(9) 0.77646(13) 0.11804(6) 0.0459(5) Uani 1 1 d . . .
Au1B Au 0.21488(8) 0.74124(13) 0.12843(6) 0.0411(4) Uani 1 1 d . . .
Au1C Au 0.54113(8) 0.74007(12) 0.12029(5) 0.0385(4) Uani 1 1 d . . .
Au1D Au 0.71201(8) 0.75169(14) 0.12955(6) 0.0462(5) Uani 1 1 d . . .
Au2 Au 0.11016(9) 0.71951(16) 0.04693(7) 0.0523(5) Uani 1 1 d . . .
Au2B Au 0.14925(8) 0.69956(15) 0.20291(6) 0.0489(5) Uani 1 1 d . . .
Au2C Au 0.60687(6) 0.78923(10) 0.04727(5) 0.0286(3) Uani 1 1 d . . .
Au2D Au 0.64616(8) 0.79198(12) 0.20355(5) 0.0385(4) Uani 1 1 d . . .
Au3 Au 0.08222(9) 0.95712(15) 0.06716(6) 0.0484(5) Uani 1 1 d . . .
Au3B Au 0.17023(9) 0.93082(14) 0.17362(6) 0.0459(5) Uani 1 1 d . . .
Au3C Au 0.58080(7) 0.55440(11) 0.06970(6) 0.0364(4) Uani 1 1 d . . .
Au3D Au 0.66960(7) 0.56026(12) 0.17586(6) 0.0385(4) Uani 1 1 d . . .
C35C C 0.540(7) 0.275(6) 0.121(4) 0.43(14) Uiso 1 1 d D . .
H35J H 0.5768 0.2962 0.1334 0.650 Uiso 1 1 calc R . .
H35K H 0.5385 0.2129 0.1045 0.650 Uiso 1 1 calc R . .
H35L H 0.5257 0.2654 0.1446 0.650 Uiso 1 1 calc R . .
C31 C 0.0213(19) 0.586(4) 0.1851(11) 0.058(13) Uiso 1 1 d D . .
H31D H 0.0377 0.6494 0.1833 0.087 Uiso 1 1 calc R . .
H31E H 0.0486 0.5385 0.2001 0.087 Uiso 1 1 calc R . .
H31F H -0.0025 0.5941 0.2022 0.087 Uiso 1 1 calc R . .
C15 C 0.013(3) 1.168(3) 0.0899(18) 0.13(3) Uiso 1 1 d D . .
 
loop_
 _atom_site_aniso_label
 _atom_site_aniso_U_11
 _atom_site_aniso_U_22
 _atom_site_aniso_U_33
 _atom_site_aniso_U_23
 _atom_site_aniso_U_13
 _atom_site_aniso_U_12
Au1 0.0601(17) 0.0385(13) 0.0424(11) -0.0025(6) 0.0217(12) -0.0067(7)
Au1B 0.0406(15) 0.0476(13) 0.0401(10) 0.0099(7) 0.0205(11) 0.0032(7)
Au1C 0.0483(14) 0.0333(11) 0.0286(8) 0.0046(5) 0.0065(9) -0.0199(6)
Au1D 0.0457(16) 0.0551(14) 0.0336(10) -0.0034(7) 0.0082(11) 0.0020(8)
Au2 0.0505(17) 0.0628(16) 0.0462(12) -0.0113(8) 0.0201(13) -0.0060(8)
Au2B 0.0448(16) 0.0622(15) 0.0447(11) 0.0133(8) 0.0219(12) -0.0018(8)
Au2C 0.0448(12) 0.0092(8) 0.0325(8) -0.0073(5) 0.0145(8) -0.0051(5)
Au2D 0.0522(15) 0.0287(11) 0.0350(9) 0.0047(6) 0.0155(10) -0.0061(6)
Au3 0.0566(17) 0.0548(15) 0.0451(11) 0.0037(7) 0.0320(13) 0.0011(8)
Au3B 0.0548(17) 0.0544(14) 0.0327(10) -0.0030(7) 0.0203(11) -0.0057(8)
Au3C 0.0395(13) 0.0228(10) 0.0491(10) 0.0126(6) 0.0182(10) 0.0045(5)
Au3D 0.0378(14) 0.0369(12) 0.0441(10) -0.0078(6) 0.0183(10) 0.0064(6)
 
_geom_special_details
;
 All esds (except the esd in the dihedral angle between two l.s. planes)
 are estimated using the full covariance matrix.  The cell esds are taken
 into account individually in the estimation of esds in distances, angles
 and torsion angles; correlations between esds in cell parameters are only
 used when they are defined by crystal symmetry.  An approximate (isotropic)
 treatment of cell esds is used for estimating esds involving l.s. planes.
;
 
loop_
 _geom_bond_atom_site_label_1
 _geom_bond_atom_site_label_2
 _geom_bond_distance
 _geom_bond_site_symmetry_2
 _geom_bond_publ_flag
C1 N1 1.348(19) . ?
C1 N7 1.361(19) . ?
C1 C11 1.511(17) . ?
C1B N1B 1.330(18) . ?
C1B N7B 1.341(18) . ?
C1B C11B 1.524(17) . ?
C1C N1C 1.343(17) . ?
C1C N7C 1.351(17) . ?
C1C C11C 1.517(17) . ?
C1D N1D 1.344(18) . ?
C1D N7D 1.356(18) . ?
C1D C11D 1.518(17) . ?
C2 N2 1.299(18) . ?
C2 N7 1.317(18) . ?
C2 C12 1.508(18) . ?
C2B N2B 1.312(19) . ?
C2B N7B 1.335(18) . ?
C2B C12B 1.517(18) . ?
C2C N2C 1.313(18) . ?
C2C N7C 1.358(18) . ?
C2C C12C 1.512(17) . ?
C2D N2D 1.307(18) . ?
C2D N7D 1.331(18) . ?
C2D C12D 1.521(18) . ?
C3 N3 1.319(18) . ?
C3 N8 1.326(18) . ?
C3 C13 1.497(17) . ?
C3B N3B 1.325(18) . ?
C3B N8B 1.338(19) . ?
C3B C13B 1.501(18) . ?
C3C N3C 1.336(17) . ?
C3C N8C 1.349(18) . ?
C3C C13C 1.510(17) . ?
C3D N3D 1.326(17) . ?
C3D N8D 1.331(17) . ?
C3D C13D 1.496(17) . ?
C4 N4 1.321(19) . ?
C4 N8 1.346(18) . ?
C4 C14 1.491(18) . ?
C4B N4B 1.343(19) . ?
C4B N8B 1.364(19) . ?
C4B C14B 1.495(18) . ?
C4C N4C 1.328(17) . ?
C4C N8C 1.350(17) . ?
C4C C14C 1.496(17) . ?
C4D N4D 1.319(17) . ?
C4D N8D 1.329(17) . ?
C4D C14D 1.495(17) . ?
C5 N5 1.323(18) . ?
C5 N9 1.375(18) . ?
C5 C15 1.501(18) . ?
C5B N5B 1.316(19) . ?
C5B N9B 1.368(18) . ?
C5B C15B 1.491(17) . ?
C5C N5C 1.316(18) . ?
C5C N9C 1.366(18) . ?
C5C C15C 1.490(18) . ?
C5D N5D 1.320(19) . ?
C5D N9D 1.362(18) . ?
C5D C15D 1.498(18) . ?
C6 N6 1.342(18) . ?
C6 N9 1.357(18) . ?
C6 C16 1.496(17) . ?
C6B N6B 1.313(19) . ?
C6B N9B 1.321(18) . ?
C6B C16B 1.504(18) . ?
C6C N6C 1.310(18) . ?
C6C N9C 1.343(18) . ?
C6C C16C 1.502(17) . ?
C6D N6D 1.347(18) . ?
C6D N9D 1.376(19) . ?
C6D C16D 1.494(17) . ?
C11 C31 1.439(19) . ?
C11 C21 1.485(19) . ?
C11B C31B 1.432(19) . ?
C11B C21B 1.49(2) . ?
C11C C31C 1.433(19) . ?
C11C C21C 1.49(2) . ?
C11D C31D 1.44(2) . ?
C11D C21D 1.50(2) . ?
C12 C32 1.484(19) . ?
C12 C22 1.52(2) . ?
C12B C32B 1.485(19) . ?
C12B C22B 1.52(2) . ?
C12C C32C 1.49(2) . ?
C12C C22C 1.517(19) . ?
C12D C32D 1.494(19) . ?
C12D C22D 1.52(2) . ?
C13 C23 1.46(2) . ?
C13 C33 1.495(19) . ?
C13B C23B 1.22(12) . ?
C13B C33B 1.49(2) . ?
C13C C23C 1.46(2) . ?
C13C C33C 1.50(2) . ?
C13D C23D 1.46(2) . ?
C13D C33D 1.476(19) . ?
C14 C34 1.488(19) . ?
C14 C24 1.520(19) . ?
C14B C34B 1.494(19) . ?
C14B C24B 1.53(2) . ?
C14C C34C 1.491(19) . ?
C14C C24C 1.532(19) . ?
C14D C34D 1.485(19) . ?
C14D C24D 1.537(19) . ?
C15B C25B 1.395(19) . ?
C15B C35B 1.40(2) . ?
C15C C35C 1.40(2) . ?
C15C C25C 1.400(19) . ?
C15D C25D 1.42(2) . ?
C15D C35D 1.42(2) . ?
C16 C36 1.490(19) . ?
C16 C26 1.52(2) . ?
C16B C36B 1.48(2) . ?
C16B C26B 1.53(8) . ?
C16C C26C 1.36(7) . ?
C16C C36C 1.482(19) . ?
C16D C26D 1.48(8) . ?
C16D C36D 1.488(19) . ?
C25 C15 1.49(2) . ?
C35 C15 1.32(2) . ?
N1 N2 1.400(18) . ?
N1 Au1 1.89(3) . ?
N1B N2B 1.418(18) . ?
N1B Au1B 1.97(2) . ?
N1C N2C 1.417(18) . ?
N1C Au1C 1.98(2) . ?
N1D N2D 1.368(18) . ?
N1D Au1D 2.01(3) . ?
N2 Au2 2.04(2) . ?
N2B Au2B 1.90(3) . ?
N2C Au2C 1.95(2) . ?
N2D Au2D 2.08(2) . ?
N3 N4 1.370(18) . ?
N3 Au2 2.01(3) . ?
N3B N4B 1.386(18) . ?
N3B Au2B 2.05(3) . ?
N3C N4C 1.383(17) . ?
N3C Au2C 2.00(2) . ?
N3D N4D 1.374(17) . ?
N3D Au2D 1.96(2) . ?
N4 Au3 1.96(3) . ?
N4B Au3B 1.90(3) . ?
N4C Au3C 1.996(19) . ?
N4D Au3D 1.992(18) . ?
N5 N6 1.376(18) . ?
N5 Au3 1.96(3) . ?
N5B N6B 1.392(18) . ?
N5B Au3B 1.93(2) . ?
N5C N6C 1.384(18) . ?
N5C Au3C 1.99(3) . ?
N5D N6D 1.379(19) . ?
N5D Au3D 2.05(3) . ?
N6 Au1 1.95(2) . ?
N6B Au1B 2.02(3) . ?
N6C Au1C 2.00(3) . ?
N6D Au1D 1.96(3) . ?
Au1 Au3 3.255(2) . ?
Au1 Au2B 3.299(3) . ?
Au1 Au2 3.375(3) . ?
Au1B Au2 3.063(3) . ?
Au1B Au3B 3.312(3) . ?
Au1C Au2D 3.160(3) . ?
Au1C Au3C 3.302(2) . ?
Au1C Au2C 3.369(2) . ?
Au1D Au2C 3.110(3) . ?
Au1D Au3D 3.321(3) . ?
Au1D Au2D 3.377(2) . ?
Au2 Au3 3.376(3) . ?
Au2B Au3B 3.330(3) . ?
Au2C Au3C 3.345(2) . ?
Au2D Au3D 3.336(2) . ?
Au3 Au3B 3.349(3) . ?
Au3C Au3D 3.332(3) . ?
 
loop_
 _geom_angle_atom_site_label_1
 _geom_angle_atom_site_label_2
 _geom_angle_atom_site_label_3
 _geom_angle
 _geom_angle_site_symmetry_1
 _geom_angle_site_symmetry_3
 _geom_angle_publ_flag
N1 C1 N7 114(2) . . ?
N1 C1 C11 123(2) . . ?
N7 C1 C11 123(2) . . ?
N1B C1B N7B 110.5(19) . . ?
N1B C1B C11B 123(2) . . ?
N7B C1B C11B 126(2) . . ?
N1C C1C N7C 110.3(17) . . ?
N1C C1C C11C 125(2) . . ?
N7C C1C C11C 124(2) . . ?
N1D C1D N7D 111(2) . . ?
N1D C1D C11D 119(2) . . ?
N7D C1D C11D 128(2) . . ?
N2 C2 N7 116(2) . . ?
N2 C2 C12 115(2) . . ?
N7 C2 C12 127(2) . . ?
N2B C2B N7B 112(2) . . ?
N2B C2B C12B 121(2) . . ?
N7B C2B C12B 127(2) . . ?
N2C C2C N7C 110.3(18) . . ?
N2C C2C C12C 127(2) . . ?
N7C C2C C12C 122(2) . . ?
N2D C2D N7D 113(2) . . ?
N2D C2D C12D 125(2) . . ?
N7D C2D C12D 122(2) . . ?
N3 C3 N8 110(2) . . ?
N3 C3 C13 123(2) . . ?
N8 C3 C13 126(2) . . ?
N3B C3B N8B 111(2) . . ?
N3B C3B C13B 125(2) . . ?
N8B C3B C13B 123(2) . . ?
N3C C3C N8C 112.8(18) . . ?
N3C C3C C13C 121(2) . . ?
N8C C3C C13C 125(2) . . ?
N3D C3D N8D 112.3(18) . . ?
N3D C3D C13D 118(2) . . ?
N8D C3D C13D 129(2) . . ?
N4 C4 N8 109(2) . . ?
N4 C4 C14 124(3) . . ?
N8 C4 C14 125(2) . . ?
N4B C4B N8B 111(2) . . ?
N4B C4B C14B 125(3) . . ?
N8B C4B C14B 120(2) . . ?
N4C C4C N8C 112.9(17) . . ?
N4C C4C C14C 121(2) . . ?
N8C C4C C14C 126.1(18) . . ?
N4D C4D N8D 110.8(16) . . ?
N4D C4D C14D 119.8(19) . . ?
N8D C4D C14D 129.3(18) . . ?
N5 C5 N9 114(2) . . ?
N5 C5 C15 122(2) . . ?
N9 C5 C15 124(3) . . ?
N5B C5B N9B 109(2) . . ?
N5B C5B C15B 126(2) . . ?
N9B C5B C15B 124(2) . . ?
N5C C5C N9C 109(2) . . ?
N5C C5C C15C 126(2) . . ?
N9C C5C C15C 125(2) . . ?
N5D C5D N9D 111(2) . . ?
N5D C5D C15D 123(2) . . ?
N9D C5D C15D 126(3) . . ?
N6 C6 N9 113(2) . . ?
N6 C6 C16 122(2) . . ?
N9 C6 C16 125(2) . . ?
N6B C6B N9B 109(2) . . ?
N6B C6B C16B 123(2) . . ?
N9B C6B C16B 127(2) . . ?
N6C C6C N9C 112(2) . . ?
N6C C6C C16C 122(2) . . ?
N9C C6C C16C 126(2) . . ?
N6D C6D N9D 112(2) . . ?
N6D C6D C16D 124(2) . . ?
N9D C6D C16D 123(2) . . ?
C31 C11 C21 123(4) . . ?
C31 C11 C1 110(2) . . ?
C21 C11 C1 113(3) . . ?
C31B C11B C21B 113(5) . . ?
C31B C11B C1B 114(3) . . ?
C21B C11B C1B 114(3) . . ?
C31C C11C C21C 115(5) . . ?
C31C C11C C1C 114(3) . . ?
C21C C11C C1C 114(3) . . ?
C31D C11D C21D 111(6) . . ?
C31D C11D C1D 108(3) . . ?
C21D C11D C1D 111(3) . . ?
C32 C12 C2 113(2) . . ?
C32 C12 C22 101(5) . . ?
C2 C12 C22 113(3) . . ?
C32B C12B C22B 129(4) . . ?
C32B C12B C2B 109(2) . . ?
C22B C12B C2B 111(2) . . ?
C32C C12C C2C 111(2) . . ?
C32C C12C C22C 113(5) . . ?
C2C C12C C22C 110(2) . . ?
C32D C12D C2D 111(2) . . ?
C32D C12D C22D 98(5) . . ?
C2D C12D C22D 111(3) . . ?
C23 C13 C33 100(5) . . ?
C23 C13 C3 110(5) . . ?
C33 C13 C3 111(3) . . ?
C23B C13B C33B 128(7) . . ?
C23B C13B C3B 120(7) . . ?
C33B C13B C3B 111(3) . . ?
C23C C13C C33C 102(10) . . ?
C23C C13C C3C 110(10) . . ?
C33C C13C C3C 110(3) . . ?
C23D C13D C33D 117(3) . . ?
C23D C13D C3D 117(4) . . ?
C33D C13D C3D 113(3) . . ?
C34 C14 C4 110(2) . . ?
C34 C14 C24 120(4) . . ?
C4 C14 C24 114(3) . . ?
C34B C14B C4B 112(2) . . ?
C34B C14B C24B 112(5) . . ?
C4B C14B C24B 109(3) . . ?
C34C C14C C4C 112(2) . . ?
C34C C14C C24C 106(3) . . ?
C4C C14C C24C 110(2) . . ?
C34D C14D C4D 111(2) . . ?
C34D C14D C24D 111(3) . . ?
C4D C14D C24D 111(2) . . ?
C25B C15B C35B 118(5) . . ?
C25B C15B C5B 113(3) . . ?
C35B C15B C5B 112(3) . . ?
C35C C15C C25C 128(7) . . ?
C35C C15C C5C 110(3) . . ?
C25C C15C C5C 113(3) . . ?
C25D C15D C35D 104(5) . . ?
C25D C15D C5D 109(3) . . ?
C35D C15D C5D 108(2) . . ?
C36 C16 C6 112(3) . . ?
C36 C16 C26 106(4) . . ?
C6 C16 C26 111(4) . . ?
C36B C16B C6B 111(3) . . ?
C36B C16B C26B 118(5) . . ?
C6B C16B C26B 105(4) . . ?
C26C C16C C36C 118(4) . . ?
C26C C16C C6C 107(4) . . ?
C36C C16C C6C 111(3) . . ?
C26D C16D C36D 115(4) . . ?
C26D C16D C6D 111(4) . . ?
C36D C16D C6D 109(3) . . ?
C1 N1 N2 102.9(19) . . ?
C1 N1 Au1 133(2) . . ?
N2 N1 Au1 124(2) . . ?
C1B N1B N2B 105.7(18) . . ?
C1B N1B Au1B 129.0(17) . . ?
N2B N1B Au1B 125.1(18) . . ?
C1C N1C N2C 105.4(17) . . ?
C1C N1C Au1C 134.0(15) . . ?
N2C N1C Au1C 120.5(16) . . ?
C1D N1D N2D 105.3(19) . . ?
C1D N1D Au1D 140.0(17) . . ?
N2D N1D Au1D 114.6(18) . . ?
C2 N2 N1 106.1(18) . . ?
C2 N2 Au2 137.5(18) . . ?
N1 N2 Au2 115.8(17) . . ?
C2B N2B N1B 105.5(18) . . ?
C2B N2B Au2B 138.3(19) . . ?
N1B N2B Au2B 116.1(18) . . ?
C2C N2C N1C 107.2(18) . . ?
C2C N2C Au2C 133.2(18) . . ?
N1C N2C Au2C 118.9(17) . . ?
C2D N2D N1D 106.7(18) . . ?
C2D N2D Au2D 128.8(16) . . ?
N1D N2D Au2D 124.2(16) . . ?
C3 N3 N4 106.9(19) . . ?
C3 N3 Au2 132.9(19) . . ?
N4 N3 Au2 120.2(18) . . ?
C3B N3B N4B 108(2) . . ?
C3B N3B Au2B 135(2) . . ?
N4B N3B Au2B 115.2(19) . . ?
C3C N3C N4C 105.5(17) . . ?
C3C N3C Au2C 137.4(16) . . ?
N4C N3C Au2C 117.0(14) . . ?
C3D N3D N4D 104.2(17) . . ?
C3D N3D Au2D 134.5(16) . . ?
N4D N3D Au2D 120.5(15) . . ?
C4 N4 N3 106.4(19) . . ?
C4 N4 Au3 133(2) . . ?
N3 N4 Au3 120.5(19) . . ?
C4B N4B N3B 104(2) . . ?
C4B N4B Au3B 132(2) . . ?
N3B N4B Au3B 124(2) . . ?
C4C N4C N3C 105.9(16) . . ?
C4C N4C Au3C 131.8(15) . . ?
N3C N4C Au3C 121.8(14) . . ?
C4D N4D N3D 107.4(16) . . ?
C4D N4D Au3D 133.0(15) . . ?
N3D N4D Au3D 118.6(14) . . ?
C5 N5 N6 105(2) . . ?
C5 N5 Au3 138.2(19) . . ?
N6 N5 Au3 116.3(19) . . ?
C5B N5B N6B 105(2) . . ?
C5B N5B Au3B 132.8(18) . . ?
N6B N5B Au3B 121.5(18) . . ?
C5C N5C N6C 108(2) . . ?
C5C N5C Au3C 132.1(18) . . ?
N6C N5C Au3C 119.5(19) . . ?
C5D N5D N6D 109(2) . . ?
C5D N5D Au3D 131(2) . . ?
N6D N5D Au3D 116(2) . . ?
C6 N6 N5 106(2) . . ?
C6 N6 Au1 131.8(18) . . ?
N5 N6 Au1 120.3(17) . . ?
C6B N6B N5B 108(2) . . ?
C6B N6B Au1B 133(2) . . ?
N5B N6B Au1B 116.7(18) . . ?
C6C N6C N5C 105(2) . . ?
C6C N6C Au1C 133(2) . . ?
N5C N6C Au1C 116.8(19) . . ?
C6D N6D N5D 104(2) . . ?
C6D N6D Au1D 134.2(19) . . ?
N5D N6D Au1D 122.1(19) . . ?
C2 N7 C1 101(2) . . ?
C2B N7B C1B 106(2) . . ?
C1C N7C C2C 106.2(18) . . ?
C2D N7D C1D 103(2) . . ?
C3 N8 C4 106(2) . . ?
C3B N8B C4B 104(2) . . ?
C3C N8C C4C 102.5(18) . . ?
C4D N8D C3D 104.4(18) . . ?
C6 N9 C5 101(2) . . ?
C6B N9B C5B 106(2) . . ?
C6C N9C C5C 105(2) . . ?
C5D N9D C6D 103(2) . . ?
N1 Au1 N6 170.3(18) . . ?
N1 Au1 Au3 120.2(9) . . ?
N6 Au1 Au3 60.3(7) . . ?
N1 Au1 Au2B 80.4(16) . . ?
N6 Au1 Au2B 109.0(9) . . ?
Au3 Au1 Au2B 106.89(8) . . ?
N1 Au1 Au2 60.1(9) . . ?
N6 Au1 Au2 121.5(7) . . ?
Au3 Au1 Au2 61.18(6) . . ?
Au2B Au1 Au2 87.26(7) . . ?
N1B Au1B N6B 174.8(13) . . ?
N1B Au1B Au2 88.9(11) . . ?
N6B Au1B Au2 95.0(12) . . ?
N1B Au1B Au3B 115.9(7) . . ?
N6B Au1B Au3B 60.5(7) . . ?
Au2 Au1B Au3B 93.95(7) . . ?
N1C Au1C N6C 176.6(15) . . ?
N1C Au1C Au2D 82.0(9) . . ?
N6C Au1C Au2D 101.2(11) . . ?
N1C Au1C Au3C 119.5(6) . . ?
N6C Au1C Au3C 61.4(7) . . ?
Au2D Au1C Au3C 102.73(7) . . ?
N1C Au1C Au2C 59.6(6) . . ?
N6C Au1C Au2C 121.5(7) . . ?
Au2D Au1C Au2C 89.67(6) . . ?
Au3C Au1C Au2C 60.18(5) . . ?
N6D Au1D N1D 175.5(12) . . ?
N6D Au1D Au2C 99.4(11) . . ?
N1D Au1D Au2C 82.1(14) . . ?
N6D Au1D Au3D 60.9(7) . . ?
N1D Au1D Au3D 123.2(7) . . ?
Au2C Au1D Au3D 98.03(7) . . ?
N6D Au1D Au2D 120.6(7) . . ?
N1D Au1D Au2D 63.4(7) . . ?
Au2C Au1D Au2D 90.39(7) . . ?
Au3D Au1D Au2D 59.75(5) . . ?
N3 Au2 N2 174.4(12) . . ?
N3 Au2 Au1B 87.2(13) . . ?
N2 Au2 Au1B 96.2(8) . . ?
N3 Au2 Au1 116.6(7) . . ?
N2 Au2 Au1 59.2(6) . . ?
Au1B Au2 Au1 88.33(7) . . ?
N3 Au2 Au3 59.0(7) . . ?
N2 Au2 Au3 116.6(7) . . ?
Au1B Au2 Au3 87.19(7) . . ?
Au1 Au2 Au3 57.66(5) . . ?
N2B Au2B N3B 177.2(17) . . ?
N2B Au2B Au1 105.2(14) . . ?
N3B Au2B Au1 77.5(11) . . ?
N2B Au2B Au3B 121.5(8) . . ?
N3B Au2B Au3B 59.9(8) . . ?
Au1 Au2B Au3B 70.64(6) . . ?
N2C Au2C N3C 177.2(15) . . ?
N2C Au2C Au1D 97.7(13) . . ?
N3C Au2C Au1D 84.9(10) . . ?
N2C Au2C Au3C 119.7(7) . . ?
N3C Au2C Au3C 61.5(6) . . ?
Au1D Au2C Au3C 82.40(6) . . ?
N2C Au2C Au1C 60.9(7) . . ?
N3C Au2C Au1C 120.4(6) . . ?
Au1D Au2C Au1C 86.54(6) . . ?
Au3C Au2C Au1C 58.92(4) . . ?
N3D Au2D N2D 174.2(13) . . ?
N3D Au2D Au1C 85.4(10) . . ?
N2D Au2D Au1C 99.0(7) . . ?
N3D Au2D Au3D 60.2(6) . . ?
N2D Au2D Au3D 117.0(6) . . ?
Au1C Au2D Au3D 76.93(6) . . ?
N3D Au2D Au1D 119.3(6) . . ?
N2D Au2D Au1D 57.7(6) . . ?
Au1C Au2D Au1D 85.62(6) . . ?
Au3D Au2D Au1D 59.30(5) . . ?
N5 Au3 N4 174.8(16) . . ?
N5 Au3 Au1 61.8(8) . . ?
N4 Au3 Au1 121.4(9) . . ?
N5 Au3 Au3B 78.8(11) . . ?
N4 Au3 Au3B 105.9(13) . . ?
Au1 Au3 Au3B 70.91(6) . . ?
N5 Au3 Au2 122.7(8) . . ?
N4 Au3 Au2 60.2(9) . . ?
Au1 Au3 Au2 61.16(6) . . ?
Au3B Au3 Au2 87.82(7) . . ?
N4B Au3B N5B 170.9(18) . . ?
N4B Au3B Au1B 121.9(10) . . ?
N5B Au3B Au1B 61.1(7) . . ?
N4B Au3B Au2B 60.8(9) . . ?
N5B Au3B Au2B 122.3(7) . . ?
Au1B Au3B Au2B 61.35(5) . . ?
N4B Au3B Au3 115.0(16) . . ?
N5B Au3B Au3 73.3(9) . . ?
Au1B Au3B Au3 83.73(6) . . ?
Au2B Au3B Au3 104.06(7) . . ?
N5C Au3C N4C 177.4(13) . . ?
N5C Au3C Au1C 60.6(8) . . ?
N4C Au3C Au1C 120.5(6) . . ?
N5C Au3C Au3D 76.3(11) . . ?
N4C Au3C Au3D 106.2(8) . . ?
Au1C Au3C Au3D 75.11(5) . . ?
N5C Au3C Au2C 121.3(8) . . ?
N4C Au3C Au2C 59.7(6) . . ?
Au1C Au3C Au2C 60.90(5) . . ?
Au3D Au3C Au2C 93.32(6) . . ?
N4D Au3D N5D 177.9(11) . . ?
N4D Au3D Au1D 121.0(5) . . ?
N5D Au3D Au1D 61.0(8) . . ?
N4D Au3D Au3C 109.5(7) . . ?
N5D Au3D Au3C 70.0(16) . . ?
Au1D Au3D Au3C 79.53(6) . . ?
N4D Au3D Au2D 60.0(5) . . ?
N5D Au3D Au2D 122.0(8) . . ?
Au1D Au3D Au2D 60.96(5) . . ?
Au3C Au3D Au2D 98.43(6) . . ?
C35 C15 C25 131(4) . . ?
C35 C15 C5 107(4) . . ?
C25 C15 C5 121(4) . . ?
 
_diffrn_measured_fraction_theta_max    0.458
_diffrn_reflns_theta_full              28.60
_diffrn_measured_fraction_theta_full   0.458
_refine_diff_density_max    8.165
_refine_diff_density_min   -7.292
_refine_diff_density_rms    0.476

##END


#######################################################################
#
#                 Cambridge Crystallographic Data Centre
#                                CCDC 
#
#######################################################################
#
# If this CIF has been generated directly or indirectly from an entry in the 
# Cambridge Structural Database, then it will include bibliographic, chemical, 
# crystal, experimental, refinement or atomic coordinate data resulting from 
# the CCDC's data processing and validation procedures. Files generated from 
# CSD entries are Copyright 2011 Cambridge Crystallographic Data Centre. They 
# may be used in bona fide research applications only, and may not be copied or 
# further disseminated in any form, whether machine-readable or not, except for 
# the purposes of generating routine backup copies on your local computer 
# system.
# 
# Files arising from any other source may also contain material that is the 
# copyright of third parties, including the originator, and you should check 
# with the originator concerning the permitted uses of the information 
# contained in this CIF.
#
# For further information on the CCDC and the free tools enCIFer and Mercury
# for validating and visualising CIF files, please visit www.ccdc.cam.ac.uk
#
#######################################################################

data_2.70GPa_Au3triazole-FORM-I
_database_code_depnum_ccdc_archive 'CCDC 1405875'
_audit_creation_method            SHELXL-97
_publ_contact_author_name         'Christopher H. Woodall'
_publ_contact_author_email        christopherhwoodall@gmail.com
_chemical_name_systematic
;
tris(3,5-diisopropyl-1,2,4-triazolato-N,N)-tri-gold(I)
;
_chemical_formula_moiety          '0.5(C48 H84 Au6 N18)'
_chemical_formula_sum             'C24 H42 Au3 N9'
_chemical_formula_weight   1047.57
loop_
 _atom_type_symbol
 _atom_type_description
 _atom_type_scat_dispersion_real
 _atom_type_scat_dispersion_imag
 _atom_type_scat_source
 'C'  'C'   0.0026   0.0014
 'International Tables Vol C Tables 4.2.6.8 and 6.1.1.4'
 'H'  'H'   0.0000   0.0000
 'International Tables Vol C Tables 4.2.6.8 and 6.1.1.4'
 'N'  'N'   0.0052   0.0029
 'International Tables Vol C Tables 4.2.6.8 and 6.1.1.4'
 'Au'  'Au'  -1.408   8.039
 'International Tables Vol C Tables 4.2.6.8 and 6.1.1.4' 
_symmetry_cell_setting          'monoclinic'
_symmetry_space_group_name_H-M   'C 2/c'
_symmetry_Int_Tables_number      15
_space_group_name_H-M_alt        'C 1 2/c 1'
_space_group_name_Hall           '-C 2yc'
loop_
 _symmetry_equiv_pos_as_xyz
 'x, y, z'
 '-x, y, -z+1/2'
 'x+1/2, y+1/2, z'
 '-x+1/2, y+1/2, -z+1/2'
 '-x, -y, -z'
 'x, -y, z-1/2'
 '-x+1/2, -y+1/2, -z'
 'x+1/2, -y+1/2, z-1/2'

_cell_length_a                    37.163(7)
_cell_length_b                    13.417(3)
_cell_length_c                    30.421(6)
_cell_angle_alpha                 90.00
_cell_angle_beta                  88.48(3)
_cell_angle_gamma                 90.00
_cell_volume                      15163(5)
_cell_formula_units_Z             24
_cell_measurement_temperature     293(2)
_cell_measurement_reflns_used    9861
_cell_measurement_theta_min        2.48
_cell_measurement_theta_max       30.25
_exptl_crystal_description       Block
_exptl_crystal_colour            colourless
_exptl_crystal_size_max          0.08
_exptl_crystal_size_mid          0.075
_exptl_crystal_size_min          0.05
_exptl_crystal_density_diffrn     2.753
_exptl_crystal_density_method     'not measured'
_exptl_crystal_F_000              11664
_exptl_absorpt_coefficient_mu     14.439
_exptl_absorpt_correction_T_min  0.8074
_exptl_absorpt_correction_T_max  0.9730
_exptl_absorpt_correction_type   multi-scan
_exptl_absorpt_process_details
;
SADABS
;
_exptl_special_details
;
Data was collected in a Merril Bassett DAC. 
DAC opening angle of 40 degrees.
The sample was collected, rotated 120 degrees and collected again.
The data sets were merged in XPREP to produce the final data set.
The values of _cell_measurement_reflns_used;
_cell_measurement_theta_min; _cell_measurement_theta_max;
_exptl_absorpt_correction_T_min; _exptl_absorpt_correction_T_max
provide above are for the first orientation of the cell.
The values for the second orientation are provided below
cell_measurement_reflns_used   9385
cell_measurement_theta_min       2.75
cell_measurement_theta_max      27.57
exptl_absorpt_correction_T_min  0.8164
exptl_absorpt_correction_T_max 0.9620
PLAT029_ALERT_3_A _diffrn_measured_fraction_theta_full Low ...0.458 Note
Low completeness due to shadowing of diffraction from the cell. 
CHEMW03_ALERT_2_A ALERT: The ratio of given/expected molecular weight as
calculated from the _atom_site* data lies outside  
DENSD01_ALERT_1_A  The ratio of the submitted crystal density and that
calculated from the formula is outside the range 0.90 <> 1.10
PLAT043_ALERT_1_A Calculated and Reported Mol. Weight Differ by
 ..1046.59 Check 
The molecular formula has not changed during the pressure series 
but in this data-set 
it was not possible to determine the position of one hydrogen due to
 the weak data quality and
unusual geometry of the iso-propyl group to which the hydrogen was 
bonded. Therefore we have used the expected 
values from the previous datasets as they are correct. 
;
_diffrn_ambient_temperature       293(2) 
_diffrn_radiation_wavelength      0.6701
_diffrn_radiation_type            synchrotron 
_diffrn_radiation_monochromator   synchrotron
_diffrn_measurement_device_type   'Bruker APEX-II CCD'
_diffrn_measurement_method        '\f and \w scans' 
_diffrn_standards_number          0
_diffrn_standards_interval_count  ? 
_diffrn_standards_interval_time   ? 
_diffrn_standards_decay_%         ? 
_diffrn_reflns_number             14228
_diffrn_reflns_av_R_equivalents   0.0000
_diffrn_reflns_av_sigmaI/netI     0.0566
_diffrn_reflns_limit_h_min        -42
_diffrn_reflns_limit_h_max        42
_diffrn_reflns_limit_k_min        -17
_diffrn_reflns_limit_k_max        0
_diffrn_reflns_limit_l_min        -46
_diffrn_reflns_limit_l_max        0
_diffrn_reflns_theta_min          1.26
_diffrn_reflns_theta_max          31.07
_reflns_number_total              14228
_reflns_number_gt                 11084
_reflns_threshold_expression      >2sigma(I)
_diffrn_measured_fraction_theta_max    0.490
_diffrn_reflns_theta_full              31.07
_diffrn_measured_fraction_theta_full   0.490
_refine_diff_density_max    3.457
_refine_diff_density_min   -2.747
_refine_diff_density_rms    0.395

_refine_ls_structure_factor_coef  Fsqd
_refine_ls_matrix_type            full
_refine_ls_weighting_scheme       calc
_refine_ls_weighting_details
 'calc w=1/[\s^2^(Fo^2^)+(0.0988P)^2^+66.6082P] where P=(Fo^2^+2Fc^2^)/3'
_atom_sites_solution_primary      direct
_atom_sites_solution_secondary    difmap
_atom_sites_solution_hydrogens    geom
_refine_ls_hydrogen_treatment     CONSTR
_refine_ls_extinction_method      none
_refine_ls_extinction_coef        ?
_refine_ls_number_reflns          14228
_refine_ls_number_parameters      514
_refine_ls_number_restraints      170
_refine_ls_R_factor_all           0.0720
_refine_ls_R_factor_gt            0.0495
_refine_ls_wR_factor_ref          0.1723
_refine_ls_wR_factor_gt           0.1434
_refine_ls_goodness_of_fit_ref    1.055
_refine_ls_restrained_S_all       1.053
_refine_ls_shift/su_max           0.001
_refine_ls_shift/su_mean          0.000
 
loop_
 _atom_site_label
 _atom_site_type_symbol
 _atom_site_fract_x
 _atom_site_fract_y
 _atom_site_fract_z
 _atom_site_U_iso_or_equiv
 _atom_site_adp_type
 _atom_site_occupancy
 _atom_site_symmetry_multiplicity
 _atom_site_calc_flag
 _atom_site_refinement_flags
 _atom_site_disorder_assembly
 _atom_site_disorder_group
C1 C -0.0673(4) 0.2787(8) 0.2610(4) 0.029(3) Uiso 1 1 d D . .
C1C C 0.2731(3) 0.6936(8) 0.0987(3) 0.025(2) Uiso 1 1 d D . .
C1D C 0.3931(3) 0.7216(7) 0.0584(3) 0.022(2) Uiso 1 1 d D . .
C2 C -0.0349(3) 0.2522(7) 0.2038(3) 0.023(2) Uiso 1 1 d D . .
C2C C 0.3020(3) 0.7369(7) 0.0408(3) 0.022(2) Uiso 1 1 d D . .
C2D C 0.3705(4) 0.7493(8) 0.1210(3) 0.027(2) Uiso 1 1 d D . .
C3 C 0.0238(4) 0.5848(8) 0.1035(3) 0.026(2) Uiso 1 1 d D . .
C3C C 0.3534(4) 0.4044(8) -0.0728(3) 0.027(3) Uiso 1 1 d D . .
C3D C 0.3283(3) 0.4095(7) 0.2352(3) 0.022(2) Uiso 1 1 d D . .
C4 C 0.0106(4) 0.7299(7) 0.1253(3) 0.025(2) Uiso 1 1 d D . .
C4C C 0.3428(3) 0.2571(7) -0.0500(3) 0.022(2) Uiso 1 1 d D . .
C4D C 0.3296(3) 0.2680(7) 0.2066(3) 0.020(2) Uiso 1 1 d D . .
C5 C -0.0806(4) 0.7999(8) 0.2769(3) 0.026(2) Uiso 1 1 d D . .
C5C C 0.2544(4) 0.1832(9) 0.1074(4) 0.037(3) Uiso 1 1 d D . .
C5D C 0.4041(4) 0.1922(8) 0.0434(3) 0.027(3) Uiso 1 1 d D . .
C6 C -0.0932(3) 0.6826(7) 0.3215(3) 0.021(2) Uiso 1 1 d D . .
C6C C 0.2506(3) 0.3009(8) 0.1543(3) 0.023(2) Uiso 1 1 d D . .
C6D C 0.4206(3) 0.3133(7) 0.0024(3) 0.020(2) Uiso 1 1 d D . .
C11 C -0.0928(5) 0.2677(11) 0.2993(4) 0.040(3) Uiso 1 1 d D . .
H11 H -0.0970 0.1963 0.3039 0.048 Uiso 1 1 calc R . .
C11C C 0.2476(3) 0.6862(9) 0.1382(3) 0.030(3) Uiso 1 1 d D . .
H11C H 0.2293 0.6367 0.1310 0.036 Uiso 1 1 calc R . .
C11D C 0.4133(3) 0.7351(9) 0.0153(3) 0.029(3) Uiso 1 1 d D . .
H11D H 0.4069 0.8012 0.0043 0.034 Uiso 1 1 calc R . .
C12 C -0.0182(3) 0.1996(9) 0.1648(3) 0.027(2) Uiso 1 1 d D . .
H12 H -0.0025 0.2465 0.1486 0.032 Uiso 1 1 calc R . .
C12C C 0.3166(4) 0.7953(9) 0.0026(3) 0.030(3) Uiso 1 1 d D . .
H12C H 0.3371 0.7579 -0.0099 0.036 Uiso 1 1 calc R . .
C12D C 0.3603(4) 0.8017(10) 0.1640(4) 0.034(3) Uiso 1 1 d D . .
H12D H 0.3567 0.7513 0.1870 0.041 Uiso 1 1 calc R . .
C13 C 0.0360(4) 0.4998(8) 0.0748(4) 0.030(3) Uiso 1 1 d D . .
H13 H 0.0515 0.4567 0.0922 0.036 Uiso 1 1 calc R . .
C13C C 0.3662(4) 0.4915(9) -0.0995(4) 0.033(3) Uiso 1 1 d D . .
H13C H 0.3827 0.5304 -0.0816 0.039 Uiso 1 1 calc R . .
C13D C 0.3244(4) 0.4903(8) 0.2690(4) 0.031(3) Uiso 1 1 d D . .
H13D H 0.3359 0.4649 0.2954 0.037 Uiso 1 1 calc R . .
C14 C 0.0045(3) 0.8391(8) 0.1277(4) 0.030(3) Uiso 1 1 d D . .
H14 H 0.0025 0.8589 0.1587 0.036 Uiso 1 1 calc R . .
C14C C 0.3388(3) 0.1465(8) -0.0471(4) 0.030(3) Uiso 1 1 d D . .
H14C H 0.3403 0.1275 -0.0161 0.036 Uiso 1 1 calc R . .
C14D C 0.3308(4) 0.1577(8) 0.1989(4) 0.030(3) Uiso 1 1 d D . .
H14D H 0.3277 0.1446 0.1675 0.036 Uiso 1 1 calc R . .
C15 C -0.0788(4) 0.8987(9) 0.2551(4) 0.036(3) Uiso 1 1 d D . .
H15 H -0.1020 0.9307 0.2615 0.043 Uiso 1 1 calc R . .
C15C C 0.2503(5) 0.0824(9) 0.0857(4) 0.044(4) Uiso 1 1 d D . .
H15C H 0.2247 0.0653 0.0893 0.053 Uiso 1 1 calc R . .
C15D C 0.4011(4) 0.0920(9) 0.0640(4) 0.039(3) Uiso 1 1 d D . .
H15D H 0.4071 0.0411 0.0419 0.047 Uiso 1 1 calc R . .
C16 C -0.1128(4) 0.6231(9) 0.3563(3) 0.029(3) Uiso 1 1 d D . .
H16 H -0.0984 0.5642 0.3630 0.035 Uiso 1 1 calc R . .
C16C C 0.2411(4) 0.3647(8) 0.1928(3) 0.026(2) Uiso 1 1 d D . .
H16C H 0.2620 0.4058 0.2000 0.032 Uiso 1 1 calc R . .
C16D C 0.4382(4) 0.3754(8) -0.0329(3) 0.025(2) Uiso 1 1 d D . .
H16D H 0.4206 0.4229 -0.0441 0.030 Uiso 1 1 calc R . .
C21 C -0.1281(5) 0.3151(13) 0.2911(6) 0.058(5) Uiso 1 1 d . . .
H21A H -0.1249 0.3856 0.2874 0.087 Uiso 1 1 calc R . .
H21B H -0.1443 0.3027 0.3156 0.087 Uiso 1 1 calc R . .
H21C H -0.1380 0.2874 0.2649 0.087 Uiso 1 1 calc R . .
C21C C 0.2283(5) 0.7827(10) 0.1471(5) 0.047(4) Uiso 1 1 d D . .
H21D H 0.2113 0.7740 0.1711 0.070 Uiso 1 1 calc R . .
H21E H 0.2159 0.8029 0.1213 0.070 Uiso 1 1 calc R . .
H21F H 0.2455 0.8330 0.1546 0.070 Uiso 1 1 calc R . .
C21D C 0.4527(4) 0.7364(13) 0.0222(5) 0.052(4) Uiso 1 1 d D . .
H21G H 0.4582 0.7863 0.0436 0.078 Uiso 1 1 calc R . .
H21H H 0.4651 0.7513 -0.0051 0.078 Uiso 1 1 calc R . .
H21I H 0.4602 0.6723 0.0326 0.078 Uiso 1 1 calc R . .
C22 C -0.0467(5) 0.1605(12) 0.1337(5) 0.054(4) Uiso 1 1 d D . .
H22A H -0.0644 0.1227 0.1503 0.080 Uiso 1 1 calc R . .
H22B H -0.0355 0.1186 0.1118 0.080 Uiso 1 1 calc R . .
H22C H -0.0582 0.2157 0.1198 0.080 Uiso 1 1 calc R . .
C22C C 0.2892(5) 0.8043(13) -0.0328(5) 0.062(5) Uiso 1 1 d D . .
H22D H 0.2811 0.7391 -0.0409 0.093 Uiso 1 1 calc R . .
H22E H 0.3000 0.8364 -0.0581 0.093 Uiso 1 1 calc R . .
H22F H 0.2691 0.8431 -0.0221 0.093 Uiso 1 1 calc R . .
C22D C 0.3916(5) 0.8677(14) 0.1760(6) 0.074(6) Uiso 1 1 d D . .
H22G H 0.3956 0.9166 0.1533 0.111 Uiso 1 1 calc R . .
H22H H 0.4128 0.8277 0.1788 0.111 Uiso 1 1 calc R . .
H22I H 0.3861 0.9005 0.2034 0.111 Uiso 1 1 calc R . .
C23 C 0.0049(5) 0.4399(15) 0.0611(6) 0.073(6) Uiso 1 1 d D . .
H23A H -0.0078 0.4149 0.0868 0.110 Uiso 1 1 calc R . .
H23B H 0.0132 0.3851 0.0433 0.110 Uiso 1 1 calc R . .
H23C H -0.0110 0.4809 0.0445 0.110 Uiso 1 1 calc R . .
C23C C 0.3358(4) 0.5575(10) -0.1115(4) 0.038(3) Uiso 1 1 d D . .
H23D H 0.3169 0.5181 -0.1236 0.058 Uiso 1 1 calc R . .
H23E H 0.3441 0.6054 -0.1329 0.058 Uiso 1 1 calc R . .
H23F H 0.3268 0.5916 -0.0857 0.058 Uiso 1 1 calc R . .
C23D C 0.3426(4) 0.5860(9) 0.2583(4) 0.033(3) Uiso 1 1 d D . .
H23G H 0.3285 0.6227 0.2379 0.049 Uiso 1 1 calc R . .
H23H H 0.3660 0.5729 0.2455 0.049 Uiso 1 1 calc R . .
H23I H 0.3450 0.6244 0.2847 0.049 Uiso 1 1 calc R . .
C24 C -0.0308(4) 0.8623(11) 0.1057(4) 0.042(3) Uiso 1 1 d D . .
H24A H -0.0293 0.8419 0.0755 0.063 Uiso 1 1 calc R . .
H24B H -0.0353 0.9327 0.1073 0.063 Uiso 1 1 calc R . .
H24C H -0.0500 0.8270 0.1206 0.063 Uiso 1 1 calc R . .
C24C C 0.3013(4) 0.1178(12) -0.0626(5) 0.046(4) Uiso 1 1 d D . .
H24D H 0.2834 0.1537 -0.0457 0.069 Uiso 1 1 calc R . .
H24E H 0.2977 0.0475 -0.0586 0.069 Uiso 1 1 calc R . .
H24F H 0.2994 0.1342 -0.0931 0.069 Uiso 1 1 calc R . .
C24D C 0.3666(4) 0.1191(12) 0.2120(5) 0.053(4) Uiso 1 1 d D . .
H24G H 0.3853 0.1562 0.1971 0.079 Uiso 1 1 calc R . .
H24H H 0.3686 0.0499 0.2043 0.079 Uiso 1 1 calc R . .
H24I H 0.3689 0.1264 0.2432 0.079 Uiso 1 1 calc R . .
C25 C -0.0745(5) 0.8975(11) 0.2064(4) 0.038(3) Uiso 1 1 d D . .
H25A H -0.0512 0.8715 0.1982 0.057 Uiso 1 1 calc R . .
H25B H -0.0767 0.9642 0.1953 0.057 Uiso 1 1 calc R . .
H25C H -0.0928 0.8562 0.1942 0.057 Uiso 1 1 calc R . .
C25C C 0.2577(5) 0.0834(12) 0.0390(4) 0.049(4) Uiso 1 1 d D . .
H25D H 0.2821 0.1037 0.0334 0.073 Uiso 1 1 calc R . .
H25E H 0.2417 0.1293 0.0252 0.073 Uiso 1 1 calc R . .
H25F H 0.2541 0.0178 0.0273 0.073 Uiso 1 1 calc R . .
C25D C 0.4269(6) 0.0877(18) 0.0986(6) 0.108(9) Uiso 1 1 d D . .
H25G H 0.4481 0.1243 0.0898 0.162 Uiso 1 1 calc R . .
H25H H 0.4332 0.0195 0.1040 0.162 Uiso 1 1 calc R . .
H25I H 0.4166 0.1165 0.1249 0.162 Uiso 1 1 calc R . .
C26 C -0.1485(4) 0.5889(12) 0.3389(5) 0.047(4) Uiso 1 1 d D . .
H26A H -0.1606 0.6445 0.3260 0.070 Uiso 1 1 calc R . .
H26B H -0.1631 0.5625 0.3627 0.070 Uiso 1 1 calc R . .
H26C H -0.1445 0.5382 0.3171 0.070 Uiso 1 1 calc R . .
C26C C 0.2107(4) 0.4309(10) 0.1802(4) 0.033(3) Uiso 1 1 d . . .
H26D H 0.2187 0.4751 0.1571 0.049 Uiso 1 1 calc R . .
H26E H 0.2028 0.4693 0.2052 0.049 Uiso 1 1 calc R . .
H26F H 0.1912 0.3910 0.1701 0.049 Uiso 1 1 calc R . .
C26D C 0.4688(4) 0.4326(11) -0.0122(4) 0.041(3) Uiso 1 1 d . . .
H26G H 0.4601 0.4651 0.0141 0.061 Uiso 1 1 calc R . .
H26H H 0.4779 0.4816 -0.0326 0.061 Uiso 1 1 calc R . .
H26I H 0.4877 0.3871 -0.0051 0.061 Uiso 1 1 calc R . .
C31 C -0.0762(5) 0.3095(12) 0.3410(5) 0.047(4) Uiso 1 1 d . . .
H31A H -0.0541 0.2755 0.3464 0.071 Uiso 1 1 calc R . .
H31B H -0.0927 0.2998 0.3655 0.071 Uiso 1 1 calc R . .
H31C H -0.0716 0.3794 0.3372 0.071 Uiso 1 1 calc R . .
C31C C 0.2656(4) 0.6503(10) 0.1777(4) 0.034(3) Uiso 1 1 d D . .
H31D H 0.2822 0.6999 0.1873 0.051 Uiso 1 1 calc R . .
H31E H 0.2783 0.5898 0.1709 0.051 Uiso 1 1 calc R . .
H31F H 0.2479 0.6379 0.2006 0.051 Uiso 1 1 calc R . .
C31D C 0.4044(4) 0.6636(9) -0.0189(4) 0.031(3) Uiso 1 1 d D . .
H31G H 0.4164 0.6822 -0.0460 0.046 Uiso 1 1 calc R . .
H31H H 0.3789 0.6633 -0.0227 0.046 Uiso 1 1 calc R . .
H31I H 0.4121 0.5982 -0.0104 0.046 Uiso 1 1 calc R . .
C32 C 0.0044(4) 0.1163(10) 0.1816(5) 0.043(4) Uiso 1 1 d D . .
H32A H 0.0208 0.1419 0.2027 0.065 Uiso 1 1 calc R . .
H32B H 0.0177 0.0866 0.1575 0.065 Uiso 1 1 calc R . .
H32C H -0.0109 0.0670 0.1953 0.065 Uiso 1 1 calc R . .
C32C C 0.3304(5) 0.8958(10) 0.0161(5) 0.042(4) Uiso 1 1 d D . .
H32D H 0.3110 0.9344 0.0287 0.064 Uiso 1 1 calc R . .
H32E H 0.3404 0.9297 -0.0092 0.064 Uiso 1 1 calc R . .
H32F H 0.3487 0.8874 0.0375 0.064 Uiso 1 1 calc R . .
C32D C 0.3262(5) 0.8608(13) 0.1600(5) 0.060(5) Uiso 1 1 d D . .
H32G H 0.3298 0.9127 0.1386 0.090 Uiso 1 1 calc R . .
H32H H 0.3197 0.8898 0.1879 0.090 Uiso 1 1 calc R . .
H32I H 0.3072 0.8176 0.1508 0.090 Uiso 1 1 calc R . .
C33 C 0.0575(5) 0.5342(12) 0.0353(5) 0.051(4) Uiso 1 1 d D . .
H33A H 0.0439 0.5826 0.0195 0.077 Uiso 1 1 calc R . .
H33B H 0.0628 0.4783 0.0165 0.077 Uiso 1 1 calc R . .
H33C H 0.0795 0.5638 0.0446 0.077 Uiso 1 1 calc R . .
C33C C 0.3867(5) 0.4558(11) -0.1399(4) 0.041(3) Uiso 1 1 d D . .
H33D H 0.3732 0.4046 -0.1540 0.062 Uiso 1 1 calc R . .
H33E H 0.4096 0.4295 -0.1315 0.062 Uiso 1 1 calc R . .
H33F H 0.3905 0.5105 -0.1598 0.062 Uiso 1 1 calc R . .
C33D C 0.2855(4) 0.5037(10) 0.2814(4) 0.033(3) Uiso 1 1 d D . .
H33G H 0.2726 0.5243 0.2560 0.049 Uiso 1 1 calc R . .
H33H H 0.2832 0.5537 0.3039 0.049 Uiso 1 1 calc R . .
H33I H 0.2759 0.4418 0.2922 0.049 Uiso 1 1 calc R . .
C34 C 0.0345(4) 0.8974(10) 0.1059(4) 0.036(3) Uiso 1 1 d D . .
H34A H 0.0571 0.8752 0.1169 0.054 Uiso 1 1 calc R . .
H34B H 0.0314 0.9670 0.1123 0.054 Uiso 1 1 calc R . .
H34C H 0.0342 0.8873 0.0747 0.054 Uiso 1 1 calc R . .
C34C C 0.3681(4) 0.0928(11) -0.0723(5) 0.046(4) Uiso 1 1 d D . .
H34D H 0.3665 0.1078 -0.1030 0.069 Uiso 1 1 calc R . .
H34E H 0.3655 0.0223 -0.0679 0.069 Uiso 1 1 calc R . .
H34F H 0.3911 0.1139 -0.0621 0.069 Uiso 1 1 calc R . .
C34D C 0.3020(4) 0.1042(10) 0.2248(4) 0.037(3) Uiso 1 1 d D . .
H34G H 0.3071 0.0341 0.2248 0.056 Uiso 1 1 calc R . .
H34H H 0.2791 0.1156 0.2117 0.056 Uiso 1 1 calc R . .
H34I H 0.3013 0.1286 0.2545 0.056 Uiso 1 1 calc R . .
C35 C -0.0529(4) 0.9603(11) 0.2735(5) 0.043(4) Uiso 1 1 d D . .
H35A H -0.0596 0.9743 0.3035 0.064 Uiso 1 1 calc R . .
H35B H -0.0514 1.0216 0.2572 0.064 Uiso 1 1 calc R . .
H35C H -0.0300 0.9274 0.2723 0.064 Uiso 1 1 calc R . .
C35C C 0.2691(5) 0.0116(11) 0.1114(5) 0.048(4) Uiso 1 1 d D . .
H35D H 0.2932 0.0346 0.1158 0.072 Uiso 1 1 calc R . .
H35E H 0.2698 -0.0514 0.0964 0.072 Uiso 1 1 calc R . .
H35F H 0.2569 0.0038 0.1394 0.072 Uiso 1 1 calc R . .
C35D C 0.3654(4) 0.0720(11) 0.0825(5) 0.047(4) Uiso 1 1 d D . .
H35G H 0.3631 0.1024 0.1110 0.070 Uiso 1 1 calc R . .
H35H H 0.3620 0.0013 0.0852 0.070 Uiso 1 1 calc R . .
H35I H 0.3476 0.0991 0.0635 0.070 Uiso 1 1 calc R . .
C36 C -0.1172(5) 0.6843(10) 0.3969(4) 0.040(3) Uiso 1 1 d D . .
H36A H -0.0952 0.7191 0.4022 0.059 Uiso 1 1 calc R . .
H36B H -0.1230 0.6417 0.4214 0.059 Uiso 1 1 calc R . .
H36C H -0.1363 0.7316 0.3932 0.059 Uiso 1 1 calc R . .
C36C C 0.2299(4) 0.3046(9) 0.2321(4) 0.033(3) Uiso 1 1 d D . .
H36D H 0.2088 0.2668 0.2256 0.049 Uiso 1 1 calc R . .
H36E H 0.2248 0.3483 0.2564 0.049 Uiso 1 1 calc R . .
H36F H 0.2490 0.2600 0.2395 0.049 Uiso 1 1 calc R . .
C36D C 0.4518(5) 0.3116(11) -0.0698(4) 0.044(4) Uiso 1 1 d D . .
H36G H 0.4345 0.2603 -0.0754 0.065 Uiso 1 1 calc R . .
H36H H 0.4742 0.2817 -0.0619 0.065 Uiso 1 1 calc R . .
H36I H 0.4554 0.3517 -0.0956 0.065 Uiso 1 1 calc R . .
N1 N -0.0516(3) 0.3660(7) 0.2501(3) 0.026(2) Uiso 1 1 d D . .
N1C N 0.2865(3) 0.6097(7) 0.0811(3) 0.026(2) Uiso 1 1 d D . .
N1D N 0.3839(3) 0.6318(7) 0.0744(3) 0.022(2) Uiso 1 1 d D . .
N2 N -0.0309(3) 0.3462(7) 0.2126(3) 0.022(2) Uiso 1 1 d D . .
N2C N 0.3045(3) 0.6386(7) 0.0434(3) 0.023(2) Uiso 1 1 d D . .
N2D N 0.3694(3) 0.6525(7) 0.1164(3) 0.023(2) Uiso 1 1 d D . .
N3 N 0.0076(3) 0.5750(7) 0.1424(3) 0.025(2) Uiso 1 1 d D . .
N3C N 0.3367(3) 0.4141(7) -0.0334(3) 0.0212(19) Uiso 1 1 d D . .
N3D N 0.3385(3) 0.4249(6) 0.1934(3) 0.0205(19) Uiso 1 1 d D . .
N4 N 0.0005(3) 0.6693(7) 0.1576(3) 0.022(2) Uiso 1 1 d D . .
N4C N 0.3310(3) 0.3177(7) -0.0188(3) 0.027(2) Uiso 1 1 d D . .
N4D N 0.3394(3) 0.3312(7) 0.1748(3) 0.023(2) Uiso 1 1 d D . .
N5 N -0.0623(3) 0.7203(7) 0.2629(3) 0.025(2) Uiso 1 1 d D . .
N5C N 0.2731(3) 0.2565(7) 0.0905(3) 0.030(2) Uiso 1 1 d D . .
N5D N 0.3907(3) 0.2752(6) 0.0612(3) 0.023(2) Uiso 1 1 d D . .
N6 N -0.0712(3) 0.6431(7) 0.2914(3) 0.025(2) Uiso 1 1 d D . .
N6C N 0.2707(3) 0.3329(7) 0.1207(3) 0.024(2) Uiso 1 1 d D . .
N6D N 0.4014(3) 0.3541(7) 0.0358(3) 0.023(2) Uiso 1 1 d D . .
N7 N -0.0573(3) 0.2054(8) 0.2328(3) 0.035(3) Uiso 1 1 d D . .
N7C N 0.2829(3) 0.7752(7) 0.0743(3) 0.026(2) Uiso 1 1 d D . .
N7D N 0.3860(3) 0.7959(7) 0.0866(3) 0.031(2) Uiso 1 1 d D . .
N8 N 0.0263(3) 0.6812(6) 0.0914(3) 0.023(2) Uiso 1 1 d D . .
N8C N 0.3572(3) 0.3082(6) -0.0842(3) 0.023(2) Uiso 1 1 d D . .
N8D N 0.3224(3) 0.3139(7) 0.2444(3) 0.025(2) Uiso 1 1 d D . .
N9 N -0.0995(3) 0.7807(7) 0.3143(3) 0.028(2) Uiso 1 1 d D . .
N9C N 0.2392(3) 0.2062(7) 0.1471(3) 0.032(2) Uiso 1 1 d D . .
N9D N 0.4232(3) 0.2155(7) 0.0065(3) 0.030(2) Uiso 1 1 d D . .
Au1 Au -0.059211(15) 0.50494(3) 0.271899(14) 0.02416(12) Uani 1 1 d . . .
Au1C Au 0.282107(15) 0.47163(4) 0.100680(14) 0.02615(13) Uani 1 1 d . . .
Au1D Au 0.391008(14) 0.49224(3) 0.055087(14) 0.02348(12) Uani 1 1 d . . .
Au2 Au -0.009398(15) 0.45977(3) 0.178401(14) 0.02472(12) Uani 1 1 d . . .
Au2C Au 0.322321(15) 0.52830(3) 0.004552(14) 0.02391(12) Uani 1 1 d . . .
Au2D Au 0.352621(15) 0.53923(3) 0.154320(13) 0.02374(12) Uani 1 1 d . . .
Au3 Au -0.029473(15) 0.69216(4) 0.211617(14) 0.02675(13) Uani 1 1 d . . .
Au3C Au 0.302966(15) 0.28817(4) 0.036577(14) 0.02768(13) Uani 1 1 d . . .
Au3D Au 0.362868(15) 0.30630(3) 0.116568(13) 0.02434(12) Uani 1 1 d . . .
 
loop_
 _atom_site_aniso_label
 _atom_site_aniso_U_11
 _atom_site_aniso_U_22
 _atom_site_aniso_U_33
 _atom_site_aniso_U_23
 _atom_site_aniso_U_13
 _atom_site_aniso_U_12
Au1 0.0317(4) 0.0169(3) 0.0238(2) -0.00093(15) 0.0002(2) 0.00091(15)
Au1C 0.0322(5) 0.0222(3) 0.02382(19) 0.00381(16) 0.0031(2) -0.00176(16)
Au1D 0.0318(4) 0.0163(3) 0.02225(19) -0.00062(15) 0.0023(2) 0.00166(14)
Au2 0.0322(4) 0.0181(3) 0.02374(19) 0.00429(15) 0.0018(2) -0.00235(15)
Au2C 0.0294(4) 0.0184(3) 0.02367(19) -0.00215(15) 0.0043(2) 0.00066(14)
Au2D 0.0324(4) 0.0167(3) 0.02193(18) 0.00248(15) 0.0037(2) 0.00099(14)
Au3 0.0322(5) 0.0219(3) 0.0256(2) 0.00176(16) 0.0082(2) 0.00187(15)
Au3C 0.0343(5) 0.0239(3) 0.0244(2) 0.00255(16) 0.0075(2) 0.00232(16)
Au3D 0.0324(4) 0.0200(3) 0.02020(18) -0.00123(15) 0.0080(2) 0.00008(15)
 
_geom_special_details
;
 All esds (except the esd in the dihedral angle between two l.s. planes)
 are estimated using the full covariance matrix.  The cell esds are taken
 into account individually in the estimation of esds in distances, angles
 and torsion angles; correlations between esds in cell parameters are only
 used when they are defined by crystal symmetry.  An approximate (isotropic)
 treatment of cell esds is used for estimating esds involving l.s. planes.
;
 
loop_
 _geom_bond_atom_site_label_1
 _geom_bond_atom_site_label_2
 _geom_bond_distance
 _geom_bond_site_symmetry_2
 _geom_bond_publ_flag
C1 N1 1.346(12) . ?
C1 N7 1.350(12) . ?
C1 C11 1.489(17) . ?
C1C N1C 1.338(12) . ?
C1C N7C 1.366(11) . ?
C1C C11C 1.513(12) . ?
C1D N7D 1.337(11) . ?
C1D N1D 1.340(11) . ?
C1D C11D 1.504(11) . ?
C2 N2 1.299(11) . ?
C2 N7 1.352(12) . ?
C2 C12 1.502(12) . ?
C2C N2C 1.323(11) . ?
C2C N7C 1.331(11) . ?
C2C C12C 1.492(12) . ?
C2D N2D 1.307(12) . ?
C2D N7D 1.336(12) . ?
C2D C12D 1.523(12) . ?
C3 N3 1.321(11) . ?
C3 N8 1.347(11) . ?
C3 C13 1.499(12) . ?
C3C N3C 1.341(11) . ?
C3C N8C 1.343(12) . ?
C3C C13C 1.495(12) . ?
C3D N8D 1.331(11) . ?
C3D N3D 1.334(10) . ?
C3D C13D 1.498(12) . ?
C4 N4 1.323(11) . ?
C4 N8 1.341(11) . ?
C4 C14 1.484(12) . ?
C4C N4C 1.316(11) . ?
C4C N8C 1.346(11) . ?
C4C C14C 1.494(12) . ?
C4D N8D 1.326(11) . ?
C4D N4D 1.329(11) . ?
C4D C14D 1.498(12) . ?
C5 N5 1.331(12) . ?
C5 N9 1.347(11) . ?
C5 C15 1.482(12) . ?
C5C N5C 1.302(13) . ?
C5C N9C 1.356(12) . ?
C5C C15C 1.514(13) . ?
C5D N5D 1.329(12) . ?
C5D N9D 1.350(11) . ?
C5D C15D 1.487(12) . ?
C6 N6 1.323(11) . ?
C6 N9 1.355(11) . ?
C6 C16 1.499(12) . ?
C6C N6C 1.323(11) . ?
C6C N9C 1.358(12) . ?
C6C C16C 1.485(11) . ?
C6D N9D 1.322(11) . ?
C6D N6D 1.344(11) . ?
C6D C16D 1.495(11) . ?
C11 C21 1.49(2) . ?
C11 C31 1.53(2) . ?
C11 H11 0.9800 . ?
C11C C31C 1.471(13) . ?
C11C C21C 1.501(13) . ?
C11C H11C 0.9800 . ?
C11D C31D 1.460(13) . ?
C11D C21D 1.483(15) . ?
C11D H11D 0.9800 . ?
C12 C32 1.495(14) . ?
C12 C22 1.532(14) . ?
C12 H12 0.9800 . ?
C12C C32C 1.504(14) . ?
C12C C22C 1.505(15) . ?
C12C H12C 0.9800 . ?
C12D C32D 1.503(15) . ?
C12D C22D 1.513(15) . ?
C12D H12D 0.9800 . ?
C13 C23 1.475(16) . ?
C13 C33 1.498(14) . ?
C13 H13 0.9800 . ?
C13C C23C 1.489(14) . ?
C13C C33C 1.507(13) . ?
C13C H13C 0.9800 . ?
C13D C23D 1.483(13) . ?
C13D C33D 1.494(14) . ?
C13D H13D 0.9800 . ?
C14 C34 1.499(14) . ?
C14 C24 1.520(14) . ?
C14 H14 0.9800 . ?
C14C C34C 1.501(14) . ?
C14C C24C 1.530(14) . ?
C14C H14C 0.9800 . ?
C14D C24D 1.494(15) . ?
C14D C34D 1.496(13) . ?
C14D H14D 0.9800 . ?
C15 C35 1.396(14) . ?
C15 C25 1.485(13) . ?
C15 H15 0.9800 . ?
C15C C35C 1.426(15) . ?
C15C C25C 1.440(13) . ?
C15C H15C 0.9800 . ?
C15D C25D 1.444(16) . ?
C15D C35D 1.450(14) . ?
C15D H15D 0.9800 . ?
C16 C36 1.490(13) . ?
C16 C26 1.512(14) . ?
C16 H16 0.9800 . ?
C16C C36C 1.492(12) . ?
C16C C26C 1.496(18) . ?
C16C H16C 0.9800 . ?
C16D C36D 1.488(13) . ?
C16D C26D 1.522(19) . ?
C16D H16D 0.9800 . ?
C21 H21A 0.9600 . ?
C21 H21B 0.9600 . ?
C21 H21C 0.9600 . ?
C21C H21D 0.9600 . ?
C21C H21E 0.9600 . ?
C21C H21F 0.9600 . ?
C21D H21G 0.9600 . ?
C21D H21H 0.9600 . ?
C21D H21I 0.9600 . ?
C22 H22A 0.9600 . ?
C22 H22B 0.9600 . ?
C22 H22C 0.9600 . ?
C22C H22D 0.9600 . ?
C22C H22E 0.9600 . ?
C22C H22F 0.9600 . ?
C22D H22G 0.9600 . ?
C22D H22H 0.9600 . ?
C22D H22I 0.9600 . ?
C23 H23A 0.9600 . ?
C23 H23B 0.9600 . ?
C23 H23C 0.9600 . ?
C23C H23D 0.9600 . ?
C23C H23E 0.9600 . ?
C23C H23F 0.9600 . ?
C23D H23G 0.9600 . ?
C23D H23H 0.9600 . ?
C23D H23I 0.9600 . ?
C24 H24A 0.9600 . ?
C24 H24B 0.9600 . ?
C24 H24C 0.9600 . ?
C24C H24D 0.9600 . ?
C24C H24E 0.9600 . ?
C24C H24F 0.9600 . ?
C24D H24G 0.9600 . ?
C24D H24H 0.9600 . ?
C24D H24I 0.9600 . ?
C25 H25A 0.9600 . ?
C25 H25B 0.9600 . ?
C25 H25C 0.9600 . ?
C25C H25D 0.9600 . ?
C25C H25E 0.9600 . ?
C25C H25F 0.9600 . ?
C25D H25G 0.9600 . ?
C25D H25H 0.9600 . ?
C25D H25I 0.9600 . ?
C26 H26A 0.9600 . ?
C26 H26B 0.9600 . ?
C26 H26C 0.9600 . ?
C26C H26D 0.9600 . ?
C26C H26E 0.9600 . ?
C26C H26F 0.9600 . ?
C26D H26G 0.9600 . ?
C26D H26H 0.9600 . ?
C26D H26I 0.9600 . ?
C31 H31A 0.9600 . ?
C31 H31B 0.9600 . ?
C31 H31C 0.9600 . ?
C31C H31D 0.9600 . ?
C31C H31E 0.9600 . ?
C31C H31F 0.9600 . ?
C31D H31G 0.9600 . ?
C31D H31H 0.9600 . ?
C31D H31I 0.9600 . ?
C32 H32A 0.9600 . ?
C32 H32B 0.9600 . ?
C32 H32C 0.9600 . ?
C32C H32D 0.9600 . ?
C32C H32E 0.9600 . ?
C32C H32F 0.9600 . ?
C32D H32G 0.9600 . ?
C32D H32H 0.9600 . ?
C32D H32I 0.9600 . ?
C33 H33A 0.9600 . ?
C33 H33B 0.9600 . ?
C33 H33C 0.9600 . ?
C33C H33D 0.9600 . ?
C33C H33E 0.9600 . ?
C33C H33F 0.9600 . ?
C33D H33G 0.9600 . ?
C33D H33H 0.9600 . ?
C33D H33I 0.9600 . ?
C34 H34A 0.9600 . ?
C34 H34B 0.9600 . ?
C34 H34C 0.9600 . ?
C34C H34D 0.9600 . ?
C34C H34E 0.9600 . ?
C34C H34F 0.9600 . ?
C34D H34G 0.9600 . ?
C34D H34H 0.9600 . ?
C34D H34I 0.9600 . ?
C35 H35A 0.9600 . ?
C35 H35B 0.9600 . ?
C35 H35C 0.9600 . ?
C35C H35D 0.9600 . ?
C35C H35E 0.9600 . ?
C35C H35F 0.9600 . ?
C35D H35G 0.9600 . ?
C35D H35H 0.9600 . ?
C35D H35I 0.9600 . ?
C36 H36A 0.9600 . ?
C36 H36B 0.9600 . ?
C36 H36C 0.9600 . ?
C36C H36D 0.9600 . ?
C36C H36E 0.9600 . ?
C36C H36F 0.9600 . ?
C36D H36G 0.9600 . ?
C36D H36H 0.9600 . ?
C36D H36I 0.9600 . ?
N1 N2 1.384(11) . ?
N1 Au1 1.996(10) . ?
N1C N2C 1.369(11) . ?
N1C Au1C 1.951(9) . ?
N1D N2D 1.402(10) . ?
N1D Au1D 1.977(9) . ?
N2 Au2 2.000(9) . ?
N2C Au2C 1.995(9) . ?
N2D Au2D 1.998(9) . ?
N3 N4 1.370(11) . ?
N3 Au2 1.988(9) . ?
N3C N4C 1.382(11) . ?
N3C Au2C 1.983(9) . ?
N3D N4D 1.379(10) . ?
N3D Au2D 2.002(8) . ?
N4 Au3 1.982(9) . ?
N4C Au3C 1.997(9) . ?
N4D Au3D 1.982(9) . ?
N5 N6 1.385(11) . ?
N5 Au3 1.989(9) . ?
N5C N6C 1.378(11) . ?
N5C Au3C 2.002(9) . ?
N5D N6D 1.362(11) . ?
N5D Au3D 1.997(9) . ?
N6 Au1 1.992(9) . ?
N6C Au1C 2.000(9) . ?
N6D Au1D 1.979(9) . ?
Au1 Au2 3.0592(11) 2 ?
Au1 Au3 3.2843(8) . ?
Au1C Au3C 3.2221(8) . ?
Au1C Au2D 3.2525(11) . ?
Au1C Au2C 3.3365(10) . ?
Au1D Au2C 3.0531(11) . ?
Au1D Au3D 3.2729(8) . ?
Au1D Au2D 3.3642(10) . ?
Au2 Au1 3.0592(11) 2 ?
Au2 Au3 3.3555(9) . ?
Au2D Au3D 3.3477(9) . ?
Au3 Au3 3.2440(14) 2 ?
Au3C Au3D 3.3502(12) . ?
 
loop_
 _geom_angle_atom_site_label_1
 _geom_angle_atom_site_label_2
 _geom_angle_atom_site_label_3
 _geom_angle
 _geom_angle_site_symmetry_1
 _geom_angle_site_symmetry_3
 _geom_angle_publ_flag
N1 C1 N7 111.6(10) . . ?
N1 C1 C11 122.8(10) . . ?
N7 C1 C11 125.6(11) . . ?
N1C C1C N7C 111.4(8) . . ?
N1C C1C C11C 118.8(9) . . ?
N7C C1C C11C 129.5(9) . . ?
N7D C1D N1D 113.2(8) . . ?
N7D C1D C11D 123.7(9) . . ?
N1D C1D C11D 122.7(9) . . ?
N2 C2 N7 112.9(9) . . ?
N2 C2 C12 124.9(9) . . ?
N7 C2 C12 122.2(9) . . ?
N2C C2C N7C 112.1(8) . . ?
N2C C2C C12C 123.0(9) . . ?
N7C C2C C12C 124.8(9) . . ?
N2D C2D N7D 113.2(9) . . ?
N2D C2D C12D 122.9(9) . . ?
N7D C2D C12D 123.3(10) . . ?
N3 C3 N8 111.4(9) . . ?
N3 C3 C13 124.8(9) . . ?
N8 C3 C13 123.7(9) . . ?
N3C C3C N8C 111.6(9) . . ?
N3C C3C C13C 122.9(9) . . ?
N8C C3C C13C 125.5(9) . . ?
N8D C3D N3D 113.0(8) . . ?
N8D C3D C13D 122.7(9) . . ?
N3D C3D C13D 124.3(9) . . ?
N4 C4 N8 112.4(9) . . ?
N4 C4 C14 122.1(9) . . ?
N8 C4 C14 125.5(9) . . ?
N4C C4C N8C 111.2(9) . . ?
N4C C4C C14C 122.6(9) . . ?
N8C C4C C14C 126.2(9) . . ?
N8D C4D N4D 112.3(8) . . ?
N8D C4D C14D 126.8(9) . . ?
N4D C4D C14D 120.6(9) . . ?
N5 C5 N9 111.6(9) . . ?
N5 C5 C15 123.9(10) . . ?
N9 C5 C15 124.5(10) . . ?
N5C C5C N9C 112.7(10) . . ?
N5C C5C C15C 124.1(10) . . ?
N9C C5C C15C 123.2(11) . . ?
N5D C5D N9D 109.1(9) . . ?
N5D C5D C15D 124.3(9) . . ?
N9D C5D C15D 126.3(10) . . ?
N6 C6 N9 112.5(9) . . ?
N6 C6 C16 123.7(9) . . ?
N9 C6 C16 123.3(9) . . ?
N6C C6C N9C 110.6(9) . . ?
N6C C6C C16C 122.6(9) . . ?
N9C C6C C16C 126.7(9) . . ?
N9D C6D N6D 111.8(8) . . ?
N9D C6D C16D 126.1(9) . . ?
N6D C6D C16D 122.0(9) . . ?
C21 C11 C1 111.8(13) . . ?
C21 C11 C31 111.0(14) . . ?
C1 C11 C31 110.6(14) . . ?
C21 C11 H11 107.8 . . ?
C1 C11 H11 107.8 . . ?
C31 C11 H11 107.8 . . ?
C31C C11C C21C 111.1(11) . . ?
C31C C11C C1C 112.4(11) . . ?
C21C C11C C1C 111.9(10) . . ?
C31C C11C H11C 107.1 . . ?
C21C C11C H11C 107.1 . . ?
C1C C11C H11C 107.1 . . ?
C31D C11D C21D 110.6(11) . . ?
C31D C11D C1D 115.1(10) . . ?
C21D C11D C1D 110.5(10) . . ?
C31D C11D H11D 106.7 . . ?
C21D C11D H11D 106.7 . . ?
C1D C11D H11D 106.7 . . ?
C32 C12 C2 107.8(10) . . ?
C32 C12 C22 111.0(12) . . ?
C2 C12 C22 111.6(11) . . ?
C32 C12 H12 108.8 . . ?
C2 C12 H12 108.8 . . ?
C22 C12 H12 108.8 . . ?
C2C C12C C32C 112.2(10) . . ?
C2C C12C C22C 111.1(11) . . ?
C32C C12C C22C 111.5(12) . . ?
C2C C12C H12C 107.2 . . ?
C32C C12C H12C 107.2 . . ?
C22C C12C H12C 107.2 . . ?
C32D C12D C22D 111.4(15) . . ?
C32D C12D C2D 111.5(11) . . ?
C22D C12D C2D 107.5(12) . . ?
C32D C12D H12D 108.8 . . ?
C22D C12D H12D 108.8 . . ?
C2D C12D H12D 108.8 . . ?
C23 C13 C33 110.4(13) . . ?
C23 C13 C3 110.5(13) . . ?
C33 C13 C3 112.3(10) . . ?
C23 C13 H13 107.8 . . ?
C33 C13 H13 107.8 . . ?
C3 C13 H13 107.8 . . ?
C23C C13C C3C 111.4(12) . . ?
C23C C13C C33C 111.1(11) . . ?
C3C C13C C33C 110.0(10) . . ?
C23C C13C H13C 108.1 . . ?
C3C C13C H13C 108.1 . . ?
C33C C13C H13C 108.1 . . ?
C23D C13D C33D 112.5(11) . . ?
C23D C13D C3D 116.1(10) . . ?
C33D C13D C3D 109.5(10) . . ?
C23D C13D H13D 106.0 . . ?
C33D C13D H13D 106.0 . . ?
C3D C13D H13D 106.0 . . ?
C4 C14 C34 112.6(10) . . ?
C4 C14 C24 108.2(10) . . ?
C34 C14 C24 109.8(11) . . ?
C4 C14 H14 108.7 . . ?
C34 C14 H14 108.7 . . ?
C24 C14 H14 108.7 . . ?
C4C C14C C34C 112.1(10) . . ?
C4C C14C C24C 108.8(10) . . ?
C34C C14C C24C 112.0(12) . . ?
C4C C14C H14C 107.9 . . ?
C34C C14C H14C 107.9 . . ?
C24C C14C H14C 107.9 . . ?
C24D C14D C34D 108.8(12) . . ?
C24D C14D C4D 108.8(11) . . ?
C34D C14D C4D 112.0(10) . . ?
C24D C14D H14D 109.1 . . ?
C34D C14D H14D 109.1 . . ?
C4D C14D H14D 109.1 . . ?
C35 C15 C5 112.0(12) . . ?
C35 C15 C25 110.5(12) . . ?
C5 C15 C25 116.0(10) . . ?
C35 C15 H15 105.8 . . ?
C5 C15 H15 105.8 . . ?
C25 C15 H15 105.8 . . ?
C35C C15C C25C 117.7(13) . . ?
C35C C15C C5C 107.4(12) . . ?
C25C C15C C5C 113.8(12) . . ?
C35C C15C H15C 105.7 . . ?
C25C C15C H15C 105.7 . . ?
C5C C15C H15C 105.7 . . ?
C25D C15D C35D 109.2(15) . . ?
C25D C15D C5D 107.4(13) . . ?
C35D C15D C5D 112.8(11) . . ?
C25D C15D H15D 109.1 . . ?
C35D C15D H15D 109.1 . . ?
C5D C15D H15D 109.1 . . ?
C36 C16 C6 109.4(10) . . ?
C36 C16 C26 112.2(12) . . ?
C6 C16 C26 109.3(10) . . ?
C36 C16 H16 108.6 . . ?
C6 C16 H16 108.6 . . ?
C26 C16 H16 108.6 . . ?
C6C C16C C36C 112.1(9) . . ?
C6C C16C C26C 107.7(10) . . ?
C36C C16C C26C 109.3(11) . . ?
C6C C16C H16C 109.2 . . ?
C36C C16C H16C 109.2 . . ?
C26C C16C H16C 109.2 . . ?
C36D C16D C6D 110.7(10) . . ?
C36D C16D C26D 111.1(12) . . ?
C6D C16D C26D 107.5(10) . . ?
C36D C16D H16D 109.2 . . ?
C6D C16D H16D 109.2 . . ?
C26D C16D H16D 109.2 . . ?
C11 C21 H21A 109.5 . . ?
C11 C21 H21B 109.5 . . ?
H21A C21 H21B 109.5 . . ?
C11 C21 H21C 109.5 . . ?
H21A C21 H21C 109.5 . . ?
H21B C21 H21C 109.5 . . ?
C11C C21C H21D 109.5 . . ?
C11C C21C H21E 109.5 . . ?
H21D C21C H21E 109.5 . . ?
C11C C21C H21F 109.5 . . ?
H21D C21C H21F 109.5 . . ?
H21E C21C H21F 109.5 . . ?
C11D C21D H21G 109.5 . . ?
C11D C21D H21H 109.5 . . ?
H21G C21D H21H 109.5 . . ?
C11D C21D H21I 109.5 . . ?
H21G C21D H21I 109.5 . . ?
H21H C21D H21I 109.5 . . ?
C12 C22 H22A 109.5 . . ?
C12 C22 H22B 109.5 . . ?
H22A C22 H22B 109.5 . . ?
C12 C22 H22C 109.5 . . ?
H22A C22 H22C 109.5 . . ?
H22B C22 H22C 109.5 . . ?
C12C C22C H22D 109.5 . . ?
C12C C22C H22E 109.5 . . ?
H22D C22C H22E 109.5 . . ?
C12C C22C H22F 109.5 . . ?
H22D C22C H22F 109.5 . . ?
H22E C22C H22F 109.5 . . ?
C12D C22D H22G 109.5 . . ?
C12D C22D H22H 109.5 . . ?
H22G C22D H22H 109.5 . . ?
C12D C22D H22I 109.5 . . ?
H22G C22D H22I 109.5 . . ?
H22H C22D H22I 109.5 . . ?
C13 C23 H23A 109.5 . . ?
C13 C23 H23B 109.5 . . ?
H23A C23 H23B 109.5 . . ?
C13 C23 H23C 109.5 . . ?
H23A C23 H23C 109.5 . . ?
H23B C23 H23C 109.5 . . ?
C13C C23C H23D 109.5 . . ?
C13C C23C H23E 109.5 . . ?
H23D C23C H23E 109.5 . . ?
C13C C23C H23F 109.5 . . ?
H23D C23C H23F 109.5 . . ?
H23E C23C H23F 109.5 . . ?
C13D C23D H23G 109.5 . . ?
C13D C23D H23H 109.5 . . ?
H23G C23D H23H 109.5 . . ?
C13D C23D H23I 109.5 . . ?
H23G C23D H23I 109.5 . . ?
H23H C23D H23I 109.5 . . ?
C14 C24 H24A 109.5 . . ?
C14 C24 H24B 109.5 . . ?
H24A C24 H24B 109.5 . . ?
C14 C24 H24C 109.5 . . ?
H24A C24 H24C 109.5 . . ?
H24B C24 H24C 109.5 . . ?
C14C C24C H24D 109.5 . . ?
C14C C24C H24E 109.5 . . ?
H24D C24C H24E 109.5 . . ?
C14C C24C H24F 109.5 . . ?
H24D C24C H24F 109.5 . . ?
H24E C24C H24F 109.5 . . ?
C14D C24D H24G 109.5 . . ?
C14D C24D H24H 109.5 . . ?
H24G C24D H24H 109.5 . . ?
C14D C24D H24I 109.5 . . ?
H24G C24D H24I 109.5 . . ?
H24H C24D H24I 109.5 . . ?
C15 C25 H25A 109.5 . . ?
C15 C25 H25B 109.5 . . ?
H25A C25 H25B 109.5 . . ?
C15 C25 H25C 109.5 . . ?
H25A C25 H25C 109.5 . . ?
H25B C25 H25C 109.5 . . ?
C15C C25C H25D 109.5 . . ?
C15C C25C H25E 109.5 . . ?
H25D C25C H25E 109.5 . . ?
C15C C25C H25F 109.5 . . ?
H25D C25C H25F 109.5 . . ?
H25E C25C H25F 109.5 . . ?
C15D C25D H25G 109.5 . . ?
C15D C25D H25H 109.5 . . ?
H25G C25D H25H 109.5 . . ?
C15D C25D H25I 109.5 . . ?
H25G C25D H25I 109.5 . . ?
H25H C25D H25I 109.5 . . ?
C16 C26 H26A 109.5 . . ?
C16 C26 H26B 109.5 . . ?
H26A C26 H26B 109.5 . . ?
C16 C26 H26C 109.5 . . ?
H26A C26 H26C 109.5 . . ?
H26B C26 H26C 109.5 . . ?
C16C C26C H26D 109.5 . . ?
C16C C26C H26E 109.5 . . ?
H26D C26C H26E 109.5 . . ?
C16C C26C H26F 109.5 . . ?
H26D C26C H26F 109.5 . . ?
H26E C26C H26F 109.5 . . ?
C16D C26D H26G 109.5 . . ?
C16D C26D H26H 109.5 . . ?
H26G C26D H26H 109.5 . . ?
C16D C26D H26I 109.5 . . ?
H26G C26D H26I 109.5 . . ?
H26H C26D H26I 109.5 . . ?
C11 C31 H31A 109.5 . . ?
C11 C31 H31B 109.5 . . ?
H31A C31 H31B 109.5 . . ?
C11 C31 H31C 109.5 . . ?
H31A C31 H31C 109.5 . . ?
H31B C31 H31C 109.5 . . ?
C11C C31C H31D 109.5 . . ?
C11C C31C H31E 109.5 . . ?
H31D C31C H31E 109.5 . . ?
C11C C31C H31F 109.5 . . ?
H31D C31C H31F 109.5 . . ?
H31E C31C H31F 109.5 . . ?
C11D C31D H31G 109.5 . . ?
C11D C31D H31H 109.5 . . ?
H31G C31D H31H 109.5 . . ?
C11D C31D H31I 109.5 . . ?
H31G C31D H31I 109.5 . . ?
H31H C31D H31I 109.5 . . ?
C12 C32 H32A 109.5 . . ?
C12 C32 H32B 109.5 . . ?
H32A C32 H32B 109.5 . . ?
C12 C32 H32C 109.5 . . ?
H32A C32 H32C 109.5 . . ?
H32B C32 H32C 109.5 . . ?
C12C C32C H32D 109.5 . . ?
C12C C32C H32E 109.5 . . ?
H32D C32C H32E 109.5 . . ?
C12C C32C H32F 109.5 . . ?
H32D C32C H32F 109.5 . . ?
H32E C32C H32F 109.5 . . ?
C12D C32D H32G 109.5 . . ?
C12D C32D H32H 109.5 . . ?
H32G C32D H32H 109.5 . . ?
C12D C32D H32I 109.5 . . ?
H32G C32D H32I 109.5 . . ?
H32H C32D H32I 109.5 . . ?
C13 C33 H33A 109.5 . . ?
C13 C33 H33B 109.5 . . ?
H33A C33 H33B 109.5 . . ?
C13 C33 H33C 109.5 . . ?
H33A C33 H33C 109.5 . . ?
H33B C33 H33C 109.5 . . ?
C13C C33C H33D 109.5 . . ?
C13C C33C H33E 109.5 . . ?
H33D C33C H33E 109.5 . . ?
C13C C33C H33F 109.5 . . ?
H33D C33C H33F 109.5 . . ?
H33E C33C H33F 109.5 . . ?
C13D C33D H33G 109.5 . . ?
C13D C33D H33H 109.5 . . ?
H33G C33D H33H 109.5 . . ?
C13D C33D H33I 109.5 . . ?
H33G C33D H33I 109.5 . . ?
H33H C33D H33I 109.5 . . ?
C14 C34 H34A 109.5 . . ?
C14 C34 H34B 109.5 . . ?
H34A C34 H34B 109.5 . . ?
C14 C34 H34C 109.5 . . ?
H34A C34 H34C 109.5 . . ?
H34B C34 H34C 109.5 . . ?
C14C C34C H34D 109.5 . . ?
C14C C34C H34E 109.5 . . ?
H34D C34C H34E 109.5 . . ?
C14C C34C H34F 109.5 . . ?
H34D C34C H34F 109.5 . . ?
H34E C34C H34F 109.5 . . ?
C14D C34D H34G 109.5 . . ?
C14D C34D H34H 109.5 . . ?
H34G C34D H34H 109.5 . . ?
C14D C34D H34I 109.5 . . ?
H34G C34D H34I 109.5 . . ?
H34H C34D H34I 109.5 . . ?
C15 C35 H35A 109.5 . . ?
C15 C35 H35B 109.5 . . ?
H35A C35 H35B 109.5 . . ?
C15 C35 H35C 109.5 . . ?
H35A C35 H35C 109.5 . . ?
H35B C35 H35C 109.5 . . ?
C15C C35C H35D 109.5 . . ?
C15C C35C H35E 109.5 . . ?
H35D C35C H35E 109.5 . . ?
C15C C35C H35F 109.5 . . ?
H35D C35C H35F 109.5 . . ?
H35E C35C H35F 109.5 . . ?
C15D C35D H35G 109.5 . . ?
C15D C35D H35H 109.5 . . ?
H35G C35D H35H 109.5 . . ?
C15D C35D H35I 109.5 . . ?
H35G C35D H35I 109.5 . . ?
H35H C35D H35I 109.5 . . ?
C16 C36 H36A 109.5 . . ?
C16 C36 H36B 109.5 . . ?
H36A C36 H36B 109.5 . . ?
C16 C36 H36C 109.5 . . ?
H36A C36 H36C 109.5 . . ?
H36B C36 H36C 109.5 . . ?
C16C C36C H36D 109.5 . . ?
C16C C36C H36E 109.5 . . ?
H36D C36C H36E 109.5 . . ?
C16C C36C H36F 109.5 . . ?
H36D C36C H36F 109.5 . . ?
H36E C36C H36F 109.5 . . ?
C16D C36D H36G 109.5 . . ?
C16D C36D H36H 109.5 . . ?
H36G C36D H36H 109.5 . . ?
C16D C36D H36I 109.5 . . ?
H36G C36D H36I 109.5 . . ?
H36H C36D H36I 109.5 . . ?
C1 N1 N2 105.3(9) . . ?
C1 N1 Au1 132.4(8) . . ?
N2 N1 Au1 121.6(7) . . ?
C1C N1C N2C 105.4(8) . . ?
C1C N1C Au1C 130.5(7) . . ?
N2C N1C Au1C 124.1(7) . . ?
C1D N1D N2D 103.9(8) . . ?
C1D N1D Au1D 135.5(7) . . ?
N2D N1D Au1D 120.2(6) . . ?
C2 N2 N1 107.0(8) . . ?
C2 N2 Au2 132.8(7) . . ?
N1 N2 Au2 119.2(7) . . ?
C2C N2C N1C 107.4(8) . . ?
C2C N2C Au2C 136.6(7) . . ?
N1C N2C Au2C 115.6(7) . . ?
C2D N2D N1D 106.4(8) . . ?
C2D N2D Au2D 134.7(7) . . ?
N1D N2D Au2D 118.9(6) . . ?
C3 N3 N4 107.0(8) . . ?
C3 N3 Au2 134.5(7) . . ?
N4 N3 Au2 118.4(6) . . ?
C3C N3C N4C 105.0(8) . . ?
C3C N3C Au2C 134.9(7) . . ?
N4C N3C Au2C 120.0(6) . . ?
C3D N3D N4D 104.7(8) . . ?
C3D N3D Au2D 138.4(7) . . ?
N4D N3D Au2D 116.9(6) . . ?
C4 N4 N3 105.5(8) . . ?
C4 N4 Au3 131.5(7) . . ?
N3 N4 Au3 121.5(6) . . ?
C4C N4C N3C 107.5(8) . . ?
C4C N4C Au3C 130.0(7) . . ?
N3C N4C Au3C 121.9(7) . . ?
C4D N4D N3D 106.3(8) . . ?
C4D N4D Au3D 130.4(7) . . ?
N3D N4D Au3D 121.7(6) . . ?
C5 N5 N6 106.7(9) . . ?
C5 N5 Au3 134.5(7) . . ?
N6 N5 Au3 118.7(7) . . ?
C5C N5C N6C 105.9(9) . . ?
C5C N5C Au3C 139.7(8) . . ?
N6C N5C Au3C 114.4(7) . . ?
C5D N5D N6D 108.6(8) . . ?
C5D N5D Au3D 134.3(7) . . ?
N6D N5D Au3D 116.9(7) . . ?
C6 N6 N5 105.5(9) . . ?
C6 N6 Au1 135.1(7) . . ?
N5 N6 Au1 117.5(6) . . ?
C6C N6C N5C 107.4(9) . . ?
C6C N6C Au1C 130.4(7) . . ?
N5C N6C Au1C 118.7(7) . . ?
C6D N6D N5D 104.7(8) . . ?
C6D N6D Au1D 134.5(7) . . ?
N5D N6D Au1D 120.5(6) . . ?
C2 N7 C1 103.3(9) . . ?
C2C N7C C1C 103.7(9) . . ?
C2D N7D C1D 103.2(9) . . ?
C4 N8 C3 103.5(8) . . ?
C4C N8C C3C 104.6(8) . . ?
C4D N8D C3D 103.8(8) . . ?
C5 N9 C6 103.6(9) . . ?
C5C N9C C6C 103.4(9) . . ?
C6D N9D C5D 105.7(9) . . ?
N6 Au1 N1 174.8(5) . . ?
N6 Au1 Au2 102.7(3) . 2 ?
N1 Au1 Au2 82.4(3) . 2 ?
N6 Au1 Au3 61.6(2) . . ?
N1 Au1 Au3 119.1(3) . . ?
Au2 Au1 Au3 98.92(2) 2 . ?
N1C Au1C N6C 172.6(5) . . ?
N1C Au1C Au3C 121.6(2) . . ?
N6C Au1C Au3C 61.3(2) . . ?
N1C Au1C Au2D 80.0(3) . . ?
N6C Au1C Au2D 105.9(3) . . ?
Au3C Au1C Au2D 109.42(2) . . ?
N1C Au1C Au2C 58.9(2) . . ?
N6C Au1C Au2C 124.4(2) . . ?
Au3C Au1C Au2C 63.169(19) . . ?
Au2D Au1C Au2C 91.61(3) . . ?
N1D Au1D N6D 176.4(5) . . ?
N1D Au1D Au2C 83.9(3) . . ?
N6D Au1D Au2C 99.1(3) . . ?
N1D Au1D Au3D 120.9(2) . . ?
N6D Au1D Au3D 60.8(2) . . ?
Au2C Au1D Au3D 98.61(2) . . ?
N1D Au1D Au2D 60.4(2) . . ?
N6D Au1D Au2D 121.1(2) . . ?
Au2C Au1D Au2D 94.69(3) . . ?
Au3D Au1D Au2D 60.564(18) . . ?
N3 Au2 N2 174.9(5) . . ?
N3 Au2 Au1 82.0(3) . 2 ?
N2 Au2 Au1 102.7(3) . 2 ?
N3 Au2 Au3 60.5(3) . . ?
N2 Au2 Au3 117.9(2) . . ?
Au1 Au2 Au3 81.293(19) 2 . ?
N3C Au2C N2C 176.0(4) . . ?
N3C Au2C Au1D 87.4(3) . . ?
N2C Au2C Au1D 95.1(3) . . ?
N3C Au2C Au1C 116.2(2) . . ?
N2C Au2C Au1C 61.1(2) . . ?
Au1D Au2C Au1C 83.32(3) . . ?
N2D Au2D N3D 176.9(5) . . ?
N2D Au2D Au1C 99.5(3) . . ?
N3D Au2D Au1C 83.3(3) . . ?
N2D Au2D Au3D 118.7(2) . . ?
N3D Au2D Au3D 60.9(2) . . ?
Au1C Au2D Au3D 69.720(18) . . ?
N2D Au2D Au1D 60.4(2) . . ?
N3D Au2D Au1D 119.2(2) . . ?
Au1C Au2D Au1D 79.96(3) . . ?
Au3D Au2D Au1D 58.369(12) . . ?
N4 Au3 N5 175.6(4) . . ?
N4 Au3 Au3 102.8(3) . 2 ?
N5 Au3 Au3 81.2(3) . 2 ?
N4 Au3 Au1 121.1(3) . . ?
N5 Au3 Au1 61.1(3) . . ?
Au3 Au3 Au1 79.728(18) 2 . ?
N4 Au3 Au2 59.4(3) . . ?
N5 Au3 Au2 122.6(3) . . ?
Au3 Au3 Au2 93.888(16) 2 . ?
Au1 Au3 Au2 61.73(2) . . ?
N4C Au3C N5C 177.5(5) . . ?
N4C Au3C Au1C 118.1(3) . . ?
N5C Au3C Au1C 63.1(3) . . ?
N4C Au3C Au3D 104.9(3) . . ?
N5C Au3C Au3D 77.6(3) . . ?
Au1C Au3C Au3D 70.046(19) . . ?
N4D Au3D N5D 174.1(4) . . ?
N4D Au3D Au1D 120.6(3) . . ?
N5D Au3D Au1D 61.7(2) . . ?
N4D Au3D Au2D 59.5(3) . . ?
N5D Au3D Au2D 122.4(3) . . ?
Au1D Au3D Au2D 61.07(2) . . ?
N4D Au3D Au3C 112.1(3) . . ?
N5D Au3D Au3C 73.3(3) . . ?
Au1D Au3D Au3C 81.296(19) . . ?
Au2D Au3D Au3C 104.20(2) . . ?

##END

#######################################################################
#
#                 Cambridge Crystallographic Data Centre
#                                CCDC 
#
#######################################################################
#
# If this CIF has been generated directly or indirectly from an entry in the 
# Cambridge Structural Database, then it will include bibliographic, chemical, 
# crystal, experimental, refinement or atomic coordinate data resulting from 
# the CCDC's data processing and validation procedures. Files generated from 
# CSD entries are Copyright 2011 Cambridge Crystallographic Data Centre. They 
# may be used in bona fide research applications only, and may not be copied or 
# further disseminated in any form, whether machine-readable or not, except for 
# the purposes of generating routine backup copies on your local computer 
# system.
# 
# Files arising from any other source may also contain material that is the 
# copyright of third parties, including the originator, and you should check 
# with the originator concerning the permitted uses of the information 
# contained in this CIF.
#
# For further information on the CCDC and the free tools enCIFer and Mercury
# for validating and visualising CIF files, please visit www.ccdc.cam.ac.uk
#
#######################################################################

data_3.31GPaAu3triazole-FORM-I
_database_code_depnum_ccdc_archive 'CCDC 1405876'
_audit_creation_method            SHELXL-97
_publ_contact_author_name         'Christopher H. Woodall'
_publ_contact_author_email        christopherhwoodall@gmail.com 
_chemical_name_systematic
;
tris(3,5-diisopropyl-1,2,4-triazolato-N,N)-tri-gold(I)
;
_chemical_formula_moiety          'C24 H41 Au3 N9, C24 H42'
_chemical_formula_sum             'C48 H83 Au6 N18'
_chemical_formula_weight   2094.15
loop_
 _atom_type_symbol
 _atom_type_description
 _atom_type_scat_dispersion_real
 _atom_type_scat_dispersion_imag
 _atom_type_scat_source
 'C'  'C'   0.0026   0.0014
 'International Tables Vol C Tables 4.2.6.8 and 6.1.1.4'
 'H'  'H'   0.0000   0.0000
 'International Tables Vol C Tables 4.2.6.8 and 6.1.1.4'
 'N'  'N'   0.0052   0.0029
 'International Tables Vol C Tables 4.2.6.8 and 6.1.1.4'
 'Au'  'Au'   -1.408   8.039
 'International Tables Vol C Tables 4.2.6.8 and 6.1.1.4' 
_space_group_crystal_system       'monoclinic'
_space_group_IT_number            14
_space_group_name_H-M_alt         'P 1 21/n 1'
_space_group_name_Hall            '-P 2yn'
loop_
  _space_group_symop_id
  _space_group_symop_operation_xyz
 1 'x, y, z'
 2 '-x+1/2, y+1/2, -z+1/2'
 3 '-x, -y, -z'
 4 'x-1/2, -y-1/2, z-1/2'

_cell_length_a                    23.3975(14)
_cell_length_b                    13.3010(11)
_cell_length_c                    16.1373(15)
_cell_angle_alpha                 90.00
_cell_angle_beta                  99.901(6)
_cell_angle_gamma                 90.00
_cell_volume                      4947.3(7)
_cell_formula_units_Z             4
_cell_measurement_temperature     293(2)
_cell_measurement_reflns_used    4485
_cell_measurement_theta_min        3.05
_cell_measurement_theta_max       30.89
_exptl_crystal_description       Block
_exptl_crystal_colour            colourless
_exptl_crystal_size_max          0.08
_exptl_crystal_size_mid          0.075
_exptl_crystal_size_min          0.05
_exptl_crystal_density_diffrn     2.813
_exptl_crystal_density_method     'not measured'
_exptl_crystal_F_000              3888
_exptl_absorpt_coefficient_mu     14.752
_exptl_absorpt_correction_T_min  0.8620
_exptl_absorpt_correction_T_max  1.0000
_exptl_absorpt_correction_type   multi-scan
_exptl_absorpt_process_details
;
SADABS
;
_exptl_special_details
;
No hydrogen placed on C11 due to instability
Data was collected in a Merril Bassett DAC and collected in one 
orientation due to time
DAC opening angle of 40 degrees.
PLAT029_ALERT_3_A _diffrn_measured_fraction_theta_full Low ...0.570 Note
Low completeness due to shadowing of diffraction from the cell.   
PLAT201_ALERT_2_A Isotropic non-H Atoms in Main Residue(s) ...66 Report 
Not all atoms could be refined anisotropically across all data sets so to 
remain consistent through-out all 
datasets only Au was refined anisotropically
CHEMW03_ALERT_2_A ALERT: The ratio of given/expected molecular weight as
calculated from the _atom_site data lies outside
DENSD01_ALERT_1_A  The ratio of the submitted crystal density and that
calculated from the formula is outside the range 0.90 <> 1.10
PLAT043_ALERT_1_A Calculated and Reported Mol. Weight Differ 
by ..1046.58 Check 
PLAT046_ALERT_1_A Reported Z, MW and D(calc) are Inconsistent ....1.406 
The molecular formula has not changed during the pressure series but in 
this data-set 
it was not possible to determine the position of one hydrogen due to the 
weak data quality and
unusual geometry of the iso-propyl group to which the hydrogen was bonded. 
Therefore we have used the expected 
values from the previous datasets as they are correct.  
;
_diffrn_ambient_temperature       293(2) 
_diffrn_radiation_wavelength      0.6701
_diffrn_radiation_type            synchrotron 
_diffrn_radiation_monochromator   synchrotron
_diffrn_measurement_device_type   'Bruker APEX-II CCD'
_diffrn_measurement_method        '\f and \w scans' 
_diffrn_standards_number          0
_diffrn_standards_interval_count  ? 
_diffrn_standards_interval_time   ? 
_diffrn_standards_decay_%         ? 
_diffrn_reflns_number             22064
_diffrn_reflns_av_R_equivalents   0.0777
_diffrn_reflns_av_sigmaI/netI     0.0759
_diffrn_reflns_limit_h_min        -28
_diffrn_reflns_limit_h_max        28
_diffrn_reflns_limit_k_min        -14
_diffrn_reflns_limit_k_max        14
_diffrn_reflns_limit_l_min        -17
_diffrn_reflns_limit_l_max        17
_diffrn_reflns_theta_min          1.58
_diffrn_reflns_theta_max          24.76
_reflns_number_total              5768
_reflns_number_gt                 4050
_reflns_threshold_expression      >2sigma(I)

_refine_ls_structure_factor_coef  Fsqd
_refine_ls_matrix_type            full
_refine_ls_weighting_scheme       calc
_refine_ls_weighting_details
 'calc w=1/[\s^2^(Fo^2^)+(0.1000P)^2^+0.0000P] where P=(Fo^2^+2Fc^2^)/3'
_atom_sites_solution_primary      direct
_atom_sites_solution_secondary    difmap
_atom_sites_solution_hydrogens    geom
_refine_ls_hydrogen_treatment     CONSTR
_refine_ls_extinction_method      none
_refine_ls_extinction_coef        ?
_refine_ls_number_reflns          5768
_refine_ls_number_parameters      332
_refine_ls_number_restraints      116
_refine_ls_R_factor_all           0.1036
_refine_ls_R_factor_gt            0.0693
_refine_ls_wR_factor_ref          0.2246
_refine_ls_wR_factor_gt           0.1940
_refine_ls_goodness_of_fit_ref    1.349
_refine_ls_restrained_S_all       1.341
_refine_ls_shift/su_max           0.000
_refine_ls_shift/su_mean          0.000
 
loop_
 _atom_site_label
 _atom_site_type_symbol
 _atom_site_fract_x
 _atom_site_fract_y
 _atom_site_fract_z
 _atom_site_U_iso_or_equiv
 _atom_site_adp_type
 _atom_site_occupancy
 _atom_site_symmetry_multiplicity
 _atom_site_calc_flag
 _atom_site_refinement_flags
 _atom_site_disorder_assembly
 _atom_site_disorder_group
C1 C -0.0832(8) 0.5431(15) 0.1449(18) 0.072(8) Uiso 1 1 d DU . .
C1B C 0.0808(7) 0.5170(15) 0.3588(18) 0.078(8) Uiso 1 1 d D . .
C2 C 0.0055(7) 0.5083(12) 0.1469(14) 0.047(5) Uiso 1 1 d D . .
C2B C -0.0072(7) 0.4922(14) 0.3605(15) 0.062(7) Uiso 1 1 d D . .
C3 C 0.1734(7) 0.8390(13) 0.1432(15) 0.055(6) Uiso 1 1 d D . .
C3B C -0.1622(8) 0.8353(16) 0.378(2) 0.096(10) Uiso 1 1 d D . .
C4 C 0.1399(7) 0.9860(11) 0.1430(14) 0.045(5) Uiso 1 1 d D . .
C4B C -0.1280(8) 0.9807(13) 0.3636(17) 0.070(7) Uiso 1 1 d D . .
C5 C -0.1029(10) 1.0677(18) 0.118(2) 0.101(11) Uiso 1 1 d D . .
C5B C 0.1112(8) 1.0489(15) 0.3584(18) 0.074(8) Uiso 1 1 d D . .
C6 C -0.1574(8) 0.9502(16) 0.1523(18) 0.075(8) Uiso 1 1 d D . .
C6B C 0.1687(8) 0.9244(16) 0.3509(19) 0.076(8) Uiso 1 1 d D . .
C11B C 0.1453(8) 0.503(2) 0.3623(15) 0.071(7) Uiso 1 1 d D . .
H11B H 0.1533 0.4305 0.3601 0.085 Uiso 1 1 calc R . .
C12 C 0.0611(8) 0.4543(17) 0.1402(15) 0.058(6) Uiso 1 1 d D . .
H12 H 0.0933 0.4869 0.1773 0.070 Uiso 1 1 calc R . .
C12B C -0.0669(8) 0.448(2) 0.3645(16) 0.074(8) Uiso 1 1 d D . .
H12B H -0.0964 0.4983 0.3420 0.089 Uiso 1 1 calc R . .
C13 C 0.2143(9) 0.7521(16) 0.1439(19) 0.079(8) Uiso 1 1 d DU . .
H13 H 0.2131 0.7188 0.1978 0.095 Uiso 1 1 calc R . .
C13B C -0.2026(10) 0.751(2) 0.391(2) 0.115(12) Uiso 1 1 d D . .
H13B H -0.2161 0.7792 0.4400 0.138 Uiso 1 1 calc R . .
C14 C 0.1326(8) 1.0963(12) 0.1318(13) 0.055(6) Uiso 1 1 d D . .
H14 H 0.1014 1.1164 0.1619 0.065 Uiso 1 1 calc R . .
C14B C -0.1161(10) 1.0888(15) 0.3710(16) 0.071(8) Uiso 1 1 d D . .
H14B H -0.0863 1.1084 0.3383 0.085 Uiso 1 1 calc R . .
C15 C -0.0861(13) 1.158(2) 0.071(2) 0.105(11) Uiso 1 1 d D . .
H15 H -0.1178 1.1774 0.0256 0.126 Uiso 1 1 calc R . .
C15B C 0.0895(12) 1.1528(17) 0.364(2) 0.105(11) Uiso 1 1 d D . .
H15B H 0.1196 1.2018 0.3571 0.126 Uiso 1 1 calc R . .
C16 C -0.2081(8) 0.8887(17) 0.1682(16) 0.073(8) Uiso 1 1 d D . .
H16 H -0.1973 0.8481 0.2192 0.088 Uiso 1 1 calc R . .
C16B C 0.2210(8) 0.8580(17) 0.3597(19) 0.079(8) Uiso 1 1 d D . .
H16B H 0.2147 0.8053 0.3166 0.095 Uiso 1 1 calc R . .
C22 C 0.0716(14) 0.460(3) 0.0496(17) 0.111(12) Uiso 1 1 d D . .
H22A H 0.1035 0.4175 0.0429 0.166 Uiso 1 1 calc R . .
H22B H 0.0805 0.5284 0.0368 0.166 Uiso 1 1 calc R . .
H22C H 0.0373 0.4389 0.0122 0.166 Uiso 1 1 calc R . .
C22B C -0.0727(16) 0.426(3) 0.4534(19) 0.138(15) Uiso 1 1 d D . .
H22D H -0.0652 0.4857 0.4868 0.206 Uiso 1 1 calc R . .
H22E H -0.0453 0.3748 0.4755 0.206 Uiso 1 1 calc R . .
H22F H -0.1113 0.4026 0.4552 0.206 Uiso 1 1 calc R . .
C23 C 0.1936(18) 0.675(3) 0.082(3) 0.154(16) Uiso 1 1 d DU . .
H23A H 0.1521 0.6704 0.0747 0.231 Uiso 1 1 calc R . .
H23B H 0.2105 0.6115 0.1001 0.231 Uiso 1 1 calc R . .
H23C H 0.2046 0.6927 0.0287 0.231 Uiso 1 1 calc R . .
C23B C -0.1743(16) 0.663(2) 0.433(2) 0.126(13) Uiso 1 1 d D . .
H23D H -0.2024 0.6227 0.4546 0.189 Uiso 1 1 calc R . .
H23E H -0.1446 0.6839 0.4780 0.189 Uiso 1 1 calc R . .
H23F H -0.1573 0.6239 0.3931 0.189 Uiso 1 1 calc R . .
C24 C 0.1129(12) 1.126(2) 0.0389(14) 0.079(8) Uiso 1 1 d D . .
H24A H 0.1175 1.1968 0.0326 0.119 Uiso 1 1 calc R . .
H24B H 0.0729 1.1078 0.0216 0.119 Uiso 1 1 calc R . .
H24C H 0.1362 1.0905 0.0047 0.119 Uiso 1 1 calc R . .
C24B C -0.0989(17) 1.120(3) 0.4629(19) 0.142(15) Uiso 1 1 d D . .
H24D H -0.1031 1.0638 0.4986 0.213 Uiso 1 1 calc R . .
H24E H -0.1234 1.1740 0.4750 0.213 Uiso 1 1 calc R . .
H24F H -0.0592 1.1420 0.4730 0.213 Uiso 1 1 calc R . .
C25 C -0.088(2) 1.215(4) 0.148(3) 0.24(3) Uiso 1 1 d D . .
H25A H -0.1116 1.1786 0.1816 0.359 Uiso 1 1 calc R . .
H25B H -0.1055 1.2794 0.1335 0.359 Uiso 1 1 calc R . .
H25C H -0.0499 1.2231 0.1787 0.359 Uiso 1 1 calc R . .
C25B C 0.0706(17) 1.167(3) 0.441(2) 0.162(18) Uiso 1 1 d D . .
H25D H 0.1023 1.1551 0.4861 0.243 Uiso 1 1 calc R . .
H25E H 0.0397 1.1205 0.4450 0.243 Uiso 1 1 calc R . .
H25F H 0.0568 1.2344 0.4441 0.243 Uiso 1 1 calc R . .
C26 C -0.2291(12) 0.823(2) 0.0943(17) 0.086(9) Uiso 1 1 d D . .
H26A H -0.2189 0.7540 0.1086 0.129 Uiso 1 1 calc R . .
H26B H -0.2114 0.8429 0.0475 0.129 Uiso 1 1 calc R . .
H26C H -0.2705 0.8282 0.0793 0.129 Uiso 1 1 calc R . .
C26B C 0.2341(14) 0.812(2) 0.443(2) 0.103(11) Uiso 1 1 d . . .
H26D H 0.2751 0.8151 0.4635 0.155 Uiso 1 1 calc R . .
H26E H 0.2220 0.7426 0.4394 0.155 Uiso 1 1 calc R . .
H26F H 0.2138 0.8469 0.4810 0.155 Uiso 1 1 calc R . .
C21B C 0.1813(12) 0.545(3) 0.4401(19) 0.107(11) Uiso 1 1 d D . .
H21D H 0.2209 0.5244 0.4434 0.161 Uiso 1 1 calc R . .
H21E H 0.1668 0.5217 0.4888 0.161 Uiso 1 1 calc R . .
H21F H 0.1794 0.6175 0.4382 0.161 Uiso 1 1 calc R . .
C32 C 0.0557(16) 0.347(2) 0.169(3) 0.150(17) Uiso 1 1 d D . .
H32A H 0.0907 0.3108 0.1646 0.226 Uiso 1 1 calc R . .
H32B H 0.0234 0.3150 0.1336 0.226 Uiso 1 1 calc R . .
H32C H 0.0496 0.3463 0.2261 0.226 Uiso 1 1 calc R . .
C32B C -0.0758(17) 0.358(2) 0.311(3) 0.158(18) Uiso 1 1 d D . .
H32D H -0.0508 0.3049 0.3365 0.237 Uiso 1 1 calc R . .
H32E H -0.0668 0.3729 0.2565 0.237 Uiso 1 1 calc R . .
H32F H -0.1155 0.3365 0.3052 0.237 Uiso 1 1 calc R . .
C33 C 0.2762(10) 0.789(3) 0.152(3) 0.156(17) Uiso 1 1 d DU . .
H33A H 0.2832 0.8396 0.1948 0.233 Uiso 1 1 calc R . .
H33B H 0.2824 0.8160 0.0994 0.233 Uiso 1 1 calc R . .
H33C H 0.3022 0.7333 0.1675 0.233 Uiso 1 1 calc R . .
C33B C -0.2575(13) 0.765(3) 0.331(3) 0.128(13) Uiso 1 1 d D . .
H33D H -0.2755 0.7011 0.3168 0.191 Uiso 1 1 calc R . .
H33E H -0.2494 0.7968 0.2805 0.191 Uiso 1 1 calc R . .
H33F H -0.2832 0.8071 0.3559 0.191 Uiso 1 1 calc R . .
C34 C 0.1866(10) 1.1518(19) 0.172(2) 0.084(9) Uiso 1 1 d D . .
H34A H 0.2001 1.1247 0.2272 0.126 Uiso 1 1 calc R . .
H34B H 0.1778 1.2218 0.1767 0.126 Uiso 1 1 calc R . .
H34C H 0.2162 1.1440 0.1382 0.126 Uiso 1 1 calc R . .
C34B C -0.1696(14) 1.150(2) 0.347(3) 0.145(16) Uiso 1 1 d D . .
H34D H -0.1602 1.2198 0.3533 0.218 Uiso 1 1 calc R . .
H34E H -0.1972 1.1323 0.3821 0.218 Uiso 1 1 calc R . .
H34F H -0.1860 1.1363 0.2891 0.218 Uiso 1 1 calc R . .
C35 C -0.0353(13) 1.164(3) 0.045(2) 0.145(15) Uiso 1 1 d D . .
H35A H -0.0287 1.1030 0.0158 0.217 Uiso 1 1 calc R . .
H35B H -0.0051 1.1718 0.0930 0.217 Uiso 1 1 calc R . .
H35C H -0.0354 1.2200 0.0081 0.217 Uiso 1 1 calc R . .
C35B C 0.0384(17) 1.171(3) 0.305(3) 0.20(2) Uiso 1 1 d D . .
H35D H 0.0473 1.1707 0.2495 0.294 Uiso 1 1 calc R . .
H35E H 0.0226 1.2351 0.3166 0.294 Uiso 1 1 calc R . .
H35F H 0.0105 1.1192 0.3101 0.294 Uiso 1 1 calc R . .
C36 C -0.2542(12) 0.960(2) 0.178(2) 0.111(12) Uiso 1 1 d D . .
H36A H -0.2516 1.0178 0.1442 0.167 Uiso 1 1 calc R . .
H36B H -0.2500 0.9794 0.2363 0.167 Uiso 1 1 calc R . .
H36C H -0.2913 0.9280 0.1615 0.167 Uiso 1 1 calc R . .
C36B C 0.2663(11) 0.929(2) 0.3409(19) 0.085(9) Uiso 1 1 d D . .
H36D H 0.2499 0.9728 0.2960 0.127 Uiso 1 1 calc R . .
H36E H 0.2976 0.8912 0.3244 0.127 Uiso 1 1 calc R . .
H36F H 0.2808 0.9675 0.3902 0.127 Uiso 1 1 calc R . .
N1 N -0.0530(7) 0.6290(13) 0.1526(13) 0.057(5) Uiso 1 1 d D . .
N1B N 0.0559(7) 0.6077(13) 0.3495(13) 0.057(5) Uiso 1 1 d D . .
N2 N 0.0041(6) 0.6057(11) 0.1556(11) 0.041(4) Uiso 1 1 d D . .
N2B N -0.0023(7) 0.5886(14) 0.3487(13) 0.065(6) Uiso 1 1 d D . .
N3 N 0.1173(6) 0.8292(11) 0.1491(11) 0.045(4) Uiso 1 1 d D . .
N3B N -0.1101(7) 0.8206(12) 0.3598(12) 0.052(5) Uiso 1 1 d D . .
N4 N 0.0959(6) 0.9250(11) 0.1496(11) 0.046(4) Uiso 1 1 d D . .
N4B N -0.0866(6) 0.9154(11) 0.3526(11) 0.046(4) Uiso 1 1 d D . .
N5 N -0.0719(7) 0.9880(13) 0.1398(13) 0.059(5) Uiso 1 1 d D . .
N5B N 0.0790(8) 0.9673(14) 0.3471(15) 0.078(7) Uiso 1 1 d D . .
N6 N -0.1054(7) 0.9120(14) 0.1579(13) 0.064(6) Uiso 1 1 d D . .
N6B N 0.1150(7) 0.8854(14) 0.3427(14) 0.071(6) Uiso 1 1 d D . .
N7 N -0.0465(7) 0.4664(15) 0.1361(16) 0.075(6) Uiso 1 1 d D . .
N7B N 0.0431(7) 0.4437(16) 0.3678(17) 0.086(7) Uiso 1 1 d D . .
N8 N 0.1879(7) 0.9350(12) 0.1376(13) 0.062(6) Uiso 1 1 d D . .
N8B N -0.1763(8) 0.9327(15) 0.3788(16) 0.084(7) Uiso 1 1 d D . .
N9 N -0.1587(9) 1.0467(16) 0.1262(17) 0.090(8) Uiso 1 1 d D . .
N9B N 0.1680(8) 1.0229(16) 0.3603(17) 0.086(7) Uiso 1 1 d D . .
Au1 Au -0.07655(4) 0.77110(8) 0.16346(7) 0.0565(3) Uani 1 1 d . . .
Au1B Au 0.08424(4) 0.74709(9) 0.34374(7) 0.0603(4) Uani 1 1 d . . .
Au2 Au 0.06185(3) 0.71664(7) 0.15507(6) 0.0476(3) Uani 1 1 d . . .
Au2B Au -0.05692(4) 0.70473(8) 0.35371(7) 0.0571(3) Uani 1 1 d . . .
Au3 Au 0.01292(3) 0.95508(8) 0.14848(7) 0.0555(3) Uani 1 1 d . . .
Au3B Au -0.00547(4) 0.93719(8) 0.34535(7) 0.0612(4) Uani 1 1 d . . .
C31 C -0.1680(14) 0.594(3) 0.200(2) 0.103(11) Uiso 1 1 d U . .
H31A H -0.1382 0.6153 0.2449 0.154 Uiso 1 1 calc R . .
H31B H -0.2001 0.5671 0.2226 0.154 Uiso 1 1 calc R . .
H31C H -0.1809 0.6505 0.1644 0.154 Uiso 1 1 calc R . .
C11 C -0.1468(13) 0.523(3) 0.154(3) 0.113(12) Uiso 1 1 d DU . .
C21 C -0.1722(19) 0.502(4) 0.083(3) 0.18(2) Uiso 1 1 d U . .
H21A H -0.1497 0.4547 0.0575 0.277 Uiso 1 1 calc R . .
H21B H -0.1772 0.5625 0.0495 0.277 Uiso 1 1 calc R . .
H21C H -0.2095 0.4741 0.0861 0.277 Uiso 1 1 calc R . .
C31B C 0.1676(16) 0.551(3) 0.296(2) 0.17(2) Uiso 1 1 d D . .
H31D H 0.1909 0.6075 0.3179 0.261 Uiso 1 1 calc R . .
H31E H 0.1360 0.5736 0.2540 0.261 Uiso 1 1 calc R . .
H31F H 0.1910 0.5043 0.2710 0.261 Uiso 1 1 calc R . .
 
loop_
 _atom_site_aniso_label
 _atom_site_aniso_U_11
 _atom_site_aniso_U_22
 _atom_site_aniso_U_33
 _atom_site_aniso_U_23
 _atom_site_aniso_U_13
 _atom_site_aniso_U_12
Au1 0.0546(6) 0.0668(9) 0.0532(9) 0.0036(4) 0.0234(5) 0.0230(4)
Au1B 0.0438(5) 0.0925(10) 0.0477(9) -0.0006(5) 0.0170(5) -0.0104(4)
Au2 0.0449(5) 0.0470(7) 0.0532(8) 0.0028(4) 0.0151(5) 0.0054(3)
Au2B 0.0426(5) 0.0720(9) 0.0609(9) 0.0004(4) 0.0209(5) -0.0006(4)
Au3 0.0395(5) 0.0612(8) 0.0666(9) -0.0053(4) 0.0113(5) 0.0097(4)
Au3B 0.0386(5) 0.0881(10) 0.0582(10) 0.0007(5) 0.0124(5) -0.0145(4)
 
_geom_special_details
;
 All esds (except the esd in the dihedral angle between two l.s. planes)
 are estimated using the full covariance matrix.  The cell esds are taken
 into account individually in the estimation of esds in distances, angles
 and torsion angles; correlations between esds in cell parameters are only
 used when they are defined by crystal symmetry.  An approximate (isotropic)
 treatment of cell esds is used for estimating esds involving l.s. planes.
;
 
loop_
 _geom_bond_atom_site_label_1
 _geom_bond_atom_site_label_2
 _geom_bond_distance
 _geom_bond_site_symmetry_2
 _geom_bond_publ_flag
C1 N1 1.339(16) . ?
C1 N7 1.356(17) . ?
C1 C11 1.54(4) . ?
C1B N1B 1.337(16) . ?
C1B N7B 1.340(17) . ?
C1B C11B 1.511(16) . ?
C2 N2 1.305(15) . ?
C2 N7 1.323(16) . ?
C2 C12 1.505(16) . ?
C2B N2B 1.304(16) . ?
C2B N7B 1.329(16) . ?
C2B C12B 1.525(16) . ?
C3 N8 1.328(16) . ?
C3 N3 1.338(15) . ?
C3 C13 1.500(16) . ?
C3B N3B 1.319(17) . ?
C3B N8B 1.338(17) . ?
C3B C13B 1.504(16) . ?
C4 N8 1.329(15) . ?
C4 N4 1.330(15) . ?
C4 C14 1.484(15) . ?
C4B N4B 1.335(16) . ?
C4B N8B 1.357(17) . ?
C4B C14B 1.466(16) . ?
C5 N5 1.298(17) . ?
C5 N9 1.362(17) . ?
C5 C15 1.515(17) . ?
C5 C25 2.03(6) . ?
C5B N5B 1.317(16) . ?
C5B N9B 1.368(16) . ?
C5B C15B 1.480(16) . ?
C6 N6 1.307(16) . ?
C6 N9 1.350(16) . ?
C6 C16 1.499(16) . ?
C6B N9B 1.320(16) . ?
C6B N6B 1.346(17) . ?
C6B C16B 1.497(16) . ?
C11B C31B 1.423(19) . ?
C11B C21B 1.500(18) . ?
C11B H11B 0.9800 . ?
C12 C32 1.514(18) . ?
C12 C22 1.525(18) . ?
C12 H12 0.9800 . ?
C12B C32B 1.477(18) . ?
C12B C22B 1.495(18) . ?
C12B H12B 0.9800 . ?
C13 C23 1.459(18) . ?
C13 C33 1.511(18) . ?
C13 H13 0.9800 . ?
C13B C23B 1.453(18) . ?
C13B C33B 1.482(18) . ?
C13B H13B 0.9800 . ?
C14 C34 1.511(17) . ?
C14 C24 1.540(17) . ?
C14 H14 0.9800 . ?
C14B C34B 1.486(18) . ?
C14B C24B 1.526(18) . ?
C14B H14B 0.9800 . ?
C15 C35 1.324(19) . ?
C15 C25 1.465(19) . ?
C15 H15 0.9800 . ?
C15B C25B 1.399(19) . ?
C15B C35B 1.412(18) . ?
C15B H15B 0.9800 . ?
C16 C36 1.464(18) . ?
C16 C26 1.495(18) . ?
C16 H16 0.9800 . ?
C16B C26B 1.46(4) . ?
C16B C36B 1.486(18) . ?
C16B H16B 0.9800 . ?
C22 H22A 0.9600 . ?
C22 H22B 0.9600 . ?
C22 H22C 0.9600 . ?
C22B H22D 0.9600 . ?
C22B H22E 0.9600 . ?
C22B H22F 0.9600 . ?
C23 H23A 0.9600 . ?
C23 H23B 0.9600 . ?
C23 H23C 0.9600 . ?
C23B H23D 0.9600 . ?
C23B H23E 0.9600 . ?
C23B H23F 0.9600 . ?
C24 H24A 0.9600 . ?
C24 H24B 0.9600 . ?
C24 H24C 0.9600 . ?
C24B H24D 0.9600 . ?
C24B H24E 0.9600 . ?
C24B H24F 0.9600 . ?
C25 H25A 0.9600 . ?
C25 H25B 0.9600 . ?
C25 H25C 0.9600 . ?
C25B H25D 0.9600 . ?
C25B H25E 0.9600 . ?
C25B H25F 0.9600 . ?
C26 H26A 0.9600 . ?
C26 H26B 0.9600 . ?
C26 H26C 0.9600 . ?
C26B H26D 0.9600 . ?
C26B H26E 0.9600 . ?
C26B H26F 0.9600 . ?
C21B H21D 0.9600 . ?
C21B H21E 0.9600 . ?
C21B H21F 0.9600 . ?
C32 H32A 0.9600 . ?
C32 H32B 0.9600 . ?
C32 H32C 0.9600 . ?
C32B H32D 0.9600 . ?
C32B H32E 0.9600 . ?
C32B H32F 0.9600 . ?
C33 H33A 0.9600 . ?
C33 H33B 0.9600 . ?
C33 H33C 0.9600 . ?
C33B H33D 0.9600 . ?
C33B H33E 0.9600 . ?
C33B H33F 0.9600 . ?
C34 H34A 0.9600 . ?
C34 H34B 0.9600 . ?
C34 H34C 0.9600 . ?
C34B H34D 0.9600 . ?
C34B H34E 0.9600 . ?
C34B H34F 0.9600 . ?
C35 H35A 0.9600 . ?
C35 H35B 0.9600 . ?
C35 H35C 0.9600 . ?
C35B H35D 0.9600 . ?
C35B H35E 0.9600 . ?
C35B H35F 0.9600 . ?
C36 H36A 0.9600 . ?
C36 H36B 0.9600 . ?
C36 H36C 0.9600 . ?
C36B H36D 0.9600 . ?
C36B H36E 0.9600 . ?
C36B H36F 0.9600 . ?
N1 N2 1.364(15) . ?
N1 Au1 1.985(17) . ?
N1B N2B 1.384(15) . ?
N1B Au1B 1.977(17) . ?
N2 Au2 2.001(15) . ?
N2B Au2B 2.014(18) . ?
N3 N4 1.369(15) . ?
N3 Au2 1.994(15) . ?
N3B N4B 1.389(15) . ?
N3B Au2B 1.994(16) . ?
N4 Au3 1.979(14) . ?
N4B Au3B 1.944(15) . ?
N5 N6 1.341(16) . ?
N5 Au3 2.012(17) . ?
N5B N6B 1.386(16) . ?
N5B Au3B 2.011(19) . ?
N6 Au1 1.989(18) . ?
N6B Au1B 1.976(19) . ?
Au1 Au2B 3.1514(15) . ?
Au1 Au3 3.2563(15) . ?
Au1 Au2 3.3437(12) . ?
Au1B Au2 3.0266(15) . ?
Au1B Au3B 3.2892(15) . ?
Au2 Au3 3.3673(13) . ?
Au2B Au3B 3.3293(14) . ?
Au3 Au3B 3.2870(18) . ?
C31 C11 1.34(4) . ?
C31 H31A 0.9600 . ?
C31 H31B 0.9600 . ?
C31 H31C 0.9600 . ?
C11 C21 1.23(5) . ?
C21 H21A 0.9600 . ?
C21 H21B 0.9600 . ?
C21 H21C 0.9600 . ?
C31B H31D 0.9600 . ?
C31B H31E 0.9600 . ?
C31B H31F 0.9600 . ?
 
loop_
 _geom_angle_atom_site_label_1
 _geom_angle_atom_site_label_2
 _geom_angle_atom_site_label_3
 _geom_angle
 _geom_angle_site_symmetry_1
 _geom_angle_site_symmetry_3
 _geom_angle_publ_flag
N1 C1 N7 108.5(17) . . ?
N1 C1 C11 130(2) . . ?
N7 C1 C11 121(2) . . ?
N1B C1B N7B 112.6(16) . . ?
N1B C1B C11B 122.1(16) . . ?
N7B C1B C11B 125.2(18) . . ?
N2 C2 N7 113.2(14) . . ?
N2 C2 C12 121.3(16) . . ?
N7 C2 C12 125.2(16) . . ?
N2B C2B N7B 113.1(16) . . ?
N2B C2B C12B 119.0(18) . . ?
N7B C2B C12B 127.9(18) . . ?
N8 C3 N3 111.4(14) . . ?
N8 C3 C13 124.8(16) . . ?
N3 C3 C13 123.8(16) . . ?
N3B C3B N8B 112.5(17) . . ?
N3B C3B C13B 123(2) . . ?
N8B C3B C13B 124.1(19) . . ?
N8 C4 N4 111.7(14) . . ?
N8 C4 C14 125.3(15) . . ?
N4 C4 C14 122.6(15) . . ?
N4B C4B N8B 111.4(16) . . ?
N4B C4B C14B 121.1(18) . . ?
N8B C4B C14B 126.8(17) . . ?
N5 C5 N9 108.1(18) . . ?
N5 C5 C15 127(2) . . ?
N9 C5 C15 123(2) . . ?
N5 C5 C25 132(3) . . ?
N9 C5 C25 107(2) . . ?
C15 C5 C25 46.2(15) . . ?
N5B C5B N9B 109.0(17) . . ?
N5B C5B C15B 125.8(18) . . ?
N9B C5B C15B 125.2(19) . . ?
N6 C6 N9 111.3(16) . . ?
N6 C6 C16 122.0(18) . . ?
N9 C6 C16 126.6(18) . . ?
N9B C6B N6B 111.3(17) . . ?
N9B C6B C16B 127.0(18) . . ?
N6B C6B C16B 121.2(18) . . ?
C31B C11B C21B 104(3) . . ?
C31B C11B C1B 114(2) . . ?
C21B C11B C1B 113.4(19) . . ?
C31B C11B H11B 108.5 . . ?
C21B C11B H11B 108.5 . . ?
C1B C11B H11B 108.5 . . ?
C2 C12 C32 108.1(18) . . ?
C2 C12 C22 109.1(17) . . ?
C32 C12 C22 112(3) . . ?
C2 C12 H12 109.1 . . ?
C32 C12 H12 109.1 . . ?
C22 C12 H12 109.1 . . ?
C32B C12B C22B 112(3) . . ?
C32B C12B C2B 109(2) . . ?
C22B C12B C2B 110.6(19) . . ?
C32B C12B H12B 108.5 . . ?
C22B C12B H12B 108.5 . . ?
C2B C12B H12B 108.5 . . ?
C23 C13 C3 114(2) . . ?
C23 C13 C33 119(3) . . ?
C3 C13 C33 110.7(19) . . ?
C23 C13 H13 103.8 . . ?
C3 C13 H13 103.8 . . ?
C33 C13 H13 103.8 . . ?
C23B C13B C33B 133(3) . . ?
C23B C13B C3B 115(2) . . ?
C33B C13B C3B 108(2) . . ?
C23B C13B H13B 96.7 . . ?
C33B C13B H13B 96.7 . . ?
C3B C13B H13B 96.7 . . ?
C4 C14 C34 111.1(15) . . ?
C4 C14 C24 112.2(16) . . ?
C34 C14 C24 113(2) . . ?
C4 C14 H14 106.9 . . ?
C34 C14 H14 106.9 . . ?
C24 C14 H14 106.9 . . ?
C4B C14B C34B 111.9(19) . . ?
C4B C14B C24B 111(2) . . ?
C34B C14B C24B 100(2) . . ?
C4B C14B H14B 111.0 . . ?
C34B C14B H14B 111.0 . . ?
C24B C14B H14B 111.0 . . ?
C35 C15 C25 114(4) . . ?
C35 C15 C5 122(3) . . ?
C25 C15 C5 86(3) . . ?
C35 C15 H15 111.0 . . ?
C25 C15 H15 111.0 . . ?
C5 C15 H15 111.0 . . ?
C25B C15B C35B 102(3) . . ?
C25B C15B C5B 110(2) . . ?
C35B C15B C5B 112(2) . . ?
C25B C15B H15B 110.7 . . ?
C35B C15B H15B 110.7 . . ?
C5B C15B H15B 110.7 . . ?
C36 C16 C26 109(2) . . ?
C36 C16 C6 107(2) . . ?
C26 C16 C6 110(2) . . ?
C36 C16 H16 110.3 . . ?
C26 C16 H16 110.3 . . ?
C6 C16 H16 110.3 . . ?
C26B C16B C36B 114(2) . . ?
C26B C16B C6B 112(3) . . ?
C36B C16B C6B 102(2) . . ?
C26B C16B H16B 109.5 . . ?
C36B C16B H16B 109.5 . . ?
C6B C16B H16B 109.5 . . ?
C12 C22 H22A 109.5 . . ?
C12 C22 H22B 109.5 . . ?
H22A C22 H22B 109.5 . . ?
C12 C22 H22C 109.5 . . ?
H22A C22 H22C 109.5 . . ?
H22B C22 H22C 109.5 . . ?
C12B C22B H22D 109.5 . . ?
C12B C22B H22E 109.5 . . ?
H22D C22B H22E 109.5 . . ?
C12B C22B H22F 109.5 . . ?
H22D C22B H22F 109.5 . . ?
H22E C22B H22F 109.5 . . ?
C13 C23 H23A 109.5 . . ?
C13 C23 H23B 109.5 . . ?
H23A C23 H23B 109.5 . . ?
C13 C23 H23C 109.5 . . ?
H23A C23 H23C 109.5 . . ?
H23B C23 H23C 109.5 . . ?
C13B C23B H23D 109.5 . . ?
C13B C23B H23E 109.5 . . ?
H23D C23B H23E 109.5 . . ?
C13B C23B H23F 109.5 . . ?
H23D C23B H23F 109.5 . . ?
H23E C23B H23F 109.5 . . ?
C14 C24 H24A 109.5 . . ?
C14 C24 H24B 109.5 . . ?
H24A C24 H24B 109.5 . . ?
C14 C24 H24C 109.5 . . ?
H24A C24 H24C 109.5 . . ?
H24B C24 H24C 109.5 . . ?
C14B C24B H24D 109.5 . . ?
C14B C24B H24E 109.5 . . ?
H24D C24B H24E 109.5 . . ?
C14B C24B H24F 109.5 . . ?
H24D C24B H24F 109.5 . . ?
H24E C24B H24F 109.5 . . ?
C15 C25 C5 48.2(17) . . ?
C15 C25 H25A 109.5 . . ?
C5 C25 H25A 64.1 . . ?
C15 C25 H25B 109.5 . . ?
C5 C25 H25B 139.8 . . ?
H25A C25 H25B 109.5 . . ?
C15 C25 H25C 109.5 . . ?
C5 C25 H25C 109.8 . . ?
H25A C25 H25C 109.5 . . ?
H25B C25 H25C 109.5 . . ?
C15B C25B H25D 109.5 . . ?
C15B C25B H25E 109.5 . . ?
H25D C25B H25E 109.5 . . ?
C15B C25B H25F 109.5 . . ?
H25D C25B H25F 109.5 . . ?
H25E C25B H25F 109.5 . . ?
C16 C26 H26A 109.5 . . ?
C16 C26 H26B 109.5 . . ?
H26A C26 H26B 109.5 . . ?
C16 C26 H26C 109.5 . . ?
H26A C26 H26C 109.5 . . ?
H26B C26 H26C 109.5 . . ?
C16B C26B H26D 109.5 . . ?
C16B C26B H26E 109.5 . . ?
H26D C26B H26E 109.5 . . ?
C16B C26B H26F 109.5 . . ?
H26D C26B H26F 109.5 . . ?
H26E C26B H26F 109.5 . . ?
C11B C21B H21D 109.5 . . ?
C11B C21B H21E 109.5 . . ?
H21D C21B H21E 109.5 . . ?
C11B C21B H21F 109.5 . . ?
H21D C21B H21F 109.5 . . ?
H21E C21B H21F 109.5 . . ?
C12 C32 H32A 109.5 . . ?
C12 C32 H32B 109.5 . . ?
H32A C32 H32B 109.5 . . ?
C12 C32 H32C 109.5 . . ?
H32A C32 H32C 109.5 . . ?
H32B C32 H32C 109.5 . . ?
C12B C32B H32D 109.5 . . ?
C12B C32B H32E 109.5 . . ?
H32D C32B H32E 109.5 . . ?
C12B C32B H32F 109.5 . . ?
H32D C32B H32F 109.5 . . ?
H32E C32B H32F 109.5 . . ?
C13 C33 H33A 109.5 . . ?
C13 C33 H33B 109.5 . . ?
H33A C33 H33B 109.5 . . ?
C13 C33 H33C 109.5 . . ?
H33A C33 H33C 109.5 . . ?
H33B C33 H33C 109.5 . . ?
C13B C33B H33D 109.5 . . ?
C13B C33B H33E 109.5 . . ?
H33D C33B H33E 109.5 . . ?
C13B C33B H33F 109.5 . . ?
H33D C33B H33F 109.5 . . ?
H33E C33B H33F 109.5 . . ?
C14 C34 H34A 109.5 . . ?
C14 C34 H34B 109.5 . . ?
H34A C34 H34B 109.5 . . ?
C14 C34 H34C 109.5 . . ?
H34A C34 H34C 109.5 . . ?
H34B C34 H34C 109.5 . . ?
C14B C34B H34D 109.5 . . ?
C14B C34B H34E 109.5 . . ?
H34D C34B H34E 109.5 . . ?
C14B C34B H34F 109.5 . . ?
H34D C34B H34F 109.5 . . ?
H34E C34B H34F 109.5 . . ?
C15 C35 H35A 109.5 . . ?
C15 C35 H35B 109.5 . . ?
H35A C35 H35B 109.5 . . ?
C15 C35 H35C 109.5 . . ?
H35A C35 H35C 109.5 . . ?
H35B C35 H35C 109.5 . . ?
C15B C35B H35D 109.5 . . ?
C15B C35B H35E 109.5 . . ?
H35D C35B H35E 109.5 . . ?
C15B C35B H35F 109.5 . . ?
H35D C35B H35F 109.5 . . ?
H35E C35B H35F 109.5 . . ?
C16 C36 H36A 109.5 . . ?
C16 C36 H36B 109.5 . . ?
H36A C36 H36B 109.5 . . ?
C16 C36 H36C 109.5 . . ?
H36A C36 H36C 109.5 . . ?
H36B C36 H36C 109.5 . . ?
C16B C36B H36D 109.5 . . ?
C16B C36B H36E 109.5 . . ?
H36D C36B H36E 109.5 . . ?
C16B C36B H36F 109.5 . . ?
H36D C36B H36F 109.5 . . ?
H36E C36B H36F 109.5 . . ?
C1 N1 N2 108.0(15) . . ?
C1 N1 Au1 132.1(13) . . ?
N2 N1 Au1 119.9(12) . . ?
C1B N1B N2B 104.2(14) . . ?
C1B N1B Au1B 135.1(12) . . ?
N2B N1B Au1B 120.6(12) . . ?
C2 N2 N1 105.3(13) . . ?
C2 N2 Au2 134.7(12) . . ?
N1 N2 Au2 119.3(12) . . ?
C2B N2B N1B 106.8(14) . . ?
C2B N2B Au2B 132.5(14) . . ?
N1B N2B Au2B 119.3(13) . . ?
C3 N3 N4 105.9(13) . . ?
C3 N3 Au2 136.9(12) . . ?
N4 N3 Au2 117.2(10) . . ?
C3B N3B N4B 106.2(14) . . ?
C3B N3B Au2B 137.2(13) . . ?
N4B N3B Au2B 116.0(11) . . ?
C4 N4 N3 106.1(13) . . ?
C4 N4 Au3 130.4(12) . . ?
N3 N4 Au3 123.2(11) . . ?
C4B N4B N3B 105.8(14) . . ?
C4B N4B Au3B 130.5(13) . . ?
N3B N4B Au3B 123.0(11) . . ?
C5 N5 N6 110.6(17) . . ?
C5 N5 Au3 134.1(14) . . ?
N6 N5 Au3 115.3(14) . . ?
C5B N5B N6B 108.5(17) . . ?
C5B N5B Au3B 134.7(14) . . ?
N6B N5B Au3B 116.6(14) . . ?
C6 N6 N5 105.3(17) . . ?
C6 N6 Au1 132.3(14) . . ?
N5 N6 Au1 120.9(14) . . ?
C6B N6B N5B 105.0(17) . . ?
C6B N6B Au1B 133.9(14) . . ?
N5B N6B Au1B 120.4(14) . . ?
C2 N7 C1 104.8(17) . . ?
C2B N7B C1B 103.2(17) . . ?
C3 N8 C4 104.9(15) . . ?
C3B N8B C4B 103.9(17) . . ?
C6 N9 C5 104.6(17) . . ?
C6B N9B C5B 106.3(17) . . ?
N1 Au1 N6 172.2(8) . . ?
N1 Au1 Au2B 79.8(6) . . ?
N6 Au1 Au2B 107.4(6) . . ?
N1 Au1 Au3 121.1(5) . . ?
N6 Au1 Au3 60.4(5) . . ?
Au2B Au1 Au3 107.16(4) . . ?
N1 Au1 Au2 60.3(5) . . ?
N6 Au1 Au2 121.7(5) . . ?
Au2B Au1 Au2 89.93(3) . . ?
Au3 Au1 Au2 61.34(3) . . ?
N6B Au1B N1B 177.5(8) . . ?
N6B Au1B Au2 96.7(6) . . ?
N1B Au1B Au2 85.4(6) . . ?
N6B Au1B Au3B 61.2(5) . . ?
N1B Au1B Au3B 120.1(5) . . ?
Au2 Au1B Au3B 96.34(4) . . ?
N3 Au2 N2 177.2(7) . . ?
N3 Au2 Au1B 86.9(5) . . ?
N2 Au2 Au1B 95.4(5) . . ?
N3 Au2 Au1 118.8(4) . . ?
N2 Au2 Au1 60.0(4) . . ?
Au1B Au2 Au1 86.08(4) . . ?
N3 Au2 Au3 60.8(4) . . ?
N2 Au2 Au3 117.9(4) . . ?
Au1B Au2 Au3 84.54(4) . . ?
Au1 Au2 Au3 58.05(3) . . ?
N3B Au2B N2B 179.2(7) . . ?
N3B Au2B Au1 81.0(5) . . ?
N2B Au2B Au1 99.4(6) . . ?
N3B Au2B Au3B 61.1(4) . . ?
N2B Au2B Au3B 118.3(5) . . ?
Au1 Au2B Au3B 72.15(4) . . ?
N4 Au3 N5 176.5(8) . . ?
N4 Au3 Au1 119.3(4) . . ?
N5 Au3 Au1 62.0(5) . . ?
N4 Au3 Au3B 105.5(5) . . ?
N5 Au3 Au3B 78.0(6) . . ?
Au1 Au3 Au3B 71.41(3) . . ?
N4 Au3 Au2 58.8(4) . . ?
N5 Au3 Au2 122.2(5) . . ?
Au1 Au3 Au2 60.61(3) . . ?
Au3B Au3 Au2 90.09(4) . . ?
N4B Au3B N5B 174.9(8) . . ?
N4B Au3B Au3 111.1(5) . . ?
N5B Au3B Au3 73.0(7) . . ?
N4B Au3B Au1B 121.2(5) . . ?
N5B Au3B Au1B 61.7(5) . . ?
Au3 Au3B Au1B 81.85(4) . . ?
N4B Au3B Au2B 59.7(4) . . ?
N5B Au3B Au2B 123.1(5) . . ?
Au3 Au3B Au2B 102.40(4) . . ?
Au1B Au3B Au2B 61.45(3) . . ?
C11 C31 H31A 109.5 . . ?
C11 C31 H31B 109.5 . . ?
H31A C31 H31B 109.5 . . ?
C11 C31 H31C 109.5 . . ?
H31A C31 H31C 109.5 . . ?
H31B C31 H31C 109.5 . . ?
C21 C11 C31 120(4) . . ?
C21 C11 C1 105(4) . . ?
C31 C11 C1 113(3) . . ?
C11 C21 H21A 109.5 . . ?
C11 C21 H21B 109.5 . . ?
H21A C21 H21B 109.5 . . ?
C11 C21 H21C 109.5 . . ?
H21A C21 H21C 109.5 . . ?
H21B C21 H21C 109.5 . . ?
C11B C31B H31D 109.5 . . ?
C11B C31B H31E 109.5 . . ?
H31D C31B H31E 109.5 . . ?
C11B C31B H31F 109.5 . . ?
H31D C31B H31F 109.5 . . ?
H31E C31B H31F 109.5 . . ?
 
_diffrn_measured_fraction_theta_max    0.570
_diffrn_reflns_theta_full              24.76
_diffrn_measured_fraction_theta_full   0.570
_refine_diff_density_max    1.786
_refine_diff_density_min   -1.606
_refine_diff_density_rms    0.268

##END

#######################################################################
#
#                 Cambridge Crystallographic Data Centre
#                                CCDC 
#
#######################################################################
#
# If this CIF has been generated directly or indirectly from an entry in the 
# Cambridge Structural Database, then it will include bibliographic, chemical, 
# crystal, experimental, refinement or atomic coordinate data resulting from 
# the CCDC's data processing and validation procedures. Files generated from 
# CSD entries are Copyright 2011 Cambridge Crystallographic Data Centre. They 
# may be used in bona fide research applications only, and may not be copied or 
# further disseminated in any form, whether machine-readable or not, except for 
# the purposes of generating routine backup copies on your local computer 
# system.
# 
# Files arising from any other source may also contain material that is the 
# copyright of third parties, including the originator, and you should check 
# with the originator concerning the permitted uses of the information 
# contained in this CIF.
#
# For further information on the CCDC and the free tools enCIFer and Mercury
# for validating and visualising CIF files, please visit www.ccdc.cam.ac.uk
#
#######################################################################

data_0.00GPa_296K_Au3triazole-FORM-II
_database_code_depnum_ccdc_archive 'CCDC 1405877'
#==============================================================================

# PROCESSING SUMMARY (IUCr Office Use Only)

_journal_date_recd_electronic      2016-05-03
_journal_date_to_coeditor         ?
_journal_date_from_coeditor       ?
_journal_date_accepted     2016-08-15
_journal_date_printers_first      ?
_journal_date_printers_final      ?
_journal_date_proofs_out          ?
_journal_date_proofs_in           ?
_journal_coeditor_name            ?
_journal_coeditor_code      ED5009SUP1
_journal_coeditor_notes
; ?
;
_journal_paper_category      FA
_journal_techeditor_code      M161312
_iucr_compatibility_tag          ACTA95
_journal_techeditor_notes  
;
;
_journal_coden_ASTM               ?
_journal_name_full                ?
_journal_year                     ?
_journal_volume                   ?
_journal_issue                    ?
_journal_page_first               ?
_journal_page_last                ?
_journal_suppl_publ_number        ?
_journal_suppl_publ_pages         ?

#==============================================================================

_audit_creation_method            SHELXL-97
_publ_contact_author_name         'Christopher H. Woodall'
_publ_contact_author_email        christopherhwoodall@gmail.com
_chemical_name_systematic
;
tris(3,5-diisopropyl-1,2,4-triazolato-N,N)-tri-gold(I)
;
_chemical_formula_moiety   'C24 H42 Au3 N9' 
_chemical_formula_sum      'C24 H42 Au3 N9' 
_chemical_formula_weight   1047.57
loop_
 _atom_type_symbol
 _atom_type_description
 _atom_type_scat_dispersion_real
 _atom_type_scat_dispersion_imag
 _atom_type_scat_source
 'C'  'C'   0.0026   0.0014
 'International Tables Vol C Tables 4.2.6.8 and 6.1.1.4'
 'H'  'H'   0.0000   0.0000
 'International Tables Vol C Tables 4.2.6.8 and 6.1.1.4'
 'N'  'N'   0.0052   0.0029
 'International Tables Vol C Tables 4.2.6.8 and 6.1.1.4'
 'Au'  'Au'   -1.408   8.039
 'International Tables Vol C Tables 4.2.6.8 and 6.1.1.4'   
_symmetry_cell_setting          'monoclinic'
_symmetry_space_group_name_H-M   'C 2/c'
_symmetry_Int_Tables_number      15
_space_group_name_H-M_alt        'C 1 2/c 1'
_space_group_name_Hall           '-C 2yc'
loop_
  _space_group_symop_id
  _space_group_symop_operation_xyz
 1 'x, y, z'
 2 '-x, y, -z+1/2'
 3 'x+1/2, y+1/2, z'
 4 '-x+1/2, y+1/2, -z+1/2'
 5 '-x, -y, -z'
 6 'x, -y, z-1/2'
 7 '-x+1/2, -y+1/2, -z'
 8 'x+1/2, -y+1/2, z-1/2'
_cell_length_a                    24.316(4)
_cell_length_b                    14.341(2)
_cell_length_c                    20.951(5)
_cell_angle_alpha                 90.00
_cell_angle_beta                  121.105(2)
_cell_angle_gamma                 90.00
_cell_volume                      6255(2)
_cell_formula_units_Z             8
_cell_measurement_temperature     296(2)
_cell_measurement_reflns_used    7125
_cell_measurement_theta_min        2.81
_cell_measurement_theta_max       24.48
_exptl_crystal_description       Block
_exptl_crystal_colour            colourless
_exptl_crystal_size_max          0.4
_exptl_crystal_size_mid          0.3
_exptl_crystal_size_min          0.3
_exptl_crystal_density_diffrn     2.225
_exptl_crystal_density_method     'not measured'
_exptl_crystal_F_000              3888
_exptl_absorpt_coefficient_mu     11.667
_exptl_absorpt_correction_T_min  0.4384
_exptl_absorpt_correction_T_max  0.7462
_exptl_absorpt_correction_type   multi-scan
_exptl_absorpt_process_details
;
SADABS
;
_exptl_special_details            
;
PLAT242_ALERT_2_B Low    Ueq as Compared to Neighbors for .....C14 Check 
PLAT360_ALERT_2_B Short  C(sp3)-C(sp3) Bond  C13    -   C23    ...1.30 Ang.  
PLAT360_ALERT_2_B Short  C(sp3)-C(sp3) Bond  C13    -   C33    ...1.33 Ang. 
PLAT220_ALERT_2_C Large Non-Solvent  C Ueq(max)/Ueq(min) Range 4.1 Ratio  
These errors are associated with a RT data collection and groups that tend 
to have
high thermal motion. Close intermolecular interactions also.
;
_diffrn_ambient_temperature       296(2)
_diffrn_radiation_wavelength      0.6701
_diffrn_radiation_type            synchrotron 
_diffrn_radiation_monochromator   synchrotron
_diffrn_measurement_device_type   'Bruker APEX-II CCD'
_diffrn_measurement_method        '\f and \w scans' 
_diffrn_detector_area_resol_mean  ?
_diffrn_standards_number          0
_diffrn_standards_interval_count  ? 
_diffrn_standards_interval_time   ? 
_diffrn_standards_decay_%         ? 
_diffrn_reflns_number             27525
_diffrn_reflns_av_R_equivalents   0.0552
_diffrn_reflns_av_sigmaI/netI     0.0453
_diffrn_reflns_limit_h_min        -30
_diffrn_reflns_limit_h_max        30
_diffrn_reflns_limit_k_min        -17
_diffrn_reflns_limit_k_max        17
_diffrn_reflns_limit_l_min        -26
_diffrn_reflns_limit_l_max        26
_diffrn_reflns_theta_min          2.75
_diffrn_reflns_theta_max          24.76
_reflns_number_total              6374
_reflns_number_gt                 5159
_reflns_threshold_expression      >2sigma(I)
 
_computing_data_collection        ?
_computing_cell_refinement        ?
_computing_data_reduction         ?
_computing_structure_solution     ?
_computing_structure_refinement   'SHELXL-97 (Sheldrick, 1997)'
_computing_molecular_graphics     ?
_computing_publication_material   ?
 
_refine_special_details
;
 Refinement of F^2^ against ALL reflections.  The weighted R-factor wR and
 goodness of fit S are based on F^2^, conventional R-factors R are based
 on F, with F set to zero for negative F^2^. The threshold expression of
 F^2^ > 2sigma(F^2^) is used only for calculating R-factors(gt) etc. and is
 not relevant to the choice of reflections for refinement.  R-factors based
 on F^2^ are statistically about twice as large as those based on F, and R-
 factors based on ALL data will be even larger.
;
 
_refine_ls_structure_factor_coef  Fsqd
_refine_ls_matrix_type            full
_refine_ls_weighting_scheme       calc
_refine_ls_weighting_details
 'calc w=1/[\s^2^(Fo^2^)+(0.0451P)^2^+7.0014P] where P=(Fo^2^+2Fc^2^)/3'
_atom_sites_solution_primary      direct
_atom_sites_solution_secondary    difmap
_atom_sites_solution_hydrogens    geom
_refine_ls_hydrogen_treatment     constr
_refine_ls_extinction_method      none
_refine_ls_extinction_coef        ?
_refine_ls_number_reflns          6374
_refine_ls_number_parameters      337
_refine_ls_number_restraints      41
_refine_ls_R_factor_all           0.0438
_refine_ls_R_factor_gt            0.0346
_refine_ls_wR_factor_ref          0.0949
_refine_ls_wR_factor_gt           0.0895
_refine_ls_goodness_of_fit_ref    1.033
_refine_ls_restrained_S_all       1.076
_refine_ls_shift/su_max           0.021
_refine_ls_shift/su_mean          0.001
 
loop_
 _atom_site_label
 _atom_site_type_symbol
 _atom_site_fract_x
 _atom_site_fract_y
 _atom_site_fract_z
 _atom_site_U_iso_or_equiv
 _atom_site_adp_type
 _atom_site_occupancy
 _atom_site_symmetry_multiplicity
 _atom_site_calc_flag
 _atom_site_refinement_flags
 _atom_site_disorder_assembly
 _atom_site_disorder_group
C1 C 0.0261(3) 0.1881(5) 0.1404(4) 0.0509(17) Uani 1 1 d . . .
C2 C -0.0561(4) 0.2191(6) 0.1477(4) 0.0565(19) Uani 1 1 d . . .
C3 C -0.2164(5) -0.0830(7) 0.1422(6) 0.076(2) Uani 1 1 d U . .
C4 C -0.1896(4) -0.2231(6) 0.1422(5) 0.062(2) Uani 1 1 d . . .
C5 C 0.0437(5) -0.3055(6) 0.1395(6) 0.075(2) Uani 1 1 d U . .
C6 C 0.1017(4) -0.1936(6) 0.1399(4) 0.0552(18) Uani 1 1 d . . .
C11 C 0.0813(4) 0.1952(7) 0.1276(5) 0.070(2) Uani 1 1 d . . .
H11 H 0.1103 0.1433 0.1550 0.084 Uiso 1 1 calc R . .
C12 C -0.1101(4) 0.2663(7) 0.1465(5) 0.072(2) Uani 1 1 d . . .
H12 H -0.1187 0.2334 0.1815 0.086 Uiso 1 1 calc R . .
C13 C -0.2533(6) 0.0035(9) 0.1329(7) 0.102(3) Uani 1 1 d DU . .
H13 H -0.2241 0.0489 0.1311 0.122 Uiso 1 1 calc R . .
C14 C -0.1922(5) -0.3277(6) 0.1357(6) 0.079(3) Uani 1 1 d D . .
H14 H -0.1479 -0.3506 0.1615 0.094 Uiso 1 1 calc R . .
C15 C 0.0164(6) -0.3985(7) 0.1369(7) 0.100(3) Uani 1 1 d U . .
H15 H -0.0096 -0.3897 0.1600 0.120 Uiso 1 1 calc R . .
C16 C 0.1488(4) -0.1368(7) 0.1326(5) 0.068(2) Uani 1 1 d . . .
H16 H 0.1558 -0.0795 0.1615 0.082 Uiso 1 1 calc R . .
C21 C 0.0593(6) 0.1801(11) 0.0484(6) 0.121(5) Uani 1 1 d . . .
H21A H 0.0305 0.2293 0.0190 0.182 Uiso 1 1 calc R . .
H21B H 0.0374 0.1213 0.0325 0.182 Uiso 1 1 calc R . .
H21C H 0.0957 0.1798 0.0420 0.182 Uiso 1 1 calc R . .
C22 C -0.1704(6) 0.2614(10) 0.0706(8) 0.125(5) Uani 1 1 d . . .
H22A H -0.1635 0.2930 0.0350 0.188 Uiso 1 1 calc R . .
H22B H -0.2051 0.2907 0.0724 0.188 Uiso 1 1 calc R . .
H22C H -0.1809 0.1973 0.0562 0.188 Uiso 1 1 calc R . .
C23 C -0.3045(8) 0.0206(11) 0.0683(9) 0.170(6) Uani 1 1 d U . .
H23A H -0.3315 -0.0337 0.0516 0.255 Uiso 1 1 calc R . .
H23B H -0.2922 0.0361 0.0329 0.255 Uiso 1 1 calc R . .
H23C H -0.3276 0.0718 0.0730 0.255 Uiso 1 1 calc R . .
C24 C -0.2226(11) -0.3574(10) 0.0598(8) 0.212(11) Uani 1 1 d D . .
H24A H -0.2206 -0.4242 0.0580 0.318 Uiso 1 1 calc R . .
H24B H -0.2008 -0.3303 0.0369 0.318 Uiso 1 1 calc R . .
H24C H -0.2667 -0.3378 0.0334 0.318 Uiso 1 1 calc R . .
C25 C -0.0301(8) -0.4220(11) 0.0590(10) 0.175(6) Uani 1 1 d U . .
H25A H -0.0325 -0.4885 0.0531 0.263 Uiso 1 1 calc R . .
H25B H -0.0165 -0.3949 0.0275 0.263 Uiso 1 1 calc R . .
H25C H -0.0715 -0.3979 0.0455 0.263 Uiso 1 1 calc R . .
C26 C 0.1215(5) -0.1079(10) 0.0512(6) 0.110(4) Uani 1 1 d . . .
H26A H 0.1070 -0.1623 0.0201 0.165 Uiso 1 1 calc R . .
H26B H 0.1543 -0.0773 0.0464 0.165 Uiso 1 1 calc R . .
H26C H 0.0860 -0.0660 0.0362 0.165 Uiso 1 1 calc R . .
C31 C 0.1194(6) 0.2823(10) 0.1593(10) 0.135(6) Uani 1 1 d . . .
H31A H 0.1605 0.2754 0.1637 0.202 Uiso 1 1 calc R . .
H31B H 0.1254 0.2936 0.2077 0.202 Uiso 1 1 calc R . .
H31C H 0.0968 0.3338 0.1270 0.202 Uiso 1 1 calc R . .
C32 C -0.0951(5) 0.3651(7) 0.1719(8) 0.112(4) Uani 1 1 d . . .
H32A H -0.0592 0.3670 0.2222 0.168 Uiso 1 1 calc R . .
H32B H -0.1317 0.3934 0.1698 0.168 Uiso 1 1 calc R . .
H32C H -0.0845 0.3987 0.1400 0.168 Uiso 1 1 calc R . .
C33 C -0.2493(9) 0.0312(11) 0.1957(8) 0.168(5) Uani 1 1 d DU . .
H33A H -0.2145 0.0746 0.2210 0.252 Uiso 1 1 calc R . .
H33B H -0.2418 -0.0219 0.2271 0.252 Uiso 1 1 calc R . .
H33C H -0.2888 0.0608 0.1843 0.252 Uiso 1 1 calc R . .
C34 C -0.2236(7) -0.3696(9) 0.1706(9) 0.133(5) Uani 1 1 d D . .
H34A H -0.2683 -0.3530 0.1436 0.200 Uiso 1 1 calc R . .
H34B H -0.2041 -0.3477 0.2210 0.200 Uiso 1 1 calc R . .
H34C H -0.2195 -0.4362 0.1706 0.200 Uiso 1 1 calc R . .
C35 C 0.0581(9) -0.4680(10) 0.1769(11) 0.186(6) Uani 1 1 d U . .
H35A H 0.0382 -0.5273 0.1571 0.280 Uiso 1 1 calc R . .
H35B H 0.0696 -0.4635 0.2281 0.280 Uiso 1 1 calc R . .
H35C H 0.0960 -0.4623 0.1738 0.280 Uiso 1 1 calc R . .
C36 C 0.2123(5) -0.1849(9) 0.1650(8) 0.111(4) Uani 1 1 d . . .
H36A H 0.2309 -0.1921 0.2178 0.167 Uiso 1 1 calc R . .
H36B H 0.2404 -0.1483 0.1556 0.167 Uiso 1 1 calc R . .
H36C H 0.2063 -0.2451 0.1423 0.167 Uiso 1 1 calc R . .
N1 N 0.0060(3) 0.1080(4) 0.1513(3) 0.0524(14) Uani 1 1 d . . .
N2 N -0.0470(3) 0.1272(4) 0.1563(3) 0.0523(15) Uani 1 1 d . . .
N3 N -0.1569(3) -0.0806(4) 0.1521(4) 0.0553(15) Uani 1 1 d . . .
N4 N -0.1400(3) -0.1717(4) 0.1524(4) 0.0565(16) Uani 1 1 d . . .
N5 N 0.0202(3) -0.2273(5) 0.1527(4) 0.0570(16) Uani 1 1 d . . .
N6 N 0.0572(3) -0.1548(4) 0.1519(3) 0.0519(14) Uani 1 1 d . . .
N7 N -0.0108(3) 0.2599(4) 0.1372(4) 0.0591(16) Uani 1 1 d . . .
N8 N -0.2380(3) -0.1705(5) 0.1359(4) 0.0689(19) Uani 1 1 d . . .
N9 N 0.0955(4) -0.2855(5) 0.1338(5) 0.071(2) Uani 1 1 d . . .
Au1 Au 0.033272(14) -0.02347(2) 0.155445(17) 0.05079(10) Uani 1 1 d . . .
Au2 Au -0.100524(14) 0.02314(2) 0.158356(18) 0.05319(10) Uani 1 1 d . . .
Au3 Au -0.058194(15) -0.20025(2) 0.156250(18) 0.05540(11) Uani 1 1 d . . .
 
loop_
 _atom_site_aniso_label
 _atom_site_aniso_U_11
 _atom_site_aniso_U_22
 _atom_site_aniso_U_33
 _atom_site_aniso_U_23
 _atom_site_aniso_U_13
 _atom_site_aniso_U_12
C1 0.046(4) 0.049(4) 0.058(4) 0.000(3) 0.027(3) -0.006(3)
C2 0.053(4) 0.051(4) 0.062(5) -0.011(4) 0.027(4) -0.005(3)
C3 0.085(5) 0.077(5) 0.091(5) -0.002(4) 0.062(4) 0.010(4)
C4 0.070(5) 0.055(4) 0.082(6) -0.003(4) 0.053(5) -0.009(4)
C5 0.085(5) 0.053(4) 0.108(6) 0.010(4) 0.064(5) 0.007(4)
C6 0.059(5) 0.060(5) 0.054(4) 0.005(4) 0.034(4) 0.013(4)
C11 0.069(5) 0.077(6) 0.080(6) 0.007(5) 0.050(5) -0.004(5)
C12 0.068(6) 0.064(5) 0.083(6) 0.002(5) 0.040(5) 0.008(4)
C13 0.102(5) 0.096(5) 0.110(5) -0.007(5) 0.056(5) 0.028(4)
C14 0.088(7) 0.053(5) 0.116(8) -0.004(5) 0.068(6) -0.015(5)
C15 0.102(5) 0.061(4) 0.130(6) 0.005(4) 0.056(5) 0.008(4)
C16 0.052(5) 0.079(6) 0.085(6) -0.015(5) 0.043(4) -0.003(4)
C21 0.089(8) 0.198(15) 0.093(8) -0.001(9) 0.058(7) -0.009(9)
C22 0.079(8) 0.143(12) 0.132(11) -0.025(9) 0.039(8) 0.030(8)
C23 0.162(9) 0.137(9) 0.137(9) -0.011(8) 0.025(8) 0.068(8)
C24 0.48(4) 0.077(9) 0.164(14) -0.022(9) 0.23(2) -0.038(15)
C25 0.162(9) 0.106(8) 0.173(10) 0.008(8) 0.027(8) -0.032(8)
C26 0.094(8) 0.153(12) 0.089(8) 0.023(8) 0.051(7) -0.018(8)
C31 0.110(10) 0.128(11) 0.210(16) -0.051(11) 0.114(11) -0.044(9)
C32 0.090(8) 0.061(6) 0.158(11) -0.026(7) 0.045(8) 0.007(5)
C33 0.189(9) 0.146(9) 0.129(8) -0.013(8) 0.054(8) 0.081(8)
C34 0.188(15) 0.082(8) 0.200(15) -0.012(9) 0.150(13) -0.037(9)
C35 0.164(10) 0.088(7) 0.189(10) 0.027(8) 0.007(9) -0.022(7)
C36 0.062(6) 0.126(10) 0.152(11) 0.018(8) 0.060(7) 0.017(6)
N1 0.048(3) 0.054(4) 0.059(4) -0.003(3) 0.030(3) -0.002(3)
N2 0.048(3) 0.049(3) 0.065(4) -0.003(3) 0.032(3) -0.002(3)
N3 0.058(4) 0.048(3) 0.074(4) 0.001(3) 0.043(3) -0.003(3)
N4 0.056(4) 0.055(4) 0.072(4) 0.001(3) 0.043(3) -0.003(3)
N5 0.064(4) 0.054(4) 0.061(4) 0.002(3) 0.038(3) 0.006(3)
N6 0.045(3) 0.057(4) 0.061(4) 0.004(3) 0.032(3) 0.003(3)
N7 0.057(4) 0.049(4) 0.071(4) 0.003(3) 0.033(3) -0.008(3)
N8 0.063(4) 0.064(4) 0.100(6) -0.004(4) 0.057(4) -0.007(3)
N9 0.073(5) 0.061(4) 0.091(5) 0.001(4) 0.050(4) 0.014(4)
Au1 0.04826(17) 0.05220(18) 0.05534(18) 0.00075(12) 0.02920(14) 0.00369(12)
Au2 0.05200(18) 0.05193(18) 0.0624(2) -0.00416(13) 0.03434(15) -0.00527(12)
Au3 0.05774(19) 0.05652(19) 0.0649(2) 0.00302(14) 0.04084(16) 0.00271(14)
 
_geom_special_details
;
 All esds (except the esd in the dihedral angle between two l.s. planes)
 are estimated using the full covariance matrix.  The cell esds are taken
 into account individually in the estimation of esds in distances, angles
 and torsion angles; correlations between esds in cell parameters are only
 used when they are defined by crystal symmetry.  An approximate (isotropic)
 treatment of cell esds is used for estimating esds involving l.s. planes.
;
 
loop_
 _geom_bond_atom_site_label_1
 _geom_bond_atom_site_label_2
 _geom_bond_distance
 _geom_bond_site_symmetry_2
 _geom_bond_publ_flag
C1 N1 1.313(9) . ?
C1 N7 1.344(10) . ?
C1 C11 1.503(11) . ?
C2 N2 1.334(10) . ?
C2 N7 1.363(10) . ?
C2 C12 1.467(12) . ?
C3 N8 1.340(12) . ?
C3 N3 1.351(11) . ?
C3 C13 1.485(14) . ?
C4 N4 1.334(10) . ?
C4 N8 1.346(11) . ?
C4 C14 1.504(12) . ?
C5 N5 1.350(11) . ?
C5 N9 1.358(12) . ?
C5 C15 1.478(14) . ?
C6 N9 1.326(10) . ?
C6 N6 1.352(9) . ?
C6 C16 1.476(12) . ?
C11 C21 1.473(14) . ?
C11 C31 1.491(15) . ?
C11 H11 0.9800 . ?
C12 C32 1.491(14) . ?
C12 C22 1.507(14) . ?
C12 H12 0.9800 . ?
C13 C23 1.304(17) . ?
C13 C33 1.327(14) . ?
C13 H13 0.9800 . ?
C14 C24 1.431(13) . ?
C14 C34 1.434(11) . ?
C14 H14 0.9800 . ?
C15 C35 1.359(17) . ?
C15 C25 1.466(18) . ?
C15 H15 0.9800 . ?
C16 C36 1.496(12) . ?
C16 C26 1.533(13) . ?
C16 H16 0.9800 . ?
C21 H21A 0.9600 . ?
C21 H21B 0.9600 . ?
C21 H21C 0.9600 . ?
C22 H22A 0.9600 . ?
C22 H22B 0.9600 . ?
C22 H22C 0.9600 . ?
C23 H23A 0.9600 . ?
C23 H23B 0.9600 . ?
C23 H23C 0.9600 . ?
C24 H24A 0.9600 . ?
C24 H24B 0.9600 . ?
C24 H24C 0.9600 . ?
C25 H25A 0.9600 . ?
C25 H25B 0.9600 . ?
C25 H25C 0.9600 . ?
C26 H26A 0.9600 . ?
C26 H26B 0.9600 . ?
C26 H26C 0.9600 . ?
C31 H31A 0.9600 . ?
C31 H31B 0.9600 . ?
C31 H31C 0.9600 . ?
C32 H32A 0.9600 . ?
C32 H32B 0.9600 . ?
C32 H32C 0.9600 . ?
C33 H33A 0.9600 . ?
C33 H33B 0.9600 . ?
C33 H33C 0.9600 . ?
C34 H34A 0.9600 . ?
C34 H34B 0.9600 . ?
C34 H34C 0.9600 . ?
C35 H35A 0.9600 . ?
C35 H35B 0.9600 . ?
C35 H35C 0.9600 . ?
C36 H36A 0.9600 . ?
C36 H36B 0.9600 . ?
C36 H36C 0.9600 . ?
N1 N2 1.373(8) . ?
N1 Au1 1.986(6) . ?
N2 Au2 1.995(6) . ?
N3 N4 1.369(9) . ?
N3 Au2 1.982(6) . ?
N4 Au3 1.991(6) . ?
N5 N6 1.381(9) . ?
N5 Au3 1.983(7) . ?
N6 Au1 1.983(6) . ?
Au1 Au2 3.3527(7) . ?
Au1 Au3 3.3782(6) . ?
Au2 Au3 3.3721(6) . ?
 
loop_
 _geom_angle_atom_site_label_1
 _geom_angle_atom_site_label_2
 _geom_angle_atom_site_label_3
 _geom_angle
 _geom_angle_site_symmetry_1
 _geom_angle_site_symmetry_3
 _geom_angle_publ_flag
N1 C1 N7 112.4(6) . . ?
N1 C1 C11 122.5(7) . . ?
N7 C1 C11 124.9(7) . . ?
N2 C2 N7 110.8(7) . . ?
N2 C2 C12 122.9(8) . . ?
N7 C2 C12 126.3(8) . . ?
N8 C3 N3 111.9(8) . . ?
N8 C3 C13 126.1(10) . . ?
N3 C3 C13 121.7(10) . . ?
N4 C4 N8 112.3(7) . . ?
N4 C4 C14 123.9(8) . . ?
N8 C4 C14 123.8(7) . . ?
N5 C5 N9 110.7(8) . . ?
N5 C5 C15 121.8(9) . . ?
N9 C5 C15 127.4(9) . . ?
N9 C6 N6 111.4(7) . . ?
N9 C6 C16 126.5(7) . . ?
N6 C6 C16 122.1(7) . . ?
C21 C11 C31 114.0(10) . . ?
C21 C11 C1 110.7(8) . . ?
C31 C11 C1 112.6(8) . . ?
C21 C11 H11 106.3 . . ?
C31 C11 H11 106.3 . . ?
C1 C11 H11 106.3 . . ?
C2 C12 C32 112.3(8) . . ?
C2 C12 C22 111.7(9) . . ?
C32 C12 C22 110.3(10) . . ?
C2 C12 H12 107.4 . . ?
C32 C12 H12 107.4 . . ?
C22 C12 H12 107.4 . . ?
C23 C13 C33 120.9(14) . . ?
C23 C13 C3 118.8(12) . . ?
C33 C13 C3 113.0(12) . . ?
C23 C13 H13 99.1 . . ?
C33 C13 H13 99.1 . . ?
C3 C13 H13 99.1 . . ?
C24 C14 C34 109.7(11) . . ?
C24 C14 C4 111.8(9) . . ?
C34 C14 C4 112.4(9) . . ?
C24 C14 H14 107.6 . . ?
C34 C14 H14 107.6 . . ?
C4 C14 H14 107.6 . . ?
C35 C15 C25 114.7(13) . . ?
C35 C15 C5 117.4(12) . . ?
C25 C15 C5 108.7(11) . . ?
C35 C15 H15 104.9 . . ?
C25 C15 H15 104.9 . . ?
C5 C15 H15 104.9 . . ?
C6 C16 C36 111.9(9) . . ?
C6 C16 C26 110.5(7) . . ?
C36 C16 C26 112.4(9) . . ?
C6 C16 H16 107.2 . . ?
C36 C16 H16 107.2 . . ?
C26 C16 H16 107.2 . . ?
C11 C21 H21A 109.5 . . ?
C11 C21 H21B 109.5 . . ?
H21A C21 H21B 109.5 . . ?
C11 C21 H21C 109.5 . . ?
H21A C21 H21C 109.5 . . ?
H21B C21 H21C 109.5 . . ?
C12 C22 H22A 109.5 . . ?
C12 C22 H22B 109.5 . . ?
H22A C22 H22B 109.5 . . ?
C12 C22 H22C 109.5 . . ?
H22A C22 H22C 109.5 . . ?
H22B C22 H22C 109.5 . . ?
C13 C23 H23A 109.5 . . ?
C13 C23 H23B 109.5 . . ?
H23A C23 H23B 109.5 . . ?
C13 C23 H23C 109.5 . . ?
H23A C23 H23C 109.5 . . ?
H23B C23 H23C 109.5 . . ?
C14 C24 H24A 109.5 . . ?
C14 C24 H24B 109.5 . . ?
H24A C24 H24B 109.5 . . ?
C14 C24 H24C 109.5 . . ?
H24A C24 H24C 109.5 . . ?
H24B C24 H24C 109.5 . . ?
C15 C25 H25A 109.5 . . ?
C15 C25 H25B 109.5 . . ?
H25A C25 H25B 109.5 . . ?
C15 C25 H25C 109.5 . . ?
H25A C25 H25C 109.5 . . ?
H25B C25 H25C 109.5 . . ?
C16 C26 H26A 109.5 . . ?
C16 C26 H26B 109.5 . . ?
H26A C26 H26B 109.5 . . ?
C16 C26 H26C 109.5 . . ?
H26A C26 H26C 109.5 . . ?
H26B C26 H26C 109.5 . . ?
C11 C31 H31A 109.5 . . ?
C11 C31 H31B 109.5 . . ?
H31A C31 H31B 109.5 . . ?
C11 C31 H31C 109.5 . . ?
H31A C31 H31C 109.5 . . ?
H31B C31 H31C 109.5 . . ?
C12 C32 H32A 109.5 . . ?
C12 C32 H32B 109.5 . . ?
H32A C32 H32B 109.5 . . ?
C12 C32 H32C 109.5 . . ?
H32A C32 H32C 109.5 . . ?
H32B C32 H32C 109.5 . . ?
C13 C33 H33A 109.4 . . ?
C13 C33 H33B 109.5 . . ?
H33A C33 H33B 109.5 . . ?
C13 C33 H33C 109.5 . . ?
H33A C33 H33C 109.5 . . ?
H33B C33 H33C 109.5 . . ?
C14 C34 H34A 109.5 . . ?
C14 C34 H34B 109.5 . . ?
H34A C34 H34B 109.5 . . ?
C14 C34 H34C 109.5 . . ?
H34A C34 H34C 109.5 . . ?
H34B C34 H34C 109.5 . . ?
C15 C35 H35A 109.5 . . ?
C15 C35 H35B 109.5 . . ?
H35A C35 H35B 109.5 . . ?
C15 C35 H35C 109.5 . . ?
H35A C35 H35C 109.5 . . ?
H35B C35 H35C 109.5 . . ?
C16 C36 H36A 109.5 . . ?
C16 C36 H36B 109.5 . . ?
H36A C36 H36B 109.5 . . ?
C16 C36 H36C 109.5 . . ?
H36A C36 H36C 109.5 . . ?
H36B C36 H36C 109.5 . . ?
C1 N1 N2 106.6(6) . . ?
C1 N1 Au1 133.8(5) . . ?
N2 N1 Au1 119.5(5) . . ?
C2 N2 N1 106.5(6) . . ?
C2 N2 Au2 132.6(5) . . ?
N1 N2 Au2 120.0(5) . . ?
C3 N3 N4 105.8(6) . . ?
C3 N3 Au2 132.7(6) . . ?
N4 N3 Au2 121.3(5) . . ?
C4 N4 N3 106.3(6) . . ?
C4 N4 Au3 134.1(6) . . ?
N3 N4 Au3 119.2(5) . . ?
C5 N5 N6 106.0(7) . . ?
C5 N5 Au3 133.4(6) . . ?
N6 N5 Au3 119.9(5) . . ?
C6 N6 N5 106.4(6) . . ?
C6 N6 Au1 132.5(5) . . ?
N5 N6 Au1 120.6(4) . . ?
C1 N7 C2 103.7(6) . . ?
C3 N8 C4 103.7(7) . . ?
C6 N9 C5 105.4(7) . . ?
N6 Au1 N1 176.0(3) . . ?
N6 Au1 Au2 119.72(17) . . ?
N1 Au1 Au2 60.41(18) . . ?
N6 Au1 Au3 59.61(17) . . ?
N1 Au1 Au3 120.46(18) . . ?
Au2 Au1 Au3 60.130(13) . . ?
N3 Au2 N2 175.7(3) . . ?
N3 Au2 Au1 119.60(18) . . ?
N2 Au2 Au1 59.90(18) . . ?
N3 Au2 Au3 59.42(18) . . ?
N2 Au2 Au3 120.20(18) . . ?
Au1 Au2 Au3 60.311(9) . . ?
N5 Au3 N4 176.1(3) . . ?
N5 Au3 Au2 119.48(19) . . ?
N4 Au3 Au2 60.00(18) . . ?
N5 Au3 Au1 59.93(19) . . ?
N4 Au3 Au1 119.48(18) . . ?
Au2 Au3 Au1 59.559(13) . . ?
 
_diffrn_measured_fraction_theta_max    0.995
_diffrn_reflns_theta_full              24.76
_diffrn_measured_fraction_theta_full   0.995
_refine_diff_density_max    1.121
_refine_diff_density_min   -0.991
_refine_diff_density_rms    0.144

##END

#######################################################################
#
#                 Cambridge Crystallographic Data Centre
#                                CCDC 
#
#######################################################################
#
# If this CIF has been generated directly or indirectly from an entry in the 
# Cambridge Structural Database, then it will include bibliographic, chemical, 
# crystal, experimental, refinement or atomic coordinate data resulting from 
# the CCDC's data processing and validation procedures. Files generated from 
# CSD entries are Copyright 2011 Cambridge Crystallographic Data Centre. They 
# may be used in bona fide research applications only, and may not be copied or 
# further disseminated in any form, whether machine-readable or not, except for 
# the purposes of generating routine backup copies on your local computer 
# system.
# 
# Files arising from any other source may also contain material that is the 
# copyright of third parties, including the originator, and you should check 
# with the originator concerning the permitted uses of the information 
# contained in this CIF.
#
# For further information on the CCDC and the free tools enCIFer and Mercury
# for validating and visualising CIF files, please visit www.ccdc.cam.ac.uk
#
#######################################################################

data_0.63GPa_Au3triazole-FORM-II
_database_code_depnum_ccdc_archive 'CCDC 1405878'
_audit_creation_method            SHELXL-97
_publ_contact_author_name         'Christopher H. Woodall'
_publ_contact_author_email        christopherhwoodall@gmail.com 
_chemical_name_systematic
;
tris(3,5-diisopropyl-1,2,4-triazolato-N,N)-tri-gold(I)
;
_chemical_formula_moiety   'C24 H42 Au3 N9' 
_chemical_formula_sum      'C24 H42 Au3 N9' 
_chemical_formula_weight   1047.57
loop_
 _atom_type_symbol
 _atom_type_description
 _atom_type_scat_dispersion_real
 _atom_type_scat_dispersion_imag
 _atom_type_scat_source
 'C'  'C'   0.0029   0.0015
 'International Tables Vol C Tables 4.2.6.8 and 6.1.1.4'
 'H'  'H'   0.0000   0.0000
 'International Tables Vol C Tables 4.2.6.8 and 6.1.1.4'
 'N'  'N'   0.0057   0.0031
 'International Tables Vol C Tables 4.2.6.8 and 6.1.1.4'
 'Au'  'Au'  -1.6328   8.3932
 'International Tables Vol C Tables 4.2.6.8 and 6.1.1.4' 
_symmetry_cell_setting          'monoclinic'
_symmetry_space_group_name_H-M   'C 2/c'
_symmetry_Int_Tables_number      15
_space_group_name_H-M_alt        'C 1 2/c 1'
_space_group_name_Hall           '-C 2yc'
loop_
  _space_group_symop_id
  _space_group_symop_operation_xyz
 1 'x, y, z'
 2 '-x, y, -z+1/2'
 3 'x+1/2, y+1/2, z'
 4 '-x+1/2, y+1/2, -z+1/2'
 5 '-x, -y, -z'
 6 'x, -y, z-1/2'
 7 '-x+1/2, -y+1/2, -z'
 8 'x+1/2, -y+1/2, z-1/2'
_cell_length_a                     23.7794(13)
_cell_length_b                     14.0552(6)
_cell_length_c                     20.087(2)
_cell_angle_alpha                  90.00
_cell_angle_beta                   121.333(10)
_cell_angle_gamma                  90.00
_cell_volume                       5734.5(8)
_cell_formula_units_Z              8
_cell_measurement_temperature      296(2)
_cell_measurement_reflns_used    4457
_cell_measurement_theta_min        2.81
_cell_measurement_theta_max       26.16
_exptl_crystal_description       Block
_exptl_crystal_colour            colourless
_exptl_crystal_size_max          0.07
_exptl_crystal_size_mid          0.03
_exptl_crystal_size_min          0.03
_exptl_crystal_density_diffrn     2.427
_exptl_crystal_density_method     'not measured'
_exptl_crystal_F_000              3888
_exptl_absorpt_coefficient_mu     13.676
_exptl_absorpt_correction_T_min  0.7571
_exptl_absorpt_correction_T_max  1.0000
_exptl_absorpt_correction_type   multi-scan
_exptl_absorpt_process_details
;
SADABS
;
_exptl_special_details            
;
Data was collected in a Merril Bassett DAC and collected in one orientation due 
to time constraints.
Opening angle of 40 degrees.
PLAT029_ALERT_3_A _diffrn_measured_fraction_theta_full Low ..0.374 Note  
Low completeness due to shadowing of diffraction from the cell. 
PLAT201_ALERT_2_A Isotropic non-H Atoms in Main Residue(s) ..33 Report
Not all atoms could be refined anisotropically across all data sets so to remain
 consistent through-out all 
datasets only Au was refined anisotropically.
PLAT413_ALERT_2_A Short Inter XH3 .. XHn H35C ..  H35C .. 1.63 Ang. 
Short inter-hydrogen distances are to be expected in a high-pressure study 
;
_diffrn_ambient_temperature       296(2)
_diffrn_radiation_wavelength      0.6889
_diffrn_radiation_type            synchrotron 
_diffrn_radiation_monochromator   synchrotron
_diffrn_measurement_device
;
CrystalLogic Kappa (3 circle)
;
_diffrn_measurement_device_type   
;
Rigaku Saturn724+ (2x2 bin mode)
;
_diffrn_measurement_method        '\f and \w scans' 
_diffrn_detector_area_resol_mean  ?
_diffrn_standards_number          0
_diffrn_standards_interval_count  ? 
_diffrn_standards_interval_time   ? 
_diffrn_reflns_number             10652
_diffrn_reflns_av_R_equivalents   0.1071
_diffrn_reflns_av_sigmaI/netI     0.0692
_diffrn_reflns_limit_h_min        -28
_diffrn_reflns_limit_h_max        30
_diffrn_reflns_limit_k_min        -18
_diffrn_reflns_limit_k_max        17
_diffrn_reflns_limit_l_min        -22
_diffrn_reflns_limit_l_max        20
_diffrn_reflns_theta_min          2.81
_diffrn_reflns_theta_max          26.95
_reflns_number_total              2562
_reflns_number_gt                 1850
_reflns_threshold_expression      >2sigma(I)
 
_computing_data_collection        ?
_computing_cell_refinement        ?
_computing_data_reduction         ?
_computing_structure_solution     ?
_computing_structure_refinement   'SHELXL-97 (Sheldrick, 1997)'
_computing_molecular_graphics     ?
_computing_publication_material   ?
 
_refine_special_details
;
 Refinement of F^2^ against ALL reflections.  The weighted R-factor wR and
 goodness of fit S are based on F^2^, conventional R-factors R are based
 on F, with F set to zero for negative F^2^. The threshold expression of
 F^2^ > 2sigma(F^2^) is used only for calculating R-factors(gt) etc. and is
 not relevant to the choice of reflections for refinement.  R-factors based
 on F^2^ are statistically about twice as large as those based on F, and R-
 factors based on ALL data will be even larger.
;
 
_refine_ls_structure_factor_coef  Fsqd
_refine_ls_matrix_type            full
_refine_ls_weighting_scheme       calc
_refine_ls_weighting_details
 'calc w=1/[\s^2^(Fo^2^)+(0.0821P)^2^+6.6037P] where P=(Fo^2^+2Fc^2^)/3'
_atom_sites_solution_primary      direct
_atom_sites_solution_secondary    difmap
_atom_sites_solution_hydrogens    geom
_refine_ls_hydrogen_treatment     constr
_refine_ls_extinction_method      none
_refine_ls_extinction_coef        ?
_refine_ls_number_reflns          2562
_refine_ls_number_parameters      164
_refine_ls_number_restraints      33
_refine_ls_R_factor_all           0.0744
_refine_ls_R_factor_gt            0.0481
_refine_ls_wR_factor_ref          0.1542
_refine_ls_wR_factor_gt           0.1248
_refine_ls_goodness_of_fit_ref    1.156
_refine_ls_restrained_S_all       1.152
_refine_ls_shift/su_max           0.001
_refine_ls_shift/su_mean          0.000
 
loop_
 _atom_site_label
 _atom_site_type_symbol
 _atom_site_fract_x
 _atom_site_fract_y
 _atom_site_fract_z
 _atom_site_U_iso_or_equiv
 _atom_site_adp_type
 _atom_site_occupancy
 _atom_site_symmetry_multiplicity
 _atom_site_calc_flag
 _atom_site_refinement_flags
 _atom_site_disorder_assembly
 _atom_site_disorder_group
C1 C 0.0272(15) 0.1986(9) 0.143(2) 0.066(5) Uiso 1 1 d D . .
C2 C -0.0565(13) 0.2280(8) 0.150(2) 0.055(4) Uiso 1 1 d D . .
C3 C -0.2164(12) -0.0866(9) 0.149(2) 0.068(5) Uiso 1 1 d D . .
C4 C -0.1928(13) -0.2290(9) 0.138(2) 0.065(5) Uiso 1 1 d D . .
C5 C 0.0479(14) -0.3045(10) 0.136(2) 0.069(5) Uiso 1 1 d D . .
C6 C 0.1059(15) -0.1884(8) 0.140(2) 0.059(4) Uiso 1 1 d D . .
C11 C 0.0800(15) 0.2081(14) 0.123(2) 0.089(7) Uiso 1 1 d D . .
H11 H 0.1140 0.1648 0.1611 0.107 Uiso 1 1 calc R . .
C12 C -0.1132(14) 0.2748(10) 0.151(2) 0.069(5) Uiso 1 1 d D . .
H12 H -0.1186 0.2444 0.1911 0.083 Uiso 1 1 calc R . .
C13 C -0.2593(17) -0.0040(14) 0.142(3) 0.091(7) Uiso 1 1 d D . .
H13 H -0.2919 -0.0271 0.1538 0.109 Uiso 1 1 calc R . .
C14 C -0.1890(17) -0.3354(10) 0.140(2) 0.073(5) Uiso 1 1 d D . .
H14 H -0.1432 -0.3574 0.1674 0.088 Uiso 1 1 calc R . .
C15 C 0.015(2) -0.4020(13) 0.124(3) 0.094(7) Uiso 1 1 d D . .
H15 H 0.0434 -0.4374 0.1103 0.113 Uiso 1 1 calc R . .
C16 C 0.1534(10) -0.1283(10) 0.1322(17) 0.054(4) Uiso 1 1 d D . .
H16 H 0.1606 -0.0708 0.1632 0.065 Uiso 1 1 calc R . .
C21 C 0.0644(18) 0.1661(17) 0.048(2) 0.111(8) Uiso 1 1 d D . .
H21A H 0.0329 0.2055 0.0059 0.166 Uiso 1 1 calc R . .
H21B H 0.0464 0.1035 0.0428 0.166 Uiso 1 1 calc R . .
H21C H 0.1039 0.1621 0.0460 0.166 Uiso 1 1 calc R . .
C22 C -0.1741(17) 0.2596(17) 0.074(2) 0.109(9) Uiso 1 1 d D . .
H22A H -0.1817 0.1926 0.0641 0.163 Uiso 1 1 calc R . .
H22B H -0.1691 0.2883 0.0339 0.163 Uiso 1 1 calc R . .
H22C H -0.2107 0.2880 0.0740 0.163 Uiso 1 1 calc R . .
C23 C -0.291(3) 0.028(3) 0.070(3) 0.22(2) Uiso 1 1 d D . .
H23A H -0.3143 -0.0231 0.0343 0.324 Uiso 1 1 calc R . .
H23B H -0.2607 0.0560 0.0576 0.324 Uiso 1 1 calc R . .
H23C H -0.3225 0.0758 0.0642 0.324 Uiso 1 1 calc R . .
C24 C -0.2216(19) -0.355(2) 0.056(3) 0.159(14) Uiso 1 1 d D . .
H24A H -0.1967 -0.3274 0.0361 0.239 Uiso 1 1 calc R . .
H24B H -0.2651 -0.3281 0.0302 0.239 Uiso 1 1 calc R . .
H24C H -0.2246 -0.4226 0.0481 0.239 Uiso 1 1 calc R . .
C26 C 0.1255(14) -0.0969(15) 0.0491(18) 0.095(7) Uiso 1 1 d D . .
H26A H 0.1070 -0.1508 0.0150 0.142 Uiso 1 1 calc R . .
H26B H 0.1600 -0.0698 0.0436 0.142 Uiso 1 1 calc R . .
H26C H 0.0918 -0.0501 0.0357 0.142 Uiso 1 1 calc R . .
C31 C 0.111(2) 0.3011(19) 0.151(3) 0.162(14) Uiso 1 1 d D . .
H31A H 0.1165 0.3142 0.2009 0.242 Uiso 1 1 calc R . .
H31B H 0.0839 0.3493 0.1145 0.242 Uiso 1 1 calc R . .
H31C H 0.1534 0.3009 0.1558 0.242 Uiso 1 1 calc R . .
C32 C -0.0991(16) 0.3778(11) 0.170(2) 0.077(5) Uiso 1 1 d D . .
H32A H -0.0612 0.3847 0.2213 0.115 Uiso 1 1 calc R . .
H32B H -0.1364 0.4076 0.1676 0.115 Uiso 1 1 calc R . .
H32C H -0.0907 0.4075 0.1329 0.115 Uiso 1 1 calc R . .
C33 C -0.226(2) 0.067(2) 0.190(3) 0.164(13) Uiso 1 1 d D . .
H33A H -0.1956 0.0421 0.2411 0.246 Uiso 1 1 calc R . .
H33B H -0.2569 0.1086 0.1941 0.246 Uiso 1 1 calc R . .
H33C H -0.2032 0.1025 0.1713 0.246 Uiso 1 1 calc R . .
C34 C -0.226(2) -0.3792(14) 0.172(3) 0.090(6) Uiso 1 1 d D . .
H34A H -0.2709 -0.3562 0.1442 0.135 Uiso 1 1 calc R . .
H34B H -0.2062 -0.3626 0.2263 0.135 Uiso 1 1 calc R . .
H34C H -0.2264 -0.4472 0.1672 0.135 Uiso 1 1 calc R . .
C36 C 0.2190(14) -0.1751(14) 0.164(2) 0.088(6) Uiso 1 1 d D . .
H36A H 0.2480 -0.1327 0.1584 0.133 Uiso 1 1 calc R . .
H36B H 0.2137 -0.2326 0.1353 0.133 Uiso 1 1 calc R . .
H36C H 0.2373 -0.1898 0.2179 0.133 Uiso 1 1 calc R . .
N1 N 0.0050(11) 0.1165(7) 0.1488(17) 0.051(3) Uiso 1 1 d D . .
N2 N -0.0494(11) 0.1354(7) 0.1556(17) 0.054(3) Uiso 1 1 d D . .
N3 N -0.1563(11) -0.0819(7) 0.1575(17) 0.060(4) Uiso 1 1 d D . .
N4 N -0.1428(11) -0.1746(7) 0.1489(16) 0.054(3) Uiso 1 1 d D . .
N5 N 0.0251(13) -0.2265(8) 0.1544(18) 0.062(4) Uiso 1 1 d D . .
N6 N 0.0619(11) -0.1498(7) 0.1541(17) 0.053(3) Uiso 1 1 d D . .
N7 N -0.0095(12) 0.2706(7) 0.1428(18) 0.057(3) Uiso 1 1 d D . .
N8 N -0.2403(12) -0.1752(8) 0.1354(18) 0.066(4) Uiso 1 1 d D . .
N9 N 0.1031(12) -0.2834(7) 0.1363(19) 0.061(4) Uiso 1 1 d D . .
Au1 Au 0.03408(6) -0.01801(4) 0.15454(10) 0.0632(10) Uani 1 1 d . . .
Au2 Au -0.10238(7) 0.02628(4) 0.15789(10) 0.0640(10) Uani 1 1 d . . .
Au3 Au -0.05732(6) -0.20132(4) 0.15537(9) 0.0674(9) Uani 1 1 d . . .
C25 C -0.041(3) -0.422(4) 0.061(3) 0.28(3) Uiso 1 1 d D . .
H25A H -0.0413 -0.4006 0.0160 0.425 Uiso 1 1 calc R . .
H25B H -0.0762 -0.3909 0.0639 0.425 Uiso 1 1 calc R . .
H25C H -0.0484 -0.4897 0.0581 0.425 Uiso 1 1 calc R . .
C35 C 0.041(5) -0.441(8) 0.200(4) 0.60(9) Uiso 1 1 d D . .
H35A H 0.0849 -0.4191 0.2340 0.904 Uiso 1 1 calc R . .
H35B H 0.0400 -0.5089 0.1976 0.904 Uiso 1 1 calc R . .
H35C H 0.0137 -0.4200 0.2204 0.904 Uiso 1 1 calc R . .
 
loop_
 _atom_site_aniso_label
 _atom_site_aniso_U_11
 _atom_site_aniso_U_22
 _atom_site_aniso_U_33
 _atom_site_aniso_U_23
 _atom_site_aniso_U_13
 _atom_site_aniso_U_12
Au1 0.0632(18) 0.0605(4) 0.081(3) -0.0040(5) 0.049(2) -0.0021(4)
Au2 0.0674(18) 0.0589(4) 0.082(3) -0.0035(5) 0.050(2) -0.0099(4)
Au3 0.0725(17) 0.0660(4) 0.087(3) -0.0003(5) 0.058(2) -0.0065(4)
 
_geom_special_details
;
 All esds (except the esd in the dihedral angle between two l.s. planes)
 are estimated using the full covariance matrix.  The cell esds are taken
 into account individually in the estimation of esds in distances, angles
 and torsion angles; correlations between esds in cell parameters are only
 used when they are defined by crystal symmetry.  An approximate (isotropic)
 treatment of cell esds is used for estimating esds involving l.s. planes.
;
 
loop_
 _geom_bond_atom_site_label_1
 _geom_bond_atom_site_label_2
 _geom_bond_distance
 _geom_bond_site_symmetry_2
 _geom_bond_publ_flag
C1 N1 1.302(14) . ?
C1 N7 1.339(14) . ?
C1 C11 1.498(16) . ?
C2 N2 1.311(14) . ?
C2 N7 1.341(14) . ?
C2 C12 1.506(16) . ?
C3 N8 1.337(15) . ?
C3 N3 1.348(16) . ?
C3 C13 1.502(17) . ?
C4 N4 1.334(16) . ?
C4 N8 1.335(15) . ?
C4 C14 1.498(15) . ?
C5 N9 1.346(16) . ?
C5 N5 1.354(14) . ?
C5 C15 1.533(17) . ?
C6 N6 1.331(13) . ?
C6 N9 1.338(13) . ?
C6 C16 1.484(14) . ?
C11 C31 1.462(18) . ?
C11 C21 1.485(19) . ?
C11 H11 0.9800 . ?
C12 C22 1.48(2) . ?
C12 C32 1.490(17) . ?
C12 H12 0.9800 . ?
C13 C23 1.32(2) . ?
C13 C33 1.33(2) . ?
C13 H13 0.9800 . ?
C14 C24 1.46(2) . ?
C14 C34 1.485(16) . ?
C14 H14 0.9800 . ?
C15 C25 1.31(2) . ?
C15 C35 1.43(2) . ?
C15 H15 0.9800 . ?
C16 C36 1.496(18) . ?
C16 C26 1.507(19) . ?
C16 H16 0.9800 . ?
C21 H21A 0.9600 . ?
C21 H21B 0.9600 . ?
C21 H21C 0.9600 . ?
C22 H22A 0.9600 . ?
C22 H22B 0.9600 . ?
C22 H22C 0.9600 . ?
C23 H23A 0.9600 . ?
C23 H23B 0.9600 . ?
C23 H23C 0.9600 . ?
C24 H24A 0.9600 . ?
C24 H24B 0.9600 . ?
C24 H24C 0.9600 . ?
C26 H26A 0.9600 . ?
C26 H26B 0.9600 . ?
C26 H26C 0.9600 . ?
C31 H31A 0.9600 . ?
C31 H31B 0.9600 . ?
C31 H31C 0.9600 . ?
C32 H32A 0.9600 . ?
C32 H32B 0.9600 . ?
C32 H32C 0.9600 . ?
C33 H33A 0.9600 . ?
C33 H33B 0.9600 . ?
C33 H33C 0.9600 . ?
C34 H34A 0.9600 . ?
C34 H34B 0.9600 . ?
C34 H34C 0.9600 . ?
C36 H36A 0.9600 . ?
C36 H36B 0.9600 . ?
C36 H36C 0.9600 . ?
N1 N2 1.394(14) . ?
N1 Au1 1.995(10) . ?
N2 Au2 2.001(11) . ?
N3 N4 1.375(12) . ?
N3 Au2 1.987(12) . ?
N4 Au3 2.004(14) . ?
N5 N6 1.390(13) . ?
N5 Au3 2.002(14) . ?
N6 Au1 1.969(10) . ?
Au1 Au2 3.295(2) 2 ?
Au1 Au2 3.3389(10) . ?
Au1 Au3 3.3764(9) . ?
Au2 Au1 3.295(2) 2 ?
Au3 Au3 3.333(3) 2 ?
C25 H25A 0.9600 . ?
C25 H25B 0.9600 . ?
C25 H25C 0.9600 . ?
C35 H35A 0.9600 . ?
C35 H35B 0.9600 . ?
C35 H35C 0.9600 . ?
 
loop_
 _geom_angle_atom_site_label_1
 _geom_angle_atom_site_label_2
 _geom_angle_atom_site_label_3
 _geom_angle
 _geom_angle_site_symmetry_1
 _geom_angle_site_symmetry_3
 _geom_angle_publ_flag
N1 C1 N7 111.8(12) . . ?
N1 C1 C11 122.7(12) . . ?
N7 C1 C11 124.7(14) . . ?
N2 C2 N7 111.9(11) . . ?
N2 C2 C12 120.7(12) . . ?
N7 C2 C12 127.4(12) . . ?
N8 C3 N3 112.5(13) . . ?
N8 C3 C13 120.2(17) . . ?
N3 C3 C13 126.6(15) . . ?
N4 C4 N8 110.3(12) . . ?
N4 C4 C14 121.8(15) . . ?
N8 C4 C14 127.5(14) . . ?
N9 C5 N5 110.5(13) . . ?
N9 C5 C15 127.6(14) . . ?
N5 C5 C15 121.9(14) . . ?
N6 C6 N9 113.5(11) . . ?
N6 C6 C16 121.1(11) . . ?
N9 C6 C16 125.4(12) . . ?
C31 C11 C21 123(3) . . ?
C31 C11 C1 108(2) . . ?
C21 C11 C1 116(2) . . ?
C31 C11 H11 102.1 . . ?
C21 C11 H11 102.1 . . ?
C1 C11 H11 102.1 . . ?
C22 C12 C32 112(3) . . ?
C22 C12 C2 109(2) . . ?
C32 C12 C2 110.1(16) . . ?
C22 C12 H12 108.7 . . ?
C32 C12 H12 108.7 . . ?
C2 C12 H12 108.7 . . ?
C23 C13 C33 109(3) . . ?
C23 C13 C3 110(3) . . ?
C33 C13 C3 114(3) . . ?
C23 C13 H13 107.8 . . ?
C33 C13 H13 107.8 . . ?
C3 C13 H13 107.8 . . ?
C24 C14 C34 110(3) . . ?
C24 C14 C4 100(3) . . ?
C34 C14 C4 112.1(15) . . ?
C24 C14 H14 111.3 . . ?
C34 C14 H14 111.3 . . ?
C4 C14 H14 111.3 . . ?
C25 C15 C35 127(5) . . ?
C25 C15 C5 122(5) . . ?
C35 C15 C5 106(6) . . ?
C25 C15 H15 97.8 . . ?
C35 C15 H15 97.8 . . ?
C5 C15 H15 97.8 . . ?
C6 C16 C36 112.9(17) . . ?
C6 C16 C26 111(2) . . ?
C36 C16 C26 111.0(18) . . ?
C6 C16 H16 107.1 . . ?
C36 C16 H16 107.1 . . ?
C26 C16 H16 107.1 . . ?
C11 C21 H21A 109.5 . . ?
C11 C21 H21B 109.5 . . ?
H21A C21 H21B 109.5 . . ?
C11 C21 H21C 109.5 . . ?
H21A C21 H21C 109.5 . . ?
H21B C21 H21C 109.5 . . ?
C12 C22 H22A 109.5 . . ?
C12 C22 H22B 109.5 . . ?
H22A C22 H22B 109.5 . . ?
C12 C22 H22C 109.5 . . ?
H22A C22 H22C 109.5 . . ?
H22B C22 H22C 109.5 . . ?
C13 C23 H23A 109.5 . . ?
C13 C23 H23B 109.5 . . ?
H23A C23 H23B 109.5 . . ?
C13 C23 H23C 109.5 . . ?
H23A C23 H23C 109.5 . . ?
H23B C23 H23C 109.5 . . ?
C14 C24 H24A 109.5 . . ?
C14 C24 H24B 109.5 . . ?
H24A C24 H24B 109.5 . . ?
C14 C24 H24C 109.5 . . ?
H24A C24 H24C 109.5 . . ?
H24B C24 H24C 109.5 . . ?
C16 C26 H26A 109.5 . . ?
C16 C26 H26B 109.5 . . ?
H26A C26 H26B 109.5 . . ?
C16 C26 H26C 109.5 . . ?
H26A C26 H26C 109.5 . . ?
H26B C26 H26C 109.5 . . ?
C11 C31 H31A 109.5 . . ?
C11 C31 H31B 109.5 . . ?
H31A C31 H31B 109.5 . . ?
C11 C31 H31C 109.5 . . ?
H31A C31 H31C 109.5 . . ?
H31B C31 H31C 109.5 . . ?
C12 C32 H32A 109.5 . . ?
C12 C32 H32B 109.5 . . ?
H32A C32 H32B 109.5 . . ?
C12 C32 H32C 109.5 . . ?
H32A C32 H32C 109.5 . . ?
H32B C32 H32C 109.5 . . ?
C13 C33 H33A 109.5 . . ?
C13 C33 H33B 109.5 . . ?
H33A C33 H33B 109.5 . . ?
C13 C33 H33C 109.5 . . ?
H33A C33 H33C 109.5 . . ?
H33B C33 H33C 109.5 . . ?
C14 C34 H34A 109.5 . . ?
C14 C34 H34B 109.5 . . ?
H34A C34 H34B 109.5 . . ?
C14 C34 H34C 109.5 . . ?
H34A C34 H34C 109.5 . . ?
H34B C34 H34C 109.5 . . ?
C16 C36 H36A 109.5 . . ?
C16 C36 H36B 109.5 . . ?
H36A C36 H36B 109.5 . . ?
C16 C36 H36C 109.5 . . ?
H36A C36 H36C 109.5 . . ?
H36B C36 H36C 109.5 . . ?
C1 N1 N2 106.5(10) . . ?
C1 N1 Au1 134.4(10) . . ?
N2 N1 Au1 119.1(7) . . ?
C2 N2 N1 105.5(10) . . ?
C2 N2 Au2 135.1(11) . . ?
N1 N2 Au2 118.9(7) . . ?
C3 N3 N4 103.8(12) . . ?
C3 N3 Au2 132.6(10) . . ?
N4 N3 Au2 122.2(9) . . ?
C4 N4 N3 108.4(12) . . ?
C4 N4 Au3 133.9(9) . . ?
N3 N4 Au3 117.7(10) . . ?
C5 N5 N6 106.6(11) . . ?
C5 N5 Au3 132.6(13) . . ?
N6 N5 Au3 119.0(9) . . ?
C6 N6 N5 104.5(10) . . ?
C6 N6 Au1 133.4(8) . . ?
N5 N6 Au1 121.1(9) . . ?
C1 N7 C2 104.2(10) . . ?
C4 N8 C3 104.9(14) . . ?
C6 N9 C5 103.7(12) . . ?
N6 Au1 N1 176.7(10) . . ?
N6 Au1 Au2 102.5(9) . 2 ?
N1 Au1 Au2 80.6(8) . 2 ?
N6 Au1 Au2 120.5(3) . . ?
N1 Au1 Au2 60.9(3) . . ?
Au2 Au1 Au2 81.27(5) 2 . ?
N6 Au1 Au3 60.0(3) . . ?
N1 Au1 Au3 121.2(4) . . ?
Au2 Au1 Au3 94.26(4) 2 . ?
Au2 Au1 Au3 60.484(19) . . ?
N3 Au2 N2 178.7(12) . . ?
N3 Au2 Au1 78.1(8) . 2 ?
N2 Au2 Au1 103.2(8) . 2 ?
N3 Au2 Au1 119.3(3) . . ?
N2 Au2 Au1 60.8(3) . . ?
Au1 Au2 Au1 94.67(5) 2 . ?
N5 Au3 N4 176.3(11) . . ?
N5 Au3 Au3 77.7(9) . 2 ?
N4 Au3 Au3 106.0(8) . 2 ?
N5 Au3 Au1 59.9(3) . . ?
N4 Au3 Au1 119.4(3) . . ?
Au3 Au3 Au1 81.88(4) 2 . ?
C15 C25 H25A 109.5 . . ?
C15 C25 H25B 109.5 . . ?
H25A C25 H25B 109.5 . . ?
C15 C25 H25C 109.5 . . ?
H25A C25 H25C 109.5 . . ?
H25B C25 H25C 109.5 . . ?
C15 C35 H35A 109.5 . . ?
C15 C35 H35B 109.5 . . ?
H35A C35 H35B 109.5 . . ?
C15 C35 H35C 109.5 . . ?
H35A C35 H35C 109.5 . . ?
H35B C35 H35C 109.5 . . ?
 
_diffrn_measured_fraction_theta_max    0.374
_diffrn_reflns_theta_full              26.95
_diffrn_measured_fraction_theta_full   0.374
_refine_diff_density_max    0.946
_refine_diff_density_min   -0.748
_refine_diff_density_rms    0.174

##END

#######################################################################
#
#                 Cambridge Crystallographic Data Centre
#                                CCDC 
#
#######################################################################
#
# If this CIF has been generated directly or indirectly from an entry in the 
# Cambridge Structural Database, then it will include bibliographic, chemical, 
# crystal, experimental, refinement or atomic coordinate data resulting from 
# the CCDC's data processing and validation procedures. Files generated from 
# CSD entries are Copyright 2011 Cambridge Crystallographic Data Centre. They 
# may be used in bona fide research applications only, and may not be copied or 
# further disseminated in any form, whether machine-readable or not, except for 
# the purposes of generating routine backup copies on your local computer 
# system.
# 
# Files arising from any other source may also contain material that is the 
# copyright of third parties, including the originator, and you should check 
# with the originator concerning the permitted uses of the information 
# contained in this CIF.
#
# For further information on the CCDC and the free tools enCIFer and Mercury
# for validating and visualising CIF files, please visit www.ccdc.cam.ac.uk
#
#######################################################################

data_1.07GPa_Au3triazole-FORM-II
_database_code_depnum_ccdc_archive 'CCDC 1405879'
_audit_creation_method            SHELXL-97
_publ_contact_author_name         'Christopher H. Woodall'
_publ_contact_author_email        christopherhwoodall@gmail.com 
_chemical_name_systematic
;
tris(3,5-diisopropyl-1,2,4-triazolato-N,N)-tri-gold(I)
;
_chemical_formula_moiety   'C24 H42 Au3 N9' 
_chemical_formula_sum      'C24 H42 Au3 N9' 
_chemical_formula_weight   1047.57
loop_
 _atom_type_symbol
 _atom_type_description
 _atom_type_scat_dispersion_real
 _atom_type_scat_dispersion_imag
 _atom_type_scat_source
 'C'  'C'   0.0029   0.0015
 'International Tables Vol C Tables 4.2.6.8 and 6.1.1.4'
 'H'  'H'   0.0000   0.0000
 'International Tables Vol C Tables 4.2.6.8 and 6.1.1.4'
 'N'  'N'   0.0057   0.0031
 'International Tables Vol C Tables 4.2.6.8 and 6.1.1.4'
 'Au'  'Au'  -1.622   8.407
 'International Tables Vol C Tables 4.2.6.8 and 6.1.1.4' 
_symmetry_cell_setting          'monoclinic'
_symmetry_space_group_name_H-M   'C 2/c'
_symmetry_Int_Tables_number      15
_space_group_name_H-M_alt        'C 1 2/c 1'
_space_group_name_Hall           '-C 2yc'
loop_
  _space_group_symop_id
  _space_group_symop_operation_xyz
 1 'x, y, z'
 2 '-x, y, -z+1/2'
 3 'x+1/2, y+1/2, z'
 4 '-x+1/2, y+1/2, -z+1/2'
 5 '-x, -y, -z'
 6 'x, -y, z-1/2'
 7 '-x+1/2, -y+1/2, -z'
 8 'x+1/2, -y+1/2, z-1/2'
_cell_length_a                   23.6575(13)
_cell_length_b                   13.9552(6)
_cell_length_c                   19.838(4)
_cell_angle_alpha                90.00
_cell_angle_beta                 121.445(6)
_cell_angle_gamma                90.00
_cell_volume                     5587.5(12)
_cell_formula_units_Z            8
_cell_measurement_temperature    296(2)
_cell_measurement_reflns_used    4239
_cell_measurement_theta_min        2.90
_cell_measurement_theta_max       25.72
_exptl_crystal_description       Block
_exptl_crystal_colour            colourless
_exptl_crystal_size_max          0.07
_exptl_crystal_size_mid          0.03
_exptl_crystal_size_min          0.03
_exptl_crystal_density_diffrn     2.491
_exptl_crystal_density_method     'not measured'
_exptl_crystal_F_000              3888
_exptl_absorpt_coefficient_mu     14.036
_exptl_absorpt_correction_T_min  0.7755
_exptl_absorpt_correction_T_max  1.0000
_exptl_absorpt_correction_type   multi-scan
_exptl_absorpt_process_details
;
SADABS
;
_exptl_special_details            
;
Data was collected in a Merril Bassett DAC and collected in one orientation 
due to time constraints.
Opening angle of 40 degrees.
PLAT029_ALERT_3_A _diffrn_measured_fraction_theta_full Low .. 0.377 Note 
Low completeness due to shadowing of diffraction from the cell.
PLAT201_ALERT_2_A Isotropic non-H Atoms in Main Residue(s) .. 33 Report
Not all atoms could be refined anisotropically across all data sets so to
 remain consistent through-out all 
datasets only Au was refined anisotropically.
PLAT413_ALERT_2_A Short Inter XH3 .. XHn H31B .. H35C  ..  1.88 Ang.  
Short inter-hydrogen distances are to be expected in a 
high-pressure study
;
_diffrn_ambient_temperature       296(2)
_diffrn_radiation_wavelength      0.6889
_diffrn_radiation_type            synchrotron 
_diffrn_radiation_monochromator   synchrotron
_diffrn_measurement_device
;
CrystalLogic Kappa (3 circle)
;
_diffrn_measurement_device_type   
;
Rigaku Saturn724+ (2x2 bin mode)
;
_diffrn_measurement_method        '\f and \w scans' 
_diffrn_detector_area_resol_mean  ?
_diffrn_standards_number          0
_diffrn_standards_interval_count  ? 
_diffrn_standards_interval_time   ? 
_diffrn_standards_decay_%         ? 
_diffrn_reflns_number             10005
_diffrn_reflns_av_R_equivalents   0.0389
_diffrn_reflns_av_sigmaI/netI     0.0399
_diffrn_reflns_limit_h_min        -28
_diffrn_reflns_limit_h_max        29
_diffrn_reflns_limit_k_min        -17
_diffrn_reflns_limit_k_max        17
_diffrn_reflns_limit_l_min        -21
_diffrn_reflns_limit_l_max        20
_diffrn_reflns_theta_min          2.90
_diffrn_reflns_theta_max          26.21
_reflns_number_total              2323
_reflns_number_gt                 1737
_reflns_threshold_expression      >2sigma(I)
 
_computing_data_collection        ?
_computing_cell_refinement        ?
_computing_data_reduction         ?
_computing_structure_solution     ?
_computing_structure_refinement   'SHELXL-97 (Sheldrick, 1997)'
_computing_molecular_graphics     ?
_computing_publication_material   ?
 
_refine_special_details
;
 Refinement of F^2^ against ALL reflections.  The weighted R-factor wR and
 goodness of fit S are based on F^2^, conventional R-factors R are based
 on F, with F set to zero for negative F^2^. The threshold expression of
 F^2^ > 2sigma(F^2^) is used only for calculating R-factors(gt) etc. and is
 not relevant to the choice of reflections for refinement.  R-factors based
 on F^2^ are statistically about twice as large as those based on F, and R-
 factors based on ALL data will be even larger.
;
 
_refine_ls_structure_factor_coef  Fsqd
_refine_ls_matrix_type            full
_refine_ls_weighting_scheme       calc
_refine_ls_weighting_details
 'calc w=1/[\s^2^(Fo^2^)+(0.0581P)^2^+74.1033P] where P=(Fo^2^+2Fc^2^)/3'
_atom_sites_solution_primary      direct
_atom_sites_solution_secondary    difmap
_atom_sites_solution_hydrogens    geom
_refine_ls_hydrogen_treatment     constr
_refine_ls_extinction_method      none
_refine_ls_extinction_coef        ?
_refine_ls_number_reflns          2323
_refine_ls_number_parameters      166
_refine_ls_number_restraints      33
_refine_ls_R_factor_all           0.0622
_refine_ls_R_factor_gt            0.0383
_refine_ls_wR_factor_ref          0.1204
_refine_ls_wR_factor_gt           0.1004
_refine_ls_goodness_of_fit_ref    1.052
_refine_ls_restrained_S_all       1.049
_refine_ls_shift/su_max           0.001
_refine_ls_shift/su_mean          0.000
 
loop_
 _atom_site_label
 _atom_site_type_symbol
 _atom_site_fract_x
 _atom_site_fract_y
 _atom_site_fract_z
 _atom_site_U_iso_or_equiv
 _atom_site_adp_type
 _atom_site_occupancy
 _atom_site_symmetry_multiplicity
 _atom_site_calc_flag
 _atom_site_refinement_flags
 _atom_site_disorder_assembly
 _atom_site_disorder_group
C1 C 0.0244(14) 0.2030(8) 0.138(2) 0.057(4) Uiso 1 1 d D . .
C2 C -0.0576(13) 0.2314(8) 0.150(2) 0.051(4) Uiso 1 1 d D . .
C3 C -0.2192(13) -0.0848(10) 0.146(2) 0.069(5) Uiso 1 1 d D . .
C4 C -0.1923(13) -0.2290(9) 0.140(2) 0.066(5) Uiso 1 1 d D . .
C5 C 0.0509(15) -0.3054(10) 0.140(3) 0.071(5) Uiso 1 1 d D . .
C6 C 0.1065(14) -0.1863(8) 0.139(2) 0.056(4) Uiso 1 1 d D . .
C11 C 0.0773(14) 0.2150(13) 0.118(2) 0.081(6) Uiso 1 1 d D . .
H11 H 0.1086 0.1680 0.1560 0.097 Uiso 1 1 calc R . .
C12 C -0.1141(14) 0.2799(10) 0.151(2) 0.072(5) Uiso 1 1 d D . .
H12 H -0.1194 0.2493 0.1914 0.086 Uiso 1 1 calc R . .
C13 C -0.2619(19) -0.0005(16) 0.138(3) 0.103(8) Uiso 1 1 d D . .
H13 H -0.2884 -0.0255 0.1594 0.123 Uiso 1 1 calc R . .
C14 C -0.1885(16) -0.3370(10) 0.138(2) 0.070(5) Uiso 1 1 d D . .
H14 H -0.1424 -0.3593 0.1674 0.085 Uiso 1 1 calc R . .
C15 C 0.0239(19) -0.4063(13) 0.130(3) 0.102(8) Uiso 1 1 d D . .
H15 H 0.0250 -0.4117 0.1802 0.123 Uiso 1 1 calc R . .
C16 C 0.1563(11) -0.1246(10) 0.1347(17) 0.059(4) Uiso 1 1 d D . .
H16 H 0.1623 -0.0654 0.1644 0.071 Uiso 1 1 calc R . .
C21 C 0.0642(18) 0.1663(17) 0.046(2) 0.112(8) Uiso 1 1 d D . .
H21A H 0.0419 0.2095 0.0019 0.168 Uiso 1 1 calc R . .
H21B H 0.0367 0.1113 0.0365 0.168 Uiso 1 1 calc R . .
H21C H 0.1053 0.1462 0.0516 0.168 Uiso 1 1 calc R . .
C22 C -0.1756(16) 0.2628(16) 0.073(2) 0.101(8) Uiso 1 1 d D . .
H22A H -0.1827 0.1951 0.0639 0.151 Uiso 1 1 calc R . .
H22B H -0.1712 0.2912 0.0318 0.151 Uiso 1 1 calc R . .
H22C H -0.2125 0.2911 0.0730 0.151 Uiso 1 1 calc R . .
C23 C -0.307(3) 0.026(4) 0.066(3) 0.28(4) Uiso 1 1 d D . .
H23A H -0.3312 -0.0292 0.0354 0.427 Uiso 1 1 calc R . .
H23B H -0.2864 0.0570 0.0413 0.427 Uiso 1 1 calc R . .
H23C H -0.3378 0.0699 0.0679 0.427 Uiso 1 1 calc R . .
C24 C -0.2219(18) -0.364(2) 0.056(2) 0.150(13) Uiso 1 1 d D . .
H24A H -0.2685 -0.3516 0.0313 0.225 Uiso 1 1 calc R . .
H24B H -0.2148 -0.4307 0.0517 0.225 Uiso 1 1 calc R . .
H24C H -0.2044 -0.3268 0.0301 0.225 Uiso 1 1 calc R . .
C25 C -0.039(2) -0.413(3) 0.082(3) 0.21(2) Uiso 1 1 d D . .
H25A H -0.0600 -0.3529 0.0791 0.313 Uiso 1 1 calc R . .
H25B H -0.0571 -0.4619 0.0997 0.313 Uiso 1 1 calc R . .
H25C H -0.0482 -0.4296 0.0301 0.313 Uiso 1 1 calc R . .
C26 C 0.1284(14) -0.0993(16) 0.0497(19) 0.097(7) Uiso 1 1 d D . .
H26A H 0.1140 -0.1566 0.0183 0.146 Uiso 1 1 calc R . .
H26B H 0.1620 -0.0685 0.0440 0.146 Uiso 1 1 calc R . .
H26C H 0.0915 -0.0567 0.0324 0.146 Uiso 1 1 calc R . .
C31 C 0.119(2) 0.2982(19) 0.151(3) 0.148(13) Uiso 1 1 d D . .
H31A H 0.1621 0.2790 0.1931 0.222 Uiso 1 1 calc R . .
H31B H 0.0997 0.3416 0.1710 0.222 Uiso 1 1 calc R . .
H31C H 0.1230 0.3295 0.1105 0.222 Uiso 1 1 calc R . .
C32 C -0.1005(16) 0.3840(11) 0.170(2) 0.082(6) Uiso 1 1 d D . .
H32A H -0.0622 0.3910 0.2224 0.123 Uiso 1 1 calc R . .
H32B H -0.1380 0.4131 0.1686 0.123 Uiso 1 1 calc R . .
H32C H -0.0927 0.4148 0.1327 0.123 Uiso 1 1 calc R . .
C33 C -0.227(2) 0.070(2) 0.189(3) 0.164(13) Uiso 1 1 d D . .
H33A H -0.1963 0.0434 0.2395 0.246 Uiso 1 1 calc R . .
H33B H -0.2570 0.1125 0.1934 0.246 Uiso 1 1 calc R . .
H33C H -0.2037 0.1050 0.1693 0.246 Uiso 1 1 calc R . .
C34 C -0.227(3) -0.3804(16) 0.171(4) 0.108(8) Uiso 1 1 d D . .
H34A H -0.2721 -0.3575 0.1415 0.163 Uiso 1 1 calc R . .
H34B H -0.2075 -0.3625 0.2255 0.163 Uiso 1 1 calc R . .
H34C H -0.2270 -0.4489 0.1669 0.163 Uiso 1 1 calc R . .
C35 C 0.072(3) -0.478(3) 0.144(5) 0.22(2) Uiso 1 1 d D . .
H35A H 0.1132 -0.4625 0.1901 0.331 Uiso 1 1 calc R . .
H35B H 0.0770 -0.4814 0.0990 0.331 Uiso 1 1 calc R . .
H35C H 0.0566 -0.5392 0.1508 0.331 Uiso 1 1 calc R . .
C36 C 0.2220(13) -0.1731(13) 0.169(2) 0.084(6) Uiso 1 1 d D . .
H36A H 0.2549 -0.1271 0.1761 0.126 Uiso 1 1 calc R . .
H36B H 0.2192 -0.2226 0.1336 0.126 Uiso 1 1 calc R . .
H36C H 0.2343 -0.2009 0.2190 0.126 Uiso 1 1 calc R . .
N1 N 0.0048(12) 0.1203(8) 0.1488(18) 0.059(4) Uiso 1 1 d D . .
N2 N -0.0482(11) 0.1375(7) 0.1569(16) 0.053(3) Uiso 1 1 d D . .
N3 N -0.1595(11) -0.0821(8) 0.1527(17) 0.063(4) Uiso 1 1 d D . .
N4 N -0.1428(11) -0.1746(7) 0.1490(17) 0.056(3) Uiso 1 1 d D . .
N5 N 0.0226(12) -0.2265(8) 0.1499(19) 0.065(4) Uiso 1 1 d D . .
N6 N 0.0615(11) -0.1499(7) 0.1525(17) 0.053(3) Uiso 1 1 d D . .
N7 N -0.0147(12) 0.2744(8) 0.1344(18) 0.060(4) Uiso 1 1 d D . .
N8 N -0.2405(12) -0.1753(8) 0.1376(19) 0.067(4) Uiso 1 1 d D . .
N9 N 0.1030(12) -0.2812(7) 0.1315(18) 0.060(4) Uiso 1 1 d D . .
Au1 Au 0.03410(6) -0.01583(4) 0.15381(9) 0.0579(9) Uani 1 1 d . . .
Au2 Au -0.10249(6) 0.02749(4) 0.15802(9) 0.0609(9) Uani 1 1 d . . .
Au3 Au -0.05704(6) -0.20111(4) 0.15495(10) 0.0627(8) Uani 1 1 d . . .
 
loop_
 _atom_site_aniso_label
 _atom_site_aniso_U_11
 _atom_site_aniso_U_22
 _atom_site_aniso_U_33
 _atom_site_aniso_U_23
 _atom_site_aniso_U_13
 _atom_site_aniso_U_12
Au1 0.0547(16) 0.0619(4) 0.066(3) -0.0049(5) 0.038(2) -0.0034(4)
Au2 0.0632(16) 0.0612(4) 0.070(3) -0.0029(5) 0.043(2) -0.0119(4)
Au3 0.0639(15) 0.0696(4) 0.072(2) -0.0022(5) 0.0472(18) -0.0096(4)
 
_geom_special_details
;
 All esds (except the esd in the dihedral angle between two l.s. planes)
 are estimated using the full covariance matrix.  The cell esds are taken
 into account individually in the estimation of esds in distances, angles
 and torsion angles; correlations between esds in cell parameters are only
 used when they are defined by crystal symmetry.  An approximate (isotropic)
 treatment of cell esds is used for estimating esds involving l.s. planes.
;
 
loop_
 _geom_bond_atom_site_label_1
 _geom_bond_atom_site_label_2
 _geom_bond_distance
 _geom_bond_site_symmetry_2
 _geom_bond_publ_flag
C1 N1 1.305(13) . ?
C1 N7 1.338(14) . ?
C1 C11 1.498(16) . ?
C2 N2 1.323(13) . ?
C2 N7 1.345(13) . ?
C2 C12 1.506(16) . ?
C3 N3 1.347(16) . ?
C3 N8 1.338(15) . ?
C3 C13 1.507(18) . ?
C4 N4 1.327(16) . ?
C4 N8 1.345(15) . ?
C4 C14 1.511(15) . ?
C5 N5 1.356(14) . ?
C5 N9 1.367(15) . ?
C5 C15 1.517(17) . ?
C6 N6 1.322(13) . ?
C6 N9 1.331(13) . ?
C6 C16 1.501(15) . ?
C11 C31 1.440(19) . ?
C11 C21 1.470(19) . ?
C11 H11 0.9800 . ?
C12 C22 1.49(2) . ?
C12 C32 1.496(17) . ?
C12 H12 0.9800 . ?
C13 C33 1.34(2) . ?
C13 C23 1.33(2) . ?
C13 H13 0.9800 . ?
C14 C24 1.45(2) . ?
C14 C34 1.497(17) . ?
C14 H14 0.9800 . ?
C15 C25 1.29(2) . ?
C15 C35 1.428(19) . ?
C15 H15 0.9800 . ?
C16 C36 1.496(18) . ?
C16 C26 1.50(2) . ?
C16 H16 0.9800 . ?
C21 H21A 0.9600 . ?
C21 H21B 0.9600 . ?
C21 H21C 0.9600 . ?
C22 H22A 0.9600 . ?
C22 H22B 0.9600 . ?
C22 H22C 0.9600 . ?
C23 H23A 0.9600 . ?
C23 H23B 0.9600 . ?
C23 H23C 0.9600 . ?
C24 H24A 0.9600 . ?
C24 H24B 0.9600 . ?
C24 H24C 0.9600 . ?
C25 H25A 0.9600 . ?
C25 H25B 0.9600 . ?
C25 H25C 0.9600 . ?
C26 H26A 0.9600 . ?
C26 H26B 0.9600 . ?
C26 H26C 0.9600 . ?
C31 H31A 0.9600 . ?
C31 H31B 0.9600 . ?
C31 H31C 0.9600 . ?
C32 H32A 0.9600 . ?
C32 H32B 0.9600 . ?
C32 H32C 0.9600 . ?
C33 H33A 0.9600 . ?
C33 H33B 0.9600 . ?
C33 H33C 0.9600 . ?
C34 H34A 0.9600 . ?
C34 H34B 0.9600 . ?
C34 H34C 0.9600 . ?
C35 H35A 0.9600 . ?
C35 H35B 0.9600 . ?
C35 H35C 0.9600 . ?
C36 H36A 0.9600 . ?
C36 H36B 0.9600 . ?
C36 H36C 0.9600 . ?
N1 N2 1.368(14) . ?
N1 Au1 2.007(11) . ?
N2 Au2 2.009(11) . ?
N3 N4 1.363(13) . ?
N3 Au2 2.005(13) . ?
N4 Au3 2.004(13) . ?
N5 N6 1.394(14) . ?
N5 Au3 1.972(14) . ?
N6 Au1 1.984(10) . ?
Au1 Au2 3.258(2) 2 ?
Au1 Au2 3.3311(10) . ?
Au1 Au3 3.3742(9) . ?
Au2 Au1 3.258(2) 2 ?
Au2 Au3 3.3771(9) . ?
Au3 Au3 3.299(3) 2 ?
 
loop_
 _geom_angle_atom_site_label_1
 _geom_angle_atom_site_label_2
 _geom_angle_atom_site_label_3
 _geom_angle
 _geom_angle_site_symmetry_1
 _geom_angle_site_symmetry_3
 _geom_angle_publ_flag
N1 C1 N7 111.7(12) . . ?
N1 C1 C11 124.1(12) . . ?
N7 C1 C11 123.6(13) . . ?
N2 C2 N7 111.3(11) . . ?
N2 C2 C12 122.9(11) . . ?
N7 C2 C12 125.5(12) . . ?
N3 C3 N8 110.3(13) . . ?
N3 C3 C13 126.9(16) . . ?
N8 C3 C13 122.3(17) . . ?
N4 C4 N8 111.0(12) . . ?
N4 C4 C14 121.1(14) . . ?
N8 C4 C14 127.8(14) . . ?
N5 C5 N9 111.2(12) . . ?
N5 C5 C15 124.3(15) . . ?
N9 C5 C15 124.2(15) . . ?
N6 C6 N9 113.4(11) . . ?
N6 C6 C16 122.0(11) . . ?
N9 C6 C16 124.5(12) . . ?
C31 C11 C21 124(2) . . ?
C31 C11 C1 116(2) . . ?
C21 C11 C1 115(2) . . ?
C31 C11 H11 97.4 . . ?
C21 C11 H11 97.4 . . ?
C1 C11 H11 97.4 . . ?
C22 C12 C32 113(2) . . ?
C22 C12 C2 108(2) . . ?
C32 C12 C2 111.7(16) . . ?
C22 C12 H12 108.0 . . ?
C32 C12 H12 108.0 . . ?
C2 C12 H12 108.0 . . ?
C33 C13 C23 116(3) . . ?
C33 C13 C3 113(3) . . ?
C23 C13 C3 117(4) . . ?
C33 C13 H13 103.0 . . ?
C23 C13 H13 103.0 . . ?
C3 C13 H13 103.0 . . ?
C24 C14 C34 107(3) . . ?
C24 C14 C4 106(3) . . ?
C34 C14 C4 109.8(15) . . ?
C24 C14 H14 111.3 . . ?
C34 C14 H14 111.3 . . ?
C4 C14 H14 111.3 . . ?
C25 C15 C35 126(4) . . ?
C25 C15 C5 114(3) . . ?
C35 C15 C5 113(3) . . ?
C25 C15 H15 99.0 . . ?
C35 C15 H15 99.0 . . ?
C5 C15 H15 99.0 . . ?
C36 C16 C26 111.1(19) . . ?
C36 C16 C6 112.1(16) . . ?
C26 C16 C6 108(2) . . ?
C36 C16 H16 108.6 . . ?
C26 C16 H16 108.6 . . ?
C6 C16 H16 108.6 . . ?
C11 C21 H21A 109.5 . . ?
C11 C21 H21B 109.5 . . ?
H21A C21 H21B 109.5 . . ?
C11 C21 H21C 109.5 . . ?
H21A C21 H21C 109.5 . . ?
H21B C21 H21C 109.5 . . ?
C12 C22 H22A 109.5 . . ?
C12 C22 H22B 109.5 . . ?
H22A C22 H22B 109.5 . . ?
C12 C22 H22C 109.5 . . ?
H22A C22 H22C 109.5 . . ?
H22B C22 H22C 109.5 . . ?
C13 C23 H23A 109.5 . . ?
C13 C23 H23B 109.5 . . ?
H23A C23 H23B 109.5 . . ?
C13 C23 H23C 109.5 . . ?
H23A C23 H23C 109.5 . . ?
H23B C23 H23C 109.5 . . ?
C14 C24 H24A 109.5 . . ?
C14 C24 H24B 109.5 . . ?
H24A C24 H24B 109.5 . . ?
C14 C24 H24C 109.5 . . ?
H24A C24 H24C 109.5 . . ?
H24B C24 H24C 109.5 . . ?
C15 C25 H25A 109.5 . . ?
C15 C25 H25B 109.5 . . ?
H25A C25 H25B 109.5 . . ?
C15 C25 H25C 109.5 . . ?
H25A C25 H25C 109.5 . . ?
H25B C25 H25C 109.5 . . ?
C16 C26 H26A 109.5 . . ?
C16 C26 H26B 109.5 . . ?
H26A C26 H26B 109.5 . . ?
C16 C26 H26C 109.5 . . ?
H26A C26 H26C 109.5 . . ?
H26B C26 H26C 109.5 . . ?
C11 C31 H31A 109.5 . . ?
C11 C31 H31B 109.5 . . ?
H31A C31 H31B 109.5 . . ?
C11 C31 H31C 109.5 . . ?
H31A C31 H31C 109.5 . . ?
H31B C31 H31C 109.5 . . ?
C12 C32 H32A 109.5 . . ?
C12 C32 H32B 109.5 . . ?
H32A C32 H32B 109.5 . . ?
C12 C32 H32C 109.5 . . ?
H32A C32 H32C 109.5 . . ?
H32B C32 H32C 109.5 . . ?
C13 C33 H33A 109.5 . . ?
C13 C33 H33B 109.5 . . ?
H33A C33 H33B 109.5 . . ?
C13 C33 H33C 109.5 . . ?
H33A C33 H33C 109.5 . . ?
H33B C33 H33C 109.5 . . ?
C14 C34 H34A 109.5 . . ?
C14 C34 H34B 109.5 . . ?
H34A C34 H34B 109.5 . . ?
C14 C34 H34C 109.5 . . ?
H34A C34 H34C 109.5 . . ?
H34B C34 H34C 109.5 . . ?
C15 C35 H35A 109.5 . . ?
C15 C35 H35B 109.5 . . ?
H35A C35 H35B 109.5 . . ?
C15 C35 H35C 109.5 . . ?
H35A C35 H35C 109.5 . . ?
H35B C35 H35C 109.5 . . ?
C16 C36 H36A 109.5 . . ?
C16 C36 H36B 109.5 . . ?
H36A C36 H36B 109.5 . . ?
C16 C36 H36C 109.5 . . ?
H36A C36 H36C 109.5 . . ?
H36B C36 H36C 109.5 . . ?
C1 N1 N2 107.1(11) . . ?
C1 N1 Au1 134.6(9) . . ?
N2 N1 Au1 118.3(8) . . ?
C2 N2 N1 105.9(10) . . ?
C2 N2 Au2 133.3(11) . . ?
N1 N2 Au2 119.9(8) . . ?
C3 N3 N4 106.6(12) . . ?
C3 N3 Au2 132.0(9) . . ?
N4 N3 Au2 121.2(9) . . ?
C4 N4 N3 106.8(12) . . ?
C4 N4 Au3 134.1(9) . . ?
N3 N4 Au3 119.0(10) . . ?
C5 N5 N6 105.2(12) . . ?
C5 N5 Au3 135.4(11) . . ?
N6 N5 Au3 119.3(8) . . ?
C6 N6 N5 106.3(10) . . ?
C6 N6 Au1 131.8(9) . . ?
N5 N6 Au1 120.7(9) . . ?
C1 N7 C2 103.9(11) . . ?
C3 N8 C4 105.2(13) . . ?
C6 N9 C5 103.7(11) . . ?
N6 Au1 N1 176.8(11) . . ?
N6 Au1 Au2 102.7(8) . 2 ?
N1 Au1 Au2 80.4(9) . 2 ?
N6 Au1 Au2 120.0(3) . . ?
N1 Au1 Au2 61.0(3) . . ?
Au2 Au1 Au2 81.14(4) 2 . ?
N6 Au1 Au3 59.5(3) . . ?
N1 Au1 Au3 121.4(4) . . ?
Au2 Au1 Au3 94.11(4) 2 . ?
Au2 Au1 Au3 60.479(19) . . ?
N3 Au2 N2 176.9(12) . . ?
N3 Au2 Au1 80.6(8) . 2 ?
N2 Au2 Au1 102.5(8) . 2 ?
N3 Au2 Au1 119.7(3) . . ?
N2 Au2 Au1 60.3(3) . . ?
Au1 Au2 Au1 94.97(4) 2 . ?
N3 Au2 Au3 59.4(3) . . ?
N2 Au2 Au3 120.7(3) . . ?
Au1 Au2 Au3 82.70(4) 2 . ?
Au1 Au2 Au3 60.392(19) . . ?
N5 Au3 N4 174.6(12) . . ?
N5 Au3 Au3 79.9(10) . 2 ?
N4 Au3 Au3 105.5(8) . 2 ?
N5 Au3 Au1 60.4(3) . . ?
N4 Au3 Au1 119.3(3) . . ?
Au3 Au3 Au1 82.13(4) 2 . ?
N5 Au3 Au2 119.5(3) . . ?
N4 Au3 Au2 60.3(3) . . ?
Au3 Au3 Au2 93.31(4) 2 . ?
Au1 Au3 Au2 59.129(18) . . ?
 
_diffrn_measured_fraction_theta_max    0.377
_diffrn_reflns_theta_full              26.21
_diffrn_measured_fraction_theta_full   0.377
_refine_diff_density_max    0.663
_refine_diff_density_min   -0.625
_refine_diff_density_rms    0.128

##END

#######################################################################
#
#                 Cambridge Crystallographic Data Centre
#                                CCDC 
#
#######################################################################
#
# If this CIF has been generated directly or indirectly from an entry in the 
# Cambridge Structural Database, then it will include bibliographic, chemical, 
# crystal, experimental, refinement or atomic coordinate data resulting from 
# the CCDC's data processing and validation procedures. Files generated from 
# CSD entries are Copyright 2011 Cambridge Crystallographic Data Centre. They 
# may be used in bona fide research applications only, and may not be copied or 
# further disseminated in any form, whether machine-readable or not, except for 
# the purposes of generating routine backup copies on your local computer 
# system.
# 
# Files arising from any other source may also contain material that is the 
# copyright of third parties, including the originator, and you should check 
# with the originator concerning the permitted uses of the information 
# contained in this CIF.
#
# For further information on the CCDC and the free tools enCIFer and Mercury
# for validating and visualising CIF files, please visit www.ccdc.cam.ac.uk
#
#######################################################################

data_1.25GPa_Au3triazole-FORM-II
_database_code_depnum_ccdc_archive 'CCDC 1405880'
_audit_creation_method            SHELXL-97
_publ_contact_author_name         'Christopher H. Woodall'
_publ_contact_author_email        christopherhwoodall@gmail.com
_chemical_name_systematic
;
tris(3,5-diisopropyl-1,2,4-triazolato-N,N)-tri-gold(I)
;
_chemical_formula_moiety   'C24 H42 Au3 N9' 
_chemical_formula_sum      'C24 H42 Au3 N9' 
_chemical_formula_weight   1047.57
loop_
 _atom_type_symbol
 _atom_type_description
 _atom_type_scat_dispersion_real
 _atom_type_scat_dispersion_imag
 _atom_type_scat_source
 'C'  'C'   0.0029   0.0015
 'International Tables Vol C Tables 4.2.6.8 and 6.1.1.4'
 'H'  'H'   0.0000   0.0000
 'International Tables Vol C Tables 4.2.6.8 and 6.1.1.4'
 'N'  'N'   0.0057   0.0031
 'International Tables Vol C Tables 4.2.6.8 and 6.1.1.4'
 'Au'  'Au'  -1.622   8.407
 'International Tables Vol C Tables 4.2.6.8 and 6.1.1.4' 
_symmetry_cell_setting          'monoclinic'
_symmetry_space_group_name_H-M   'C 2/c'
_symmetry_Int_Tables_number      15
_space_group_name_H-M_alt        'C 1 2/c 1'
_space_group_name_Hall           '-C 2yc'
loop_
  _space_group_symop_id
  _space_group_symop_operation_xyz
 1 'x, y, z'
 2 '-x, y, -z+1/2'
 3 'x+1/2, y+1/2, z'
 4 '-x+1/2, y+1/2, -z+1/2'
 5 '-x, -y, -z'
 6 'x, -y, z-1/2'
 7 '-x+1/2, -y+1/2, -z'
 8 'x+1/2, -y+1/2, z-1/2'
_cell_length_a                    23.5723(13)
_cell_length_b                    13.8758(6)
_cell_length_c                    19.647(4)
_cell_angle_alpha                 90.00
_cell_angle_beta                  121.589(6)
_cell_angle_gamma                 90.00
_cell_volume                      5474.0(12)
_cell_formula_units_Z            8
_cell_measurement_temperature    296(2)
_cell_measurement_reflns_used    4239
_cell_measurement_theta_min        2.90
_cell_measurement_theta_max       25.72
_exptl_crystal_description       Block
_exptl_crystal_colour            colourless
_exptl_crystal_size_max          0.07
_exptl_crystal_size_mid          0.03
_exptl_crystal_size_min          0.03
_exptl_crystal_density_diffrn     2.542
_exptl_crystal_density_method     'not measured'
_exptl_crystal_F_000              3888
_exptl_absorpt_coefficient_mu     14.327
_exptl_absorpt_correction_T_min  0.7862
_exptl_absorpt_correction_T_max  1.0000
_exptl_absorpt_correction_type   multi-scan
_exptl_absorpt_process_details
;
SADABS
;
_exptl_special_details            
;
Data was collected in a Merril Bassett DAC and collected in one orientation 
due to time constraints.
Opening angle of 40 degrees.
PLAT029_ALERT_3_A _diffrn_measured_fraction_theta_full Low ..0.387 Note  
Low completeness due to shadowing of diffraction from the cell. 
PLAT201_ALERT_2_A Isotropic non-H Atoms in Main Residue(s) .. 33 Report
Not all atoms could be refined anisotropically across all data sets so to 
remain consistent through-out all 
datasets only Au was refined anisotropically.
PLAT412_ALERT_2_B Short Intra XH3 .. XHn H25C .. H35C .. 1.71 Ang.  
PLAT413_ALERT_2_B Short Inter XH3 .. XHn H25C .. H32C .. 1.95 Ang.  
PLAT413_ALERT_2_B Short Inter XH3 .. XHn H31C .. H35C .. 1.91 Ang.
Short inter-hydrogen distances are to be expected in a 
high-pressure study
;
_diffrn_ambient_temperature       296(2)
_diffrn_radiation_wavelength      0.6889
_diffrn_radiation_type            synchrotron 
_diffrn_radiation_monochromator   synchrotron
_diffrn_measurement_device
;
CrystalLogic Kappa (3 circle)
;
_diffrn_measurement_device_type   
;
Rigaku Saturn724+ (2x2 bin mode)
;
_diffrn_measurement_method        '\f and \w scans' 
_diffrn_detector_area_resol_mean  ?
_diffrn_standards_number          0
_diffrn_standards_interval_count  ? 
_diffrn_standards_interval_time   ? 
_diffrn_standards_decay_%         ? 
_diffrn_reflns_number             9926
_diffrn_reflns_av_R_equivalents   0.0430
_diffrn_reflns_av_sigmaI/netI     0.0439
_diffrn_reflns_limit_h_min        -28
_diffrn_reflns_limit_h_max        29
_diffrn_reflns_limit_k_min        -17
_diffrn_reflns_limit_k_max        16
_diffrn_reflns_limit_l_min        -21
_diffrn_reflns_limit_l_max        20
_diffrn_reflns_theta_min          2.85
_diffrn_reflns_theta_max          26.21
_reflns_number_total              2345
_reflns_number_gt                 1774
_reflns_threshold_expression      >2sigma(I)
 
_computing_data_collection        ?
_computing_cell_refinement        ?
_computing_data_reduction         ?
_computing_structure_solution     ?
_computing_structure_refinement   'SHELXL-97 (Sheldrick, 1997)'
_computing_molecular_graphics     ?
_computing_publication_material   ?
 
_refine_special_details
;
 Refinement of F^2^ against ALL reflections.  The weighted R-factor wR and
 goodness of fit S are based on F^2^, conventional R-factors R are based
 on F, with F set to zero for negative F^2^. The threshold expression of
 F^2^ > 2sigma(F^2^) is used only for calculating R-factors(gt) etc. and is
 not relevant to the choice of reflections for refinement.  R-factors based
 on F^2^ are statistically about twice as large as those based on F, and R-
 factors based on ALL data will be even larger.
;
 
_refine_ls_structure_factor_coef  Fsqd
_refine_ls_matrix_type            full
_refine_ls_weighting_scheme       calc
_refine_ls_weighting_details
 'calc w=1/[\s^2^(Fo^2^)+(0.0746P)^2^+132.3985P] where P=(Fo^2^+2Fc^2^)/3'
_atom_sites_solution_primary      direct
_atom_sites_solution_secondary    difmap
_atom_sites_solution_hydrogens    geom
_refine_ls_hydrogen_treatment     constr
_refine_ls_extinction_method      none
_refine_ls_extinction_coef        ?
_refine_ls_number_reflns          2345
_refine_ls_number_parameters      165
_refine_ls_number_restraints      33
_refine_ls_R_factor_all           0.0652
_refine_ls_R_factor_gt            0.0432
_refine_ls_wR_factor_ref          0.1362
_refine_ls_wR_factor_gt           0.1146
_refine_ls_goodness_of_fit_ref    0.943
_refine_ls_restrained_S_all       0.939
_refine_ls_shift/su_max           0.000
_refine_ls_shift/su_mean          0.000
 
loop_
 _atom_site_label
 _atom_site_type_symbol
 _atom_site_fract_x
 _atom_site_fract_y
 _atom_site_fract_z
 _atom_site_U_iso_or_equiv
 _atom_site_adp_type
 _atom_site_occupancy
 _atom_site_symmetry_multiplicity
 _atom_site_calc_flag
 _atom_site_refinement_flags
 _atom_site_disorder_assembly
 _atom_site_disorder_group
C1 C 0.0225(15) 0.2063(10) 0.134(2) 0.058(5) Uiso 1 1 d D . .
C2 C -0.0607(15) 0.2350(9) 0.146(2) 0.057(5) Uiso 1 1 d D . .
C3 C -0.2174(15) -0.0858(11) 0.150(3) 0.072(6) Uiso 1 1 d D . .
C4 C -0.1896(14) -0.2300(10) 0.146(2) 0.062(5) Uiso 1 1 d D . .
C5 C 0.0491(16) -0.3032(10) 0.136(3) 0.064(5) Uiso 1 1 d D . .
C6 C 0.1067(15) -0.1840(9) 0.138(2) 0.050(4) Uiso 1 1 d D . .
C11 C 0.0740(16) 0.2184(16) 0.112(2) 0.082(7) Uiso 1 1 d D . .
H11 H 0.1040 0.1702 0.1504 0.098 Uiso 1 1 calc R . .
C12 C -0.1141(16) 0.2829(11) 0.153(2) 0.067(5) Uiso 1 1 d D . .
H12 H -0.1180 0.2490 0.1942 0.080 Uiso 1 1 calc R . .
C13 C -0.255(2) 0.0017(18) 0.147(3) 0.112(11) Uiso 1 1 d D . .
H13 H -0.2756 -0.0254 0.1760 0.134 Uiso 1 1 calc R . .
C14 C -0.1866(19) -0.3389(11) 0.142(3) 0.076(6) Uiso 1 1 d D . .
H14 H -0.1408 -0.3632 0.1696 0.091 Uiso 1 1 calc R . .
C15 C 0.018(2) -0.4016(14) 0.124(3) 0.099(8) Uiso 1 1 d D . .
H15 H -0.0201 -0.4052 0.0688 0.118 Uiso 1 1 calc R . .
C16 C 0.1554(11) -0.1216(11) 0.1321(18) 0.058(5) Uiso 1 1 d D . .
H16 H 0.1616 -0.0618 0.1617 0.069 Uiso 1 1 calc R . .
C21 C 0.064(2) 0.1638(19) 0.041(2) 0.109(9) Uiso 1 1 d D . .
H21A H 0.0598 0.2081 0.0015 0.163 Uiso 1 1 calc R . .
H21B H 0.0243 0.1257 0.0200 0.163 Uiso 1 1 calc R . .
H21C H 0.1016 0.1224 0.0574 0.163 Uiso 1 1 calc R . .
C22 C -0.1765(19) 0.268(2) 0.075(2) 0.111(10) Uiso 1 1 d D . .
H22A H -0.1844 0.1998 0.0652 0.167 Uiso 1 1 calc R . .
H22B H -0.1725 0.2968 0.0336 0.167 Uiso 1 1 calc R . .
H22C H -0.2130 0.2965 0.0764 0.167 Uiso 1 1 calc R . .
C23 C -0.311(3) 0.015(3) 0.078(3) 0.22(3) Uiso 1 1 d D . .
H23A H -0.3298 -0.0459 0.0542 0.335 Uiso 1 1 calc R . .
H23B H -0.3010 0.0508 0.0434 0.335 Uiso 1 1 calc R . .
H23C H -0.3418 0.0510 0.0858 0.335 Uiso 1 1 calc R . .
C24 C -0.224(2) -0.366(3) 0.057(3) 0.177(18) Uiso 1 1 d D . .
H24A H -0.2028 -0.3411 0.0308 0.266 Uiso 1 1 calc R . .
H24B H -0.2687 -0.3410 0.0322 0.266 Uiso 1 1 calc R . .
H24C H -0.2264 -0.4355 0.0527 0.266 Uiso 1 1 calc R . .
C25 C 0.000(4) -0.439(3) 0.170(4) 0.22(2) Uiso 1 1 d D . .
H25A H -0.0332 -0.3996 0.1699 0.328 Uiso 1 1 calc R . .
H25B H 0.0385 -0.4425 0.2239 0.328 Uiso 1 1 calc R . .
H25C H -0.0168 -0.5026 0.1521 0.328 Uiso 1 1 calc R . .
C26 C 0.1268(14) -0.0979(15) 0.0451(19) 0.077(6) Uiso 1 1 d D . .
H26A H 0.1134 -0.1564 0.0144 0.115 Uiso 1 1 calc R . .
H26B H 0.1599 -0.0658 0.0389 0.115 Uiso 1 1 calc R . .
H26C H 0.0888 -0.0566 0.0267 0.115 Uiso 1 1 calc R . .
C31 C 0.121(2) 0.297(2) 0.149(3) 0.159(16) Uiso 1 1 d D . .
H31A H 0.1490 0.2996 0.1263 0.239 Uiso 1 1 calc R . .
H31B H 0.1486 0.2855 0.2053 0.239 Uiso 1 1 calc R . .
H31C H 0.0978 0.3563 0.1392 0.239 Uiso 1 1 calc R . .
C32 C -0.0980(19) 0.3856(13) 0.178(3) 0.085(7) Uiso 1 1 d D . .
H32A H -0.0591 0.3890 0.2303 0.128 Uiso 1 1 calc R . .
H32B H -0.1348 0.4154 0.1774 0.128 Uiso 1 1 calc R . .
H32C H -0.0896 0.4187 0.1407 0.128 Uiso 1 1 calc R . .
C33 C -0.222(2) 0.072(3) 0.198(3) 0.141(13) Uiso 1 1 d D . .
H33A H -0.1905 0.0453 0.2491 0.212 Uiso 1 1 calc R . .
H33B H -0.2522 0.1136 0.2023 0.212 Uiso 1 1 calc R . .
H33C H -0.1985 0.1081 0.1782 0.212 Uiso 1 1 calc R . .
C34 C -0.227(3) -0.3818(17) 0.173(4) 0.102(9) Uiso 1 1 d D . .
H34A H -0.2721 -0.3596 0.1413 0.154 Uiso 1 1 calc R . .
H34B H -0.2085 -0.3625 0.2275 0.154 Uiso 1 1 calc R . .
H34C H -0.2260 -0.4508 0.1700 0.154 Uiso 1 1 calc R . .
C35 C 0.063(3) -0.476(3) 0.134(5) 0.19(2) Uiso 1 1 d D . .
H35A H 0.1064 -0.4625 0.1800 0.280 Uiso 1 1 calc R . .
H35B H 0.0671 -0.4786 0.0873 0.280 Uiso 1 1 calc R . .
H35C H 0.0474 -0.5365 0.1404 0.280 Uiso 1 1 calc R . .
C36 C 0.2217(14) -0.1699(15) 0.164(2) 0.078(6) Uiso 1 1 d D . .
H36A H 0.2501 -0.1295 0.1552 0.117 Uiso 1 1 calc R . .
H36B H 0.2156 -0.2306 0.1380 0.117 Uiso 1 1 calc R . .
H36C H 0.2419 -0.1804 0.2208 0.117 Uiso 1 1 calc R . .
N1 N 0.0026(13) 0.1224(9) 0.145(2) 0.060(4) Uiso 1 1 d D . .
N2 N -0.0496(12) 0.1404(8) 0.1555(19) 0.055(4) Uiso 1 1 d D . .
N3 N -0.1595(13) -0.0806(9) 0.152(2) 0.063(4) Uiso 1 1 d D . .
N4 N -0.1447(12) -0.1742(8) 0.1457(18) 0.052(4) Uiso 1 1 d D . .
N5 N 0.0232(13) -0.2255(8) 0.149(2) 0.059(4) Uiso 1 1 d D . .
N6 N 0.0636(13) -0.1487(8) 0.155(2) 0.056(4) Uiso 1 1 d D . .
N7 N -0.0179(13) 0.2777(9) 0.130(2) 0.059(4) Uiso 1 1 d D . .
N8 N -0.2415(12) -0.1759(9) 0.136(2) 0.064(4) Uiso 1 1 d D . .
N9 N 0.1014(13) -0.2803(9) 0.129(2) 0.062(4) Uiso 1 1 d D . .
Au1 Au 0.03414(7) -0.01362(5) 0.15272(10) 0.0597(10) Uani 1 1 d . . .
Au2 Au -0.10230(7) 0.02894(5) 0.15832(11) 0.0634(10) Uani 1 1 d . . .
Au3 Au -0.05678(7) -0.20043(5) 0.15462(11) 0.0643(9) Uani 1 1 d . . .
 
loop_
 _atom_site_aniso_label
 _atom_site_aniso_U_11
 _atom_site_aniso_U_22
 _atom_site_aniso_U_33
 _atom_site_aniso_U_23
 _atom_site_aniso_U_13
 _atom_site_aniso_U_12
Au1 0.0560(18) 0.0616(4) 0.071(3) -0.0054(5) 0.040(2) -0.0051(4)
Au2 0.0693(18) 0.0615(4) 0.075(3) -0.0029(5) 0.049(2) -0.0130(5)
Au3 0.0656(17) 0.0696(4) 0.078(3) -0.0035(6) 0.051(2) -0.0116(5)
 
_geom_special_details
;
 All esds (except the esd in the dihedral angle between two l.s. planes)
 are estimated using the full covariance matrix.  The cell esds are taken
 into account individually in the estimation of esds in distances, angles
 and torsion angles; correlations between esds in cell parameters are only
 used when they are defined by crystal symmetry.  An approximate (isotropic)
 treatment of cell esds is used for estimating esds involving l.s. planes.
;
 
loop_
 _geom_bond_atom_site_label_1
 _geom_bond_atom_site_label_2
 _geom_bond_distance
 _geom_bond_site_symmetry_2
 _geom_bond_publ_flag
C1 N1 1.312(14) . ?
C1 N7 1.349(15) . ?
C1 C11 1.498(16) . ?
C2 N2 1.333(15) . ?
C2 N7 1.340(14) . ?
C2 C12 1.492(16) . ?
C3 N8 1.340(16) . ?
C3 N3 1.347(16) . ?
C3 C13 1.495(18) . ?
C4 N4 1.317(15) . ?
C4 N8 1.353(17) . ?
C4 C14 1.518(16) . ?
C5 N5 1.330(15) . ?
C5 N9 1.346(16) . ?
C5 C15 1.509(17) . ?
C6 N6 1.320(14) . ?
C6 N9 1.345(14) . ?
C6 C16 1.488(15) . ?
C11 C31 1.45(2) . ?
C11 C21 1.483(19) . ?
C11 H11 0.9800 . ?
C12 C22 1.48(2) . ?
C12 C32 1.488(18) . ?
C12 H12 0.9800 . ?
C13 C23 1.32(2) . ?
C13 C33 1.32(2) . ?
C13 H13 0.9800 . ?
C14 C24 1.47(2) . ?
C14 C34 1.500(17) . ?
C14 H14 0.9800 . ?
C15 C25 1.298(19) . ?
C15 C35 1.421(19) . ?
C15 H15 0.9800 . ?
C16 C36 1.502(18) . ?
C16 C26 1.51(2) . ?
C16 H16 0.9800 . ?
C21 H21A 0.9600 . ?
C21 H21B 0.9600 . ?
C21 H21C 0.9600 . ?
C22 H22A 0.9600 . ?
C22 H22B 0.9600 . ?
C22 H22C 0.9600 . ?
C23 H23A 0.9600 . ?
C23 H23B 0.9600 . ?
C23 H23C 0.9600 . ?
C24 H24A 0.9600 . ?
C24 H24B 0.9600 . ?
C24 H24C 0.9600 . ?
C25 C35 2.03(5) . ?
C25 H25A 0.9600 . ?
C25 H25B 0.9600 . ?
C25 H25C 0.9600 . ?
C26 H26A 0.9600 . ?
C26 H26B 0.9600 . ?
C26 H26C 0.9600 . ?
C31 H31A 0.9600 . ?
C31 H31B 0.9600 . ?
C31 H31C 0.9600 . ?
C32 H32A 0.9600 . ?
C32 H32B 0.9600 . ?
C32 H32C 0.9600 . ?
C33 H33A 0.9600 . ?
C33 H33B 0.9600 . ?
C33 H33C 0.9600 . ?
C34 H34A 0.9600 . ?
C34 H34B 0.9600 . ?
C34 H34C 0.9600 . ?
C35 H35A 0.9600 . ?
C35 H35B 0.9600 . ?
C35 H35C 0.9600 . ?
C36 H36A 0.9600 . ?
C36 H36B 0.9600 . ?
C36 H36C 0.9600 . ?
N1 N2 1.378(14) . ?
N1 Au1 2.003(13) . ?
N2 Au2 2.003(13) . ?
N3 N4 1.366(13) . ?
N3 Au2 1.990(14) . ?
N4 Au3 2.019(15) . ?
N5 N6 1.393(15) . ?
N5 Au3 1.978(14) . ?
N6 Au1 1.991(12) . ?
Au1 Au2 3.235(2) 2 ?
Au1 Au2 3.3281(11) . ?
Au1 Au3 3.3762(10) . ?
Au2 Au1 3.235(2) 2 ?
Au2 Au3 3.3716(10) . ?
Au3 Au3 3.271(4) 2 ?
 
loop_
 _geom_angle_atom_site_label_1
 _geom_angle_atom_site_label_2
 _geom_angle_atom_site_label_3
 _geom_angle
 _geom_angle_site_symmetry_1
 _geom_angle_site_symmetry_3
 _geom_angle_publ_flag
N1 C1 N7 111.2(13) . . ?
N1 C1 C11 123.8(14) . . ?
N7 C1 C11 123.9(15) . . ?
N2 C2 N7 110.5(12) . . ?
N2 C2 C12 122.7(13) . . ?
N7 C2 C12 126.8(13) . . ?
N8 C3 N3 111.7(15) . . ?
N8 C3 C13 125(2) . . ?
N3 C3 C13 122.7(18) . . ?
N4 C4 N8 109.8(14) . . ?
N4 C4 C14 121.2(14) . . ?
N8 C4 C14 127.6(18) . . ?
N5 C5 N9 111.5(13) . . ?
N5 C5 C15 122.0(15) . . ?
N9 C5 C15 126.3(15) . . ?
N6 C6 N9 111.8(12) . . ?
N6 C6 C16 122.0(12) . . ?
N9 C6 C16 126.2(13) . . ?
C31 C11 C21 124(2) . . ?
C31 C11 C1 118(2) . . ?
C21 C11 C1 117(2) . . ?
C31 C11 H11 93.9 . . ?
C21 C11 H11 93.9 . . ?
C1 C11 H11 93.9 . . ?
C22 C12 C32 115(3) . . ?
C22 C12 C2 106(3) . . ?
C32 C12 C2 111.8(18) . . ?
C22 C12 H12 108.2 . . ?
C32 C12 H12 108.2 . . ?
C2 C12 H12 108.2 . . ?
C23 C13 C33 123(4) . . ?
C23 C13 C3 114(4) . . ?
C33 C13 C3 118(4) . . ?
C23 C13 H13 97.7 . . ?
C33 C13 H13 97.7 . . ?
C3 C13 H13 97.7 . . ?
C24 C14 C34 103(4) . . ?
C24 C14 C4 108(3) . . ?
C34 C14 C4 108.0(16) . . ?
C24 C14 H14 112.5 . . ?
C34 C14 H14 112.5 . . ?
C4 C14 H14 112.5 . . ?
C25 C15 C35 96(3) . . ?
C25 C15 C5 124(4) . . ?
C35 C15 C5 112(3) . . ?
C25 C15 H15 107.9 . . ?
C35 C15 H15 107.9 . . ?
C5 C15 H15 107.9 . . ?
C6 C16 C36 112.4(17) . . ?
C6 C16 C26 108(2) . . ?
C36 C16 C26 109(2) . . ?
C6 C16 H16 109.2 . . ?
C36 C16 H16 109.2 . . ?
C26 C16 H16 109.2 . . ?
C11 C21 H21A 109.5 . . ?
C11 C21 H21B 109.5 . . ?
H21A C21 H21B 109.5 . . ?
C11 C21 H21C 109.5 . . ?
H21A C21 H21C 109.5 . . ?
H21B C21 H21C 109.5 . . ?
C12 C22 H22A 109.5 . . ?
C12 C22 H22B 109.5 . . ?
H22A C22 H22B 109.5 . . ?
C12 C22 H22C 109.5 . . ?
H22A C22 H22C 109.5 . . ?
H22B C22 H22C 109.5 . . ?
C13 C23 H23A 109.5 . . ?
C13 C23 H23B 109.5 . . ?
H23A C23 H23B 109.5 . . ?
C13 C23 H23C 109.5 . . ?
H23A C23 H23C 109.5 . . ?
H23B C23 H23C 109.5 . . ?
C14 C24 H24A 109.5 . . ?
C14 C24 H24B 109.5 . . ?
H24A C24 H24B 109.5 . . ?
C14 C24 H24C 109.5 . . ?
H24A C24 H24C 109.5 . . ?
H24B C24 H24C 109.5 . . ?
C15 C25 C35 44.2(18) . . ?
C15 C25 H25A 109.5 . . ?
C35 C25 H25A 153.5 . . ?
C15 C25 H25B 109.5 . . ?
C35 C25 H25B 86.6 . . ?
H25A C25 H25B 109.5 . . ?
C15 C25 H25C 109.5 . . ?
C35 C25 H25C 83.2 . . ?
H25A C25 H25C 109.5 . . ?
H25B C25 H25C 109.5 . . ?
C16 C26 H26A 109.5 . . ?
C16 C26 H26B 109.5 . . ?
H26A C26 H26B 109.5 . . ?
C16 C26 H26C 109.5 . . ?
H26A C26 H26C 109.5 . . ?
H26B C26 H26C 109.5 . . ?
C11 C31 H31A 109.5 . . ?
C11 C31 H31B 109.5 . . ?
H31A C31 H31B 109.5 . . ?
C11 C31 H31C 109.5 . . ?
H31A C31 H31C 109.5 . . ?
H31B C31 H31C 109.5 . . ?
C12 C32 H32A 109.5 . . ?
C12 C32 H32B 109.5 . . ?
H32A C32 H32B 109.5 . . ?
C12 C32 H32C 109.5 . . ?
H32A C32 H32C 109.5 . . ?
H32B C32 H32C 109.5 . . ?
C13 C33 H33A 109.5 . . ?
C13 C33 H33B 109.5 . . ?
H33A C33 H33B 109.5 . . ?
C13 C33 H33C 109.5 . . ?
H33A C33 H33C 109.5 . . ?
H33B C33 H33C 109.5 . . ?
C14 C34 H34A 109.5 . . ?
C14 C34 H34B 109.5 . . ?
H34A C34 H34B 109.5 . . ?
C14 C34 H34C 109.5 . . ?
H34A C34 H34C 109.5 . . ?
H34B C34 H34C 109.5 . . ?
C15 C35 C25 39.5(16) . . ?
C15 C35 H35A 109.5 . . ?
C25 C35 H35A 102.6 . . ?
C15 C35 H35B 109.5 . . ?
C25 C35 H35B 142.7 . . ?
H35A C35 H35B 109.5 . . ?
C15 C35 H35C 109.5 . . ?
C25 C35 H35C 76.0 . . ?
H35A C35 H35C 109.5 . . ?
H35B C35 H35C 109.5 . . ?
C16 C36 H36A 109.5 . . ?
C16 C36 H36B 109.5 . . ?
H36A C36 H36B 109.5 . . ?
C16 C36 H36C 109.5 . . ?
H36A C36 H36C 109.5 . . ?
H36B C36 H36C 109.5 . . ?
C1 N1 N2 106.6(12) . . ?
C1 N1 Au1 134.5(11) . . ?
N2 N1 Au1 118.8(9) . . ?
C2 N2 N1 106.5(11) . . ?
C2 N2 Au2 133.2(12) . . ?
N1 N2 Au2 118.8(9) . . ?
C3 N3 N4 104.3(13) . . ?
C3 N3 Au2 133.2(10) . . ?
N4 N3 Au2 122.5(10) . . ?
C4 N4 N3 108.4(12) . . ?
C4 N4 Au3 133.5(11) . . ?
N3 N4 Au3 117.4(11) . . ?
C5 N5 N6 105.8(12) . . ?
C5 N5 Au3 134.6(12) . . ?
N6 N5 Au3 119.4(9) . . ?
C6 N6 N5 106.1(12) . . ?
C6 N6 Au1 130.6(10) . . ?
N5 N6 Au1 120.2(11) . . ?
C2 N7 C1 104.9(12) . . ?
C3 N8 C4 103.6(15) . . ?
C6 N9 C5 104.4(12) . . ?
N6 Au1 N1 177.1(12) . . ?
N6 Au1 Au2 100.9(9) . 2 ?
N1 Au1 Au2 82.0(10) . 2 ?
N6 Au1 Au2 119.9(4) . . ?
N1 Au1 Au2 60.7(4) . . ?
Au2 Au1 Au2 80.64(5) 2 . ?
N6 Au1 Au3 59.6(4) . . ?
N1 Au1 Au3 120.9(4) . . ?
Au2 Au1 Au3 93.67(4) 2 . ?
Au2 Au1 Au3 60.38(2) . . ?
N3 Au2 N2 175.4(13) . . ?
N3 Au2 Au1 81.2(9) . 2 ?
N2 Au2 Au1 103.3(9) . 2 ?
N3 Au2 Au1 119.7(4) . . ?
N2 Au2 Au1 60.8(3) . . ?
Au1 Au2 Au1 95.62(5) 2 . ?
N3 Au2 Au3 59.3(4) . . ?
N2 Au2 Au3 121.3(3) . . ?
Au1 Au2 Au3 83.11(4) 2 . ?
Au1 Au2 Au3 60.52(2) . . ?
N5 Au3 N4 173.0(12) . . ?
N5 Au3 Au3 80.4(10) . 2 ?
N4 Au3 Au3 106.6(9) . 2 ?
N5 Au3 Au2 119.4(3) . . ?
N4 Au3 Au2 60.5(3) . . ?
Au3 Au3 Au2 93.09(4) 2 . ?
N5 Au3 Au1 60.3(3) . . ?
N4 Au3 Au1 119.3(3) . . ?
Au3 Au3 Au1 82.50(5) 2 . ?
Au2 Au3 Au1 59.10(2) . . ?
 
_diffrn_measured_fraction_theta_max    0.387
_diffrn_reflns_theta_full              26.21
_diffrn_measured_fraction_theta_full   0.387
_refine_diff_density_max    0.985
_refine_diff_density_min   -0.725
_refine_diff_density_rms    0.145

##END

#######################################################################
#
#                 Cambridge Crystallographic Data Centre
#                                CCDC 
#
#######################################################################
#
# If this CIF has been generated directly or indirectly from an entry in the 
# Cambridge Structural Database, then it will include bibliographic, chemical, 
# crystal, experimental, refinement or atomic coordinate data resulting from 
# the CCDC's data processing and validation procedures. Files generated from 
# CSD entries are Copyright 2011 Cambridge Crystallographic Data Centre. They 
# may be used in bona fide research applications only, and may not be copied or 
# further disseminated in any form, whether machine-readable or not, except for 
# the purposes of generating routine backup copies on your local computer 
# system.
# 
# Files arising from any other source may also contain material that is the 
# copyright of third parties, including the originator, and you should check 
# with the originator concerning the permitted uses of the information 
# contained in this CIF.
#
# For further information on the CCDC and the free tools enCIFer and Mercury
# for validating and visualising CIF files, please visit www.ccdc.cam.ac.uk
#
#######################################################################

data_1.93GPa_Au3triazole-FORM-II
_database_code_depnum_ccdc_archive 'CCDC 1405881'
_audit_creation_method            SHELXL-97
_publ_contact_author_name         'Christopher H. Woodall'
_publ_contact_author_email        christopherhwoodall@gmail.com 
_chemical_name_systematic
;
tris(3,5-diisopropyl-1,2,4-triazolato-N,N)-tri-gold(I)
;
_chemical_formula_moiety   'C24 H42 Au3 N9' 
_chemical_formula_sum      'C24 H42 Au3 N9' 
_chemical_formula_weight   1047.57
loop_
 _atom_type_symbol
 _atom_type_description
 _atom_type_scat_dispersion_real
 _atom_type_scat_dispersion_imag
 _atom_type_scat_source
 'C'  'C'   0.0029   0.0015
 'International Tables Vol C Tables 4.2.6.8 and 6.1.1.4'
 'H'  'H'   0.0000   0.0000
 'International Tables Vol C Tables 4.2.6.8 and 6.1.1.4'
 'N'  'N'   0.0057   0.0031
 'International Tables Vol C Tables 4.2.6.8 and 6.1.1.4'
 'Au'  'Au'   -1.622   8.407
 'International Tables Vol C Tables 4.2.6.8 and 6.1.1.4' 
_symmetry_cell_setting          'monoclinic'
_symmetry_space_group_name_H-M   'C 2/c'
_symmetry_Int_Tables_number      15
_space_group_name_H-M_alt        'C 1 2/c 1'
_space_group_name_Hall           '-C 2yc'
loop_
  _space_group_symop_id
  _space_group_symop_operation_xyz
 1 'x, y, z'
 2 '-x, y, -z+1/2'
 3 'x+1/2, y+1/2, z'
 4 '-x+1/2, y+1/2, -z+1/2'
 5 '-x, -y, -z'
 6 'x, -y, z-1/2'
 7 '-x+1/2, -y+1/2, -z'
 8 'x+1/2, -y+1/2, z-1/2'
_cell_length_a                   23.4383(14)
_cell_length_b                   13.7533(6)
_cell_length_c                   19.341(4)
_cell_angle_alpha                90.00
_cell_angle_beta                 121.812(6)
_cell_angle_gamma                90.00
_cell_volume                     5298.1(12)
_cell_formula_units_Z            8
_cell_measurement_temperature    296(2)
_cell_measurement_reflns_used    4204
_cell_measurement_theta_min        2.93
_cell_measurement_theta_max       26.06
_exptl_crystal_description       Block
_exptl_crystal_colour            colourless
_exptl_crystal_size_max          0.07
_exptl_crystal_size_mid          0.03
_exptl_crystal_size_min          0.03
_exptl_crystal_density_diffrn     2.627
_exptl_crystal_density_method     'not measured'
_exptl_crystal_F_000              3888
_exptl_absorpt_coefficient_mu     14.803
_exptl_absorpt_correction_T_min  0.8029
_exptl_absorpt_correction_T_max  1.0000
_exptl_absorpt_correction_type   multi-scan
_exptl_absorpt_process_details
;
SADABS
;
_exptl_special_details            
;
Data was collected in a Merril Bassett DAC and collected in 
one orientation due to time constraints.
Opening angle of 40 degrees.
PLAT201_ALERT_2_A Isotropic non-H Atoms in Main Residue(s) .. 33 Report
Not all atoms could be refined anisotropically across all 
data sets so to remain consistent through-out all 
datasets only Au was refined anisotropically.
PLAT412_ALERT_2_A Short Intra XH3 .. XHn H25C .. H35C .. 1.68 Ang.  
Short inter-hydrogen distances are to be expected in
 a high-pressure study
;
_diffrn_ambient_temperature       296(2)
_diffrn_radiation_wavelength      0.6889
_diffrn_radiation_type            synchrotron 
_diffrn_radiation_monochromator   synchrotron
_diffrn_measurement_device
;
CrystalLogic Kappa (3 circle)
;
_diffrn_measurement_device_type   
;
Rigaku Saturn724+ (2x2 bin mode)
;
_diffrn_measurement_method        '\f and \w scans' 
_diffrn_detector_area_resol_mean  ?
_diffrn_standards_number          0
_diffrn_standards_interval_count  ? 
_diffrn_standards_interval_time   ? 
_diffrn_standards_decay_%         ? 
_diffrn_reflns_number             9760
_diffrn_reflns_av_R_equivalents   0.0385
_diffrn_reflns_av_sigmaI/netI     0.0407
_diffrn_reflns_limit_h_min        -28
_diffrn_reflns_limit_h_max        29
_diffrn_reflns_limit_k_min        -18
_diffrn_reflns_limit_k_max        16
_diffrn_reflns_limit_l_min        -21
_diffrn_reflns_limit_l_max        20
_diffrn_reflns_theta_min          2.93
_diffrn_reflns_theta_max          26.95
_reflns_number_total              2385
_reflns_number_gt                 1866
_reflns_threshold_expression      >2sigma(I)
 
_refine_special_details
;
 Refinement of F^2^ against ALL reflections.  The weighted R-factor wR and
 goodness of fit S are based on F^2^, conventional R-factors R are based
 on F, with F set to zero for negative F^2^. The threshold expression of
 F^2^ > 2sigma(F^2^) is used only for calculating R-factors(gt) etc. and is
 not relevant to the choice of reflections for refinement.  R-factors based
 on F^2^ are statistically about twice as large as those based on F, and R-
 factors based on ALL data will be even larger.
;
 
_refine_ls_structure_factor_coef  Fsqd
_refine_ls_matrix_type            full
_refine_ls_weighting_scheme       calc
_refine_ls_weighting_details
 'calc w=1/[\s^2^(Fo^2^)+(0.0726P)^2^+173.3971P] where P=(Fo^2^+2Fc^2^)/3'
_atom_sites_solution_primary      direct
_atom_sites_solution_secondary    difmap
_atom_sites_solution_hydrogens    geom
_refine_ls_hydrogen_treatment     constr
_refine_ls_extinction_method      none
_refine_ls_extinction_coef        ?
_refine_ls_number_reflns          2385
_refine_ls_number_parameters      165
_refine_ls_number_restraints      27
_refine_ls_R_factor_all           0.0730
_refine_ls_R_factor_gt            0.0519
_refine_ls_wR_factor_ref          0.1540
_refine_ls_wR_factor_gt           0.1354
_refine_ls_goodness_of_fit_ref    1.036
_refine_ls_restrained_S_all       1.032
_refine_ls_shift/su_max           0.000
_refine_ls_shift/su_mean          0.000
 
loop_
 _atom_site_label
 _atom_site_type_symbol
 _atom_site_fract_x
 _atom_site_fract_y
 _atom_site_fract_z
 _atom_site_U_iso_or_equiv
 _atom_site_adp_type
 _atom_site_occupancy
 _atom_site_symmetry_multiplicity
 _atom_site_calc_flag
 _atom_site_refinement_flags
 _atom_site_disorder_assembly
 _atom_site_disorder_group
C1 C 0.018(2) 0.2110(15) 0.125(3) 0.066(6) Uiso 1 1 d . . .
C2 C -0.0587(19) 0.2398(15) 0.148(3) 0.065(6) Uiso 1 1 d D . .
C3 C -0.2165(16) -0.0850(12) 0.151(3) 0.062(6) Uiso 1 1 d D . .
C4 C -0.1905(15) -0.2299(11) 0.142(3) 0.062(6) Uiso 1 1 d D . .
C5 C 0.0500(18) -0.3031(12) 0.134(3) 0.066(6) Uiso 1 1 d D . .
C6 C 0.1083(16) -0.1830(10) 0.136(3) 0.049(5) Uiso 1 1 d D . .
C11 C 0.071(2) 0.2264(18) 0.103(3) 0.080(7) Uiso 1 1 d D . .
H11 H 0.0441 0.2777 0.0619 0.096 Uiso 1 1 calc R . .
C12 C -0.1138(18) 0.2853(13) 0.152(3) 0.065(6) Uiso 1 1 d D . .
H12 H -0.1164 0.2518 0.1963 0.078 Uiso 1 1 calc R . .
C13 C -0.252(2) 0.0023(19) 0.156(4) 0.102(11) Uiso 1 1 d D . .
H13 H -0.2717 -0.0241 0.1868 0.122 Uiso 1 1 calc R . .
C14 C -0.188(2) -0.3404(12) 0.142(3) 0.069(6) Uiso 1 1 d D . .
H14 H -0.1408 -0.3642 0.1697 0.083 Uiso 1 1 calc R . .
C15 C 0.017(2) -0.4017(17) 0.118(4) 0.114(12) Uiso 1 1 d D . .
H15 H -0.0189 -0.4059 0.0590 0.137 Uiso 1 1 calc R . .
C16 C 0.1561(13) -0.1187(13) 0.127(2) 0.060(6) Uiso 1 1 d D . .
H16 H 0.1613 -0.0573 0.1576 0.072 Uiso 1 1 calc R . .
C21 C 0.066(3) 0.157(2) 0.043(3) 0.113(11) Uiso 1 1 d D . .
H21A H 0.0659 0.1928 -0.0011 0.170 Uiso 1 1 calc R . .
H21B H 0.0245 0.1196 0.0205 0.170 Uiso 1 1 calc R . .
H21C H 0.1047 0.1131 0.0688 0.170 Uiso 1 1 calc R . .
C22 C -0.179(2) 0.274(2) 0.076(3) 0.109(11) Uiso 1 1 d D . .
H22A H -0.1891 0.2042 0.0634 0.163 Uiso 1 1 calc R . .
H22B H -0.1782 0.3053 0.0311 0.163 Uiso 1 1 calc R . .
H22C H -0.2146 0.3034 0.0815 0.163 Uiso 1 1 calc R . .
C23 C -0.306(4) 0.022(5) 0.085(4) 0.31(5) Uiso 1 1 d D . .
H23A H -0.3284 -0.0393 0.0578 0.461 Uiso 1 1 calc R . .
H23B H -0.2935 0.0570 0.0508 0.461 Uiso 1 1 calc R . .
H23C H -0.3368 0.0617 0.0927 0.461 Uiso 1 1 calc R . .
C24 C -0.226(2) -0.367(3) 0.056(3) 0.143(16) Uiso 1 1 d D . .
H24A H -0.2035 -0.3404 0.0293 0.215 Uiso 1 1 calc R . .
H24B H -0.2716 -0.3398 0.0297 0.215 Uiso 1 1 calc R . .
H24C H -0.2287 -0.4378 0.0504 0.215 Uiso 1 1 calc R . .
C25 C -0.004(4) -0.439(4) 0.161(5) 0.19(2) Uiso 1 1 d D . .
H25A H -0.0390 -0.3961 0.1583 0.292 Uiso 1 1 calc R . .
H25B H 0.0328 -0.4448 0.2174 0.292 Uiso 1 1 calc R . .
H25C H -0.0236 -0.5029 0.1395 0.292 Uiso 1 1 calc R . .
C26 C 0.1271(17) -0.092(2) 0.039(2) 0.086(8) Uiso 1 1 d D . .
H26A H 0.1028 -0.1474 0.0047 0.129 Uiso 1 1 calc R . .
H26B H 0.1635 -0.0730 0.0312 0.129 Uiso 1 1 calc R . .
H26C H 0.0962 -0.0368 0.0254 0.129 Uiso 1 1 calc R . .
C31 C 0.126(2) 0.293(3) 0.156(4) 0.156(18) Uiso 1 1 d D . .
H31A H 0.1509 0.3091 0.1291 0.234 Uiso 1 1 calc R . .
H31B H 0.1568 0.2607 0.2079 0.234 Uiso 1 1 calc R . .
H31C H 0.1083 0.3520 0.1651 0.234 Uiso 1 1 calc R . .
C32 C -0.103(2) 0.3908(13) 0.172(3) 0.077(7) Uiso 1 1 d D . .
H32A H -0.0630 0.3994 0.2266 0.115 Uiso 1 1 calc R . .
H32B H -0.1422 0.4177 0.1710 0.115 Uiso 1 1 calc R . .
H32C H -0.0966 0.4246 0.1322 0.115 Uiso 1 1 calc R . .
C33 C -0.217(3) 0.077(2) 0.202(4) 0.119(12) Uiso 1 1 d D . .
H33A H -0.1839 0.0545 0.2568 0.178 Uiso 1 1 calc R . .
H33B H -0.2482 0.1226 0.2051 0.178 Uiso 1 1 calc R . .
H33C H -0.1948 0.1103 0.1781 0.178 Uiso 1 1 calc R . .
C34 C -0.224(3) -0.3850(18) 0.180(4) 0.084(8) Uiso 1 1 d D . .
H34A H -0.2719 -0.3698 0.1466 0.126 Uiso 1 1 calc R . .
H34B H -0.2054 -0.3586 0.2349 0.126 Uiso 1 1 calc R . .
H34C H -0.2177 -0.4557 0.1831 0.126 Uiso 1 1 calc R . .
C35 C 0.064(3) -0.477(3) 0.136(5) 0.18(2) Uiso 1 1 d D . .
H35A H 0.1077 -0.4598 0.1838 0.268 Uiso 1 1 calc R . .
H35B H 0.0699 -0.4866 0.0891 0.268 Uiso 1 1 calc R . .
H35C H 0.0480 -0.5377 0.1460 0.268 Uiso 1 1 calc R . .
C36 C 0.2248(15) -0.1671(17) 0.168(3) 0.077(7) Uiso 1 1 d D . .
H36A H 0.2558 -0.1260 0.1614 0.116 Uiso 1 1 calc R . .
H36B H 0.2208 -0.2307 0.1429 0.116 Uiso 1 1 calc R . .
H36C H 0.2421 -0.1758 0.2261 0.116 Uiso 1 1 calc R . .
N1 N 0.0046(16) 0.1282(11) 0.146(2) 0.056(4) Uiso 1 1 d . . .
N2 N -0.0473(15) 0.1429(11) 0.159(2) 0.056(4) Uiso 1 1 d . . .
N3 N -0.1586(14) -0.0793(10) 0.154(2) 0.061(5) Uiso 1 1 d D . .
N4 N -0.1419(13) -0.1729(9) 0.149(2) 0.053(4) Uiso 1 1 d D . .
N5 N 0.0264(14) -0.2242(9) 0.152(2) 0.050(4) Uiso 1 1 d D . .
N6 N 0.0630(14) -0.1452(9) 0.150(2) 0.053(4) Uiso 1 1 d D . .
N7 N -0.0199(15) 0.2843(11) 0.125(2) 0.056(4) Uiso 1 1 d . . .
N8 N -0.2401(15) -0.1763(11) 0.138(2) 0.070(5) Uiso 1 1 d D . .
N9 N 0.1016(15) -0.2797(10) 0.126(2) 0.058(5) Uiso 1 1 d D . .
Au1 Au 0.03431(8) -0.01030(5) 0.15084(12) 0.0605(10) Uani 1 1 d . . .
Au2 Au -0.10151(8) 0.03117(5) 0.15892(12) 0.0656(11) Uani 1 1 d . . .
Au3 Au -0.05614(8) -0.19930(6) 0.15422(12) 0.0639(9) Uani 1 1 d . . .
 
loop_
 _atom_site_aniso_label
 _atom_site_aniso_U_11
 _atom_site_aniso_U_22
 _atom_site_aniso_U_33
 _atom_site_aniso_U_23
 _atom_site_aniso_U_13
 _atom_site_aniso_U_12
Au1 0.0579(19) 0.0581(5) 0.075(3) -0.0060(6) 0.042(2) -0.0076(5)
Au2 0.075(2) 0.0600(5) 0.080(3) -0.0023(6) 0.054(2) -0.0143(5)
Au3 0.0669(18) 0.0677(5) 0.079(3) -0.0051(6) 0.053(2) -0.0135(5)
 
_geom_special_details
;
 All esds (except the esd in the dihedral angle between two l.s. planes)
 are estimated using the full covariance matrix.  The cell esds are taken
 into account individually in the estimation of esds in distances, angles
 and torsion angles; correlations between esds in cell parameters are only
 used when they are defined by crystal symmetry.  An approximate (isotropic)
 treatment of cell esds is used for estimating esds involving l.s. planes.
;
 
loop_
 _geom_bond_atom_site_label_1
 _geom_bond_atom_site_label_2
 _geom_bond_distance
 _geom_bond_site_symmetry_2
 _geom_bond_publ_flag
C1 N1 1.30(3) . ?
C1 N7 1.34(3) . ?
C1 C11 1.52(3) . ?
C2 N7 1.34(2) . ?
C2 N2 1.35(3) . ?
C2 C12 1.478(18) . ?
C3 N3 1.328(17) . ?
C3 N8 1.342(17) . ?
C3 C13 1.488(18) . ?
C4 N4 1.328(17) . ?
C4 N8 1.347(17) . ?
C4 C14 1.520(17) . ?
C5 N9 1.336(16) . ?
C5 N5 1.345(16) . ?
C5 C15 1.507(18) . ?
C6 N6 1.336(15) . ?
C6 N9 1.342(15) . ?
C6 C16 1.505(16) . ?
C11 C21 1.465(19) . ?
C11 C31 1.47(2) . ?
C11 H11 1.0000 . ?
C12 C22 1.48(2) . ?
C12 C32 1.489(18) . ?
C12 H12 1.0000 . ?
C13 C33 1.32(2) . ?
C13 C23 1.32(2) . ?
C13 H13 1.0000 . ?
C14 C24 1.47(2) . ?
C14 C34 1.502(18) . ?
C14 H14 1.0000 . ?
C15 C25 1.289(19) . ?
C15 C35 1.418(19) . ?
C15 H15 1.0000 . ?
C16 C26 1.50(2) . ?
C16 C36 1.522(19) . ?
C16 H16 1.0000 . ?
C21 H21A 0.9800 . ?
C21 H21B 0.9800 . ?
C21 H21C 0.9800 . ?
C22 H22A 0.9800 . ?
C22 H22B 0.9800 . ?
C22 H22C 0.9800 . ?
C23 H23A 0.9800 . ?
C23 H23B 0.9800 . ?
C23 H23C 0.9800 . ?
C24 H24A 0.9800 . ?
C24 H24B 0.9800 . ?
C24 H24C 0.9800 . ?
C25 C35 1.99(6) . ?
C25 H25A 0.9800 . ?
C25 H25B 0.9800 . ?
C25 H25C 0.9800 . ?
C26 H26A 0.9800 . ?
C26 H26B 0.9800 . ?
C26 H26C 0.9800 . ?
C31 H31A 0.9800 . ?
C31 H31B 0.9800 . ?
C31 H31C 0.9800 . ?
C32 H32A 0.9800 . ?
C32 H32B 0.9800 . ?
C32 H32C 0.9800 . ?
C33 H33A 0.9800 . ?
C33 H33B 0.9800 . ?
C33 H33C 0.9800 . ?
C34 H34A 0.9800 . ?
C34 H34B 0.9800 . ?
C34 H34C 0.9800 . ?
C35 H35A 0.9800 . ?
C35 H35B 0.9800 . ?
C35 H35C 0.9800 . ?
C36 H36A 0.9800 . ?
C36 H36B 0.9800 . ?
C36 H36C 0.9800 . ?
N1 N2 1.37(2) . ?
N1 Au1 2.014(16) . ?
N2 Au2 1.997(16) . ?
N3 N4 1.364(15) . ?
N3 Au2 1.995(16) . ?
N4 Au3 1.994(16) . ?
N5 N6 1.395(15) . ?
N5 Au3 1.990(16) . ?
N6 Au1 1.976(13) . ?
Au1 Au2 3.199(3) 2 ?
Au1 Au2 3.3179(12) . ?
Au1 Au3 3.3767(11) . ?
Au2 Au1 3.199(3) 2 ?
Au2 Au3 3.3599(11) . ?
Au3 Au3 3.221(4) 2 ?
 
loop_
 _geom_angle_atom_site_label_1
 _geom_angle_atom_site_label_2
 _geom_angle_atom_site_label_3
 _geom_angle
 _geom_angle_site_symmetry_1
 _geom_angle_site_symmetry_3
 _geom_angle_publ_flag
N1 C1 N7 112.9(19) . . ?
N1 C1 C11 125(2) . . ?
N7 C1 C11 122(2) . . ?
N7 C2 N2 112.9(16) . . ?
N7 C2 C12 126(2) . . ?
N2 C2 C12 121.0(17) . . ?
N3 C3 N8 112.1(16) . . ?
N3 C3 C13 122(2) . . ?
N8 C3 C13 125(2) . . ?
N4 C4 N8 110.6(15) . . ?
N4 C4 C14 124.1(17) . . ?
N8 C4 C14 125.2(17) . . ?
N9 C5 N5 110.9(15) . . ?
N9 C5 C15 125.8(18) . . ?
N5 C5 C15 123.1(18) . . ?
N6 C6 N9 111.8(13) . . ?
N6 C6 C16 121.0(13) . . ?
N9 C6 C16 127.1(14) . . ?
C21 C11 C31 128(3) . . ?
C21 C11 C1 114(3) . . ?
C31 C11 C1 117(3) . . ?
C21 C11 H11 93.8 . . ?
C31 C11 H11 93.8 . . ?
C1 C11 H11 93.8 . . ?
C2 C12 C22 112(3) . . ?
C2 C12 C32 113(2) . . ?
C22 C12 C32 108(3) . . ?
C2 C12 H12 107.7 . . ?
C22 C12 H12 107.7 . . ?
C32 C12 H12 107.7 . . ?
C33 C13 C23 117(4) . . ?
C33 C13 C3 121(3) . . ?
C23 C13 C3 111(5) . . ?
C33 C13 H13 101.2 . . ?
C23 C13 H13 101.2 . . ?
C3 C13 H13 101.2 . . ?
C24 C14 C34 107(4) . . ?
C24 C14 C4 104(3) . . ?
C34 C14 C4 112.4(18) . . ?
C24 C14 H14 111.0 . . ?
C34 C14 H14 111.0 . . ?
C4 C14 H14 111.0 . . ?
C25 C15 C35 94(4) . . ?
C25 C15 C5 124(4) . . ?
C35 C15 C5 111(3) . . ?
C25 C15 H15 108.7 . . ?
C35 C15 H15 108.7 . . ?
C5 C15 H15 108.7 . . ?
C26 C16 C6 111(3) . . ?
C26 C16 C36 115(2) . . ?
C6 C16 C36 109(2) . . ?
C26 C16 H16 107.3 . . ?
C6 C16 H16 107.3 . . ?
C36 C16 H16 107.3 . . ?
C11 C21 H21A 109.5 . . ?
C11 C21 H21B 109.5 . . ?
H21A C21 H21B 109.5 . . ?
C11 C21 H21C 109.5 . . ?
H21A C21 H21C 109.5 . . ?
H21B C21 H21C 109.5 . . ?
C12 C22 H22A 109.5 . . ?
C12 C22 H22B 109.5 . . ?
H22A C22 H22B 109.5 . . ?
C12 C22 H22C 109.5 . . ?
H22A C22 H22C 109.5 . . ?
H22B C22 H22C 109.5 . . ?
C13 C23 H23A 109.5 . . ?
C13 C23 H23B 109.5 . . ?
H23A C23 H23B 109.5 . . ?
C13 C23 H23C 109.5 . . ?
H23A C23 H23C 109.5 . . ?
H23B C23 H23C 109.5 . . ?
C14 C24 H24A 109.5 . . ?
C14 C24 H24B 109.5 . . ?
H24A C24 H24B 109.5 . . ?
C14 C24 H24C 109.5 . . ?
H24A C24 H24C 109.5 . . ?
H24B C24 H24C 109.5 . . ?
C15 C25 C35 45(2) . . ?
C15 C25 H25A 109.5 . . ?
C35 C25 H25A 154.8 . . ?
C15 C25 H25B 109.5 . . ?
C35 C25 H25B 83.8 . . ?
H25A C25 H25B 109.5 . . ?
C15 C25 H25C 109.5 . . ?
C35 C25 H25C 84.6 . . ?
H25A C25 H25C 109.5 . . ?
H25B C25 H25C 109.5 . . ?
C16 C26 H26A 109.5 . . ?
C16 C26 H26B 109.5 . . ?
H26A C26 H26B 109.5 . . ?
C16 C26 H26C 109.5 . . ?
H26A C26 H26C 109.5 . . ?
H26B C26 H26C 109.5 . . ?
C11 C31 H31A 109.5 . . ?
C11 C31 H31B 109.5 . . ?
H31A C31 H31B 109.5 . . ?
C11 C31 H31C 109.5 . . ?
H31A C31 H31C 109.5 . . ?
H31B C31 H31C 109.5 . . ?
C12 C32 H32A 109.5 . . ?
C12 C32 H32B 109.5 . . ?
H32A C32 H32B 109.5 . . ?
C12 C32 H32C 109.5 . . ?
H32A C32 H32C 109.5 . . ?
H32B C32 H32C 109.5 . . ?
C13 C33 H33A 109.5 . . ?
C13 C33 H33B 109.5 . . ?
H33A C33 H33B 109.5 . . ?
C13 C33 H33C 109.5 . . ?
H33A C33 H33C 109.5 . . ?
H33B C33 H33C 109.5 . . ?
C14 C34 H34A 109.5 . . ?
C14 C34 H34B 109.5 . . ?
H34A C34 H34B 109.5 . . ?
C14 C34 H34C 109.5 . . ?
H34A C34 H34C 109.5 . . ?
H34B C34 H34C 109.5 . . ?
C15 C35 C25 40.3(18) . . ?
C15 C35 H35A 109.5 . . ?
C25 C35 H35A 105.6 . . ?
C15 C35 H35B 109.5 . . ?
C25 C35 H35B 140.8 . . ?
H35A C35 H35B 109.5 . . ?
C15 C35 H35C 109.5 . . ?
C25 C35 H35C 73.7 . . ?
H35A C35 H35C 109.5 . . ?
H35B C35 H35C 109.5 . . ?
C16 C36 H36A 109.5 . . ?
C16 C36 H36B 109.5 . . ?
H36A C36 H36B 109.5 . . ?
C16 C36 H36C 109.5 . . ?
H36A C36 H36C 109.5 . . ?
H36B C36 H36C 109.5 . . ?
C1 N1 N2 107.8(17) . . ?
C1 N1 Au1 134.9(14) . . ?
N2 N1 Au1 116.9(11) . . ?
C2 N2 N1 103.8(14) . . ?
C2 N2 Au2 133.2(16) . . ?
N1 N2 Au2 120.7(11) . . ?
C3 N3 N4 105.4(15) . . ?
C3 N3 Au2 133.8(11) . . ?
N4 N3 Au2 120.8(11) . . ?
C4 N4 N3 107.6(14) . . ?
C4 N4 Au3 133.2(11) . . ?
N3 N4 Au3 119.2(12) . . ?
C5 N5 N6 106.3(13) . . ?
C5 N5 Au3 133.1(14) . . ?
N6 N5 Au3 118.9(10) . . ?
C6 N6 N5 105.5(12) . . ?
C6 N6 Au1 132.7(10) . . ?
N5 N6 Au1 121.0(11) . . ?
C2 N7 C1 102.5(16) . . ?
C3 N8 C4 104.0(17) . . ?
C5 N9 C6 105.4(14) . . ?
N6 Au1 N1 177.3(12) . . ?
N6 Au1 Au2 102.3(11) . 2 ?
N1 Au1 Au2 80.2(11) . 2 ?
N6 Au1 Au2 120.0(4) . . ?
N1 Au1 Au2 61.3(5) . . ?
Au2 Au1 Au2 79.52(6) 2 . ?
N6 Au1 Au3 59.8(4) . . ?
N1 Au1 Au3 121.5(5) . . ?
Au2 Au1 Au3 92.78(5) 2 . ?
Au2 Au1 Au3 60.24(2) . . ?
N3 Au2 N2 177.5(15) . . ?
N3 Au2 Au1 80.2(10) . 2 ?
N2 Au2 Au1 102.3(11) . 2 ?
N3 Au2 Au1 120.3(4) . . ?
N2 Au2 Au1 60.3(5) . . ?
Au1 Au2 Au1 96.93(6) 2 . ?
N3 Au2 Au3 59.6(4) . . ?
N2 Au2 Au3 121.0(5) . . ?
Au1 Au2 Au3 83.80(5) 2 . ?
Au1 Au2 Au3 60.75(2) . . ?
N5 Au3 N4 176.4(13) . . ?
N5 Au3 Au3 79.2(10) . 2 ?
N4 Au3 Au3 104.3(10) . 2 ?
N5 Au3 Au2 119.2(4) . . ?
N4 Au3 Au2 60.3(4) . . ?
Au3 Au3 Au2 92.71(5) 2 . ?
N5 Au3 Au1 60.2(3) . . ?
N4 Au3 Au1 119.1(4) . . ?
Au3 Au3 Au1 83.20(5) 2 . ?
Au2 Au3 Au1 59.01(2) . . ?
 
_diffrn_measured_fraction_theta_max    0.378
_diffrn_reflns_theta_full              26.95
_diffrn_measured_fraction_theta_full   0.377
_refine_diff_density_max    0.898
_refine_diff_density_min   -1.151
_refine_diff_density_rms    0.156

##END

#######################################################################
#
#                 Cambridge Crystallographic Data Centre
#                                CCDC 
#
#######################################################################
#
# If this CIF has been generated directly or indirectly from an entry in the 
# Cambridge Structural Database, then it will include bibliographic, chemical, 
# crystal, experimental, refinement or atomic coordinate data resulting from 
# the CCDC's data processing and validation procedures. Files generated from 
# CSD entries are Copyright 2011 Cambridge Crystallographic Data Centre. They 
# may be used in bona fide research applications only, and may not be copied or 
# further disseminated in any form, whether machine-readable or not, except for 
# the purposes of generating routine backup copies on your local computer 
# system.
# 
# Files arising from any other source may also contain material that is the 
# copyright of third parties, including the originator, and you should check 
# with the originator concerning the permitted uses of the information 
# contained in this CIF.
#
# For further information on the CCDC and the free tools enCIFer and Mercury
# for validating and visualising CIF files, please visit www.ccdc.cam.ac.uk
#
#######################################################################

data_2.26GPa_Au3triazole-FORM-II
_database_code_depnum_ccdc_archive 'CCDC 1405882'
_audit_creation_method            SHELXL-97
_publ_contact_author_name         'Christopher H. Woodall'
_publ_contact_author_email        christopherhwoodall@gmail.com 
_chemical_name_systematic
;
tris(3,5-diisopropyl-1,2,4-triazolato-N,N)-tri-gold(I)
;
_chemical_formula_moiety   'C24 H42 Au3 N9' 
_chemical_formula_sum      'C24 H42 Au3 N9' 
_chemical_formula_weight   1047.57
loop_
 _atom_type_symbol
 _atom_type_description
 _atom_type_scat_dispersion_real
 _atom_type_scat_dispersion_imag
 _atom_type_scat_source
 'C'  'C'   0.0029   0.0015
 'International Tables Vol C Tables 4.2.6.8 and 6.1.1.4'
 'H'  'H'   0.0000   0.0000
 'International Tables Vol C Tables 4.2.6.8 and 6.1.1.4'
 'N'  'N'   0.0057   0.0031
 'International Tables Vol C Tables 4.2.6.8 and 6.1.1.4'
 'Au'  'Au'  -1.622   8.407
 'International Tables Vol C Tables 4.2.6.8 and 6.1.1.4' 
_symmetry_cell_setting          'monoclinic'
_symmetry_space_group_name_H-M   'C 2/c'
_symmetry_Int_Tables_number      15
_space_group_name_H-M_alt        'C 1 2/c 1'
_space_group_name_Hall           '-C 2yc'
loop_
  _space_group_symop_id
  _space_group_symop_operation_xyz
 1 'x, y, z'
 2 '-x, y, -z+1/2'
 3 'x+1/2, y+1/2, z'
 4 '-x+1/2, y+1/2, -z+1/2'
 5 '-x, -y, -z'
 6 'x, -y, z-1/2'
 7 '-x+1/2, -y+1/2, -z'
 8 'x+1/2, -y+1/2, z-1/2'
_cell_length_a                     23.4449(14)
_cell_length_b                     13.6963(7)
_cell_length_c                     19.285(2)
_cell_angle_alpha                  90.00
_cell_angle_beta                   121.920(10)
_cell_angle_gamma                  90.00
_cell_volume                       5256.2(8)
_cell_formula_units_Z              8
_cell_measurement_temperature      296(2)
_cell_measurement_reflns_used    3994
_cell_measurement_theta_min        2.93
_cell_measurement_theta_max       26.48
_exptl_crystal_description       Block
_exptl_crystal_colour            colourless
_exptl_crystal_size_max          0.07
_exptl_crystal_size_mid          0.03
_exptl_crystal_size_min          0.03
_exptl_crystal_density_diffrn     2.648
_exptl_crystal_density_method     'not measured'
_exptl_crystal_F_000              3888
_exptl_absorpt_coefficient_mu     14.921
_exptl_absorpt_correction_T_min  0.7740
_exptl_absorpt_correction_T_max  1.0000
_exptl_absorpt_correction_type   multi-scan
_exptl_absorpt_process_details
;
SADABS
;
_exptl_special_details  
;
Data was collected in a Merril Bassett DAC and collected in one 
orientation due to time constraints.
Opening angle of 40 degrees.
PLAT029_ALERT_3_A _diffrn_measured_fraction_theta_full Low ..0.321 Note
Low completeness due to shadowing of diffraction from the cell. 
PLAT201_ALERT_2_A Isotropic non-H Atoms in Main Residue(s) .. 33 Report
Not all atoms could be refined anisotropically across all data sets 
so to remain consistent through-out all 
datasets only Au was refined anisotropically.
PLAT412_ALERT_2_B Short Intra XH3 .. XHn H25C .. H35C .. 1.75 Ang.  
Short inter-hydrogen distances are to be expected in 
a high-pressure study
;
_diffrn_ambient_temperature       296(2)
_diffrn_radiation_wavelength      0.6889
_diffrn_radiation_type            synchrotron 
_diffrn_radiation_monochromator   synchrotron
_diffrn_measurement_device
;
CrystalLogic Kappa (3 circle)
;
_diffrn_measurement_device_type   
;
Rigaku Saturn724+ (2x2 bin mode)
;
_diffrn_measurement_method        '\f and \w scans' 
_diffrn_detector_area_resol_mean  ?
_diffrn_standards_number          0
_diffrn_standards_interval_count  ? 
_diffrn_standards_interval_time   ? 
_diffrn_standards_decay_%         ? 
_diffrn_reflns_number             9831
_diffrn_reflns_av_R_equivalents   0.0430
_diffrn_reflns_av_sigmaI/netI     0.0496
_diffrn_reflns_limit_h_min        -31
_diffrn_reflns_limit_h_max        28
_diffrn_reflns_limit_k_min        -16
_diffrn_reflns_limit_k_max        18
_diffrn_reflns_limit_l_min        -21
_diffrn_reflns_limit_l_max        22
_diffrn_reflns_theta_min          2.88
_diffrn_reflns_theta_max          29.14
_reflns_number_total              2496
_reflns_number_gt                 1783
_reflns_threshold_expression      >2sigma(I)
 
_computing_data_collection        ?
_computing_cell_refinement        ?
_computing_data_reduction         ?
_computing_structure_solution     ?
_computing_structure_refinement   'SHELXL-97 (Sheldrick, 1997)'
_computing_molecular_graphics     ?
_computing_publication_material   ?
 
_refine_special_details
;
 Refinement of F^2^ against ALL reflections.  The weighted R-factor wR and
 goodness of fit S are based on F^2^, conventional R-factors R are based
 on F, with F set to zero for negative F^2^. The threshold expression of
 F^2^ > 2sigma(F^2^) is used only for calculating R-factors(gt) etc. and is
 not relevant to the choice of reflections for refinement.  R-factors based
 on F^2^ are statistically about twice as large as those based on F, and R-
 factors based on ALL data will be even larger.
;
 
_refine_ls_structure_factor_coef  Fsqd
_refine_ls_matrix_type            full
_refine_ls_weighting_scheme       calc
_refine_ls_weighting_details
 'calc w=1/[\s^2^(Fo^2^)+(0.1022P)^2^+367.1920P] where P=(Fo^2^+2Fc^2^)/3'
_atom_sites_solution_primary      direct
_atom_sites_solution_secondary    difmap
_atom_sites_solution_hydrogens    geom
_refine_ls_hydrogen_treatment     constr
_refine_ls_extinction_method      none
_refine_ls_extinction_coef        ?
_refine_ls_number_reflns          2496
_refine_ls_number_parameters      163
_refine_ls_number_restraints      27
_refine_ls_R_factor_all           0.1071
_refine_ls_R_factor_gt            0.0672
_refine_ls_wR_factor_ref          0.2299
_refine_ls_wR_factor_gt           0.1703
_refine_ls_goodness_of_fit_ref    1.095
_refine_ls_restrained_S_all       1.090
_refine_ls_shift/su_max           0.001
_refine_ls_shift/su_mean          0.000
 
loop_
 _atom_site_label
 _atom_site_type_symbol
 _atom_site_fract_x
 _atom_site_fract_y
 _atom_site_fract_z
 _atom_site_U_iso_or_equiv
 _atom_site_adp_type
 _atom_site_occupancy
 _atom_site_symmetry_multiplicity
 _atom_site_calc_flag
 _atom_site_refinement_flags
 _atom_site_disorder_assembly
 _atom_site_disorder_group
C1 C 0.022(3) 0.212(2) 0.129(5) 0.072(10) Uiso 1 1 d . . .
C2 C -0.056(2) 0.242(2) 0.152(4) 0.060(8) Uiso 1 1 d D . .
C3 C -0.214(2) -0.0844(16) 0.155(4) 0.057(8) Uiso 1 1 d D . .
C4 C -0.185(2) -0.2281(15) 0.152(4) 0.064(9) Uiso 1 1 d D . .
C5 C 0.046(2) -0.3017(19) 0.125(4) 0.078(11) Uiso 1 1 d D . .
C6 C 0.117(2) -0.1833(14) 0.150(3) 0.047(7) Uiso 1 1 d D . .
C11 C 0.067(3) 0.228(3) 0.098(5) 0.099(14) Uiso 1 1 d D . .
H11 H 0.0403 0.2729 0.0522 0.119 Uiso 1 1 calc R . .
C12 C -0.112(2) 0.2838(18) 0.157(4) 0.068(9) Uiso 1 1 d D . .
H12 H -0.1130 0.2514 0.2019 0.081 Uiso 1 1 calc R . .
C13 C -0.255(3) -0.003(3) 0.158(6) 0.116(19) Uiso 1 1 d D . .
H13 H -0.2812 -0.0248 0.1820 0.140 Uiso 1 1 calc R . .
C14 C -0.185(3) -0.3368(16) 0.143(4) 0.063(8) Uiso 1 1 d D . .
H14 H -0.1394 -0.3632 0.1721 0.076 Uiso 1 1 calc R . .
C15 C 0.015(3) -0.400(2) 0.118(4) 0.084(12) Uiso 1 1 d D . .
H15 H -0.0239 -0.4064 0.0627 0.101 Uiso 1 1 calc R . .
C16 C 0.1596(17) -0.119(2) 0.134(3) 0.064(9) Uiso 1 1 d D . .
H16 H 0.1667 -0.0579 0.1649 0.076 Uiso 1 1 calc R . .
C21 C 0.078(5) 0.147(4) 0.056(6) 0.14(2) Uiso 1 1 d D . .
H21A H 0.0373 0.1108 0.0239 0.214 Uiso 1 1 calc R . .
H21B H 0.1127 0.1051 0.0955 0.214 Uiso 1 1 calc R . .
H21C H 0.0917 0.1734 0.0205 0.214 Uiso 1 1 calc R . .
C22 C -0.178(3) 0.270(4) 0.080(4) 0.113(17) Uiso 1 1 d D . .
H22A H -0.1868 0.2019 0.0688 0.170 Uiso 1 1 calc R . .
H22B H -0.1772 0.3015 0.0360 0.170 Uiso 1 1 calc R . .
H22C H -0.2126 0.2991 0.0859 0.170 Uiso 1 1 calc R . .
C23 C -0.295(5) 0.019(6) 0.080(6) 0.19(4) Uiso 1 1 d D . .
H23A H -0.3196 -0.0379 0.0505 0.291 Uiso 1 1 calc R . .
H23B H -0.2690 0.0431 0.0590 0.291 Uiso 1 1 calc R . .
H23C H -0.3266 0.0688 0.0744 0.291 Uiso 1 1 calc R . .
C24 C -0.224(3) -0.368(4) 0.057(4) 0.14(2) Uiso 1 1 d D . .
H24A H -0.2026 -0.3428 0.0294 0.206 Uiso 1 1 calc R . .
H24B H -0.2687 -0.3432 0.0312 0.206 Uiso 1 1 calc R . .
H24C H -0.2247 -0.4379 0.0543 0.206 Uiso 1 1 calc R . .
C25 C 0.000(5) -0.438(4) 0.168(6) 0.16(2) Uiso 1 1 d D . .
H25A H -0.0346 -0.3996 0.1674 0.233 Uiso 1 1 calc R . .
H25B H 0.0393 -0.4379 0.2226 0.233 Uiso 1 1 calc R . .
H25C H -0.0152 -0.5034 0.1518 0.233 Uiso 1 1 calc R . .
C26 C 0.133(2) -0.091(2) 0.047(3) 0.060(8) Uiso 1 1 d D . .
H26A H 0.1065 -0.1443 0.0120 0.089 Uiso 1 1 calc R . .
H26B H 0.1692 -0.0773 0.0396 0.089 Uiso 1 1 calc R . .
H26C H 0.1046 -0.0344 0.0333 0.089 Uiso 1 1 calc R . .
C31 C 0.124(4) 0.289(5) 0.154(5) 0.18(3) Uiso 1 1 d D . .
H31A H 0.1112 0.3334 0.1821 0.270 Uiso 1 1 calc R . .
H31B H 0.1392 0.3263 0.1243 0.270 Uiso 1 1 calc R . .
H31C H 0.1606 0.2489 0.1938 0.270 Uiso 1 1 calc R . .
C32 C -0.102(3) 0.3916(17) 0.174(4) 0.060(8) Uiso 1 1 d D . .
H32A H -0.0630 0.4025 0.2276 0.090 Uiso 1 1 calc R . .
H32B H -0.1409 0.4180 0.1726 0.090 Uiso 1 1 calc R . .
H32C H -0.0966 0.4232 0.1340 0.090 Uiso 1 1 calc R . .
C33 C -0.222(4) 0.078(3) 0.194(5) 0.113(16) Uiso 1 1 d D . .
H33A H -0.1872 0.0645 0.2494 0.170 Uiso 1 1 calc R . .
H33B H -0.2525 0.1256 0.1936 0.170 Uiso 1 1 calc R . .
H33C H -0.2025 0.1036 0.1648 0.170 Uiso 1 1 calc R . .
C34 C -0.228(4) -0.387(2) 0.168(6) 0.079(11) Uiso 1 1 d D . .
H34A H -0.2740 -0.3651 0.1333 0.119 Uiso 1 1 calc R . .
H34B H -0.2126 -0.3714 0.2235 0.119 Uiso 1 1 calc R . .
H34C H -0.2262 -0.4561 0.1620 0.119 Uiso 1 1 calc R . .
C35 C 0.064(5) -0.471(5) 0.129(9) 0.23(5) Uiso 1 1 d D . .
H35A H 0.1066 -0.4550 0.1756 0.340 Uiso 1 1 calc R . .
H35B H 0.0667 -0.4727 0.0810 0.340 Uiso 1 1 calc R . .
H35C H 0.0498 -0.5343 0.1364 0.340 Uiso 1 1 calc R . .
C36 C 0.227(2) -0.170(2) 0.173(3) 0.068(9) Uiso 1 1 d D . .
H36A H 0.2553 -0.1367 0.1585 0.101 Uiso 1 1 calc R . .
H36B H 0.2202 -0.2362 0.1531 0.101 Uiso 1 1 calc R . .
H36C H 0.2481 -0.1707 0.2311 0.101 Uiso 1 1 calc R . .
N1 N 0.006(2) 0.1287(15) 0.148(3) 0.050(6) Uiso 1 1 d . . .
N2 N -0.050(2) 0.1452(16) 0.154(3) 0.055(6) Uiso 1 1 d . . .
N3 N -0.156(2) -0.0821(16) 0.158(3) 0.071(8) Uiso 1 1 d D . .
N4 N -0.143(2) -0.1742(14) 0.145(3) 0.061(7) Uiso 1 1 d D . .
N5 N 0.027(2) -0.2260(15) 0.151(3) 0.062(7) Uiso 1 1 d D . .
N6 N 0.0647(18) -0.1464(13) 0.152(3) 0.050(6) Uiso 1 1 d D . .
N7 N -0.022(2) 0.2857(16) 0.123(3) 0.053(6) Uiso 1 1 d . . .
N8 N -0.237(2) -0.1767(16) 0.144(3) 0.071(8) Uiso 1 1 d D . .
N9 N 0.106(2) -0.2797(16) 0.134(4) 0.076(9) Uiso 1 1 d D . .
Au1 Au 0.03441(11) -0.00966(8) 0.15038(17) 0.0743(14) Uani 1 1 d . . .
Au2 Au -0.10127(12) 0.03157(9) 0.15883(18) 0.0774(15) Uani 1 1 d . . .
Au3 Au -0.05617(11) -0.19913(8) 0.15372(17) 0.0680(13) Uani 1 1 d . . .
 
loop_
 _atom_site_aniso_label
 _atom_site_aniso_U_11
 _atom_site_aniso_U_22
 _atom_site_aniso_U_33
 _atom_site_aniso_U_23
 _atom_site_aniso_U_13
 _atom_site_aniso_U_12
Au1 0.079(3) 0.0556(7) 0.116(4) -0.0060(9) 0.070(3) -0.0074(7)
Au2 0.092(3) 0.0585(7) 0.114(4) -0.0014(9) 0.077(3) -0.0137(8)
Au3 0.073(2) 0.0659(7) 0.090(4) -0.0055(9) 0.061(3) -0.0132(8)
 
_geom_special_details
;
 All esds (except the esd in the dihedral angle between two l.s. planes)
 are estimated using the full covariance matrix.  The cell esds are taken
 into account individually in the estimation of esds in distances, angles
 and torsion angles; correlations between esds in cell parameters are only
 used when they are defined by crystal symmetry.  An approximate (isotropic)
 treatment of cell esds is used for estimating esds involving l.s. planes.
;
 
loop_
 _geom_bond_atom_site_label_1
 _geom_bond_atom_site_label_2
 _geom_bond_distance
 _geom_bond_site_symmetry_2
 _geom_bond_publ_flag
C1 N1 1.31(4) . ?
C1 N7 1.40(4) . ?
C1 C11 1.48(5) . ?
C2 N2 1.33(4) . ?
C2 N7 1.33(4) . ?
C2 C12 1.480(19) . ?
C3 N3 1.332(19) . ?
C3 N8 1.339(18) . ?
C3 C13 1.49(2) . ?
C4 N4 1.303(18) . ?
C4 N8 1.325(19) . ?
C4 C14 1.500(19) . ?
C5 N5 1.328(18) . ?
C5 N9 1.348(19) . ?
C5 C15 1.501(19) . ?
C6 N6 1.343(18) . ?
C6 N9 1.347(18) . ?
C6 C16 1.482(18) . ?
C11 C21 1.47(2) . ?
C11 C31 1.48(2) . ?
C11 H11 0.9800 . ?
C12 C22 1.49(2) . ?
C12 C32 1.504(19) . ?
C12 H12 0.9800 . ?
C13 C33 1.32(2) . ?
C13 C23 1.32(2) . ?
C13 H13 0.9800 . ?
C14 C24 1.47(2) . ?
C14 C34 1.492(19) . ?
C14 H14 0.9800 . ?
C15 C25 1.30(2) . ?
C15 C35 1.43(2) . ?
C15 H15 0.9800 . ?
C16 C26 1.50(2) . ?
C16 C36 1.52(2) . ?
C16 H16 0.9800 . ?
C21 H21A 0.9600 . ?
C21 H21B 0.9600 . ?
C21 H21C 0.9600 . ?
C22 H22A 0.9600 . ?
C22 H22B 0.9600 . ?
C22 H22C 0.9600 . ?
C23 H23A 0.9600 . ?
C23 H23B 0.9600 . ?
C23 H23C 0.9600 . ?
C24 H24A 0.9600 . ?
C24 H24B 0.9600 . ?
C24 H24C 0.9600 . ?
C25 C35 2.05(8) . ?
C25 H25A 0.9600 . ?
C25 H25B 0.9600 . ?
C25 H25C 0.9600 . ?
C26 H26A 0.9600 . ?
C26 H26B 0.9600 . ?
C26 H26C 0.9600 . ?
C31 H31A 0.9600 . ?
C31 H31B 0.9600 . ?
C31 H31C 0.9600 . ?
C32 H32A 0.9600 . ?
C32 H32B 0.9600 . ?
C32 H32C 0.9600 . ?
C33 H33A 0.9600 . ?
C33 H33B 0.9600 . ?
C33 H33C 0.9600 . ?
C34 H34A 0.9600 . ?
C34 H34B 0.9600 . ?
C34 H34C 0.9600 . ?
C35 H35A 0.9600 . ?
C35 H35B 0.9600 . ?
C35 H35C 0.9600 . ?
C36 H36A 0.9600 . ?
C36 H36B 0.9600 . ?
C36 H36C 0.9600 . ?
N1 N2 1.39(3) . ?
N1 Au1 2.00(2) . ?
N2 Au2 2.01(2) . ?
N3 N4 1.356(18) . ?
N3 Au2 2.02(2) . ?
N4 Au3 1.98(3) . ?
N5 N6 1.392(18) . ?
N5 Au3 2.02(2) . ?
N6 Au1 1.999(19) . ?
Au1 Au2 3.196(4) 2 ?
Au1 Au2 3.3185(18) . ?
Au1 Au3 3.3753(16) . ?
Au2 Au1 3.196(4) 2 ?
Au2 Au3 3.3499(17) . ?
Au3 Au3 3.222(6) 2 ?
 
loop_
 _geom_angle_atom_site_label_1
 _geom_angle_atom_site_label_2
 _geom_angle_atom_site_label_3
 _geom_angle
 _geom_angle_site_symmetry_1
 _geom_angle_site_symmetry_3
 _geom_angle_publ_flag
N1 C1 N7 111(3) . . ?
N1 C1 C11 127(3) . . ?
N7 C1 C11 121(4) . . ?
N2 C2 N7 112(2) . . ?
N2 C2 C12 119(2) . . ?
N7 C2 C12 127(3) . . ?
N3 C3 N8 109(2) . . ?
N3 C3 C13 130(3) . . ?
N8 C3 C13 121(3) . . ?
N4 C4 N8 112(2) . . ?
N4 C4 C14 120(2) . . ?
N8 C4 C14 125(3) . . ?
N5 C5 N9 108(3) . . ?
N5 C5 C15 119(2) . . ?
N9 C5 C15 129(3) . . ?
N6 C6 N9 108(2) . . ?
N6 C6 C16 120(2) . . ?
N9 C6 C16 127(2) . . ?
C21 C11 C31 119(6) . . ?
C21 C11 C1 119(4) . . ?
C31 C11 C1 110(5) . . ?
C21 C11 H11 101.5 . . ?
C31 C11 H11 101.5 . . ?
C1 C11 H11 101.5 . . ?
C2 C12 C22 112(4) . . ?
C2 C12 C32 111(3) . . ?
C22 C12 C32 107(4) . . ?
C2 C12 H12 108.8 . . ?
C22 C12 H12 108.8 . . ?
C32 C12 H12 108.8 . . ?
C33 C13 C23 106(7) . . ?
C33 C13 C3 116(4) . . ?
C23 C13 C3 102(6) . . ?
C33 C13 H13 111.0 . . ?
C23 C13 H13 111.0 . . ?
C3 C13 H13 111.0 . . ?
C24 C14 C34 96(5) . . ?
C24 C14 C4 113(5) . . ?
C34 C14 C4 112(2) . . ?
C24 C14 H14 111.7 . . ?
C34 C14 H14 111.7 . . ?
C4 C14 H14 111.7 . . ?
C25 C15 C35 97(5) . . ?
C25 C15 C5 127(5) . . ?
C35 C15 C5 107(5) . . ?
C25 C15 H15 107.9 . . ?
C35 C15 H15 107.9 . . ?
C5 C15 H15 107.9 . . ?
C6 C16 C26 117(3) . . ?
C6 C16 C36 105(2) . . ?
C26 C16 C36 112(3) . . ?
C6 C16 H16 107.5 . . ?
C26 C16 H16 107.5 . . ?
C36 C16 H16 107.5 . . ?
C11 C21 H21A 109.5 . . ?
C11 C21 H21B 109.5 . . ?
H21A C21 H21B 109.5 . . ?
C11 C21 H21C 109.5 . . ?
H21A C21 H21C 109.5 . . ?
H21B C21 H21C 109.5 . . ?
C12 C22 H22A 109.5 . . ?
C12 C22 H22B 109.5 . . ?
H22A C22 H22B 109.5 . . ?
C12 C22 H22C 109.5 . . ?
H22A C22 H22C 109.5 . . ?
H22B C22 H22C 109.5 . . ?
C13 C23 H23A 109.5 . . ?
C13 C23 H23B 109.5 . . ?
H23A C23 H23B 109.5 . . ?
C13 C23 H23C 109.5 . . ?
H23A C23 H23C 109.5 . . ?
H23B C23 H23C 109.5 . . ?
C14 C24 H24A 109.5 . . ?
C14 C24 H24B 109.5 . . ?
H24A C24 H24B 109.5 . . ?
C14 C24 H24C 109.5 . . ?
H24A C24 H24C 109.5 . . ?
H24B C24 H24C 109.5 . . ?
C15 C25 C35 44(3) . . ?
C15 C25 H25A 109.5 . . ?
C35 C25 H25A 153.0 . . ?
C15 C25 H25B 109.5 . . ?
C35 C25 H25B 86.8 . . ?
H25A C25 H25B 109.5 . . ?
C15 C25 H25C 109.5 . . ?
C35 C25 H25C 83.6 . . ?
H25A C25 H25C 109.5 . . ?
H25B C25 H25C 109.5 . . ?
C16 C26 H26A 109.5 . . ?
C16 C26 H26B 109.5 . . ?
H26A C26 H26B 109.5 . . ?
C16 C26 H26C 109.5 . . ?
H26A C26 H26C 109.5 . . ?
H26B C26 H26C 109.5 . . ?
C11 C31 H31A 109.5 . . ?
C11 C31 H31B 109.5 . . ?
H31A C31 H31B 109.5 . . ?
C11 C31 H31C 109.5 . . ?
H31A C31 H31C 109.5 . . ?
H31B C31 H31C 109.5 . . ?
C12 C32 H32A 109.5 . . ?
C12 C32 H32B 109.5 . . ?
H32A C32 H32B 109.5 . . ?
C12 C32 H32C 109.5 . . ?
H32A C32 H32C 109.5 . . ?
H32B C32 H32C 109.5 . . ?
C13 C33 H33A 109.5 . . ?
C13 C33 H33B 109.5 . . ?
H33A C33 H33B 109.5 . . ?
C13 C33 H33C 109.5 . . ?
H33A C33 H33C 109.5 . . ?
H33B C33 H33C 109.5 . . ?
C14 C34 H34A 109.5 . . ?
C14 C34 H34B 109.5 . . ?
H34A C34 H34B 109.5 . . ?
C14 C34 H34C 109.5 . . ?
H34A C34 H34C 109.5 . . ?
H34B C34 H34C 109.5 . . ?
C15 C35 C25 39(2) . . ?
C15 C35 H35A 109.5 . . ?
C25 C35 H35A 101.8 . . ?
C15 C35 H35B 109.5 . . ?
C25 C35 H35B 142.9 . . ?
H35A C35 H35B 109.5 . . ?
C15 C35 H35C 109.5 . . ?
C25 C35 H35C 77.0 . . ?
H35A C35 H35C 109.5 . . ?
H35B C35 H35C 109.5 . . ?
C16 C36 H36A 109.5 . . ?
C16 C36 H36B 109.5 . . ?
H36A C36 H36B 109.5 . . ?
C16 C36 H36C 109.5 . . ?
H36A C36 H36C 109.5 . . ?
H36B C36 H36C 109.5 . . ?
C1 N1 N2 107(3) . . ?
C1 N1 Au1 134(2) . . ?
N2 N1 Au1 117.7(16) . . ?
C2 N2 N1 105(2) . . ?
C2 N2 Au2 135(2) . . ?
N1 N2 Au2 119.8(16) . . ?
C3 N3 N4 107(2) . . ?
C3 N3 Au2 130.9(17) . . ?
N4 N3 Au2 120.6(16) . . ?
C4 N4 N3 104(2) . . ?
C4 N4 Au3 134(2) . . ?
N3 N4 Au3 118.1(19) . . ?
C5 N5 N6 106(2) . . ?
C5 N5 Au3 133(2) . . ?
N6 N5 Au3 117.9(15) . . ?
C6 N6 N5 106.3(18) . . ?
C6 N6 Au1 132.5(14) . . ?
N5 N6 Au1 121.1(16) . . ?
C2 N7 C1 103(3) . . ?
C4 N8 C3 103(2) . . ?
C6 N9 C5 108(2) . . ?
N1 Au1 N6 178.0(8) . . ?
N1 Au1 Au2 79.2(14) . 2 ?
N6 Au1 Au2 101.3(14) . 2 ?
N1 Au1 Au2 61.8(7) . . ?
N6 Au1 Au2 120.2(5) . . ?
Au2 Au1 Au2 79.21(8) 2 . ?
N1 Au1 Au3 121.8(7) . . ?
N6 Au1 Au3 60.1(5) . . ?
Au2 Au1 Au3 92.55(7) 2 . ?
Au2 Au1 Au3 60.05(4) . . ?
N2 Au2 N3 177(2) . . ?
N2 Au2 Au1 104.7(15) . 2 ?
N3 Au2 Au1 78.2(16) . 2 ?
N2 Au2 Au1 60.7(7) . . ?
N3 Au2 Au1 119.7(6) . . ?
Au1 Au2 Au1 97.30(8) 2 . ?
N2 Au2 Au3 121.5(7) . . ?
N3 Au2 Au3 58.9(6) . . ?
Au1 Au2 Au3 84.08(7) 2 . ?
Au1 Au2 Au3 60.82(4) . . ?
N4 Au3 N5 174(2) . . ?
N4 Au3 Au3 106.1(15) . 2 ?
N5 Au3 Au3 79.6(15) . 2 ?
N4 Au3 Au2 61.0(6) . . ?
N5 Au3 Au2 119.8(5) . . ?
Au3 Au3 Au2 92.55(7) 2 . ?
N4 Au3 Au1 119.7(6) . . ?
N5 Au3 Au1 60.7(5) . . ?
Au3 Au3 Au1 83.27(8) 2 . ?
Au2 Au3 Au1 59.13(3) . . ?
 
_diffrn_measured_fraction_theta_max    0.321
_diffrn_reflns_theta_full              29.14
_diffrn_measured_fraction_theta_full   0.321
_refine_diff_density_max    1.198
_refine_diff_density_min   -1.735
_refine_diff_density_rms    0.265

##END

#######################################################################
#
#                 Cambridge Crystallographic Data Centre
#                                CCDC 
#
#######################################################################
#
# If this CIF has been generated directly or indirectly from an entry in the 
# Cambridge Structural Database, then it will include bibliographic, chemical, 
# crystal, experimental, refinement or atomic coordinate data resulting from 
# the CCDC's data processing and validation procedures. Files generated from 
# CSD entries are Copyright 2011 Cambridge Crystallographic Data Centre. They 
# may be used in bona fide research applications only, and may not be copied or 
# further disseminated in any form, whether machine-readable or not, except for 
# the purposes of generating routine backup copies on your local computer 
# system.
# 
# Files arising from any other source may also contain material that is the 
# copyright of third parties, including the originator, and you should check 
# with the originator concerning the permitted uses of the information 
# contained in this CIF.
#
# For further information on the CCDC and the free tools enCIFer and Mercury
# for validating and visualising CIF files, please visit www.ccdc.cam.ac.uk
#
#######################################################################

data_2.51GPa_Au3triazole-FORM-II
_database_code_depnum_ccdc_archive 'CCDC 1405883'
_audit_creation_method            SHELXL-97
_publ_contact_author_name         'Christopher Woodall'
_publ_contact_author_email        chw22@bath.ac.uk 
_chemical_name_systematic
;
tris(3,5-diisopropyl-1,2,4-triazolato-N,N)-tri-gold(I)
;
_chemical_formula_moiety   'C24 H42 Au3 N9' 
_chemical_formula_sum      'C24 H42 Au3 N9' 
_chemical_formula_weight   1047.57
loop_
 _atom_type_symbol
 _atom_type_description
 _atom_type_scat_dispersion_real
 _atom_type_scat_dispersion_imag
 _atom_type_scat_source
 'C'  'C'   0.0029   0.0015
 'International Tables Vol C Tables 4.2.6.8 and 6.1.1.4'
 'H'  'H'   0.0000   0.0000
 'International Tables Vol C Tables 4.2.6.8 and 6.1.1.4'
 'N'  'N'   0.0057   0.0031
 'International Tables Vol C Tables 4.2.6.8 and 6.1.1.4'
 'Au'  'Au'  -1.622   8.407
 'International Tables Vol C Tables 4.2.6.8 and 6.1.1.4' 
_symmetry_cell_setting          'monoclinic'
_symmetry_space_group_name_H-M   'C 2/c'
_symmetry_Int_Tables_number      15
_space_group_name_H-M_alt        'C 1 2/c 1'
_space_group_name_Hall           '-C 2yc'
loop_
  _space_group_symop_id
  _space_group_symop_operation_xyz
 1 'x, y, z'
 2 '-x, y, -z+1/2'
 3 'x+1/2, y+1/2, z'
 4 '-x+1/2, y+1/2, -z+1/2'
 5 '-x, -y, -z'
 6 'x, -y, z-1/2'
 7 '-x+1/2, -y+1/2, -z'
 8 'x+1/2, -y+1/2, z-1/2'
_cell_length_a                     23.3640(12)
_cell_length_b                     13.6258(7)
_cell_length_c                     19.112(2)
_cell_angle_alpha                  90.00
_cell_angle_beta                   122.080(9)
_cell_angle_gamma                  90.00
_cell_volume                       5155.4(7)
_cell_formula_units_Z              8
_cell_measurement_temperature      296(2)
_cell_measurement_reflns_used    3891
_cell_measurement_theta_min        2.94
_cell_measurement_theta_max       26.79
_exptl_crystal_description       Block
_exptl_crystal_colour            colourless
_exptl_crystal_size_max          0.07
_exptl_crystal_size_mid          0.03
_exptl_crystal_size_min          0.03
_exptl_crystal_density_diffrn     2.697
_exptl_crystal_density_method     'not measured'
_exptl_crystal_F_000              3888
_exptl_absorpt_coefficient_mu     15.212
_exptl_absorpt_correction_T_min  0.7629
_exptl_absorpt_correction_T_max  1.0000
_exptl_absorpt_correction_type   multi-scan
_exptl_absorpt_process_details
;
SADABS
;
_exptl_special_details         
;
Data was collected in a Merril Bassett DAC and collected in one orientation
 due to time constraints.
Opening angle of 40 degrees.
PLAT029_ALERT_3_A _diffrn_measured_fraction_theta_full Low ..0.407 Note  
Low completeness due to shadowing of diffraction from the cell.
PLAT201_ALERT_2_A Isotropic non-H Atoms in Main Residue(s) ..  33 Report
Not all atoms could be refined anisotropically across all data sets so to 
remain consistent through-out all 
datasets only Au was refined anisotropically.
;
_diffrn_ambient_temperature       296(2)
_diffrn_radiation_wavelength      0.6889
_diffrn_radiation_type            synchrotron 
_diffrn_radiation_monochromator   synchrotron
_diffrn_measurement_device
;
CrystalLogic Kappa (3 circle)
;
_diffrn_measurement_device_type   
;
Rigaku Saturn724+ (2x2 bin mode)
;
_diffrn_measurement_method        '\f and \w scans' 
_diffrn_detector_area_resol_mean  ?
_diffrn_standards_number          0
_diffrn_standards_interval_count  ? 
_diffrn_standards_interval_time   ? 
_diffrn_standards_decay_%         ? 
_diffrn_reflns_number             8906
_diffrn_reflns_av_R_equivalents   0.0433
_diffrn_reflns_av_sigmaI/netI     0.0443
_diffrn_reflns_limit_h_min        -29
_diffrn_reflns_limit_h_max        27
_diffrn_reflns_limit_k_min        -16
_diffrn_reflns_limit_k_max        16
_diffrn_reflns_limit_l_min        -21
_diffrn_reflns_limit_l_max        21
_diffrn_reflns_theta_min          2.94
_diffrn_reflns_theta_max          25.48
_reflns_number_total              2136
_reflns_number_gt                 1671
_reflns_threshold_expression      >2sigma(I)
 
_computing_data_collection        ?
_computing_cell_refinement        ?
_computing_data_reduction         ?
_computing_structure_solution     ?
_computing_structure_refinement   'SHELXL-97 (Sheldrick, 1997)'
_computing_molecular_graphics     ?
_computing_publication_material   ?
 
_refine_special_details
;
 Refinement of F^2^ against ALL reflections.  The weighted R-factor wR and
 goodness of fit S are based on F^2^, conventional R-factors R are based
 on F, with F set to zero for negative F^2^. The threshold expression of
 F^2^ > 2sigma(F^2^) is used only for calculating R-factors(gt) etc. and is
 not relevant to the choice of reflections for refinement.  R-factors based
 on F^2^ are statistically about twice as large as those based on F, and R-
 factors based on ALL data will be even larger.
;
 
_refine_ls_structure_factor_coef  Fsqd
_refine_ls_matrix_type            full
_refine_ls_weighting_scheme       calc
_refine_ls_weighting_details
 'calc w=1/[\s^2^(Fo^2^)+(0.0320P)^2^+368.9741P] where P=(Fo^2^+2Fc^2^)/3'
_atom_sites_solution_primary      direct
_atom_sites_solution_secondary    difmap
_atom_sites_solution_hydrogens    geom
_refine_ls_hydrogen_treatment     constr
_refine_ls_extinction_method      none
_refine_ls_extinction_coef        ?
_refine_ls_number_reflns          2136
_refine_ls_number_parameters      163
_refine_ls_number_restraints      27
_refine_ls_R_factor_all           0.0783
_refine_ls_R_factor_gt            0.0540
_refine_ls_wR_factor_ref          0.1405
_refine_ls_wR_factor_gt           0.1209
_refine_ls_goodness_of_fit_ref    1.073
_refine_ls_restrained_S_all       1.067
_refine_ls_shift/su_max           0.000
_refine_ls_shift/su_mean          0.000
 
loop_
 _atom_site_label
 _atom_site_type_symbol
 _atom_site_fract_x
 _atom_site_fract_y
 _atom_site_fract_z
 _atom_site_U_iso_or_equiv
 _atom_site_adp_type
 _atom_site_occupancy
 _atom_site_symmetry_multiplicity
 _atom_site_calc_flag
 _atom_site_refinement_flags
 _atom_site_disorder_assembly
 _atom_site_disorder_group
C1 C 0.013(2) 0.2140(17) 0.114(3) 0.055(7) Uiso 1 1 d . . .
C2 C -0.060(2) 0.2407(19) 0.148(4) 0.072(8) Uiso 1 1 d D . .
C3 C -0.2151(17) -0.0834(14) 0.154(3) 0.060(7) Uiso 1 1 d D . .
C4 C -0.1892(16) -0.2307(12) 0.144(3) 0.050(6) Uiso 1 1 d D . .
C5 C 0.053(2) -0.3037(14) 0.136(4) 0.072(8) Uiso 1 1 d D . .
C6 C 0.1137(17) -0.1828(12) 0.142(3) 0.048(6) Uiso 1 1 d D . .
C11 C 0.065(2) 0.229(2) 0.094(3) 0.080(9) Uiso 1 1 d D . .
H11 H 0.0414 0.2765 0.0492 0.096 Uiso 1 1 calc R . .
C12 C -0.111(2) 0.2867(15) 0.159(3) 0.065(8) Uiso 1 1 d D . .
H12 H -0.1126 0.2557 0.2043 0.078 Uiso 1 1 calc R . .
C13 C -0.256(2) 0.000(2) 0.154(4) 0.088(11) Uiso 1 1 d D . .
H13 H -0.2804 -0.0211 0.1800 0.106 Uiso 1 1 calc R . .
C14 C -0.189(2) -0.3407(13) 0.138(3) 0.065(7) Uiso 1 1 d D . .
H14 H -0.1424 -0.3646 0.1661 0.078 Uiso 1 1 calc R . .
C15 C 0.026(2) -0.4050(18) 0.129(4) 0.091(11) Uiso 1 1 d D . .
H15 H 0.0414 -0.4187 0.1870 0.109 Uiso 1 1 calc R . .
C16 C 0.1619(13) -0.1183(15) 0.136(2) 0.053(6) Uiso 1 1 d D . .
H16 H 0.1677 -0.0583 0.1669 0.064 Uiso 1 1 calc R . .
C21 C 0.077(3) 0.150(2) 0.051(4) 0.112(13) Uiso 1 1 d D . .
H21A H 0.0365 0.1111 0.0198 0.169 Uiso 1 1 calc R . .
H21B H 0.1130 0.1088 0.0908 0.169 Uiso 1 1 calc R . .
H21C H 0.0887 0.1780 0.0145 0.169 Uiso 1 1 calc R . .
C22 C -0.177(3) 0.276(3) 0.079(3) 0.118(14) Uiso 1 1 d D . .
H22A H -0.1865 0.2075 0.0663 0.177 Uiso 1 1 calc R . .
H22B H -0.1740 0.3076 0.0361 0.177 Uiso 1 1 calc R . .
H22C H -0.2120 0.3056 0.0834 0.177 Uiso 1 1 calc R . .
C23 C -0.300(4) 0.030(7) 0.078(4) 0.33(7) Uiso 1 1 d D . .
H23A H -0.3266 -0.0251 0.0454 0.502 Uiso 1 1 calc R . .
H23B H -0.2771 0.0584 0.0540 0.502 Uiso 1 1 calc R . .
H23C H -0.3298 0.0781 0.0795 0.502 Uiso 1 1 calc R . .
C24 C -0.224(2) -0.367(3) 0.050(3) 0.131(16) Uiso 1 1 d D . .
H24A H -0.2007 -0.3394 0.0261 0.197 Uiso 1 1 calc R . .
H24B H -0.2695 -0.3416 0.0221 0.197 Uiso 1 1 calc R . .
H24C H -0.2257 -0.4371 0.0446 0.197 Uiso 1 1 calc R . .
C25 C -0.039(2) -0.415(3) 0.095(4) 0.142(18) Uiso 1 1 d D . .
H25A H -0.0593 -0.3528 0.0925 0.212 Uiso 1 1 calc R . .
H25B H -0.0484 -0.4604 0.1263 0.212 Uiso 1 1 calc R . .
H25C H -0.0587 -0.4401 0.0395 0.212 Uiso 1 1 calc R . .
C26 C 0.1338(18) -0.089(2) 0.047(2) 0.070(8) Uiso 1 1 d D . .
H26A H 0.0869 -0.0726 0.0212 0.105 Uiso 1 1 calc R . .
H26B H 0.1386 -0.1427 0.0178 0.105 Uiso 1 1 calc R . .
H26C H 0.1581 -0.0331 0.0453 0.105 Uiso 1 1 calc R . .
C31 C 0.122(2) 0.289(3) 0.156(4) 0.15(2) Uiso 1 1 d D . .
H31A H 0.1076 0.3311 0.1836 0.232 Uiso 1 1 calc R . .
H31B H 0.1383 0.3284 0.1280 0.232 Uiso 1 1 calc R . .
H31C H 0.1576 0.2470 0.1949 0.232 Uiso 1 1 calc R . .
C32 C -0.103(3) 0.3946(17) 0.170(4) 0.090(10) Uiso 1 1 d D . .
H32A H -0.0641 0.4092 0.2236 0.135 Uiso 1 1 calc R . .
H32B H -0.1426 0.4221 0.1664 0.135 Uiso 1 1 calc R . .
H32C H -0.0975 0.4225 0.1282 0.135 Uiso 1 1 calc R . .
C33 C -0.221(3) 0.080(3) 0.193(4) 0.133(16) Uiso 1 1 d D . .
H33A H -0.1854 0.0630 0.2477 0.199 Uiso 1 1 calc R . .
H33B H -0.2502 0.1275 0.1948 0.199 Uiso 1 1 calc R . .
H33C H -0.2016 0.1071 0.1633 0.199 Uiso 1 1 calc R . .
C34 C -0.226(3) -0.389(2) 0.174(5) 0.091(10) Uiso 1 1 d D . .
H34A H -0.2734 -0.3824 0.1357 0.136 Uiso 1 1 calc R . .
H34B H -0.2129 -0.3576 0.2248 0.136 Uiso 1 1 calc R . .
H34C H -0.2137 -0.4570 0.1831 0.136 Uiso 1 1 calc R . .
C35 C 0.063(5) -0.475(4) 0.114(7) 0.26(4) Uiso 1 1 d D . .
H35A H 0.1099 -0.4703 0.1568 0.396 Uiso 1 1 calc R . .
H35B H 0.0571 -0.4632 0.0616 0.396 Uiso 1 1 calc R . .
H35C H 0.0470 -0.5401 0.1151 0.396 Uiso 1 1 calc R . .
C36 C 0.2307(15) -0.1673(18) 0.174(3) 0.061(7) Uiso 1 1 d D . .
H36A H 0.2605 -0.1261 0.1670 0.092 Uiso 1 1 calc R . .
H36B H 0.2259 -0.2294 0.1478 0.092 Uiso 1 1 calc R . .
H36C H 0.2491 -0.1774 0.2320 0.092 Uiso 1 1 calc R . .
N1 N 0.0008(16) 0.1286(13) 0.136(2) 0.051(5) Uiso 1 1 d . . .
N2 N -0.0487(15) 0.1447(13) 0.153(2) 0.050(5) Uiso 1 1 d . . .
N3 N -0.1563(16) -0.0808(12) 0.158(3) 0.066(6) Uiso 1 1 d D . .
N4 N -0.1390(14) -0.1749(11) 0.153(2) 0.050(5) Uiso 1 1 d D . .
N5 N 0.0248(16) -0.2253(12) 0.147(3) 0.058(6) Uiso 1 1 d D . .
N6 N 0.0623(14) -0.1460(11) 0.147(2) 0.049(5) Uiso 1 1 d D . .
N7 N -0.0211(18) 0.2883(15) 0.124(3) 0.065(6) Uiso 1 1 d . . .
N8 N -0.2377(16) -0.1758(13) 0.142(3) 0.069(6) Uiso 1 1 d D . .
N9 N 0.1074(16) -0.2797(12) 0.132(3) 0.061(6) Uiso 1 1 d D . .
Au1 Au 0.03454(8) -0.00836(7) 0.14915(13) 0.0608(10) Uani 1 1 d . . .
Au2 Au -0.10073(9) 0.03244(7) 0.15909(13) 0.0616(10) Uani 1 1 d . . .
Au3 Au -0.05532(9) -0.19907(7) 0.15410(13) 0.0587(9) Uani 1 1 d . . .
 
loop_
 _atom_site_aniso_label
 _atom_site_aniso_U_11
 _atom_site_aniso_U_22
 _atom_site_aniso_U_33
 _atom_site_aniso_U_23
 _atom_site_aniso_U_13
 _atom_site_aniso_U_12
Au1 0.0619(18) 0.0531(6) 0.079(3) -0.0059(7) 0.046(2) -0.0083(6)
Au2 0.0732(19) 0.0563(6) 0.071(3) -0.0021(7) 0.048(2) -0.0136(6)
Au3 0.0611(17) 0.0638(6) 0.067(3) -0.0052(7) 0.044(2) -0.0135(6)
 
_geom_special_details
;
 All esds (except the esd in the dihedral angle between two l.s. planes)
 are estimated using the full covariance matrix.  The cell esds are taken
 into account individually in the estimation of esds in distances, angles
 and torsion angles; correlations between esds in cell parameters are only
 used when they are defined by crystal symmetry.  An approximate (isotropic)
 treatment of cell esds is used for estimating esds involving l.s. planes.
;
 
loop_
 _geom_bond_atom_site_label_1
 _geom_bond_atom_site_label_2
 _geom_bond_distance
 _geom_bond_site_symmetry_2
 _geom_bond_publ_flag
C1 N1 1.31(3) . ?
C1 N7 1.35(3) . ?
C1 C11 1.46(4) . ?
C2 N2 1.33(3) . ?
C2 N7 1.37(3) . ?
C2 C12 1.470(18) . ?
C3 N3 1.336(18) . ?
C3 N8 1.337(17) . ?
C3 C13 1.489(19) . ?
C4 N4 1.331(17) . ?
C4 N8 1.343(17) . ?
C4 C14 1.504(18) . ?
C5 N5 1.337(17) . ?
C5 N9 1.345(17) . ?
C5 C15 1.502(18) . ?
C6 N9 1.332(17) . ?
C6 N6 1.348(16) . ?
C6 C16 1.487(17) . ?
C11 C21 1.474(19) . ?
C11 C31 1.48(2) . ?
C11 H11 0.9800 . ?
C12 C32 1.483(18) . ?
C12 C22 1.49(2) . ?
C12 H12 0.9800 . ?
C13 C33 1.32(2) . ?
C13 C23 1.32(2) . ?
C13 H13 0.9800 . ?
C14 C24 1.46(2) . ?
C14 C34 1.497(18) . ?
C14 H14 0.9800 . ?
C15 C25 1.30(2) . ?
C15 C35 1.42(2) . ?
C15 H15 0.9800 . ?
C16 C26 1.51(2) . ?
C16 C36 1.521(19) . ?
C16 H16 0.9800 . ?
C21 H21A 0.9600 . ?
C21 H21B 0.9600 . ?
C21 H21C 0.9600 . ?
C22 H22A 0.9600 . ?
C22 H22B 0.9600 . ?
C22 H22C 0.9600 . ?
C23 H23A 0.9600 . ?
C23 H23B 0.9600 . ?
C23 H23C 0.9600 . ?
C24 H24A 0.9600 . ?
C24 H24B 0.9600 . ?
C24 H24C 0.9600 . ?
C25 H25A 0.9600 . ?
C25 H25B 0.9600 . ?
C25 H25C 0.9600 . ?
C26 H26A 0.9600 . ?
C26 H26B 0.9600 . ?
C26 H26C 0.9600 . ?
C31 H31A 0.9600 . ?
C31 H31B 0.9600 . ?
C31 H31C 0.9600 . ?
C32 H32A 0.9600 . ?
C32 H32B 0.9600 . ?
C32 H32C 0.9600 . ?
C33 H33A 0.9600 . ?
C33 H33B 0.9600 . ?
C33 H33C 0.9600 . ?
C34 H34A 0.9600 . ?
C34 H34B 0.9600 . ?
C34 H34C 0.9600 . ?
C35 H35A 0.9600 . ?
C35 H35B 0.9600 . ?
C35 H35C 0.9600 . ?
C36 H36A 0.9600 . ?
C36 H36B 0.9600 . ?
C36 H36C 0.9600 . ?
N1 N2 1.38(2) . ?
N1 Au1 1.988(19) . ?
N2 Au2 1.996(18) . ?
N3 N4 1.363(16) . ?
N3 Au2 2.008(19) . ?
N4 Au3 1.969(17) . ?
N5 N6 1.393(16) . ?
N5 Au3 1.976(18) . ?
N6 Au1 1.992(16) . ?
Au1 Au2 3.180(3) 2 ?
Au1 Au2 3.3123(14) . ?
Au1 Au3 3.3735(13) . ?
Au2 Au1 3.180(3) 2 ?
Au2 Au3 3.3455(14) . ?
Au3 Au3 3.171(4) 2 ?
 
loop_
 _geom_angle_atom_site_label_1
 _geom_angle_atom_site_label_2
 _geom_angle_atom_site_label_3
 _geom_angle
 _geom_angle_site_symmetry_1
 _geom_angle_site_symmetry_3
 _geom_angle_publ_flag
N1 C1 N7 113(2) . . ?
N1 C1 C11 123(2) . . ?
N7 C1 C11 124(2) . . ?
N2 C2 N7 110.8(19) . . ?
N2 C2 C12 124(2) . . ?
N7 C2 C12 125(2) . . ?
N3 C3 N8 109.8(18) . . ?
N3 C3 C13 128(2) . . ?
N8 C3 C13 122(2) . . ?
N4 C4 N8 111.1(16) . . ?
N4 C4 C14 122.7(18) . . ?
N8 C4 C14 126.1(18) . . ?
N5 C5 N9 112.4(18) . . ?
N5 C5 C15 121(2) . . ?
N9 C5 C15 127(2) . . ?
N9 C6 N6 110.2(16) . . ?
N9 C6 C16 127.0(17) . . ?
N6 C6 C16 122.0(15) . . ?
C1 C11 C21 119(3) . . ?
C1 C11 C31 114(4) . . ?
C21 C11 C31 119(4) . . ?
C1 C11 H11 99.9 . . ?
C21 C11 H11 99.9 . . ?
C31 C11 H11 99.9 . . ?
C2 C12 C32 113(2) . . ?
C2 C12 C22 106(4) . . ?
C32 C12 C22 103(4) . . ?
C2 C12 H12 111.2 . . ?
C32 C12 H12 111.2 . . ?
C22 C12 H12 111.2 . . ?
C33 C13 C23 105(5) . . ?
C33 C13 C3 115(4) . . ?
C23 C13 C3 111(6) . . ?
C33 C13 H13 108.5 . . ?
C23 C13 H13 108.5 . . ?
C3 C13 H13 108.5 . . ?
C24 C14 C34 108(4) . . ?
C24 C14 C4 108(3) . . ?
C34 C14 C4 112(2) . . ?
C24 C14 H14 109.7 . . ?
C34 C14 H14 109.7 . . ?
C4 C14 H14 109.7 . . ?
C25 C15 C35 120(5) . . ?
C25 C15 C5 118(4) . . ?
C35 C15 C5 111(4) . . ?
C25 C15 H15 101.0 . . ?
C35 C15 H15 101.0 . . ?
C5 C15 H15 101.0 . . ?
C6 C16 C26 111(3) . . ?
C6 C16 C36 111(2) . . ?
C26 C16 C36 112(2) . . ?
C6 C16 H16 107.6 . . ?
C26 C16 H16 107.6 . . ?
C36 C16 H16 107.6 . . ?
C11 C21 H21A 109.5 . . ?
C11 C21 H21B 109.5 . . ?
H21A C21 H21B 109.5 . . ?
C11 C21 H21C 109.5 . . ?
H21A C21 H21C 109.5 . . ?
H21B C21 H21C 109.5 . . ?
C12 C22 H22A 109.5 . . ?
C12 C22 H22B 109.5 . . ?
H22A C22 H22B 109.5 . . ?
C12 C22 H22C 109.5 . . ?
H22A C22 H22C 109.5 . . ?
H22B C22 H22C 109.5 . . ?
C13 C23 H23A 109.5 . . ?
C13 C23 H23B 109.5 . . ?
H23A C23 H23B 109.5 . . ?
C13 C23 H23C 109.5 . . ?
H23A C23 H23C 109.5 . . ?
H23B C23 H23C 109.5 . . ?
C14 C24 H24A 109.5 . . ?
C14 C24 H24B 109.5 . . ?
H24A C24 H24B 109.5 . . ?
C14 C24 H24C 109.5 . . ?
H24A C24 H24C 109.5 . . ?
H24B C24 H24C 109.5 . . ?
C15 C25 H25A 109.5 . . ?
C15 C25 H25B 109.5 . . ?
H25A C25 H25B 109.5 . . ?
C15 C25 H25C 109.5 . . ?
H25A C25 H25C 109.5 . . ?
H25B C25 H25C 109.5 . . ?
C16 C26 H26A 109.5 . . ?
C16 C26 H26B 109.5 . . ?
H26A C26 H26B 109.5 . . ?
C16 C26 H26C 109.5 . . ?
H26A C26 H26C 109.5 . . ?
H26B C26 H26C 109.5 . . ?
C11 C31 H31A 109.5 . . ?
C11 C31 H31B 109.5 . . ?
H31A C31 H31B 109.5 . . ?
C11 C31 H31C 109.5 . . ?
H31A C31 H31C 109.5 . . ?
H31B C31 H31C 109.5 . . ?
C12 C32 H32A 109.5 . . ?
C12 C32 H32B 109.5 . . ?
H32A C32 H32B 109.5 . . ?
C12 C32 H32C 109.5 . . ?
H32A C32 H32C 109.5 . . ?
H32B C32 H32C 109.5 . . ?
C13 C33 H33A 109.5 . . ?
C13 C33 H33B 109.5 . . ?
H33A C33 H33B 109.5 . . ?
C13 C33 H33C 109.5 . . ?
H33A C33 H33C 109.5 . . ?
H33B C33 H33C 109.5 . . ?
C14 C34 H34A 109.5 . . ?
C14 C34 H34B 109.5 . . ?
H34A C34 H34B 109.5 . . ?
C14 C34 H34C 109.5 . . ?
H34A C34 H34C 109.5 . . ?
H34B C34 H34C 109.5 . . ?
C15 C35 H35A 109.5 . . ?
C15 C35 H35B 109.5 . . ?
H35A C35 H35B 109.5 . . ?
C15 C35 H35C 109.5 . . ?
H35A C35 H35C 109.5 . . ?
H35B C35 H35C 109.5 . . ?
C16 C36 H36A 109.5 . . ?
C16 C36 H36B 109.5 . . ?
H36A C36 H36B 109.5 . . ?
C16 C36 H36C 109.5 . . ?
H36A C36 H36C 109.5 . . ?
H36B C36 H36C 109.5 . . ?
C1 N1 N2 106.1(18) . . ?
C1 N1 Au1 137.6(15) . . ?
N2 N1 Au1 116.3(13) . . ?
C2 N2 N1 107.1(17) . . ?
C2 N2 Au2 131.3(16) . . ?
N1 N2 Au2 120.5(13) . . ?
C3 N3 N4 107.8(17) . . ?
C3 N3 Au2 131.3(14) . . ?
N4 N3 Au2 120.6(13) . . ?
C4 N4 N3 105.8(16) . . ?
C4 N4 Au3 135.1(12) . . ?
N3 N4 Au3 119.1(12) . . ?
C5 N5 N6 104.4(16) . . ?
C5 N5 Au3 136.7(15) . . ?
N6 N5 Au3 118.6(12) . . ?
C6 N6 N5 107.3(14) . . ?
C6 N6 Au1 131.5(12) . . ?
N5 N6 Au1 121.2(12) . . ?
C1 N7 C2 103.0(19) . . ?
C3 N8 C4 105.4(18) . . ?
C6 N9 C5 105.4(16) . . ?
N1 Au1 N6 172.7(15) . . ?
N1 Au1 Au2 84.4(11) . 2 ?
N6 Au1 Au2 102.9(11) . 2 ?
N1 Au1 Au2 61.7(5) . . ?
N6 Au1 Au2 119.3(4) . . ?
Au2 Au1 Au2 78.42(6) 2 . ?
N1 Au1 Au3 121.1(6) . . ?
N6 Au1 Au3 59.3(4) . . ?
Au2 Au1 Au3 91.79(5) 2 . ?
Au2 Au1 Au3 60.04(3) . . ?
N2 Au2 N3 176.5(16) . . ?
N2 Au2 Au1 105.3(11) . 2 ?
N3 Au2 Au1 78.2(12) . 2 ?
N2 Au2 Au1 59.7(5) . . ?
N3 Au2 Au1 120.0(5) . . ?
Au1 Au2 Au1 98.17(6) 2 . ?
N2 Au2 Au3 120.6(5) . . ?
N3 Au2 Au3 59.2(5) . . ?
Au1 Au2 Au3 84.29(5) 2 . ?
Au1 Au2 Au3 60.89(3) . . ?
N4 Au3 N5 176.0(15) . . ?
N4 Au3 Au3 102.1(11) . 2 ?
N5 Au3 Au3 81.8(12) . 2 ?
N4 Au3 Au2 61.0(4) . . ?
N5 Au3 Au2 119.9(5) . . ?
Au3 Au3 Au2 92.48(5) 2 . ?
N4 Au3 Au1 119.9(4) . . ?
N5 Au3 Au1 60.8(5) . . ?
Au3 Au3 Au1 83.98(6) 2 . ?
Au2 Au3 Au1 59.07(3) . . ?
 
_diffrn_measured_fraction_theta_max    0.407
_diffrn_reflns_theta_full              25.48
_diffrn_measured_fraction_theta_full   0.407
_refine_diff_density_max    0.999
_refine_diff_density_min   -1.169
_refine_diff_density_rms    0.190

##END


#######################################################################
#
#                 Cambridge Crystallographic Data Centre
#                                CCDC 
#
#######################################################################
#
# If this CIF has been generated directly or indirectly from an entry in the 
# Cambridge Structural Database, then it will include bibliographic, chemical, 
# crystal, experimental, refinement or atomic coordinate data resulting from 
# the CCDC's data processing and validation procedures. Files generated from 
# CSD entries are Copyright 2011 Cambridge Crystallographic Data Centre. They 
# may be used in bona fide research applications only, and may not be copied or 
# further disseminated in any form, whether machine-readable or not, except for 
# the purposes of generating routine backup copies on your local computer 
# system.
# 
# Files arising from any other source may also contain material that is the 
# copyright of third parties, including the originator, and you should check 
# with the originator concerning the permitted uses of the information 
# contained in this CIF.
#
# For further information on the CCDC and the free tools enCIFer and Mercury
# for validating and visualising CIF files, please visit www.ccdc.cam.ac.uk
#
#######################################################################

data_2.88GPa_Au3triazolep-FORM-II
_database_code_depnum_ccdc_archive 'CCDC 1405884'
_audit_creation_method            SHELXL-97
_publ_contact_author_name         'Christopher H. Woodall'
_publ_contact_author_email        christopherhwoodall@gmail.com 
_chemical_name_systematic
;
tris(3,5-diisopropyl-1,2,4-triazolato-N,N)-tri-gold(I)
;
_chemical_formula_moiety   'C24 H42 Au3 N9' 
_chemical_formula_sum      'C24 H42 Au3 N9' 
_chemical_formula_weight   1047.57
loop_
 _atom_type_symbol
 _atom_type_description
 _atom_type_scat_dispersion_real
 _atom_type_scat_dispersion_imag
 _atom_type_scat_source
 'C'  'C'   0.0029   0.0015
 'International Tables Vol C Tables 4.2.6.8 and 6.1.1.4'
 'H'  'H'   0.0000   0.0000
 'International Tables Vol C Tables 4.2.6.8 and 6.1.1.4'
 'N'  'N'   0.0057   0.0031
 'International Tables Vol C Tables 4.2.6.8 and 6.1.1.4'
 'Au'  'Au'  -1.622   8.407
 'International Tables Vol C Tables 4.2.6.8 and 6.1.1.4' 
_symmetry_cell_setting          'monoclinic'
_symmetry_space_group_name_H-M   'C 2/c'
_symmetry_Int_Tables_number      15
_space_group_name_H-M_alt        'C 1 2/c 1'
_space_group_name_Hall           '-C 2yc'
loop_
  _space_group_symop_id
  _space_group_symop_operation_xyz
 1 'x, y, z'
 2 '-x, y, -z+1/2'
 3 'x+1/2, y+1/2, z'
 4 '-x+1/2, y+1/2, -z+1/2'
 5 '-x, -y, -z'
 6 'x, -y, z-1/2'
 7 '-x+1/2, -y+1/2, -z'
 8 'x+1/2, -y+1/2, z-1/2'
_cell_length_a                     23.3195(10)
_cell_length_b                     13.5632(7)
_cell_length_c                     18.951(3)
_cell_angle_alpha                  90.00
_cell_angle_beta                   122.188(7)
_cell_angle_gamma                  90.00
_cell_volume                       5072.8(8)
_cell_formula_units_Z              8
_cell_measurement_temperature      296(2)
_cell_measurement_reflns_used    3975
_cell_measurement_theta_min        2.95
_cell_measurement_theta_max       26.32
_exptl_crystal_description       Block
_exptl_crystal_colour            colourless
_exptl_crystal_size_max          0.07
_exptl_crystal_size_mid          0.03
_exptl_crystal_size_min          0.03
_exptl_crystal_density_diffrn     2.743
_exptl_crystal_density_method     'not measured'
_exptl_crystal_F_000              3888
_exptl_absorpt_coefficient_mu     15.460
_exptl_absorpt_correction_T_min  0.7862
_exptl_absorpt_correction_T_max  1.0000
_exptl_absorpt_correction_type   multi-scan
_exptl_absorpt_process_details
;
SADABS
;
_exptl_special_details            
;
Data was collected in a Merril Bassett DAC and collected in one 
orientation due to time constraints.
Opening angle of 40 degrees.
PLAT029_ALERT_3_A _diffrn_measured_fraction_theta_full Low .. 0.385 Note
Low completeness due to shadowing of diffraction from the cell.  
PLAT201_ALERT_2_A Isotropic non-H Atoms in Main Residue(s) .. 33 Report
Not all atoms could be refined anisotropically across all data sets 
so to remain consistent through-out all 
datasets only Au was refined anisotropically.
PLAT413_ALERT_2_A Short Inter XH3 .. XHn H32A .. H35C .. 1.68 Ang.  
PLAT413_ALERT_2_A Short Inter XH3 .. XHn H34C .. H35A .. 1.77 Ang. 
Short inter-hydrogen distances are to be expected in
 a high-pressure study
;
_diffrn_ambient_temperature       296(2)
_diffrn_radiation_wavelength      0.6889
_diffrn_radiation_type            synchrotron 
_diffrn_radiation_monochromator   synchrotron
_diffrn_measurement_device
;
CrystalLogic Kappa (3 circle)
;
_diffrn_measurement_device_type   
;
Rigaku Saturn724+ (2x2 bin mode)
;
_diffrn_measurement_method        '\f and \w scans' 
_diffrn_detector_area_resol_mean  ?
_diffrn_standards_number          0
_diffrn_standards_interval_count  ? 
_diffrn_standards_interval_time   ? 
_diffrn_reflns_number             9203
_diffrn_reflns_av_R_equivalents   0.0406
_diffrn_reflns_av_sigmaI/netI     0.0454
_diffrn_reflns_limit_h_min        -30
_diffrn_reflns_limit_h_max        28
_diffrn_reflns_limit_k_min        -16
_diffrn_reflns_limit_k_max        17
_diffrn_reflns_limit_l_min        -16
_diffrn_reflns_limit_l_max        16
_diffrn_reflns_theta_min          2.95
_diffrn_reflns_theta_max          26.94
_reflns_number_total              2325
_reflns_number_gt                 1698
_reflns_threshold_expression      >2sigma(I)
 
_computing_data_collection        ?
_computing_cell_refinement        ?
_computing_data_reduction         ?
_computing_structure_solution     ?
_computing_structure_refinement   'SHELXL-97 (Sheldrick, 1997)'
_computing_molecular_graphics     ?
_computing_publication_material   ?
 
_refine_special_details
;
 Refinement of F^2^ against ALL reflections.  The weighted R-factor wR and
 goodness of fit S are based on F^2^, conventional R-factors R are based
 on F, with F set to zero for negative F^2^. The threshold expression of
 F^2^ > 2sigma(F^2^) is used only for calculating R-factors(gt) etc. and is
 not relevant to the choice of reflections for refinement.  R-factors based
 on F^2^ are statistically about twice as large as those based on F, and R-
 factors based on ALL data will be even larger.
;
 
_refine_ls_structure_factor_coef  Fsqd
_refine_ls_matrix_type            full
_refine_ls_weighting_scheme       calc
_refine_ls_weighting_details
 'calc w=1/[\s^2^(Fo^2^)+(0.0821P)^2^+420.2332P] where P=(Fo^2^+2Fc^2^)/3'
_atom_sites_solution_primary      direct
_atom_sites_solution_secondary    difmap
_atom_sites_solution_hydrogens    geom
_refine_ls_hydrogen_treatment     constr
_refine_ls_extinction_method      none
_refine_ls_extinction_coef        ?
_refine_ls_number_reflns          2325
_refine_ls_number_parameters      163
_refine_ls_number_restraints      29
_refine_ls_R_factor_all           0.0996
_refine_ls_R_factor_gt            0.0611
_refine_ls_wR_factor_ref          0.2107
_refine_ls_wR_factor_gt           0.1463
_refine_ls_goodness_of_fit_ref    1.133
_refine_ls_restrained_S_all       1.127
_refine_ls_shift/su_max           0.000
_refine_ls_shift/su_mean          0.000
 
loop_
 _atom_site_label
 _atom_site_type_symbol
 _atom_site_fract_x
 _atom_site_fract_y
 _atom_site_fract_z
 _atom_site_U_iso_or_equiv
 _atom_site_adp_type
 _atom_site_occupancy
 _atom_site_symmetry_multiplicity
 _atom_site_calc_flag
 _atom_site_refinement_flags
 _atom_site_disorder_assembly
 _atom_site_disorder_group
C1 C 0.011(2) 0.222(2) 0.109(4) 0.062(9) Uiso 1 1 d . . .
C2 C -0.061(2) 0.247(2) 0.144(4) 0.056(8) Uiso 1 1 d D . .
C3 C -0.2174(16) -0.0801(15) 0.151(3) 0.055(8) Uiso 1 1 d D . .
C4 C -0.1881(15) -0.2281(13) 0.146(3) 0.040(6) Uiso 1 1 d D . .
C5 C 0.0568(18) -0.3048(14) 0.141(4) 0.047(7) Uiso 1 1 d D . .
C6 C 0.1126(17) -0.1847(13) 0.140(4) 0.041(6) Uiso 1 1 d D . .
C11 C 0.0588(19) 0.235(2) 0.076(4) 0.060(8) Uiso 1 1 d D . .
H11 H 0.0324 0.2826 0.0310 0.072 Uiso 1 1 calc R . .
C12 C -0.113(3) 0.291(2) 0.158(5) 0.094(14) Uiso 1 1 d D . .
H12 H -0.1175 0.2515 0.1977 0.112 Uiso 1 1 calc R . .
C13 C -0.254(3) 0.004(2) 0.162(5) 0.087(13) Uiso 1 1 d D . .
H13 H -0.2708 -0.0181 0.1965 0.104 Uiso 1 1 calc R . .
C14 C -0.187(2) -0.3387(16) 0.140(4) 0.064(9) Uiso 1 1 d D . .
H14 H -0.1400 -0.3626 0.1668 0.076 Uiso 1 1 calc R . .
C15 C 0.028(2) -0.4060(19) 0.125(5) 0.077(11) Uiso 1 1 d D . .
H15 H 0.0164 -0.4160 0.0677 0.093 Uiso 1 1 calc R . .
C16 C 0.1615(13) -0.1198(18) 0.133(3) 0.046(7) Uiso 1 1 d D . .
H16 H 0.1641 -0.0599 0.1640 0.055 Uiso 1 1 calc R . .
C21 C 0.073(3) 0.162(4) 0.030(5) 0.14(2) Uiso 1 1 d D . .
H21A H 0.0349 0.1195 -0.0012 0.217 Uiso 1 1 calc R . .
H21B H 0.1120 0.1230 0.0691 0.217 Uiso 1 1 calc R . .
H21C H 0.0831 0.1951 -0.0071 0.217 Uiso 1 1 calc R . .
C22 C -0.174(3) 0.280(4) 0.072(4) 0.120(19) Uiso 1 1 d D . .
H22A H -0.1843 0.2118 0.0590 0.180 Uiso 1 1 calc R . .
H22B H -0.1664 0.3108 0.0324 0.180 Uiso 1 1 calc R . .
H22C H -0.2122 0.3121 0.0699 0.180 Uiso 1 1 calc R . .
C23 C -0.306(5) 0.015(7) 0.084(5) 0.26(6) Uiso 1 1 d D . .
H23A H -0.3253 -0.0479 0.0609 0.391 Uiso 1 1 calc R . .
H23B H -0.2906 0.0458 0.0513 0.391 Uiso 1 1 calc R . .
H23C H -0.3393 0.0564 0.0842 0.391 Uiso 1 1 calc R . .
C24 C -0.226(3) -0.368(4) 0.052(4) 0.108(16) Uiso 1 1 d D . .
H24A H -0.2054 -0.3428 0.0237 0.161 Uiso 1 1 calc R . .
H24B H -0.2716 -0.3429 0.0262 0.161 Uiso 1 1 calc R . .
H24C H -0.2280 -0.4391 0.0482 0.161 Uiso 1 1 calc R . .
C25 C -0.030(3) -0.425(5) 0.116(7) 0.15(3) Uiso 1 1 d D . .
H25A H -0.0528 -0.3645 0.1131 0.224 Uiso 1 1 calc R . .
H25B H -0.0232 -0.4628 0.1632 0.224 Uiso 1 1 calc R . .
H25C H -0.0579 -0.4623 0.0660 0.224 Uiso 1 1 calc R . .
C26 C 0.1339(19) -0.085(3) 0.045(3) 0.073(10) Uiso 1 1 d D . .
H26A H 0.0877 -0.0642 0.0204 0.110 Uiso 1 1 calc R . .
H26B H 0.1360 -0.1379 0.0129 0.110 Uiso 1 1 calc R . .
H26C H 0.1606 -0.0306 0.0458 0.110 Uiso 1 1 calc R . .
C31 C 0.119(2) 0.295(3) 0.131(5) 0.120(19) Uiso 1 1 d D . .
H31A H 0.1082 0.3399 0.1622 0.180 Uiso 1 1 calc R . .
H31B H 0.1316 0.3320 0.0986 0.180 Uiso 1 1 calc R . .
H31C H 0.1554 0.2530 0.1693 0.180 Uiso 1 1 calc R . .
C32 C -0.099(2) 0.397(2) 0.186(4) 0.073(10) Uiso 1 1 d D . .
H32A H -0.0581 0.4006 0.2401 0.109 Uiso 1 1 calc R . .
H32B H -0.1360 0.4231 0.1875 0.109 Uiso 1 1 calc R . .
H32C H -0.0928 0.4345 0.1470 0.109 Uiso 1 1 calc R . .
C33 C -0.217(3) 0.084(3) 0.195(5) 0.117(18) Uiso 1 1 d D . .
H33A H -0.1801 0.0704 0.2511 0.175 Uiso 1 1 calc R . .
H33B H -0.2446 0.1357 0.1967 0.175 Uiso 1 1 calc R . .
H33C H -0.1988 0.1058 0.1625 0.175 Uiso 1 1 calc R . .
C34 C -0.222(3) -0.386(3) 0.177(5) 0.105(15) Uiso 1 1 d D . .
H34A H -0.2269 -0.4556 0.1649 0.158 Uiso 1 1 calc R . .
H34B H -0.2660 -0.3572 0.1544 0.158 Uiso 1 1 calc R . .
H34C H -0.1959 -0.3770 0.2366 0.158 Uiso 1 1 calc R . .
C35 C 0.079(4) -0.479(7) 0.168(8) 0.27(6) Uiso 1 1 d D . .
H35A H 0.1207 -0.4473 0.2091 0.403 Uiso 1 1 calc R . .
H35B H 0.0863 -0.5128 0.1286 0.403 Uiso 1 1 calc R . .
H35C H 0.0655 -0.5250 0.1942 0.403 Uiso 1 1 calc R . .
C36 C 0.2335(14) -0.1619(19) 0.182(3) 0.048(7) Uiso 1 1 d D . .
H36A H 0.2654 -0.1101 0.1933 0.072 Uiso 1 1 calc R . .
H36B H 0.2377 -0.2121 0.1490 0.072 Uiso 1 1 calc R . .
H36C H 0.2426 -0.1900 0.2333 0.072 Uiso 1 1 calc R . .
N1 N 0.0029(15) 0.1307(15) 0.137(3) 0.045(6) Uiso 1 1 d . . .
N2 N -0.0494(17) 0.1468(18) 0.152(3) 0.062(7) Uiso 1 1 d . . .
N3 N -0.1600(14) -0.0799(15) 0.150(3) 0.060(7) Uiso 1 1 d D . .
N4 N -0.1404(15) -0.1728(14) 0.148(3) 0.058(7) Uiso 1 1 d D . .
N5 N 0.0297(14) -0.2243(12) 0.153(3) 0.043(5) Uiso 1 1 d D . .
N6 N 0.0629(14) -0.1446(12) 0.144(3) 0.040(5) Uiso 1 1 d D . .
N7 N -0.0219(17) 0.2941(17) 0.122(3) 0.056(7) Uiso 1 1 d . . .
N8 N -0.2351(14) -0.1750(13) 0.146(3) 0.052(6) Uiso 1 1 d D . .
N9 N 0.1086(17) -0.2823(14) 0.132(3) 0.056(7) Uiso 1 1 d D . .
Au1 Au 0.03479(8) -0.00675(8) 0.14719(16) 0.0667(13) Uani 1 1 d . . .
Au2 Au -0.09973(9) 0.03360(8) 0.15924(18) 0.0749(13) Uani 1 1 d . . .
Au3 Au -0.05463(8) -0.19871(8) 0.15376(17) 0.0639(13) Uani 1 1 d . . .
 
loop_
 _atom_site_aniso_label
 _atom_site_aniso_U_11
 _atom_site_aniso_U_22
 _atom_site_aniso_U_33
 _atom_site_aniso_U_23
 _atom_site_aniso_U_13
 _atom_site_aniso_U_12
Au1 0.0552(12) 0.0468(7) 0.106(4) -0.0048(9) 0.048(2) -0.0064(6)
Au2 0.0742(13) 0.0484(7) 0.121(4) -0.0001(9) 0.065(2) -0.0100(6)
Au3 0.0589(13) 0.0557(7) 0.093(4) -0.0035(9) 0.051(2) -0.0107(6)
 
_geom_special_details
;
 All esds (except the esd in the dihedral angle between two l.s. planes)
 are estimated using the full covariance matrix.  The cell esds are taken
 into account individually in the estimation of esds in distances, angles
 and torsion angles; correlations between esds in cell parameters are only
 used when they are defined by crystal symmetry.  An approximate (isotropic)
 treatment of cell esds is used for estimating esds involving l.s. planes.
;
 
loop_
 _geom_bond_atom_site_label_1
 _geom_bond_atom_site_label_2
 _geom_bond_distance
 _geom_bond_site_symmetry_2
 _geom_bond_publ_flag
C1 N7 1.35(4) . ?
C1 N1 1.40(4) . ?
C1 C11 1.55(5) . ?
C2 N7 1.35(4) . ?
C2 N2 1.38(4) . ?
C2 C12 1.488(19) . ?
C3 N8 1.340(18) . ?
C3 N3 1.352(18) . ?
C3 C13 1.491(19) . ?
C4 N8 1.315(17) . ?
C4 N4 1.328(17) . ?
C4 C14 1.506(18) . ?
C5 N5 1.334(17) . ?
C5 N9 1.342(18) . ?
C5 C15 1.489(19) . ?
C6 N6 1.320(17) . ?
C6 N9 1.330(17) . ?
C6 C16 1.494(18) . ?
C11 C31 1.47(2) . ?
C11 C21 1.47(2) . ?
C11 H11 0.9800 . ?
C12 C22 1.50(2) . ?
C12 C32 1.50(2) . ?
C12 H12 0.9800 . ?
C13 C23 1.33(2) . ?
C13 C33 1.33(2) . ?
C13 H13 0.9800 . ?
C14 C24 1.47(2) . ?
C14 C34 1.49(2) . ?
C14 H14 0.9800 . ?
C15 C25 1.301(19) . ?
C15 C35 1.43(2) . ?
C15 H15 0.9800 . ?
C16 C26 1.52(2) . ?
C16 C36 1.533(19) . ?
C16 H16 0.9800 . ?
C21 H21A 0.9600 . ?
C21 H21B 0.9600 . ?
C21 H21C 0.9600 . ?
C22 H22A 0.9600 . ?
C22 H22B 0.9600 . ?
C22 H22C 0.9600 . ?
C23 H23A 0.9600 . ?
C23 H23B 0.9600 . ?
C23 H23C 0.9600 . ?
C24 H24A 0.9600 . ?
C24 H24B 0.9600 . ?
C24 H24C 0.9600 . ?
C25 H25A 0.9600 . ?
C25 H25B 0.9600 . ?
C25 H25C 0.9600 . ?
C26 H26A 0.9600 . ?
C26 H26B 0.9600 . ?
C26 H26C 0.9600 . ?
C31 H31A 0.9600 . ?
C31 H31B 0.9600 . ?
C31 H31C 0.9600 . ?
C32 H32A 0.9600 . ?
C32 H32B 0.9600 . ?
C32 H32C 0.9600 . ?
C33 H33A 0.9600 . ?
C33 H33B 0.9600 . ?
C33 H33C 0.9600 . ?
C34 H34A 0.9600 . ?
C34 H34B 0.9600 . ?
C34 H34C 0.9600 . ?
C35 H35A 0.9600 . ?
C35 H35B 0.9600 . ?
C35 H35C 0.9600 . ?
C36 H36A 0.9600 . ?
C36 H36B 0.9600 . ?
C36 H36C 0.9600 . ?
N1 N2 1.40(3) . ?
N1 Au1 1.98(2) . ?
N2 Au2 1.98(2) . ?
N3 N4 1.350(17) . ?
N3 Au2 2.03(2) . ?
N4 Au3 1.97(2) . ?
N5 N6 1.391(17) . ?
N5 Au3 2.009(17) . ?
N6 Au1 1.993(17) . ?
Au1 Au2 3.183(4) 2 ?
Au1 Au2 3.3098(16) . ?
Au1 Au3 3.3791(15) . ?
Au2 Au1 3.183(4) 2 ?
Au2 Au3 3.3407(17) . ?
Au3 Au3 3.146(5) 2 ?
 
loop_
 _geom_angle_atom_site_label_1
 _geom_angle_atom_site_label_2
 _geom_angle_atom_site_label_3
 _geom_angle
 _geom_angle_site_symmetry_1
 _geom_angle_site_symmetry_3
 _geom_angle_publ_flag
N7 C1 N1 111(3) . . ?
N7 C1 C11 127(3) . . ?
N1 C1 C11 122(3) . . ?
N7 C2 N2 112(2) . . ?
N7 C2 C12 127(3) . . ?
N2 C2 C12 121(3) . . ?
N8 C3 N3 105.6(19) . . ?
N8 C3 C13 125(2) . . ?
N3 C3 C13 130(2) . . ?
N8 C4 N4 112.4(18) . . ?
N8 C4 C14 126.6(19) . . ?
N4 C4 C14 120.9(19) . . ?
N5 C5 N9 111.7(18) . . ?
N5 C5 C15 126(2) . . ?
N9 C5 C15 122(2) . . ?
N6 C6 N9 113.7(17) . . ?
N6 C6 C16 119.5(17) . . ?
N9 C6 C16 126.3(19) . . ?
C31 C11 C21 111(4) . . ?
C31 C11 C1 113(4) . . ?
C21 C11 C1 127(4) . . ?
C31 C11 H11 99.9 . . ?
C21 C11 H11 99.9 . . ?
C1 C11 H11 99.9 . . ?
C2 C12 C22 100(4) . . ?
[truncated: 4,089 more chars]
