# Supplementary material for: Observation of a re-entrant phase transition in the molecular complex tris(μ2-3,5-diiso­propyl-1,2,4-triazolato-κ2 N 1:N 2)trigold(I) under high pressure
Source: IUCrJ. 2016 Aug 18;3(Pt 5):367–76. doi: 10.1107/S2052252516013129 (PMC5391858; doi:10.1107/S2052252516013129)
Supplement: Supplementary file 3 [file m-03-00367-0.00GPa_296K_Au3triazole-FORM-Isup3.hkl]

#
# h,k,l, Fc-squared, Fo-squared, sigma(Fo-squared) and status flag
#
data_shelx
_shelx_title ' 1577 in C2/c'
_shelx_refln_list_code          4
_shelx_F_calc_maximum      921.22
_exptl_crystal_F_000      3888.00
_reflns_d_resolution_high  0.7000
 
loop_
 _symmetry_equiv_pos_as_xyz
 'x, y, z'
 '-x, y, -z+1/2'
 'x+1/2, y+1/2, z'
 '-x+1/2, y+1/2, -z+1/2'
 '-x, -y, -z'
 'x, -y, z-1/2'
 '-x+1/2, -y+1/2, -z'
 'x+1/2, -y+1/2, z-1/2'
 
_cell_length_a    25.0577
_cell_length_b    14.0377
_cell_length_c    18.1023
_cell_angle_alpha  90.000
_cell_angle_beta   97.313
_cell_angle_gamma  90.000
 
_shelx_F_squared_multiplier     1.000
 
loop_
 _refln_index_h
 _refln_index_k
 _refln_index_l
 _refln_F_squared_calc
 _refln_F_squared_meas
 _refln_F_squared_sigma
 _refln_observed_status
   4   0   0    42371.56    45050.48   5951.36 o
   6   0   0   102103.32    95513.86   7224.74 o
   8   0   0   129200.74   138278.94  10405.81 o
  10   0   0     3369.80     2760.23    614.26 o
  12   0   0   297528.56   313014.91  28747.64 o
  14   0   0   186667.31   184722.78  13911.18 o
  16   0   0    76587.05    74279.15   5650.47 o
  18   0   0    39756.73    42474.15   3274.26 o
  20   0   0    46416.82    47489.80   3672.91 o
  22   0   0    47495.85    52343.04   4304.37 o
  24   0   0    41127.80    41944.27   3276.95 o
  26   0   0     4218.24     2856.89    541.33 o
  28   0   0     3801.63     4166.02    976.19 o
  30   0   0    12322.98     5454.70   1198.83 o
  32   0   0     4568.15     5052.23   1207.40 o
  34   0   0       81.87     -351.09    565.16 o
   5   1   0    65836.23    64636.68   4885.23 o
   7   1   0   254217.08   254563.89  19114.39 o
   9   1   0   396805.09   405208.75  23535.71 o
  11   1   0   247671.41   233303.81  14977.13 o
  13   1   0    96967.72    93447.48   4979.94 o
  15   1   0    24618.73    24687.38   1355.98 o
  17   1   0     5231.31     4840.68    347.85 o
  19   1   0     1326.33     1667.56    219.56 o
  21   1   0       55.60      321.20    196.60 o
  23   1   0      615.10      402.56    199.98 o
  25   1   0     2306.90     2152.12    305.18 o
  27   1   0     2261.07     2111.54    455.31 o
  29   1   0     1067.12      404.56    335.51 o
  31   1   0      309.99     1159.44    512.97 o
  33   1   0        2.70     -383.52    399.08 o
  35   1   0      263.10      147.27    456.40 o
   2   2   0    13438.18    16140.91   1252.59 o
   4   2   0   107688.52    66587.73   4970.75 o
   8   2   0   848642.63   856310.31 111851.25 o
  10   2   0   132271.00   121713.05   7889.85 o
  12   2   0    18627.34    19200.29   1168.32 o
  14   2   0     4010.97     5526.49    702.08 o
  16   2   0    16013.81    15776.61    903.56 o
  18   2   0    28539.59    28594.76   1717.46 o
  20   2   0     4350.77     4743.25    362.19 o
  22   2   0     3322.45     3985.95    393.78 o
  24   2   0     4804.26     5126.25    743.22 o
  26   2   0      267.58      107.59    248.97 o
  28   2   0     5817.09     5289.15    715.16 o
  30   2   0    11420.97    10521.46   1856.26 o
  32   2   0     4423.88     3547.61    697.76 o
  34   2   0        3.68      116.51    407.36 o
   1   3   0   133871.86   130285.23   8435.22 o
   3   3   0   207109.39   202057.23  11836.29 o
   5   3   0    26846.17    28617.21   1729.19 o
   7   3   0      489.84      646.87    149.35 o
   9   3   0    53031.40    53844.96   3151.75 o
  11   3   0    58034.50    58934.14   3378.21 o
  13   3   0     7976.40     8303.79    511.48 o
  15   3   0    15477.72    15340.85    858.95 o
  17   3   0    42407.89    42962.73   2315.92 o
  19   3   0    33406.48    28829.69   1715.80 o
  21   3   0    20839.56    20541.64   1274.55 o
  23   3   0     2649.22     3031.12    358.00 o
  25   3   0      183.93      -57.44    278.82 o
  27   3   0     2102.38     2199.82    374.43 o
  29   3   0     2495.98     3092.48    825.78 o
  31   3   0      574.05      406.90    423.00 o
  33   3   0       20.84      248.33    625.11 o
  35   3   0       10.46     -390.10    390.10 o
   0   4   0   336716.91   330810.25  30383.11 o
   2   4   0    89114.15    93298.14   4640.66 o
   4   4   0    57720.98    58327.93   3128.35 o
   6   4   0   289498.41   300339.53  17591.79 o
   8   4   0   143754.84   133280.77   7111.95 o
  10   4   0     8084.24     9768.50    564.31 o
  12   4   0    38528.35    37314.56   2028.90 o
  14   4   0    26573.00    24012.86   1610.79 o
  16   4   0     2037.16     1901.25    205.08 o
  18   4   0    30886.23    34517.90   2881.49 o
  20   4   0     4743.97     4762.20    366.71 o
  22   4   0     3950.34     4438.66    472.34 o
  24   4   0    12146.27    11962.30   1382.96 o
  26   4   0     4696.83     5234.83    715.15 o
  28   4   0      915.76      955.58    368.70 o
  30   4   0     4693.46     4626.94    609.13 o
  32   4   0     1800.86     2048.38    460.46 o
  34   4   0       30.13      -13.94    410.77 o
   1   5   0   511792.97   521217.94  33907.51 o
   3   5   0   173832.31   172744.31   9979.48 o
   5   5   0    75315.48    74758.96   4367.35 o
   7   5   0     3070.65     3202.53    207.58 o
   9   5   0    35812.98    34167.90   1739.76 o
  11   5   0    14239.01    11124.01    826.29 o
  13   5   0     3897.21     3722.02    320.61 o
  15   5   0    11816.36    12343.13    718.08 o
  17   5   0    63450.39    62206.75   4059.17 o
  19   5   0    51471.88    48591.80   2632.97 o
  21   5   0    29085.42    29695.55   1791.98 o
  23   5   0     7533.16     7746.93    688.44 o
  25   5   0       47.64      326.79    254.95 o
  27   5   0     3438.36     3893.14    563.26 o
  29   5   0     3022.46     3131.52    512.93 o
  31   5   0     2010.07     2660.60    469.09 o
  33   5   0      329.58       14.09    527.50 o
   0   6   0   617045.31   634645.81  80082.13 o
   2   6   0   233382.56   225525.86  11992.71 o
   4   6   0    16324.12    18456.88    923.57 o
   6   6   0     2704.24     3104.15    191.19 o
   8   6   0    20056.61    19716.61   1024.71 o
  10   6   0   190501.30   189516.14  11131.44 o
  12   6   0   296285.94   311222.22  20303.06 o
  14   6   0    90030.70    87149.41   4674.02 o
  16   6   0     5495.27     5922.48    407.49 o
  18   6   0    13482.30    12963.52    860.79 o
  20   6   0     5223.60     5990.32    491.86 o
  22   6   0     3542.35     2774.93    577.06 o
  24   6   0    20017.47    18913.55   1365.71 o
  26   6   0     8485.85     9864.80    843.78 o
  28   6   0      340.42       89.74    270.69 o
  30   6   0     1277.15     1042.36    336.81 o
  32   6   0      972.23      993.18    378.35 o
   1   7   0    21153.11    23925.91   1139.35 o
   3   7   0    28164.65    28027.15   1389.77 o
   5   7   0    64757.25    65127.99   3254.22 o
   7   7   0   259857.86   267443.84  14206.49 o
   9   7   0   319605.75   331465.72  19457.00 o
  11   7   0   264797.53   252662.75  14788.56 o
  13   7   0   120707.19   118771.23   7742.45 o
  15   7   0    20104.26    20915.03   1179.65 o
  17   7   0        7.51       33.86    167.01 o
  19   7   0     2554.18     2655.56    421.21 o
  21   7   0     2027.34     1225.65    503.04 o
  23   7   0      317.68      -90.92    220.54 o
  25   7   0     2859.64     2907.14    401.78 o
  27   7   0     3802.88     3260.10    435.48 o
  29   7   0     2286.04     2738.82    407.81 o
  31   7   0      988.18      560.90    318.92 o
  33   7   0       81.59     -280.45    310.33 o
   0   8   0    59275.80    60732.13   4619.58 o
   2   8   0   100804.82    96242.48   5209.83 o
   4   8   0   211589.59   214023.33  11326.21 o
   6   8   0   262161.91   270188.53  13351.64 o
   8   8   0    82858.23    88132.03   4399.67 o
  10   8   0     6464.83     6791.60    395.67 o
  12   8   0    29005.11    31257.04   1704.25 o
  14   8   0      433.73      371.46    128.07 o
  16   8   0    46053.77    50799.77   3008.58 o
  18   8   0   118474.34   113963.52   6559.70 o
  20   8   0    69316.86    69988.17   4674.28 o
  22   8   0     6919.11     6555.41    601.48 o
  24   8   0     1635.04     1225.89    300.99 o
  26   8   0     3561.41     5665.76    617.99 o
  28   8   0      798.38     1270.32    337.98 o
  30   8   0       65.78     -262.36    262.36 o
  32   8   0      334.10      333.34    306.88 o
   1   9   0   110510.63   114927.42   5724.42 o
   3   9   0   105680.15   121089.33   5543.14 o
   5   9   0    75744.70    72795.88   3638.26 o
   7   9   0    32359.88    33939.91   1713.46 o
   9   9   0     8728.05    10090.81    540.25 o
  11   9   0      190.89      118.60     75.85 o
  13   9   0     4298.79     4142.03    272.71 o
  15   9   0    19281.86    15604.72   2364.85 o
  17   9   0    25466.32    24456.23   1525.21 o
  19   9   0    19668.60    19372.37   1397.88 o
  21   9   0    11102.51    12398.98    997.99 o
  23   9   0     1857.70     1158.62    299.23 o
  25   9   0      295.17      383.86    282.23 o
  27   9   0        1.13      -67.66    272.57 o
  29   9   0       76.28      601.47    302.71 o
  31   9   0        6.70      -52.31    275.70 o
   0  10   0    11393.50    11465.58    854.49 o
   2  10   0     1860.06     2178.67    229.39 o
   4  10   0     6486.46     7646.14    527.92 o
   6  10   0     9958.08    10597.81    531.62 o
   8  10   0    12816.03    14824.59   1136.98 o
  10  10   0    92943.69    96651.49   4531.67 o
  12  10   0   128058.63   134065.06   8000.73 o
  14  10   0    46815.68    48154.04   2904.25 o
  16  10   0     1624.08     1753.64    216.56 o
  18  10   0    41765.05    43055.63   2920.46 o
  20  10   0    24566.08    31570.23   3311.86 o
  22  10   0      798.36     1021.89    304.86 o
  24  10   0     5469.75     6309.35    622.71 o
  26  10   0     7160.91     6564.01    850.24 o
  28  10   0     1811.65     1838.27    381.92 o
  30  10   0       73.34       97.45    285.25 o
   1  11   0     3561.95     3539.69    301.59 o
   3  11   0     2768.84     2770.90    252.79 o
   5  11   0      893.45      892.25    121.78 o
   7  11   0      983.31     1011.78    119.01 o
   9  11   0      311.44      436.05     97.46 o
  11  11   0      825.84     1055.07    142.95 o
  13  11   0     2332.17     2661.36    229.87 o
  15  11   0     3175.18     4117.83    542.80 o
  17  11   0      156.65      418.88    273.08 o
  19  11   0       21.15     -228.60    228.60 o
  21  11   0        4.02      472.07    275.96 o
  23  11   0      263.99      158.17    286.23 o
  25  11   0      158.52      158.93    306.11 o
  27  11   0       17.78      153.75    308.64 o
  29  11   0       27.73      -14.19    317.61 o
   0  12   0     2511.03     2673.34    283.11 o
   2  12   0      245.41      309.38     96.78 o
   4  12   0     1412.13     1848.27    227.52 o
   6  12   0      432.80      442.85    176.80 o
   8  12   0    14441.33    14382.52    785.12 o
  10  12   0    70142.29    73869.05   3671.36 o
  12  12   0    92209.00    90179.50   4476.72 o
  14  12   0    21453.89    24355.92   1332.00 o
  16  12   0     2039.88     2043.95    403.15 o
  18  12   0    21751.73    22201.34   1592.13 o
  20  12   0    14584.75    16315.15   1445.49 o
  22  12   0      728.90      515.89    344.89 o
  24  12   0     2525.53     3593.88    543.83 o
  26  12   0     3700.01     3833.87    769.56 o
  28  12   0      765.64      696.45    354.91 o
   1  13   0    63085.61    61601.02   2908.03 o
   3  13   0    36151.51    36410.65   1702.08 o
   5  13   0     4585.51     5104.10    418.37 o
   7  13   0       65.47      195.93    126.53 o
   9  13   0     1038.17      763.83    129.54 o
  11  13   0       62.88       18.38    106.25 o
  13  13   0     3901.24     4303.33    377.90 o
  15  13   0     5501.48     4060.00    605.25 o
  17  13   0     4531.98     4133.24    566.90 o
  19  13   0     3693.05     3345.82    517.26 o
  21  13   0     2535.45     2400.42    478.08 o
  23  13   0     1305.35      736.55    581.25 o
  25  13   0      104.45      113.54    395.07 o
  27  13   0      316.46      -65.12    327.75 o
   0  14   0      991.73     1237.22    215.97 o
   2  14   0    10738.65    12034.73    674.83 o
   4  14   0    50107.30    49124.07   2467.34 o
   6  14   0    55254.13    55470.57   2708.31 o
   8  14   0    17364.30    17963.72   1111.03 o
  10  14   0      135.53       63.06    111.89 o
  12  14   0     5293.90     5477.46    387.53 o
  14  14   0      121.92      318.14    146.56 o
  16  14   0     7941.91     5922.07    822.42 o
  18  14   0    17874.76    18045.05   1578.58 o
  20  14   0    10903.50    12811.62   1215.33 o
  22  14   0     1089.51     1180.14    387.05 o
  24  14   0      133.93      -41.95    310.13 o
   1  15   0      677.74      816.64    139.36 o
   3  15   0     1894.07     1921.56    202.84 o
   5  15   0    20023.33    19840.68   1091.89 o
   7  15   0    35087.47    36928.23   2268.87 o
   9  15   0    31238.52    36169.08   2006.86 o
  11  15   0    16252.41    17463.80   1165.36 o
  13  15   0     6299.50     6179.91    444.11 o
  15  15   0     1776.18     2046.09    322.11 o
  17  15   0       78.57     -194.34    317.61 o
  19  15   0        9.56     -268.50    306.91 o
  21  15   0      110.69      197.08    339.71 o
  23  15   0       40.59      -98.70    334.48 o
   0  16   0    28197.75    24524.77   2395.76 o
   2  16   0    15285.88    15800.51    920.02 o
   4  16   0     1191.49     1376.91    182.69 o
   6  16   0      370.35      250.63    156.02 o
   8  16   0      186.60       84.99    130.20 o
  10  16   0     6428.10     6177.05    481.92 o
  12  16   0    13633.16    11620.68   1362.05 o
  14  16   0     8434.65     8311.31   1114.94 o
  16  16   0      743.29      510.31    402.10 o
  18  16   0       84.85       54.52    335.21 o
  20  16   0       38.97      -74.88    391.04 o
   1  17   0    17345.88    17031.57   1028.69 o
   3  17   0     6900.42     7526.38    690.24 o
   5  17   0      271.54       84.75    125.93 o
   7  17   0      555.14      680.39    220.54 o
   9  17   0      823.02      696.88    161.09 o
  11  17   0      194.33      211.50    139.17 o
  13  17   0      111.00      461.82    235.49 o
  15  17   0      739.21      233.97    436.72 o
  17  17   0     1260.96     2037.69    538.69 o
   0  18   0     9182.91    10101.49    944.40 o
   2  18   0     2728.56     2630.56    338.07 o
   4  18   0     1247.73      920.93    171.48 o
   6  18   0     7976.02     9722.36    702.86 o
   8  18   0     6185.72     5939.61    467.21 o
  10  18   0      644.29      728.40    160.93 o
  12  18   0      605.96      394.29    217.27 o
  14  18   0      634.12      966.03    398.18 o
   1  19   0     4354.61     3982.85    507.99 o
   3  19   0     1180.08      898.68    185.77 o
   5  19   0        4.07       74.13    142.71 o
   7  19   0      308.69      581.31    159.47 o
   9  19   0      431.24      343.77    148.21 o
  11  19   0       48.90     -274.74    299.71 o
   0  20   0     3894.02     3747.57   1010.45 o
   2  20   0     1406.29     1318.06    209.12 o
 -35   1   1       82.84      716.92    477.31 o
 -33   1   1     1792.33     3551.63    967.63 o
 -31   1   1     6810.02     4958.95    829.27 o
 -29   1   1     5942.92     5635.08    676.87 o
 -27   1   1      909.27     1107.26    297.80 o
 -25   1   1      148.11      111.30    194.78 o
 -23   1   1      778.01     1229.88    223.40 o
 -21   1   1     2602.97     2600.52    269.07 o
 -19   1   1      479.58      287.66    142.82 o
 -17   1   1    40831.93    38688.89   2568.13 o
 -15   1   1   192950.63   199402.34  11622.07 o
 -13   1   1   165107.48   153047.98   9952.77 o
 -11   1   1     1300.09     2585.51    285.38 o
  -9   1   1   304403.50   319949.78  18643.38 o
  -7   1   1   735339.50   509067.91  66561.00 o
  -5   1   1    56371.85    57393.39   3822.56 o
  -3   1   1   141848.58    93868.73  12373.68 o
   3   1   1   134496.73   127684.43  16715.18 o
   5   1   1      562.63      537.53     59.16 o
   7   1   1     9280.98     8928.00    569.79 o
   9   1   1     8693.71     9367.46    585.52 o
  11   1   1    38501.97    41565.08   2474.49 o
  13   1   1    14772.63    14910.89    837.41 o
  15   1   1    10043.62    10402.47    695.31 o
  17   1   1     7626.80     7225.77    477.83 o
  19   1   1     9368.08    10464.28    659.78 o
  21   1   1    77533.05    75981.45   4103.06 o
  23   1   1    85099.84    85360.00   4606.91 o
  25   1   1    27003.25    34170.34   3085.00 o
  27   1   1        5.31       11.75    237.96 o
  29   1   1     7895.26     8704.09    905.50 o
  31   1   1     5802.26     5828.94    910.90 o
  33   1   1      353.18      973.00    548.04 o
  35   1   1      420.52      505.50    466.90 o
 -34   2   1     1450.77      609.53    464.33 o
 -32   2   1      741.63      829.76    586.57 o
 -30   2   1       64.85      456.78    359.67 o
 -28   2   1      354.57       45.61    303.62 o
 -26   2   1      403.89      170.88    249.72 o
 -24   2   1       53.43      -64.79    188.84 o
 -22   2   1     2583.53     2342.69    260.64 o
 -20   2   1     4844.66     5342.48    397.40 o
 -18   2   1    16109.95    16684.72   1062.94 o
 -16   2   1    19609.55    18719.90   1199.92 o
 -14   2   1      945.88     1224.87    170.47 o
 -12   2   1    37113.55    35426.82   2448.11 o
 -10   2   1   135100.50   133185.94   7772.95 o
  -8   2   1   154245.25   162951.06  12236.48 o
  -6   2   1   136417.23   129225.09   8490.14 o
  -4   2   1    33482.34    35022.00   2686.09 o
  -2   2   1    14697.47    14040.65    853.33 o
   0   2   1    43032.98    35001.91   3921.90 o
   2   2   1     3760.93     3861.80    289.22 o
   4   2   1   101058.92    99037.98   6412.94 o
   6   2   1    65576.85    60190.37   3147.24 o
   8   2   1   253384.98   246241.89  18515.12 o
  10   2   1   197545.95   183001.72  12000.83 o
  12   2   1   207588.31   195875.64  10425.94 o
  14   2   1   131086.02   132926.47   7698.65 o
  16   2   1    37416.50    36683.43   1990.79 o
  18   2   1    10146.41     8494.26   1167.18 o
  20   2   1     2780.16     2904.27    274.07 o
  22   2   1      239.60      -38.35    171.68 o
  24   2   1     3404.51     2888.05    539.31 o
  26   2   1     4268.63     4601.20    449.39 o
  28   2   1     4591.48     5336.01    656.36 o
  30   2   1     3602.68     3932.95    572.43 o
  32   2   1     1882.43     2232.03    604.18 o
  34   2   1      443.10      950.50    727.86 o
 -35   3   1     1130.36     1678.37    804.93 o
 -33   3   1        9.91        6.31    400.99 o
 -31   3   1      601.01      750.25    471.51 o
 -29   3   1      137.43      708.74    307.33 o
 -27   3   1     3099.63     3096.16    606.86 o
 -25   3   1     6817.93     6371.09    876.31 o
 -23   3   1      313.55      426.01    209.24 o
 -21   3   1     6507.42     7497.89    509.42 o
 -19   3   1     6932.05     6602.88    450.24 o
 -17   3   1     5898.30     6003.87    408.38 o
 -15   3   1    76812.96    76742.47   4948.04 o
 -13   3   1    30549.92    24042.34   1947.53 o
 -11   3   1    57317.54    57322.04   3077.19 o
  -9   3   1   626887.50   636068.63  59443.92 o
  -5   3   1   520429.41   443286.13  57929.39 o
  -3   3   1    14713.48    15140.23   1047.71 o
  -1   3   1    13688.73    14221.89    869.06 o
   1   3   1    74638.55    77456.33   4516.96 o
   3   3   1   147460.73   147423.20   9644.29 o
   5   3   1   531592.06   558681.94  52119.25 o
   7   3   1   625112.81   510965.13  46166.70 o
   9   3   1   196686.36   184896.41  10702.90 o
  11   3   1    71949.71    72453.66   4739.59 o
  13   3   1   136162.22   129994.98   7660.30 o
  15   3   1   243892.89   229495.63  14715.00 o
  17   3   1   185369.92   183831.27  11971.56 o
  19   3   1    60980.34    57040.44   3054.86 o
  21   3   1      285.31      463.67    170.56 o
  23   3   1     4517.31     4182.49    400.84 o
  25   3   1       14.68     -218.93    218.93 o
  27   3   1     7891.06     7124.24    662.66 o
  29   3   1    19146.07    19320.67   2269.22 o
  31   3   1    11675.98    11591.83   1119.28 o
  33   3   1     1733.81     1761.02    604.19 o
 -34   4   1       67.59      343.00    435.46 o
 -32   4   1      943.55     1752.30    446.54 o
 -30   4   1     5037.39     5401.04    672.71 o
 -28   4   1    10938.00    12215.29   1005.92 o
 -26   4   1    17116.14    20256.91   1484.81 o
 -24   4   1     8470.84     7772.88    919.03 o
 -22   4   1       54.58      560.54    213.93 o
 -20   4   1    17943.12    17984.54   1012.91 o
 -18   4   1    46322.23    48270.22   2799.44 o
 -16   4   1    74068.21    72739.98   3914.33 o
 -14   4   1    24789.28    23134.94   1406.77 o
 -12   4   1     2808.79     2186.56    241.51 o
 -10   4   1    22766.97    23334.95   1393.06 o
  -8   4   1    40860.76    42619.34   2793.73 o
  -6   4   1    24234.82    22724.25   1264.22 o
  -4   4   1    96715.24   103616.39   6015.77 o
  -2   4   1   252949.55   259237.63  15127.24 o
   4   4   1   632956.06   393346.13  51421.43 o
   6   4   1   324431.34   350715.22  23118.52 o
   8   4   1    37891.54    34694.63   2049.31 o
  10   4   1      981.29     1558.10    255.30 o
  12   4   1      275.16      221.04    104.56 o
  14   4   1    10172.77     8641.54    542.37 o
  16   4   1    70304.42    43790.63   4847.80 o
  18   4   1   101646.26   101549.38   5380.41 o
  20   4   1    85301.57    76013.22   4493.61 o
  22   4   1    60043.97    59845.68   3539.75 o
  24   4   1    36606.37    36986.01   2909.32 o
  26   4   1     7390.99     6768.34    945.29 o
  28   4   1      345.75       66.10    511.21 o
  30   4   1       43.50      312.13    336.69 o
  32   4   1      140.03      380.06    347.58 o
  34   4   1       36.70      -79.07    328.67 o
 -33   5   1     3317.67     3287.53    528.71 o
 -31   5   1     4790.23     5018.67    572.26 o
 -29   5   1      705.70       12.91    277.41 o
 -27   5   1     1691.19     1656.58    341.24 o
 -25   5   1     4438.89     4153.96    481.65 o
 -23   5   1       34.02      -90.89    253.57 o
 -21   5   1    16554.59    14814.75   1921.33 o
 -19   5   1    30517.55    29777.92   2035.82 o
 -17   5   1      517.70      881.62    162.96 o
 -15   5   1    88000.34    81265.41   4360.19 o
 -13   5   1   171389.39   170599.06   9088.23 o
 -11   5   1    29820.47    28834.01   1947.54 o
  -9   5   1    27459.70    27446.90   1834.49 o
  -7   5   1    63402.71    63114.02   4118.90 o
  -5   5   1     7806.39     7641.73    421.25 o
  -3   5   1   426909.81   443328.16  29018.04 o
  -1   5   1   670423.88   662612.88  83635.83 o
   1   5   1   397607.53   417494.25  27356.94 o
   3   5   1     6902.44     7446.69    411.57 o
   5   5   1     5151.47     5486.85    314.83 o
   7   5   1    13972.62    15417.85    785.20 o
   9   5   1   182089.03   182049.17  11848.09 o
  11   5   1   436153.59   418205.13  22208.24 o
  13   5   1   207572.02   201352.16  12948.65 o
  15   5   1    17397.74    17259.21   1071.92 o
  17   5   1     1705.54     1953.32    291.82 o
  19   5   1      101.16       73.71    153.07 o
  21   5   1    23689.17    25670.94   1733.97 o
  23   5   1    54907.13    49520.26   3332.60 o
  25   5   1    28199.06    27790.94   1946.62 o
  27   5   1     3000.41     2500.46    388.10 o
  29   5   1      167.72      199.55    526.17 o
  31   5   1       91.66       69.01    329.50 o
  33   5   1      218.17      292.26    416.61 o
 -34   6   1      986.76     1251.58    646.19 o
 -32   6   1      113.99      579.81    360.84 o
 -30   6   1      297.19      -41.02    278.26 o
 -28   6   1     3471.78     3568.79    551.25 o
 -26   6   1     5475.10     5211.95    532.19 o
 -24   6   1     2210.77     2578.41    373.19 o
 -22   6   1     1734.01     1271.52    276.33 o
 -20   6   1    16798.41    15997.23   1050.05 o
 -18   6   1    19561.85    18941.84   1356.06 o
 -16   6   1    13762.27    13788.80    804.92 o
 -14   6   1     1077.20     1667.90    277.64 o
 -12   6   1    19360.21    19043.61   1057.89 o
 -10   6   1    56612.09    54566.57   3234.06 o
  -8   6   1   175592.81   183720.11   9770.55 o
  -6   6   1   258768.97   258438.63  13667.60 o
  -4   6   1   139632.47   152014.34   8129.85 o
  -2   6   1    14795.74    16096.20    756.64 o
   0   6   1    10257.19    10528.92    521.84 o
   2   6   1    13604.85    12841.83    634.28 o
   4   6   1    15167.98    15362.48    855.83 o
   6   6   1      366.28      538.52     91.75 o
   8   6   1    71572.66    73087.42   3671.63 o
  10   6   1   199968.81   203069.38  10069.81 o
  12   6   1   240709.34   205095.77  13231.81 o
  14   6   1   131228.89   122895.09   7204.67 o
  16   6   1    27997.27    27758.28   1869.44 o
  18   6   1        0.33      -59.26    143.15 o
  20   6   1     2921.60     3927.72    430.31 o
  22   6   1     1777.08     2131.75    333.85 o
  24   6   1        0.45      190.89    247.40 o
  26   6   1     1188.81     1265.27    308.12 o
  28   6   1     3125.15     2194.09    472.14 o
  30   6   1     4178.13     5146.36    665.24 o
  32   6   1     2946.20     3954.58    709.90 o
 -33   7   1      914.96      531.62    356.03 o
 -31   7   1     1050.96      670.44    323.88 o
 -29   7   1      349.70      326.13    292.15 o
 -27   7   1     7237.89     7452.23    682.82 o
 -25   7   1    11871.69    10878.30   1276.76 o
 -23   7   1     1307.54     1083.36    273.72 o
 -21   7   1     8828.43     8043.09   1035.75 o
 -19   7   1    40452.02    39864.81   2405.73 o
 -17   7   1    24517.72    28251.17   1717.15 o
 -15   7   1     1606.74     1084.82    227.51 o
 -13   7   1    37643.00    37765.57   2255.65 o
 -11   7   1    22818.04    25111.54   1377.06 o
  -9   7   1     6883.44     6887.33    429.01 o
  -7   7   1    54531.20    61150.03   3542.51 o
  -5   7   1     7160.65     7657.12    435.07 o
  -3   7   1    66352.17    68109.41   3385.37 o
  -1   7   1    89226.32    90644.86   4458.27 o
   1   7   1      423.40      301.86     60.35 o
   3   7   1   166950.56   157675.39   8360.87 o
   5   7   1   200407.22   193202.58  11087.66 o
   7   7   1    47754.46    50342.89   2718.19 o
   9   7   1    25575.75    25386.58   1226.95 o
  11   7   1   114220.39   107774.44   5765.83 o
  13   7   1    38657.91    38261.05   2074.92 o
  15   7   1     2894.23     2723.49    261.29 o
  17   7   1    35592.33    33872.00   1875.94 o
  19   7   1    25798.67    25450.93   2078.51 o
  21   7   1     3212.86     1909.24    720.57 o
  23   7   1     1032.65     1026.04    364.61 o
  25   7   1     1430.20     1507.03    317.57 o
  27   7   1      190.95       71.72    261.29 o
  29   7   1     1089.58      205.73    286.16 o
  31   7   1      433.28      222.37    337.60 o
  33   7   1       28.59      680.01    355.16 o
 -32   8   1      146.44     -277.42    277.42 o
 -30   8   1       35.04      -14.26    273.77 o
 -28   8   1     1242.25      877.12    320.63 o
 -26   8   1     1291.16     1313.71    408.08 o
 -24   8   1      272.03      -34.54    232.16 o
 -22   8   1     1172.63      487.63    261.75 o
 -20   8   1    11134.08    11548.86    812.17 o
 -18   8   1    23762.41    24288.48   1517.45 o
 -16   8   1    18512.14    17287.08   1115.15 o
 -14   8   1      238.74       93.95    137.11 o
 -12   8   1    19588.94    20437.91   1092.19 o
 -10   8   1    33728.66    33136.37   1817.52 o
  -8   8   1    44551.06    45291.52   2282.35 o
  -6   8   1    23457.09    20652.79   1460.19 o
  -4   8   1     4879.55     5551.54    332.40 o
  -2   8   1     2301.11     2582.35    170.88 o
   0   8   1    10484.18     9866.42    501.36 o
   2   8   1    54698.89    62686.48   3147.26 o
   4   8   1    36838.23    37972.41   2103.43 o
   6   8   1      191.98      380.76     93.05 o
   8   8   1    32529.20    32790.42   1666.66 o
  10   8   1    67888.34    67917.28   3204.62 o
  12   8   1    86112.15    88609.77   4489.52 o
  14   8   1    28230.19    28586.23   1498.83 o
  16   8   1       78.59       39.81    132.42 o
  18   8   1     1387.02     1214.39    290.14 o
  20   8   1     2155.97     1519.05    321.55 o
  22   8   1     2592.05     2031.71    331.95 o
  24   8   1       55.02       27.20    234.75 o
  26   8   1       64.71      420.30    284.06 o
  28   8   1      406.35      691.71    306.52 o
  30   8   1      658.54      766.81    311.39 o
  32   8   1      540.14      412.71    351.81 o
 -31   9   1        4.23      -65.90    278.22 o
 -29   9   1     2926.16     2733.09    416.26 o
 -27   9   1    13538.51    16455.83   1334.15 o
 -25   9   1    17384.72    18205.99   1573.53 o
 -23   9   1     1572.47     1668.39    334.38 o
 -21   9   1    16882.73    15659.32   1198.73 o
 -19   9   1    58848.57    59013.33   3949.69 o
 -17   9   1    29374.00    29491.70   2022.68 o
 -15   9   1     1452.00      827.77    282.75 o
 -13   9   1    16437.61    17776.35   1458.54 o
 -11   9   1     9447.80     9613.13    592.14 o
  -9   9   1     1049.58      995.51    109.99 o
  -7   9   1    20845.73    21532.35   1041.59 o
  -5   9   1     6249.27     7167.95    448.32 o
  -3   9   1     1928.95     2380.18    211.59 o
  -1   9   1     3190.92     3246.10    242.74 o
   1   9   1   100704.78    98604.34   5289.60 o
   3   9   1   312229.28   321156.59  15856.25 o
   5   9   1   350945.13   360288.94  19092.90 o
   7   9   1    96627.66   105454.19   5131.54 o
   9   9   1    18876.36    18956.54   1061.67 o
  11   9   1    72442.96    74874.04   3740.50 o
  13   9   1    15745.73    19208.64    978.12 o
  15   9   1     7128.08     8032.13    591.02 o
  17   9   1    68051.48    73595.98   4896.53 o
  19   9   1    74219.34    73605.75   4870.91 o
  21   9   1    18543.97    17029.05   2033.18 o
  23   9   1     1171.54      930.18    318.57 o
  25   9   1       49.42      494.38    284.04 o
  27   9   1      291.13       -5.75    266.31 o
  29   9   1      440.34      672.05    306.55 o
  31   9   1      144.52      267.49    300.12 o
 -30  10   1      987.46     1013.48    361.73 o
 -28  10   1     1040.57     1570.73    402.51 o
 -26  10   1     1271.56     1056.78    433.83 o
 -24  10   1      871.51      729.94    309.37 o
 -22  10   1        9.20     -174.60    239.25 o
 -20  10   1     2240.79     2624.23    376.22 o
 -18  10   1     1907.82     1299.27    220.42 o
 -16  10   1      535.00       76.29    149.38 o
 -14  10   1      179.65      161.92    143.62 o
 -12  10   1      716.08     1072.45    144.69 o
 -10  10   1     1452.23     1601.78    177.25 o
  -8  10   1    11428.25    12658.27    640.75 o
  -6  10   1    16974.28    17797.69    854.71 o
  -4  10   1    20122.41    17260.26    817.31 o
  -2  10   1    24898.59    27950.69   1418.08 o
   0  10   1    58856.86    55814.03   2804.36 o
   2  10   1    50865.93    49603.74   2467.71 o
   4  10   1    65923.10    69124.52   3486.91 o
   6  10   1    86413.27    86578.94   4301.77 o
   8  10   1    32263.41    33603.02   1594.78 o
  10  10   1     9073.08    10122.80    530.74 o
  12  10   1    21380.68    21579.38   1078.15 o
  14  10   1    13540.65    15296.00    852.44 o
  16  10   1    13336.72    14919.85   2148.85 o
  18  10   1    15870.24    17391.55   1290.08 o
  20  10   1    13018.44    10847.91   1211.26 o
  22  10   1     6104.99     5746.80    634.06 o
  24  10   1     2829.23     2028.09    373.05 o
  26  10   1     2254.17     2401.20    399.51 o
  28  10   1     1058.78      745.79    314.07 o
  30  10   1      541.43      399.02    303.74 o
 -29  11   1      137.82     -121.04    296.42 o
 -27  11   1     5077.17     5250.29    660.77 o
 -25  11   1     5439.91     5576.77    661.08 o
 -23  11   1        1.11      260.54    311.09 o
 -21  11   1    12916.56    13649.76   2020.32 o
 -19  11   1    36013.74    38470.06   2622.77 o
 -17  11   1    19512.62    21138.42   1255.07 o
 -15  11   1     1053.42     1403.36    201.84 o
 -13  11   1    41220.77    45731.29   3077.29 o
 -11  11   1    48127.83    48542.27   2486.26 o
  -9  11   1    20696.37    20706.08   1082.83 o
  -7  11   1    15541.96    15371.01    761.83 o
  -5  11   1    35640.23    34496.07   1618.02 o
  -3  11   1    76685.93    75340.65   3775.00 o
  -1  11   1    64463.95    63601.44   3458.45 o
   1  11   1     2021.29     2251.58    204.26 o
   3  11   1    19558.73    20529.81   1170.60 o
   5  11   1    10470.42    11676.35    649.72 o
   7  11   1    11791.41    13112.25    673.72 o
   9  11   1   123143.16   124850.21   6806.57 o
  11  11   1   252715.98   256732.92  13697.61 o
  13  11   1   153702.52   161479.11   8863.76 o
  15  11   1    21764.97    20771.45   1505.94 o
  17  11   1      196.76      356.01    289.48 o
  19  11   1     1625.98     2163.79    377.25 o
  21  11   1      157.02       76.73    351.02 o
  23  11   1     3694.93     3798.61    488.21 o
  25  11   1     4432.46     4516.09    528.08 o
  27  11   1     1392.53     1479.99    360.37 o
  29  11   1      526.96      294.10    332.72 o
 -28  12   1      419.99      689.84    596.54 o
 -26  12   1      319.36      199.73    318.18 o
 -24  12   1      387.86      967.58    367.73 o
 -22  12   1       50.53       82.65    321.13 o
 -20  12   1       59.36      258.29    312.27 o
 -18  12   1      813.88      770.37    347.95 o
 -16  12   1     6717.32     7178.98    689.02 o
 -14  12   1    13618.73    13880.84   1061.76 o
 -12  12   1     5113.35     5521.82    390.68 o
 -10  12   1       11.64      -21.29    102.58 o
  -8  12   1       70.25      -82.43     82.43 o
  -6  12   1      294.05      263.24     94.12 o
  -4  12   1    10041.37    10002.94    629.88 o
  -2  12   1    46336.55    47312.22   2375.70 o
   0  12   1    56610.84    56531.58   2823.28 o
   2  12   1    47492.19    46971.70   2382.49 o
   4  12   1    46511.90    44713.41   2248.67 o
   6  12   1    26964.14    26884.74   1301.50 o
   8  12   1    11680.02    12168.66    651.81 o
  10  12   1     8861.53     9053.67    628.06 o
  12  12   1    11014.00    10793.88    617.09 o
  14  12   1     8109.78     8161.71    487.31 o
  16  12   1     6372.20     6106.82    707.83 o
  18  12   1     8748.97     7591.38   1333.62 o
  20  12   1    11361.00    11686.51   1558.57 o
  22  12   1     8704.56    10308.17    880.65 o
  24  12   1     4902.65     4635.10    781.03 o
  26  12   1      952.87      416.29    396.37 o
  28  12   1       86.12      199.29    324.88 o
 -27  13   1     3701.59     3844.30    568.26 o
 -25  13   1     4075.66     4252.12    862.97 o
 -23  13   1      245.52      815.92    359.62 o
 -21  13   1     7286.09     8065.27    861.37 o
 -19  13   1    17279.11    17486.77   1584.18 o
 -17  13   1     7111.07     7088.36    772.93 o
 -15  13   1       54.75       54.55    216.30 o
 -13  13   1     8189.90     8983.89    727.74 o
 -11  13   1     5903.14     6008.66    422.96 o
  -9  13   1     1485.42     1347.42    167.13 o
  -7  13   1    11989.10    12218.49    664.77 o
  -5  13   1     4242.98     4503.93    311.55 o
  -3  13   1      626.08      602.10    119.55 o
  -1  13   1      376.19      210.92    103.74 o
   1  13   1    10684.53    10943.04    578.22 o
   3  13   1    82076.80    84201.52   4991.35 o
   5  13   1   111709.94   112616.31   5263.32 o
   7  13   1    25600.25    27057.40   1374.97 o
   9  13   1     2188.33     2269.07    240.71 o
  11  13   1    19079.97    20692.52   1059.44 o
  13  13   1     6864.92     6482.87    431.46 o
  15  13   1     3112.30     3196.74    369.56 o
  17  13   1    20609.79    17296.40   1829.48 o
  19  13   1    19393.43    21795.76   2705.21 o
  21  13   1     5292.74     4440.72    822.65 o
  23  13   1      359.01      336.08    336.06 o
  25  13   1       24.40      -55.83    317.78 o
 -24  14   1      114.90      -55.40    321.03 o
 -22  14   1       10.04     -144.96    365.47 o
 -20  14   1       22.98      174.97    479.49 o
 -18  14   1     1338.70     1995.93    442.19 o
 -16  14   1     2449.93     3052.13    504.47 o
 -14  14   1     1171.07     1322.81    182.84 o
 -12  14   1       78.80       22.35    109.82 o
 -10  14   1    10227.77     9664.61    626.46 o
  -8  14   1    29429.52    32312.01   1731.36 o
  -6  14   1    23288.22    25089.33   1411.70 o
  -4  14   1     3461.34     3739.33    280.70 o
  -2  14   1     1521.91     1979.71    202.36 o
   0  14   1     6883.69     7055.53    480.46 o
   2  14   1     6381.05     7040.20    420.46 o
   4  14   1      126.73      407.28    117.48 o
   6  14   1     2617.83     2803.93    222.73 o
   8  14   1     6639.88     7271.55    479.28 o
  10  14   1     9405.39     9231.30    607.48 o
  12  14   1     7880.18     7736.87    517.31 o
  14  14   1     5916.96     6915.00    589.75 o
  16  14   1     2049.09     2875.09    379.43 o
  18  14   1       68.78     -178.05    324.33 o
  20  14   1      265.15      978.29    372.21 o
  22  14   1      802.55      799.61    353.06 o
  24  14   1      348.96      702.26    352.57 o
 -23  15   1        2.26     -177.53    323.36 o
 -21  15   1     1963.03     1893.85    443.71 o
 -19  15   1     3032.10     3284.75    536.45 o
 -17  15   1      591.49      730.95    367.55 o
 -15  15   1     2386.04     2549.76    989.04 o
 -13  15   1     7130.41     8248.07    600.60 o
 -11  15   1     1500.97     1241.55    199.15 o
  -9  15   1     1791.50     1737.81    236.15 o
  -7  15   1     6448.92     7219.65    556.62 o
  -5  15   1     1797.91     1578.08    408.12 o
  -3  15   1     2957.77     3066.92    244.33 o
  -1  15   1     9635.73    10252.39    708.82 o
   1  15   1      221.74      117.49    112.91 o
   3  15   1    12285.53    12557.45    828.07 o
   5  15   1    25675.49    26389.86   1586.86 o
   7  15   1     6393.28     6124.17    481.09 o
   9  15   1     2704.56     3262.52    367.35 o
  11  15   1    10534.08    10693.60    766.88 o
  13  15   1     4465.73     3277.09    377.02 o
  15  15   1      209.63      -96.37    178.23 o
  17  15   1     4377.18     4681.37    826.34 o
  19  15   1     2166.88     2592.75    495.57 o
  21  15   1       31.32       80.15    330.37 o
  23  15   1      227.14      461.04    342.34 o
 -20  16   1      493.95      429.52    364.15 o
 -18  16   1     2016.61     2263.07    551.58 o
 -16  16   1     2862.54     2681.65    497.38 o
 -14  16   1     1778.07     2779.93    595.91 o
 -12  16   1      220.08      185.06    137.90 o
 -10  16   1     7730.60     8110.39    548.27 o
  -8  16   1    17061.24    16468.78   1385.02 o
  -6  16   1    15858.49    16870.73   1220.17 o
  -4  16   1     3782.62     4389.39    425.24 o
  -2  16   1     1009.47      965.64    153.67 o
   0  16   1     5332.56     5746.14    392.58 o
   2  16   1     3609.18     3678.51    351.82 o
   4  16   1        1.59      -84.18    107.57 o
   6  16   1     2848.70     2946.94    336.41 o
   8  16   1     5496.34     6036.64    462.90 o
  10  16   1     7480.25     7544.44    559.79 o
  12  16   1     7842.34     7814.24    762.90 o
  14  16   1     5234.53     5876.60    616.75 o
  16  16   1     2337.14     1376.30    689.33 o
  18  16   1      197.08      156.11    390.10 o
  20  16   1      214.11       61.02    349.90 o
 -17  17   1       39.38      273.65    340.92 o
 -15  17   1     2680.13     4095.81    703.48 o
 -13  17   1     4779.17     5167.81    937.66 o
 -11  17   1      918.72      732.07    318.88 o
  -9  17   1     1498.89     1702.65    215.07 o
  -7  17   1     3965.69     3856.10    501.75 o
  -5  17   1       85.75       14.44    122.58 o
  -3  17   1     6905.15     6922.18    518.35 o
  -1  17   1    19832.52    20537.01   1362.92 o
   1  17   1    12200.54    12344.32    756.01 o
   3  17   1     1577.01     1421.22    277.00 o
   5  17   1       24.14     -102.03    123.26 o
   7  17   1       96.23       66.28    129.78 o
   9  17   1     3632.31     3775.16    320.97 o
  11  17   1     6738.57     6290.24    638.36 o
  13  17   1     3544.29     3248.97    412.23 o
  15  17   1      279.30      511.67    207.56 o
  17  17   1        9.14       98.31    394.91 o
 -14  18   1     1468.09      951.66    676.49 o
 -12  18   1      546.84      516.49    252.61 o
 -10  18   1       91.21       90.47    135.88 o
  -8  18   1     1140.84     1154.11    182.45 o
  -6  18   1      532.28      655.84    159.90 o
  -4  18   1      651.51      927.29    169.32 o
  -2  18   1     7115.46     7435.80    609.67 o
   0  18   1    12022.62    13615.58    946.25 o
   2  18   1     9594.49     9883.55    693.29 o
   4  18   1     5781.25     6634.61    501.32 o
   6  18   1     2645.99     2523.94    363.71 o
   8  18   1     1811.89     2007.79    238.71 o
  10  18   1     1068.30     1371.68    393.95 o
  12  18   1      377.20      303.57    204.37 o
  14  18   1      147.41      132.58    191.24 o
 -11  19   1      269.81      229.42    200.20 o
  -9  19   1     6669.25     7022.63    633.26 o
  -7  19   1    11187.37    12890.68   1992.10 o
  -5  19   1     5574.22     5665.26    454.76 o
  -3  19   1      103.79       62.07    137.15 o
  -1  19   1     1459.98     1591.79    294.48 o
   1  19   1      875.63      912.27    182.27 o
   3  19   1      732.22      606.48    162.91 o
   5  19   1     5116.20     5261.66    598.95 o
   7  19   1     4671.32     3891.98    456.84 o
   9  19   1     1743.18     1949.09    321.15 o
  11  19   1      563.61      147.96    199.25 o
  -2  20   1       12.75       55.97    139.37 o
   0  20   1       64.77      -21.07    131.89 o
   2  20   1       27.30       51.94    138.60 o
 -34   0   2     2166.97      659.36    650.80 o
 -32   0   2     4627.55     3981.84   1036.14 o
 -30   0   2     4719.87     3416.68    950.50 o
 -28   0   2     4136.47     4308.63   1400.07 o
 -26   0   2    15326.93    18887.73   1582.77 o
 -24   0   2    53852.34    56561.11   4360.21 o
 -22   0   2    93013.44    95267.27   7248.47 o
 -20   0   2    45591.88    39196.98   4093.16 o
 -18   0   2      235.26      139.99    195.08 o
 -16   0   2   201698.47   196071.52  17865.47 o
 -14   0   2   267493.81   254226.22  23379.90 o
 -12   0   2     5617.33     5287.36    515.60 o
 -10   0   2   270406.06   278781.88  26133.65 o
  -4   0   2    10623.89    11236.30   1110.49 o
   2   0   2   133583.13   143997.14  18188.03 o
   4   0   2    32447.14    12562.07   1721.18 o
   6   0   2   166513.58   182164.56  16504.07 o
   8   0   2   471428.94   457389.59  59821.84 o
  10   0   2   318439.06   322810.31  24271.41 o
  12   0   2   120286.12   123910.75   9163.08 o
  14   0   2    27157.02    28329.18   2201.24 o
  16   0   2    44015.86    40860.33   3136.93 o
  18   0   2    10032.99     9658.85    868.64 o
  20   0   2   114167.39   111970.09   8497.75 o
  22   0   2   179890.84   233553.53  21466.62 o
  24   0   2   126112.43    56019.82   7586.91 o
  26   0   2    27616.69    28157.91   2755.43 o
  28   0   2      585.36      194.79    372.35 o
  30   0   2      324.59      644.72    578.01 o
  32   0   2      115.67     -154.14    565.16 o
  34   0   2     1132.37     1293.03    727.86 o
 -35   1   2     2387.49     2636.02    727.86 o
 -33   1   2     2619.49     3894.77    737.52 o
 -31   1   2     3540.20     5973.16   1284.47 o
 -29   1   2     2629.55     2803.77    521.89 o
 -27   1   2     4544.01     4213.89    725.21 o
 -25   1   2     7378.29     7289.53    691.67 o
 -23   1   2     6536.60     7241.80    516.72 o
 -21   1   2     5238.59     5796.93    429.23 o
 -19   1   2    29532.22    32240.68   1765.53 o
 -17   1   2    37244.74    38283.13   2228.06 o
 -15   1   2    30808.22    29964.66   1798.04 o
 -13   1   2    29763.57    27755.74   1644.53 o
 -11   1   2     3803.70     3649.76    426.92 o
  -9   1   2       92.42       -0.19     87.41 o
  -7   1   2    10696.31     9916.34    629.38 o
  -5   1   2   169186.52   166156.05   9709.19 o
  -3   1   2     7160.61     9085.60    725.70 o
   3   1   2     6567.44     5919.42    532.71 o
   5   1   2     3232.90     3987.12    261.69 o
   7   1   2    78850.50    82401.88   4809.56 o
   9   1   2   107878.88   101579.80   5369.27 o
  11   1   2   182929.92   183037.56  10601.04 o
  13   1   2   146675.53   135485.08   7212.12 o
  15   1   2    81671.94    84184.95   5476.56 o
  17   1   2    58307.84    61421.91   3285.53 o
  19   1   2    37164.12    37170.23   2218.95 o
  21   1   2     7042.71     8441.49    834.58 o
  23   1   2    10279.68    10679.79    758.67 o
  25   1   2    13194.83    11398.27   1208.80 o
  27   1   2     8109.91     7654.35    808.33 o
  29   1   2     5056.91     5877.62    933.26 o
  31   1   2     4019.54     3567.64    548.51 o
  33   1   2     1978.49     1808.20    565.16 o
  35   1   2     1195.61      333.96    616.54 o
 -34   2   2      513.43      243.64    676.49 o
 -32   2   2      145.37       27.91    518.07 o
 -30   2   2     1535.84      989.78    421.50 o
 -28   2   2     4397.11     4428.99    656.30 o
 -26   2   2     5297.13     7576.90   1199.55 o
 -24   2   2      236.27       42.02    207.79 o
 -22   2   2    21845.91    21344.99   1502.95 o
 -20   2   2     4444.03     4458.38    344.21 o
 -18   2   2    60940.05    55643.29   3284.41 o
 -16   2   2   267218.06   255061.41  13567.78 o
 -14   2   2   279319.72   259122.02  15061.70 o
 -12   2   2    64398.68    65398.07   3506.76 o
 -10   2   2    92727.42    89053.61   5817.45 o
  -8   2   2   744887.63   755128.69  98664.07 o
  -6   2   2   444429.16   445500.88  41667.45 o
  -4   2   2      175.58       58.82     80.34 o
  -2   2   2    34709.42    33648.25   2613.15 o
   0   2   2    45859.52    48019.17   3646.95 o
   2   2   2    11761.90    11551.75    786.07 o
   4   2   2   135599.06   144708.13  13348.83 o
   6   2   2    27181.90    26874.57   1434.66 o
   8   2   2    21298.30    23035.22   1272.17 o
  10   2   2      577.90      853.75    134.03 o
  12   2   2    84960.89    88820.18   6749.05 o
  14   2   2   271483.56   256856.66  16803.27 o
  16   2   2   320417.28   307431.91  19997.79 o
  18   2   2   116752.57   114388.10   6103.58 o
  20   2   2        5.48        6.27    150.56 o
  22   2   2    28942.74    28411.34   1951.73 o
  24   2   2     5605.45     6123.52    572.29 o
  26   2   2     2568.17     2384.67    365.00 o
  28   2   2    13145.80    14305.46   2047.80 o
  30   2   2    11839.75    10686.75   1273.94 o
  32   2   2     3951.90     2691.36    605.14 o
  34   2   2      499.80      863.30    535.19 o
 -35   3   2      301.53     1035.52    499.84 o
 -33   3   2      312.64      452.46   1027.57 o
 -31   3   2       42.24      106.95    340.48 o
 -29   3   2     2105.19     2476.71    413.30 o
 -27   3   2     9326.09     9578.86    824.18 o
 -25   3   2    16747.75    18586.21   1225.92 o
 -23   3   2     8718.32     9717.38    713.18 o
 -21   3   2      161.28       84.81    155.74 o
 -19   3   2     2410.32     2262.88    229.34 o
 -17   3   2    17740.85    16646.04    959.70 o
 -15   3   2    42554.23    42491.55   2508.59 o
 -13   3   2    38351.42    39941.42   2351.82 o
 -11   3   2     8600.01    10120.80    585.54 o
  -9   3   2    31285.73    31113.11   2057.82 o
  -7   3   2   149339.64   158339.47   9279.04 o
  -5   3   2   170634.28   201322.16  13010.80 o
  -3   3   2    26583.82    27595.45   1851.36 o
  -1   3   2       42.58      317.75    142.10 o
   1   3   2   199311.45   196102.23  12882.31 o
   3   3   2   270719.66   276164.25  15940.52 o
   5   3   2   245551.03   284666.00  21663.52 o
   7   3   2    49558.32    54184.11   3166.39 o
   9   3   2        7.83      152.84    103.30 o
  11   3   2    12933.10    10645.47    685.04 o
  13   3   2    35707.52    38501.67   2313.08 o
  15   3   2    10996.01    13779.75    867.86 o
  17   3   2     1381.88     1131.86    189.64 o
  19   3   2     8864.55     9827.97    724.19 o
  21   3   2    11350.93    12171.49   1125.98 o
  23   3   2    15818.23    15222.76   1097.36 o
  25   3   2    11545.00    13137.83   1032.26 o
  27   3   2     3022.44     2616.34    465.08 o
  29   3   2       59.53      -77.68    318.92 o
  31   3   2       94.00      329.27    354.11 o
  33   3   2      409.11      837.33    383.90 o
 -34   4   2      273.35      559.33    475.29 o
 -32   4   2      549.10      389.99    423.33 o
 -30   4   2       93.32      138.73    290.62 o
 -28   4   2     3239.33     3465.94    620.46 o
 -26   4   2     4182.51     5684.09    822.64 o
 -24   4   2      227.67      421.21    233.62 o
 -22   4   2    19368.70    16385.89   1862.86 o
 -20   4   2    19818.51    20636.14   1455.58 o
 -18   4   2     1901.03     1735.25    206.83 o
 -16   4   2    97915.69    93665.38   6076.57 o
 -14   4   2   203710.66   200251.30  11594.38 o
 -12   4   2    15772.24    14197.59    799.94 o
 -10   4   2   152034.66   150376.25   8763.39 o
  -8   4   2   210840.42   209905.17  12314.52 o
  -6   4   2   176863.75   176468.61  11595.75 o
  -4   4   2    19673.50    18485.54   1131.14 o
  -2   4   2   278017.56   282198.88  18478.84 o
   0   4   2    69013.05    66410.04   3294.82 o
   2   4   2    48185.66    47912.28   2188.99 o
   4   4   2   108283.35   105434.76   5580.83 o
   6   4   2    12375.13    12780.06    605.76 o
   8   4   2    24576.91    24776.23   1364.36 o
  10   4   2    89522.90    89877.23   4364.95 o
  12   4   2     1643.62     1374.06    150.63 o
  14   4   2    87606.02    88079.45   5185.82 o
  16   4   2   106810.06   104300.59   5599.54 o
  18   4   2    27640.94    27677.03   1685.35 o
  20   4   2     3382.54     3294.35    330.24 o
  22   4   2    27976.62    27932.68   1716.36 o
  24   4   2     8608.30     8128.43    711.15 o
  26   4   2       14.71      213.28    269.52 o
  28   4   2     4595.76     5037.06    811.84 o
  30   4   2     3392.52     4404.98    919.53 o
  32   4   2      200.35     -132.74    310.83 o
  34   4   2       98.07      -56.99    337.48 o
 -33   5   2      147.68     -101.54    335.99 o
 -31   5   2      327.53      338.08    310.09 o
 -29   5   2     4428.19     3655.64    635.29 o
 -27   5   2    16429.91    15920.67   1939.19 o
 -25   5   2    28160.37    28418.02   2274.46 o
 -23   5   2    20414.39    20562.56   1333.03 o
 -21   5   2     1503.95     1664.89    268.52 o
 -19   5   2      490.50      467.82    189.02 o
 -17   5   2    14448.73    14857.59    874.11 o
 -15   5   2    27637.48    28066.95   1690.77 o
 -13   5   2    10117.91     9695.77    601.82 o
 -11   5   2       34.20      158.72    135.70 o
  -9   5   2    24006.66    20996.19   1238.41 o
  -7   5   2   177599.47   176791.27  10332.03 o
  -5   5   2   131884.38   129817.85   6826.59 o
  -3   5   2    62674.80    65174.29   3456.14 o
  -1   5   2      143.39      284.31     54.21 o
   1   5   2   200810.84   208669.31  13409.02 o
   3   5   2   362128.56   366856.88  19465.04 o
   5   5   2   337904.66   333291.28  21726.97 o
   7   5   2   142388.36   151470.66   8859.42 o
   9   5   2      472.46      686.98     82.46 o
  11   5   2    16109.57    15527.12    804.52 o
  13   5   2    14832.81    14422.52    921.49 o
  15   5   2     6470.66     6391.73    432.01 o
  17   5   2     3184.45     2792.29    382.95 o
  19   5   2    20800.49    21291.46   1312.31 o
  21   5   2    24760.86    26768.98   1838.85 o
  23   5   2    35389.35    30697.37   3206.83 o
  25   5   2    20645.89    24462.48   1958.40 o
  27   5   2     5948.15     4469.60    490.94 o
  29   5   2      412.76      680.23    398.75 o
  31   5   2      186.71      325.70    339.70 o
  33   5   2      420.70      259.71    347.28 o
 -34   6   2     3979.05     4754.27    642.85 o
 -32   6   2     5655.20     6004.13    826.87 o
 -30   6   2     2500.63     2684.17    429.97 o
 -28   6   2       88.92     -250.24    250.24 o
 -26   6   2      320.75      214.68    259.49 o
 -24   6   2     2535.69     1702.92    313.27 o
 -22   6   2    23132.52    25521.68   1762.31 o
 -20   6   2    44155.72    45342.90   2744.20 o
 -18   6   2    24771.42    25521.70   1570.16 o
 -16   6   2     2048.08     2093.10    256.55 o
 -14   6   2    17065.91    16822.92    963.22 o
 -12   6   2       32.43      281.49    114.41 o
 -10   6   2    56334.46    60279.29   3481.27 o
  -8   6   2    75671.22    74504.58   4389.28 o
  -6   6   2     4286.14     4885.96    300.98 o
  -4   6   2   180529.70   174951.89  10277.44 o
  -2   6   2   220263.70   215659.61  14073.21 o
   0   6   2    96530.84   101525.59   5009.26 o
   2   6   2    12763.32    12759.67    620.66 o
   4   6   2    82929.45    83066.99   4482.76 o
   6   6   2      178.92      240.55     57.34 o
   8   6   2   112720.38   128710.47   7425.81 o
  10   6   2   269987.00   271360.72  14450.92 o
  12   6   2   188149.61   181948.02   9684.15 o
  14   6   2    19185.38    17834.76   1016.14 o
  16   6   2       97.62      -14.28    141.67 o
  18   6   2     3030.79     3183.48    316.79 o
  20   6   2    17507.65    18672.80   1408.49 o
  22   6   2    32445.16    29804.72   2048.07 o
  24   6   2    22555.00    26716.46   2952.74 o
  26   6   2     3466.39     3116.97    561.13 o
  28   6   2       66.44     -117.71    251.31 o
  30   6   2      296.00       80.03    312.15 o
  32   6   2     1846.06     2195.55    454.62 o
 -33   7   2     3729.49     4176.44    532.51 o
 -31   7   2     3368.57     2944.36    521.86 o
 -29   7   2      857.53      903.05    323.63 o
 -27   7   2        0.20      -70.61    266.50 o
 -25   7   2       38.51      268.47    240.40 o
 -23   7   2      265.64      560.88    253.17 o
 -21   7   2     7823.25     7589.18    590.85 o
 -19   7   2    35619.61    24352.13   2038.21 o
 -17   7   2    53889.36    44032.36   2928.27 o
 -15   7   2    63597.48    63501.18   4857.26 o
 -13   7   2    29921.43    30557.15   1696.34 o
 -11   7   2     4675.97     4519.53    322.78 o
  -9   7   2    11638.47    13412.91    815.89 o
  -7   7   2    70765.21    71951.55   3821.02 o
  -5   7   2   127666.36   124611.27   6202.88 o
  -3   7   2    71704.07    69946.26   3496.71 o
  -1   7   2    21624.11    19382.20   1210.88 o
   1   7   2      169.89      134.14     79.57 o
   3   7   2    14021.94    14297.94    716.35 o
   5   7   2    20352.15    21732.10   1110.32 o
   7   7   2     2117.43     2232.17    159.05 o
   9   7   2    69405.69    67781.32   3388.40 o
  11   7   2   179264.02   178386.02  10409.88 o
  13   7   2   175677.80   174918.19  10131.47 o
  15   7   2   126015.88   137720.78   7906.00 o
  17   7   2    49890.91    52441.05   3437.33 o
  19   7   2    17896.11    20894.42   1923.31 o
  21   7   2     3220.42     2805.13    457.31 o
  23   7   2      677.61      357.21    243.56 o
  25   7   2      972.93     1461.76    320.06 o
  27   7   2     2200.21     2517.74    392.61 o
  29   7   2     3625.18     4322.20    726.75 o
  31   7   2     5216.17     4310.44   1511.39 o
 -32   8   2       44.34      625.48    310.17 o
 -30   8   2     2419.88     2508.63    511.69 o
 -28   8   2    16584.49    15153.58   1385.32 o
 -26   8   2    30488.79    36839.58   3188.72 o
 -24   8   2    16302.67    16771.79   1245.79 o
 -22   8   2      914.37      711.84    264.74 o
 -20   8   2     2033.75     2158.24    309.71 o
 -18   8   2      479.38      614.65    214.36 o
 -16   8   2     6881.16     6706.68    590.18 o
 -14   8   2    11673.90    11027.17    764.62 o
 -12   8   2      621.54      534.19    150.27 o
 -10   8   2     8143.52     8429.56    517.39 o
  -8   8   2    20174.05    21076.60   1070.83 o
  -6   8   2     7340.78     7529.35    386.09 o
  -4   8   2   146336.59   146486.16   6799.96 o
  -2   8   2   141676.84   147687.45   8589.66 o
   0   8   2     3553.40     3349.15    203.81 o
   2   8   2   343344.22   346979.75  20069.76 o
   4   8   2   561702.38   579299.00  33601.31 o
   6   8   2   228617.22   218404.83  10791.73 o
   8   8   2    10256.92     9078.63    465.41 o
  10   8   2    16639.49    16678.97    797.45 o
  12   8   2     9388.63    10701.30    538.64 o
  14   8   2     7114.49     7265.02    425.39 o
  16   8   2    53313.41    53032.73   3493.86 o
  18   8   2    49405.68    49308.66   3323.00 o
  20   8   2    23599.59    24116.15   1693.48 o
  22   8   2     7384.47     8249.96    920.80 o
  24   8   2     7180.98     6892.12    845.41 o
  26   8   2    12954.03    13578.33   1085.62 o
  28   8   2     9613.11     9927.51    996.32 o
  30   8   2     2987.01     3059.42    511.93 o
  32   8   2      112.74      111.19    332.19 o
 -31   9   2      672.61      278.06    326.02 o
 -29   9   2     2694.89     3189.50    587.09 o
 -27   9   2     6571.33     5637.15    701.72 o
 -25   9   2     5985.85     4441.32    500.20 o
 -23   9   2     3728.66     4094.02    466.12 o
 -21   9   2      659.19      647.46    277.95 o
 -19   9   2      177.46      284.92    196.11 o
 -17   9   2      443.38      300.70    185.12 o
 -15   9   2      302.11      228.38    156.53 o
 -13   9   2        9.56      214.74    152.54 o
 -11   9   2     4809.79     5396.29    506.78 o
  -9   9   2     3400.21     3374.79    217.85 o
  -7   9   2     1395.71     1823.23    163.78 o
  -5   9   2     2719.68     2746.19    186.27 o
  -3   9   2     1905.32     1822.12    200.49 o
  -1   9   2     1706.90     1757.95    138.76 o
   1   9   2    42746.91    42298.39   2285.78 o
   3   9   2    87388.18    85434.57   3891.63 o
   5   9   2    58438.83    56185.17   2832.41 o
   7   9   2    28075.45    28524.61   1688.21 o
   9   9   2     9726.27     9051.92    488.49 o
  11   9   2     4238.67     4551.09    272.69 o
  13   9   2     1534.80     1722.61    152.11 o
  15   9   2     5924.25     5910.21    419.41 o
  17   9   2    10473.67    12455.41   1524.95 o
  19   9   2     9600.04     9121.29    779.19 o
  21   9   2    10689.05    12160.82    981.37 o
  23   9   2     7645.46     6589.43    622.72 o
  25   9   2     6333.06     6105.18    866.33 o
  27   9   2     4638.37     5035.26    564.73 o
  29   9   2     1691.83     1244.68    351.02 o
  31   9   2      453.10      265.90    332.41 o
 -30  10   2       26.01     -166.18    303.12 o
 -28  10   2     3198.67     3369.72    512.16 o
 -26  10   2     7414.68     8206.88   1529.10 o
 -24  10   2     2175.99     2176.70    430.63 o
 -22  10   2     4008.42     4577.29    509.43 o
 -20  10   2    22009.31    21611.16   1570.61 o
 -18  10   2    20931.14    21588.37   1557.71 o
 -16  10   2     1892.65     1524.42    284.28 o
 -14  10   2     1207.40     1060.70    187.51 o
 -12  10   2     1371.06     1668.32    342.52 o
 -10  10   2    21772.46    24145.27   1369.47 o
  -8  10   2     3289.23     3630.28    234.55 o
  -6  10   2    32106.95    32587.47   1559.12 o
  -4  10   2   151840.22   154523.72   7642.46 o
  -2  10   2   158186.52   158319.50   7305.97 o
   0  10   2     2008.02     2027.39    171.13 o
   2  10   2   127649.46   131396.69   6127.34 o
   4  10   2   199573.13   191986.09   9550.21 o
   6  10   2    56186.80    58321.30   2953.72 o
   8  10   2    19483.40    20214.19    968.09 o
  10  10   2   145155.48   153426.84   9131.03 o
  12  10   2    94949.65    95027.64   4695.08 o
  14  10   2    13975.25    13229.98    739.26 o
  16  10   2       82.28       65.74    191.58 o
  18  10   2      197.04      350.94    259.73 o
  20  10   2      644.41      563.95    286.31 o
  22  10   2     1389.88      851.75    335.03 o
  24  10   2      273.52      277.72    270.21 o
  26  10   2      161.87      195.13    284.70 o
  28  10   2      281.73      -51.92    271.71 o
  30  10   2       88.55      198.83    282.61 o
 -29  11   2      162.57     -286.43    286.43 o
 -27  11   2       76.38     -278.51    300.42 o
 -25  11   2        8.85      194.79    328.89 o
 -23  11   2      102.33     -269.52    280.06 o
 -21  11   2      351.24      600.11    316.00 o
 -19  11   2      139.42      177.41    257.99 o
 -17  11   2      487.63      188.19    220.95 o
 -15  11   2     4232.86     4706.66    407.22 o
 -13  11   2     4636.68     5448.43    443.89 o
 -11  11   2      144.25      483.38    118.72 o
  -9  11   2     3009.87     3073.96    235.02 o
  -7  11   2     1391.61     1239.54    130.77 o
  -5  11   2        8.16       84.19     81.32 o
  -3  11   2     3252.77     3262.46    245.98 o
  -1  11   2     4915.14     4477.39    274.94 o
   1  11   2      731.55      903.62    113.17 o
   3  11   2     2044.85     2361.22    178.31 o
   5  11   2      776.22      577.82     99.32 o
   7  11   2      261.70      264.24     99.64 o
   9  11   2     5868.34     6304.55    370.18 o
  11  11   2      561.59      875.86    142.58 o
  13  11   2      961.71     1510.64    160.12 o
  15  11   2      927.52      991.21    190.44 o
  17  11   2      431.59      414.76    168.25 o
  19  11   2       49.39      102.55    255.01 o
  21  11   2      160.09       14.08    263.34 o
  23  11   2      383.35      279.03    272.28 o
  25  11   2      114.71      272.58    279.86 o
  27  11   2       10.05     -249.74    257.99 o
  29  11   2       67.15      -51.72    274.29 o
 -28  12   2     1830.10     1920.20    436.45 o
 -26  12   2     4427.27     4420.45    704.85 o
 -24  12   2      736.82      493.84    334.19 o
 -22  12   2     3505.99     3787.96    637.07 o
 -20  12   2    14095.95    14730.73   1330.07 o
 -18  12   2    10951.34    12219.34    854.43 o
 -16  12   2     1790.80     1860.53    249.43 o
 -14  12   2        6.94       42.08    143.26 o
 -12  12   2      555.63      631.24    134.04 o
 -10  12   2     3698.87     4577.99    333.64 o
  -8  12   2      293.06      417.75    131.84 o
  -6  12   2    13496.49    14588.51    828.49 o
  -4  12   2    60889.37    66800.79   3846.71 o
  -2  12   2    44657.69    44316.03   2412.10 o
   0  12   2      549.56      458.15    102.21 o
   2  12   2    35954.62    35658.84   1728.47 o
   4  12   2    74335.02    74088.36   3653.27 o
   6  12   2    19472.25    19142.91   1034.48 o
   8  12   2     6995.09     7613.94    427.22 o
  10  12   2    57905.04    58487.28   3519.27 o
  12  12   2    59136.68    56414.57   3121.95 o
  14  12   2    13313.90    14141.87   1044.35 o
  16  12   2      168.82      -31.02    145.60 o
  18  12   2      436.24      232.76    310.78 o
  20  12   2      403.71      574.44    308.55 o
  22  12   2     1144.51     1283.62    416.28 o
  24  12   2      174.19       49.94    277.76 o
  26  12   2      216.65      -16.20    294.52 o
 -27  13   2      982.67     1585.76    428.93 o
 -25  13   2     2155.22     2093.83    465.48 o
 -23  13   2     3762.38     5046.24    773.63 o
 -21  13   2     3889.59     4327.50    588.49 o
 -19  13   2     1151.56     1522.67    410.05 o
 -17  13   2      360.03      453.65    171.40 o
 -15  13   2     3432.03     4440.09    400.34 o
 -13  13   2     2265.32     3060.86    391.93 o
 -11  13   2     1084.79     1130.84    162.01 o
  -9  13   2     7022.03     7256.90    481.06 o
  -7  13   2     9738.00    10202.02    641.92 o
  -5  13   2     6109.92     7366.82    448.82 o
  -3  13   2       60.68      328.69    107.89 o
  -1  13   2     6492.98     6026.97    380.46 o
   1  13   2     7625.37     6781.04    418.81 o
   3  13   2    15839.90    15351.26    889.03 o
   5  13   2    18466.69    17718.41    947.22 o
   7  13   2    10600.60     9777.19    542.70 o
   9  13   2     5322.86     5735.62    396.23 o
  11  13   2     2154.81     2653.84    242.67 o
  13  13   2       13.70     -139.73    139.73 o
  15  13   2        5.57     -142.81    142.81 o
  17  13   2      588.55      695.58    207.82 o
  19  13   2     5364.89     6116.27    874.47 o
  21  13   2     8294.72     8366.75    886.03 o
  23  13   2     6396.57     5933.19    690.48 o
  25  13   2     2538.31     3102.35    521.10 o
 -24  14   2     2539.26     2935.52    623.29 o
 -22  14   2        1.62     -131.03    307.20 o
 -20  14   2     1140.19      -64.77    315.70 o
 -18  14   2       76.33       96.68    340.51 o
 -16  14   2     2428.25     3029.73    328.83 o
 -14  14   2     5150.64     5132.68    490.82 o
 -12  14   2     1088.80     1352.23    206.30 o
 -10  14   2     1346.70     1138.03    224.03 o
  -8  14   2     4448.17     4274.75    322.05 o
  -6  14   2      535.12      702.93    138.10 o
  -4  14   2    18028.29    19073.63   1013.21 o
  -2  14   2    16663.95    17618.22   1090.40 o
   0  14   2      159.39      -56.22    101.24 o
   2  14   2    40543.31    40844.24   2454.51 o
   4  14   2    87680.22    88512.12   4829.94 o
   6  14   2    39724.27    41137.23   2266.90 o
   8  14   2     1185.15     1459.57    166.32 o
  10  14   2     2638.39     2576.04    231.75 o
  12  14   2      941.31      765.10    187.21 o
  14  14   2     2654.30     3107.58    358.88 o
  16  14   2    11253.73    12188.96   1065.75 o
  18  14   2     9074.46     9190.52   1135.26 o
  20  14   2     2688.09     2027.12    577.80 o
  22  14   2      849.81      727.51    362.57 o
  24  14   2     1298.49     1931.93    497.75 o
 -23  15   2       14.42      144.34    332.54 o
 -21  15   2      141.25       65.61    335.23 o
 -19  15   2     2060.91     2631.73    499.37 o
 -17  15   2     7886.53     7775.84    849.32 o
 -15  15   2    12242.22    13947.03   1124.56 o
 -13  15   2     7800.96     8946.41    740.35 o
 -11  15   2      382.02      457.23    143.29 o
  -9  15   2     5817.48     5086.24    460.78 o
  -7  15   2    18488.76    20696.41   1513.76 o
  -5  15   2    14401.07    14471.57    866.61 o
  -3  15   2     3755.08     3998.10    300.64 o
  -1  15   2       99.71       32.98    130.92 o
   1  15   2      770.33      361.12    135.75 o
   3  15   2      787.88      671.16    125.97 o
   5  15   2      218.91      -47.41    121.59 o
   7  15   2       92.96      386.47    129.57 o
   9  15   2     3862.61     3811.62    332.61 o
  11  15   2    12838.28    13156.38   1162.99 o
  13  15   2    19685.49    19469.71   1620.07 o
  15  15   2    16990.47    16839.04   1272.39 o
  17  15   2     8269.15     7029.87    690.49 o
  19  15   2     1846.60     2483.50    479.53 o
  21  15   2       44.36     -247.73    324.17 o
  23  15   2       36.79     -104.43    317.22 o
 -20  16   2     4183.65     4347.56    602.14 o
 -18  16   2      640.06     1048.79    392.67 o
 -16  16   2      819.47      697.12    383.61 o
 -14  16   2     2492.33     2240.89    298.01 o
 -12  16   2      268.55      147.19    144.74 o
 -10  16   2     3209.77     3678.92    431.05 o
  -8  16   2     6381.66     6656.60    465.77 o
  -6  16   2      241.14      248.62    130.84 o
  -4  16   2     3871.28     3726.81    306.82 o
  -2  16   2    10728.82    10752.44    671.03 o
   0  16   2     4589.26     5253.51    413.76 o
   2  16   2      123.19      305.86    148.08 o
   4  16   2     2126.99     2284.30    227.86 o
   6  16   2       67.85      145.41    119.15 o
   8  16   2     7105.29     6977.50    532.15 o
  10  16   2    14611.52    16295.02   3842.79 o
  12  16   2     6398.12     6147.72    755.00 o
  14  16   2      494.59      579.01    214.63 o
  16  16   2       64.98      115.86    190.37 o
  18  16   2      127.72        0.00    479.53 o
  20  16   2     2463.88     1775.12    511.76 o
 -17  17   2     1493.63     1191.95    403.27 o
 -15  17   2     3096.27     2541.36    502.73 o
 -13  17   2     1886.32     1370.97    435.77 o
 -11  17   2       16.96      -38.54    209.37 o
  -9  17   2     3886.69     4490.66    568.95 o
  -7  17   2     6464.37     8255.38    664.85 o
  -5  17   2     3097.35     3163.67    293.25 o
  -3  17   2       64.85       41.32    179.68 o
  -1  17   2     1729.88     1964.39    222.96 o
   1  17   2     4073.77     4188.69    370.39 o
   3  17   2     4927.29     5995.02    430.63 o
   5  17   2     4122.45     3915.94    334.14 o
   7  17   2     3464.78     3885.07    340.81 o
   9  17   2     1504.20     2146.93    319.90 o
  11  17   2       13.48       79.12    174.88 o
  13  17   2     1012.70      764.24    217.87 o
  15  17   2     1021.17     1139.25    265.17 o
  17  17   2       68.72      102.97    269.74 o
 -14  18   2     4240.37     6476.45    940.90 o
 -12  18   2      391.24       31.58    195.71 o
 -10  18   2     2430.82     2362.72    273.21 o
  -8  18   2     6359.15     6311.67    493.25 o
  -6  18   2     2848.36     2413.32    291.85 o
  -4  18   2       18.46      155.47    132.02 o
  -2  18   2     2473.26     2056.74    238.81 o
   0  18   2     1137.76     1215.46    185.23 o
   2  18   2      159.07      -11.79    128.67 o
   4  18   2      899.88      771.92    160.42 o
   6  18   2      208.25      411.47    148.02 o
   8  18   2      459.64      673.67    396.26 o
  10  18   2     1136.10      829.95    232.61 o
  12  18   2       10.17      -73.57    283.76 o
  14  18   2     1588.37     2156.45    393.92 o
 -11  19   2      182.88       98.76    148.42 o
  -9  19   2     1510.10     2198.39    283.71 o
  -7  19   2     1624.85     1837.42    298.62 o
  -5  19   2      697.26      796.21    160.27 o
  -3  19   2        0.65     -125.12    125.12 o
  -1  19   2      616.74      565.32    156.59 o
   1  19   2      626.92      430.65    154.77 o
   3  19   2      646.44      257.21    143.77 o
   5  19   2      619.82      792.81    260.82 o
   7  19   2      502.53      695.82    228.69 o
   9  19   2      412.77      230.37    200.61 o
 -35   1   3      330.86      918.47    490.01 o
 -33   1   3      226.99       -3.71    676.49 o
 -31   1   3      309.40      395.34    432.65 o
 -29   1   3     1882.57     2069.92    398.97 o
 -27   1   3      270.72     -129.83    214.66 o
 -25   1   3    25267.29    22123.20   1924.30 o
 -23   1   3   116976.80   122074.81   6472.70 o
 -21   1   3   115947.37   116638.96   6245.48 o
 -19   1   3    11662.27    10601.29    658.38 o
 -17   1   3    73213.42    65920.16   3518.11 o
 -15   1   3   201417.75   207283.23  10998.71 o
 -13   1   3    39992.16    35148.32   2084.65 o
 -11   1   3    48976.10    45305.30   2423.25 o
  -9   1   3   328000.25   334002.09  19329.53 o
  -7   1   3   203070.45   203536.75  11935.45 o
  -5   1   3    78693.37    82734.29   4865.11 o
  -3   1   3     5552.99     3708.17    345.46 o
  -1   1   3    35499.26    34214.52   2226.75 o
   1   1   3    70713.69    78233.81   5064.62 o
   3   1   3     5022.17     5409.45    348.04 o
   5   1   3    16337.94    19855.90   1165.81 o
   7   1   3   347188.50   355553.34  22842.15 o
   9   1   3   392187.25   389440.06  28699.02 o
  11   1   3    23885.30    24835.43   1502.34 o
  13   1   3    68477.00    65013.96   3498.26 o
  15   1   3   198015.84   194301.33  11434.25 o
  17   1   3    71625.28    71468.48   3859.80 o
  19   1   3     1469.02     1400.37    228.54 o
  21   1   3    53220.62    57121.02   3400.00 o
  23   1   3    53585.11    58099.21   3771.93 o
  25   1   3    13040.64    13321.92   1028.22 o
  27   1   3      910.26      410.08    273.72 o
  29   1   3       15.70       86.89    279.10 o
  31   1   3      203.92      126.82    413.15 o
  33   1   3      441.41      445.51    459.63 o
 -34   2   3     2842.52     3040.62    744.99 o
 -32   2   3     4536.36     3965.32    759.02 o
 -30   2   3     4788.43     5300.47   1015.21 o
 -28   2   3     3665.24     4183.68    440.99 o
 -26   2   3     2567.88     2766.72    348.32 o
 -24   2   3     3228.87     3398.51    375.29 o
 -22   2   3     3632.02     3712.97    324.26 o
 -20   2   3     9718.99     8825.32    567.04 o
 -18   2   3    41382.91    42765.47   2577.69 o
 -16   2   3    75941.69    72067.81   4736.44 o
 -14   2   3   157702.88   158435.42   8375.51 o
 -12   2   3   118439.27   110856.59   6437.75 o
 -10   2   3    59648.89    56426.71   3728.75 o
  -8   2   3    12911.04    11451.55    705.30 o
  -6   2   3     1734.18     1807.39    163.11 o
  -4   2   3     1208.80     1821.84    191.33 o
  -2   2   3     8877.16     8506.59    591.18 o
   0   2   3        4.52      -66.03     66.03 o
   2   2   3      828.21     1357.67    278.22 o
   4   2   3    30525.76    30830.07   1826.39 o
   6   2   3    70055.50    73378.36   4289.46 o
   8   2   3     8487.66     8564.10    539.37 o
  10   2   3     3534.70     4278.50    504.92 o
  12   2   3    32932.16    33110.27   1941.33 o
  14   2   3    81598.75    79777.79   4281.17 o
  16   2   3    71269.41    71797.75   3852.28 o
  18   2   3    29117.21    31080.05   1677.41 o
  20   2   3    10353.99    10498.26    766.41 o
  22   2   3     3054.85     3884.18    382.72 o
  24   2   3     1255.04      643.40    278.09 o
  26   2   3      801.33      920.54    333.53 o
  28   2   3     1366.12     2098.61    532.85 o
  30   2   3     2081.85     2282.52    468.27 o
  32   2   3     2867.77     2875.21    676.61 o
  34   2   3     2251.07     2165.16    614.38 o
 -35   3   3      796.38     1019.01    538.90 o
 -33   3   3     1467.64      652.81    447.42 o
 -31   3   3     9371.14     9079.60   1990.73 o
 -29   3   3    21408.50    22194.21   2198.80 o
 -27   3   3    20861.52    22567.35   1953.60 o
 -25   3   3     3678.24     3484.73    381.01 o
 -23   3   3     3386.33     3119.72    349.92 o
 -21   3   3     9551.65     9191.30    675.28 o
 -19   3   3    30762.20    29958.96   1815.46 o
 -17   3   3   250341.36   243339.59  15734.09 o
 -15   3   3   511758.16   518802.69  27538.05 o
 -13   3   3   298060.44   283258.75  14929.84 o
 -11   3   3    17846.73    17841.77   1221.10 o
  -9   3   3    35355.66    38724.54   2953.30 o
  -7   3   3       82.86       57.62     89.80 o
  -5   3   3    48768.33    45386.61   3007.04 o
  -3   3   3   146093.55    91552.75   8447.41 o
  -1   3   3     4441.88     5207.10    429.08 o
   1   3   3    10938.28    13315.66   1041.33 o
   3   3   3    70602.16    71160.52   3787.58 o
   5   3   3    19914.14    20457.71   1127.02 o
   7   3   3   183618.00   183125.63  11893.22 o
   9   3   3   177749.98   178514.80  10353.83 o
  11   3   3      685.09     1044.25    109.84 o
  13   3   3   140148.08   137064.19   7931.37 o
  15   3   3   343457.97   331929.63  19258.71 o
  17   3   3   143840.55   135785.95   7852.01 o
  19   3   3    14138.93    14431.49   1046.83 o
  21   3   3     4835.92     4737.04    414.76 o
  23   3   3     1458.42      967.59    244.12 o
  25   3   3     3873.53     3686.68    445.72 o
  27   3   3    12475.77    10111.04   1346.70 o
  29   3   3     7314.56     7938.98    852.76 o
  31   3   3     3350.23     2977.63    514.18 o
  33   3   3      806.21      713.19    372.15 o
 -34   4   3        1.79      282.58    625.11 o
 -32   4   3       53.40       30.67    353.44 o
 -30   4   3     2044.82     1790.22    374.42 o
 -28   4   3     9778.37     9355.39   1221.15 o
 -26   4   3    35684.33    35430.74   2194.50 o
 -24   4   3    69362.61    74166.88   4427.81 o
 -22   4   3    67382.61    70825.38   4662.20 o
 -20   4   3    41943.14    38853.53   2351.60 o
 -18   4   3    29551.65    28877.97   1969.61 o
 -16   4   3     9849.34    10448.12    731.61 o
 -14   4   3      498.80      841.61    134.79 o
 -12   4   3      569.27      588.78    145.34 o
 -10   4   3     4207.23     2879.38    256.38 o
  -8   4   3    54524.13    56835.18   3369.64 o
  -6   4   3   353705.31   347068.81  22740.30 o
  -4   4   3   417528.84   423025.06  31691.72 o
  -2   4   3   286207.91   281791.03  21153.93 o
   0   4   3    38936.71    44822.11   2605.24 o
   2   4   3     9089.82    10322.04    579.94 o
   4   4   3   128960.20   128088.58   6337.30 o
   6   4   3   179136.38   177108.50  10313.54 o
   8   4   3   141797.67   133085.36   6519.03 o
  10   4   3    22114.18    22892.35   1137.78 o
  12   4   3      132.01      113.79     71.22 o
  14   4   3     4298.42     4927.17    351.65 o
  16   4   3     4065.22     3690.84    349.15 o
  18   4   3      733.74      505.51    179.94 o
  20   4   3     7780.50     8214.91    613.73 o
  22   4   3    26911.16    25560.89   1989.92 o
  24   4   3    41129.09    41766.87   2761.03 o
  26   4   3    30552.73    29824.45   2381.96 o
  28   4   3    11634.36    10990.70   1057.06 o
  30   4   3     3248.50     3946.78    568.62 o
  32   4   3      440.56      -10.87    536.33 o
  34   4   3       38.88     -324.88    324.88 o
 -33   5   3     3780.79     4249.83    745.80 o
 -31   5   3     2154.36     1790.80    429.80 o
 -29   5   3       24.49     -110.76    303.64 o
 -27   5   3      479.20      741.69    288.42 o
 -25   5   3    16250.08    18114.23   1854.89 o
 -23   5   3    63276.94    62670.66   3743.13 o
 -21   5   3    72539.94    80523.85   5246.11 o
 -19   5   3    16343.66    15852.72   1741.98 o
 -17   5   3     4943.33     4492.15    473.19 o
 -15   5   3    11282.36    11843.59    802.18 o
 -13   5   3    17430.43    17596.47   1222.29 o
 -11   5   3   266088.91   270916.69  17680.32 o
  -9   5   3   303583.28   299527.22  17548.04 o
  -7   5   3   125363.26   124793.55   8224.78 o
  -5   5   3    10004.59    11698.94    723.70 o
  -3   5   3    72340.38    75458.02   4035.22 o
  -1   5   3     1290.21     1428.03    173.68 o
   1   5   3    74964.87    76213.84   4090.21 o
   3   5   3   167636.84   174551.08   9264.53 o
   5   5   3    15604.32    17115.60    886.71 o
   7   5   3    89615.48    86993.59   5139.48 o
   9   5   3   185080.39   178465.02   9527.76 o
  11   5   3    61996.85    60590.58   4640.00 o
  13   5   3     2393.84     2800.88    222.65 o
  15   5   3    35952.20    37827.38   2501.97 o
  17   5   3     1638.79     1234.47    336.67 o
  19   5   3    25081.47    27298.57   1668.83 o
  21   5   3    52917.61    50821.77   3894.99 o
  23   5   3    29073.04    28615.29   1968.54 o
  25   5   3     4584.87     3747.48    452.99 o
  27   5   3        9.19      298.14    323.72 o
  29   5   3      103.96     -287.01    301.19 o
  31   5   3     2423.69     3258.42    525.74 o
  33   5   3     3248.46     2502.20    699.95 o
 -34   6   3     2962.36     2912.84    472.61 o
 -32   6   3     4653.88     4910.66    581.68 o
 -30   6   3     3280.28     3642.77    482.95 o
 -28   6   3      238.06      198.73    282.84 o
 -26   6   3      479.22      541.65    277.21 o
 -24   6   3     1497.08     1368.63    277.24 o
 -22   6   3      360.39      136.58    207.92 o
 -20   6   3     1583.97     1766.43    269.77 o
 -18   6   3    14067.85    13855.00    934.67 o
 -16   6   3    72162.20    68850.18   4570.64 o
 -14   6   3   145036.70   142033.58   8296.55 o
 -12   6   3   157307.33   152554.36   8972.15 o
 -10   6   3    55540.28    56349.95   3787.00 o
  -8   6   3     2267.65     3112.34    274.75 o
  -6   6   3   140003.22   156194.13   9190.13 o
  -4   6   3   152169.13   149122.38   7905.60 o
  -2   6   3    22528.63    23088.55   1413.92 o
   0   6   3       19.28      134.90     49.94 o
   2   6   3    50401.79    49459.28   2689.36 o
   4   6   3   201057.59   213257.48  12426.21 o
   6   6   3   157827.78   155325.70   8285.40 o
   8   6   3    27486.82    28527.38   1454.47 o
  10   6   3    10437.11    10909.30    543.16 o
  12   6   3    55888.36    52278.23   2755.64 o
  14   6   3    64501.50    63297.65   3800.48 o
  16   6   3    47613.48    42759.71   2787.43 o
  18   6   3    14106.35    15473.20   1141.79 o
  20   6   3     5738.67     6444.11    517.61 o
  22   6   3       90.75      -22.87    221.35 o
  24   6   3     1332.57     1869.30    335.28 o
  26   6   3     1632.74     1793.68    334.53 o
  28   6   3       71.00     -200.96    302.10 o
  30   6   3      890.77     1065.02    377.10 o
  32   6   3     2072.98     1222.61    415.33 o
 -33   7   3     1085.66     2285.63    423.79 o
 -31   7   3        6.13      150.13    293.19 o
 -29   7   3     2581.29     2116.40    390.98 o
 -27   7   3     6988.11     7210.04    687.27 o
 -25   7   3     2317.74     2354.02    484.50 o
 -23   7   3      191.04      -79.89    201.37 o
 -21   7   3      821.25      780.58    233.80 o
 -19   7   3      338.89      343.79    255.05 o
 -17   7   3     7238.83     7378.86    735.32 o
 -15   7   3    12681.20    11655.73    786.47 o
 -13   7   3     2718.12     2807.69    456.31 o
 -11   7   3    59542.54    52304.71   3419.78 o
  -9   7   3    55770.69    58349.03   3439.08 o
  -7   7   3     1065.05     1466.96    218.21 o
  -5   7   3   137593.95   125570.44   6236.58 o
  -3   7   3   300389.78   298527.91  17491.69 o
  -1   7   3    65472.37    68146.22   3399.33 o
   1   7   3    76761.53    80473.66   4368.43 o
   3   7   3   250117.02   241808.09  14021.10 o
   5   7   3    83493.24    83580.36   3929.55 o
   7   7   3     1751.14     2282.21    303.05 o
   9   7   3    46960.18    44902.92   2254.69 o
  11   7   3    13046.17    14309.50    845.20 o
  13   7   3      160.02      248.12    121.37 o
  15   7   3     8344.09     7476.99    502.04 o
  17   7   3      153.45      -62.09    174.16 o
  19   7   3     2194.35     2085.20    284.31 o
  21   7   3     2358.35     2362.16    357.33 o
  23   7   3       10.34      -27.99    231.29 o
  25   7   3     3766.30     4538.22    493.50 o
  27   7   3     6070.74     5087.32    593.51 o
  29   7   3     1743.19     1973.52    570.12 o
  31   7   3       78.80       44.73    317.81 o
 -32   8   3     1131.11      989.97    379.67 o
 -30   8   3      566.59      765.33    313.31 o
 -28   8   3       37.89      286.40    467.20 o
 -26   8   3      534.27      556.56    286.52 o
 -24   8   3      636.58      296.69    253.43 o
 -22   8   3      642.79      328.17    226.22 o
 -20   8   3     1042.63     1443.06    269.12 o
 -18   8   3     6034.88     6344.45    518.15 o
 -16   8   3    12988.09    13219.91    909.01 o
 -14   8   3    33335.29    35364.44   2153.37 o
 -12   8   3    49858.47    48660.82   2891.30 o
 -10   8   3     9786.89    10357.00    643.04 o
  -8   8   3      182.83      141.05     80.77 o
  -6   8   3    14765.43    15673.28    816.71 o
  -4   8   3    50030.29    54600.81   2977.88 o
  -2   8   3    43368.48    47965.89   2259.96 o
   0   8   3      263.08      202.16     66.59 o
   2   8   3    28630.34    27571.30   1497.26 o
   4   8   3    29617.00    28287.11   1467.89 o
   6   8   3    26894.43    29551.84   1390.95 o
   8   8   3     8009.28     8320.39    451.42 o
  10   8   3      114.37       31.30     71.33 o
  12   8   3     6483.03     5863.72    483.27 o
  14   8   3    15749.90    16478.81    960.34 o
  16   8   3    21690.73    22624.20   1444.56 o
  18   8   3    12308.26    12515.69    872.40 o
  20   8   3     3750.23     3518.15    423.50 o
  22   8   3       18.45      -89.64    232.08 o
  24   8   3      609.32      636.76    281.06 o
  26   8   3      619.56      345.04    285.00 o
  28   8   3      275.65      420.09    294.78 o
  30   8   3      151.28       81.54    316.88 o
 -31   9   3      116.28      -21.90    311.81 o
 -29   9   3     4355.72     4557.11    849.36 o
 -27   9   3    12533.65    14073.28   1605.55 o
 -25   9   3    11806.41    11023.37   1095.89 o
 -23   9   3     4045.09     5309.34    917.10 o
 -21   9   3     1876.40     1243.80    286.26 o
 -19   9   3    10456.50    11197.13    813.42 o
 -17   9   3    19576.70    20647.56   1322.36 o
 -15   9   3    14704.62    13990.75    948.67 o
 -13   9   3      878.32      726.31    168.99 o
 -11   9   3    36857.62    35829.24   2410.88 o
  -9   9   3    42629.76    43048.55   2368.39 o
  -7   9   3    27162.12    26442.47   1483.78 o
  -5   9   3   289408.16   301247.88  17591.76 o
  -3   9   3   394357.91   402588.47  26014.28 o
  -1   9   3   104712.61   103233.77   5112.03 o
   1   9   3    27714.52    27250.73   1311.59 o
   3   9   3   238089.45   232298.70  12511.40 o
   5   9   3   141237.11   148718.58   7930.73 o
   7   9   3     9133.90     9418.17    491.31 o
   9   9   3    12739.57    11944.55    589.86 o
  11   9   3    11589.46    13099.65    687.00 o
  13   9   3        5.55       -0.32     76.36 o
  15   9   3     8584.46     8786.68    697.12 o
  17   9   3     1066.53     1267.82    219.20 o
  19   9   3      462.30      849.83    349.78 o
  21   9   3      235.44      251.74    251.63 o
  23   9   3     3020.00     3258.62    557.53 o
  25   9   3    13177.28    13423.27   1086.75 o
  27   9   3    12259.76    11324.40   1528.51 o
  29   9   3     4185.36     5499.27    840.46 o
 -30  10   3     2483.72     2342.48    446.86 o
 -28  10   3     3966.77     3846.22    548.87 o
 -26  10   3     6445.70     5936.63    839.07 o
 -24  10   3     5776.43     6285.14    797.20 o
 -22  10   3     5435.57     5370.25    640.90 o
 -20  10   3     6729.68     6464.01    628.00 o
 -18  10   3     8499.04    10962.67    883.95 o
 -16  10   3     7942.23     8630.31    648.81 o
 -14  10   3    15035.33    16204.00   1188.03 o
 -12  10   3    16863.53    18268.03   1166.17 o
 -10  10   3     6079.41     5750.53   1279.35 o
  -8  10   3     8203.33     7896.86    575.54 o
  -6  10   3    36851.10    35367.10   1972.22 o
  -4  10   3    23638.92    26199.61   1239.72 o
  -2  10   3    13662.78    14016.97    704.79 o
   0  10   3     3680.87     3848.70    238.10 o
   2  10   3     1460.32     1636.26    145.05 o
   4  10   3     5265.02     6084.21    330.97 o
   6  10   3     4950.25     5207.15    308.64 o
   8  10   3      803.44     1071.08    151.71 o
  10  10   3     1274.12     1493.01    143.26 o
  12  10   3     4047.33     4933.72    313.17 o
  14  10   3     4342.49     4814.51    363.43 o
  16  10   3     4185.78     5244.95    425.19 o
  18  10   3     2987.12     3385.24    711.12 o
  20  10   3     1865.85     2667.55    381.13 o
  22  10   3     2680.13     2608.52    467.20 o
  24  10   3     4448.21     5332.06    572.35 o
  26  10   3     3715.07     3417.47    452.52 o
  28  10   3     2527.62     2091.78    396.74 o
 -29  11   3      157.40      308.38    316.07 o
 -27  11   3      268.18      254.12    325.54 o
 -25  11   3       88.38        2.02    310.76 o
 -23  11   3     4368.95     4549.54    590.42 o
 -21  11   3    11526.07    12077.77   1431.77 o
 -19  11   3    11923.38    11851.35    965.28 o
 -17  11   3     6494.58     7766.56   1418.85 o
 -15  11   3    10842.46    11090.42    945.52 o
 -13  11   3    56833.55    57002.05   3832.35 o
 -11  11   3   117503.84   121171.96   9208.55 o
  -9  11   3    69013.51    72405.65   4321.81 o
  -7  11   3     1629.80     1995.01    187.77 o
  -5  11   3    56112.24    58546.23   3415.90 o
  -3  11   3   125432.27   123999.74   6640.49 o
  -1  11   3    25244.89    25321.16   1291.08 o
   1  11   3    35017.66    35445.32   1943.23 o
   3  11   3   139860.42   136553.50   6328.73 o
   5  11   3    76603.18    77479.41   4596.49 o
   7  11   3     2103.52     2112.47    263.78 o
   9  11   3    15692.91    15532.38    799.02 o
  11  11   3    29868.92    31983.68   1640.32 o
  13  11   3     9536.90    10789.36    664.99 o
  15  11   3     5184.05     5279.63    434.64 o
  17  11   3    11501.04    10872.41    858.96 o
  19  11   3    17811.21    21490.72   1954.38 o
  21  11   3    11602.09    15711.70   2216.11 o
  23  11   3     2598.98     2162.34    383.53 o
  25  11   3      165.97     -227.61    272.67 o
  27  11   3     1060.89      923.22    330.14 o
 -28  12   3      562.41      792.18    375.27 o
 -26  12   3     2073.56     2533.31    478.18 o
 -24  12   3     7149.14     8472.76   1123.20 o
 -22  12   3    10877.60     8354.14   1508.51 o
 -20  12   3    11932.29    11968.95   1131.51 o
 -18  12   3     5926.18     5661.25    567.19 o
 -16  12   3      506.11      722.95    207.59 o
 -14  12   3      119.04      260.45    158.22 o
 -12  12   3     2840.49     3298.06    329.27 o
 -10  12   3     8039.85    10571.33    730.10 o
  -8  12   3    14509.58    15437.63    905.58 o
  -6  12   3    18906.48    18006.88   1031.21 o
  -4  12   3    13425.94    12564.05    708.80 o
  -2  12   3     2619.06     2807.36    223.01 o
   0  12   3     3126.81     2743.41    218.71 o
   2  12   3     3963.75     4213.08    264.11 o
   4  12   3     1149.63     1146.78    174.31 o
   6  12   3     8233.28     8344.63    670.92 o
   8  12   3     7902.08     8975.08    497.08 o
  10  12   3     6285.19     6882.76    395.39 o
  12  12   3      335.39      530.19    151.33 o
  14  12   3     1083.06     1127.21    223.81 o
  16  12   3      137.81      170.86    152.73 o
  18  12   3     1315.32     1333.84    246.00 o
  20  12   3     3516.59     2897.65    562.37 o
  22  12   3     4570.93     4664.02    540.35 o
  24  12   3     4113.96     4171.41    901.92 o
  26  12   3     1475.79     1428.60    419.00 o
 -27  13   3     5052.22     5266.13    684.43 o
 -25  13   3     3308.04     3954.76    685.91 o
 -23  13   3      728.01      810.86    405.07 o
 -21  13   3       63.19       38.85    340.64 o
 -19  13   3     1702.58     1568.53    407.63 o
 -17  13   3     6260.05     6973.26    722.16 o
 -15  13   3     4651.24     5207.51    450.76 o
 -13  13   3      156.42     -103.23    138.01 o
 -11  13   3     7341.10     6930.14    597.07 o
  -9  13   3     5530.56     5344.23    546.41 o
  -7  13   3     6300.99     6716.04    514.43 o
  -5  13   3    73785.27    72858.21   3971.19 o
  -3  13   3    86132.13    86174.20   4336.74 o
  -1  13   3    13354.88    14542.31    928.75 o
   1  13   3     8490.54     8479.75    719.75 o
   3  13   3    54123.38    52381.98   2676.00 o
   5  13   3    35056.32    34906.95   1812.11 o
   7  13   3      596.90      606.92    122.12 o
   9  13   3     5092.04     5072.98    357.30 o
  11  13   3     1956.95     1630.38    251.24 o
  13  13   3      319.91      136.07    150.10 o
  15  13   3     2224.80     2702.69    305.93 o
  17  13   3     1219.55     1165.22    369.56 o
  19  13   3      178.60      271.46    334.96 o
  21  13   3      523.22      338.74    376.97 o
  23  13   3      729.62      748.96    394.28 o
  25  13   3     3355.68     3618.02    554.38 o
 -24  14   3      771.03     1184.41    397.00 o
 -22  14   3     1041.80     1137.88    724.35 o
 -20  14   3      213.05     -315.52    326.07 o
 -18  14   3     1184.75     1992.30    443.06 o
 -16  14   3     6883.81     7203.82    575.97 o
 -14  14   3    11488.29    13932.99   1222.20 o
 -12  14   3     6510.34     5900.77    532.81 o
 -10  14   3      439.17      222.43    136.17 o
  -8  14   3     1290.75     1504.69    181.06 o
  -6  14   3     3132.46     3423.95    385.95 o
  -4  14   3     3428.16     4185.27    303.26 o
  -2  14   3     2923.01     3079.62    243.75 o
   0  14   3      295.45       41.45    115.28 o
   2  14   3      410.51      135.07    108.90 o
   4  14   3     3523.17     4227.98    380.68 o
   6  14   3    10738.73    11760.61    669.03 o
   8  14   3     9390.75     9222.85    628.24 o
  10  14   3     1013.46      828.93    144.01 o
  12  14   3     2222.47     2216.09    271.78 o
  14  14   3     6817.24     7943.83    736.15 o
  16  14   3     6515.47     7113.02    563.88 o
  18  14   3     1751.51     2448.53    542.81 o
  20  14   3       62.26      159.17    326.90 o
  22  14   3      297.46      176.53    729.86 o
  24  14   3      463.65      528.70    355.82 o
 -23  15   3      253.83      261.13    340.92 o
 -21  15   3     1019.87     1074.42    377.23 o
 -19  15   3        1.02       40.93    324.82 o
 -17  15   3     2097.35     2847.30    490.97 o
 -15  15   3     2826.52     3242.86    427.90 o
 -13  15   3        2.29      -15.54    168.67 o
 -11  15   3     4505.76     4976.91    471.11 o
  -9  15   3     6777.78     7257.85    537.88 o
  -7  15   3      155.99      239.00    128.66 o
  -5  15   3    16151.15    15393.17    895.04 o
  -3  15   3    24759.58    24750.37   1541.09 o
  -1  15   3     3743.86     3481.29    265.71 o
   1  15   3     7226.56     7638.20    462.88 o
   3  15   3    19207.62    21671.54   1196.79 o
   5  15   3     6304.44     5783.47    463.65 o
   7  15   3      399.82      682.33    136.56 o
   9  15   3     6256.42     6293.79    525.28 o
  11  15   3     2006.76     2702.59    458.95 o
  13  15   3      754.47      764.07    231.14 o
  15  15   3     2746.78     3233.75    405.53 o
  17  15   3      613.16      914.93    250.40 o
  19  15   3      138.48      222.64    522.35 o
  21  15   3     1126.91      517.33    355.85 o
 -20  16   3        1.19     -247.50    319.71 o
 -18  16   3     2102.97     2164.15    461.76 o
 -16  16   3     7716.04     7910.67    626.19 o
 -14  16   3    11197.76    12414.50    879.17 o
 -12  16   3     7057.51     7345.05    715.67 o
 -10  16   3      794.03      547.71    155.02 o
  -8  16   3      540.32      632.82    245.85 o
  -6  16   3     1868.86     1803.41    204.15 o
  -4  16   3     2162.02     1625.79    214.45 o
  -2  16   3     1368.06     1430.24    182.71 o
   0  16   3      459.56      551.03    202.44 o
   2  16   3      104.33      129.01    119.59 o
   4  16   3     3200.87     2873.07    257.47 o
   6  16   3     6770.97     6844.17    500.73 o
   8  16   3     5232.65     4966.46    487.25 o
  10  16   3      581.29      948.43    230.58 o
  12  16   3     2472.32     3304.32    419.32 o
  14  16   3     7994.86     7829.04    762.46 o
  16  16   3     6926.26     6104.31    622.76 o
  18  16   3     2672.12     3750.64    873.44 o
  20  16   3       87.04     -154.14    578.01 o
 -17  17   3       25.63      306.25    347.56 o
 -15  17   3      620.59     1010.44    384.09 o
 -13  17   3       33.85       89.12    214.43 o
 -11  17   3     3295.50     3168.00    370.90 o
  -9  17   3     7578.75     8430.18    707.85 o
  -7  17   3     3140.14     2771.74    324.64 o
  -5  17   3        3.42      -31.02    125.30 o
  -3  17   3      644.16      178.02    137.49 o
  -1  17   3        9.81      191.53    137.22 o
   1  17   3     3500.70     3741.14    312.48 o
   3  17   3     3748.67     3788.20    312.46 o
   5  17   3       17.58       68.21    156.73 o
   7  17   3     4065.13     4581.86    712.51 o
   9  17   3     6851.21     7137.58    794.16 o
  11  17   3     1668.40     2382.83    339.94 o
  13  17   3      180.02      280.43    180.12 o
  15  17   3     1087.85      851.42    237.98 o
  17  17   3       97.95      265.46    197.61 o
 -14  18   3      343.73      115.88    397.52 o
 -12  18   3        6.17       -2.07    185.21 o
 -10  18   3     1770.66     1543.00    286.60 o
  -8  18   3     5035.75     4514.43    846.08 o
  -6  18   3     4983.44     5583.09    521.76 o
  -4  18   3     3062.13     3027.64    293.52 o
  -2  18   3      986.60      831.75    167.67 o
   0  18   3      474.05     1064.21    234.01 o
   2  18   3       50.64      308.89    147.44 o
   4  18   3      989.34      960.37    184.24 o
   6  18   3     3568.28     4524.40    389.82 o
   8  18   3     3457.09     3523.13    433.87 o
  10  18   3      788.92      725.58    279.07 o
  12  18   3       97.27      280.85    188.74 o
  14  18   3      735.04      547.22    214.61 o
 -11  19   3      133.80      -25.62    186.12 o
  -9  19   3      365.68       52.35    323.83 o
  -7  19   3      115.17      183.23    146.98 o
  -5  19   3      292.45      377.34    249.99 o
  -3  19   3      488.94      494.00    152.65 o
  -1  19   3        4.45        4.42    125.27 o
   1  19   3      240.39      210.63    139.22 o
   3  19   3      186.61      268.66    145.77 o
   5  19   3      165.74      178.71    142.45 o
   7  19   3     1936.14     1792.58    296.02 o
   9  19   3     2155.25     2214.78    723.86 o
 -34   0   4      859.33     1507.11    762.12 o
 -32   0   4      268.95      530.91    685.05 o
 -30   0   4     4812.01     4878.70    808.33 o
 -28   0   4      584.07      417.17    417.27 o
 -26   0   4    23644.60    25039.78   2535.67 o
 -24   0   4   148876.56   157685.41  14522.35 o
 -22   0   4   215705.53   229011.63  29003.23 o
 -20   0   4   157631.03   153735.72  11634.79 o
 -18   0   4    29994.32    28445.56   2218.31 o
 -16   0   4     3515.01     3179.44    370.23 o
 -14   0   4     6399.40     4773.40    466.64 o
 -12   0   4   142408.75   151178.47  13780.26 o
 -10   0   4   228688.98   237307.53  21581.80 o
  -8   0   4   158980.50   141654.98  10651.91 o
  -6   0   4   101705.34    90138.15   6796.09 o
  -4   0   4    17038.32    15237.27   1227.58 o
   4   0   4    20354.07    26446.87   3361.02 o
   6   0   4   258138.91   235325.33  21397.52 o
   8   0   4   488128.69   469191.19  42474.61 o
  10   0   4   107419.55    98635.13   9099.40 o
  12   0   4    68899.76    70450.04   5382.97 o
  14   0   4   213768.13   219405.34  16534.94 o
  16   0   4   147592.89   152837.22  11573.87 o
  18   0   4    10066.41    11236.76    979.50 o
  20   0   4     2253.30     3009.85   1288.75 o
  22   0   4    11596.69    12836.76   1424.34 o
  24   0   4     6637.95     6133.82    835.85 o
  26   0   4     3097.63     3359.65    601.91 o
  28   0   4     4071.97     4033.93    677.43 o
  30   0   4     6277.07     6298.68    915.52 o
  34   0   4      874.33      214.08    702.17 o
 -35   1   4      461.46      -60.25    419.23 o
 -33   1   4     1651.49     1385.75    529.79 o
 -31   1   4     4109.29     4879.54    677.90 o
 -29   1   4     5794.48     8087.92    960.37 o
 -27   1   4     8899.06     8802.81    790.84 o
 -25   1   4    11046.74    13128.13    920.01 o
 -23   1   4     9218.83     9198.98    724.11 o
 -21   1   4     2996.25     3333.65    305.38 o
 -19   1   4    26251.74    27946.50   1682.40 o
 -17   1   4    45377.18    47522.75   3094.26 o
 -15   1   4    85871.69    83788.61   4900.79 o
 -13   1   4   160244.13   161330.84   9362.07 o
 -11   1   4   257494.95   249207.02  13243.38 o
  -9   1   4   217942.61   204618.80  10892.14 o
  -7   1   4   231658.08   248920.64  16175.22 o
  -5   1   4    36202.32    34568.55   2046.20 o
  -3   1   4      706.28      752.21    166.86 o
  -1   1   4    64191.07    62381.86   4628.62 o
   1   1   4    98612.02   101866.45   5907.38 o
   3   1   4     2534.58     2467.01    238.83 o
   5   1   4    53676.57    55384.43   2982.04 o
   7   1   4    68088.78    71824.66   4221.90 o
   9   1   4    59589.04    59332.54   3177.23 o
  11   1   4    25380.76    26660.97   1597.31 o
  13   1   4     2345.43     2653.00    221.32 o
  15   1   4     5933.89     5429.85    380.62 o
  17   1   4    10571.37     9859.83    623.22 o
  19   1   4     8189.39     8102.01    604.24 o
  21   1   4     4381.31     4112.71    572.26 o
  23   1   4     2853.84     2884.19    385.23 o
  25   1   4      658.02      528.61    273.65 o
  27   1   4      631.12      573.03    324.83 o
  29   1   4      512.01      546.76    353.87 o
  31   1   4      700.60      494.10    386.28 o
  33   1   4      968.70     1528.01    564.45 o
 -34   2   4      270.66      411.82    455.68 o
 -32   2   4     6433.79     6986.86    840.12 o
 -30   2   4    20676.74    21952.16   1940.90 o
 -28   2   4    19495.53    22965.95   1515.49 o
 -26   2   4     1941.25     2178.16    318.85 o
 -24   2   4     8950.71    10444.15   1314.44 o
 -22   2   4    27541.78    26047.40   1626.92 o
 -20   2   4        5.07      125.57    142.93 o
 -18   2   4   105944.92   105290.45   6922.80 o
 -16   2   4   279653.56   268185.78  17431.67 o
 -14   2   4   246877.11   241837.13  15563.86 o
 -12   2   4    94206.02    90597.10   5279.56 o
 -10   2   4     9680.70    10079.82    712.92 o
  -8   2   4    84695.70    80747.66   4743.24 o
  -6   2   4   221300.66   218168.31  14013.46 o
  -4   2   4    84810.09    37446.45   4992.29 o
  -2   2   4      769.69      757.54    100.52 o
   0   2   4    33309.39    29509.28   1922.29 o
   2   2   4    28061.92    25162.57   1477.78 o
   4   2   4    33911.09    34177.79   1856.73 o
   6   2   4   574270.88   583667.25  43518.27 o
   8   2   4   737255.63   710978.13  52991.95 o
  10   2   4   162612.17   160266.69  10255.59 o
  12   2   4    10430.79    10283.61    746.20 o
  14   2   4    94696.25    91248.62   4915.44 o
  16   2   4    87260.08    84149.26   5510.59 o
  18   2   4     8850.05    10014.53    689.95 o
  20   2   4     3178.96     2969.40    318.10 o
  22   2   4     5143.71     4618.60    476.33 o
  24   2   4        7.52     -218.97    218.97 o
  26   2   4     1938.84     1338.66    318.82 o
  28   2   4      322.75      330.82    290.63 o
  30   2   4       74.11      666.43    367.08 o
  32   2   4      102.15      347.06    365.17 o
  34   2   4      134.11       87.64    565.16 o
 -35   3   4       53.74     -366.72    416.61 o
 -33   3   4      366.02      505.80    445.92 o
 -31   3   4      376.69      780.88    524.38 o
 -29   3   4      341.10      816.47    316.86 o
 -27   3   4      428.69      788.77    268.84 o
 -25   3   4     5749.22     6101.41    528.05 o
 -23   3   4    15534.24    15784.87   1181.97 o
 -21   3   4    25354.27    25327.64   1577.93 o
 -19   3   4    20472.02    20370.36   1274.31 o
 -17   3   4    13011.60    13941.24    805.53 o
 -15   3   4      977.76     1114.57    161.04 o
 -13   3   4    32335.37    32227.18   1927.34 o
 -11   3   4    30269.97    26889.81   1594.93 o
  -9   3   4     8316.02     9171.80    684.53 o
  -7   3   4    22781.31    26569.30   1567.50 o
  -5   3   4   138639.64   150023.36  11281.79 o
  -3   3   4   263569.22   267302.16  20244.12 o
  -1   3   4   105429.04   115131.79   6697.49 o
   1   3   4    60557.21    59732.17   3479.12 o
   3   3   4      243.24      361.07    133.18 o
   5   3   4    33304.04    37642.12   2028.44 o
   7   3   4    37264.68    39317.30   2358.38 o
   9   3   4    48176.88    46580.98   2456.26 o
  11   3   4    18422.21    18334.06   1136.70 o
  13   3   4     3511.66     3883.11    305.87 o
  15   3   4    26661.64    26526.21   1791.88 o
  17   3   4    25562.65    25567.75   1552.43 o
  19   3   4    11261.02    10257.44    851.29 o
  21   3   4      992.67      553.45    253.78 o
  23   3   4     1730.40     1227.05    344.84 o
  25   3   4     6122.03     6515.12    752.30 o
  27   3   4     5617.26     4631.11    504.13 o
  29   3   4     2209.08     2759.30    856.25 o
  31   3   4      127.74      763.35    362.72 o
  33   3   4       58.96      -56.81    333.95 o
 -34   4   4       75.40       90.03    435.46 o
 -32   4   4      715.58      700.80    636.10 o
 -30   4   4     6880.12     6397.73   1041.93 o
 -28   4   4     6455.37     6800.64    656.30 o
 -26   4   4      611.72      842.64    263.59 o
 -24   4   4    16284.97    16076.26   1078.60 o
 -22   4   4    34937.18    34509.31   2347.26 o
 -20   4   4     2164.49     2229.72    282.31 o
 -18   4   4    51169.52    47828.01   2810.28 o
 -16   4   4    94781.45    91834.48   5431.63 o
 -14   4   4    31032.97    19699.33   1571.92 o
 -12   4   4    11502.22    12083.13    779.02 o
 -10   4   4    46112.69    46976.50   2787.96 o
  -8   4   4     2202.17     2772.70    238.94 o
  -6   4   4   105707.51   110789.04   7286.63 o
  -4   4   4   140592.02   136129.73  10257.54 o
  -2   4   4      574.63      564.11    127.17 o
   0   4   4   162212.83   166658.73  10782.05 o
   2   4   4   233126.05   234080.45  13549.68 o
   4   4   4     2988.14     2556.61    155.49 o
   6   4   4   144765.30   150207.94   8784.54 o
   8   4   4   228490.11   221161.78  14325.25 o
  10   4   4    99467.73    98920.30   5742.72 o
  12   4   4     9644.03    10807.35    948.02 o
  14   4   4   104011.23   104065.33   5573.68 o
  16   4   4    46628.00    45051.00   3007.82 o
  18   4   4       33.47      107.62    170.90 o
  20   4   4     9438.83     8893.19    651.74 o
  22   4   4     4196.79     4663.98    623.96 o
  24   4   4      235.11      435.93    273.30 o
  26   4   4     2971.75     3092.98    487.00 o
  28   4   4      683.31      720.34    354.60 o
  30   4   4      222.31      466.90    345.12 o
  32   4   4      505.41      109.54    328.27 o
 -33   5   4      769.40      156.01    469.24 o
 -31   5   4     1166.87      834.92    324.85 o
 -29   5   4      104.05       27.42    277.29 o
 -27   5   4     1606.24     1353.80    332.08 o
 -25   5   4    13218.85    11875.02    980.68 o
 -23   5   4    39216.61    38950.69   2653.30 o
 -21   5   4    41787.50    41862.43   2813.60 o
 -19   5   4    42492.17    39259.89   2389.19 o
 -17   5   4    24237.74    22471.98   1553.49 o
 -15   5   4       13.95      -53.76    161.60 o
 -13   5   4    20371.35    20588.25   1266.53 o
 -11   5   4    23855.48    21527.29   1702.02 o
  -9   5   4     2683.30     3025.71    269.60 o
  -7   5   4    61326.84    70484.91   4652.71 o
  -5   5   4   299527.97   282339.28  18433.66 o
  -3   5   4   392947.25   374895.22  28137.94 o
  -1   5   4   321489.66   315393.03  29028.22 o
   1   5   4   134521.03   132758.78   7745.68 o
   3   5   4      138.75      265.33     55.60 o
   5   5   4    28310.18    30159.77   2025.85 o
   7   5   4   105515.53   105014.77   5233.77 o
   9   5   4    42257.92    39294.71   2123.71 o
  11   5   4      675.16      703.79    125.42 o
  13   5   4     2169.31     2860.93    191.44 o
  15   5   4    22667.99    23451.38   1433.45 o
  17   5   4    29254.84    25831.11   1766.96 o
  19   5   4     9845.46    10160.60    811.27 o
  21   5   4     1293.20     1207.42    251.98 o
  23   5   4     2315.74     2600.99    332.56 o
  25   5   4    10644.13    10269.50   1194.79 o
  27   5   4    10325.21     8803.56    902.26 o
  29   5   4     3466.35     4812.02    617.07 o
  31   5   4      895.76     1168.57    379.87 o
  33   5   4        2.89      163.03    346.39 o
 -34   6   4     1924.71     2733.94    575.77 o
 -32   6   4      599.20      847.66    346.94 o
 -30   6   4        1.58     -238.95    275.85 o
 -28   6   4       21.72     -257.72    257.72 o
 -26   6   4     6611.11     6723.08    639.91 o
 -24   6   4    34864.27    31773.81   2212.09 o
 -22   6   4    35871.20    34289.52   2343.71 o
 -20   6   4     5560.55     5826.63    593.11 o
 -18   6   4       97.48      -45.83    278.46 o
 -16   6   4      386.57      537.84    215.53 o
 -14   6   4    39374.21    40228.41   2427.42 o
 -12   6   4   302399.53   281710.84  16424.66 o
 -10   6   4   366785.44   369023.25  21654.01 o
  -8   6   4   134656.23   129370.87   9849.11 o
  -6   6   4       51.26       16.20     75.31 o
  -4   6   4    41202.39    38194.09   2500.06 o
  -2   6   4       75.35       55.98     59.18 o
   0   6   4   215922.17   223353.70  12904.68 o
   2   6   4   338240.31   336146.19  19456.36 o
   4   6   4   131862.58   135394.25   6701.36 o
   6   6   4       19.41      247.63     94.67 o
   8   6   4    25752.31    29288.49   1493.90 o
  10   6   4       43.35      191.23     58.61 o
  12   6   4    28615.64    31329.71   1530.59 o
  14   6   4    33490.23    30093.35   1701.81 o
  16   6   4     3748.76     3538.94    314.15 o
  18   6   4    14042.36    13124.25    894.45 o
  20   6   4    24848.07    24743.77   1534.18 o
  22   6   4     6932.98     7189.99    759.85 o
  24   6   4       84.13      133.35    239.83 o
  26   6   4     1248.10     1200.50    371.31 o
  28   6   4      119.94      -66.26    315.00 o
  30   6   4     1360.42     1424.21    424.50 o
  32   6   4     2683.26     3259.54    907.55 o
 -33   7   4     3249.62     2729.69    438.42 o
 -31   7   4     5881.28     5429.17    833.00 o
 -29   7   4     5080.94     4203.01    823.83 o
 -27   7   4     4026.94     5609.54    575.05 o
 -25   7   4     2281.04     2588.21    337.17 o
 -23   7   4     1212.81     1167.48    255.71 o
 -21   7   4      654.12      119.93    290.29 o
 -19   7   4     6111.97     5436.55    876.76 o
 -17   7   4    33061.36    31445.40   1917.80 o
 -15   7   4   104776.28    98215.80   7547.81 o
 -13   7   4   216375.55   217887.25  16428.72 o
 -11   7   4   302182.38   295123.25  19274.14 o
  -9   7   4   192761.13   192887.47  11339.38 o
  -7   7   4    89621.23    83340.47   6299.40 o
  -5   7   4       38.86      170.42     68.32 o
  -3   7   4     3375.24     3791.33    265.66 o
  -1   7   4      160.75      339.23     65.46 o
   1   7   4    32129.64    29931.54   1423.59 o
   3   7   4    72678.77    69984.98   3781.02 o
   5   7   4   122727.90   126238.91   6776.34 o
   7   7   4   134663.77   138023.61   6876.97 o
   9   7   4    92994.04    91284.17   4547.93 o
  11   7   4    18049.07    17476.19    852.61 o
  13   7   4      647.42      738.64    136.99 o
  15   7   4    11288.60    10941.39    920.76 o
  17   7   4    20193.66    20767.61   1254.78 o
  19   7   4    16512.63    15559.61   1028.84 o
  21   7   4     6043.56     5695.02    563.97 o
  23   7   4       71.64      131.50    246.81 o
  25   7   4      476.58      545.41    274.34 o
  27   7   4      368.33      466.14    327.75 o
  29   7   4        3.88      198.12    318.13 o
  31   7   4      498.22      825.22    378.14 o
 -32   8   4      186.44      361.86    349.69 o
 -30   8   4     2451.23     1147.03    388.13 o
 -28   8   4     4968.66     4895.16    542.96 o
 -26   8   4     4598.95     5122.36    547.41 o
 -24   8   4     2690.72     3067.14    364.90 o
 -22   8   4     8764.79     8484.31   1087.34 o
 -20   8   4    49345.34    48415.48   2934.19 o
 -18   8   4   106532.77   110416.47   7337.05 o
 -16   8   4    86030.87    84773.26   5028.08 o
 -14   8   4     7426.82     7134.90    550.88 o
 -12   8   4    19669.26    18838.09   1193.86 o
 -10   8   4    24779.37    25226.93   1547.26 o
  -8   8   4    18215.17    18317.53   1131.51 o
  -6   8   4   277339.19   273468.53  17556.80 o
  -4   8   4   487936.75   455726.84  26342.34 o
  -2   8   4   314499.19   306753.34  17980.40 o
   0   8   4    34767.75    32664.09   1650.59 o
   2   8   4     7838.87     9363.95    659.89 o
   4   8   4     8718.86     8491.21    511.95 o
   6   8   4    13849.96    13968.92    681.48 o
   8   8   4    42298.36    42044.55   2078.23 o
  10   8   4      406.16      333.15     77.77 o
  12   8   4     7787.25     8441.14    465.62 o
  14   8   4     8500.46     7574.18    995.66 o
  16   8   4       91.08       31.18    109.40 o
  18   8   4    19116.03    20562.72   2469.03 o
  20   8   4    15521.03    14157.87   1091.72 o
  22   8   4      386.28      220.64    252.44 o
  24   8   4     7463.63     8933.65    787.55 o
  26   8   4    14544.54    13959.90   1189.01 o
  28   8   4     8771.19     9053.17    939.03 o
  30   8   4     1149.85     1097.93    386.17 o
 -31   9   4      502.21      448.49    340.54 o
 -29   9   4      956.44      478.24    346.38 o
 -27   9   4     3504.04     4130.71    580.48 o
 -25   9   4     5694.58     4575.40    593.83 o
 -23   9   4     8764.76     9087.68    791.54 o
 -21   9   4    16161.45    15350.65   1194.15 o
 -19   9   4    19776.83    22528.79   2330.66 o
 -17   9   4    18811.70    17349.66   1610.80 o
 -15   9   4    15099.14    14592.11   1008.67 o
 -13   9   4     3353.53     3624.03    348.18 o
 -11   9   4     2817.55     3066.58    315.75 o
  -9   9   4    14313.23    14247.82    927.91 o
  -7   9   4    45384.16    46251.39   2744.21 o
  -5   9   4    98623.70    98622.90   5277.50 o
  -3   9   4   122044.00   120645.79   5631.69 o
  -1   9   4    79507.75    82716.84   3836.14 o
   1   9   4    22645.50    23329.58   1426.61 o
   3   9   4     4458.29     5311.95    300.15 o
   5   9   4     1864.32     2481.87    238.56 o
   7   9   4     3949.83     4587.05    279.87 o
   9   9   4      409.66      287.22     80.21 o
  11   9   4      149.36      160.96     86.58 o
  13   9   4      839.13      450.43    151.78 o
  15   9   4     4107.32     4271.20    371.82 o
  17   9   4     6038.71     5251.12    430.64 o
  19   9   4     2307.60     1875.16    400.12 o
  21   9   4      234.29      297.13    267.69 o
  23   9   4      800.28      570.12    278.51 o
  25   9   4     1657.19     1900.87    540.12 o
  27   9   4     2173.73     1723.52    365.54 o
  29   9   4     1153.11     1328.30    385.55 o
 -30  10   4      146.24      250.45    317.79 o
 -28  10   4        3.02     -288.61    288.61 o
 -26  10   4      427.76      260.75    322.35 o
 -24  10   4     2096.16     1982.91    416.76 o
 -22  10   4      884.56      314.65    402.68 o
 -20  10   4     1970.38     1995.99    463.89 o
 -18  10   4    11941.04    12255.32    976.21 o
 -16  10   4      886.51      520.94    212.79 o
 -14  10   4    29723.52    28961.91   1988.88 o
 -12  10   4   139951.34   145205.59  11009.42 o
 -10  10   4   172993.50   175395.22  11576.20 o
  -8  10   4    29254.24    26623.52   1495.89 o
  -6  10   4    43778.30    39897.27   2258.73 o
  -4  10   4   131924.20   134376.20   6293.68 o
  -2  10   4    54816.29    57247.60   2787.61 o
   0  10   4     3282.28     3528.15    359.29 o
   2  10   4    70206.94    70433.55   3520.97 o
   4  10   4    53767.89    55490.38   2954.22 o
   6  10   4     7667.42     8001.41    423.91 o
   8  10   4      169.83      131.84     88.60 o
  10  10   4      394.23      453.32    134.37 o
  12  10   4     7322.57     7972.10    526.65 o
  14  10   4     8171.41     8307.75    531.32 o
  16  10   4      820.47     1024.45    193.77 o
  18  10   4    24701.13    26981.00   1756.96 o
  20  10   4    21571.00    22603.79   1898.95 o
  22  10   4     3045.97     2123.59    585.85 o
  24  10   4     2098.28     2667.48    403.89 o
  26  10   4     6060.41     5721.00    600.37 o
  28  10   4     2307.58     1843.07    382.47 o
 -29  11   4       29.60      141.33    307.40 o
 -27  11   4       33.20     -126.00    310.25 o
 -25  11   4       88.00     -203.60    298.81 o
 -23  11   4      421.52      597.48    341.13 o
 -21  11   4      326.48      369.04    228.22 o
 -19  11   4       91.15      -17.26    200.76 o
 -17  11   4        1.58       29.66    190.47 o
 -15  11   4      161.15     -170.71    170.71 o
 -13  11   4       31.11      364.57    176.52 o
 -11  11   4      537.38      767.23    229.15 o
  -9  11   4     3001.89     3170.89    523.35 o
  -7  11   4      126.09      207.27     93.82 o
  -5  11   4     1919.26     1888.96    209.05 o
  -3  11   4       27.41      140.72     90.88 o
  -1  11   4      570.11      599.96     98.75 o
   1  11   4     5299.01     5879.74    331.05 o
   3  11   4     4443.73     4687.53    288.72 o
   5  11   4       32.68       78.32     81.44 o
   7  11   4     1207.29     1203.50    169.18 o
   9  11   4      303.71      320.62     95.44 o
  11  11   4       99.45      132.51    141.27 o
  13  11   4     2444.12     2211.29    237.65 o
  15  11   4     4275.16     3713.04    403.66 o
  17  11   4      496.23      466.78    163.48 o
  19  11   4       58.50      -25.65    211.36 o
  21  11   4      179.54       62.77    276.03 o
  23  11   4        6.50     -124.08    270.67 o
  25  11   4       44.23     -262.72    262.72 o
  27  11   4       53.69     -277.77    277.77 o
 -28  12   4       32.88     -186.56    321.28 o
 -26  12   4      115.89      291.12    350.33 o
 -24  12   4      984.09      891.88    367.79 o
 -22  12   4      398.71      687.26    371.82 o
 -20  12   4     1043.54      815.70    281.07 o
 -18  12   4     4851.85     5010.06    579.67 o
 -16  12   4      217.44       17.56    171.19 o
 -14  12   4    18956.16    20300.70   1742.54 o
 -12  12   4   100109.50   104745.74   6954.09 o
 -10  12   4    96447.44    93533.77   6257.10 o
  -8  12   4    17385.45    16975.81   1932.21 o
  -6  12   4     8231.17     8668.85    567.31 o
  -4  12   4    49798.51    51900.38   2850.76 o
  -2  12   4    27134.47    32420.30   1688.41 o
   0  12   4      290.74      431.93    109.21 o
   2  12   4    29013.47    31399.55   1705.91 o
   4  12   4    34183.97    33752.46   2340.55 o
   6  12   4     9485.53     9205.74    508.38 o
   8  12   4     1783.59     1690.82    164.39 o
  10  12   4     2391.81     2476.70    237.89 o
  12  12   4     8520.19     9490.82    621.25 o
  14  12   4     2589.61     2536.30    281.60 o
  16  12   4     1768.32     1674.36    233.88 o
  18  12   4    12317.31    13075.72    993.13 o
  20  12   4    13070.13    17140.98   1733.20 o
  22  12   4     2354.11     1600.18    448.66 o
  24  12   4      932.61     1033.56    333.82 o
  26  12   4     3661.40     3159.31    470.49 o
 -27  13   4       16.89      228.14    350.41 o
 -25  13   4     1862.73     2329.78    463.76 o
 -23  13   4     6964.11     7071.19    793.97 o
 -21  13   4     9596.82    14367.54   2339.58 o
 -19  13   4     7870.67     8142.13    735.44 o
 -17  13   4     3075.24     3368.07    352.54 o
 -15  13   4     1199.80     1247.32    212.65 o
 -13  13   4      499.28      413.22    166.17 o
 -11  13   4      567.63      434.49    157.70 o
  -9  13   4      671.84      489.72    229.33 o
  -7  13   4     4257.20     4287.20    516.34 o
  -5  13   4    14234.50    16664.87   1449.20 o
  -3  13   4    30298.51    30327.26   1573.53 o
  -1  13   4    30245.29    29995.92   1681.95 o
   1  13   4    26596.10    27138.21   1526.86 o
   3  13   4     8158.99     9017.58    525.55 o
   5  13   4      479.81      684.57    126.80 o
   7  13   4     5754.38     6259.06    562.87 o
   9  13   4     6303.00     6373.94    408.75 o
  11  13   4      839.35      734.85    170.00 o
  13  13   4     2220.74     2790.47    303.65 o
  15  13   4     3563.65     3360.54    345.32 o
  17  13   4     1488.70     1372.71    280.27 o
  19  13   4       33.12      -11.59    176.17 o
  21  13   4      256.39     -113.17    286.95 o
  23  13   4      510.46      467.80    314.32 o
  25  13   4      571.72      844.11    338.43 o
 -24  14   4      630.35      703.34    372.42 o
 -22  14   4      922.05     1520.12    717.56 o
 -20  14   4     5954.84     4879.62    635.89 o
 -18  14   4    16523.63    18818.99   1270.54 o
 -16  14   4    15502.69    13663.28    891.51 o
 -14  14   4     1899.26     1407.11    313.69 o
 -12  14   4     2610.93     2935.24    356.42 o
 -10  14   4     1818.36     2468.35    446.82 o
  -8  14   4     6169.49     6462.30    567.65 o
  -6  14   4    61697.50    61452.99   3707.22 o
  -4  14   4   102457.90   103871.37   6242.16 o
  -2  14   4    38768.68    38549.81   1944.45 o
   0  14   4      367.53      188.63    106.55 o
   2  14   4     3519.23     3251.68    253.55 o
   4  14   4      471.92      528.51    128.31 o
   6  14   4     4618.09     4956.11    448.86 o
   8  14   4     9736.00     8384.02    529.92 o
  10  14   4     1635.14     1556.84    240.46 o
  12  14   4      951.74      822.83    206.49 o
  14  14   4     1935.32     1518.40    307.76 o
  16  14   4        0.94       83.65    159.00 o
  18  14   4     1971.94     1359.42    294.79 o
  20  14   4     2420.66     2888.66    519.11 o
  22  14   4       89.19       31.95    319.89 o
  24  14   4      944.73     1139.67    400.94 o
 -23  15   4      101.62      235.65    347.02 o
 -21  15   4       16.45     -132.87    319.53 o
 -19  15   4      804.72      813.34    380.12 o
 -17  15   4     5257.49     6140.30    543.70 o
 -15  15   4    14529.94    15756.30   1588.47 o
 -13  15   4    20153.84    19850.69   1743.31 o
 -11  15   4    18672.81    17769.46   1857.23 o
  -9  15   4    13778.13    15624.70   1427.93 o
  -7  15   4     7142.27     7903.45    569.66 o
  -5  15   4     2573.04     2567.37    247.00 o
  -3  15   4        9.11       36.39    113.61 o
  -1  15   4      664.63      504.95    127.28 o
   1  15   4       43.95      -90.08    104.97 o
   3  15   4     2381.67     2108.50    207.19 o
   5  15   4    16818.18    17198.93    916.08 o
   7  15   4    24787.51    26037.71   1451.24 o
   9  15   4    14366.04    15061.82   1130.90 o
  11  15   4     1640.50     1225.78    224.27 o
  13  15   4      631.64      722.67    212.40 o
  15  15   4     2640.88     2842.71    378.55 o
  17  15   4     2880.92     3564.88    439.01 o
  19  15   4     1055.47      739.42    492.38 o
  21  15   4      187.68      219.62    405.24 o
 -20  16   4     2085.75     1211.16    634.89 o
 -18  16   4      134.54      -55.06    323.18 o
 -16  16   4       30.54     -120.69    169.92 o
 -14  16   4     2856.69     3569.49    584.73 o
 -12  16   4    11674.38    11019.65    821.86 o
 -10  16   4    15403.51    18266.93   1243.55 o
  -8  16   4     5017.51     5605.00    436.12 o
  -6  16   4      229.65      180.87    178.22 o
  -4  16   4      786.95      473.57    139.77 o
  -2  16   4     1077.67      964.53    213.82 o
   0  16   4    12713.35    13507.18    741.94 o
   2  16   4    17755.00    17356.10    951.51 o
   4  16   4     5872.26     5718.99    386.89 o
   6  16   4       42.27      135.09    116.95 o
   8  16   4     1998.01     2443.53    771.73 o
  10  16   4      289.38      189.49    221.76 o
  12  16   4     1396.25     1079.11    288.66 o
  14  16   4     3676.70     3400.48    429.69 o
  16  16   4      913.46      578.27    289.69 o
  18  16   4      179.40     -131.02    346.81 o
 -17  17   4       19.37     -309.52    330.06 o
 -15  17   4      277.50       73.19    181.23 o
 -13  17   4      442.15      363.81    225.65 o
 -11  17   4       89.31     -110.63    173.04 o
  -9  17   4      316.48      400.05    195.02 o
  -7  17   4     1328.13     1280.90    196.26 o
  -5  17   4     2839.49     2607.19    386.71 o
  -3  17   4     7102.32     7110.37    502.57 o
  -1  17   4     9662.48    10018.94    711.24 o
   1  17   4     6016.46     6679.47    471.25 o
   3  17   4      644.98      677.86    195.51 o
   5  17   4     1205.42     1089.15    173.00 o
   7  17   4     4279.29     4634.60    523.00 o
   9  17   4     2582.57     2396.41    383.19 o
  11  17   4      118.05      -33.16    231.85 o
  13  17   4      924.06      684.93    213.06 o
  15  17   4     2280.46     1674.87    412.57 o
  17  17   4     1516.04      991.32    261.89 o
 -14  18   4      631.82      439.47    202.25 o
 -12  18   4       90.89      -17.51    211.47 o
 -10  18   4      149.15       20.53    176.31 o
  -8  18   4      254.34      204.12    197.02 o
  -6  18   4     2167.26     2591.51    441.58 o
  -4  18   4     1635.87     1382.41    197.15 o
  -2  18   4       83.79       -4.53    152.88 o
   0  18   4     3988.84     4538.62    452.97 o
   2  18   4     3564.70     3433.28    312.96 o
   4  18   4       17.99      -44.00    125.99 o
   6  18   4     4461.29     4563.02   1047.78 o
   8  18   4     7575.71     6999.12    686.93 o
  10  18   4     2495.22     2605.81    537.50 o
  12  18   4      284.80       62.66    177.96 o
  -9  19   4      104.66      435.23    203.77 o
  -7  19   4      214.92       61.50    194.18 o
  -5  19   4      466.89      363.63    154.50 o
  -3  19   4     1059.64      901.92    347.31 o
  -1  19   4     1965.20     1746.61    217.49 o
   1  19   4     1775.66     1622.78    209.39 o
   3  19   4      149.06      134.13    139.39 o
   5  19   4      272.33      435.76    209.66 o
   7  19   4     1061.58     1240.12    284.23 o
   9  19   4     1101.47     1650.97    671.71 o
 -35   1   5      740.02      566.58    474.60 o
 -33   1   5      995.24     1152.75    519.34 o
 -31   1   5    10371.20    11367.40   1000.44 o
 -29   1   5    13578.92    17054.38   1530.95 o
 -27   1   5      483.88      302.87    273.14 o
 -25   1   5    18599.22    21458.55   1381.58 o
 -23   1   5    52268.99    50899.04   3418.82 o
 -21   1   5    43625.07    45570.59   2482.75 o
 -19   1   5     9153.71     9047.38    569.96 o
 -17   1   5      121.51       77.88    121.33 o
 -15   1   5    10228.23     9589.57    594.35 o
 -13   1   5    43765.45    41855.00   2479.73 o
 -11   1   5    46908.02    49290.52   3716.90 o
  -9   1   5    16347.20    15679.77    875.46 o
  -7   1   5   193158.09   180857.92  10539.91 o
  -5   1   5    53802.38    53268.82   3111.39 o
  -3   1   5   145774.59   149831.84   7969.77 o
   3   1   5   303946.78   301133.63  17438.39 o
   5   1   5    70467.84    74666.94   4944.80 o
   7   1   5   248563.38   230846.20  14650.78 o
   9   1   5   149008.17   137240.78   7345.44 o
  11   1   5     1469.98     1429.04    153.83 o
  13   1   5    77941.77    79400.93   4689.26 o
  15   1   5    56120.04    60476.54   3205.72 o
  17   1   5    13341.33    15715.94   1194.72 o
  19   1   5     3373.23     3919.71    493.15 o
  21   1   5     4244.58     4128.35    511.85 o
  23   1   5     5124.53     6031.00    649.54 o
  25   1   5     3200.36     3631.73    454.84 o
  27   1   5      211.53      285.38    268.98 o
  29   1   5     4521.36     5581.47    595.60 o
  31   1   5     4660.57     5555.37   1716.90 o
  33   1   5      853.58      909.84   1070.39 o
 -34   2   5        2.99      445.52    440.90 o
 -32   2   5      441.13      916.21    402.44 o
 -30   2   5     1954.87     1567.64    384.50 o
 -28   2   5     4435.57     5391.83    727.99 o
 -26   2   5     3689.29     3863.66    410.74 o
 -24   2   5     2610.67     2055.30    300.00 o
 -22   2   5      122.55     -178.27    178.27 o
 -20   2   5       52.68      164.30    170.72 o
 -18   2   5      213.76      190.27    138.88 o
 -16   2   5     6291.90     6541.56    629.11 o
 -14   2   5    44533.35    43234.00   2337.73 o
 -12   2   5   181922.50   173850.95  10099.66 o
 -10   2   5   297772.88   284424.47  18642.71 o
  -8   2   5   208322.22   204030.28  11966.05 o
  -6   2   5   131542.23   137261.38   8035.19 o
  -4   2   5    26106.35    24254.07   1602.21 o
  -2   2   5     6481.45     8207.38    762.49 o
   0   2   5    57532.47    64279.69   4222.68 o
   2   2   5    28065.86    26479.46   1550.34 o
   4   2   5    26166.38    21451.19   1280.42 o
   6   2   5   108424.24   108909.45   6329.15 o
   8   2   5   184420.98   177839.70  11490.86 o
  10   2   5   141422.67   140609.44   7517.72 o
  12   2   5    83100.40    84899.45   5612.73 o
  14   2   5    15979.77    14075.09   1262.09 o
  16   2   5       57.02      207.89    160.90 o
  18   2   5      978.00     1003.30    209.41 o
  20   2   5      646.13      498.72    306.35 o
  22   2   5      731.18      504.84    254.51 o
  24   2   5      535.65      364.67    264.80 o
  26   2   5     1040.11     1049.83    305.45 o
  28   2   5      935.81      928.77    318.70 o
  30   2   5      368.92      797.64    384.14 o
  32   2   5        0.94     -121.86    341.89 o
 -35   3   5      279.36      214.08    456.88 o
 -33   3   5     1135.31     1193.10    424.66 o
 -31   3   5     9751.97    10533.24   1081.02 o
 -29   3   5    15226.41    20525.77   1970.15 o
 -27   3   5     3919.11     3994.41    430.69 o
 -25   3   5     2425.62     2638.59    338.08 o
 -23   3   5     5908.82     5093.57    459.95 o
 -21   3   5       89.34     -147.56    177.05 o
 -19   3   5    48209.27    48302.68   2905.50 o
 -17   3   5   100632.70    98550.36   5780.44 o
 -15   3   5    86976.99    84784.95   4494.53 o
 -13   3   5    29440.66    31431.55   2117.41 o
 -11   3   5    80627.52    84201.85   5528.59 o
  -9   3   5   316890.81   329493.78  21477.64 o
  -7   3   5   752123.06   751399.06  71104.20 o
  -5   3   5   563626.88   581208.69  38078.16 o
  -3   3   5   130371.48   132036.47   7684.85 o
  -1   3   5     9110.19     9350.79    661.25 o
   1   3   5     7042.46     6963.27    428.48 o
   3   3   5    20473.38    13190.26   1255.88 o
   5   3   5   472532.63   467234.19  34848.67 o
   7   3   5   775419.13   776456.69  57821.87 o
   9   3   5   452965.75   478526.09  30416.11 o
  11   3   5    58585.27    53535.08   2848.23 o
  13   3   5     1708.29     2082.58    191.66 o
  15   3   5        7.40     1119.12    580.64 o
  17   3   5     7321.88     9724.37    877.39 o
  19   3   5    18008.40    18386.91   1155.55 o
  21   3   5     2256.89     2609.24    304.02 o
  23   3   5      636.78      134.27    242.46 o
  25   3   5     1430.62     1272.20    320.56 o
  27   3   5       38.78       96.62    269.10 o
  29   3   5     2136.58     1657.59    475.17 o
  31   3   5     2320.81     1705.43    430.77 o
  33   3   5      236.26     -325.62    325.62 o
 -34   4   5       38.74      150.44    697.47 o
 -32   4   5      564.37      683.18    395.82 o
 -30   4   5     1435.57     1528.98    361.31 o
 -28   4   5      853.67      879.21    279.45 o
 -26   4   5       77.11       28.17    219.30 o
 -24   4   5     9593.03    11057.13   1697.42 o
 -22   4   5    37456.69    36520.40   2493.69 o
 -20   4   5    78229.82    77314.68   6028.96 o
 -18   4   5   116368.13   108339.82   6408.88 o
 -16   4   5    88766.36    85537.56   5733.75 o
 -14   4   5    17398.68    17830.07   1116.91 o
 -12   4   5      387.29      282.16    135.32 o
 -10   4   5     1799.94     2158.69    350.31 o
  -8   4   5     6746.68     6518.91    463.52 o
  -6   4   5   102750.13   106523.04   7021.72 o
  -4   4   5   427867.84   326964.53  30030.35 o
  -2   4   5   520996.78   533825.06  35009.00 o
   0   4   5   679490.25   660041.94  61426.83 o
   2   4   5   452720.81   463411.31  30005.80 o
   4   4   5   208200.34   217648.58  14290.46 o
   6   4   5    27569.00    29659.27   1987.50 o
   8   4   5      767.80      694.97    104.88 o
  10   4   5     7174.58     7284.06    511.18 o
  12   4   5      731.47      792.27    122.59 o
  14   4   5    18150.98    18027.74   1323.18 o
  16   4   5    57493.59    54254.75   3566.70 o
  18   4   5    61406.00    57383.38   3397.84 o
  20   4   5    29390.09    27940.04   1699.77 o
  22   4   5     8942.70     9233.65    782.07 o
  24   4   5      625.66      712.79    277.96 o
  26   4   5     1997.25     1755.11    430.21 o
  28   4   5     3148.30     2053.78    433.53 o
  30   4   5     1682.69     2007.76    483.32 o
  32   4   5      553.92      446.10    352.23 o
 -33   5   5      151.55      477.79    397.72 o
 -31   5   5     1607.20     2095.40    397.04 o
 -29   5   5     1033.91      670.68    309.50 o
 -27   5   5     3689.98     4277.64    446.73 o
 -25   5   5    25643.93    26723.84   2044.71 o
 -23   5   5    36253.39    33144.08   2005.44 o
 -21   5   5     6879.43     7904.84    662.67 o
 -19   5   5     5245.14     5594.75    469.60 o
 -17   5   5     1701.94     1400.37    230.93 o
 -15   5   5    36229.28    34256.07   2049.06 o
 -13   5   5   224871.47   219203.69  14546.24 o
 -11   5   5   275394.22   282369.50  16478.58 o
  -9   5   5    82617.42    79048.64   4682.78 o
  -7   5   5      578.99      351.54    123.26 o
  -5   5   5       11.30      -35.20     90.30 o
  -3   5   5    97997.57   101428.51   5941.10 o
  -1   5   5   459806.28   453705.22  29222.55 o
   1   5   5   566708.06   583330.19  37561.57 o
   3   5   5   167605.34   180854.06  10457.71 o
   5   5   5     1693.92     2101.70    143.75 o
   7   5   5    11040.96     9880.39    510.61 o
   9   5   5     2927.10     3336.09    274.45 o
  11   5   5   113336.19   109143.85   6355.00 o
  13   5   5   176920.39   169024.56   8999.85 o
  15   5   5    56005.14    54091.42   2939.70 o
  17   5   5      248.10        8.00    171.46 o
  19   5   5    10206.96    11726.32    887.65 o
  21   5   5      771.48     1248.49    255.19 o
  23   5   5     4742.68     5005.68    522.83 o
  25   5   5     7904.85     7363.24   1113.62 o
  27   5   5     1861.98     1165.32    368.29 o
  29   5   5      285.11      379.04    326.45 o
  31   5   5     1412.24     1652.01    428.62 o
 -34   6   5       74.37      259.26    396.70 o
 -32   6   5     1596.36     2125.74    406.58 o
 -30   6   5     3958.57     3758.04    555.74 o
 -28   6   5     4923.65     5766.08   1125.50 o
 -26   6   5     3513.88     3313.84    380.69 o
 -24   6   5      480.56      403.15    274.09 o
 -22   6   5     2835.43     2347.90    412.58 o
 -20   6   5     9481.60    10244.33    750.39 o
 -18   6   5     2319.19     2561.88    306.71 o
 -16   6   5     3990.62     4014.46    367.71 o
 -14   6   5    51447.41    48106.98   3144.33 o
 -12   6   5   179473.77   171334.23  10068.06 o
 -10   6   5   163367.41   155235.13   9097.57 o
  -8   6   5   132756.44   134256.27   7895.28 o
  -6   6   5    54781.06    57710.16   4430.22 o
  -4   6   5     3615.13     3793.88    303.28 o
  -2   6   5     4141.74     3983.02    488.21 o
   0   6   5    12091.41    11080.66    594.02 o
   2   6   5      966.90     1436.14    147.43 o
   4   6   5    38527.48    37219.43   1692.92 o
   6   6   5    87605.95    93852.34   5021.83 o
   8   6   5   130272.54   126314.20   6762.96 o
  10   6   5   110807.52   112610.27   5606.84 o
  12   6   5    64844.26    63316.20   3416.44 o
  14   6   5    14233.71    11644.60   1479.66 o
  16   6   5       51.49      -99.53     99.53 o
  18   6   5     8843.96     8582.32    845.83 o
  20   6   5     9896.38    10687.28    767.76 o
  22   6   5     1129.16      681.14    240.39 o
  24   6   5      655.43      478.13    266.36 o
  26   6   5     3052.86     2630.13    581.58 o
  28   6   5     2520.96     3411.18    606.22 o
  30   6   5     1048.83     1363.57    442.50 o
  32   6   5      129.43      480.64    358.13 o
 -33   7   5       40.61      236.87    375.27 o
 -31   7   5     1199.44     1478.18    421.77 o
 -29   7   5      633.23       27.31    279.99 o
 -27   7   5      615.06      540.08    303.06 o
 -25   7   5     6250.94     6817.73    571.50 o
 -23   7   5     3784.36     4556.08    435.06 o
 -21   7   5     3522.79     3133.69    357.15 o
 -19   7   5    45310.89    48017.66   2903.51 o
 -17   7   5    56064.50    63081.96   4200.05 o
 -15   7   5     5038.07     4888.03    419.11 o
 -13   7   5    38962.08    40321.13   2740.14 o
 -11   7   5   108028.64   103146.47   6821.77 o
  -9   7   5    20810.05    20925.42   1286.58 o
  -7   7   5    47465.16    47793.44   2845.56 o
  -5   7   5   115205.49   122787.55   7061.38 o
  -3   7   5    44116.39    42450.78   2733.79 o
  -1   7   5     5858.55     6759.26    459.99 o
   1   7   5    38601.52    41730.61   2088.01 o
   3   7   5       37.19       10.10     73.08 o
   5   7   5    34779.71    32993.31   1662.15 o
   7   7   5    51950.68    50086.02   3069.39 o
   9   7   5      467.84      570.85    147.53 o
  11   7   5    36249.51    38331.14   1819.60 o
  13   7   5    35365.73    36399.49   2196.91 o
  15   7   5      330.73      256.19    125.22 o
  17   7   5    16874.29    17728.85   1120.58 o
  19   7   5    25392.32    26416.56   1813.80 o
  21   7   5     8686.41     9109.18    692.96 o
  23   7   5      417.84      306.59    246.85 o
  25   7   5     4421.62     4319.83    492.89 o
  27   7   5     1828.16     1982.62    431.09 o
  29   7   5       22.15     -115.17    308.23 o
  31   7   5      373.10      396.86    355.38 o
 -32   8   5      202.15     -149.78    332.28 o
 -30   8   5      449.41      228.04    349.35 o
 -28   8   5     1065.38     1000.61    385.19 o
 -26   8   5      392.00      625.62    347.42 o
 -24   8   5       81.56      151.38    264.93 o
 -22   8   5     2493.09     2643.64    332.68 o
 -20   8   5     7329.73     7265.14    579.61 o
 -18   8   5     9248.28    10546.75    842.78 o
 -16   8   5     1367.30     1202.81    235.45 o
 -14   8   5    13493.12    12945.73    862.38 o
 -12   8   5    73341.22    71759.09   4784.27 o
 -10   8   5    76514.03    78117.73   4649.12 o
  -8   8   5    40130.16    45059.83   2769.23 o
  -6   8   5     1265.51     1270.02    164.91 o
  -4   8   5    11588.90    11146.60   1312.53 o
  -2   8   5    17431.23    18026.90   1111.68 o
   0   8   5     6319.09     6758.88    375.36 o
   2   8   5     7225.88     7707.53    406.34 o
   4   8   5      775.74      899.14     98.08 o
   6   8   5    15391.38    17191.48    839.04 o
   8   8   5    48168.63    48444.47   2445.87 o
  10   8   5    49176.04    47601.95   2392.48 o
  12   8   5    32742.64    31227.87   1929.29 o
  14   8   5     1973.88     2269.60    280.25 o
  16   8   5     9725.16     9585.23    612.06 o
  18   8   5     9608.23     8973.00    657.20 o
  20   8   5     5367.04     4782.04    457.33 o
  22   8   5     1268.38      777.81    284.72 o
  24   8   5       65.29     -114.63    242.58 o
  26   8   5      718.58      949.40    322.91 o
  28   8   5      585.23      410.44    349.80 o
  30   8   5      169.79      265.11    345.10 o
 -31   9   5       80.58     -289.13    307.95 o
 -29   9   5        5.85     -280.29    322.90 o
 -27   9   5      995.11     1701.36    425.87 o
 -25   9   5     3304.77     2577.54    444.55 o
 -23   9   5        0.37     -217.77    238.67 o
 -21   9   5    23257.56    23279.55   1926.48 o
 -19   9   5    98692.42    96171.29   6380.83 o
 -17   9   5    78239.62    46109.74   4317.94 o
 -15   9   5     3705.39     4632.97    470.09 o
 -13   9   5    22264.02    23644.32   1653.56 o
 -11   9   5    57384.18    57145.25   3832.13 o
  -9   9   5     9445.41    12059.70   1106.20 o
  -7   9   5    65235.54    70844.95   4187.67 o
  -5   9   5   190886.16   191326.92  17456.03 o
  -3   9   5   163750.09   162911.81  12334.74 o
  -1   9   5    65745.28    61407.32   3087.44 o
   1   9   5    23344.33    21211.65   1109.80 o
   3   9   5    21531.04    22644.41   1084.92 o
   5   9   5    56931.04    56740.30   3372.30 o
   7   9   5    48468.26    47859.35   2438.87 o
   9   9   5        3.29      -33.83     72.42 o
  11   9   5    20622.73    21071.08   1210.62 o
  13   9   5    13209.86    12682.83    967.55 o
  15   9   5      117.82       28.60    123.89 o
  17   9   5    32689.05    34832.65   1909.88 o
  19   9   5    55263.82    55001.02   4247.85 o
  21   9   5    17395.31    18329.88   1373.92 o
  23   9   5        4.59       36.98    253.20 o
  25   9   5     4159.31     4398.71    522.62 o
  27   9   5     3987.35     4483.35    735.82 o
  29   9   5      773.70      991.99    377.68 o
 -30  10   5       24.32     -178.81    321.05 o
 -28  10   5      239.39      356.49    345.18 o
 -26  10   5      664.54      452.29    492.84 o
 -24  10   5      828.66      924.97    351.51 o
 -22  10   5     3367.19     1874.72    563.63 o
 -20  10   5    10758.88    10053.87    845.06 o
 -18  10   5    12201.13    12490.77    985.86 o
 -16  10   5     8471.23     6339.93   1100.02 o
 -14  10   5     7976.31     8648.83    738.67 o
 -12  10   5    12037.94    10749.72   1134.99 o
 -10  10   5     8742.44    10355.94   1319.70 o
  -8  10   5    28717.64    29591.96   2340.16 o
  -6  10   5    62014.18    59396.88   3458.59 o
  -4  10   5    56411.29    57599.50   3398.89 o
  -2  10   5    58762.43    59448.21   3260.53 o
   0  10   5    63369.45    64340.16   3490.34 o
   2  10   5    30267.88    29362.48   1396.74 o
   4  10   5    25252.05    24587.51   1269.22 o
   6  10   5    40996.35    37128.15   1854.91 o
   8  10   5    18931.58    18884.35   1065.03 o
  10  10   5     4337.36     4933.97    350.49 o
  12  10   5     8377.67     8305.80    662.51 o
  14  10   5     2755.13     2785.01    265.34 o
  16  10   5     3196.89     3086.86    283.29 o
  18  10   5     4658.55     4931.16    437.57 o
  20  10   5     4330.44     4491.76    846.79 o
  22  10   5      840.05      218.49    277.68 o
  24  10   5        0.55      -63.05    264.70 o
  26  10   5       20.80      131.67    287.82 o
  28  10   5       75.39      440.91    349.24 o
 -29  11   5      357.63      188.13    338.25 o
 -27  11   5     3486.60     3783.49    553.36 o
 -25  11   5     6990.95     7157.63   1281.91 o
 -23  11   5     2916.83     1857.33    611.32 o
 -21  11   5      784.79      459.38    288.02 o
 -19  11   5    11754.34    11385.09    933.62 o
 -17  11   5     7454.49     9010.05    776.03 o
 -15  11   5    11129.57    11547.36    930.13 o
 -13  11   5   129818.13   137108.59   9086.52 o
 -11  11   5   213671.48   214182.02  14085.17 o
  -9  11   5   110477.13   112587.41   7431.08 o
  -7  11   5    20125.92    19243.84   1388.61 o
  -5  11   5      233.32      169.78     95.56 o
  -3  11   5        3.82       -0.17     83.98 o
  -1  11   5    15011.51    14694.15    885.31 o
   1  11   5    33302.22    33619.88   1713.19 o
   3  11   5    21292.72    21203.29   1101.64 o
   5  11   5    11877.84    12279.51    803.57 o
   7  11   5    13249.32    14148.42    794.98 o
   9  11   5    39429.38    40802.67   2101.51 o
  11  11   5    94637.30   101373.17   5357.16 o
  13  11   5    70602.84    69472.34   4610.47 o
  15  11   5     8405.27     8776.85    626.82 o
  17  11   5     5250.50     4844.69    421.36 o
  19  11   5    15120.04    18259.01   1277.48 o
  21  11   5     4462.53     3984.48    483.86 o
  23  11   5      196.74      110.42    287.05 o
  25  11   5     3906.47     3404.96    474.69 o
  27  11   5     2692.65     2607.67    430.78 o
 -28  12   5        8.99      154.74    328.32 o
 -26  12   5      195.13      415.16    355.96 o
 -24  12   5     1748.35     1280.59    568.26 o
 -22  12   5     4418.17     4758.99    659.41 o
 -20  12   5     7470.97     8655.09    859.60 o
 -18  12   5     7219.86     8808.37    764.95 o
 -16  12   5     9938.53     8523.70   1416.43 o
 -14  12   5    16624.47    18806.01   1397.36 o
 -12  12   5    12261.05    12543.30   1012.09 o
 -10  12   5     4080.78     4644.21    413.60 o
  -8  12   5     4971.18     4698.02    400.38 o
  -6  12   5    10041.86    10149.79    665.15 o
  -4  12   5    26217.14    27802.26   1401.68 o
  -2  12   5    57094.32    59083.41   3230.38 o
   0  12   5    65363.17    64706.03   3260.68 o
   2  12   5    50848.26    49131.20   2697.18 o
   4  12   5    32868.97    33104.78   1712.82 o
   6  12   5     8880.68     8918.29    527.63 o
   8  12   5      652.08      623.39    151.22 o
  10  12   5     1017.68      849.43    216.37 o
  12  12   5     5277.11     5547.49    411.26 o
  14  12   5     9605.78    10135.23    688.50 o
  16  12   5     5636.36     6201.04    644.08 o
  18  12   5     2599.71     2817.14    332.24 o
  20  12   5     1931.74      586.13    353.62 o
  22  12   5      961.47     1289.38    349.99 o
  24  12   5      319.75       34.73    293.70 o
  26  12   5        3.77       60.94    296.08 o
 -27  13   5       37.66     -290.93    290.93 o
 -25  13   5      481.60      587.36    360.06 o
 -23  13   5       19.38      -46.13    324.55 o
 -21  13   5     7509.38     6788.25    879.44 o
 -19  13   5    25845.16    27725.60   2244.14 o
 -17  13   5    20701.10    21541.80   1582.48 o
 -15  13   5     2072.11     1177.74    212.15 o
 -13  13   5     8828.44     9213.50    762.93 o
 -11  13   5    21860.16    22596.88   1450.73 o
  -9  13   5      930.40      819.68    256.27 o
  -7  13   5    24494.50    23709.36   1681.34 o
  -5  13   5    69327.27    66960.10   4528.39 o
  -3  13   5    43706.43    41632.56   2302.37 o
  -1  13   5     6425.91     6707.99    420.27 o
   1  13   5      276.81      368.08    122.36 o
   3  13   5     6293.02     7171.26    433.61 o
   5  13   5    26306.26    26837.67   1525.13 o
   7  13   5    14269.01    14480.24    784.33 o
   9  13   5       73.79      110.31    140.66 o
  11  13   5     7622.99     8205.46    809.01 o
  13  13   5     5917.66     7502.87   1076.54 o
  15  13   5      268.53      399.23    162.00 o
  17  13   5    10184.55    10585.92    756.45 o
  19  13   5    15754.11    17383.97   1680.68 o
  21  13   5     5589.01     6310.74    711.92 o
  23  13   5        2.68      103.53    360.91 o
  25  13   5     1275.43     1217.22    358.10 o
 -24  14   5       73.03      -89.59    671.02 o
 -22  14   5      614.34      707.21    447.24 o
 -20  14   5      259.11      377.83    201.49 o
 -18  14   5      121.78       26.01    185.00 o
 -16  14   5      127.29      101.60    180.80 o
 -14  14   5     1711.73     1268.16    220.25 o
 -12  14   5     4025.61     4861.64    429.68 o
 -10  14   5    11825.34    12833.78    886.15 o
  -8  14   5    18096.06    17694.47   1411.75 o
  -6  14   5    11339.21     8890.07    790.57 o
  -4  14   5      494.75      771.47    146.30 o
  -2  14   5     4608.49     5280.05    448.17 o
   0  14   5     8872.67    10280.30    575.45 o
   2  14   5     4527.90     4718.55    329.41 o
   4  14   5     1193.28     1693.26    234.85 o
   6  14   5    14020.38    14821.59    867.92 o
   8  14   5    18253.79    17547.06   1114.60 o
  10  14   5    10206.19     9511.80    692.92 o
  12  14   5     2038.58     1894.19    269.44 o
  14  14   5       78.70      -66.20    154.66 o
  16  14   5      190.79      327.95    199.49 o
  18  14   5      374.73      232.68    237.31 o
  20  14   5      116.80       84.35    195.81 o
  22  14   5       92.13       60.49    350.28 o
 -23  15   5      165.32       27.46    339.18 o
 -21  15   5      346.54      578.23    351.05 o
 -19  15   5     3241.13     3010.21    463.66 o
 -17  15   5     3575.30     3408.80    368.34 o
 -15  15   5       48.48     -119.77    169.74 o
 -13  15   5     6957.30     8844.25    686.73 o
 -11  15   5     8827.53     8587.62    666.74 o
  -9  15   5      667.69      667.91    191.10 o
  -7  15   5     7002.19     7663.33    628.69 o
  -5  15   5    18520.35    19037.25   1288.12 o
  -3  15   5     5332.68     5272.42    439.41 o
  -1  15   5     1387.54     1592.08    223.27 o
   1  15   5     5219.62     4610.75    320.64 o
   3  15   5      141.01      175.39    117.34 o
   5  15   5     5045.04     5894.69    485.62 o
   7  15   5     6336.98     6803.60    566.51 o
   9  15   5      254.65      311.43    168.12 o
  11  15   5     2574.82     2373.37    354.73 o
  13  15   5     5138.79     5319.23    850.35 o
  15  15   5      593.78      749.28    217.80 o
  17  15   5     1279.91     1032.74    301.58 o
  19  15   5     2298.99     1617.53    310.77 o
  21  15   5      784.57      782.54    460.76 o
 -20  16   5      506.91      274.06    348.47 o
 -18  16   5       86.35     -101.45    221.06 o
 -16  16   5      138.05       59.13    177.08 o
 -14  16   5     1267.17     1055.59    234.45 o
 -12  16   5     5158.80     5392.78    471.36 o
 -10  16   5     9811.21     9837.73    732.01 o
  -8  16   5    10537.70    13150.38   1687.53 o
  -6  16   5     7322.98     4106.02   1108.67 o
  -4  16   5      780.59      612.97    145.09 o
  -2  16   5     2407.90     2712.29    292.32 o
   0  16   5     5759.48     5535.71    402.49 o
   2  16   5     2067.21     1855.43    220.08 o
   4  16   5     1241.65     1194.41    201.52 o
   6  16   5    10242.73    10645.74    762.06 o
   8  16   5    12717.58    13058.12    985.33 o
  10  16   5     7835.91     6942.06    616.69 o
  12  16   5     1787.45     1835.91    349.98 o
  14  16   5       13.68      202.22    196.56 o
  16  16   5      190.08      320.75    223.11 o
  18  16   5      448.73        5.14    205.51 o
 -17  17   5        0.42     -168.84    179.87 o
 -15  17   5      946.13      730.29    254.94 o
 -13  17   5     5585.25     5729.88    557.57 o
 -11  17   5     6287.92     6988.86    572.38 o
  -9  17   5      921.41      655.17    210.80 o
  -7  17   5      421.87      317.99    180.75 o
  -5  17   5      342.55       86.82    143.98 o
  -3  17   5     2142.47     2108.51    294.10 o
  -1  17   5    15420.41    16999.02   1058.97 o
   1  17   5    20161.92    19783.71   1149.78 o
   3  17   5     7675.26     7803.15    499.55 o
   5  17   5      102.27      274.81    225.96 o
   7  17   5     1049.08     1318.77    267.37 o
   9  17   5       55.89       48.71    174.68 o
  11  17   5     1308.04     1120.88    251.63 o
  13  17   5     3404.89     4192.69    489.50 o
  15  17   5     1576.69     1277.16    270.80 o
 -14  18   5      442.17      744.61    211.30 o
 -12  18   5      579.69      738.60    215.57 o
 -10  18   5      399.20      338.49    187.53 o
  -8  18   5      304.53      485.48    193.51 o
  -6  18   5      937.07      902.00    226.13 o
  -4  18   5     4197.13     3811.08    415.77 o
  -2  18   5    10354.40     9234.17    735.79 o
   0  18   5    12952.80    12089.31    785.19 o
   2  18   5     8158.44     8682.97    618.70 o
   4  18   5     2266.04     2025.12    297.93 o
   6  18   5       49.86     -113.35    186.34 o
   8  18   5       20.95      122.40    187.32 o
  10  18   5       28.91     -140.80    183.83 o
  12  18   5      469.15      187.57    192.27 o
  -9  19   5     3768.73     4030.07    424.83 o
  -7  19   5     8597.91     9774.92    810.26 o
  -5  19   5     7534.62     8970.27   1138.67 o
  -3  19   5     1055.47     1040.66    237.38 o
  -1  19   5      971.99      992.76    185.50 o
   1  19   5     1891.85     2144.92    242.79 o
   3  19   5       51.13      150.78    210.65 o
   5  19   5     4864.86     1764.00    762.12 o
   7  19   5     8599.28     8399.30    817.26 o
 -34   0   6      489.36     -530.91    582.29 o
 -32   0   6     7384.49     7719.79   1094.15 o
 -30   0   6    13970.93    17235.07   3836.27 o
 -28   0   6     5883.52     6603.04   1053.26 o
 -26   0   6       66.17      301.21    633.67 o
 -24   0   6     3807.73     4071.72    677.79 o
 -22   0   6     4030.26     3530.22    654.47 o
 -20   0   6     3956.87     4642.25    502.77 o
 -18   0   6     5977.85     7282.69    681.64 o
 -16   0   6   131478.98   129713.73   9798.51 o
 -14   0   6   231238.08   228425.77  17211.20 o
 -12   0   6   141583.67   141538.17  10661.81 o
 -10   0   6     4228.06     4465.24    433.05 o
  -8   0   6   234606.02   246891.13  23100.27 o
  -6   0   6   179034.28   181520.86  13602.70 o
  -4   0   6    74540.98    67170.51   9971.73 o
   4   0   6    58433.18    55905.82   4246.91 o
   6   0   6      344.05      382.41    155.73 o
   8   0   6     8749.80     9535.41    711.06 o
  10   0   6    58978.27    61773.38   4800.99 o
  12   0   6   151795.13   148885.13  13994.38 o
  14   0   6    44125.17    43059.51   3343.41 o
  16   0   6     8824.84     8877.20    959.02 o
  18   0   6    20606.65    17819.82   2449.05 o
  20   0   6    52880.04    51130.29   6644.97 o
  22   0   6    58804.86    60438.38   7835.24 o
  24   0   6    49291.05    53759.16   7021.74 o
  26   0   6    10250.03    10162.60   2127.93 o
  28   0   6      251.62      130.16    406.00 o
  30   0   6     3779.59     4158.67    761.13 o
  32   0   6     1004.68      498.80    480.33 o
 -35   1   6      984.92     1278.84    529.17 o
 -33   1   6      471.94      258.94    385.65 o
 -31   1   6      100.83      201.77    313.42 o
 -29   1   6        1.88       51.52    289.15 o
 -27   1   6       26.68     -146.83    260.79 o
 -25   1   6       21.62      -67.89    241.09 o
 -23   1   6      105.89      220.42    259.65 o
 -21   1   6       49.32      165.95    221.46 o
 -19   1   6     1008.16      933.56    170.52 o
 -17   1   6     1884.77     1986.93    211.37 o
 -15   1   6     3739.50     4357.93    347.21 o
 -13   1   6    31802.67    33911.65   1842.17 o
 -11   1   6    93696.14    90665.86   5282.77 o
  -9   1   6   101717.13    97423.13   5718.85 o
  -7   1   6   155844.38   155539.28   8274.33 o
  -5   1   6    67256.95    61230.84   3574.51 o
  -3   1   6    22815.21    21898.41   1211.23 o
  -1   1   6   108745.62   106721.31   6910.42 o
   1   1   6   116579.52   119493.48   7789.11 o
   3   1   6    29107.90    30072.52   1598.30 o
   5   1   6    84422.71    86989.13   4648.91 o
   7   1   6   144334.97   148430.83   9572.22 o
   9   1   6   180954.17   171239.08  11141.87 o
  11   1   6   178642.72   170055.03  10954.29 o
  13   1   6    90608.54    88853.14   5818.06 o
  15   1   6    34639.65    33300.06   1993.92 o
  17   1   6    22160.72    21234.30   1301.22 o
  19   1   6     9712.43     7930.24   1310.14 o
  21   1   6     1258.59     1146.70    338.66 o
  23   1   6     2854.26     3394.80    504.41 o
  25   1   6     4944.31     4861.53    525.65 o
  27   1   6     3094.31     2598.11    457.18 o
  29   1   6     1805.07     1549.54    420.14 o
  31   1   6      791.22      860.69    353.21 o
  33   1   6      198.27      268.36    387.32 o
 -34   2   6      116.29      621.07    398.12 o
 -32   2   6     2436.10     2279.17    640.14 o
 -30   2   6     5402.08     5086.15    597.49 o
 -28   2   6     2246.17     2535.37    416.72 o
 -26   2   6     2446.14     2037.29    314.93 o
 -24   2   6     4333.19     5209.86    544.11 o
 -22   2   6      355.95      354.11    202.23 o
 -20   2   6     3953.38     3879.24    364.69 o
 -18   2   6      164.98      392.08    146.72 o
 -16   2   6     5396.33     5650.52    416.61 o
 -14   2   6    25496.07    23563.85   1274.84 o
 -12   2   6     3615.82     3706.37    268.24 o
 -10   2   6   122053.99   120253.96   7067.74 o
  -8   2   6   758525.50   711561.38  53268.52 o
  -6   2   6   789123.69   766838.56  71705.47 o
  -4   2   6   182097.39   190426.59  11054.47 o
  -2   2   6    21674.69    20392.50   1219.43 o
   0   2   6   165652.28   151585.42   8081.08 o
   2   2   6    53357.73    58674.66   3818.92 o
   4   2   6    77914.27    80849.05   4671.51 o
   6   2   6   387708.59   385357.00  25101.27 o
   8   2   6   282549.03   280125.31  20831.56 o
  10   2   6    88260.46    87141.53   4674.01 o
  12   2   6    29812.99    29479.47   1803.62 o
  14   2   6    38236.61    39232.57   3684.99 o
  16   2   6    53895.49    69175.85   5815.58 o
  18   2   6    43373.76    42476.64   2863.75 o
  20   2   6     1989.30     1869.52    304.94 o
  22   2   6     6947.32     6959.04    739.11 o
  24   2   6     3881.34     3658.08    431.81 o
  26   2   6      213.50      229.77    259.44 o
  28   2   6     5039.28     4868.22    543.84 o
  30   2   6     7864.48     7503.04    722.54 o
  32   2   6     3306.80     3050.77    662.26 o
 -35   3   6      145.44      -51.73    364.60 o
 -33   3   6       26.68     -302.01    345.20 o
 -31   3   6      416.62      876.80    338.39 o
 -29   3   6     3618.74     4451.62    539.48 o
 -27   3   6     5757.15     5437.65    495.31 o
 -25   3   6     4790.83     4487.63    484.50 o
 -23   3   6       12.91      -49.64    198.65 o
 -21   3   6    10446.53    10441.43    836.76 o
 -19   3   6    28130.96    28420.21   1705.09 o
 -17   3   6    33074.05    32516.97   2180.89 o
 -15   3   6    31547.83    35194.65   2102.33 o
 -13   3   6     3975.74     4551.38    363.69 o
 -11   3   6    47395.11    46965.34   3172.64 o
  -9   3   6    55155.29    52941.36   3145.14 o
  -7   3   6    26856.12    24485.27   1482.59 o
  -5   3   6     2262.83     3074.66    275.03 o
  -3   3   6    35131.28    35357.18   2090.39 o
  -1   3   6   155289.56   153438.58   9926.78 o
   1   3   6   145132.80   142194.64   8351.94 o
   3   3   6   184957.66   193168.55  11193.71 o
   5   3   6    75663.62    67520.64   5195.41 o
   7   3   6      151.03      181.98     75.26 o
   9   3   6    17435.98    16611.98    941.39 o
  11   3   6    23540.81    24398.70   1446.04 o
  13   3   6    10053.73     9747.98    605.86 o
  15   3   6      331.68      646.76    209.77 o
  17   3   6    20935.89    19019.07   1363.15 o
  19   3   6    18753.14    19143.83   1188.78 o
  21   3   6    11550.50    12519.03    973.15 o
  23   3   6     5642.35     6639.42    874.71 o
  25   3   6     1243.47      623.36    280.32 o
  27   3   6       26.17      -71.21    266.28 o
  29   3   6      445.26      766.61    365.65 o
  31   3   6      268.25      835.41    378.23 o
  33   3   6      128.79      488.10    435.96 o
 -34   4   6       90.25      320.77    385.35 o
 -32   4   6     2468.37     3044.09    548.54 o
 -30   4   6     2989.08     3286.02    478.80 o
 -28   4   6        3.62     -104.71    248.27 o
 -26   4   6     6104.13     7685.09    646.85 o
 -24   4   6     8269.59     9668.30   1123.53 o
 -22   4   6       80.39     -106.26    198.86 o
 -20   4   6    14897.21    14577.24   1160.58 o
 -18   4   6    15243.43    15975.22   1179.53 o
 -16   4   6     4443.25     4731.91    398.85 o
 -14   4   6    80410.48    71491.80   4206.79 o
 -12   4   6    30579.05    28604.10   1737.62 o
 -10   4   6    23368.14    24130.13   1636.95 o
  -8   4   6   181412.19   168957.97   9855.14 o
  -6   4   6   283773.06   267466.06  20106.65 o
  -4   4   6    17637.88    16235.81   1278.47 o
  -2   4   6   122801.34   133962.94   8708.85 o
   0   4   6   199936.75   242738.55  18577.98 o
   2   4   6    30766.65    33858.14   1856.42 o
   4   4   6    49183.98    49826.99   2490.84 o
   6   4   6   152710.63   149209.23   7957.65 o
   8   4   6    43925.48    44489.00   2988.86 o
  10   4   6      263.80      357.13    212.28 o
  12   4   6    17136.41    16378.27    956.91 o
  14   4   6        5.27       66.93    108.50 o
  16   4   6    13212.08    14150.54    885.07 o
  18   4   6    19662.02    23447.53   1449.26 o
  20   4   6      800.65     1383.16    302.73 o
  22   4   6     5209.22     5484.53    545.86 o
  24   4   6     6764.45     5789.76   1028.33 o
  26   4   6     1269.30      707.41    325.06 o
  28   4   6     1043.89      644.66    348.92 o
  30   4   6     2730.84     2938.25    615.33 o
  32   4   6      717.59      641.38    364.42 o
 -33   5   6       55.63     -226.70    362.24 o
 -31   5   6     1644.88     1164.44    415.75 o
 -29   5   6     4979.06     5279.37    593.87 o
 -27   5   6     9111.08    10915.17    824.08 o
 -25   5   6     7041.80     8479.95    668.11 o
 -23   5   6        4.90      147.36    222.35 o
 -21   5   6    10797.54    11346.37    816.10 o
 -19   5   6    30602.04    30528.62   1880.47 o
 -17   5   6    46704.25    43901.14   2966.96 o
 -15   5   6    26280.16    26008.82   1553.22 o
 -13   5   6       18.91      416.94    162.47 o
 -11   5   6     8659.91     7976.56    736.00 o
  -9   5   6    38715.03    36682.05   2174.84 o
  -7   5   6    46483.02    45127.76   3015.47 o
  -5   5   6      245.76      186.67    101.96 o
  -3   5   6    42594.93    41667.61   2736.32 o
  -1   5   6   178692.86   187453.02  14089.77 o
   1   5   6   290972.22   296914.50  22303.47 o
   3   5   6   230955.80   228597.72  13251.73 o
   5   5   6   129355.76   133965.05   7920.21 o
   7   5   6    18226.63    17797.42    985.20 o
   9   5   6     4363.38     3807.17    271.72 o
  11   5   6    22021.17    19372.99   1231.23 o
  13   5   6     4683.46     4406.22    321.14 o
  15   5   6      726.96     1023.98    152.77 o
  17   5   6    22787.86    23843.14   1828.57 o
  19   5   6    33412.59    32920.28   1977.41 o
  21   5   6    23018.33    22703.53   1444.92 o
  23   5   6    11885.70    10216.35   2143.18 o
  25   5   6     2275.07     2401.36    387.59 o
  27   5   6       11.18       62.94    308.56 o
  29   5   6      586.96      733.60    356.83 o
  31   5   6      765.15     1154.74    393.71 o
 -32   6   6     3303.78     3192.40    722.18 o
 -30   6   6     3354.88     3546.64    546.20 o
 -28   6   6      162.20      141.42    251.08 o
 -26   6   6     7006.44     7069.71    598.20 o
 -24   6   6     9380.72    11167.19   1044.79 o
 -22   6   6       18.90       56.65    220.07 o
 -20   6   6    16738.14    17303.64   1144.60 o
 -18   6   6    27833.83    26899.67   1891.99 o
 -16   6   6      743.52      882.86    212.09 o
 -14   6   6    72195.52    69561.52   4614.23 o
 -12   6   6   146109.11   141717.36   9354.91 o
 -10   6   6    53806.38    52204.80   3494.38 o
  -8   6   6      425.66      404.46    170.03 o
  -6   6   6     2771.22     1757.31    388.10 o
  -4   6   6    58586.57    63803.25   3756.39 o
  -2   6   6   232088.06   238669.69  21969.89 o
   0   6   6   363512.06   356728.03  26528.51 o
   2   6   6    77906.38    81199.06   4059.36 o
   4   6   6        5.12      144.06     79.53 o
   6   6   6     2571.41     2730.10    229.36 o
   8   6   6    34090.92    34609.32   1899.18 o
  10   6   6   158654.52   171273.44  10022.16 o
  12   6   6   223262.55   222892.39  13156.55 o
  14   6   6    67440.09    67783.75   3973.52 o
  16   6   6     4414.92     4517.57    464.73 o
  18   6   6      648.45      381.49    140.19 o
  20   6   6        7.52     -162.22    198.01 o
  22   6   6     6539.79     7152.01    588.05 o
  24   6   6    14492.18    14617.62   1467.22 o
  26   6   6     5590.19     6364.82    721.49 o
  28   6   6      300.30     -146.39    319.33 o
  30   6   6       68.67      150.40    319.81 o
 -33   7   6      381.70      409.25    363.00 o
 -31   7   6        0.82     -187.13    373.10 o
 -29   7   6      588.44      197.51    338.90 o
 -27   7   6     2421.10     2580.50    414.70 o
 -25   7   6     1362.08     1490.99    291.28 o
 -23   7   6      132.56     -104.20    198.74 o
 -21   7   6     4227.30     3861.79    390.60 o
 -19   7   6    13962.33    14721.68   1641.20 o
 -17   7   6     9430.55     9117.26    669.99 o
 -15   7   6       17.10      176.47    175.30 o
 -13   7   6    29028.10    29294.46   1716.11 o
 -11   7   6   100322.38    97580.25   6434.84 o
  -9   7   6   156186.84   162788.95   9529.67 o
  -7   7   6   169627.08   167585.67   9657.23 o
  -5   7   6   100776.88   102841.72   6007.32 o
  -3   7   6    52089.45    51261.04   3035.07 o
  -1   7   6    17455.06    16986.03   1044.12 o
   1   7   6     9877.96     9894.80    578.96 o
   3   7   6     3193.26     3254.55    217.32 o
   5   7   6    13309.01    13440.64    779.37 o
   7   7   6    86596.36    84126.59   4571.60 o
   9   7   6   173019.64   170935.11   7944.05 o
  11   7   6   191276.23   190544.83  10202.93 o
  13   7   6   126302.11   127819.21   7474.92 o
  15   7   6    45102.86    45264.79   2484.49 o
  17   7   6     7442.92     8391.45    562.84 o
  19   7   6      299.76      362.81    251.28 o
  21   7   6        0.17      -55.09    208.95 o
  23   7   6      152.73      156.53    247.26 o
  25   7   6     1820.93     1271.40    379.12 o
  27   7   6     2699.99     2856.46    651.07 o
  29   7   6     2134.27     1021.31    594.87 o
  31   7   6     1613.37     1518.81    411.20 o
 -32   8   6      422.34      450.07    362.82 o
 -30   8   6       36.93     -177.65    315.43 o
 -28   8   6     4599.78     5143.04   1248.13 o
 -26   8   6    15010.99    14635.13   1130.78 o
 -24   8   6     8947.99    10554.71    976.62 o
 -22   8   6     1359.49      460.71    262.40 o
 -20   8   6    40623.98    39622.05   3109.33 o
 -18   8   6    69564.90    35373.02   3405.88 o
 -16   8   6    20836.87    20573.04   1465.94 o
 -14   8   6     1379.65     1466.00    274.39 o
 -12   8   6    13208.82    14069.36   1061.95 o
 -10   8   6     1439.43      880.84    392.31 o
  -8   8   6    50523.60    48048.14   2853.51 o
  -6   8   6    94623.59    88219.30   6562.17 o
  -4   8   6    34883.31    35561.13   2340.81 o
  -2   8   6     4921.16     5541.02    821.41 o
   0   8   6    20790.12    20519.60   1392.38 o
   2   8   6   169017.13   160513.63  10383.35 o
   4   8   6   300454.72   318277.03  18457.35 o
   6   8   6   240123.83   233359.56  12498.35 o
   8   8   6    54551.66    55960.99   2817.99 o
  10   8   6     2895.53     2472.97    235.07 o
  12   8   6    15791.14    17418.52    992.15 o
  14   8   6       59.67      139.76    113.76 o
  16   8   6    36505.79    36013.15   1993.03 o
  18   8   6    67986.36    66159.93   3843.71 o
  20   8   6    43960.88    45070.75   2709.64 o
  22   8   6     6998.52     6394.52    831.20 o
  24   8   6      184.18       47.37    253.29 o
  26   8   6       95.49      111.79    314.19 o
  28   8   6      280.12      -29.44    335.02 o
  30   8   6      480.53      960.84    639.40 o
 -31   9   6      127.85      -46.12    326.19 o
 -29   9   6      775.23     1035.34    395.31 o
 -27   9   6     1313.08     1377.23    402.24 o
 -25   9   6      385.08      261.72    315.17 o
 -23   9   6      165.63     -234.48    234.48 o
 -21   9   6     5182.46     5258.06    557.27 o
 -19   9   6    12453.82    14729.28   2782.40 o
 -17   9   6    13366.43    13886.89   1088.03 o
 -15   9   6     8942.94     8518.48    728.88 o
 -13   9   6     1632.90     1048.67    216.33 o
 -11   9   6      821.39      647.13    231.69 o
  -9   9   6      291.46      227.98    210.12 o
  -7   9   6    13730.20    13626.02    886.54 o
  -5   9   6    29000.64    28317.06   1729.20 o
  -3   9   6    40679.70    42742.29   2370.73 o
  -1   9   6    51116.12    53851.12   3218.11 o
   1   9   6    87102.85    89607.28   4477.57 o
   3   9   6    91711.67    92662.66   4960.39 o
   5   9   6    54875.71    56030.29   3094.11 o
   7   9   6    25224.06    25474.91   1305.49 o
   9   9   6     5588.99     5351.09    347.85 o
  11   9   6     1522.32     1314.83    180.05 o
  13   9   6     2506.22     2710.26    281.29 o
  15   9   6    11301.89    10669.96    676.52 o
  17   9   6    17636.12    15297.30   1130.89 o
  19   9   6    14834.28    15052.89    994.21 o
  21   9   6     8700.76     7673.18    707.37 o
  23   9   6     2819.49     2366.80    694.62 o
  25   9   6     1144.71      985.28    324.97 o
  27   9   6      419.75      409.71    345.35 o
  29   9   6       99.02     -296.02    296.02 o
 -30  10   6        5.02     -304.69    304.69 o
 -28  10   6     2970.41     1825.73    512.24 o
 -26  10   6    10553.76    10617.52   1053.89 o
 -24  10   6     7258.82     8795.33    948.94 o
 -22  10   6     1220.31     1472.03    333.46 o
 -20  10   6    29952.83    27761.17   2238.08 o
 -18  10   6    49260.13    54556.32   3634.49 o
 -16  10   6     4163.28     3879.02    582.15 o
 -14  10   6    25223.54    27391.37   1888.41 o
 -12  10   6    61253.24    63235.42   4876.14 o
 -10  10   6    32235.69    30849.85   2135.08 o
  -8  10   6     5648.68     5817.46    548.56 o
  -6  10   6      169.12      102.93    120.70 o
  -4  10   6     6617.13     8202.47    519.76 o
  -2  10   6    23254.90    24435.66   1473.43 o
   0  10   6     7140.00     7428.50    472.35 o
   2  10   6     7890.87     7740.33    548.31 o
   4  10   6    37664.40    40099.28   2172.30 o
   6  10   6    18666.62    18743.46    934.50 o
   8  10   6    10745.32    11272.43    603.22 o
  10  10   6   103301.23   107436.36   6350.31 o
  12  10   6   104349.39   104461.24   6161.34 o
  14  10   6    28781.15    29214.04   1634.46 o
  16  10   6       85.80       58.98    134.72 o
  18  10   6    11187.20    13144.51    893.76 o
  20  10   6     6766.83     4173.51    628.48 o
  22  10   6      116.96      -16.29    271.14 o
  24  10   6     1814.61     1687.91    451.13 o
  26  10   6     1825.70     1755.87    369.02 o
  28  10   6      511.38      338.06    344.17 o
 -29  11   6       71.47     -124.36    322.98 o
 -27  11   6       13.87       84.64    343.35 o
 -25  11   6       16.87     -141.92    308.19 o
 -23  11   6        7.87      -10.62    239.59 o
 -21  11   6       64.88      -75.87    219.92 o
 -19  11   6       25.72      295.41    222.14 o
 -17  11   6      286.18      139.09    208.39 o
 -15  11   6     4821.74     3870.65    577.24 o
 -13  11   6     5931.41     5207.07    648.89 o
 -11  11   6      706.07     1315.90    232.65 o
  -9  11   6      433.29      388.61    179.28 o
  -7  11   6     1344.45      803.48    264.75 o
  -5  11   6     1332.18      640.66    231.69 o
  -3  11   6      372.17      435.24    134.67 o
  -1  11   6     4255.24     5141.99    446.78 o
   1  11   6     1209.90      907.49    189.24 o
   3  11   6      502.17      576.05    110.01 o
   5  11   6       43.05       19.18     91.25 o
   7  11   6      304.56      263.72     92.33 o
   9  11   6     1428.33     1478.22    227.86 o
  11  11   6      664.01      682.78    167.05 o
  13  11   6       20.79      330.11    172.90 o
  15  11   6       30.20      -78.87    139.64 o
  17  11   6        8.41       81.41    157.13 o
  19  11   6        0.44       33.67    158.90 o
  21  11   6       17.93      195.32    325.22 o
  23  11   6      334.84      129.71    284.31 o
  25  11   6      158.74      662.28    312.67 o
  27  11   6       15.06      186.15    329.57 o
 -28  12   6     1295.79      531.87    360.43 o
 -26  12   6     5603.42     5560.55    688.49 o
 -24  12   6     2819.94     2430.27    470.77 o
 -22  12   6     1443.12      885.24    255.08 o
 -20  12   6    18346.09    18484.55   1391.65 o
 -18  12   6    25921.40    25194.66   1788.50 o
 -16  12   6     3872.08     4051.01    481.70 o
 -14  12   6     9577.99     9503.51    983.84 o
 -12  12   6    44438.80    23356.98   5257.74 o
 -10  12   6    29975.55    28307.56   2280.80 o
  -8  12   6     5707.18     5945.90    482.01 o
  -6  12   6       72.67      -98.78    128.84 o
  -4  12   6     1806.42     1974.63    278.65 o
  -2  12   6     5668.52     5705.76    420.61 o
   0  12   6     2876.45     2719.70    308.44 o
   2  12   6     1057.28     1466.82    153.26 o
   4  12   6    11886.64    11813.89    665.31 o
   6  12   6     3352.97     4147.36    291.93 o
   8  12   6     6533.65     6732.72    509.78 o
  10  12   6    48314.16    45436.94   3053.24 o
  12  12   6    63538.72    73187.52   4208.38 o
  14  12   6    18898.00    17589.56   1340.83 o
  16  12   6       77.25      -79.86    154.71 o
  18  12   6     7738.68     7688.82    597.82 o
  20  12   6     3846.83     3401.60    395.40 o
  22  12   6       61.96      209.85    360.89 o
  24  12   6      866.73      766.78    350.91 o
  26  12   6      805.09     1118.43    356.93 o
 -25  13   6      222.88      307.39    337.51 o
 -23  13   6        2.63     -147.24    322.18 o
 -21  13   6       51.92      -16.75    323.72 o
 -19  13   6      727.06      654.99    224.29 o
 -17  13   6     3155.64     3484.47    452.17 o
 -15  13   6     6864.50     6902.52    659.07 o
 -13  13   6     4893.90     4789.49    666.19 o
 -11  13   6       39.45       51.59    146.13 o
  -9  13   6     2147.25     2205.13    268.07 o
  -7  13   6     1845.52     2185.44    263.64 o
  -5  13   6       16.38        6.93    149.17 o
  -3  13   6    13470.33    10611.81    924.52 o
  -1  13   6    33008.32    33265.96   1851.10 o
   1  13   6    35443.92    34695.23   1781.76 o
   3  13   6    28094.90    30786.81   1558.45 o
   5  13   6    12680.77    13234.01    905.16 o
   7  13   6     2105.42     1816.95    256.74 o
   9  13   6      375.91       99.74    157.19 o
  11  13   6      521.83      701.01    176.58 o
  13  13   6     1294.30     1258.56    366.48 o
  15  13   6     1616.68     1730.00    273.13 o
  17  13   6     1846.75     1989.55    351.02 o
  19  13   6     3745.94     3999.65    450.49 o
  21  13   6     3823.80     5286.98    669.81 o
  23  13   6     2382.94     2147.83    440.01 o
 -24  14   6     1120.35      818.91    394.96 o
 -22  14   6      526.21      610.07    353.49 o
 -20  14   6     8827.53     7837.86    814.51 o
 -18  14   6    11327.46    10214.53   1429.31 o
 -16  14   6     2105.95     1969.52    378.49 o
 -14  14   6     1529.45     1584.42    253.16 o
 -12  14   6     5904.21     6314.45    521.53 o
 -10  14   6      125.49      145.88    151.09 o
  -8  14   6    11881.98    13087.54   1296.77 o
  -6  14   6    24972.00    22913.56   1358.64 o
  -4  14   6    11537.79    11813.65   1066.18 o
  -2  14   6      910.94     1218.07    287.08 o
   0  14   6      941.78     1154.32    155.08 o
   2  14   6    16884.53    16672.48    956.99 o
   4  14   6    54565.53    49290.50   2664.64 o
   6  14   6    44233.31    40939.75   2096.37 o
   8  14   6     8870.78    10703.06    694.39 o
  10  14   6      322.37      201.26    158.80 o
  12  14   6     2174.03     1688.57    262.25 o
  14  14   6      107.81      302.64    175.55 o
  16  14   6     6955.99     6158.72    925.75 o
  18  14   6    12329.68    11019.26    890.87 o
  20  14   6     6483.54     6675.31   1210.08 o
  22  14   6     1153.01      480.50    382.74 o
 -23  15   6       12.57      381.63    350.71 o
 -21  15   6      188.75      294.85    346.17 o
 -19  15   6      409.12      796.25    320.25 o
 -17  15   6      859.87     1371.33    246.63 o
 -15  15   6      229.12      247.61    186.60 o
 -13  15   6      279.40      -41.60    184.47 o
 -11  15   6     5720.75     6547.33    551.48 o
  -9  15   6    23329.25    25109.25   1796.12 o
  -7  15   6    35042.74    33716.49   2106.70 o
  -5  15   6    22138.83    21226.70   1370.78 o
  -3  15   6     3234.78     2641.12    253.03 o
  -1  15   6      146.69     -120.21    120.71 o
   1  15   6      783.89      743.40    161.53 o
   3  15   6      225.18      249.36    114.04 o
   5  15   6     6036.32     6412.89    443.60 o
   7  15   6    13763.14    13043.00   1036.00 o
   9  15   6    17951.65    18693.28   1257.07 o
  11  15   6    15444.13    16102.36   1188.36 o
  13  15   6    10190.01     9861.79    789.56 o
  15  15   6     4686.69     4603.27    558.66 o
  17  15   6     1570.79     1374.67    259.54 o
  19  15   6      259.49       82.89    184.68 o
  21  15   6        1.04     -370.63    421.78 o
 -20  16   6      977.11      993.45    464.25 o
 -18  16   6      332.26      102.76    182.64 o
 -16  16   6      868.73     1080.32    291.87 o
 -14  16   6     7584.53     8429.97   1270.38 o
 -12  16   6     9697.14     9147.37    690.48 o
 -10  16   6     1606.05     1208.63    233.04 o
  -8  16   6      462.02      571.06    186.53 o
  -6  16   6      719.72      582.15    178.55 o
  -4  16   6      566.11      605.50    199.29 o
  -2  16   6    10525.75     8089.32    787.32 o
   0  16   6    18737.29    19069.81   1261.50 o
   2  16   6     8029.95     8565.84    727.38 o
   4  16   6      387.50      246.17    126.97 o
   6  16   6      126.81      305.22    166.58 o
   8  16   6     1308.01     1640.17    250.99 o
  10  16   6     8358.42     7000.39   1138.34 o
  12  16   6     9419.98     9641.21    853.82 o
  14  16   6     3567.43     3438.12    558.66 o
  16  16   6      169.61     -285.96    354.01 o
  18  16   6       17.06       14.19    243.53 o
 -17  17   6     1656.52     1285.77    251.13 o
 -15  17   6     1543.44     1340.23    399.48 o
 -13  17   6      591.48      782.88    343.74 o
 -11  17   6      113.46     -167.81    167.81 o
  -9  17   6     1960.12     1969.75    280.81 o
  -7  17   6     1792.17     1882.55    272.22 o
  -5  17   6       54.05       69.45    169.13 o
  -3  17   6     2681.71     2808.48    577.20 o
  -1  17   6    10849.70    11661.69    786.67 o
   1  17   6    12415.85    14404.83    983.87 o
   3  17   6     6462.58     6436.86    435.34 o
   5  17   6     1008.10      864.82    195.76 o
   7  17   6        6.06     -158.38    158.38 o
   9  17   6       15.59       56.34    226.90 o
  11  17   6       37.12      168.38    259.69 o
  13  17   6        7.12     -109.86    179.43 o
  15  17   6       51.35     -116.06    170.44 o
 -14  18   6     1995.47     1899.14    278.34 o
 -12  18   6      879.52      672.41    204.40 o
 -10  18   6      836.38      641.94    209.99 o
  -8  18   6     6765.71     6488.88    674.52 o
  -6  18   6     7391.39     5985.00    515.49 o
  -4  18   6      908.32      752.75    209.13 o
  -2  18   6     2163.44     1780.59    287.93 o
   0  18   6     5302.40     6032.90    491.11 o
   2  18   6     1071.11     1061.87    189.47 o
   4  18   6      595.18      645.83    374.56 o
   6  18   6     2938.82     3743.81    450.01 o
   8  18   6     1511.37     1344.52    304.74 o
  10  18   6       28.00     -154.79    181.55 o
  12  18   6      169.04       24.08    177.59 o
  -7  19   6      754.71      808.54    233.49 o
  -5  19   6       76.27      253.82    199.72 o
  -3  19   6      595.73      257.23    191.71 o
  -1  19   6     2864.65     3303.72    423.23 o
   1  19   6     2570.51     2531.47    371.76 o
   3  19   6      874.29     1018.49    252.86 o
   5  19   6       53.29      177.96    217.20 o
 -35   1   7       12.13      382.17    503.31 o
 -33   1   7     1681.19     2002.97    429.65 o
 -31   1   7     3646.87     3951.97    532.93 o
 -29   1   7     1934.56     2272.57    402.86 o
 -27   1   7      513.95      530.16    293.40 o
 -25   1   7     1881.24     1176.29    308.94 o
 -23   1   7    20149.40    20885.55   1494.20 o
 -21   1   7    29459.23    31544.66   1897.90 o
 -19   1   7     3419.88     3917.09    309.62 o
 -17   1   7    50843.02    49538.27   2677.21 o
 -15   1   7   209695.56   193365.06  10215.79 o
 -13   1   7   129053.55   121589.38   6497.82 o
 -11   1   7     1621.81     1640.87    165.15 o
  -9   1   7   262437.97   262706.75  15417.59 o
  -7   1   7   465112.78   459413.94  26791.01 o
  -5   1   7    95852.79    92814.41   4925.60 o
  -3   1   7    57663.23    60654.83   4590.49 o
  -1   1   7   289228.78   291675.69  16883.48 o
   1   1   7   304798.22   291213.81  16826.19 o
   3   1   7    48480.59    48309.18   2607.71 o
   5   1   7     1572.58     1459.62    128.78 o
   7   1   7    10001.24    10922.58    632.54 o
   9   1   7    59985.77    59344.44   3511.52 o
  11   1   7    23536.57    24575.35   1509.66 o
  13   1   7       64.13      144.89    173.07 o
  15   1   7    28680.53    27105.44   1638.19 o
  17   1   7    17463.33    17917.29   1746.87 o
  19   1   7     2931.36     1523.56    320.76 o
  21   1   7    42150.79    44106.68   3356.05 o
  23   1   7    49395.08    54257.37   4135.55 o
  25   1   7    16576.04    17524.97   1381.65 o
  27   1   7      352.07      -51.30    271.39 o
  29   1   7     1378.61     1033.67    337.63 o
  31   1   7     1175.64     1153.25    397.98 o
 -34   2   7     2619.32     2908.30    555.17 o
 -32   2   7     2129.53     2079.50    431.20 o
 -30   2   7     1183.69     2237.77    420.48 o
 -28   2   7      118.79       12.51    287.03 o
 -26   2   7        8.23      -32.05    257.35 o
 -24   2   7      390.30      166.59    220.64 o
 -22   2   7     3168.83     3175.80    566.77 o
 -20   2   7     6468.27     5953.05    490.33 o
 -18   2   7    29887.06    30707.94   1833.96 o
 -16   2   7    32855.05    32735.89   1929.34 o
 -14   2   7    30637.44    29055.25   1597.72 o
 -12   2   7     1047.77      956.83    135.46 o
 -10   2   7    12803.41    15768.94    881.85 o
  -8   2   7    65663.42    67040.05   3607.78 o
  -6   2   7    62841.32    60644.48   3243.00 o
  -4   2   7    54551.14    52879.65   3484.58 o
  -2   2   7    12568.23    12925.60    720.48 o
   0   2   7     6357.26     5589.43    346.74 o
   2   2   7     1709.02     1913.11    168.36 o
   4   2   7      344.15      373.40    113.56 o
   6   2   7      658.77      510.53     94.46 o
   8   2   7    47188.27    45560.12   2413.47 o
  10   2   7    89004.19    83415.64   4872.63 o
  12   2   7   103346.66   102989.55   6066.73 o
  14   2   7   101235.50    98859.44   6483.04 o
  16   2   7    40090.51    43877.18   2563.42 o
  18   2   7    11527.46    10991.22    863.36 o
  20   2   7     3558.84     3550.84    415.29 o
  22   2   7      983.13      928.37    279.06 o
  24   2   7     1688.44     1795.82    340.24 o
  26   2   7     2192.29     2934.14    472.58 o
  28   2   7     2463.91     1538.08    416.34 o
  30   2   7     2021.00     2097.59    412.15 o
  32   2   7     1632.64     2268.44    496.14 o
 -33   3   7      102.73     -267.59    356.35 o
 -31   3   7      203.06      675.16    323.78 o
 -29   3   7     2355.27     2015.64    399.40 o
 -27   3   7     8771.46     9479.21    736.89 o
 -25   3   7     9542.17     9814.78    738.41 o
 -23   3   7       19.98       -2.59    205.59 o
 -21   3   7    10205.46    10685.30    766.60 o
 -19   3   7       51.59       27.50    169.99 o
 -17   3   7    47163.01    47509.92   2803.70 o
 -15   3   7   176209.34   176965.27  11664.72 o
 -13   3   7   139735.84   130999.23   7708.25 o
 -11   3   7     4302.06     4513.14    527.60 o
  -9   3   7   292406.25   308843.28  23113.43 o
  -7   3   7   431789.91   429825.47  22794.38 o
  -5   3   7   130079.98   135266.11   7162.57 o
  -3   3   7     1858.42     2204.98    178.67 o
  -1   3   7    34227.44    38142.81   2243.54 o
   1   3   7     4588.19     3618.20    430.87 o
   3   3   7    92386.59    92541.21   4900.15 o
   5   3   7   155102.95   156835.16   8315.72 o
   7   3   7    83407.77    71158.37   5343.35 o
   9   3   7    15285.06    14960.33    863.93 o
  11   3   7    15856.62    14731.01    860.20 o
  13   3   7    96214.77    96089.71   5154.85 o
  15   3   7   181486.61   179376.72  10396.23 o
  17   3   7   125088.73   122397.57   7135.06 o
  19   3   7    33359.07    32227.01   2182.45 o
  21   3   7       71.13       79.74    231.44 o
  23   3   7     1690.37     2022.03    558.66 o
  25   3   7      512.24       89.90    261.29 o
  27   3   7     6117.25     6041.33    588.00 o
  29   3   7     8608.04     7660.78    727.47 o
  31   3   7     5658.72     6308.63    933.79 o
 -34   4   7       22.91       -9.46    376.42 o
 -32   4   7      351.15      743.15    385.35 o
 -30   4   7     4778.83     5920.06    636.42 o
 -28   4   7    12719.82    15877.59   1101.47 o
 -26   4   7    27601.63    30992.71   1907.27 o
 -24   4   7    29705.86    29362.11   1777.92 o
 -22   4   7    12090.00    14215.34    963.82 o
 -20   4   7      478.71      453.91    200.91 o
 -18   4   7     5358.99     5576.40    539.29 o
 -16   4   7    16127.75    18878.06   1164.79 o
 -14   4   7    18239.27    18012.23   1121.87 o
 -12   4   7     1875.32     1788.20    214.74 o
 -10   4   7     8641.65     8864.62   1285.42 o
  -8   4   7    31199.76    30165.31   1907.08 o
  -6   4   7    58026.11    61105.43   3534.57 o
  -4   4   7    17267.55    18957.78   1155.42 o
  -2   4   7    10631.15    11481.30    735.01 o
   0   4   7   151768.66   153680.47   9919.66 o
   2   4   7   286496.97   274231.91  15993.04 o
   4   4   7   348941.69   375219.94  22002.85 o
   6   4   7   186619.84   200223.58  12805.27 o
   8   4   7    70042.33    69237.14   4083.75 o
  10   4   7     3662.97     3555.00    269.15 o
  12   4   7      886.58      674.40    150.32 o
  14   4   7     1866.71     1807.54    193.10 o
  16   4   7    13911.84    13055.03    869.90 o
  18   4   7    28788.73    27841.63   1703.99 o
  20   4   7    34425.71    33661.21   2605.56 o
  22   4   7    34027.82    34511.32   2347.73 o
  24   4   7    27451.22    29740.62   2358.00 o
  26   4   7    11773.55    11938.73    978.79 o
  28   4   7     2304.63     2252.02    587.36 o
  30   4   7      296.10      -97.56    313.17 o
  32   4   7       11.88      191.32    419.20 o
 -33   5   7     4951.26     5069.97    696.95 o
 -31   5   7     6320.10     7601.92    852.78 o
 -29   5   7      831.90      619.90    282.58 o
 -27   5   7      534.77      874.37    282.33 o
 -25   5   7       23.55      338.39    240.51 o
 -23   5   7     6780.81     6531.52    555.87 o
 -21   5   7    35219.14    34894.44   2146.02 o
 -19   5   7    26848.36    23592.71   1655.75 o
 -17   5   7      425.86      472.32    192.10 o
 -15   5   7    52510.84    51075.55   3072.78 o
 -13   5   7    42929.90    43933.53   2929.15 o
 -11   5   7     3447.01     3746.15    326.59 o
  -9   5   7    83592.13    82914.38   4867.85 o
  -7   5   7    93036.59    91655.80   5367.39 o
  -5   5   7     2708.15     3108.84    439.42 o
  -3   5   7   191352.70   202622.58  12947.49 o
  -1   5   7   270645.31   277880.41  16074.68 o
   1   5   7    98782.84    92698.05   6111.35 o
   3   5   7      257.51      440.63    179.02 o
   5   5   7     7042.64     7900.23    453.09 o
   7   5   7    18949.23    18914.47   1074.77 o
   9   5   7   113608.15   107633.49   5717.15 o
  11   5   7   163810.00   163844.31   9555.73 o
  13   5   7    57380.29    51557.36   2786.63 o
  15   5   7      696.66      655.24    134.55 o
  17   5   7      118.04      146.09    190.05 o
  19   5   7     3899.46     3776.44    402.45 o
  21   5   7    23885.41    26674.55   1819.91 o
  23   5   7    29468.44    26179.71   1824.76 o
  25   5   7    13182.88    15007.36   1413.73 o
  27   5   7      948.43      496.19    342.91 o
  29   5   7        1.03     -281.81    306.85 o
  31   5   7      109.46      288.80    382.02 o
 -32   6   7     1250.00     1265.81    719.30 o
 -30   6   7      114.04        1.46    332.79 o
 -28   6   7     1432.30      397.20    410.34 o
 -26   6   7     4049.27     3961.13    432.49 o
 -24   6   7     2576.47     2983.27    358.77 o
 -22   6   7      416.21      135.91    233.67 o
 -20   6   7    10473.83    11744.54    843.37 o
 -18   6   7    22018.30    24648.72   1943.35 o
 -16   6   7    37231.58    42463.57   3586.39 o
 -14   6   7    24197.45    26262.84   1586.26 o
 -12   6   7     1436.09     1997.21    244.35 o
 -10   6   7     6862.86     7100.48    688.61 o
  -8   6   7    84434.04    81401.49   6333.59 o
  -6   6   7   174896.00   167939.94   9756.15 o
  -4   6   7   113932.26   109454.27   6410.04 o
  -2   6   7    11447.29    12199.33    769.98 o
   0   6   7     2575.38     3634.03    534.46 o
   2   6   7    24899.22    24510.55   1483.46 o
   4   6   7    60228.76    61013.54   3309.54 o
   6   6   7    10754.37     9087.84    684.83 o
   8   6   7    11288.40    10446.04    589.71 o
  10   6   7    92328.89    89608.42   4776.95 o
  12   6   7   119918.83   119216.20   6406.44 o
  14   6   7    75160.30    70266.16   3804.81 o
  16   6   7    26393.51    26879.47   1507.36 o
  18   6   7     1201.27      944.95    177.47 o
  20   6   7       11.96     -193.91    205.54 o
  22   6   7      186.60      472.40    269.86 o
  24   6   7      102.03      457.17    276.20 o
  26   6   7       28.61     -252.61    294.82 o
  28   6   7      849.30      285.30    346.51 o
  30   6   7     1765.49     1691.49    419.94 o
 -33   7   7     1473.08     1034.74    929.10 o
 -31   7   7      948.20     1108.66    403.60 o
 -29   7   7      720.17     1050.79    343.27 o
 -27   7   7     9942.87     8765.43    775.56 o
 -25   7   7    12457.18    12200.22    994.00 o
 -23   7   7      827.24      878.63    289.28 o
 -21   7   7     5974.54     7439.16    674.21 o
 -19   7   7    21839.95    19699.50   2338.23 o
 -17   7   7    10693.74    11724.38    816.20 o
 -15   7   7     5842.95     6093.82    489.94 o
 -13   7   7    14351.94    12573.26   1322.41 o
 -11   7   7      557.96      561.09    171.14 o
  -9   7   7    12414.51    13665.85   1007.97 o
  -7   7   7    21863.08    21274.00   1447.89 o
  -5   7   7     3150.23     3308.76    289.39 o
  -3   7   7    95788.11    98714.98   5797.83 o
  -1   7   7    66606.85    66042.96   4327.38 o
   1   7   7     7467.95     6817.80    484.84 o
   3   7   7   130774.91   125756.69   8167.32 o
   5   7   7   147192.41   144307.73   7736.16 o
   7   7   7    18749.43    14951.24   1335.86 o
   9   7   7    18057.15    15917.32   1147.45 o
  11   7   7    46038.31    43440.78   2588.27 o
  13   7   7    18712.05    20165.24   1274.30 o
  15   7   7     1385.70     1401.94    182.76 o
  17   7   7     9962.12     9992.28    659.95 o
  19   7   7     6670.35     5941.29    447.84 o
  21   7   7      709.87      514.73    247.63 o
  23   7   7       64.88      280.93    271.24 o
  25   7   7        2.20     -296.15    296.15 o
  27   7   7      743.41      607.31    363.44 o
  29   7   7      808.09     1007.50    374.60 o
 -32   8   7      423.74      324.76    464.37 o
 -30   8   7       56.20      462.50    357.40 o
 -28   8   7      776.88      648.72    324.77 o
 -26   8   7     1302.89     1151.03    342.37 o
 -24   8   7      497.10     1154.06    314.51 o
 -22   8   7      270.57      253.43    254.31 o
 -20   8   7     7543.33     7114.61    657.96 o
 -18   8   7    18427.55    18853.91   1603.93 o
 -16   8   7    13634.49    14253.58   1099.07 o
 -14   8   7     5428.06     6175.78    557.04 o
 -12   8   7      157.10       96.27    195.09 o
 -10   8   7     6591.57     8506.13    883.34 o
  -8   8   7    18068.50    18632.53   1307.16 o
  -6   8   7    15525.55    15439.66    987.83 o
  -4   8   7    15791.83    16341.59   1038.62 o
  -2   8   7     9399.84     9816.44    666.28 o
   0   8   7     3980.51     3940.65    294.64 o
   2   8   7    26221.02    29313.43   1426.73 o
   4   8   7    16979.46    16794.96   1010.10 o
   6   8   7     2062.27     2361.65    199.79 o
   8   8   7     3241.01     3091.55    371.51 o
  10   8   7    18274.11    22002.85   1955.37 o
  12   8   7    30364.02    34516.33   2097.81 o
  14   8   7    16433.57    19559.17   1713.79 o
  16   8   7     4229.32     4633.07    366.54 o
  18   8   7      469.66      430.05    157.40 o
  20   8   7        9.40      170.68    163.50 o
  22   8   7      655.51      339.74    238.96 o
  24   8   7      133.26      153.23    298.93 o
  26   8   7        1.57      -67.98    314.11 o
  28   8   7       14.60     -142.14    317.98 o
 -31   9   7        3.43      236.07    346.05 o
 -29   9   7     3882.46     4557.69    616.46 o
 -27   9   7    16472.80    17008.10   1325.71 o
 -25   9   7    21780.52    28112.01   2056.48 o
 -23   9   7     3798.21     4452.57    552.48 o
 -21   9   7     4085.70     3450.80    440.98 o
 -19   9   7    15654.32    11999.09   3065.59 o
 -17   9   7     5634.87     6225.24    593.00 o
 -15   9   7     2351.25     2205.51    331.76 o
 -13   9   7     7702.57     7155.49    642.44 o
 -11   9   7       24.89       65.95    170.56 o
  -9   9   7    10588.76    12428.95   1544.97 o
  -7   9   7     2102.94     1098.14    312.79 o
  -5   9   7    17039.24    16095.38   1020.70 o
  -3   9   7    56565.19    62411.00   3655.00 o
  -1   9   7    15696.14    16563.78   1035.23 o
   1   9   7    41712.70    20656.03   1753.51 o
   3   9   7   230571.33   225811.70  11191.21 o
   5   9   7   231602.38   231174.64  13486.11 o
   7   9   7    54361.63    54798.65   3002.69 o
   9   9   7     5634.60     5532.80    407.41 o
  11   9   7    30218.48    29470.80   1807.54 o
  13   9   7     7123.43     7469.95    522.08 o
  15   9   7     5079.55     5988.12    433.59 o
  17   9   7    20486.14    20270.59   1217.63 o
  19   9   7    17517.53    17752.53   1134.82 o
  21   9   7     5807.21     6037.19    684.67 o
  23   9   7     1788.64     2697.95    417.93 o
  25   9   7     1879.80     2308.82    453.93 o
  27   9   7     1738.42     1376.78    420.77 o
  29   9   7     1037.13     1306.08    415.57 o
 -30  10   7     2007.82     1723.87    578.63 o
 -28  10   7     2721.55     2441.43    460.54 o
 -26  10   7     3553.80     3691.83    472.52 o
 -24  10   7     2127.50     2228.22    389.97 o
 -22  10   7      425.30      286.49    280.16 o
 -20  10   7       20.92      429.12    333.71 o
 -18  10   7       33.89      275.71    220.71 o
 -16  10   7      109.06      276.54    213.98 o
 -14  10   7     2343.22     1783.84    339.14 o
 -12  10   7     3618.32     2385.46    372.86 o
 -10  10   7      310.97      467.92    188.44 o
  -8  10   7     1359.92      827.95    222.59 o
  -6  10   7      101.99     -141.29    141.29 o
  -4  10   7     3034.78     2775.99    257.95 o
  -2  10   7     4838.94     4298.85    402.08 o
   0  10   7    12861.11    11920.02    737.10 o
   2  10   7    23938.77    23722.66   1465.50 o
   4  10   7    35860.29    34513.09   2001.01 o
   6  10   7    33954.00    32898.15   1804.62 o
   8  10   7    10727.49     9623.82   1122.51 o
  10  10   7     4350.50     5132.38    371.35 o
  12  10   7     7561.93     9330.59    625.11 o
  14  10   7     8008.04     7901.54    607.62 o
  16  10   7     9764.19     9495.13    698.48 o
  18  10   7     9571.02     9942.33    912.15 o
  20  10   7     6598.90     6977.77    609.14 o
  22  10   7     3764.38     4125.66    492.03 o
  24  10   7     2877.42     2052.25    380.89 o
  26  10   7     1608.25     1789.98    478.42 o
  28  10   7      983.79     1216.51    575.10 o
 -29  11   7        3.62     -101.62    319.20 o
 -27  11   7     3632.37     3191.59    531.40 o
 -25  11   7     3367.91     2417.42    591.78 o
 -23  11   7      225.94      -59.96    316.83 o
 -21  11   7    14967.87    16391.81   1265.66 o
 -19  11   7    34219.73    42372.05   3303.77 o
 -17  11   7    18409.17    18755.55   1426.34 o
 -15  11   7      335.83       46.44    202.38 o
 -13  11   7     2349.99      760.65    299.00 o
 -11  11   7      701.74      679.56    248.88 o
  -9  11   7      122.31      315.91    260.41 o
  -7  11   7     2974.16     2456.04    450.68 o
  -5  11   7    32679.38    34460.56   2067.81 o
  -3  11   7    86318.48    85578.05   4656.44 o
  -1  11   7    47038.73    48192.28   2578.94 o
   1  11   7      239.82      116.77    130.54 o
   3  11   7    41510.58    49497.27   2740.67 o
   5  11   7    23030.54    23634.18   1322.75 o
   7  11   7     1128.70      948.08    170.02 o
   9  11   7    57508.56    58073.68   3458.50 o
  11  11   7   115780.57   112657.36   6480.24 o
  13  11   7    66510.52    65156.88   3530.50 o
  15  11   7    13998.08    13482.54    895.78 o
  17  11   7     1363.97     1027.28    378.49 o
  19  11   7      340.62      413.00    170.75 o
  21  11   7     1304.23      776.49    325.86 o
  23  11   7     2776.80     2817.71    663.72 o
  25  11   7     1185.63     1076.45    342.88 o
 -28  12   7      554.90      433.07    350.81 o
 -26  12   7     1021.16      997.08    499.42 o
 -24  12   7     2204.01     1619.63    591.59 o
 -22  12   7     2561.92     2016.38    478.32 o
 -20  12   7     2004.09     1625.24    505.75 o
 -18  12   7      141.53      -44.07    214.93 o
 -16  12   7     2371.42     1220.10    461.17 o
 -14  12   7     5144.00     5313.38    559.89 o
 -12  12   7     1592.76     1478.65    252.89 o
 -10  12   7      392.84      518.04    200.20 o
  -8  12   7     2101.67     2047.36    264.24 o
  -6  12   7     1852.38     2002.07    248.86 o
  -4  12   7       35.02      211.63    145.72 o
  -2  12   7    11827.32    10806.33    786.33 o
   0  12   7    15270.43    13926.12    934.56 o
   2  12   7     8616.82     9140.49    621.24 o
   4  12   7    18540.66    20640.49   1311.02 o
   6  12   7    17572.20    15654.96    820.14 o
   8  12   7    10371.13     9909.29    790.20 o
  10  12   7     9329.71     9037.69    656.21 o
  12  12   7     4840.46     4781.08    408.31 o
  14  12   7     1349.74      886.35    193.77 o
  16  12   7     1804.08     1492.91    287.43 o
  18  12   7     3851.67     3226.79    513.08 o
  20  12   7     4767.50     5927.50    770.54 o
  22  12   7     5151.91     4117.60    505.96 o
  24  12   7     3559.84     3539.79    491.92 o
 -25  13   7     5209.32     5311.83    668.34 o
 -23  13   7      428.25       13.32    222.38 o
 -21  13   7     3268.79     3760.59    488.69 o
 -19  13   7     6445.45     6051.10    596.79 o
 -17  13   7     1506.55      837.77    286.43 o
 -15  13   7      799.73      473.33    265.22 o
 -13  13   7     4358.92     3738.87    526.31 o
 -11  13   7      628.04      494.33    186.05 o
  -9  13   7     1996.65     2172.15    273.81 o
  -7  13   7     1656.18     1488.49    267.88 o
  -5  13   7     2238.25     2048.92    254.72 o
  -3  13   7    10784.14    13865.23   1732.78 o
  -1  13   7     1306.67     1648.51    375.50 o
   1  13   7     8222.12     9054.35    636.79 o
   3  13   7    57411.84    60369.63   3259.19 o
   5  13   7    64575.89    63235.13   3705.07 o
   7  13   7    12217.52    11435.45   1157.36 o
   9  13   7     1611.96     1470.76    226.17 o
  11  13   7     8249.93     9306.89    690.77 o
  13  13   7     2085.06     2093.44    262.50 o
  15  13   7     1704.79     1424.14    245.87 o
  17  13   7     9313.14     8993.66    737.53 o
  19  13   7     5764.43     6989.67    964.06 o
  21  13   7     1398.66     1439.60    271.83 o
  23  13   7      525.64      727.92    389.55 o
 -24  14   7      411.51     1111.08    397.64 o
 -22  14   7      173.94      204.01    219.37 o
 -20  14   7        4.36        2.50    226.67 o
 -18  14   7     1208.89      896.00    236.06 o
 -16  14   7     4306.71     4801.31    531.60 o
 -14  14   7     4801.80     5565.89    483.78 o
 -12  14   7      800.57      895.66    200.90 o
 -10  14   7     3271.94     3000.22    534.88 o
  -8  14   7    14573.85    16333.05   1081.49 o
  -6  14   7    13128.21    13190.38   1149.70 o
  -4  14   7     3997.43     4957.18    435.33 o
  -2  14   7       66.62     -142.49    142.49 o
   0  14   7     1694.93     1059.94    308.28 o
   2  14   7     3100.45     3429.37    321.02 o
   4  14   7     1229.45     1217.78    192.39 o
   6  14   7      258.86      362.24    209.20 o
   8  14   7      160.27      141.36    160.06 o
  10  14   7     2021.29     2416.19    281.47 o
  12  14   7     4636.81     4590.77    413.39 o
  14  14   7     4798.48     4369.97    449.70 o
  16  14   7     3173.54     4146.17    432.42 o
  18  14   7      492.05      566.32    250.90 o
  20  14   7      128.99      134.52    192.18 o
  22  14   7      436.72      118.21    438.22 o
 -21  15   7     2093.11     1848.07    334.12 o
 -19  15   7     2152.89     1718.55    274.16 o
 -17  15   7        4.18       79.40    194.32 o
 -15  15   7     2917.52     3266.55    357.80 o
 -13  15   7     4293.82     6028.50    772.40 o
 -11  15   7      318.98      433.65    179.91 o
  -9  15   7     2309.79     2982.89    383.06 o
  -7  15   7     3028.68     3492.41    350.79 o
  -5  15   7       31.68      132.15    159.21 o
  -3  15   7     6439.51     7310.10    901.97 o
  -1  15   7     6513.74     5620.71    500.28 o
   1  15   7       99.14      -48.64    116.77 o
   3  15   7    10420.00    10529.42    656.70 o
   5  15   7    13814.82    16637.69   1571.20 o
   7  15   7     1792.64     2401.00    450.94 o
   9  15   7     2829.58     3221.61    431.77 o
  11  15   7     5744.37     5390.59    518.76 o
  13  15   7      776.85     1012.50    232.62 o
  15  15   7      537.24      796.61    220.69 o
  17  15   7     1889.07     1445.29    260.34 o
  19  15   7      633.35     1115.39    238.31 o
 -20  16   7      202.00      178.88    188.69 o
 -18  16   7     2223.28     2804.77    335.00 o
 -16  16   7     4997.44     5992.98    511.26 o
 -14  16   7     4745.01     6442.39    532.55 o
 -12  16   7      712.74     1113.03    231.07 o
 -10  16   7     1559.18     1788.98    369.00 o
  -8  16   7     8382.47     9046.68    693.55 o
  -6  16   7     9656.01     9036.30    691.88 o
  -4  16   7     3627.26     3226.40    343.87 o
  -2  16   7        0.99       61.27    193.39 o
   0  16   7     1110.51     1003.71    225.84 o
   2  16   7     1627.15     1785.17    201.68 o
   4  16   7      479.68      365.37    165.34 o
   6  16   7        2.78      113.13    166.38 o
   8  16   7      294.94      309.33    169.72 o
  10  16   7     1418.72     1189.13    237.78 o
  12  16   7     4464.04     5378.67    511.92 o
  14  16   7     5304.86     4805.13    655.07 o
  16  16   7     3323.85     3113.59    385.37 o
 -17  17   7        2.37     -181.17    181.17 o
 -15  17   7     2207.98     2006.77    464.08 o
 -13  17   7     2954.16     2918.91    557.35 o
 -11  17   7      198.13       -3.13    174.77 o
  -9  17   7     2535.75     2405.68    311.77 o
  -7  17   7     4175.48     4720.28    443.97 o
  -5  17   7      356.06       99.99    167.66 o
  -3  17   7     2213.33     2242.20    295.78 o
  -1  17   7     6588.59     6843.92    543.33 o
   1  17   7     2362.72     2810.52    352.11 o
   3  17   7       26.03       71.93    178.97 o
   5  17   7        0.77     -163.33    163.33 o
   7  17   7      936.44      751.05    206.15 o
   9  17   7     4211.58     5320.72    510.48 o
  11  17   7     4106.17     2806.63    391.80 o
  13  17   7     1093.45     1296.42    262.79 o
 -12  18   7      159.98       66.51    181.34 o
 -10  18   7      630.72      540.83    193.20 o
  -8  18   7     2772.52     2889.32    374.71 o
  -6  18   7     1853.81     2095.15    323.40 o
  -4  18   7       17.41     -168.07    168.07 o
  -2  18   7     2171.70     2132.67    340.77 o
   0  18   7     4492.40     4115.07    612.74 o
   2  18   7     3565.74     3531.50    411.75 o
   4  18   7     3142.33     2894.80    495.63 o
   6  18   7     2530.13     2502.90    362.80 o
   8  18   7     1750.59     1550.13    294.62 o
  10  18   7      647.33      571.21    356.65 o
  -7  19   7     5699.28     5715.48    510.10 o
  -5  19   7     2133.46     1761.27    275.55 o
  -3  19   7       16.88     -181.12    181.12 o
  -1  19   7      420.85      614.12    201.82 o
   1  19   7      209.00      279.20    209.16 o
   3  19   7      221.43      -12.96    193.45 o
 -34   0   8     2354.69     3404.13    719.30 o
 -32   0   8     2328.86     2233.54    852.03 o
 -30   0   8      470.89      769.26    474.60 o
 -28   0   8      742.45      915.80    441.00 o
 -26   0   8    17725.47    20499.72   2211.32 o
 -24   0   8    84209.32    84949.50   8111.54 o
 -22   0   8   148289.09   149721.94  14147.10 o
 -20   0   8   103594.06    99487.05   9221.17 o
 -18   0   8     4397.72     4086.84    571.72 o
 -16   0   8    76480.99    80164.86   6066.90 o
 -14   0   8    75403.70    69810.24   5242.04 o
 -12   0   8      666.78      504.53    176.49 o
 -10   0   8   189649.09   202885.45  15276.87 o
  -8   0   8   445069.56   446258.44  33434.83 o
  -4   0   8      317.12      224.80    168.03 o
  -2   0   8      821.93      662.87    267.61 o
   0   0   8     7703.46     6777.03    628.64 o
   2   0   8    14200.72    15298.59   1494.67 o
   4   0   8     7511.00     9199.67    781.44 o
   6   0   8    83343.79    89497.59   8478.88 o
   8   0   8   254866.94   250706.06  18806.04 o
  10   0   8   162532.61   152788.92  11533.51 o
  12   0   8     9341.58    12017.31   2881.48 o
  14   0   8    39589.55    38862.78   3642.58 o
  16   0   8    42700.27    43914.05   4130.13 o
  18   0   8       26.94        5.56    293.62 o
  20   0   8    27480.19    25041.06   4332.93 o
  22   0   8    57625.14    64236.43   8366.15 o
  24   0   8    41390.98    44155.45   4207.72 o
  26   0   8    10990.69    11143.45   1320.69 o
  28   0   8     1674.91     1867.24    533.91 o
  30   0   8      432.18      838.33    478.86 o
  32   0   8      473.05      381.60    474.22 o
 -35   1   8     1634.53     2189.22    527.49 o
 -33   1   8     2874.65     3422.55    519.61 o
 -31   1   8     4757.67     6640.43    706.34 o
 -29   1   8     4761.62     5676.72    626.05 o
 -27   1   8     5330.08     5496.40    585.91 o
 -25   1   8     9117.80     8417.21   1012.17 o
 -23   1   8     7559.91     6831.33    537.58 o
 -21   1   8     2729.45     2858.33    321.31 o
 -19   1   8    23717.36    21875.32   1335.59 o
 -17   1   8    42690.08    41267.67   2226.47 o
 -15   1   8    43585.06    42047.91   2495.55 o
 -13   1   8    59156.50    59047.80   3183.24 o
 -11   1   8    53795.39    54939.32   3244.77 o
  -9   1   8    12985.56    13124.32    758.50 o
  -7   1   8     5251.32     5447.40    402.20 o
  -5   1   8     2805.43     2628.92    236.34 o
  -3   1   8    18526.79    22034.21   1340.95 o
  -1   1   8      758.49      737.84    121.90 o
   1   1   8     1729.89     2329.85    199.24 o
   3   1   8     4839.68     6395.43    410.67 o
   5   1   8      959.36      969.89    112.13 o
   7   1   8       27.14      107.81     77.23 o
   9   1   8    12841.71    12497.39   1296.30 o
  11   1   8    24007.06    21682.87   1327.62 o
  13   1   8    29756.23    31816.57   1819.94 o
  15   1   8    33169.44    33005.64   2211.30 o
  17   1   8    27144.00    27707.76   2165.74 o
  19   1   8    15979.56    16882.96   1231.27 o
  21   1   8     7401.27     8387.36    714.29 o
  23   1   8     5254.40     4695.78    516.82 o
  25   1   8     3813.98     5060.58    538.83 o
  27   1   8     3084.67     4252.74    674.84 o
  29   1   8     1886.76     2483.75    425.35 o
  31   1   8     1419.24     1689.04    396.68 o
 -34   2   8      498.92      470.11    348.53 o
 -32   2   8     1180.12     1398.85    409.26 o
 -30   2   8     5792.47     6555.92    665.48 o
 -28   2   8    10654.39     9947.16    878.69 o
 -26   2   8     6137.37     6047.73    771.25 o
 -24   2   8     1485.14     1065.68    259.48 o
 -22   2   8    20710.01    19633.94   1281.92 o
 -20   2   8     3428.56     4659.55    887.26 o
 -18   2   8    60548.29    60404.12   3539.07 o
 -16   2   8   255216.03   238998.09  13798.68 o
 -14   2   8   311693.44   307239.16  17905.49 o
 -12   2   8    67387.27    64968.33   3800.10 o
 -10   2   8    25049.21    24229.23   1300.17 o
  -8   2   8   122823.83   117042.93   6240.68 o
  -6   2   8    56737.88    53931.13   2849.27 o
  -4   2   8     2462.84     2847.55    243.71 o
  -2   2   8    28308.91    29858.62   1633.46 o
   0   2   8    21461.14    23052.95   1256.09 o
   2   2   8     1792.36     1861.75    177.21 o
   4   2   8    10830.37    12206.09   1001.33 o
   6   2   8    14682.85    15636.92    999.61 o
   8   2   8    84249.15    84951.11   4992.71 o
  10   2   8    16086.65    15849.77    897.40 o
  12   2   8    25652.78    27900.36   1502.38 o
  14   2   8   114608.43   108887.33   7233.30 o
  16   2   8   136168.78   129343.63   8314.99 o
  18   2   8    42152.82    69725.07   6448.39 o
  20   2   8       41.46     -212.48    261.65 o
  22   2   8     9250.40     9643.15    812.46 o
  24   2   8     1540.02     1723.53    345.80 o
  26   2   8     1103.55     1194.03    598.21 o
  28   2   8     3681.87     3594.28    481.12 o
  30   2   8     2792.96     3470.72    606.86 o
  32   2   8      890.60      660.79    403.90 o
 -33   3   8      466.91      976.37    377.93 o
 -31   3   8        3.56     -294.24    294.24 o
 -29   3   8      485.37      511.06    318.87 o
 -27   3   8     4750.04     4439.42    530.57 o
 -25   3   8    12547.97    10620.17   1077.05 o
 -23   3   8    11847.20    13399.65    937.54 o
 -21   3   8     4128.23     4417.84    406.69 o
 -19   3   8      260.04      611.38    202.84 o
 -17   3   8     1143.48     1306.83    227.03 o
 -15   3   8    21286.33    20297.36   1260.10 o
 -13   3   8    27029.24    27791.04   1527.34 o
 -11   3   8     1232.28     1458.70    155.73 o
  -9   3   8     6086.68     5612.18    371.88 o
  -7   3   8    51495.70    46457.48   2697.03 o
  -5   3   8   103085.28    97743.09   5208.40 o
  -3   3   8    53207.00    53972.11   3138.79 o
  -1   3   8     8674.37     8737.35    516.66 o
   1   3   8     6866.49     6982.59    487.24 o
   3   3   8    73602.01    67669.37   3621.28 o
   5   3   8    92642.84    94667.20   4691.21 o
   7   3   8    40122.74    38773.74   2308.94 o
   9   3   8     5667.50     6143.71    514.18 o
  11   3   8       32.65      -83.58     86.61 o
  13   3   8    10925.97    11187.40    722.42 o
  15   3   8     9246.15     9869.23    620.86 o
  17   3   8     1543.96     1884.88    271.64 o
  19   3   8      119.97     -212.48    212.48 o
  21   3   8     2732.65     2353.81    359.98 o
  23   3   8     5757.97     5739.04    671.14 o
  25   3   8     6219.04     6207.64    718.94 o
  27   3   8     2667.94     3033.39    505.39 o
  29   3   8      410.30      569.94    327.40 o
  31   3   8        5.13     -222.29    348.92 o
 -34   4   8      280.29      700.57    569.55 o
 -32   4   8      178.82     -141.83    338.66 o
 -30   4   8     1322.44     1298.86    368.53 o
 -28   4   8     5362.32     7407.54    748.55 o
 -26   4   8     1568.95     1854.90    318.28 o
 -24   4   8     2132.07     2363.71    337.54 o
 -22   4   8    28726.13    28491.37   1778.86 o
 -20   4   8    19216.62    20169.51   1454.85 o
 -18   4   8     9444.82     8999.92    671.36 o
 -16   4   8    94846.37    92089.84   5450.91 o
 -14   4   8   121868.95   121122.97   7129.62 o
 -12   4   8     6087.75     5667.03    505.05 o
 -10   4   8    68832.73    71573.33   4724.23 o
  -8   4   8   117821.41   123353.15   7224.45 o
  -6   4   8    18323.12    18638.03   1037.14 o
  -4   4   8    40776.91    45434.83   2616.52 o
  -2   4   8    57184.45    58958.98   3472.34 o
   0   4   8       59.16      169.29     99.23 o
   2   4   8    48211.14    49660.60   2629.73 o
   4   4   8    35811.50    37656.04   2044.76 o
   6   4   8     2114.09     2198.32    195.16 o
   8   4   8    42040.79    43840.20   2608.17 o
  10   4   8    55648.36    61747.04   6579.44 o
  12   4   8       52.49      107.98     95.92 o
  14   4   8    49922.93    48120.58   2862.58 o
  16   4   8    53623.94    55266.02   2947.56 o
  18   4   8     9056.01    10130.13    757.83 o
  20   4   8     1987.54     2201.79    400.46 o
  22   4   8     8309.52     7700.59    854.74 o
  24   4   8     2506.47     2264.84    367.81 o
  26   4   8      229.13      374.18    291.18 o
  28   4   8     1494.17     1223.69    399.67 o
  30   4   8      555.45      631.01    438.22 o
 -33   5   8      398.41      235.03    459.70 o
 -31   5   8       34.46      111.88    366.59 o
 -29   5   8     1698.27     1708.86    340.39 o
 -27   5   8    10593.77    11582.27    845.19 o
 -25   5   8    24474.53    22455.15   1448.07 o
 -23   5   8    31320.46    31854.52   1983.34 o
 -21   5   8    12049.80    12848.65   1038.90 o
 -19   5   8     3062.26     2708.74    318.47 o
 -17   5   8       93.84      -50.34    168.62 o
 -15   5   8     7718.38     7610.88    573.11 o
 -13   5   8    12777.73    12169.48    824.62 o
 -11   5   8     4703.70     5347.42    422.91 o
  -9   5   8     5260.29     6134.61    459.32 o
  -7   5   8    82348.83    88758.37   5129.48 o
  -5   5   8   173869.23   161595.86   9365.97 o
  -3   5   8   141556.89   139510.45   8152.31 o
  -1   5   8    27307.70    26902.52   1629.20 o
   1   5   8     7463.59     5930.46    599.14 o
   3   5   8    88588.84    83994.80   4825.36 o
   5   5   8   116329.05   113754.42   6065.77 o
   7   5   8    91489.00    88648.49   5171.34 o
   9   5   8     9084.74    10302.38    667.37 o
  11   5   8     2291.16     1857.68    199.25 o
  13   5   8     6728.28     6453.13    432.28 o
  15   5   8     8580.39     8460.90    557.20 o
  17   5   8      598.35      631.81    137.63 o
  19   5   8     1635.00     2361.53    317.80 o
  21   5   8     5466.41     5482.84    561.01 o
  23   5   8    10075.13     8871.83    769.88 o
  25   5   8    10931.32    11722.11   1160.36 o
  27   5   8     4981.84     4675.61    618.19 o
  29   5   8      899.85      898.97    559.04 o
  31   5   8       26.64      144.72    417.53 o
 -32   6   8     4612.73     6095.14   1327.28 o
 -30   6   8     1618.63     1666.14    382.14 o
 -28   6   8       87.78     -204.93    264.74 o
 -26   6   8       81.96       53.65    360.91 o
 -24   6   8     9067.23     8828.53    780.87 o
 -22   6   8    30671.22    29823.07   1863.82 o
 -20   6   8    25544.64    24650.12   1552.99 o
 -18   6   8    10946.77    10326.84    751.98 o
 -16   6   8      394.38      414.25    189.49 o
 -14   6   8      625.70      754.36    200.79 o
 -12   6   8    29443.15    27954.60   1673.36 o
 -10   6   8   128515.25   124678.95   7358.95 o
  -8   6   8    88364.38    83962.84   6376.47 o
  -6   6   8     4500.31     4815.25    372.23 o
  -4   6   8    71118.60    68430.05   4018.17 o
  -2   6   8    94502.34    91109.84   5901.20 o
   0   6   8     2292.57     2244.94    232.99 o
   2   6   8    41828.15    41244.91   2474.99 o
   4   6   8    69040.71    66520.04   3531.96 o
   6   6   8     2186.31     2425.10    203.36 o
   8   6   8    45213.32    47132.89   3113.25 o
  10   6   8    70736.24    67380.16   3880.91 o
  12   6   8    32473.97    31688.67   1735.73 o
  14   6   8     1056.92     1188.69    173.93 o
  16   6   8       11.41      -55.31    116.28 o
  18   6   8     3230.73     3135.83    287.31 o
  20   6   8    14946.91    15332.64   1180.46 o
  22   6   8    13635.84    14089.07   1090.31 o
  24   6   8     5674.22     6282.53    628.31 o
  26   6   8      639.92      882.99    385.74 o
  28   6   8       32.87     -168.14    308.14 o
  30   6   8      340.26      406.30    341.08 o
 -31   7   8     5150.22     4970.34    826.64 o
 -29   7   8     2294.79     2466.33    556.19 o
 -27   7   8      414.15      660.19    308.62 o
 -25   7   8      156.93      303.88    273.80 o
 -23   7   8      700.82      641.71    311.32 o
 -21   7   8     4449.74     4102.19    478.39 o
 -19   7   8    21900.84    20858.63   1716.63 o
 -17   7   8    52031.26    52501.62   3538.45 o
 -15   7   8    73994.16    70141.94   4692.02 o
 -13   7   8    78816.66    78275.19   7470.46 o
 -11   7   8    53462.95    53655.07   4221.22 o
  -9   7   8     8092.83     8140.59    679.69 o
  -7   7   8     3551.47     3649.79    422.73 o
  -5   7   8    32317.79    33929.74   2274.43 o
  -3   7   8    34546.73    31217.84   2417.93 o
  -1   7   8     4239.05     4434.69    430.82 o
   1   7   8     5708.90     7016.42    405.64 o
   3   7   8    27162.70    27590.16   1544.51 o
   5   7   8    32151.83    32778.53   1980.49 o
   7   7   8    10954.88    11947.70    722.50 o
   9   7   8     1930.37     1908.33    201.28 o
  11   7   8    35072.43    32228.09   2000.92 o
  13   7   8    45311.63    43353.32   2369.22 o
  15   7   8    45837.98    46994.26   2493.76 o
  17   7   8    23712.33    24403.02   1379.53 o
  19   7   8    11397.51    11954.68    870.68 o
  21   7   8     3261.02     4289.92    428.51 o
  23   7   8      427.74     -104.50    259.43 o
  25   7   8      148.86      249.89    312.62 o
  27   7   8      408.29      816.56    358.77 o
  29   7   8     1040.32      972.70    418.99 o
 -32   8   8       31.81     -326.70    326.70 o
 -30   8   8     2278.24     1650.82    579.70 o
 -28   8   8    12032.95    14053.57   1163.05 o
 -26   8   8    22591.80    23286.10   1697.14 o
 -24   8   8    13338.24    13195.05   1046.29 o
 -22   8   8     3489.15     3684.94    456.08 o
 -20   8   8     2300.50     2165.46    350.68 o
 -18   8   8     9695.43    10828.41    891.47 o
 -16   8   8    23116.03    23267.36   1628.52 o
 -14   8   8    11281.49    11730.66    951.93 o
 -12   8   8     1055.49      900.86    258.32 o
 -10   8   8    16968.89    16709.19   1201.64 o
  -8   8   8     2458.51     2478.94    382.37 o
  -6   8   8    41679.19    43105.12   2860.77 o
  -4   8   8   179176.13   190486.59  12336.81 o
  -2   8   8   179316.63   181122.27  11768.30 o
   0   8   8     4436.57     4840.47    546.99 o
   2   8   8    99016.92    99050.69   5360.01 o
   4   8   8   197375.44   191607.39  10243.01 o
   6   8   8    62285.60    61859.66   3089.74 o
   8   8   8       34.18       84.28    110.99 o
  10   8   8     3108.45     3399.02    286.40 o
  12   8   8      325.91      246.41    122.26 o
  14   8   8     5664.04     5163.51    459.55 o
  16   8   8    12857.93    14408.72    911.62 o
  18   8   8     5238.60     6115.79    481.49 o
  20   8   8     1788.22     2119.57    325.81 o
  22   8   8     1851.23     1160.25    286.84 o
  24   8   8     4889.28     5930.10    925.45 o
  26   8   8     8239.38     7733.01    840.78 o
  28   8   8     6341.94     6270.16    874.41 o
 -31   9   8      949.62     1378.00    422.52 o
 -29   9   8     2572.52     1955.67    681.43 o
 -27   9   8     6148.15     6967.73    677.72 o
 -25   9   8     7311.11     8213.70    747.88 o
 -23   9   8     5447.24     4997.05    750.38 o
 -21   9   8     3454.66     2952.82    403.47 o
 -19   9   8     1468.12     1894.74    341.31 o
 -17   9   8     1226.15     1159.69    354.73 o
 -15   9   8     1098.81      969.12    278.53 o
 -13   9   8      613.89      910.49    264.78 o
 -11   9   8     5962.36     6488.50    590.12 o
  -9   9   8     7889.45     8548.84    792.26 o
  -7   9   8    15805.53    16604.80   1201.48 o
  -5   9   8    18809.13    20851.86   1621.21 o
  -3   9   8    15955.51    16445.86   1046.34 o
  -1   9   8     4004.09     4641.08    348.51 o
   1   9   8     3293.65     3080.38    289.77 o
   3   9   8    20289.65    20646.42   1192.59 o
   5   9   8    17505.76    16699.54    902.74 o
   7   9   8     3381.78     3711.89    370.86 o
   9   9   8     1253.18     1228.33    264.17 o
  11   9   8      626.82      642.80    231.26 o
  13   9   8      266.79       96.80    141.44 o
  15   9   8      303.61      343.69    173.78 o
  17   9   8      733.79      890.79    179.32 o
  19   9   8     1665.64     1856.32    241.35 o
  21   9   8     2717.27     2113.95    537.32 o
  23   9   8     3305.89     3250.63    669.30 o
  25   9   8     2831.43     2391.69    471.06 o
  27   9   8     2113.78     2660.31    487.44 o
 -30  10   8      117.55     -142.15    324.17 o
 -28  10   8     1812.91     1848.91    435.89 o
 -26  10   8     3493.76     3469.65    579.67 o
 -24  10   8      443.45      803.98    312.90 o
 -22  10   8     2850.71     3074.84    422.38 o
 -20  10   8     7695.12     7953.24    870.04 o
 -18  10   8     2705.59     2528.48    386.58 o
 -16  10   8      248.82      126.31    210.66 o
 -14  10   8     1078.47      854.37    235.46 o
 -12  10   8    17191.61     7398.66   1883.88 o
 -10  10   8    53697.46    49619.57   3343.29 o
  -8  10   8    13302.82    16847.66   2140.64 o
  -6  10   8    27804.80    28756.86   2115.32 o
  -4  10   8   132537.06   129123.92   7563.42 o
  -2  10   8    97389.01   104873.91   5574.51 o
   0  10   8      680.78      605.77    142.64 o
   2  10   8    68249.81    64083.70   3732.15 o
   4  10   8    98836.79    96640.86   5737.08 o
   6  10   8    26882.02    26968.26   1480.78 o
   8  10   8     2922.26     2551.40    268.20 o
  10  10   8    31980.21    35468.93   1924.57 o
  12  10   8    23454.66    20674.80   1208.70 o
  14  10   8     3106.80     2783.12    292.32 o
  16  10   8      381.97      526.86    174.76 o
  18  10   8     1991.87     1502.62    223.93 o
  20  10   8     2943.31     2353.39    403.35 o
  22  10   8     1175.10     1158.26    332.68 o
  24  10   8        9.33       48.43    328.26 o
  26  10   8      689.36      612.78    362.37 o
 -27  11   8      114.44      246.19    335.94 o
 -25  11   8        8.97     -145.38    292.84 o
 -23  11   8      289.37      107.51    249.67 o
 -21  11   8      467.45      180.95    237.90 o
 -19  11   8      366.46      468.48    245.87 o
 -17  11   8       58.26      -31.84    212.31 o
 -15  11   8     1044.90      764.07    290.95 o
 -13  11   8     1718.40     1055.93    245.30 o
 -11  11   8       92.57      862.42    284.91 o
  -9  11   8     3170.52     2156.89    639.77 o
  -7  11   8      336.89      281.61    167.14 o
  -5  11   8      377.08      342.39    187.52 o
  -3  11   8      438.37      594.77    154.02 o
  -1  11   8      246.25      423.92    136.98 o
   1  11   8     2288.11     2202.98    225.28 o
   3  11   8     2455.64     2379.72    296.79 o
   5  11   8       17.37      130.37    186.66 o
   7  11   8      910.00      960.87    180.71 o
   9  11   8     1008.58      747.13    171.09 o
  11  11   8      118.71      463.57    156.67 o
  13  11   8      793.38      734.22    189.24 o
  15  11   8     1926.17     2150.56    333.81 o
  17  11   8      430.00      613.76    169.86 o
  19  11   8        6.64       18.83    169.72 o
  21  11   8      101.67     -169.10    169.10 o
  23  11   8       63.52     -256.54    256.54 o
  25  11   8       11.37     -282.86    323.69 o
 -26  12   8     2044.51     1645.97    435.47 o
 -24  12   8       96.34      200.64    251.91 o
 -22  12   8     2176.03     2626.58    416.14 o
 -20  12   8     5301.22     6399.22    747.02 o
 -18  12   8     3110.99     2069.62    521.76 o
 -16  12   8      602.16      107.36    202.31 o
 -14  12   8     1575.21      583.84    326.10 o
 -12  12   8    14946.01    14722.86   1237.21 o
 -10  12   8    22986.75    24237.11   1971.72 o
  -8  12   8     4434.31     4632.08    411.95 o
  -6  12   8     4715.68     5174.74    823.16 o
  -4  12   8    42145.13    40003.91   2711.61 o
  -2  12   8    37027.61    35586.00   1997.84 o
   0  12   8     1251.86     1420.39    194.29 o
   2  12   8    24824.58    25443.61   1438.96 o
   4  12   8    49876.93    51191.11   3078.03 o
   6  12   8    18016.14    18987.19   1213.07 o
   8  12   8      359.53        2.95    143.30 o
  10  12   8    13014.80    14759.14    940.85 o
  12  12   8    10339.08     9263.16    836.76 o
  14  12   8     2696.91     2642.75    293.04 o
  16  12   8      394.73       69.11    156.21 o
  18  12   8      483.45      771.82    211.66 o
  20  12   8     1741.38     1436.28    254.43 o
  22  12   8     1056.15      456.46    421.46 o
  24  12   8        2.04     -176.05    294.54 o
 -25  13   8     2316.64     2690.41    492.53 o
 -23  13   8     5851.32     6278.00    662.48 o
 -21  13   8     6786.53     7507.40    988.08 o
 -19  13   8     3620.00     3938.63    495.79 o
 -17  13   8      111.04      128.99    206.39 o
 -15  13   8      840.40      571.42    265.23 o
 -13  13   8      739.90      132.29    250.60 o
 -11  13   8      133.12      202.51    182.81 o
  -9  13   8     2568.13     2770.78    311.42 o
  -7  13   8     6398.63     7100.30   1008.88 o
  -5  13   8     7554.90     6434.14    705.92 o
  -3  13   8     4295.00     3693.35    350.62 o
  -1  13   8      534.65      454.67    154.95 o
   1  13   8       43.25       66.17    140.57 o
   3  13   8     1123.70     1374.96    207.55 o
   5  13   8     6744.98     7076.76    649.45 o
   7  13   8     8044.98    10564.25   1214.84 o
   9  13   8     6271.63     6869.92    532.43 o
  11  13   8     2055.72     1903.55    243.38 o
  13  13   8       12.51       77.97    152.01 o
  15  13   8      319.03      109.50    172.73 o
  17  13   8        1.30      252.80    182.87 o
  19  13   8      888.03     1234.76    237.78 o
  21  13   8     2436.14     2183.31    452.18 o
  23  13   8     2175.42     1176.83    687.10 o
 -24  14   8     2284.63     1631.43    453.17 o
 -22  14   8       53.28     -215.43    215.43 o
 -20  14   8       28.42      171.13    210.44 o
 -18  14   8     1177.31     1573.42    265.41 o
 -16  14   8     5828.53     6239.73    640.55 o
 -14  14   8     4905.23     6174.89   1064.43 o
 -12  14   8      397.95      426.13    181.66 o
 -10  14   8      561.29      402.85    213.18 o
  -8  14   8       71.78      -42.92    144.33 o
  -6  14   8     9288.47    10016.37    743.37 o
  -4  14   8    33849.32    37361.11   2529.25 o
  -2  14   8    18777.21    17298.38   1164.44 o
   0  14   8        7.82     -136.33    136.33 o
   2  14   8    17596.03    17589.36   1072.98 o
   4  14   8    29749.65    31068.23   1894.36 o
   6  14   8     7822.33     8152.21    614.19 o
   8  14   8      227.50      127.03    161.67 o
  10  14   8     2730.52     2319.22    281.13 o
  12  14   8      177.78      192.82    162.40 o
  14  14   8     1418.52     1555.27    273.15 o
  16  14   8     3313.64     3779.82    425.83 o
  18  14   8     1808.24     1949.82    298.67 o
  20  14   8      460.23      383.96    200.11 o
 -21  15   8        7.09     -174.23    192.21 o
 -19  15   8     1319.17     1154.22    239.15 o
 -17  15   8     6712.32     6548.22    641.81 o
 -15  15   8    14017.62    16072.14   1453.93 o
 -13  15   8    12067.64    12167.02    884.90 o
 -11  15   8     3772.90     3416.98    446.11 o
  -9  15   8       22.50       10.93    198.90 o
  -7  15   8     2977.28     2683.57    341.14 o
  -5  15   8     3144.52     3030.35    334.86 o
  -3  15   8     1386.17      957.25    210.34 o
  -1  15   8      137.03     -157.18    157.18 o
   1  15   8      197.10      -38.50    158.42 o
   3  15   8      681.63      686.33    180.11 o
   5  15   8     1882.50     2065.74    266.92 o
   7  15   8     1685.07     2011.17    382.03 o
   9  15   8       82.73       93.51    166.33 o
  11  15   8     1993.48     2083.23    273.61 o
  13  15   8     6728.92     6118.04    581.41 o
  15  15   8     7299.03     7674.48    659.86 o
  17  15   8     4545.25     4840.52   1061.70 o
  19  15   8     1340.16     1318.57    484.50 o
 -18  16   8      991.76      944.25    224.26 o
 -16  16   8      170.01      393.38    179.46 o
 -14  16   8      262.97      246.36    187.26 o
 -12  16   8      334.82      244.81    195.98 o
 -10  16   8     5042.29     5866.38    491.74 o
  -8  16   8     5530.38     4638.54    436.00 o
  -6  16   8      111.94     -148.62    201.78 o
  -4  16   8     1878.58     1850.63    265.56 o
  -2  16   8     2292.38     2365.28    337.95 o
   0  16   8        1.46       92.64    161.82 o
   2  16   8     3030.36     3792.83    425.52 o
   4  16   8     3192.02     2509.09    302.62 o
   6  16   8        7.14      -74.92    165.71 o
   8  16   8     3451.88     4083.82    595.06 o
  10  16   8     5528.11     6565.38    603.45 o
  12  16   8     1619.85     1278.43    260.79 o
  14  16   8        3.93      381.00    232.36 o
  16  16   8      184.33       83.96    193.20 o
 -15  17   8     1925.22     1302.23    232.78 o
 -13  17   8     1415.61     1467.83    255.89 o
 -11  17   8       23.04       27.22    179.27 o
  -9  17   8     2027.74     3079.43    456.94 o
  -7  17   8     4184.62     4167.41    407.13 o
  -5  17   8     2692.60     2121.82    274.47 o
  -3  17   8     1091.39      714.18    196.40 o
  -1  17   8       73.07      -59.39    176.65 o
   1  17   8      136.91      423.68    283.85 o
   3  17   8     1047.91     1104.40    243.60 o
   5  17   8     2814.20     3355.70    355.13 o
   7  17   8     3218.34     3586.20    367.40 o
   9  17   8     1325.71      842.17    400.46 o
  11  17   8        8.49      -74.27    187.87 o
  13  17   8      663.98      846.59    217.83 o
 -12  18   8      231.91       80.94    187.05 o
 -10  18   8      738.43      536.78    194.50 o
  -8  18   8     1686.55     1589.09    261.84 o
  -6  18   8      387.86      258.85    182.60 o
  -4  18   8      146.91      310.03    193.59 o
  -2  18   8      462.33      103.85    221.89 o
   0  18   8        9.59      189.37    189.27 o
   2  18   8      613.15      463.06    210.04 o
   4  18   8      221.30       94.24    197.93 o
   6  18   8      180.22      143.14    291.16 o
   8  18   8     1663.75     1823.77    295.15 o
  -3  19   8      103.25      -19.75    180.71 o
  -1  19   8        0.99      286.47    193.12 o
   1  19   8        3.97      -84.27    180.73 o
 -33   1   9        8.79      393.42    334.24 o
 -31   1   9     2347.01     3698.63    521.50 o
 -29   1   9     5934.28     6114.05    781.14 o
 -27   1   9      134.05      135.70    277.39 o
 -25   1   9    21065.57    26135.96   2359.88 o
 -23   1   9    86889.78    62821.07   6041.38 o
 -21   1   9    93617.45    94124.38   6258.94 o
 -19   1   9    14147.23    13223.57    859.72 o
 -17   1   9    23073.17    22991.50   1288.99 o
 -15   1   9    58315.72    58985.05   3171.53 o
 -13   1   9     7941.70     9038.53    566.16 o
 -11   1   9    35964.57    36239.07   1983.80 o
  -9   1   9    71014.63    69290.44   4099.16 o
  -7   1   9    29568.53    29000.49   1701.54 o
  -5   1   9     3616.65     3866.54    283.22 o
  -3   1   9     8073.09     8169.05    714.18 o
  -1   1   9   145050.48   148080.27   8601.44 o
   1   1   9   287281.94   292171.63  15502.96 o
   3   1   9    57137.71    58815.35   3178.71 o
   5   1   9    19642.77    18417.53   1364.97 o
   7   1   9   186556.05   188000.09  11014.45 o
   9   1   9   177276.88   182775.36  11973.93 o
  11   1   9     7141.50     7214.41    465.39 o
  13   1   9    39145.79    37361.60   2075.09 o
  15   1   9    78918.92    76833.30   5008.23 o
  17   1   9    26186.44    24951.52   1720.89 o
  19   1   9      254.53      525.72    241.88 o
  21   1   9     7244.79     6759.16    618.99 o
  23   1   9     7943.37     8631.91   1425.08 o
  25   1   9     2075.53     2477.19    394.87 o
  27   1   9      499.71      391.79    293.50 o
  29   1   9      475.65      101.39    302.09 o
  31   1   9      570.20      176.48    310.71 o
 -34   2   9     1406.65     1951.54    441.27 o
 -32   2   9     2492.88     3395.35    510.85 o
 -30   2   9     4092.12     4732.02    572.43 o
 -28   2   9     4080.15     3463.89    470.26 o
 -26   2   9     3377.55     3473.70    463.34 o
 -24   2   9     3036.65     2872.36    353.93 o
 -22   2   9     1168.61     1432.86    273.95 o
 -20   2   9     3231.59     3129.86    496.24 o
 -18   2   9    15900.49    18185.76   1501.71 o
 -16   2   9    33331.34    32222.11   1925.88 o
 -14   2   9    68322.19    64392.34   3464.94 o
 -12   2   9   115306.42   119545.23   6891.42 o
 -10   2   9   110756.82   109406.40   6457.69 o
  -8   2   9    52222.88    50535.35   3009.50 o
  -6   2   9    22669.94    24148.71   1337.42 o
  -4   2   9     1696.12     1713.86    352.50 o
  -2   2   9     3616.52     3377.44    251.19 o
   0   2   9     3717.11     4995.31    401.28 o
   2   2   9    14342.94    13061.86    749.42 o
   4   2   9    16215.36    16879.61    949.68 o
   6   2   9    48350.34    50004.47   2906.41 o
   8   2   9    24382.90    24654.76   1481.78 o
  10   2   9     7383.54     8161.01    490.83 o
  12   2   9       84.40     -135.60    135.60 o
  14   2   9     6651.11     7481.58    621.92 o
  16   2   9    17096.19    15795.33   1163.48 o
  18   2   9     8927.51     8434.95    834.73 o
  20   2   9     3565.84     4567.81    481.21 o
  22   2   9     1397.18     1117.83    318.89 o
  24   2   9      123.53       95.42    273.21 o
  26   2   9       57.45      377.57    287.05 o
  28   2   9       96.89      271.78    302.38 o
  30   2   9      230.88      354.17    311.79 o
 -33   3   9     1282.23     1101.82    391.02 o
 -31   3   9     8695.47     8518.20    963.43 o
 -29   3   9    21377.59    24162.77   1751.82 o
 -27   3   9    16600.72    20134.46   1854.72 o
 -25   3   9      593.09      692.67    256.63 o
 -23   3   9     4824.28     4595.65    700.74 o
 -21   3   9     4727.10     4870.34    535.40 o
 -19   3   9    25402.27    27792.84   1910.85 o
 -17   3   9   177461.50   188564.80  11086.12 o
 -15   3   9   290506.63   289033.84  18883.38 o
 -13   3   9   154448.33   154112.03   8912.30 o
 -11   3   9    28408.58    27633.20   1505.78 o
  -9   3   9     6070.56     5911.20    394.83 o
  -7   3   9    50337.63    51347.89   2993.97 o
  -5   3   9   127120.55   124518.91   6649.19 o
  -3   3   9    81156.09    81114.76   5329.31 o
  -1   3   9      471.91      388.47    116.12 o
   1   3   9     5646.51     5120.15    338.01 o
   3   3   9     3852.77     2764.25    233.53 o
   5   3   9    56199.67    57284.38   3057.81 o
   7   3   9   199300.02   195014.70  11316.91 o
   9   3   9   151778.27   149791.48   8741.58 o
  11   3   9    10797.04     9651.29    619.07 o
  13   3   9    19756.47    19676.37   1101.57 o
  15   3   9    71389.86    69516.76   3670.39 o
  17   3   9    29776.82    32352.09   2159.88 o
  19   3   9      678.17     1033.10    312.70 o
  21   3   9     1316.05      921.71    358.43 o
  23   3   9      162.29      -52.95    252.78 o
  25   3   9     1206.40     1369.48    327.12 o
  27   3   9     2997.92     3196.23    453.84 o
  29   3   9      908.47     1313.45    375.65 o
  31   3   9      191.64      -21.79    365.07 o
 -34   4   9        1.47       18.84    451.11 o
 -32   4   9       43.91     -114.01    350.90 o
 -30   4   9      172.73      339.57    321.47 o
 -28   4   9     2712.39     1987.38    401.81 o
 -26   4   9    14939.16    16063.77   1265.74 o
 -24   4   9    38919.27    38697.66   2631.19 o
 -22   4   9    54177.84    54105.24   3627.98 o
 -20   4   9    51799.50    49697.95   2988.66 o
 -18   4   9    55570.57    58672.58   3876.89 o
 -16   4   9    24631.98    23360.29   1574.64 o
 -14   4   9      952.76      668.00    185.66 o
 -12   4   9      696.61      466.64    167.16 o
 -10   4   9     1133.72      996.70    179.99 o
  -8   4   9    24148.19    25465.45   1404.55 o
  -6   4   9   181964.58   181424.92   9663.89 o
  -4   4   9   295185.06   306479.38  16260.69 o
  -2   4   9   242194.22   227040.34  12084.03 o
   0   4   9   129076.70   130220.76   6968.79 o
   2   4   9    25041.14    28847.85   1574.86 o
   4   4   9      287.53      164.94     94.39 o
   6   4   9    27029.77    25372.90   1390.40 o
   8   4   9    35584.36    37325.01   2203.58 o
  10   4   9    10581.00    10699.82    654.20 o
  12   4   9       42.23      -98.98     98.98 o
  14   4   9     5874.55     6406.92    489.98 o
  16   4   9     9763.45     9669.00    682.54 o
  18   4   9     4053.09     3390.62    508.53 o
  20   4   9        1.80      -99.30    275.18 o
  22   4   9     2028.12     2344.57    471.89 o
  24   4   9     7121.53     8020.30   1139.58 o
  26   4   9     9313.57     8998.81    805.99 o
  28   4   9     5022.93     4576.89    625.40 o
  30   4   9     1595.18     1832.04    508.73 o
 -33   5   9     1675.66     2455.40    638.27 o
 -31   5   9      320.34      339.17    385.85 o
 -29   5   9      108.79     -180.73    347.58 o
 -27   5   9     1184.93     1145.36    332.03 o
 -25   5   9    17216.58    18479.61   1252.08 o
 -23   5   9    51250.54    49528.64   3009.38 o
 -21   5   9    40905.34    41009.70   2483.54 o
 -19   5   9     3410.44     3848.02    393.36 o
 -17   5   9     3564.32     3469.16    350.92 o
 -15   5   9        7.49      363.27    264.96 o
 -13   5   9    48596.94    42808.94   2893.27 o
 -11   5   9   213584.58   237633.30  15713.60 o
  -9   5   9   194103.39   198344.92  10592.07 o
  -7   5   9    44918.13    46135.91   3073.97 o
  -5   5   9     1290.12     1212.23    177.99 o
  -3   5   9     6948.82     7254.10    959.18 o
  -1   5   9    24586.46    23512.92   1310.37 o
   1   5   9   125624.60   124485.85   7254.43 o
   3   5   9   119445.64   122575.02   8082.61 o
   5   5   9    10742.67    10517.94    612.13 o
   7   5   9    18799.53    19765.51   1081.20 o
   9   5   9    35281.89    36390.91   1963.41 o
  11   5   9     1113.35      748.47    149.30 o
  13   5   9    20023.69    20338.75   1151.67 o
  15   5   9    22496.41    24518.02   1578.45 o
  17   5   9      699.89      802.32    199.14 o
  19   5   9    10380.87    11179.01    890.72 o
  21   5   9    13341.68    13674.94   1072.35 o
  23   5   9     4021.14     3964.49    471.21 o
  25   5   9      119.42       59.94    407.70 o
  27   5   9       45.87      439.84    351.94 o
  29   5   9      131.42      -68.57    328.89 o
 -32   6   9     3958.04     4425.06    820.04 o
 -30   6   9     4098.70     4828.65    660.06 o
 -28   6   9     1167.89     1616.70    365.19 o
 -26   6   9       61.53      252.19    272.39 o
 -24   6   9      428.53      658.78    291.07 o
 -22   6   9     1176.07      827.05    286.34 o
 -20   6   9       85.61        1.16    231.79 o
 -18   6   9     5291.30     5481.50    548.11 o
 -16   6   9    30735.53    31403.29   2150.00 o
 -14   6   9    83503.30    83594.83   5561.04 o
 -12   6   9   129105.93   125106.18   9496.06 o
 -10   6   9    69439.84    69982.62   4643.77 o
  -8   6   9     9961.63     9970.46    680.65 o
  -6   6   9     8918.62     8085.22    567.69 o
  -4   6   9    28208.60    27802.30   1688.81 o
  -2   6   9    13652.14    13639.43    873.29 o
   0   6   9     2472.64     2690.22    295.72 o
   2   6   9    17356.41    19832.92   1362.05 o
   4   6   9    67063.45    64763.86   3830.52 o
   6   6   9    72101.94    71733.25   3606.96 o
   8   6   9    40088.89    44955.39   2949.88 o
  10   6   9     3626.58     3048.24    292.29 o
  12   6   9      934.60     1558.92    195.19 o
  14   6   9     6847.49     6456.75    451.66 o
  16   6   9     9342.72     8385.99    570.20 o
  18   6   9     9358.96     9163.22    607.37 o
  20   6   9     4823.65     6482.58    878.87 o
  22   6   9      243.89       10.38    293.45 o
  24   6   9      524.19      363.55    288.22 o
  26   6   9     1185.08      991.08    329.48 o
  28   6   9      288.17      185.81    402.35 o
 -31   7   9       81.70     -171.53    304.11 o
 -29   7   9     1920.15     1510.72    373.77 o
 -27   7   9     2388.97     2366.87    412.08 o
 -25   7   9       74.25      -74.49    258.34 o
 -23   7   9     1386.32     1096.58    318.94 o
 -21   7   9      115.55     -166.33    239.58 o
 -19   7   9     5988.31     5232.42    596.98 o
 -17   7   9    22536.00    20003.75   1436.99 o
 -15   7   9    11837.25    12590.22   1121.74 o
 -13   7   9     4403.31     4165.94    442.33 o
 -11   7   9    66264.36    61825.25   4749.91 o
  -9   7   9    49525.56    47436.29   3203.17 o
  -7   7   9     3404.43     3159.74    294.71 o
  -5   7   9    78570.27    80829.05   4770.83 o
  -3   7   9   148312.92   140596.64  10562.36 o
  -1   7   9    20819.39    19708.46   1201.78 o
   1   7   9    29880.13    31168.24   2101.00 o
   3   7   9    61676.68    59981.93   3560.61 o
   5   7   9    11711.70    12174.34    674.91 o
   7   7   9     6314.95     5705.69    449.45 o
   9   7   9    11892.82    11245.93    729.89 o
  11   7   9       26.11      -37.36    118.16 o
  13   7   9     4465.28     4758.73    370.06 o
  15   7   9     1748.39     1923.25    314.78 o
  17   7   9      371.41      470.46    154.12 o
  19   7   9     3936.39     4247.10    368.35 o
  21   7   9     2955.08     3046.63    425.09 o
  23   7   9       10.05       95.20    273.52 o
  25   7   9     1715.44     1819.55    372.05 o
  27   7   9     2151.54     2494.41    474.91 o
  29   7   9      540.90      214.94    336.43 o
 -30   8   9      446.73      441.38    322.44 o
 -28   8   9       96.85     -212.58    290.60 o
 -26   8   9      104.17       34.74    278.88 o
 -24   8   9      584.58      463.90    281.53 o
 -22   8   9      716.62      337.42    265.83 o
 -20   8   9      307.01      444.66    263.05 o
 -18   8   9      204.69      725.29    279.55 o
 -16   8   9     3231.69     3901.10    444.77 o
 -14   8   9    23168.00    20706.76   1604.30 o
 -12   8   9    46614.77    46545.47   3153.40 o
 -10   8   9    26599.47    29809.35   2041.38 o
  -8   8   9     3293.95     2251.27    517.29 o
  -6   8   9     4184.46     4963.23    407.51 o
  -4   8   9    29833.52    29010.94   1944.07 o
  -2   8   9    22299.73    21637.58   1725.67 o
   0   8   9      357.23      422.90    134.83 o
   2   8   9     4449.38     3847.49    337.64 o
   4   8   9     9684.14     9622.66    565.59 o
   6   8   9    14968.83    14179.94    722.07 o
   8   8   9    11475.47    11905.51    957.16 o
  10   8   9     2828.45     2859.44    262.15 o
  12   8   9      527.35      242.63    140.67 o
  14   8   9     2903.78     2559.53    253.45 o
  16   8   9    11764.38    10176.22    882.56 o
  18   8   9     6581.25     7777.63   1127.51 o
  20   8   9     1920.63     2014.70    273.95 o
  22   8   9       66.46      176.76    265.72 o
  24   8   9      178.98      190.44    315.51 o
  26   8   9      394.10      431.50    341.52 o
  28   8   9      131.59      -57.59    333.81 o
 -29   9   9     1848.01     1351.97    447.42 o
 -27   9   9     4543.78     4697.41    553.00 o
 -25   9   9     2514.21     2461.04    415.29 o
 -23   9   9     1184.90      884.81    310.95 o
 -21   9   9     5989.64     6225.94    617.51 o
 -19   9   9    28857.01    30348.72   2078.79 o
 -17   9   9    37175.76    37279.63   2564.98 o
 -15   9   9    10047.40     7213.10    871.74 o
 -13   9   9     2493.05     2699.39    376.22 o
 -11   9   9    34385.38    33983.09   2673.65 o
  -9   9   9    25302.27    25505.99   1776.65 o
  -7   9   9    23792.88    23433.66   1937.77 o
  -5   9   9   172963.83   174839.67  10224.52 o
  -3   9   9   221790.45   221279.06  14532.70 o
  -1   9   9    75751.13    73454.08   4323.21 o
   1   9   9      155.29      172.65    117.18 o
   3   9   9    34593.18    34721.88   2098.49 o
   5   9   9    17231.83    18332.67   1138.58 o
   7   9   9      183.76      165.43    126.27 o
   9   9   9     2222.65     2249.35    239.58 o
  11   9   9      317.27       20.72    186.37 o
  13   9   9      814.41      920.06    273.81 o
  15   9   9     2358.62     2249.39    238.38 o
  17   9   9      696.10      600.18    172.26 o
  19   9   9     6082.85     5800.95    453.61 o
  21   9   9     2349.51     2498.97    472.56 o
  23   9   9      544.03      425.81    334.05 o
  25   9   9     4581.81     4855.95    650.69 o
  27   9   9     4975.40     5806.05    719.72 o
 -28  10   9     2521.53     2476.55    430.82 o
 -26  10   9     4199.16     4541.77    559.90 o
 -24  10   9     3143.29     2722.16    425.66 o
 -22  10   9     4212.88     3712.39    466.92 o
 -20  10   9     7079.83     7542.35    686.63 o
 -18  10   9     8287.26    10250.40    990.12 o
 -16  10   9     8064.36     7862.87    921.36 o
 -14  10   9    10515.47    10554.84    871.46 o
 -12  10   9    13244.73    12601.26    986.10 o
 -10  10   9     6992.34     7693.40    784.85 o
  -8  10   9    11702.68    11077.07    885.56 o
  -6  10   9    35406.71    32251.09   3083.07 o
  -4  10   9    29191.84    28240.72   1725.22 o
  -2  10   9    23827.07    24927.88   1367.74 o
   0  10   9    11676.41    12641.78    797.81 o
   2  10   9      701.77      684.29    149.74 o
   4  10   9       80.59      254.88    129.52 o
   6  10   9     1579.94     1352.02    201.77 o
   8  10   9      856.30      681.88    161.31 o
  10  10   9      106.44      -14.80    210.03 o
  12  10   9      156.31      129.41    150.49 o
  14  10   9       91.66      315.60    165.39 o
  16  10   9      486.43      433.58    158.52 o
  18  10   9      149.04      276.17    172.65 o
  20  10   9       20.03      225.54    158.49 o
  22  10   9      410.20      392.72    492.75 o
  24  10   9     1055.69      744.77    377.89 o
  26  10   9      887.66      551.74    398.49 o
 -27  11   9       80.91     -216.10    309.33 o
 -25  11   9     1054.36      407.97    507.24 o
 -23  11   9     3458.78     2739.35    412.82 o
 -21  11   9     4524.48     2726.26    797.54 o
 -19  11   9     1462.18      956.00    263.23 o
 -17  11   9      109.22      -71.99    219.77 o
 -15  11   9     7726.64     8469.68    758.94 o
 -13  11   9    64158.71    65032.71   5019.55 o
 -11  11   9   122481.99   114450.80   8889.00 o
  -9  11   9    79099.45    77424.72   5830.39 o
  -7  11   9     7950.56     8048.23    856.53 o
  -5  11   9    16169.87    15943.63   1027.07 o
  -3  11   9    34294.61    35284.40   1972.98 o
  -1  11   9     3280.89     4242.45    452.35 o
   1  11   9    18956.66    19061.15   1214.94 o
   3  11   9    56286.81    50380.86   4343.22 o
   5  11   9    38942.48    38271.18   2624.99 o
   7  11   9     5540.59     5150.44    423.24 o
   9  11   9       31.88      -64.14    137.64 o
  11  11   9        1.45      -21.89    170.79 o
  13  11   9      617.66      272.59    181.39 o
  15  11   9       38.76      -68.52    150.04 o
  17  11   9     4852.37     5045.53    460.03 o
  19  11   9     9302.32     9067.71    938.58 o
  21  11   9     5356.18     6577.98   1032.48 o
  23  11   9      558.97      643.55    383.17 o
  25  11   9      401.00     -244.10    332.72 o
 -26  12   9      978.70      711.86    365.53 o
 -24  12   9     4286.39     3487.31    475.67 o
 -22  12   9     8588.99     9021.56    815.21 o
 -20  12   9    11105.82    11113.78   1032.04 o
 -18  12   9     7349.73     8820.37    791.88 o
 -16  12   9     2763.88     2813.14    406.15 o
 -14  12   9     3328.50     3831.56    463.84 o
 -12  12   9     4505.39     5122.49    539.37 o
 -10  12   9     4111.16     4475.32    658.46 o
  -8  12   9     7868.78     7174.74    663.99 o
  -6  12   9     9972.66    10126.70    707.90 o
  -4  12   9    12560.77    12206.50    866.00 o
  -2  12   9    15409.96    16492.65    973.31 o
   0  12   9    14683.36    16980.23   1344.75 o
   2  12   9     9984.38    11778.29    765.36 o
   4  12   9     3271.73     3535.04    311.19 o
   6  12   9       30.85       27.21    140.77 o
   8  12   9     1713.03     1761.03    239.63 o
  10  12   9     1350.17     1016.15    203.08 o
  12  12   9       16.33       34.76    238.00 o
  14  12   9     1852.56     1466.54    228.45 o
  16  12   9      723.15      498.71    168.46 o
  18  12   9        0.32      124.26    178.90 o
  20  12   9      182.16      382.09    196.60 o
  22  12   9      484.24      372.87    219.08 o
  24  12   9      560.08      -81.91    407.24 o
 -25  13   9     1229.78      873.26    376.79 o
 -23  13   9      286.62       15.78    241.92 o
 -21  13   9     1077.01      600.16    304.62 o
 -19  13   9     5899.72     5841.42    618.41 o
 -17  13   9     8048.42     7143.27    663.94 o
 -15  13   9     3385.14     3926.74    513.09 o
 -13  13   9     1026.48      694.93    209.27 o
 -11  13   9    10003.83    10172.53    863.01 o
  -9  13   9     2850.69     2378.66    291.94 o
  -7  13   9     8859.19     9061.52    670.38 o
  -5  13   9    54302.26    53935.29   3285.79 o
  -3  13   9    57626.34    56930.83   3479.90 o
  -1  13   9    11430.90     9667.34   1022.49 o
   1  13   9     2323.65     2369.36    254.67 o
   3  13   9    11475.08    12153.61    765.50 o
   5  13   9     2748.94     2653.27    549.88 o
   7  13   9      215.81      146.56    154.70 o
   9  13   9     1255.53     1146.62    209.09 o
  11  13   9        7.83     -148.63    148.63 o
  13  13   9      535.98      272.05    183.05 o
  15  13   9      220.28      187.91    167.86 o
  17  13   9      192.26      349.67    188.44 o
  19  13   9     1515.47     1232.82    250.58 o
  21  13   9      771.01      914.50    249.39 o
 -22  14   9     1139.82      885.56    246.86 o
 -20  14   9      300.93       88.93    224.68 o
 -18  14   9      124.07      130.01    205.34 o
 -16  14   9     2574.49     2894.86    441.34 o
 -14  14   9     6727.19     7407.05    718.09 o
 -12  14   9     5468.12     5966.81    615.98 o
 -10  14   9     3494.90     3649.84    358.14 o
  -8  14   9     1048.81     1627.12    394.75 o
  -6  14   9       30.82      159.66    212.67 o
  -4  14   9      867.66      954.76    205.19 o
  -2  14   9     2898.66     2496.00    294.49 o
   0  14   9     1958.69     1409.84    338.55 o
   2  14   9      373.04      322.16    155.71 o
   4  14   9     1803.82     1954.96    274.28 o
   6  14   9     9267.67     9038.17    661.81 o
   8  14   9     9078.02     9217.25    675.91 o
  10  14   9     2401.03     2273.60    371.22 o
  12  14   9       30.43      -54.44    157.73 o
  14  14   9     1416.31     1465.99    233.27 o
  16  14   9     1935.54     1961.53    304.53 o
  18  14   9      784.01      546.55    249.24 o
  20  14   9        9.84      -93.29    181.14 o
 -21  15   9      305.51       86.21    206.51 o
 -19  15   9      154.12      -61.97    201.03 o
 -17  15   9     2160.05     1234.55    386.91 o
 -15  15   9     1016.90      814.75    242.82 o
 -13  15   9      607.20      663.82    209.03 o
 -11  15   9     4220.65     4383.89    421.81 o
  -9  15   9     2894.06     2472.97    471.65 o
  -7  15   9     1031.42     1145.33    302.07 o
  -5  15   9    14537.30    13455.11    905.35 o
  -3  15   9    13858.81    12948.07   1276.82 o
  -1  15   9      522.29      407.00    181.83 o
   1  15   9     4497.25     5029.11    450.28 o
   3  15   9     6813.94     7082.11    557.80 o
   5  15   9      857.61      788.20    200.23 o
   7  15   9     1010.55     1088.84    329.81 o
   9  15   9     2574.24     2548.88    450.98 o
  11  15   9      260.22      345.32    177.59 o
  13  15   9      750.68      505.93    227.42 o
  15  15   9      980.91     1165.04    422.70 o
  17  15   9       26.71       -6.11    177.32 o
 -18  16   9      517.05      476.59    196.78 o
 -16  16   9     3016.58     3278.72    361.53 o
 -14  16   9     5977.84     7770.78    686.26 o
 -12  16   9     5972.02     6078.51    888.72 o
 -10  16   9     3153.65     3453.32    367.40 o
  -8  16   9      487.40      496.66    196.62 o
  -6  16   9       11.04      112.19    173.11 o
  -4  16   9      223.29      240.60    173.16 o
  -2  16   9     1331.35     1251.66    242.19 o
   0  16   9     1428.22     1657.80    256.97 o
   2  16   9      110.68      536.91    446.19 o
   4  16   9     1585.38     1170.76    216.83 o
   6  16   9     5839.75     6409.77    535.59 o
   8  16   9     5607.98     4677.24    596.67 o
  10  16   9     1663.18     2038.60    279.57 o
  12  16   9       97.82        2.87    176.35 o
  14  16   9     1742.56     1675.80    389.33 o
 -15  17   9       82.00        7.66    181.02 o
 -13  17   9      697.49      466.24    209.76 o
 -11  17   9     3731.54     4405.97    605.86 o
  -9  17   9     3662.84     3654.90    629.23 o
  -7  17   9      618.57      647.98    205.44 o
  -5  17   9       53.66       91.65    177.25 o
  -3  17   9        0.32      146.39    190.88 o
  -1  17   9     1839.41     2134.60    290.12 o
   1  17   9     6432.95     5688.00    536.10 o
   3  17   9     4959.47     4955.68    934.40 o
   5  17   9      231.88      -62.22    335.61 o
   7  17   9     1548.65     1582.65    375.22 o
   9  17   9     2430.88     2167.59    375.18 o
  11  17   9      431.36      520.24    200.69 o
 -10  18   9     1192.58     1280.13    234.05 o
  -8  18   9     2357.98     2078.77    289.96 o
  -6  18   9     2721.13     2685.92    324.84 o
  -4  18   9     2911.57     2178.64    331.75 o
  -2  18   9     2881.40     3085.46    347.63 o
   0  18   9     2236.60     2668.42    339.08 o
   2  18   9      828.58     1008.88    477.54 o
   4  18   9        0.51       60.92    179.22 o
   6  18   9      633.29      512.99    292.70 o
   8  18   9      840.71     1248.17    247.95 o
 -34   0  10      275.46     -197.77    474.60 o
 -32   0  10     1793.63     1890.67    613.49 o
 -30   0  10     7060.09     6133.32    961.84 o
 -28   0  10     2723.75     2838.55    839.18 o
 -26   0  10     6232.76     5811.88    886.30 o
 -24   0  10    59567.06    57048.02   5517.34 o
 -22   0  10   103153.64   120345.05  17130.49 o
 -20   0  10    65496.28    69158.56   6603.90 o
 -18   0  10    12128.78    13169.37   1118.06 o
 -16   0  10     7555.78     8238.21   1146.30 o
 -14   0  10    37752.81    40464.45   3139.56 o
 -12   0  10    80927.98    85486.44   6498.69 o
 -10   0  10    60797.65    81159.91  13465.48 o
  -8   0  10     5163.50     5940.25    659.40 o
  -6   0  10       79.46      109.47    170.59 o
  -4   0  10    40364.60    40101.51   3091.87 o
  -2   0  10   508393.75   487419.81  36391.26 o
   2   0  10   663132.63   682922.63  51159.25 o
   4   0  10    29031.18    25066.98   2211.45 o
   6   0  10    35660.66    32864.95   2497.33 o
   8   0  10    76205.52    69322.52   4453.78 o
  10   0  10     3594.10     3618.28    349.78 o
  12   0  10    40061.19    40223.86   3791.56 o
  14   0  10    67907.27    79055.60  13521.14 o
  16   0  10    35164.75    43579.44   5827.19 o
  18   0  10    12155.86    11630.52   1299.76 o
  20   0  10     2352.89     2679.12    685.05 o
  22   0  10      145.17      763.28    445.28 o
  24   0  10      501.36      748.55    429.40 o
  26   0  10       18.28      341.09    407.36 o
  28   0  10     1047.91      315.05    431.44 o
  30   0  10     2434.61     2230.26   1087.51 o
 -33   1  10      351.34      926.73    457.31 o
 -31   1  10     1380.84     1416.48    399.17 o
 -29   1  10     2029.30     2688.61    440.98 o
 -27   1  10     3262.82     3157.06    463.23 o
 -25   1  10     3195.95     3690.54    477.49 o
 -23   1  10     2856.83     2444.36    446.19 o
 -21   1  10     2540.56     2358.46    299.56 o
 -19   1  10     6369.35     7642.84   1414.22 o
 -17   1  10     9568.39    11898.81   1063.15 o
 -15   1  10    34182.12    32107.21   1773.75 o
 -13   1  10    80734.52    83381.34   4874.52 o
 -11   1  10   120035.33   126920.76   6714.85 o
  -9   1  10   118833.73   116481.46   7572.36 o
  -7   1  10   110344.16   116341.95   6788.72 o
  -5   1  10    39236.11    37576.44   2252.95 o
  -3   1  10    11717.08    10766.98    650.36 o
  -1   1  10    44359.79    44065.69   2600.41 o
   1   1  10    69371.99    70832.82   4175.88 o
   3   1  10    20984.59    20554.34   1259.84 o
   5   1  10    33491.59    38936.44   2596.18 o
   7   1  10    51834.54    52815.53   2903.99 o
   9   1  10    61069.20    59651.65   2977.58 o
  11   1  10    35884.67    32918.15   1821.74 o
  13   1  10    11094.25    11438.94   1002.58 o
  15   1  10      624.90      521.49    241.08 o
  17   1  10       16.73       83.40    221.59 o
  19   1  10        7.78     -200.10    215.92 o
  21   1  10      353.78      503.57    267.09 o
  23   1  10       85.96      469.52    286.75 o
  25   1  10       80.36      112.72    270.38 o
  27   1  10       44.80      128.86    286.78 o
  29   1  10        0.01       56.31    289.54 o
 -34   2  10        5.61      296.13    375.74 o
 -32   2  10     4239.00     5979.17    663.60 o
 -30   2  10    14994.45    15638.09   1280.90 o
 -28   2  10    13690.30    11786.92   1339.80 o
 -26   2  10      153.94      245.89    327.53 o
 -24   2  10     7811.88     9018.11   1369.46 o
 -22   2  10     8851.91     7559.71    607.97 o
 -20   2  10       14.31       62.97    191.28 o
 -18   2  10    28922.47    30691.75   1874.38 o
 -16   2  10    84070.24    83547.09   4970.96 o
 -14   2  10    61078.74    61312.40   3295.32 o
 -12   2  10    15287.13    16396.38   1032.50 o
 -10   2  10    23488.85    24149.22   1330.99 o
  -8   2  10   147649.33   145751.41   8461.13 o
  -6   2  10   246986.14   244204.19  15806.74 o
  -4   2  10    93977.23    96001.06   7185.42 o
  -2   2  10      574.96      548.59    135.50 o
   0   2  10    52700.67    51065.48   3004.29 o
   2   2  10    39221.55    35276.33   2127.98 o
   4   2  10    17884.36    19597.92   1076.05 o
   6   2  10   232461.27   228488.91  11994.84 o
   8   2  10   297586.50   300136.72  17377.52 o
  10   2  10    91490.20    86552.50   4611.11 o
  12   2  10     1830.24     1675.25    263.77 o
  14   2  10     8742.89     7540.77    645.03 o
  16   2  10     6135.66     6469.45    589.97 o
  18   2  10      279.35      541.53    296.63 o
  20   2  10     1102.17      790.36    273.82 o
  22   2  10        7.25      -61.21    247.02 o
  24   2  10      190.73     -164.73    262.14 o
  26   2  10       85.26     -191.16    263.69 o
  28   2  10       56.74      -27.92    277.43 o
  30   2  10      716.54     1230.81    363.48 o
 -33   3  10       69.24       85.98    332.47 o
 -31   3  10      457.69      630.07    350.06 o
 -29   3  10     1234.83     1739.67    395.21 o
 -27   3  10      323.49        3.61    296.21 o
 -25   3  10      271.92      578.42    297.03 o
 -23   3  10     6257.32     7219.15    592.06 o
 -21   3  10    18542.39    23237.62   2412.82 o
 -19   3  10    21860.83    23606.64   1670.11 o
 -17   3  10    11934.87    11396.07   1067.68 o
 -15   3  10     2586.24     2918.51    312.56 o
 -13   3  10     4265.60     3837.85    300.86 o
 -11   3  10    24876.20    25348.14   1687.44 o
  -9   3  10    15200.44    14453.65    900.96 o
  -7   3  10     1406.75     1466.53    177.66 o
  -5   3  10    25887.87    26715.47   1437.97 o
  -3   3  10    69466.62    67317.67   3611.38 o
  -1   3  10    88513.30    85104.02   5042.65 o
   1   3  10    47366.73    43159.11   2552.95 o
   3   3  10    23314.19    24113.01   1471.27 o
   5   3  10      421.62      471.77    112.77 o
   7   3  10     7003.88     7057.91    467.41 o
   9   3  10    19655.24    19662.69   1116.33 o
  11   3  10     8362.78     7586.29    501.86 o
  13   3  10      228.69      245.49    154.88 o
  15   3  10     5175.15     4605.41    465.50 o
  17   3  10    14610.18    14646.75   1112.44 o
  19   3  10     7550.11     7478.69    672.71 o
  21   3  10     1909.18     2064.41    350.73 o
  23   3  10       24.28      -79.42    256.47 o
  25   3  10      433.50      449.00    289.00 o
  27   3  10     1074.84     1435.01    364.41 o
  29   3  10      676.08      754.93    336.31 o
 -32   4  10     1234.26      919.02    427.30 o
 -30   4  10     5265.42     4772.69    682.13 o
 -28   4  10     2905.80     2499.59    502.77 o
 -26   4  10     1179.95     1730.16    500.90 o
 -24   4  10    13999.95    15414.27   1085.92 o
 -22   4  10    15055.46    17522.87   1167.43 o
 -20   4  10      161.24      382.94    221.44 o
 -18   4  10    31304.29    31146.56   2133.86 o
 -16   4  10    29048.63    30811.46   1876.24 o
 -14   4  10      203.32       81.52    161.04 o
 -12   4  10    11222.61    11008.03    757.57 o
 -10   4  10     6518.75     7230.48    510.37 o
  -8   4  10     7791.65     7666.76    528.70 o
  -6   4  10    84177.37    87811.97   5092.98 o
  -4   4  10    50774.60    47554.70   2558.52 o
  -2   4  10     4076.88     4535.53    354.53 o
   0   4  10    77854.23    78868.41   4179.59 o
   2   4  10    61413.14    62292.28   3696.40 o
   4   4  10      500.68      351.67    114.38 o
   6   4  10    66772.30    68910.87   3386.09 o
   8   4  10    92877.23    90078.02   5292.82 o
  10   4  10    20902.07    21387.06   1315.68 o
  12   4  10     6398.65     7060.39    466.02 o
  14   4  10    18894.43    19385.75   1328.52 o
  16   4  10     5717.00     6346.10    732.23 o
  18   4  10      834.71      498.31    260.34 o
  20   4  10     2765.21     3368.48    462.26 o
  22   4  10      306.09       36.14    255.82 o
  24   4  10      598.92      643.48    301.89 o
  26   4  10      941.13     1067.15    345.86 o
  28   4  10       16.47       -1.79    297.00 o
  30   4  10      303.06      461.12    355.59 o
 -33   5  10      393.21      582.67    426.95 o
 -31   5  10     1326.46     1818.33    475.99 o
 -29   5  10     1036.21     1163.18    547.30 o
 -27   5  10      104.27      371.62    297.23 o
 -25   5  10     1371.87     1688.87    350.91 o
 -23   5  10    12086.77    12035.49    987.76 o
 -21   5  10    24290.88    26206.72   1840.52 o
 -19   5  10    32733.41    30423.12   2121.75 o
 -17   5  10    23653.67    24342.16   1480.68 o
 -15   5  10     4951.49     6046.04    624.20 o
 -13   5  10     5895.21     6322.87    613.45 o
 -11   5  10    11806.74    12100.48    837.39 o
  -9   5  10     7080.75     6173.80    416.90 o
  -7   5  10     2299.83     2503.13    223.80 o
  -5   5  10    71335.46    70648.59   4635.59 o
  -3   5  10   129369.17   138027.36   8953.39 o
  -1   5  10   166742.67   161442.25   9371.52 o
   1   5  10   109178.18   110747.55   5896.53 o
   3   5  10    22315.92    23916.73   1600.65 o
   5   5  10      168.68      147.13    100.36 o
   7   5  10     7364.56     6627.61    789.54 o
   9   5  10    10408.64    10691.70    676.35 o
  11   5  10     3334.71     3518.92    298.98 o
  13   5  10       31.70      294.83    126.48 o
  15   5  10     4490.06     4728.33    365.61 o
  17   5  10    13391.47    13434.02    860.17 o
  19   5  10    10885.35    10591.38    994.05 o
  21   5  10     3664.81     3950.71    472.39 o
  23   5  10      102.89      645.76    300.85 o
  25   5  10      866.82      790.26    314.89 o
  27   5  10     2042.48     1626.17    494.16 o
  29   5  10     1232.95      816.91    491.26 o
 -32   6  10       13.87      -90.36    370.92 o
 -30   6  10      694.91      561.63    389.77 o
 -28   6  10        1.58     -224.78    269.33 o
 -26   6  10     5814.77     5770.79    610.91 o
 -24   6  10    22255.78    21943.51   1612.85 o
 -22   6  10    17550.76    20353.21   2176.18 o
 -20   6  10      322.99      162.66    253.10 o
 -18   6  10     5084.57     5063.73    626.64 o
 -16   6  10      102.17        4.62    242.25 o
 -14   6  10    34428.16    37364.21   2561.24 o
 -12   6  10   156637.66   154801.70  10229.58 o
 -10   6  10   187634.55   188081.66  12395.36 o
  -8   6  10    43803.93    42700.07   2539.15 o
  -6   6  10       16.01      -11.11    140.88 o
  -4   6  10      451.05      268.62    156.00 o
  -2   6  10    21752.39    24103.64   1791.74 o
   0   6  10   143995.19   145294.80   7793.19 o
   2   6  10   150837.95   156821.09  10199.74 o
   4   6  10    30558.15    29697.05   1501.11 o
   6   6  10       30.78       32.41    103.05 o
   8   6  10       52.52      274.71    168.50 o
  10   6  10    11194.18    11654.60    707.29 o
  12   6  10    44285.61    47728.60   3104.64 o
  14   6  10    27664.63    29082.92   2361.69 o
  16   6  10     3349.74     3069.79    506.52 o
  18   6  10     2074.31     2314.35    264.97 o
  20   6  10     4741.38     4481.83    575.01 o
  22   6  10      470.32      245.93    322.28 o
  24   6  10      904.43     1372.46    394.47 o
  26   6  10     1264.68      998.67    373.27 o
  28   6  10      101.36     -140.58    317.05 o
 -31   7  10     2292.78     1799.81    476.79 o
 -29   7  10     2788.82     2831.61    439.82 o
 -27   7  10     3278.01     3286.60    468.24 o
 -25   7  10     1643.54     2103.28    467.20 o
 -23   7  10      779.88      725.69    395.51 o
 -21   7  10       36.84      -80.09    247.60 o
 -19   7  10        0.15      -98.23    236.56 o
 -17   7  10     3634.64     3904.95    455.05 o
 -15   7  10    29566.82    29132.04   2026.50 o
 -13   7  10   100311.19    98650.70   6488.43 o
 -11   7  10   160523.48   160994.80  10633.83 o
  -9   7  10   132818.36   136812.11   9038.38 o
  -7   7  10    84853.82    84254.44   5541.05 o
  -5   7  10    13056.52    14416.78    938.63 o
  -3   7  10     1130.46     1331.00    308.83 o
  -1   7  10     1235.57      967.43    170.48 o
   1   7  10    12900.41    12455.72    833.08 o
   3   7  10    23757.91    22232.05   1159.03 o
   5   7  10    40265.25    41760.15   2272.89 o
   7   7  10    73884.76    75663.40   4466.90 o
   9   7  10    70699.24    73860.08   4855.89 o
  11   7  10    39570.60    38505.46   2278.99 o
  13   7  10    13336.13    12805.02    872.71 o
  15   7  10      237.78     -115.05    130.84 o
  17   7  10     1550.07     1419.02    202.02 o
  19   7  10     2490.99     2665.64    278.44 o
  21   7  10     1130.28      907.10    308.47 o
  23   7  10       31.67     -293.70    293.70 o
  25   7  10      511.00      864.32    365.43 o
  27   7  10      538.10       21.74    390.10 o
 -30   8  10     1056.90     1187.86    361.13 o
 -28   8  10      606.08      814.07    380.68 o
 -26   8  10        7.20      333.47    305.01 o
 -24   8  10       99.64      219.02    343.60 o
 -22   8  10     3774.28     4203.36    483.24 o
 -20   8  10    33836.32    35362.54   2448.67 o
 -18   8  10    79947.05    81053.65   5422.23 o
 -16   8  10    56602.92    52308.01   4064.30 o
 -14   8  10     3959.10     6101.63    570.57 o
 -12   8  10     8711.75     6215.93   1417.67 o
 -10   8  10    12974.57    12941.51   1495.06 o
  -8   8  10    12557.56    12720.07    976.42 o
  -6   8  10   126984.70   128215.86   7482.04 o
  -4   8  10   178464.58   216526.38  14060.48 o
  -2   8  10   100846.54   102874.97   5947.40 o
   0   8  10    24136.96    17953.17   3274.91 o
   2   8  10    10353.84    11109.59    687.88 o
   4   8  10    14518.07    13055.62    793.60 o
   6   8  10    38732.14    40136.71   3005.25 o
   8   8  10    25965.51    26440.10   1646.74 o
  10   8  10      338.49      140.08    139.43 o
  12   8  10     4973.05     4647.84    511.53 o
  14   8  10     1607.99     1777.66    218.92 o
  16   8  10     3121.36     3044.78    391.25 o
  18   8  10    17373.20    20451.74   2365.83 o
  20   8  10    14060.58    14620.22    987.36 o
  22   8  10     1332.14     1169.11    331.89 o
  24   8  10      851.99      767.85    322.15 o
  26   8  10     2264.48     3004.57    508.93 o
 -29   9  10      110.28      -74.73    299.29 o
 -27   9  10      523.80     1007.64    347.29 o
 -25   9  10     1752.32     1238.79    345.74 o
 -23   9  10     4271.69     3620.40    575.97 o
 -21   9  10    10300.97     9297.07    825.54 o
 -19   9  10    14381.89    16763.24   1301.76 o
 -17   9  10    12055.80    11746.61    955.04 o
 -15   9  10     8688.99     7993.22    705.18 o
 -13   9  10     2566.16     2506.53    361.00 o
 -11   9  10      213.78      247.73    195.29 o
  -9   9  10     3577.66     3889.66    434.85 o
  -7   9  10    24258.58    23206.02   1903.72 o
  -5   9  10    53053.14    56099.22   3280.26 o
  -3   9  10    58190.84    63012.69   3739.00 o
  -1   9  10    42787.11    44313.86   2661.66 o
   1   9  10    32378.57    33021.34   1851.61 o
   3   9  10    14552.96    15864.27    934.41 o
   5   9  10     7850.81     7451.22    570.17 o
   7   9  10     4459.11     4158.76    433.86 o
   9   9  10      881.92      682.08    286.37 o
  11   9  10      174.73      220.57    140.65 o
  13   9  10      968.82      647.34    165.00 o
  15   9  10     4004.42     4224.14    369.93 o
  17   9  10     5683.55     5220.14    423.13 o
  19   9  10     3603.25     3701.37    395.07 o
  21   9  10      915.25      731.17    380.68 o
  23   9  10        4.87      125.59    321.04 o
  25   9  10      119.58        7.79    333.63 o
 -28  10  10      290.79      223.08    301.78 o
 -26  10  10     2079.33     2669.88    438.77 o
 -24  10  10     3573.80     4882.05    560.05 o
 -22  10  10      176.65      -46.17    399.22 o
 -20  10  10     7107.22     7148.58    682.47 o
 -18  10  10    21531.63    17475.77   1573.44 o
 -16  10  10     2674.54     2354.53    376.60 o
 -14  10  10    22385.13    21624.81   1684.64 o
 -12  10  10    84641.75    92056.98   6092.72 o
 -10  10  10    85478.23    83320.52   5569.16 o
  -8  10  10    18465.52    18515.57   1365.80 o
  -6  10  10     7609.38     7817.14    677.83 o
  -4  10  10    25713.90    23812.86   1469.04 o
  -2  10  10     7536.36     7334.51    660.66 o
   0  10  10     1507.57     1520.04    222.75 o
   2  10  10     9177.61     8439.20    978.45 o
   4  10  10     5178.81     5495.85    405.80 o
   6  10  10      141.98       62.80    131.27 o
   8  10  10     1243.32     1515.48    246.64 o
  10  10  10    11544.95    11180.75    780.32 o
  12  10  10    18811.45    19148.65   1570.67 o
  14  10  10     8351.57     8214.71    693.19 o
  16  10  10       89.98       73.95    148.69 o
  18  10  10     8372.44     7622.02    619.75 o
  20  10  10     8715.92     9815.14    657.29 o
  22  10  10     1012.54     2067.78    440.71 o
  24  10  10      746.87      705.28    364.70 o
 -27  11  10       65.82      192.77    315.26 o
 -25  11  10        4.66     -155.92    287.51 o
 -23  11  10      156.48       10.24    268.19 o
 -21  11  10      198.79      147.82    244.69 o
 -19  11  10      141.42     -100.19    234.85 o
 -17  11  10      176.46      283.75    229.22 o
 -15  11  10     1187.33     1116.79    414.95 o
 -13  11  10     1357.44      906.62    255.43 o
 -11  11  10      153.06      457.99    225.21 o
  -9  11  10       33.60      183.69    204.19 o
  -7  11  10      505.52      250.18    178.75 o
  -5  11  10     1230.26     1056.80    247.98 o
  -3  11  10        7.75     -111.42    139.37 o
  -1  11  10     1820.37     1551.25    205.92 o
   1  11  10     2364.51     2499.82    249.70 o
   3  11  10     2623.14     3462.20    450.37 o
   5  11  10      152.17      161.74    145.67 o
   7  11  10      650.09      245.77    209.20 o
   9  11  10       34.74      231.94    150.65 o
  11  11  10       10.73      309.75    227.63 o
  13  11  10      199.36      427.73    228.68 o
  15  11  10      587.13      201.69    199.23 o
  17  11  10      174.35      156.45    162.35 o
  19  11  10       11.05      204.63    174.62 o
  21  11  10        2.67     -180.41    180.41 o
  23  11  10       67.24     -241.65    364.15 o
 -26  12  10      945.74     1092.75    345.23 o
 -24  12  10     1430.23     1247.66    358.70 o
 -22  12  10       16.46      -27.78    238.27 o
 -20  12  10     3693.18     3328.43    719.56 o
 -18  12  10     8436.44     9412.87    836.83 o
 -16  12  10     1735.12      993.24    336.55 o
 -14  12  10    10584.31     9929.28    856.39 o
 -12  12  10    61092.10    58700.50   3952.90 o
 -10  12  10    56955.71    59498.20   4022.36 o
  -8  12  10    11469.86    11661.47    938.11 o
  -6  12  10     2737.00     2233.84    376.89 o
  -4  12  10    14415.03    15068.33   1222.54 o
  -2  12  10     5608.94     6254.25    514.32 o
   0  12  10     1072.12     1343.68    321.04 o
   2  12  10     8730.33     8860.57    591.53 o
   4  12  10     4754.40     5703.28    457.01 o
   6  12  10     1327.38     1341.11    224.02 o
   8  12  10     1435.64     1349.71    221.11 o
  10  12  10     6252.86     5931.57    488.98 o
  12  12  10    12000.53    11451.14    827.82 o
  14  12  10     4682.40     5112.47    581.46 o
  16  12  10      308.10      364.23    229.09 o
  18  12  10     5099.95     4759.40    491.92 o
  20  12  10     4639.95     5010.11    826.87 o
  22  12  10      633.93      688.74    238.40 o
 -25  13  10      323.24       32.48    243.44 o
 -23  13  10     2284.83      997.96    282.20 o
 -21  13  10     3692.26     3770.81   1267.64 o
 -19  13  10     3567.73     3668.35    480.59 o
 -17  13  10     3343.60     4069.69    510.81 o
 -15  13  10     2746.38     2077.94    467.56 o
 -13  13  10     1680.08     1058.87    444.72 o
 -11  13  10      357.79       41.12    177.94 o
  -9  13  10       16.40      110.24    185.67 o
  -7  13  10      278.30      214.89    218.28 o
  -5  13  10     3298.75     3869.30    370.95 o
  -3  13  10    14901.63    15302.87   1148.14 o
  -1  13  10    23467.46    24115.54   1535.00 o
   1  13  10    21979.50    23194.12   1463.10 o
   3  13  10    11195.88    10178.66   1174.29 o
   5  13  10     1448.43     1379.97    226.40 o
   7  13  10      397.86      372.19    174.08 o
   9  13  10     1036.48     1129.87    277.49 o
  11  13  10       58.35      -46.70    208.47 o
  13  13  10      942.69      948.77    204.85 o
  15  13  10     1355.77     1373.01    231.07 o
  17  13  10      937.06      908.95    233.89 o
  19  13  10      531.82      651.41    213.30 o
  21  13  10      182.36      298.14    196.91 o
 -22  14  10      483.97      272.96    218.91 o
 -20  14  10     5862.47     6740.72    775.32 o
 -18  14  10    12487.39    10713.29    970.00 o
 -16  14  10     8169.95     8851.25    788.68 o
 -14  14  10      283.31     -205.44    205.44 o
 -12  14  10     3063.52     3349.81    467.20 o
 -10  14  10     1342.72     1055.47    227.80 o
  -8  14  10     5108.32     6096.44    519.32 o
  -6  14  10    36022.50    18344.80   2213.56 o
  -4  14  10    44382.81    43315.22   4292.19 o
  -2  14  10    15177.93    15718.90   1046.80 o
   0  14  10      683.04      394.34    195.20 o
   2  14  10       64.67      194.33    188.13 o
   4  14  10     3070.35     3117.09    328.66 o
   6  14  10     8393.97     8454.02    636.46 o
   8  14  10     5661.16     5513.66    469.44 o
  10  14  10      437.14      570.20    299.36 o
  12  14  10      353.26      154.67    165.23 o
  14  14  10      202.39       81.87    162.74 o
  16  14  10      505.83      624.03    202.64 o
  18  14  10     2525.05     1802.74    289.79 o
 -19  15  10       81.39      -60.55    195.74 o
 -17  15  10      949.32      382.80    200.12 o
 -15  15  10     4203.00     3763.03    651.49 o
 -13  15  10     7166.75     7634.40    784.85 o
 -11  15  10     9607.13     9654.24    738.37 o
  -9  15  10    13470.40    16707.58   1673.33 o
  -7  15  10    13655.31    14396.91    989.34 o
  -5  15  10     7720.43     7069.41    573.11 o
  -3  15  10      690.54      436.29    191.05 o
  -1  15  10      334.00      165.26    172.30 o
   1  15  10      305.12      187.84    265.74 o
   3  15  10      744.70      502.37    191.30 o
   5  15  10     7676.65     9325.67    796.59 o
   7  15  10    13211.85    14401.43    951.64 o
   9  15  10    10323.11     9231.81   1120.13 o
  11  15  10     4188.32     3899.49    471.50 o
  13  15  10      564.99      376.27    268.83 o
  15  15  10       11.73     -138.15    178.23 o
  17  15  10      167.48      176.82    198.38 o
 -18  16  10       32.51     -145.78    179.06 o
 -16  16  10      162.07      234.48    196.57 o
 -14  16  10     3365.86     4126.55    409.14 o
 -12  16  10     9136.05    10538.86   1586.90 o
 -10  16  10     6697.25     7452.73    597.97 o
  -8  16  10     1044.27     1213.72    234.41 o
  -6  16  10      219.90      338.90    186.10 o
  -4  16  10      283.66      -29.64    167.10 o
  -2  16  10     1460.51     1805.54    288.70 o
   0  16  10     9899.86     9483.24    793.39 o
   2  16  10    11508.32    12398.73    969.66 o
   4  16  10     3800.33     3698.60    412.19 o
   6  16  10        4.22     -107.22    159.82 o
   8  16  10      144.10       43.77    167.86 o
  10  16  10      219.53      422.25    184.94 o
  12  16  10     1617.80     1137.31    246.09 o
  14  16  10     1824.65     1884.27    297.80 o
 -13  17  10       22.24      -79.04    185.42 o
 -11  17  10       68.35     -147.87    173.26 o
  -9  17  10       21.30     -179.92    179.92 o
  -7  17  10      117.78     -116.91    194.09 o
  -5  17  10      987.85      797.73    217.59 o
  -3  17  10     3846.78     3287.73    507.74 o
  -1  17  10     6999.00     7570.21    677.10 o
   1  17  10     5639.48     5967.32    567.06 o
   3  17  10     1558.37     1288.53    255.80 o
   5  17  10       36.56      131.48    182.05 o
   7  17  10     1068.07     1316.38    311.46 o
   9  17  10      698.35      363.87    355.79 o
  11  17  10       36.52      -23.66    181.60 o
  -8  18  10     1229.74     1525.49    253.56 o
  -6  18  10     2993.06     2653.22    323.96 o
  -4  18  10     1276.24     1244.68    251.26 o
  -2  18  10      284.19      217.21    205.20 o
   0  18  10     3211.63     3703.19    553.19 o
   2  18  10     1994.81     1129.86    289.22 o
   4  18  10       10.10       48.78    183.15 o
 -33   1  11     1069.49      927.28    373.37 o
 -31   1  11     7301.88     8459.27    811.70 o
 -29   1  11     8541.89     9587.24    870.38 o
 -27   1  11      650.41      830.19    324.67 o
 -25   1  11     4150.28     4470.89    525.11 o
 -23   1  11     8968.28     9931.40    864.91 o
 -21   1  11     4017.82     4487.65    497.90 o
 -19   1  11      735.75      803.46    221.42 o
 -17   1  11     2799.77     3769.13    465.11 o
 -15   1  11    32010.43    33669.77   1834.17 o
 -13   1  11    49951.49    49544.99   2689.47 o
 -11   1  11    10714.79    10730.27    661.68 o
  -9   1  11    30542.20    29327.44   1602.47 o
  -7   1  11   163341.41   158753.19  10464.90 o
  -5   1  11    46498.65    44749.38   2437.15 o
  -3   1  11    46032.89    46653.93   3094.27 o
  -1   1  11   389900.56   396091.22  22982.96 o
   1   1  11   493086.03   478270.25  27766.49 o
   3   1  11   106820.52   107310.02   5753.03 o
   5   1  11     3730.97     4278.20    327.61 o
   7   1  11    36345.39    36493.11   1998.70 o
   9   1  11    11265.69    12120.76    779.22 o
  11   1  11     1356.09     1155.38    216.37 o
  13   1  11    13320.27    12187.11    935.87 o
  15   1  11     4462.35     5162.10    509.37 o
  17   1  11      547.82      243.08    240.42 o
  19   1  11     1720.81     1542.53    317.03 o
  21   1  11     6036.81     6090.85    603.49 o
  23   1  11     8042.37     7250.95    679.26 o
  25   1  11     3302.64     3957.58    491.90 o
  27   1  11        9.08     -161.40    280.05 o
  29   1  11     1158.85      996.87    349.13 o
 -32   2  11       13.65      355.49    348.16 o
 -30   2  11      192.59      588.64    348.81 o
 -28   2  11     1280.44     1902.50    403.99 o
 -26   2  11     1847.28     1391.43    509.22 o
 -24   2  11      287.26      331.89    289.38 o
 -22   2  11      323.22      279.79    219.41 o
 -20   2  11      976.58      658.01    233.33 o
 -18   2  11     2869.59     3150.56    348.00 o
 -16   2  11      383.77      602.29    205.35 o
 -14   2  11     4510.86     5349.76    393.18 o
 -12   2  11    41227.39    40987.41   2244.06 o
 -10   2  11   101579.52   101983.45   5465.62 o
  -8   2  11    90353.66    92807.66   5455.77 o
  -6   2  11    55416.58    51132.06   2714.21 o
  -4   2  11    21652.34    21503.22   1744.69 o
  -2   2  11     5011.26     5026.35    379.76 o
   0   2  11    10910.24    12295.25    742.13 o
   2   2  11     8803.87     9119.73    579.80 o
   4   2  11    11412.16    11364.45    768.60 o
   6   2  11    24281.36    26653.68   1668.40 o
   8   2  11    68167.07    66654.97   3961.64 o
  10   2  11    62704.42    60514.02   3991.80 o
  12   2  11    45289.03    49660.43   2691.32 o
  14   2  11    26278.29    26229.07   2559.90 o
  16   2  11     3925.71     3390.34    404.94 o
  18   2  11      372.31      237.20    243.05 o
  20   2  11       10.80      202.50    253.98 o
  22   2  11        2.13     -159.42    254.00 o
  24   2  11      381.92      999.60    315.60 o
  26   2  11      886.90      480.90    303.94 o
  28   2  11      707.15      452.65    299.95 o
 -33   3  11      220.82     -405.95    465.04 o
 -31   3  11     3298.22     3842.17    609.70 o
 -29   3  11     3554.98     2022.52    415.09 o
 -27   3  11      120.46      318.04    310.44 o
 -25   3  11     4335.91     4391.78    687.20 o
 -23   3  11     3560.45     3463.55    515.95 o
 -21   3  11     1298.55     1237.01    269.12 o
 -19   3  11    15380.83    16170.62   1082.41 o
 -17   3  11    13501.05    13890.57    946.78 o
 -15   3  11     1430.33     1759.57    257.39 o
 -13   3  11     1661.20     1704.43    215.09 o
 -11   3  11    15783.93    15913.08    922.10 o
  -9   3  11   161183.14   149651.86   8812.93 o
  -7   3  11   353935.75   352402.69  20316.20 o
  -5   3  11   241323.33   253951.41  13432.26 o
  -3   3  11    35974.61    35860.03   1962.13 o
  -1   3  11     4369.09     4860.08    356.23 o
   1   3  11    10503.75    10204.75    635.34 o
   3   3  11    17980.20    19878.37   1207.64 o
   5   3  11   157990.03   162849.61   8709.08 o
   7   3  11   218022.38   221057.05  16587.17 o
   9   3  11   115864.04   124939.30   7312.91 o
  11   3  11    22540.44    23169.96   1290.92 o
  13   3  11    11006.69     9545.60    932.49 o
  15   3  11    13269.14    13749.12   1204.17 o
  17   3  11    18446.95    18851.64   1410.25 o
  19   3  11    11413.45    11379.47   1057.57 o
  21   3  11      698.21      169.07    261.97 o
  23   3  11      227.38       11.95    259.39 o
  25   3  11       18.68      246.73    281.87 o
  27   3  11      348.71       99.29    291.87 o
  29   3  11     1638.71     1887.66    390.47 o
 -32   4  11      323.15      -31.91    379.07 o
 -30   4  11     2141.07     2411.64    514.77 o
 -28   4  11     3110.83     3761.00    855.35 o
 -26   4  11     2601.30     1729.22    573.33 o
 -24   4  11      203.97      324.90    285.08 o
 -22   4  11     4174.43     5209.85    481.66 o
 -20   4  11    26981.47    25664.96   1774.75 o
 -18   4  11    40230.27    40008.58   3136.73 o
 -16   4  11    40303.89    41740.63   2806.08 o
 -14   4  11    17387.26    18671.60   1335.90 o
 -12   4  11     1094.91     1020.72    203.71 o
 -10   4  11     1072.31      919.22    188.68 o
  -8   4  11      319.43      332.04    134.66 o
  -6   4  11     7749.04     7719.11    501.64 o
  -4   4  11    56023.93    56248.75   3055.73 o
  -2   4  11   139973.97   140656.84   9130.91 o
   0   4  11   223887.80   219946.83  11742.19 o
   2   4  11   219872.81   213632.98  13982.78 o
   4   4  11   124484.62   122242.30   7077.12 o
   6   4  11    50729.89    53558.59   2683.83 o
   8   4  11     7690.33     8905.28    813.04 o
  10   4  11       19.59       46.81    102.80 o
  12   4  11      670.65      804.09    169.14 o
  14   4  11     5787.62     6136.85    436.54 o
  16   4  11    18202.89    17153.97   1271.88 o
  18   4  11    22775.54    20726.66   1702.08 o
  20   4  11    16339.88    17089.35   1264.51 o
  22   4  11     8434.89     8089.96    851.59 o
  24   4  11     3582.05     3550.75    642.71 o
  26   4  11      301.20      275.13    300.65 o
  28   4  11       90.68      226.90    304.97 o
 -31   5  11     3290.89     3925.44    625.60 o
 -29   5  11     1379.95      854.59    613.17 o
 -27   5  11     1358.58     1964.44    398.44 o
 -25   5  11     9638.76    10515.42    894.61 o
 -23   5  11     8906.24     9914.43    868.42 o
 -21   5  11        1.12       73.93    253.13 o
 -19   5  11     6029.54     7765.89    694.44 o
 -17   5  11     1026.14      994.88    270.97 o
 -15   5  11    22078.68    22739.20   1814.59 o
 -13   5  11    78904.84    81866.69   6243.74 o
 -11   5  11    55542.05    56953.21   4484.67 o
  -9   5  11     5622.87     5286.52    427.80 o
  -7   5  11     2786.94     3251.61    389.38 o
  -5   5  11       22.69      -24.04    146.60 o
  -3   5  11    79467.84    76645.09   4144.34 o
  -1   5  11   208113.50   208293.50  12256.86 o
   1   5  11   189559.19   195377.83  10422.14 o
   3   5  11    39357.19    40594.43   2376.79 o
   5   5  11        2.88       74.77    107.05 o
   7   5  11       30.91      138.42    102.76 o
   9   5  11    11780.58    15948.44   1594.31 o
  11   5  11    64067.91    66259.33   3919.71 o
  13   5  11    58284.73    57449.04   2991.63 o
  15   5  11    15382.52    16485.97    953.46 o
  17   5  11      406.32      373.17    256.47 o
  19   5  11      145.53      201.24    259.18 o
  21   5  11      881.08      829.99    306.14 o
  23   5  11     5262.24     4933.75    545.99 o
  25   5  11     4565.31     4862.15   1039.05 o
  27   5  11      685.46      646.63    325.80 o
 -32   6  11      147.78      589.14    414.21 o
 -30   6  11     1114.73     1508.63    449.51 o
 -28   6  11     3241.24     3234.45    465.71 o
 -26   6  11     3294.66     3204.75    452.52 o
 -24   6  11      779.39      598.10    295.22 o
 -22   6  11     1124.33     1050.93    317.61 o
 -20   6  11     7818.25     6584.17    621.98 o
 -18   6  11     6224.65     5928.41    585.11 o
 -16   6  11     1560.66     1226.40    400.46 o
 -14   6  11     4295.34     4719.15    494.77 o
 -12   6  11    42840.61    42244.25   4183.97 o
 -10   6  11    58712.99    63060.44   4209.51 o
  -8   6  11    81134.22    82797.49   4871.91 o
  -6   6  11    61192.21    63658.25   3761.67 o
  -4   6  11    13937.11    13896.65   1021.45 o
  -2   6  11      123.03      358.33    149.35 o
   0   6  11     2356.60     2258.16    451.25 o
   2   6  11     1361.85     1366.14    197.42 o
   4   6  11        3.70      -76.46    107.77 o
   6   6  11     8793.31    10210.40    626.20 o
   8   6  11    38279.93    37511.97   2286.63 o
  10   6  11    62244.86    61683.00   3324.82 o
  12   6  11    45496.43    46587.79   2751.65 o
  14   6  11    18958.03    18784.36   1052.72 o
  16   6  11     1909.92     1659.93    226.20 o
  18   6  11     1064.62      865.19    418.91 o
  20   6  11     1743.88     1238.33    321.48 o
  22   6  11      284.94      218.05    289.40 o
  24   6  11       52.94     -263.26    263.26 o
  26   6  11      623.47      262.90    311.18 o
  28   6  11      873.61      381.61    361.57 o
 -31   7  11     1234.45     1332.05    450.45 o
 -29   7  11      129.04      -60.87    293.76 o
 -27   7  11     2497.80     3525.53    482.26 o
 -25   7  11     8372.72     9637.41    841.11 o
 -23   7  11     2974.90     3637.33    463.58 o
 -21   7  11     2575.45     2965.45    415.71 o
 -19   7  11    31465.86    31033.64   2269.25 o
 -17   7  11    35573.55    35929.45   2481.33 o
 -15   7  11      583.70      500.74    251.13 o
 -13   7  11    19942.12    17887.99   1321.96 o
 -11   7  11    36927.12    40396.39   2728.97 o
  -9   7  11     3209.83     2821.04    359.91 o
  -7   7  11    19270.94    18446.62   1163.67 o
  -5   7  11    26025.84    26342.22   1613.88 o
  -3   7  11      120.68        9.13    145.06 o
  -1   7  11     9548.95    10674.46    734.51 o
   1   7  11     2704.13     2464.29    373.06 o
   3   7  11     9196.88    10296.02    960.17 o
   5   7  11    41126.08    41874.84   2752.21 o
   7   7  11    19775.65    19638.68   1181.29 o
   9   7  11       68.68      370.54    136.23 o
  11   7  11    17868.73    16339.04   1461.61 o
  13   7  11    17100.56    20243.36   1248.51 o
  15   7  11      307.47      331.62    147.60 o
  17   7  11     5645.45     5784.31    434.57 o
  19   7  11     8654.28     9197.66   1117.32 o
  21   7  11     3099.49     2520.89    406.47 o
  23   7  11        1.11     -354.54    354.54 o
  25   7  11      672.76      684.49    397.98 o
  27   7  11      135.48     -199.99    326.00 o
 -30   8  11       78.73     -110.43    301.27 o
 -28   8  11      631.64      757.00    348.64 o
 -26   8  11      501.95      370.06    318.44 o
 -24   8  11        1.65      297.29    279.67 o
 -22   8  11     1060.33      780.51    309.76 o
 -20   8  11     5595.50     5269.17    561.94 o
 -18   8  11     8419.05     8516.92    760.16 o
 -16   8  11     1760.44     2109.18    358.90 o
 -14   8  11     1348.55     1402.41    347.31 o
 -12   8  11    15274.22    14559.68   1538.79 o
 -10   8  11    24998.89    24010.00   1676.50 o
  -8   8  11    15838.30    15600.94   1181.91 o
  -6   8  11     2033.94     1602.80    319.55 o
  -4   8  11       18.34       76.44    156.91 o
  -2   8  11       77.97      136.04    149.18 o
   0   8  11     3596.91     3325.08    606.34 o
   2   8  11     6524.48     7162.51    556.56 o
   4   8  11     1001.24      794.69    216.81 o
   6   8  11     3050.63     3459.03    350.75 o
   8   8  11    12205.55    12202.58    821.40 o
  10   8  11    17743.54    19354.77   1133.63 o
  12   8  11    13557.89    12240.94   1041.00 o
  14   8  11     2716.99     3265.60    478.98 o
  16   8  11      248.23       41.95    149.01 o
  18   8  11     1032.88     1224.10    222.60 o
  20   8  11      865.90     1275.50    448.17 o
  22   8  11      455.82      633.50    355.71 o
  24   8  11        2.72      101.27    338.19 o
  26   8  11      131.95      -34.81    337.54 o
 -29   9  11      377.87      867.24    339.07 o
 -27   9  11     3436.00     4700.17    557.36 o
 -25   9  11     7827.00     8184.62    755.48 o
 -23   9  11      895.12     1398.40    335.66 o
 -21   9  11     9743.66     8443.93    748.14 o
 -19   9  11    43054.40    43140.02   3396.90 o
 -17   9  11    34228.04    35765.32   2469.93 o
 -15   9  11     1424.73      599.31    267.43 o
 -13   9  11    11535.33    11975.97    967.66 o
 -11   9  11    16419.06    13700.58   1731.49 o
  -9   9  11      370.25      228.36    195.96 o
  -7   9  11    16209.41    17224.59   1277.50 o
  -5   9  11    32824.08    33011.49   2624.69 o
  -3   9  11    20490.44    21519.36   1526.83 o
  -1   9  11     6643.68     5734.06    476.07 o
   1   9  11    13772.25    14574.29    846.07 o
   3   9  11    37035.20    36582.13   2195.73 o
   5   9  11    63174.50    64343.28   4147.60 o
   7   9  11    32126.47    30341.54   1842.73 o
   9   9  11       25.20     -186.63    186.63 o
  11   9  11    10657.62     9595.95    685.74 o
  13   9  11     6300.75     6694.70    526.05 o
  15   9  11      290.09      184.49    155.33 o
  17   9  11    12146.10    13074.32    907.35 o
  19   9  11    17914.39    17000.75   1130.54 o
  21   9  11     6606.83     6318.90    729.29 o
  23   9  11      341.33      620.37    396.71 o
  25   9  11      133.19      176.22    599.42 o
 -28  10  11      104.26     -177.29    290.82 o
 -26  10  11       38.27      110.77    292.20 o
 -24  10  11       15.01      -64.11    283.80 o
 -22  10  11      824.48      445.46    309.45 o
 -20  10  11     3449.49     3106.03    440.05 o
 -18  10  11     4770.42     4737.72    519.25 o
 -16  10  11     2104.25     1295.70    327.03 o
 -14  10  11      800.36      626.53    240.08 o
 -12  10  11      231.27      364.62    225.71 o
 -10  10  11     1759.00     1100.64    251.17 o
  -8  10  11    10832.95    10219.67   1076.42 o
  -6  10  11    15457.18    14944.73   1150.10 o
  -4  10  11    24757.89    13259.51   1460.49 o
  -2  10  11    25116.68    24097.42   1456.85 o
   0  10  11    21062.19    23259.10   1360.64 o
   2  10  11    15658.25    16291.58   1165.04 o
   4  10  11    17550.57    18121.68   1314.52 o
   6  10  11    20695.72    19422.54   1220.71 o
   8  10  11     8859.46     8117.59    599.58 o
  10  10  11     3016.92     4549.30    493.50 o
  12  10  11     3559.43     4142.69    432.46 o
  14  10  11     3167.97     2712.28    337.49 o
  16  10  11     3751.81     2980.99    456.72 o
  18  10  11     4354.95     3993.50    540.02 o
  20  10  11     2692.19     2516.55    308.04 o
  22  10  11      964.88      667.19    367.51 o
  24  10  11      251.00     -324.49    359.24 o
 -27  11  11     3076.55     3241.15    479.61 o
 -25  11  11     5269.71     4750.41    560.20 o
 -23  11  11     1275.87     1118.11    336.52 o
 -21  11  11     2701.72     2431.32    493.30 o
 -19  11  11    16162.95    19147.57   1731.98 o
 -17  11  11    10851.83    11195.80   1079.92 o
 -15  11  11     1486.07      696.21    240.85 o
 -13  11  11    41551.43    40825.45   2797.11 o
 -11  11  11    66747.62    65374.37   4403.26 o
  -9  11  11    39703.86    39509.68   3176.85 o
  -7  11  11     9568.32     9705.47    937.23 o
  -5  11  11     1484.31     1263.17    227.92 o
  -3  11  11     6353.10     8192.04    907.40 o
  -1  11  11    15679.67    16850.83   1064.15 o
   1  11  11     7649.56     7622.73    818.24 o
   3  11  11      481.88      201.59    146.09 o
   5  11  11      339.86      517.85    160.44 o
   7  11  11     4191.48     4587.66    394.67 o
   9  11  11    25908.02    24350.18   1663.15 o
  11  11  11    53567.60    49813.94   3128.72 o
  13  11  11    37796.27    39174.43   2327.09 o
  15  11  11     6918.31     7791.88    779.19 o
  17  11  11       93.24      119.03    164.50 o
  19  11  11     2164.26     2191.07    314.50 o
  21  11  11      431.53     1078.58    475.11 o
  23  11  11      393.35      626.72    676.49 o
 -26  12  11       21.25     -142.99    259.95 o
 -24  12  11       24.75     -241.97    241.97 o
 -22  12  11      302.58      370.57    255.60 o
 -20  12  11      792.04      794.27    275.75 o
 -18  12  11     1880.54     1502.28    394.39 o
 -16  12  11     6062.82     4888.16    959.12 o
 -14  12  11     9213.98     9374.15    947.61 o
 -12  12  11     6303.42     8798.03    783.74 o
 -10  12  11     1470.71     1234.96    514.45 o
  -8  12  11      490.73      392.73    195.86 o
  -6  12  11      807.28      582.26    195.01 o
  -4  12  11     4085.25     4399.08    431.35 o
  -2  12  11    21025.23    21860.74   1392.27 o
   0  12  11    27787.12    27677.84   1552.50 o
   2  12  11    19327.85    19752.78   1386.18 o
   4  12  11    18203.21    18784.53   1219.43 o
   6  12  11     8579.24     7493.00    888.82 o
   8  12  11     2379.09     2151.90    373.95 o
  10  12  11     2317.34     2287.70    280.25 o
  12  12  11     2923.49     2792.34    307.89 o
  14  12  11     2273.63     2124.77    277.78 o
  16  12  11     2098.90     1946.38    268.77 o
  18  12  11     1749.75     1671.99    252.16 o
  20  12  11     1433.85     1637.91    290.45 o
  22  12  11     1215.41      566.92    434.11 o
 -23  13  11       51.36      -82.63    239.58 o
 -21  13  11     4226.25     3230.03    669.90 o
 -19  13  11    13794.26    15545.20   1233.26 o
 -17  13  11     9842.44     9919.27    862.92 o
 -15  13  11      590.23      589.85    229.79 o
 -13  13  11     5399.97     4665.69    529.85 o
 -11  13  11     8606.58     7215.03    914.45 o
  -9  13  11       87.19     -171.01    171.01 o
  -7  13  11     8202.78     7560.32    592.90 o
  -5  13  11    13973.57    12609.67    902.21 o
  -3  13  11     7214.63     7107.69    569.89 o
  -1  13  11     2158.68     2234.99    280.22 o
   1  13  11     1693.84     2633.65    411.58 o
   3  13  11    10796.09     9216.05   1100.14 o
   5  13  11    19770.97    18753.54   1230.69 o
   7  13  11     7318.91     6242.10    750.17 o
   9  13  11        4.86      -46.94    159.05 o
  11  13  11     2906.57     3341.75    385.55 o
  13  13  11     2069.30     1897.94    269.19 o
  15  13  11      303.12      135.93    175.98 o
  17  13  11     5263.67     4487.57    513.12 o
  19  13  11     5842.23     6306.96    596.57 o
 -22  14  11      106.04      116.74    243.73 o
 -20  14  11      136.02      -22.25    219.55 o
 -18  14  11      256.97       63.44    293.05 o
 -16  14  11      269.62       89.93    312.12 o
 -14  14  11       22.82     -185.23    191.00 o
 -12  14  11      497.93      199.90    194.70 o
 -10  14  11     5551.79     5380.91    578.34 o
  -8  14  11    12643.78    12923.29    980.88 o
  -6  14  11     8897.81     9070.81    904.01 o
  -4  14  11     1140.95     1239.35    232.69 o
  -2  14  11      688.88      603.36    186.29 o
   0  14  11     3385.04     3687.94   1112.38 o
   2  14  11     2386.78     2839.08    315.58 o
   4  14  11        3.53      146.22    184.17 o
   6  14  11     1799.36     1494.38    332.69 o
   8  14  11     4039.87     3680.33    458.44 o
  10  14  11     4110.74     4014.59    538.77 o
  12  14  11     2185.10     1659.19    252.49 o
  14  14  11      667.87      314.66    200.59 o
  16  14  11      127.69      187.30    183.71 o
  18  14  11        0.54      -14.57    178.49 o
 -19  15  11     2331.16     2722.12    696.55 o
 -17  15  11      980.08      679.73    253.14 o
 -15  15  11      458.72      299.55    200.53 o
 -13  15  11     4435.00     4173.54    517.19 o
 -11  15  11     3824.80     3469.70    367.37 o
  -9  15  11        7.77       71.29    158.00 o
  -7  15  11     3837.63     3511.62    370.71 o
  -5  15  11     5518.81     6095.57    511.82 o
  -3  15  11      501.27      189.57    190.14 o
  -1  15  11     1418.26     1350.73    231.21 o
   1  15  11     1468.62     1338.61    249.36 o
   3  15  11      163.73       31.88    179.42 o
   5  15  11     3592.12     3819.18    371.73 o
   7  15  11     2721.14     2960.06    330.83 o
   9  15  11       18.28       92.71    216.79 o
  11  15  11     1847.53     1344.82    233.30 o
  13  15  11     1355.46     1213.29    238.64 o
  15  15  11       11.58      153.31    222.24 o
 -16  16  11      316.00      168.67    194.12 o
 -14  16  11        2.31     -167.84    183.02 o
 -12  16  11      862.59      789.65    223.91 o
 -10  16  11     3958.27     3847.74    381.51 o
  -8  16  11     6747.78     6901.96    572.29 o
  -6  16  11     5571.79     6544.53    623.63 o
  -4  16  11     1216.67     1060.65    222.11 o
  -2  16  11      303.11      371.87    194.02 o
   0  16  11     2040.94     2621.17    408.12 o
   2  16  11     1169.63     1327.32    261.28 o
   4  16  11       66.89      -29.80    174.09 o
   6  16  11     2333.44     2512.52    306.65 o
   8  16  11     3533.11     4224.80    399.15 o
  10  16  11     2746.46     2377.46    303.43 o
  12  16  11     1583.95     1271.86    243.31 o
 -13  17  11     3985.43     3732.55    427.65 o
 -11  17  11     3059.04     2509.49    418.31 o
  -9  17  11       16.01     -126.85    219.91 o
  -7  17  11     1117.09      872.65    231.99 o
  -5  17  11      622.35      477.32    202.77 o
  -3  17  11      721.54      814.01    225.64 o
  -1  17  11     7040.15     7058.56    626.88 o
   1  17  11     8084.97     8124.89    880.14 o
   3  17  11     2632.22     2448.58    532.71 o
   5  17  11      149.64     -144.04    218.77 o
   7  17  11        1.86      -65.95    178.72 o
   9  17  11      238.14      247.85    214.03 o
  -6  18  11       11.26      138.18    182.54 o
  -4  18  11     1100.44      969.76    241.91 o
  -2  18  11     4871.53     4733.70    697.09 o
   0  18  11     6738.22     7398.99    669.29 o
   2  18  11     4170.53     3242.35    393.19 o
 -32   0  12     4795.56     5608.52   1652.68 o
 -30   0  12     6216.73     5183.73    872.30 o
 -28   0  12     3004.11     2543.82    625.62 o
 -26   0  12     1845.52     2336.52    916.25 o
 -24   0  12     3238.65     3617.91   1862.47 o
 -22   0  12     7988.39    11582.41   1708.34 o
 -20   0  12     7189.05     8111.47   1515.67 o
 -18   0  12        7.65      -94.80    229.06 o
 -16   0  12    50582.83    51632.44   3965.90 o
 -14   0  12   104948.49   110135.94   8354.41 o
 -12   0  12    30444.90    31011.49   3244.44 o
 -10   0  12    12055.93    11720.84   1633.32 o
  -8   0  12   134458.42   117366.07   8768.00 o
  -6   0  12   104458.68    98932.48   7510.97 o
  -4   0  12     5702.92     6163.31    800.78 o
  -2   0  12   194031.91   190340.27  14344.49 o
   0   0  12   294018.16   288938.06  27087.20 o
   2   0  12   173984.41   166743.02  15372.85 o
   4   0  12    46288.27    46470.59   3570.40 o
   6   0  12     6288.49     6526.77    636.85 o
   8   0  12    26340.44    28210.67   1950.50 o
  10   0  12    46356.57    45073.12   4212.42 o
  12   0  12    31902.51    31297.50   3004.31 o
  14   0  12     1899.39     2168.42    460.18 o
  16   0  12        2.04     -103.58    314.69 o
  18   0  12     3277.24     2528.10    517.68 o
  20   0  12    16059.30    14704.22   1606.92 o
  22   0  12    26449.22    26205.17   2572.85 o
  24   0  12    19844.70    21034.50   2214.92 o
  26   0  12     5183.49     3876.53    698.39 o
  28   0  12      151.79     -278.46    407.07 o
 -33   1  12     1113.87     1130.87    389.64 o
 -31   1  12     1015.46      752.46    368.45 o
 -29   1  12      580.44      382.91    478.32 o
 -27   1  12      363.39      217.85    295.05 o
 -25   1  12     1189.21     1381.53    356.31 o
 -23   1  12      652.20      -37.12    286.82 o
 -21   1  12      147.66      567.01    292.19 o
 -19   1  12     2763.08     2519.85    390.71 o
 -17   1  12     6574.34     5465.46    525.58 o
 -15   1  12     1035.09     1231.59    207.71 o
 -13   1  12        0.53       31.44    146.16 o
 -11   1  12     3212.96     3493.77    301.76 o
  -9   1  12    11148.81    12007.97    810.50 o
  -7   1  12    23365.33    22726.57   1273.81 o
  -5   1  12    31420.84    29464.40   1768.34 o
  -3   1  12    27061.65    23726.91   1438.82 o
  -1   1  12    21226.84    19402.65   1108.44 o
   1   1  12    15405.92    14558.75    848.13 o
   3   1  12    17806.20    12108.70   1448.57 o
   5   1  12    15059.31    16668.13   1038.12 o
   7   1  12    21253.93    26280.85   1464.81 o
   9   1  12    39433.48    36264.59   1970.43 o
  11   1  12    44121.73    44849.15   2989.11 o
  13   1  12    33949.77    35830.51   2407.22 o
  15   1  12    19003.23    19555.98   1629.20 o
  17   1  12    12503.32    12212.15    953.21 o
  19   1  12     6546.60     6542.68    614.34 o
  21   1  12     2519.33     2187.81    447.42 o
  23   1  12     1945.21     2462.79    400.69 o
  25   1  12     2161.52     2807.99    425.25 o
  27   1  12     1512.12     1159.36    337.66 o
  29   1  12      828.93     1122.37    401.87 o
 -32   2  12      380.23      725.49    423.21 o
 -30   2  12      555.17      716.41    362.11 o
 -28   2  12       41.81      481.10    329.20 o
 -26   2  12     2794.70     2012.82    393.59 o
 -24   2  12     1535.55     1186.06    343.87 o
 -22   2  12     1642.11     1564.27    419.00 o
 -20   2  12     2990.74     3549.08    434.54 o
 -18   2  12     3745.86     3801.88    382.81 o
 -16   2  12    34312.41    37223.24   2238.18 o
 -14   2  12    64767.04    61595.26   3338.16 o
 -12   2  12    13934.17    18787.89   1935.31 o
 -10   2  12    40637.07    41039.16   2488.61 o
  -8   2  12   231545.14   224000.52  12988.53 o
  -6   2  12   210893.48   195164.81  12769.66 o
  -4   2  12    33148.90    31007.60   1831.54 o
  -2   2  12    14105.88    15124.49    887.79 o
   0   2  12    65364.71    59043.85   3161.51 o
   2   2  12    10745.43    10970.71    671.29 o
   4   2  12    26787.04    23716.00   1321.71 o
   6   2  12    51667.36    53427.67   3175.08 o
   8   2  12    20790.64    20226.81   1127.62 o
  10   2  12    12596.11    12261.92    735.39 o
  12   2  12    12327.42    14029.78   1429.78 o
  14   2  12    24651.22    24163.29   1655.32 o
  16   2  12    36497.96    35732.00   2404.16 o
  18   2  12    18589.24    19339.79   1412.39 o
  20   2  12      443.47      435.79    268.44 o
  22   2  12     2420.25     2164.99    377.68 o
  24   2  12     1123.86     1086.60    316.93 o
  26   2  12      183.56      278.22    289.27 o
  28   2  12     1896.62     2030.11    399.62 o
 -33   3  12      109.72      144.97    388.13 o
 -31   3  12      153.89       79.26    385.12 o
 -29   3  12     1436.43     2580.04    531.65 o
 -27   3  12     4218.96     2406.80    694.44 o
 -25   3  12     5544.33     5837.49    714.39 o
 -23   3  12     1073.57      981.60    274.95 o
 -21   3  12     1082.88      841.09    254.61 o
 -19   3  12     6475.51     5920.14    509.09 o
 -17   3  12    12128.09    14638.41   1021.13 o
 -15   3  12    17281.00    16325.67   1081.25 o
 -13   3  12     7448.19     7000.77    539.11 o
 -11   3  12     3619.75     3656.95    306.63 o
  -9   3  12    19099.34    19304.25   1091.30 o
  -7   3  12    23404.23    22849.80   1288.14 o
  -5   3  12    11352.71    11291.35    699.56 o
  -3   3  12      771.25      936.40    173.70 o
  -1   3  12    14995.18    16195.59   1032.10 o
   1   3  12    47163.77    45248.07   2440.39 o
   3   3  12    57030.87    54692.30   3241.87 o
   5   3  12    37116.39    38124.97   2048.20 o
   7   3  12     6210.20     5078.66    476.14 o
   9   3  12      914.41     1178.84    163.38 o
  11   3  12     3318.83     3429.90    407.90 o
  13   3  12     3666.10     4193.17    559.90 o
  15   3  12      264.23      279.05    250.95 o
  17   3  12     1590.71      897.39    291.47 o
  19   3  12     3974.24     3903.70    462.16 o
  21   3  12     3417.69     3587.98    459.26 o
  23   3  12     2754.57     2461.01    483.27 o
  25   3  12     1516.88     1395.55    350.41 o
  27   3  12      187.70      420.87    309.89 o
 -32   4  12     1357.46     1700.82    480.35 o
 -30   4  12      605.06      618.67    516.20 o
 -28   4  12      472.98      105.66    398.30 o
 -26   4  12     3258.19     3597.18    942.72 o
 -24   4  12     1953.93     2309.90    397.14 o
 -22   4  12     1971.79     2008.21    367.86 o
 -20   4  12    13436.49    14556.59   1140.76 o
 -18   4  12     2043.27     1980.08    337.71 o
 -16   4  12    13373.15    13512.48   1061.38 o
 -14   4  12    56944.61    56210.12   3367.46 o
 -12   4  12    17328.24    18130.22   1292.23 o
 -10   4  12    16721.97    17784.27   1029.12 o
  -8   4  12    94441.66    95291.53   5099.10 o
  -6   4  12    92117.51    90144.86   5957.71 o
  -4   4  12      346.58      342.33    144.96 o
  -2   4  12    45944.59    45008.71   2465.31 o
   0   4  12    41306.65    44043.32   2601.79 o
   2   4  12     1494.85     1370.74    183.17 o
   4   4  12    16448.13    17398.55   1107.63 o
   6   4  12    24571.63    24134.27   1389.30 o
   8   4  12     3607.36     4722.69    411.70 o
  10   4  12     3419.86     3177.48    282.83 o
  12   4  12     2322.60     1789.22    266.15 o
  14   4  12     2693.33     2402.20    363.54 o
  16   4  12     9946.46     9066.84    946.76 o
  18   4  12     6016.19     6376.63    618.11 o
  20   4  12       87.88      206.61    271.50 o
  22   4  12     1998.65     2187.94    384.84 o
  24   4  12     2128.53     2125.29    444.19 o
  26   4  12       89.36     -235.58    276.00 o
  28   4  12      392.47       39.44    293.72 o
 -31   5  12      311.69      415.10    402.91 o
 -29   5  12     3095.38     4832.74   1417.62 o
 -27   5  12     7382.62     5535.14    941.77 o
 -25   5  12     9773.81     8992.01    961.59 o
 -23   5  12     4453.49     3804.66    474.07 o
 -21   5  12      307.83      307.80    292.93 o
 -19   5  12     5878.63     5123.36    542.51 o
 -17   5  12    10384.66    10735.56    896.08 o
 -15   5  12    11107.22    10372.54    846.41 o
 -13   5  12     1782.05     1558.67    301.36 o
 -11   5  12     1009.76     1130.66    351.02 o
  -9   5  12    11711.47    12605.40    849.88 o
  -7   5  12    24052.57    23470.16   1450.27 o
  -5   5  12    19177.83    19886.46   1233.58 o
  -3   5  12      216.10      203.37    168.49 o
  -1   5  12    14919.00    14593.41    953.53 o
   1   5  12    61185.68    65456.58   3513.76 o
   3   5  12    89547.72    87020.90   5143.88 o
   5   5  12    61349.05    62514.15   3756.18 o
   7   5  12    19385.33    20076.90   1105.39 o
   9   5  12        7.82      -29.60    141.00 o
  11   5  12     4292.16     4067.16    338.28 o
  13   5  12     2543.69     2663.91    299.98 o
  15   5  12      111.13     -164.10    236.07 o
  17   5  12     2608.06     3581.88    446.19 o
  19   5  12     7610.83     6966.12   1020.92 o
  21   5  12     7126.44     8115.31    846.64 o
  23   5  12     4905.41     6593.45    662.01 o
  25   5  12     2360.00     2436.75    436.30 o
  27   5  12      377.57      585.08    314.34 o
 -30   6  12     2622.41     2523.75    678.72 o
 -28   6  12       44.44      -33.54    354.86 o
 -26   6  12     2554.91     1714.20    491.92 o
 -24   6  12      886.16      846.84    311.79 o
 -22   6  12     2217.71     1792.48    400.46 o
 -20   6  12    13787.91    14939.66   1172.63 o
 -18   6  12    16155.95    15103.11   1152.91 o
 -16   6  12        3.58     -132.68    228.77 o
 -14   6  12    21153.32    21576.59   1552.43 o
 -12   6  12    22300.55    21584.12   1551.81 o
 -10   6  12       59.27       59.30    217.50 o
  -8   6  12     7232.21     6829.24    622.58 o
  -6   6  12     2739.55     2585.56    290.46 o
  -4   6  12    24991.27    23968.89   1642.23 o
  -2   6  12    94654.14    92116.20   5345.41 o
   0   6  12    75640.69    79491.95   4695.03 o
   2   6  12    10958.28    10869.35    761.59 o
   4   6  12     2818.63     2824.16    243.19 o
   6   6  12     1113.74     1044.92    177.47 o
   8   6  12    12268.97    12156.84    841.52 o
  10   6  12    53888.22    55490.94   3243.53 o
  12   6  12    60688.80    63024.42   3398.10 o
  14   6  12    20073.32    23748.59   1641.42 o
  16   6  12     1526.52     1774.57    380.02 o
  18   6  12       99.55      -18.82    251.90 o
  20   6  12     1316.96      960.99    314.51 o
  22   6  12     3876.39     3599.04    471.44 o
  24   6  12     4480.44     5209.74    866.66 o
  26   6  12     1609.07     1439.52    547.80 o
 -31   7  12      710.20       94.48    391.89 o
 -29   7  12       17.02      337.20    376.29 o
 -27   7  12      491.62      165.44    311.39 o
 -25   7  12      231.05       74.86    374.50 o
 -23   7  12       40.05     -145.05    254.28 o
 -21   7  12     2828.54     2553.18    401.98 o
 -19   7  12    11825.37    10748.38    905.56 o
 -17   7  12    16117.65    13845.28   1159.35 o
 -15   7  12     6426.90     5816.96    580.78 o
 -13   7  12       11.07      180.82    235.81 o
 -11   7  12     6074.45     7507.24    667.80 o
  -9   7  12    22780.39    26726.38   3193.24 o
  -7   7  12    39677.22    38778.66   2650.27 o
  -5   7  12    40305.32    41018.79   2741.21 o
  -3   7  12    25047.49    24430.28   1512.91 o
  -1   7  12     5926.65     6091.32    473.26 o
   1   7  12      411.02      133.32    140.34 o
   3   7  12      289.03      501.37    154.91 o
   5   7  12      391.32      172.46    161.72 o
   7   7  12     7160.20     7384.65    506.46 o
   9   7  12    33717.41    35078.86   2148.51 o
  11   7  12    56198.47    55150.82   2986.28 o
  13   7  12    46103.29    47260.05   2585.62 o
  15   7  12    22967.40    23518.24   1230.16 o
  17   7  12     6275.91     7180.16    670.77 o
  19   7  12     1410.32     1493.58    352.67 o
  21   7  12      347.82      642.00    303.56 o
  23   7  12      207.21      560.07    312.30 o
  25   7  12      511.20     -170.17    287.75 o
 -30   8  12      149.10     -165.41    441.24 o
 -28   8  12     4477.95     5100.73    589.86 o
 -26   8  12    14594.68    15087.90   1391.23 o
 -24   8  12    10299.01    10261.95    884.93 o
 -22   8  12      136.99     -165.43    275.36 o
 -20   8  12     7568.69     7727.86    794.73 o
 -18   8  12    12978.67    11938.17   1013.85 o
 -16   8  12     1932.03     1481.85    325.14 o
 -14   8  12     1261.62     1811.07    335.86 o
 -12   8  12     2478.68     2230.96    351.01 o
 -10   8  12      580.86      588.47    258.28 o
  -8   8  12    11255.23    11904.89    958.35 o
  -6   8  12     7615.08     6756.45    624.11 o
  -4   8  12       46.93       40.45    162.85 o
  -2   8  12     7426.77     6827.92    723.27 o
   0   8  12     1094.58      486.01    289.13 o
   2   8  12    62846.67    63009.29   4277.84 o
   4   8  12   137807.11   138462.75  10560.02 o
   6   8  12    88826.47    88639.14   5168.72 o
   8   8  12    14518.25    12566.33   1215.54 o
  10   8  12      383.25      395.75    160.15 o
  12   8  12     2368.26     2113.73    389.21 o
  14   8  12      584.72      430.72    191.09 o
  16   8  12    10869.61    10458.75    820.96 o
  18   8  12    15978.94    20805.89   2548.59 o
  20   8  12     9849.39     8685.17    774.62 o
  22   8  12     2954.52     2614.44    419.38 o
  24   8  12      866.63      924.47    401.69 o
 -29   9  12     1189.74      636.22    344.99 o
 -27   9  12     2209.67     1249.62    380.82 o
 -25   9  12     1874.84     2218.97    578.44 o
 -23   9  12      175.49      212.73    295.50 o
 -21   9  12      520.46      509.39    303.13 o
 -19   9  12     2923.61     2380.25    396.90 o
 -17   9  12     2278.21     2569.24    400.97 o
 -15   9  12      916.64     1065.10    298.48 o
 -13   9  12       15.36      -20.23    235.88 o
 -11   9  12     2191.82     1731.48    324.87 o
  -9   9  12     1060.44      638.17    330.09 o
  -7   9  12       71.10     -184.36    184.36 o
  -5   9  12     2110.01     1546.35    349.73 o
  -3   9  12     5065.11     5269.13    451.97 o
  -1   9  12     9151.47    10607.11   1472.94 o
   1   9  12    19178.41    19280.68   1319.23 o
   3   9  12    28233.27    28600.03   1918.77 o
   5   9  12    18991.13    19778.88   1385.67 o
   7   9  12     7140.99     6970.60    526.91 o
   9   9  12     1466.31      909.18    252.95 o
  11   9  12      528.63      393.00    160.26 o
  13   9  12      960.12      729.60    187.97 o
  15   9  12     2329.72     2028.42    381.60 o
  17   9  12     4372.08     3823.26    383.05 o
  19   9  12     4218.56     3860.28    562.04 o
  21   9  12     2975.56     2638.15    421.10 o
  23   9  12     1562.34     1259.63    461.02 o
  25   9  12      810.67      887.96    395.81 o
 -28  10  12     2073.11     1940.73    433.83 o
 -26  10  12     6620.86     5411.96    960.75 o
 -24  10  12     3789.30     4097.69    518.23 o
 -22  10  12      730.45      417.82    295.88 o
 -20  10  12    14593.67    16057.02   1290.36 o
 -18  10  12    18792.09    20447.14   1508.96 o
 -16  10  12     2589.90     2690.42    414.98 o
 -14  10  12     3763.35     2027.28    473.76 o
 -12  10  12     9685.44     9239.63   1273.06 o
 -10  10  12     1394.53     1018.72    274.05 o
  -8  10  12       20.55        4.13    223.08 o
  -6  10  12     3837.33     3829.73    448.10 o
  -4  10  12    21095.67    22002.15   1838.62 o
  -2  10  12    26282.19    29048.24   1769.07 o
   0  10  12     2640.37     2824.76    277.08 o
   2  10  12    11123.20    11146.58    780.80 o
   4  10  12    28209.46    31040.00   2098.33 o
   6  10  12    10159.79    10637.35    735.68 o
   8  10  12     3108.69     3002.78    313.07 o
  10  10  12    32490.03    33285.90   2257.63 o
  12  10  12    34906.54    41486.78   4381.48 o
  14  10  12     9007.70     8787.22    677.93 o
  16  10  12      137.70     -158.13    158.13 o
  18  10  12      630.17      768.77    214.74 o
  20  10  12      387.10      470.66    360.94 o
  22  10  12        3.16      -74.93    473.81 o
 -25  11  12        0.67      201.51    299.75 o
 -23  11  12       62.07      300.47    307.36 o
 -21  11  12      122.01       42.60    287.49 o
 -19  11  12      159.04      197.50    255.72 o
 -17  11  12       77.86     -106.16    221.37 o
 -15  11  12     1890.38     1237.34    339.53 o
 -13  11  12     3012.66     3546.46    455.16 o
 -11  11  12      731.95     1002.03    262.80 o
  -9  11  12      847.52      731.38    247.12 o
  -7  11  12      953.44      465.88    206.98 o
  -5  11  12      239.23      -24.84    165.43 o
  -3  11  12       11.40      -11.07    161.02 o
  -1  11  12      653.70      322.31    167.22 o
   1  11  12       12.84     -122.29    137.54 o
   3  11  12       90.40      110.08    144.45 o
   5  11  12        1.90       36.25    143.64 o
   7  11  12      118.80     -149.27    149.27 o
   9  11  12      386.59      144.82    166.71 o
  11  11  12      186.86      590.70    267.15 o
  13  11  12       93.85      328.32    186.11 o
  15  11  12      281.10      487.41    184.83 o
  17  11  12       90.15     -129.81    165.41 o
  19  11  12        0.38      129.02    181.49 o
  21  11  12       17.73     -262.78    394.91 o
 -24  12  12     1206.58     1103.67    535.95 o
 -22  12  12     1037.18      516.45    269.93 o
 -20  12  12     9649.67    11022.01    942.22 o
 -18  12  12    12180.57    12119.93   1009.07 o
 -16  12  12     2195.80     1133.15    339.67 o
 -14  12  12     1516.56      670.32    285.77 o
 -12  12  12     4698.36     5010.73    590.80 o
 -10  12  12     1782.34     1501.96    504.71 o
  -8  12  12      116.58     -225.51    225.51 o
  -6  12  12      166.69      214.66    183.06 o
  -4  12  12     4373.38     4372.21    529.70 o
  -2  12  12     8486.38     8643.27    652.34 o
   0  12  12     2235.88     2688.12    305.62 o
   2  12  12     2539.76     2583.14    296.72 o
   4  12  12    12118.75    12185.86    955.70 o
   6  12  12     5275.16     5107.21    610.91 o
   8  12  12      968.64      952.74    276.36 o
  10  12  12    14241.75    14273.20    958.17 o
  12  12  12    18746.04    19933.70   1495.00 o
  14  12  12     6322.05     6040.79    505.69 o
  16  12  12       34.30      177.49    174.19 o
  18  12  12      911.51      883.91    213.25 o
  20  12  12      260.84      133.48    367.30 o
 -23  13  12      846.53      809.41    348.07 o
 -21  13  12      585.32      486.34    262.76 o
 -19  13  12       44.20     -222.07    222.07 o
 -17  13  12      638.57      543.11    248.61 o
 -15  13  12     3182.85     2868.64    429.53 o
 -13  13  12     2261.30     3022.78    431.76 o
 -11  13  12       82.70       79.44    200.46 o
  -9  13  12      903.34      473.51    322.58 o
  -7  13  12     1971.78     2100.27    284.15 o
  -5  13  12      613.40      574.97    218.48 o
  -3  13  12      744.08      921.20    203.50 o
  -1  13  12     5040.31     4933.98    432.90 o
   1  13  12     6921.25     7327.97    638.33 o
   3  13  12     7626.25     7440.08    782.79 o
   5  13  12     7028.69     6877.29    550.39 o
   7  13  12     3342.69     3562.62    354.59 o
   9  13  12     1420.05     1366.09    238.55 o
  11  13  12      837.50     1045.15    213.36 o
  13  13  12      293.28       22.62    166.58 o
  15  13  12      143.52      -24.57    195.13 o
  17  13  12      313.16      339.42    187.11 o
  19  13  12     1012.23     1436.53    274.39 o
 -20  14  12     3160.46     3224.71    467.03 o
 -18  14  12     2463.42     1394.29    394.35 o
 -16  14  12        1.34       39.09    240.25 o
 -14  14  12     2214.53     2633.48    425.82 o
 -12  14  12     3116.09     2949.06    647.65 o
 -10  14  12      115.80      -21.30    180.45 o
  -8  14  12     2698.59     2061.16    409.92 o
  -6  14  12     2841.18     2603.68    313.54 o
  -4  14  12       44.90      107.19    170.03 o
  -2  14  12      225.36      101.83    175.76 o
   0  14  12      299.83       15.84    178.23 o
   2  14  12     8474.41     7425.47    933.16 o
   4  14  12    21391.86    21350.75   1463.80 o
   6  14  12    14485.19    14878.85   1016.52 o
   8  14  12     1543.59     1282.66    326.43 o
  10  14  12      478.20      213.10    176.98 o
  12  14  12      507.33      437.37    177.43 o
  14  14  12      239.26      128.80    177.35 o
  16  14  12     2664.78     2969.10    373.93 o
 -17  15  12     1629.68      784.63    315.44 o
 -15  15  12     2410.53     2097.76    404.10 o
 -13  15  12      810.81      758.67    220.28 o
 -11  15  12      446.49      409.01    200.10 o
  -9  15  12     6261.69     5984.21    647.51 o
  -7  15  12    12549.29    13204.82    954.98 o
  -5  15  12     8442.37     7154.38    761.68 o
  -3  15  12     1888.71     1999.72    283.61 o
  -1  15  12        0.20     -167.21    167.21 o
   1  15  12      307.95      -17.78    327.72 o
   3  15  12        0.60       19.39    175.01 o
   5  15  12      691.77      622.08    198.99 o
   7  15  12     1947.18     1512.79    289.15 o
   9  15  12     3317.39     2971.22    381.90 o
  11  15  12     4698.29     5039.10    448.20 o
  13  15  12     4690.29     4456.40    427.23 o
 -14  16  12     2733.34     2965.61    432.71 o
 -12  16  12     2849.46     2336.59    414.57 o
 -10  16  12       79.43      -47.25    182.83 o
  -8  16  12     1060.21     1168.61    240.58 o
  -6  16  12      641.53      593.67    201.60 o
  -4  16  12      214.57      302.20    186.82 o
  -2  16  12     3282.94     2614.71    519.11 o
   0  16  12     4269.15     3929.42    574.86 o
   2  16  12      855.70      769.91    296.63 o
   4  16  12       13.24        4.96    262.03 o
   6  16  12        1.60      -16.59    180.94 o
   8  16  12     1144.75     1081.96    331.69 o
  10  16  12     3759.07     3784.44    375.02 o
 -11  17  12        1.38     -180.07    180.07 o
  -9  17  12     1245.65      795.14    219.79 o
  -7  17  12     1889.12     1719.72    270.75 o
  -5  17  12      449.52      298.21    195.77 o
  -3  17  12      243.91      440.10    212.55 o
  -1  17  12     2532.93     3137.34    389.33 o
   1  17  12     3470.64     3293.03    391.80 o
   3  17  12     2318.44     2256.84    323.41 o
   5  17  12     1048.60      752.36    233.60 o
   7  17  12      345.91      447.74    209.65 o
 -31   1  13      442.91      805.11    435.11 o
 -29   1  13        0.26     -173.71    315.70 o
 -27   1  13        5.18     -166.31    284.20 o
 -25   1  13     3883.32     5188.19    583.98 o
 -23   1  13    24875.74    28417.39   2008.20 o
 -21   1  13    35168.15    39112.28   2702.66 o
 -19   1  13     6202.05     6775.41    564.15 o
 -17   1  13    18482.93    18685.40   1223.50 o
 -15   1  13    84688.95    87995.49   5162.85 o
 -13   1  13    43059.26    47338.11   2550.48 o
 -11   1  13     2902.23     2590.10    302.53 o
  -9   1  13    92412.69    91582.16   6128.18 o
  -7   1  13   126214.20   121588.76   8038.58 o
  -5   1  13    35968.17    36908.12   2202.21 o
  -3   1  13     5312.18     5818.83    420.82 o
  -1   1  13    23047.53    22406.54   1384.90 o
   1   1  13     6641.05     5970.20    561.67 o
   3   1  13     2298.48     2689.04    297.46 o
   5   1  13      929.66      913.28    167.36 o
   7   1  13    19300.41    22606.90   1873.74 o
   9   1  13    39043.73    40710.68   2694.32 o
  11   1  13     8562.57     8257.00    701.21 o
  13   1  13     2214.45     2151.99    345.66 o
  15   1  13    16371.39    16601.06   1239.43 o
  17   1  13     8036.97     8012.29    743.26 o
  19   1  13      116.38        1.31    250.31 o
  21   1  13     9091.92    10779.19    899.70 o
  23   1  13    11320.00    11821.00    958.66 o
  25   1  13     4202.29     4054.66    491.13 o
  27   1  13      308.26      430.47    309.54 o
 -32   2  13     1785.92     2332.15    703.70 o
 -30   2  13     1534.87     1704.47    487.34 o
 -28   2  13      730.07      485.85    343.38 o
 -26   2  13      375.03       69.09    297.99 o
 -24   2  13      698.65      541.96    327.02 o
 -22   2  13     1286.61      851.54    310.20 o
 -20   2  13     3159.02     2977.92    373.56 o
 -18   2  13    14255.75    13019.31    926.19 o
 -16   2  13    19132.43    19728.32   1261.24 o
 -14   2  13    23485.58    23040.00   1437.61 o
 -12   2  13    15048.99    15118.20    898.13 o
 -10   2  13     2555.30     2526.60    279.63 o
  -8   2  13     1266.22     1666.89    220.72 o
  -6   2  13     5741.69     5957.35    428.21 o
  -4   2  13     7294.42     8676.45    658.98 o
  -2   2  13     9493.53    10168.60    642.66 o
   0   2  13      867.43      708.48    195.31 o
   2   2  13      546.14      756.64    177.80 o
   4   2  13     2248.57     2011.51    318.67 o
   6   2  13     2473.49     2929.56    416.29 o
   8   2  13     1509.51     1444.40    180.83 o
  10   2  13    11133.91    12365.94    804.41 o
  12   2  13    17877.33    19588.41   1394.17 o
  14   2  13    18651.16    16221.75   2208.39 o
  16   2  13    13514.45    16899.05   2245.70 o
  18   2  13     5356.46     5322.01    541.90 o
  20   2  13     1779.84     1371.35    333.44 o
  22   2  13      676.98      200.56    364.61 o
  24   2  13      411.96      316.39    283.37 o
  26   2  13      490.53      557.57    308.65 o
  28   2  13      518.06      388.35    315.74 o
 -31   3  13      866.81      992.30    442.17 o
 -29   3  13     5439.17     7216.18    854.38 o
 -27   3  13     8930.71    10707.17   2011.04 o
 -25   3  13     4673.57     6242.84    784.36 o
 -23   3  13       76.46      100.95    345.88 o
 -21   3  13     5530.18     5674.98    582.42 o
 -19   3  13      576.12      355.28    225.71 o
 -17   3  13    49094.52    51134.99   3433.48 o
 -15   3  13   123151.04   125106.47   8215.96 o
 -13   3  13    92431.52    93910.46   5523.29 o
 -11   3  13     2422.83     1922.22    281.47 o
  -9   3  13    40302.24    40707.18   2236.88 o
  -7   3  13    51429.64    51236.37   2786.27 o
  -5   3  13     3329.20     3316.10    290.25 o
  -3   3  13     6985.24     8714.63    765.77 o
  -1   3  13    10055.53    10764.59    676.37 o
   1   3  13       25.48       78.78    147.23 o
   3   3  13    15182.69    15486.65    924.27 o
   5   3  13     9560.15     9523.10    611.97 o
   7   3  13        6.54      276.61    141.05 o
   9   3  13     1081.79     1088.05    164.86 o
  11   3  13      861.22      524.01    202.97 o
  13   3  13    20087.66    18854.71   2411.03 o
  15   3  13    50167.63    51527.03   3429.94 o
  17   3  13    34994.47    32673.46   4259.93 o
  19   3  13     7260.27     7624.73    821.92 o
  21   3  13        1.98     -107.19    260.49 o
  23   3  13      242.46      382.81    283.19 o
  25   3  13      301.90      194.46    288.81 o
  27   3  13     2007.60     2537.33    419.27 o
 -32   4  13       59.00       45.51    377.53 o
 -30   4  13     1443.58     1885.01    503.64 o
 -28   4  13     5866.45     7088.58    851.53 o
 -26   4  13    15714.35    14777.88   1770.57 o
 -24   4  13    22528.41    23879.42   1726.28 o
 -22   4  13    15756.80    16438.32   1277.10 o
 -20   4  13     4563.03     5965.11   1053.32 o
 -18   4  13     1466.27     1222.08    311.05 o
 -16   4  13       23.32       76.03    300.34 o
 -14   4  13     2454.90     1951.10    328.77 o
 -12   4  13     1226.08     1020.28    266.69 o
 -10   4  13     1856.92     2103.21    272.39 o
  -8   4  13     9738.11    12778.80   1208.79 o
  -6   4  13    43639.68    43271.17   2376.76 o
  -4   4  13    46810.29    43890.33   2964.68 o
  -2   4  13    10988.41    11052.80    693.39 o
   0   4  13     2516.25     2380.84    254.71 o
   2   4  13    28375.15    29461.32   1644.49 o
   4   4  13    55324.57    57526.29   3786.83 o
   6   4  13    50474.22    50996.72   2797.26 o
   8   4  13    26296.08    26334.07   1472.70 o
  10   4  13     5393.46     5884.68    429.65 o
  12   4  13      250.25       -1.24    125.08 o
  14   4  13        1.83       38.51    242.01 o
  16   4  13      253.96      303.62    262.77 o
  18   4  13     2873.63     2086.97    358.89 o
  20   4  13     6032.09     5881.27    598.56 o
  22   4  13     6975.62     7933.26    719.73 o
  24   4  13     7347.84     7410.91    713.18 o
  26   4  13     4770.44     5729.09    719.95 o
 -31   5  13     2806.11     2530.49    530.44 o
 -29   5  13      326.94       68.78    359.45 o
 -27   5  13       12.88      -65.85    522.13 o
 -25   5  13     1032.48     1341.49    356.83 o
 -23   5  13    11209.83    13133.21   1510.85 o
 -21   5  13    23525.09    24154.76   1942.27 o
 -19   5  13    10973.75    11315.09   1245.87 o
 -17   5  13      147.33       43.02    251.23 o
 -15   5  13     9605.06    10269.07    946.76 o
 -13   5  13     1709.82     1849.26    603.16 o
 -11   5  13    21005.28    21224.56   1724.08 o
  -9   5  13    60903.38    60495.00   4686.55 o
  -7   5  13    38703.85    36908.01   2232.29 o
  -5   5  13       96.81      -97.36    164.96 o
  -3   5  13    36784.71    36732.35   2224.15 o
  -1   5  13    33448.14    33079.41   2006.89 o
   1   5  13     2230.81     3021.45    307.84 o
   3   5  13     5834.13     6158.21    445.96 o
   5   5  13     3516.73     3042.07    276.23 o
   7   5  13     3966.05     4340.85    490.72 o
   9   5  13    31487.93    33118.29   1832.09 o
  11   5  13    27023.77    28990.90   1636.74 o
  13   5  13     4095.49     4617.27    502.31 o
  15   5  13      226.36      332.02    260.59 o
  17   5  13        7.69      184.38    258.05 o
  19   5  13     3006.73     2920.55    414.56 o
  21   5  13     7893.49     7831.99    831.56 o
  23   5  13     6663.33     7993.45    739.64 o
  25   5  13     2320.24     2024.17    398.24 o
  27   5  13      223.37      145.32    302.70 o
 -30   6  13      774.64     1350.20    442.42 o
 -28   6  13       83.26     -336.43    336.43 o
 -26   6  13      913.12      372.38    302.93 o
 -24   6  13     1333.05      873.50    327.00 o
 -22   6  13       34.45     -261.41    261.41 o
 -20   6  13     2329.82     2267.90    386.44 o
 -18   6  13    11275.52    11195.39    917.94 o
 -16   6  13    21967.57    20918.40   2460.06 o
 -14   6  13    22571.62    25106.66   1742.15 o
 -12   6  13    13660.60    13986.28   1081.91 o
 -10   6  13      711.45     1127.24    280.44 o
  -8   6  13     8605.91     8184.02    708.24 o
  -6   6  13    36603.48    35307.95   2373.06 o
  -4   6  13    31278.49    32319.67   1972.08 o
  -2   6  13     5551.88     5031.33    435.48 o
   0   6  13        1.65       27.45    151.80 o
   2   6  13    11567.04    11430.35    798.69 o
   4   6  13    22492.14    22520.26   1445.21 o
   6   6  13     9821.85     9242.34   1086.31 o
   8   6  13       96.22       27.31    128.21 o
  10   6  13     9977.53    10610.10    838.03 o
  12   6  13    21607.01    20329.87   1309.06 o
  14   6  13    15956.23    14806.03   1000.08 o
  16   6  13     7389.18     6837.09    645.28 o
  18   6  13     2124.56     1441.99    333.55 o
  20   6  13      375.17       30.46    266.98 o
  22   6  13        2.85      391.84    296.94 o
  24   6  13       76.78      -58.44    280.20 o
  26   6  13       30.80     -139.62    300.53 o
 -29   7  13      583.36        6.17    363.45 o
 -27   7  13     4814.11     5687.48    622.03 o
 -25   7  13     4693.20     4897.49    789.62 o
 -23   7  13      108.33       93.53    287.22 o
 -21   7  13     2039.66     1980.39    373.36 o
 -19   7  13     3093.85     2580.76    579.67 o
 -17   7  13       21.42       38.65    250.61 o
 -15   7  13     4051.86     4552.21    503.49 o
 -13   7  13     2118.19     1261.30    308.19 o
 -11   7  13     3995.12     3865.84    598.21 o
  -9   7  13    15387.79    18268.22   1353.75 o
  -7   7  13     3124.00     2208.19    434.75 o
  -5   7  13     7165.61     8282.77    628.26 o
  -3   7  13    51169.78    52070.14   3117.52 o
  -1   7  13    27641.47    26071.26   1785.37 o
   1   7  13     2924.67     2227.14    465.29 o
   3   7  13    44702.07    44251.45   3431.83 o
   5   7  13    36347.39    35487.64   2174.36 o
   7   7  13     2504.52     2754.17    307.96 o
   9   7  13     5253.35     6523.47    749.64 o
  11   7  13     6948.00     6998.63    506.51 o
  13   7  13     1428.20     1471.72    212.37 o
  15   7  13      311.71      528.87    162.64 o
  17   7  13     1219.03      908.47    310.95 o
  19   7  13      297.97     -161.30    271.89 o
  21   7  13        4.39       27.64    275.23 o
  23   7  13        5.04     -109.26    280.17 o
  25   7  13       91.20      489.78    316.12 o
 -28   8  13       94.79       72.68    314.32 o
 -26   8  13      651.96      861.90    348.30 o
 -24   8  13      418.37      428.68    307.18 o
 -22   8  13       12.48     -242.48    242.48 o
 -20   8  13     1503.38     1821.75    368.38 o
 -18   8  13     5191.41     4922.41    876.71 o
 -16   8  13     5805.44     6244.95    877.54 o
 -14   8  13     6906.64     7173.51    668.12 o
 -12   8  13     5235.07     4550.44    770.26 o
 -10   8  13        9.96       15.45    240.72 o
  -8   8  13     2606.44     2655.20    371.01 o
  -6   8  13     5399.12     5992.86    580.67 o
  -4   8  13    11483.74    10654.63    760.42 o
  -2   8  13     4384.73     4030.10    438.12 o
   0   8  13      393.87      315.32    198.27 o
   2   8  13     6438.23     6856.77    531.75 o
   4   8  13     6614.93     6734.21    526.52 o
   6   8  13     3209.24     3427.40    342.57 o
   8   8  13       11.70       89.10    149.48 o
  10   8  13     2294.47     2429.83    434.36 o
  12   8  13     3466.11     3641.29    380.40 o
  14   8  13     4467.96     4603.11    498.08 o
  16   8  13     3551.98     3381.13    407.73 o
  18   8  13     1016.14     1252.28    344.25 o
  20   8  13       43.99       75.25    279.99 o
  22   8  13       34.20      -69.15    349.78 o
  24   8  13       69.73      -27.42    294.24 o
 -27   9  13     8668.39    10277.05    916.21 o
 -25   9  13     9591.43    12079.44   1105.31 o
 -23   9  13     2196.16     2125.93    466.62 o
 -21   9  13       18.54      -23.98    282.57 o
 -19   9  13      160.62      287.43    291.33 o
 -17   9  13      486.66      353.47    285.05 o
 -15   9  13     2332.55     1722.75    351.49 o
 -13   9  13     1109.92     1227.24    317.57 o
 -11   9  13     1777.08     2031.40    354.29 o
  -9   9  13     9925.12     9594.07    820.61 o
  -7   9  13       66.19       97.19    201.89 o
  -5   9  13    29769.27    32365.97   2248.51 o
  -3   9  13    57481.07    59581.57   3973.02 o
  -1   9  13    20838.53    20811.01   1482.77 o
   1   9  13     4878.72     5013.97    453.23 o
   3   9  13    59518.06    59121.29   3956.56 o
   5   9  13    57738.84    58930.81   3402.82 o
   7   9  13    10617.66    10619.71    797.94 o
   9   9  13      513.47      436.29    185.86 o
  11   9  13     5017.69     4817.46    563.10 o
  13   9  13     1021.78      975.79    214.21 o
  15   9  13     1199.06     1353.25    233.64 o
  17   9  13     2665.57     2371.72    463.22 o
  19   9  13     1006.61     1761.24    432.02 o
  21   9  13      423.39      630.51    368.34 o
  23   9  13      613.11      626.22    442.28 o
 -26  10  13     2877.56     3047.79    467.36 o
 -24  10  13     1477.56     1172.71    353.16 o
 -22  10  13      805.58      544.65    319.44 o
 -20  10  13      603.83      684.34    319.24 o
 -18  10  13      506.87      757.50    334.95 o
 -16  10  13     1042.79      907.42    319.08 o
 -14  10  13     3399.14     2241.40    464.76 o
 -12  10  13     4708.65     4190.69   1061.97 o
 -10  10  13     1358.55      903.57    259.50 o
  -8  10  13      399.52       64.37    205.74 o
  -6  10  13     1769.11     1084.94    349.12 o
  -4  10  13      904.16      757.92    289.00 o
  -2  10  13      109.56      105.84    164.47 o
   0  10  13      383.20      694.78    178.42 o
   2  10  13     4815.41     5208.50    419.86 o
   4  10  13     8080.82     7820.23    862.95 o
   6  10  13     2981.70     3451.44    378.54 o
   8  10  13      987.92     1043.81    202.72 o
  10  10  13      637.84      419.45    173.16 o
  12  10  13      818.25     1276.11    325.06 o
  14  10  13     1530.25     1487.59    240.83 o
  16  10  13     2957.58     3171.71    488.62 o
  18  10  13     2242.13     2722.58    498.75 o
  20  10  13     1294.09     1287.94    409.37 o
  22  10  13     1049.16      627.95    382.77 o
 -25  11  13      591.89      408.10    315.47 o
 -23  11  13      483.51      706.36    326.45 o
 -21  11  13     7580.75     8622.85   1134.63 o
 -19  11  13    12584.56    12338.21   1027.87 o
 -17  11  13     5267.46     5157.35    558.33 o
 -15  11  13      819.48     1120.44    300.70 o
 -13  11  13     2200.91     2136.02    529.68 o
 -11  11  13     7227.58     7080.58    668.83 o
  -9  11  13     6918.15     6459.57    855.30 o
  -7  11  13      151.72     -185.87    185.87 o
  -5  11  13    11497.09    11888.64    967.11 o
  -3  11  13    31013.60    37893.80   6529.37 o
  -1  11  13    13648.92    14988.23   1159.19 o
   1  11  13      752.20      837.30    262.22 o
   3  11  13    18696.37    19801.42   1362.70 o
   5  11  13    15135.28    14841.18   1162.67 o
   7  11  13      245.83      129.00    275.79 o
   9  11  13     9370.44     9509.22    984.34 o
  11  11  13    19824.79    21701.51   1842.30 o
  13  11  13    10644.39    12185.12    828.11 o
  15  11  13     3223.47     2918.64    329.50 o
  17  11  13     1304.22     1332.72    253.34 o
  19  11  13     1046.56      150.15    727.86 o
  21  11  13     1170.22     1213.87    514.01 o
 -24  12  13     1877.87     1894.63    489.59 o
 -22  12  13     3427.76     1863.32    503.85 o
 -20  12  13     3825.87     3282.48    487.82 o
 -18  12  13     1355.07     1238.08    292.70 o
 -16  12  13       40.30     -161.73    217.56 o
 -14  12  13      294.71      356.26    266.83 o
 -12  12  13        5.79      -36.24    226.01 o
 -10  12  13      523.66      302.16    225.57 o
  -8  12  13     2179.67     2089.36    484.51 o
  -6  12  13     2180.53     1709.76    393.04 o
  -4  12  13      599.71      845.11    200.28 o
  -2  12  13        4.52      282.83    155.19 o
   0  12  13      159.66      314.78    167.17 o
   2  12  13      217.08      314.57    203.63 o
   4  12  13     1273.09     1465.77    233.70 o
   6  12  13     3274.23     3311.47    471.58 o
   8  12  13     3470.25     3107.89    332.62 o
  10  12  13     3331.89     3251.47    341.78 o
  12  12  13     1077.21     1112.69    218.15 o
  14  12  13       48.00      212.78    195.37 o
  16  12  13      108.71      -21.01    163.96 o
  18  12  13      522.18      619.31    199.12 o
 -21  13  13      389.32      143.81    250.53 o
 -19  13  13      520.16      169.66    252.49 o
 -17  13  13        8.10      132.61    228.91 o
 -15  13  13      874.69      330.30    233.93 o
 -13  13  13      730.39       77.41    220.35 o
 -11  13  13       91.22      118.39    205.77 o
  -9  13  13      745.89      265.75    207.85 o
  -7  13  13       52.57     -183.38    183.38 o
  -5  13  13     5997.77     6532.77    540.98 o
  -3  13  13    11198.10    11887.32    845.51 o
  -1  13  13     2505.68     2562.08    470.91 o
   1  13  13     2737.22     3125.12    580.79 o
   3  13  13    17443.91    18979.18   1332.38 o
   5  13  13    15425.26    15568.77   1621.60 o
   7  13  13     2375.24     2074.13    337.20 o
   9  13  13      406.44      506.93    184.93 o
  11  13  13     1514.75     1436.78    289.12 o
  13  13  13      237.00      640.35    184.76 o
  15  13  13      376.13      382.65    188.77 o
  17  13  13     1232.93     1225.85    236.00 o
 -20  14  13       64.20       -7.51    239.00 o
 -18  14  13      319.49      269.50    240.47 o
 -16  14  13     2252.88     1395.87    392.17 o
 -14  14  13     4310.98     3770.08    486.10 o
 -12  14  13     1642.21     1783.99    377.11 o
 -10  14  13       18.42     -209.48    209.48 o
  -8  14  13     1731.46     2100.44    292.03 o
  -6  14  13     3047.76     3076.50    429.25 o
  -4  14  13     2120.37     2730.17    477.97 o
  -2  14  13      514.54      464.96    189.43 o
   0  14  13       22.89     -136.72    172.33 o
   2  14  13      353.80      366.96    189.54 o
   4  14  13      776.73     1007.17    219.88 o
   6  14  13     1299.54     1064.70    215.65 o
   8  14  13      479.64      424.71    192.38 o
  10  14  13       14.03       79.75    177.52 o
  12  14  13      774.08      655.85    358.44 o
  14  14  13     1502.47     1373.04    241.02 o
 -17  15  13       67.13      -17.15    212.86 o
 -15  15  13     1356.30      763.42    218.76 o
 -13  15  13      948.25      609.07    212.91 o
 -11  15  13        0.49       81.75    191.23 o
  -9  15  13      923.31      900.37    215.44 o
  -7  15  13      372.28      525.25    204.37 o
  -5  15  13     1211.07     1297.95    241.07 o
  -3  15  13     4450.16     4810.97    470.16 o
  -1  15  13     1466.85     1457.47    270.97 o
   1  15  13      485.27      572.46    210.44 o
   3  15  13     4114.19     3934.76    426.51 o
   5  15  13     3449.62     3284.10    505.51 o
   7  15  13       75.34      202.27    181.32 o
   9  15  13     1383.72     1528.73    348.93 o
  11  15  13     1429.11     1250.14    237.81 o
  13  15  13       61.65      139.29    187.30 o
 -14  16  13     3417.94     2428.99    579.67 o
 -12  16  13     1678.48     2150.10    302.35 o
 -10  16  13        9.30        8.17    179.82 o
  -8  16  13     1356.84     1302.56    293.62 o
  -6  16  13     2277.72     2278.12    296.79 o
  -4  16  13     1120.18      834.07    269.20 o
  -2  16  13      163.30      225.42    278.90 o
   0  16  13       11.61       10.14    187.83 o
   2  16  13      211.48      137.76    199.04 o
   4  16  13      429.51      319.17    202.88 o
   6  16  13      494.92      443.35    228.10 o
   8  16  13      207.41      153.76    182.55 o
  -7  17  13     1431.91     1015.62    230.69 o
  -5  17  13      116.05       30.61    198.16 o
  -3  17  13      278.17      134.34    202.70 o
  -1  17  13      437.17      712.45    407.13 o
   1  17  13        0.85      -13.06    323.83 o
   3  17  13      291.19      149.10    387.08 o
 -32   0  14      262.35     -236.44    475.06 o
 -30   0  14       99.26     -216.26    548.04 o
 -28   0  14       48.13      181.23    478.23 o
 -26   0  14     6128.04     7378.61   1046.21 o
 -24   0  14    43315.95    61382.16   9796.19 o
 -22   0  14    81680.95    82160.62   7881.63 o
 -20   0  14    55820.33    60192.44   5775.34 o
 -18   0  14     5048.83     4934.79    751.01 o
 -16   0  14     7928.60     6877.58    708.75 o
 -14   0  14     3862.53     4532.51    533.41 o
 -12   0  14     4999.98     4312.11    502.53 o
 -10   0  14    58642.59    63542.51   4854.20 o
  -8   0  14    90157.62    61868.42   8520.29 o
  -6   0  14    49346.08    47246.22   3656.90 o
  -4   0  14     7790.18     9465.89   1052.71 o
  -2   0  14    20090.80    18265.30   1864.21 o
   0   0  14   101712.78    98235.80   7477.28 o
   2   0  14    54813.80    58959.55   4501.85 o
   4   0  14      401.26      569.53    265.43 o
   6   0  14    21023.03    19194.72   1702.60 o
   8   0  14    58957.29    58381.60   5416.97 o
  10   0  14    25322.36    22651.00   2242.35 o
  12   0  14      279.65     -132.36    317.85 o
  14   0  14    14547.19    12506.88   1400.55 o
  16   0  14    11368.73    12648.27   1428.83 o
  18   0  14     1294.36      705.15    417.67 o
  20   0  14     2020.76     2001.77    520.63 o
  22   0  14     7309.82     7011.40    964.06 o
  24   0  14     5022.81     5511.18    835.59 o
  26   0  14     1694.10     1405.47    532.74 o
 -31   1  14     2094.07     1841.00    579.28 o
 -29   1  14     2401.78     2503.76    492.19 o
 -27   1  14     2762.81     2507.53    449.05 o
 -25   1  14     3312.69     3543.17    751.47 o
 -23   1  14     3613.03     4395.88    544.18 o
 -21   1  14     3383.75     3270.57    455.36 o
 -19   1  14     8034.58     8515.65    776.40 o
 -17   1  14    14282.03    15341.77   1318.39 o
 -15   1  14    22873.63    22906.19   1447.91 o
 -13   1  14    29131.88    28351.24   1712.32 o
 -11   1  14    29473.42    33375.49   2039.38 o
  -9   1  14    23775.00    22800.40   1384.88 o
  -7   1  14    14425.71    14552.45    975.98 o
  -5   1  14     4101.45     3442.18    308.02 o
  -3   1  14       44.61       34.82    146.29 o
  -1   1  14     1512.57     1872.79    232.27 o
   1   1  14     6233.56     6537.49    467.11 o
   3   1  14     1586.32     1683.24    266.15 o
   5   1  14     1407.72     1243.66    278.55 o
   7   1  14     2436.94     2714.94    263.13 o
   9   1  14      993.77      714.77    260.47 o
  11   1  14       72.67     -193.77    216.39 o
  13   1  14     1311.39     1091.95    295.93 o
  15   1  14     4018.60     3444.26    430.94 o
  17   1  14     4132.49     4064.58    470.63 o
  19   1  14     2055.13     1746.45    347.13 o
  21   1  14     1509.72     1348.80    335.92 o
  23   1  14     1028.07      829.63    316.57 o
  25   1  14      423.55      426.72    299.35 o
  27   1  14      363.64     -112.45    281.80 o
 -32   2  14     1203.16     1434.02    478.79 o
 -30   2  14     6083.25     6883.03    851.04 o
 -28   2  14     8965.25    10514.39   2561.02 o
 -26   2  14     2538.49     3000.16    545.42 o
 -24   2  14     1596.07     1014.12    406.59 o
 -22   2  14     9458.52    11338.41    971.47 o
 -20   2  14     1744.27     1508.01    300.15 o
 -18   2  14    19086.12    20562.92   1334.73 o
 -16   2  14    97253.24    95994.59   5715.52 o
 -14   2  14   112706.83   115900.24   6870.48 o
 -12   2  14    28796.35    30659.10   1706.37 o
 -10   2  14      479.68      435.85    173.31 o
  -8   2  14     1988.91     2532.82    269.73 o
  -6   2  14     1387.79     1233.96    230.90 o
  -4   2  14     6069.61     6256.99    441.43 o
  -2   2  14     7610.96     7951.74    534.76 o
   0   2  14       62.39      302.41    163.70 o
   2   2  14     5623.14     5886.29    729.40 o
   4   2  14       21.23     -140.19    140.19 o
   6   2  14    23645.29    26030.80   1601.53 o
   8   2  14    50698.54    51511.36   2821.21 o
  10   2  14    17989.80    19853.03   1420.51 o
  12   2  14      816.17      809.87    306.71 o
  14   2  14    21836.97    22849.75   1603.40 o
  16   2  14    24361.15    25240.78   1754.62 o
  18   2  14     5446.29     5961.76    770.01 o
  20   2  14        8.69     -150.45    300.34 o
  22   2  14      736.75      256.42    280.29 o
  24   2  14      155.89      348.18    282.25 o
  26   2  14      147.52      -49.29    288.74 o
 -31   3  14       92.72      -79.20    512.16 o
 -29   3  14        0.57      814.00    402.73 o
 -27   3  14      639.06      952.86    411.97 o
 -25   3  14     3021.67     2903.10    536.95 o
 -23   3  14     5944.86     7392.33    851.18 o
 -21   3  14     6642.47     7020.63    825.63 o
 -19   3  14     2652.55     2752.43    482.03 o
 -17   3  14      216.92      227.18    261.73 o
 -15   3  14     1370.18     1087.69    289.89 o
 -13   3  14     6776.92     6647.50    547.86 o
 -11   3  14     4241.53     4906.24    427.66 o
  -9   3  14       24.28      117.18    163.33 o
  -7   3  14     8441.79     8931.75    617.83 o
  -5   3  14    21667.94    19150.90   1210.44 o
  -3   3  14    27437.63    23976.65   1479.64 o
  -1   3  14    12842.22    13554.85    830.86 o
   1   3  14     1592.45     1833.83    236.76 o
   3   3  14     1898.94     1253.63    220.54 o
   5   3  14     9897.15    11700.35   1320.75 o
   7   3  14     9088.00     9155.74    602.31 o
   9   3  14     5385.96     5778.19    427.28 o
  11   3  14      517.52      479.82    255.82 o
  13   3  14      608.72      145.94    249.79 o
  15   3  14     2781.56     2928.04    399.33 o
  17   3  14     2473.47     2381.57    382.89 o
  19   3  14      371.57      180.90    281.11 o
  21   3  14      100.39      202.49    269.73 o
  23   3  14      737.03      522.80    310.57 o
  25   3  14     1047.84     1415.30    356.03 o
 -30   4  14     1367.22     1333.56    461.31 o
 -28   4  14     3100.97     3630.55    599.96 o
 -26   4  14      222.63     -124.96    355.89 o
 -24   4  14     3437.46     3434.04    581.14 o
 -22   4  14    13858.12    12154.36   1610.48 o
 -20   4  14     4416.02     4518.46    522.46 o
 -18   4  14     8793.53     9431.76    931.81 o
 -16   4  14    39345.22    41999.78   2824.55 o
 -14   4  14    26498.09    23806.65   1952.91 o
 -12   4  14       59.26     -206.70    206.70 o
 -10   4  14    15644.01    15767.60   1191.62 o
  -8   4  14    18753.05    17553.32   1113.32 o
  -6   4  14      282.31      253.41    195.51 o
  -4   4  14    18585.67    17085.65   1097.55 o
  -2   4  14     6356.06     7032.85    493.38 o
   0   4  14     2455.86     2988.45    297.42 o
   2   4  14    15542.45    17310.40   1065.25 o
   4   4  14     4425.19     4883.51    439.90 o
   6   4  14     3089.27     4372.24    467.96 o
   8   4  14    23316.89    22642.92   1301.58 o
  10   4  14    14516.29    14819.59    908.56 o
  12   4  14       99.62     -192.83    235.35 o
  14   4  14    10929.41    14661.08   2177.79 o
  16   4  14    11394.86    11321.79    910.37 o
  18   4  14     1284.82     1255.92    329.47 o
  20   4  14      760.56      747.19    300.02 o
  22   4  14     1455.14     1316.47    337.99 o
  24   4  14      200.68      390.32    305.44 o
  26   4  14      115.49       89.99    297.83 o
 -29   5  14       94.66      769.44    410.28 o
 -27   5  14     2294.54     2895.33    870.14 o
 -25   5  14     8291.57     9939.51   1107.54 o
 -23   5  14    13517.19    13822.36   1121.24 o
 -21   5  14    10910.37     9254.93   2175.32 o
 -19   5  14     6166.01     7582.37   1091.37 o
 -17   5  14     1513.62     1333.78    314.66 o
 -15   5  14      241.28     -105.52    238.65 o
 -13   5  14     5820.44     5618.73    723.90 o
 -11   5  14     3947.57     3912.71    450.22 o
  -9   5  14      174.33      637.23    246.71 o
  -7   5  14    17390.68    16942.85   1092.34 o
  -5   5  14    59658.69    58243.16   3476.44 o
  -3   5  14    57666.86    58092.86   3784.04 o
  -1   5  14    27336.16    26297.69   1810.28 o
   1   5  14     3922.34     4783.33    425.24 o
   3   5  14     4166.73     3921.32    385.36 o
   5   5  14    17900.05    18258.76   1106.46 o
   7   5  14    16721.75    17447.77   1011.74 o
   9   5  14     4976.75     4470.11    549.54 o
  11   5  14       17.70     -127.65    127.65 o
  13   5  14     1305.86     1192.54    308.81 o
  15   5  14     1976.37     1502.04    332.56 o
  17   5  14     1216.46      680.47    301.43 o
  19   5  14      169.09      101.74    277.57 o
  21   5  14      145.47      446.53    291.47 o
  23   5  14     1130.27     1797.21    379.08 o
  25   5  14     2000.38     1994.83    395.67 o
 -30   6  14      201.69       89.75    387.19 o
 -28   6  14       28.17      268.96    387.00 o
 -26   6  14      507.85      342.93    318.70 o
 -24   6  14     7726.55     8070.74    877.54 o
 -22   6  14    16334.66    13865.26   1198.44 o
 -20   6  14     8293.37     8769.23    800.30 o
 -18   6  14      643.93      639.27    290.89 o
 -16   6  14      189.87      325.00    263.39 o
 -14   6  14     1285.91     1942.82    353.22 o
 -12   6  14    33156.72    37720.45   2623.97 o
 -10   6  14    79279.53    80316.41   5302.14 o
  -8   6  14    44303.92    42460.14   3339.62 o
  -6   6  14     1928.02     2255.14    295.13 o
  -4   6  14    11526.22    11340.90    994.00 o
  -2   6  14    10230.07    10182.23    812.19 o
   0   6  14     2786.39     3024.54    643.43 o
   2   6  14    36490.32    32078.52   2549.82 o
   4   6  14    22803.63    24287.93   1683.37 o
   6   6  14      823.78      731.98    194.79 o
   8   6  14     5281.95     5115.08    419.97 o
  10   6  14     5380.80     5668.82    440.24 o
  12   6  14      255.76      198.36    147.58 o
  14   6  14      583.33      634.45    286.48 o
  16   6  14      172.10       83.47    262.85 o
  18   6  14      970.05      913.84    308.65 o
  20   6  14     3591.09     3916.13    475.42 o
  22   6  14     2660.09     3617.27    473.95 o
  24   6  14      549.90     1042.33    346.62 o
 -29   7  14     1686.10     2354.34    521.04 o
 -27   7  14      773.64       53.97    315.17 o
 -25   7  14      344.27      299.70    308.77 o
 -23   7  14      522.26      167.81    289.85 o
 -21   7  14     1206.31      925.38    323.66 o
 -19   7  14     4325.15     3937.63    486.59 o
 -17   7  14    14812.26    15092.46   1173.86 o
 -15   7  14    29185.93    27629.97   2230.30 o
 -13   7  14    48211.66    44185.48   2991.18 o
 -11   7  14    46910.52    48202.74   3746.40 o
  -9   7  14    19481.70    20679.44   1523.09 o
  -7   7  14     3589.18     3290.57    407.82 o
  -5   7  14     1552.23     1813.47    277.43 o
  -3   7  14     5170.19     5560.89    468.39 o
  -1   7  14      351.46      300.00    177.27 o
   1   7  14     4596.00     4584.50    449.03 o
   3   7  14    13104.45    14522.46    982.85 o
   5   7  14    14522.70    14921.34   1100.80 o
   7   7  14    10948.15    10502.45    752.81 o
   9   7  14     2262.34     2551.63    357.06 o
  11   7  14      330.38      360.34    165.14 o
  13   7  14     2806.62     4391.72    391.30 o
  15   7  14     5441.23     6507.23    628.84 o
  17   7  14     5040.84     5404.59    770.38 o
  19   7  14     2579.12     2522.36    410.53 o
  21   7  14     1003.11      330.28    304.45 o
  23   7  14      161.86       11.43    296.95 o
 -28   8  14     4209.95     4488.70    552.38 o
 -26   8  14     5890.93     6641.36    674.71 o
 -24   8  14     3230.57     2491.85    432.67 o
 -22   8  14     2108.72     2026.05    387.07 o
 -20   8  14     4681.92     4328.99    518.54 o
 -18   8  14    16092.47    17951.42   1377.13 o
 -16   8  14    20894.12    20352.47   1493.67 o
 -14   8  14     7296.34     7931.59    863.33 o
 -12   8  14      483.38      411.06    275.76 o
 -10   8  14     8478.69     8182.83    728.60 o
  -8   8  14       94.07       89.53    246.68 o
  -6   8  14    28062.39    28125.38   2297.87 o
  -4   8  14    80762.20    76901.32   5017.27 o
  -2   8  14    65119.10    67361.81   3943.80 o
   0   8  14     8881.28     8865.98    664.83 o
   2   8  14     6046.81     6704.39    515.69 o
   4   8  14    18199.21    17732.08   1236.27 o
   6   8  14     2979.12     3280.96    339.62 o
   8   8  14      784.26     1053.36    198.65 o
  10   8  14      695.24      668.30    194.76 o
  12   8  14      138.48     -137.77    191.03 o
  14   8  14     1344.89     1336.08    233.98 o
  16   8  14      870.16      939.29    364.09 o
  18   8  14       14.10       -9.20    325.37 o
  20   8  14      130.94      431.96    344.31 o
  22   8  14       68.18       34.43    339.71 o
 -27   9  14     2119.06     3094.30    472.02 o
 -25   9  14     3151.47     3864.97    656.30 o
 -23   9  14     3367.33     3084.84    541.36 o
 -21   9  14     3598.65     3336.16    582.15 o
 -19   9  14     3003.45     2976.42    720.57 o
 -17   9  14     2069.41     2642.09    411.92 o
 -15   9  14     1768.96     1061.94    402.93 o
 -13   9  14     1117.55     1057.64    311.79 o
 -11   9  14      920.57      849.36    299.40 o
  -9   9  14     3120.08     2463.77    574.82 o
  -7   9  14     9664.72     9659.97    824.45 o
  -5   9  14    16785.70    17235.03   1297.40 o
  -3   9  14    15257.16    15594.46   1850.56 o
  -1   9  14     6504.81     7093.70    572.73 o
   1   9  14      620.81      779.29    197.39 o
   3   9  14      764.94      815.51    190.35 o
   5   9  14     1116.81     1654.12    235.00 o
   7   9  14       97.12      -93.18    157.60 o
   9   9  14        4.70     -153.45    153.45 o
  11   9  14       19.82     -142.16    163.90 o
  13   9  14       10.05      -98.47    150.22 o
  15   9  14       91.93      297.94    179.05 o
  17   9  14       98.74      604.82    347.63 o
  19   9  14        8.53      232.71    353.54 o
  21   9  14      221.35      112.00    340.30 o
 -26  10  14      413.69      383.73    323.02 o
 -24  10  14       30.32     -288.50    301.80 o
 -22  10  14      925.66     1331.52    362.60 o
 -20  10  14      370.16      417.15    300.40 o
 -18  10  14      301.05      236.86    298.56 o
 -16  10  14      178.49      -40.06    264.11 o
 -14  10  14     3094.20     2060.44    491.63 o
 -12  10  14    19565.03    19157.50   2156.78 o
 -10  10  14    31670.00    34894.82   2411.16 o
  -8  10  14     9505.61     9202.31   1442.39 o
  -6  10  14     5522.35     5226.52    666.19 o
  -4  10  14    36610.37    39160.65   2694.46 o
  -2  10  14    23627.85    19687.33   2694.66 o
   0  10  14      284.75       77.97    164.44 o
   2  10  14    12036.01    11852.19    936.41 o
   4  10  14    20962.19    21332.39   1536.72 o
   6  10  14     6169.91     6495.39    714.67 o
   8  10  14        3.55      -82.10    161.34 o
  10  10  14     1397.71     1703.36    246.00 o
  12  10  14      725.40      649.84    215.93 o
  14  10  14       41.38       30.76    177.76 o
  16  10  14       91.55       77.81    168.60 o
  18  10  14     1342.13      663.27    376.98 o
  20  10  14     1918.21     1560.93    524.00 o
 -25  11  14        5.78      252.44    303.85 o
 -23  11  14      201.49      498.22    320.79 o
 -21  11  14      526.83      830.76    330.42 o
 -19  11  14      376.74      445.39    263.35 o
 -17  11  14       22.59     -102.51    250.89 o
 -15  11  14       12.59      -32.37    228.14 o
 -13  11  14      155.85      142.46    254.44 o
 -11  11  14       50.32      257.76    238.02 o
  -9  11  14       61.80      247.19    231.40 o
  -7  11  14        5.18      -72.61    200.93 o
  -5  11  14      203.37      298.13    199.73 o
  -3  11  14       19.30      218.97    233.41 o
  -1  11  14      261.20      339.84    190.71 o
   1  11  14      889.17     1198.14    351.87 o
   3  11  14     1137.63     1037.05    209.60 o
   5  11  14       54.35       59.12    157.20 o
   7  11  14      319.00      415.51    177.14 o
   9  11  14      236.91      334.87    183.64 o
  11  11  14       53.01      174.63    196.43 o
  13  11  14       42.54       62.89    168.61 o
  15  11  14      476.38      532.34    290.43 o
  17  11  14      210.13      256.89    616.54 o
  19  11  14        0.33      152.47    429.81 o
 -22  12  14      669.72      667.93    292.86 o
 -20  12  14      533.69       48.27    255.95 o
 -18  12  14       65.65       82.12    248.90 o
 -16  12  14        0.87     -231.13    231.13 o
 -14  12  14     1756.35     1052.98    278.02 o
 -12  12  14    14430.65    18041.79   2795.25 o
 -10  12  14    18328.69    17440.32   1599.35 o
  -8  12  14     4378.94     4927.67    544.67 o
  -6  12  14     1365.36     1107.88    257.22 o
  -4  12  14    14235.37    15721.36   1203.32 o
  -2  12  14    11918.14    13255.77   1112.38 o
   0  12  14      102.42      298.28    184.16 o
   2  12  14     8709.76     8613.81    777.95 o
   4  12  14    13819.49    16613.00   1629.73 o
   6  12  14     4653.95     4779.39    422.78 o
   8  12  14       23.49      -99.37    205.18 o
  10  12  14      733.67      749.01    269.34 o
  12  12  14      217.58      151.83    174.91 o
  14  12  14       17.21      100.47    169.64 o
  16  12  14      169.98       42.52    180.65 o
  18  12  14      662.08      906.16    375.53 o
 -21  13  14     3699.09     3194.11    905.13 o
 -19  13  14     2441.26     2246.71    477.50 o
 -17  13  14      702.18      323.97    246.43 o
 -15  13  14       16.29     -218.24    228.17 o
 -13  13  14        2.83     -115.04    212.72 o
 -11  13  14       38.28      -41.36    203.50 o
  -9  13  14      316.24     -193.51    193.51 o
  -7  13  14     1540.15     1418.72    276.01 o
  -5  13  14     3290.57     3537.31    470.04 o
  -3  13  14     4080.23     4142.68    433.00 o
  -1  13  14     3445.07     3711.41    405.34 o
   1  13  14     1918.99     1997.05    457.84 o
   3  13  14      345.95      355.59    182.08 o
   5  13  14      347.79      589.00    204.84 o
   7  13  14     1839.46     1721.33    366.52 o
   9  13  14     2018.60     1445.66    297.54 o
  11  13  14      470.95      311.71    182.42 o
  13  13  14       59.68      -29.63    170.30 o
  15  13  14      233.21      419.03    188.60 o
 -18  14  14     2172.16     1218.40    422.28 o
 -16  14  14     3717.94     2435.94    876.41 o
 -14  14  14     1825.86     1306.90    261.27 o
 -12  14  14        1.33     -131.18    189.21 o
 -10  14  14      412.41      146.42    199.49 o
  -8  14  14      278.43      200.07    341.12 o
  -6  14  14     9042.32     9959.06    748.95 o
  -4  14  14    19205.05    19669.23   1438.17 o
  -2  14  14     9111.66     8633.51    821.02 o
   0  14  14       58.63     -176.11    176.11 o
   2  14  14     2719.69     2835.94    367.09 o
   4  14  14     3114.10     2263.46    319.82 o
   6  14  14      202.82      397.18    192.24 o
   8  14  14      570.74      616.91    210.69 o
  10  14  14      774.14      716.64    202.05 o
  12  14  14       22.26     -166.39    166.39 o
  14  14  14      264.94        8.17    168.58 o
 -15  15  14     5419.97     5501.76    604.05 o
 -13  15  14     6122.90     5262.44    604.39 o
 -11  15  14     3383.74     2728.79    440.29 o
  -9  15  14     1089.36     1174.04    247.94 o
  -7  15  14      235.53      147.57    188.84 o
  -5  15  14       29.33      138.76    204.91 o
  -3  15  14       39.15      -29.38    187.07 o
  -1  15  14      134.10      -54.14    355.96 o
   1  15  14       15.44     -165.97    304.34 o
   3  15  14      210.31      368.03    241.02 o
   5  15  14     1683.61     2241.89    319.28 o
   7  15  14     2412.26     1960.37    280.32 o
   9  15  14     1034.17     1170.11    234.04 o
  11  15  14        8.25     -125.04    175.80 o
 -10  16  14     2725.94     2417.23    427.54 o
  -8  16  14     1634.99     1571.06    268.65 o
  -6  16  14       14.90     -121.97    259.56 o
  -4  16  14      561.80      233.94    191.36 o
  -2  16  14      158.25      154.20    198.31 o
   0  16  14      747.89      693.89    226.18 o
   2  16  14     3079.50     1788.74    336.19 o
   4  16  14     2119.92     1826.07    293.32 o
   6  16  14       31.59      -88.76    211.69 o
 -31   1  15     2407.67     2255.12    538.59 o
 -29   1  15     4718.09     5453.29   1481.13 o
 -27   1  15      479.53      599.00    391.46 o
 -25   1  15     6826.18     7784.82   1108.67 o
 -23   1  15    27337.59    30253.57   2458.67 o
 -21   1  15    26673.90    30021.00   2118.63 o
 -19   1  15     5380.26     5221.08    563.08 o
 -17   1  15     2199.24     2529.85    339.87 o
 -15   1  15     3527.60     4419.49    432.95 o
 -13   1  15      136.05       -2.34    181.01 o
 -11   1  15     9076.14    10000.13    841.86 o
  -9   1  15     4980.36     5940.79    489.52 o
  -7   1  15     1056.20     1012.97    274.62 o
  -5   1  15     1406.04     1553.95    232.24 o
  -3   1  15     7173.12     7331.88    515.77 o
  -1   1  15    83809.33    82706.84   4867.73 o
   1   1  15   132090.03   137921.28   7368.41 o
   3   1  15    36978.49    37380.86   2075.48 o
   5   1  15     3481.53     3357.05    401.58 o
   7   1  15    36898.34    34743.31   2335.75 o
   9   1  15    29604.37    33820.47   2640.42 o
  11   1  15     1312.86     1348.78    314.09 o
  13   1  15     8420.29     8782.90    867.49 o
  15   1  15    12758.10    12552.22    996.16 o
  17   1  15     4650.13     3927.43    547.54 o
  19   1  15      367.56      134.94    272.08 o
  21   1  15       88.56       25.72    271.76 o
  23   1  15      109.69       92.75    291.91 o
  25   1  15       21.89     -276.43    276.43 o
 -30   2  15     1227.22     1218.26    460.59 o
 -28   2  15     1957.23     1829.60    502.45 o
 -26   2  15     1909.60     1703.88    477.63 o
 -24   2  15      791.08      450.86    379.51 o
 -22   2  15       99.50      124.46    398.55 o
 -20   2  15      160.35     -141.14    324.24 o
 -18   2  15     1016.74      553.13    338.59 o
 -16   2  15     5264.74     4874.51    739.21 o
 -14   2  15    17995.42    20093.41   1265.43 o
 -12   2  15    39161.92    37316.65   2485.55 o
 -10   2  15    56333.01    55002.33   2980.18 o
  -8   2  15    30329.73    30372.62   2103.08 o
  -6   2  15    13064.86    13911.19    953.45 o
  -4   2  15     1375.23     1054.03    220.31 o
  -2   2  15       46.46        3.89    168.37 o
   0   2  15     3082.61     2588.64    277.05 o
   2   2  15     5754.43     6300.68    465.43 o
   4   2  15     6252.35     6357.48    516.13 o
   6   2  15    11602.87    12462.97    968.30 o
   8   2  15    16436.16    16926.00   1448.21 o
  10   2  15     9330.57    10042.49   1109.26 o
  12   2  15     3374.54     4647.94    732.41 o
  14   2  15      278.20     -236.76    236.76 o
  16   2  15      654.51      998.86    315.30 o
  18   2  15      903.36      702.29    298.15 o
  20   2  15      475.71      309.33    369.56 o
  22   2  15      203.72     -188.09    260.51 o
  24   2  15        0.68     -168.68    472.89 o
  26   2  15       23.04      111.13    328.71 o
 -31   3  15     3789.91     3599.26    626.73 o
 -29   3  15     8050.59     6879.93   1093.06 o
 -27   3  15     4803.27     5754.86    748.13 o
 -25   3  15        7.46      239.41    359.76 o
 -23   3  15     3119.44     3317.16    765.71 o
 -21   3  15      469.94      183.32    367.24 o
 -19   3  15    10805.74    11946.72   1205.08 o
 -17   3  15    50226.07    54765.50   3672.71 o
 -15   3  15    62481.57    67222.49   5171.32 o
 -13   3  15    24484.79    25874.54   2557.98 o
 -11   3  15     8079.93     8555.41    657.05 o
  -9   3  15    13810.07    12416.22    956.27 o
  -7   3  15    48525.19    47984.02   2903.65 o
  -5   3  15    68751.84    66277.99   3582.39 o
  -3   3  15    31370.80    28969.47   1733.49 o
  -1   3  15     1657.73     1365.23    229.55 o
   1   3  15     1686.00     1268.52    226.29 o
   3   3  15       44.71     -149.67    149.67 o
   5   3  15    26397.18    25868.62   2070.41 o
   7   3  15    69121.60    73146.14   4417.54 o
   9   3  15    50203.84    51241.79   3413.03 o
  11   3  15     7545.69     7936.24    707.71 o
  13   3  15      499.10      461.76    267.80 o
  15   3  15     3686.81     3972.74    517.72 o
  17   3  15      884.96     1382.68    329.97 o
  19   3  15      177.14      -17.62    268.08 o
  21   3  15      314.44       97.67    291.69 o
  23   3  15        3.34       59.67    286.72 o
  25   3  15      110.74      154.34    292.41 o
 -30   4  15       76.65     -188.69    372.10 o
 -28   4  15       83.22      165.26    385.37 o
 -26   4  15     1891.00     2417.50    529.87 o
 -24   4  15     6492.12     7319.97    850.57 o
 -22   4  15    15522.44    19080.15   1991.61 o
 -20   4  15    22828.63    23788.93   1711.22 o
 -18   4  15    23712.94    24096.44   1726.01 o
 -16   4  15    15009.13    15419.61   1204.26 o
 -14   4  15     3213.53     3125.60    418.89 o
 -12   4  15       54.43     -228.19    228.19 o
 -10   4  15      236.02      177.25    243.49 o
  -8   4  15     6315.33     7268.79    669.51 o
  -6   4  15    32545.48    31086.71   1899.38 o
  -4   4  15    68354.71    70254.73   4661.05 o
  -2   4  15    75693.00    77998.08   4625.52 o
   0   4  15    62940.72    63289.81   3430.66 o
   2   4  15    34484.36    35368.57   1961.53 o
   4   4  15     5323.54     5187.18    470.91 o
   6   4  15       88.32      187.74    160.20 o
   8   4  15      785.76      635.62    162.88 o
  10   4  15      852.51      698.27    442.48 o
  12   4  15       64.92     -236.80    236.80 o
  14   4  15     2149.21     1649.33    329.88 o
  16   4  15     4054.78     3850.76    468.15 o
  18   4  15     3411.25     4030.90    484.10 o
  20   4  15      982.17      566.36    302.97 o
  22   4  15       28.82      163.45    318.88 o
  24   4  15      171.95      -88.83    286.95 o
 -29   5  15      368.28      262.20    374.07 o
 -27   5  15      416.22      -34.37    433.97 o
 -25   5  15     7901.73     8468.55    963.34 o
 -23   5  15    17991.49    19930.54   1530.45 o
 -21   5  15    10719.72    11650.86    975.81 o
 -19   5  15      317.51      463.98    282.62 o
 -17   5  15      989.13     1010.42    313.09 o
 -15   5  15      623.02      373.30    271.69 o
 -13   5  15    23452.82    24148.09   1866.33 o
 -11   5  15    55294.08    58121.61   3897.51 o
  -9   5  15    45138.88    54751.21   5412.90 o
  -7   5  15     9783.00    10675.68   1248.60 o
  -5   5  15       16.86     -101.41    197.13 o
  -3   5  15     2022.30     1897.21    284.06 o
  -1   5  15    26495.34    26691.03   1642.27 o
   1   5  15    56138.36    57402.75   3375.33 o
   3   5  15    31488.82    13483.06   1459.57 o
   5   5  15     2404.76     3102.04    390.70 o
   7   5  15     1733.29     1754.10    225.22 o
   9   5  15     1293.00     1584.43    217.50 o
  11   5  15     2118.82     2162.88    371.11 o
  13   5  15    10176.84    11194.29    923.34 o
  15   5  15     6828.61     7426.37    901.03 o
  17   5  15      402.23      129.90    277.68 o
  19   5  15      965.69     1491.48    341.12 o
  21   5  15     1076.19     1034.68    323.51 o
  23   5  15       45.17      120.90    287.49 o
 -28   6  15     1295.40      765.64    424.26 o
 -26   6  15      466.69      104.94    370.20 o
 -24   6  15        1.89      120.16    311.47 o
 -22   6  15      467.06      604.91    313.57 o
 -20   6  15      866.94      946.97    328.95 o
 -18   6  15       47.84      -45.71    269.53 o
 -16   6  15     3227.83     2726.10    423.94 o
 -14   6  15    17456.29    19130.88   1446.63 o
 -12   6  15    41063.43    42307.05   2889.08 o
 -10   6  15    34483.09    35653.23   2439.85 o
  -8   6  15    17313.66    18101.18   1337.28 o
  -6   6  15     2727.95     2481.22    380.41 o
  -4   6  15     1184.11     1309.56    255.29 o
  -2   6  15     4841.20     4759.47    530.75 o
   0   6  15      947.31      919.07    331.40 o
   2   6  15     1210.14      504.53    278.37 o
   4   6  15     7943.55     9097.37    633.29 o
   6   6  15    14471.12    14330.13   1164.13 o
   8   6  15    15989.38    15790.22   1067.61 o
  10   6  15     8564.62     8266.98    631.24 o
  12   6  15     2055.52     2124.79    368.81 o
  14   6  15       71.84      283.48    284.24 o
  16   6  15      584.82      633.82    304.88 o
  18   6  15     2006.64     1446.96    401.69 o
  20   6  15     1252.64     1065.00    339.47 o
  22   6  15       99.72     -304.05    304.05 o
  24   6  15       77.89       50.27    295.29 o
 -27   7  15      101.05      395.96    393.00 o
 -25   7  15      573.10      754.35    341.51 o
 -23   7  15     1426.40     1014.33    345.46 o
 -21   7  15        3.38     -178.04    274.04 o
 -19   7  15     7393.11     7223.59    694.71 o
 -17   7  15    17184.77    16984.73   1326.53 o
 -15   7  15     5048.43     5769.15    596.67 o
 -13   7  15     3355.04     2882.62    421.46 o
 -11   7  15    27132.42    27674.63   1917.93 o
  -9   7  15    15047.87    14177.37   1526.10 o
  -7   7  15     1437.57      936.72    290.82 o
  -5   7  15    23949.95    25486.13   2084.58 o
  -3   7  15    22758.29    23503.49   1649.79 o
  -1   7  15     1930.12     1531.87    312.25 o
   1   7  15     3653.61     4472.46    642.71 o
   3   7  15     3648.29     2753.68    400.76 o
   5   7  15       54.00      242.11    162.93 o
   7   7  15     2983.06     2958.68    321.71 o
   9   7  15     1247.79     1552.94    241.21 o
  11   7  15      794.26     1046.06    219.46 o
  13   7  15     2942.63     2967.84    498.21 o
  15   7  15      557.67      730.01    358.71 o
  17   7  15      457.85      424.11    356.29 o
  19   7  15     1808.77     1782.97    511.08 o
  21   7  15     1226.71     1452.52    367.74 o
  23   7  15       10.98      135.09    298.11 o
 -26   8  15        1.67      493.47    327.24 o
 -24   8  15      200.99     -287.54    287.54 o
 -22   8  15      405.00       58.24    292.58 o
 -20   8  15      739.28     1067.45    336.38 o
 -18   8  15      321.18      487.84    312.75 o
 -16   8  15      393.30      736.46    308.09 o
 -14   8  15     5122.09     4862.20    763.83 o
 -12   8  15    13125.27    12995.15   1064.04 o
 -10   8  15    12888.46    14407.57   1151.68 o
  -8   8  15     3307.27     3796.71    915.56 o
  -6   8  15      417.10      370.12    233.74 o
  -4   8  15     3723.89     4367.81    499.40 o
  -2   8  15     2486.32     3274.68    364.90 o
   0   8  15      387.80      170.73    180.47 o
   2   8  15       10.36     -148.59    164.64 o
   4   8  15     1068.31     1567.85    358.02 o
   6   8  15     4076.79     4328.50    396.49 o
   8   8  15     4519.17     3670.65    359.63 o
  10   8  15     3034.78     2945.08    350.17 o
  12   8  15      912.66      662.60    188.21 o
  14   8  15       94.12      -23.99    309.57 o
  16   8  15     1658.71     1002.72    476.13 o
  18   8  15     1155.94     1126.69    405.09 o
  20   8  15      392.82      408.38    370.43 o
  22   8  15       60.45      181.52    342.62 o
 -25   9  15        0.68      211.91    320.00 o
 -23   9  15       25.31       32.73    305.68 o
 -21   9  15     3520.28     3473.75    482.73 o
 -19   9  15    17008.52    18908.70   1438.33 o
 -17   9  15    20037.76    21369.74   1625.29 o
 -15   9  15     3951.05     4512.63    526.67 o
 -13   9  15     1833.58     2526.19    399.92 o
 -11   9  15    11690.14    10653.42    908.20 o
  -9   9  15     3996.46     3800.92    635.49 o
  -7   9  15     6513.51     8989.86   1263.17 o
  -5   9  15    42525.10    44250.23   3550.42 o
  -3   9  15    50807.87    48845.32   3335.06 o
  -1   9  15    18684.56    21670.49   1563.17 o
   1   9  15     1101.47      778.41    208.72 o
   3   9  15      340.60      240.04    233.75 o
   5   9  15      151.68      194.40    170.77 o
   7   9  15     2516.77     2496.61    292.59 o
   9   9  15      770.16      994.50    213.27 o
  11   9  15      282.96      218.08    193.98 o
  13   9  15      917.50      997.96    241.09 o
  15   9  15      177.77       90.01    321.82 o
  17   9  15     1047.24      675.99    375.73 o
  19   9  15     3335.10     3385.89    645.05 o
  21   9  15     1399.80     1059.74    410.61 o
 -24  10  15      855.27     1098.22    359.82 o
 -22  10  15     1531.38     2517.81    425.40 o
 -20  10  15     2826.73     2423.63    435.12 o
 -18  10  15     3568.56     4672.13    552.48 o
 -16  10  15     2739.45     1854.43    440.01 o
 -14  10  15     2621.24     1933.92    328.06 o
 -12  10  15     2204.81     2049.23    474.99 o
 -10  10  15     2784.07     2788.20    538.96 o
  -8  10  15     6983.12     9474.97   1007.29 o
  -6  10  15    11850.10    13295.93   1083.64 o
  -4  10  15    14030.25    14788.53   2668.26 o
  -2  10  15    12619.49    12491.61   1022.92 o
   0  10  15     5740.83     5787.82    489.91 o
   2  10  15     1410.35     1125.37    215.33 o
   4  10  15      889.93     1042.90    212.19 o
   6  10  15     2390.74     2568.21    299.96 o
   8  10  15     1709.51     1557.84    241.00 o
  10  10  15      530.96      665.09    203.43 o
  12  10  15      489.99      338.60    200.76 o
  14  10  15      152.71      147.14    184.99 o
  16  10  15       77.25     -314.57    314.57 o
  18  10  15      172.96      409.03    368.99 o
  20  10  15       92.87       22.28    359.60 o
 -23  11  15     1717.23     1933.85    608.10 o
 -21  11  15      387.20       32.06    296.81 o
 -19  11  15      346.96       47.99    256.36 o
 -17  11  15      758.55      390.52    265.78 o
 -15  11  15     1912.66     1688.01    438.32 o
 -13  11  15    26013.44    28818.44   2347.01 o
 -11  11  15    50841.36    49873.59   3903.23 o
  -9  11  15    33893.92    37179.77   2564.98 o
  -7  11  15     5254.88     5880.62    600.54 o
  -5  11  15     1520.81     1201.91    519.23 o
  -3  11  15     3234.63     2410.19    397.50 o
  -1  11  15      101.39     -203.94    203.94 o
   1  11  15     5586.07     4228.43    470.64 o
   3  11  15    10457.51    10946.44   1067.54 o
   5  11  15     7471.67     7413.49    572.96 o
   7  11  15     2558.26     2568.30    304.22 o
   9  11  15     1439.24     1483.83    248.57 o
  11  11  15     3181.22     2743.24    322.04 o
  13  11  15     3044.05     3044.21    344.49 o
  15  11  15      417.38       -0.65    258.67 o
  17  11  15      495.01      519.19    455.90 o
 -22  12  15     2310.66     1881.86    494.70 o
 -20  12  15     3315.48     2416.00    718.32 o
 -18  12  15     2887.73     2809.32    685.97 o
 -16  12  15     2937.43     2143.41    651.39 o
 -14  12  15     3458.72     2970.18    598.68 o
 -12  12  15     2483.31     3001.11    454.26 o
 -10  12  15     1510.08     1348.16    564.79 o
  -8  12  15     1601.95      503.84    322.11 o
  -6  12  15     1801.72     1714.25    375.23 o
  -4  12  15     3254.85     4286.77    708.88 o
  -2  12  15     8239.89    10383.99    803.57 o
   0  12  15     9514.60     8149.00    661.04 o
   2  12  15     6610.98     6476.85    587.64 o
   4  12  15     4173.62     4559.62    420.12 o
   6  12  15      870.64      473.56    193.58 o
   8  12  15       18.43      170.69    172.43 o
  10  12  15        8.32     -201.01    249.59 o
  12  12  15      186.40      529.17    203.47 o
  14  12  15      550.27      549.43    192.63 o
  16  12  15      454.92      355.91    203.59 o
 -19  13  15     4402.12     3312.67    684.32 o
 -17  13  15     5062.68     6468.39    647.84 o
 -15  13  15     1337.16      792.22    272.72 o
 -13  13  15      906.93      943.71    428.83 o
 -11  13  15     5127.93     5424.84    581.51 o
  -9  13  15      905.46      595.49    227.76 o
  -7  13  15     3890.92     4142.89    409.28 o
  -5  13  15    16025.09    18842.45   1314.52 o
  -3  13  15    16221.47    14732.62   1996.10 o
  -1  13  15     4246.16     4589.87    898.56 o
   1  13  15       16.28     -168.76    168.76 o
   3  13  15      275.07      541.81    265.74 o
   5  13  15      130.01       -0.82    243.11 o
   7  13  15      458.91       63.94    181.21 o
   9  13  15      148.00       21.27    167.87 o
  11  13  15       44.47       83.63    198.01 o
  13  13  15      232.52      149.58    186.02 o
 -16  14  15      316.74      166.63    240.42 o
 -14  14  15     1102.26     1163.67    261.83 o
 -12  14  15     1489.78     1097.13    328.51 o
 -10  14  15     2212.77     2961.37    463.48 o
  -8  14  15     2488.71     2553.02    326.39 o
  -6  14  15     1064.71     1180.77    315.88 o
  -4  14  15        0.90       99.80    349.78 o
  -2  14  15      841.24      550.17    287.98 o
   0  14  15     1348.22     1430.94    267.59 o
   2  14  15      543.70      110.31    207.94 o
   4  14  15      211.28      286.10    188.87 o
   6  14  15     2137.27     2077.47    325.92 o
   8  14  15     2614.91     2671.30    423.83 o
  10  14  15     1389.75      982.88    311.88 o
  12  14  15      176.40      147.53    181.48 o
 -13  15  15      630.00      547.59    237.15 o
 -11  15  15     1918.63     2245.45    424.43 o
  -9  15  15      547.40      566.60    221.47 o
  -7  15  15      880.80      964.12    237.42 o
  -5  15  15     4896.53     5092.90    668.66 o
  -3  15  15     3391.22     3689.40    561.11 o
  -1  15  15       13.56     -182.58    182.58 o
   1  15  15     1306.38      840.57    237.27 o
   3  15  15     1208.70     1473.31    475.98 o
   5  15  15       10.00      178.40    184.11 o
   7  15  15      608.40      512.28    208.37 o
  -8  16  15     1003.07     1003.76    242.15 o
  -6  16  15      458.44      229.84    278.09 o
  -4  16  15       21.09      222.36    202.17 o
  -2  16  15      275.71      201.84    358.43 o
   0  16  15      634.34      502.60    222.00 o
   2  16  15      141.39       35.56    221.24 o
 -30   0  16     4083.54     3613.63   1078.95 o
 -28   0  16     2022.07     2337.73    941.94 o
 -26   0  16      420.87      555.58    480.66 o
 -24   0  16     8175.49     9353.65   1250.26 o
 -22   0  16    13884.94    17005.08   1931.10 o
 -20   0  16     7879.24    11580.18   2273.50 o
 -18   0  16     1174.32     1484.79    556.60 o
 -16   0  16     5656.22     5582.96   1066.11 o
 -14   0  16    23930.49    25378.66   2041.68 o
 -12   0  16    25653.89    25206.07   2440.72 o
 -10   0  16     7873.99     8336.03    819.30 o
  -8   0  16     1350.30     1836.54    468.85 o
  -6   0  16     4644.53     4641.17    562.28 o
  -4   0  16     6883.34     6804.83    705.84 o
  -2   0  16   113424.53    73941.38   8430.37 o
   0   0  16   213744.61   214978.02  19609.81 o
   2   0  16   143250.86   149017.97  11313.78 o
   4   0  16    25044.58    23625.70   1932.41 o
   6   0  16      628.86      -10.44    371.46 o
   8   0  16     1853.38     1910.77    487.40 o
  10   0  16      925.29     1574.94    459.70 o
  12   0  16     9422.56     9181.93   1140.78 o
  14   0  16     9795.43    11011.06   1307.72 o
  16   0  16     4849.18     4577.20    800.65 o
  18   0  16     2861.46     2800.29    605.80 o
  20   0  16     2064.22     1494.26    490.46 o
  22   0  16     1700.21     1152.93    486.73 o
  24   0  16     1396.29     1095.27    480.66 o
 -29   1  16      206.46      106.81    400.09 o
 -27   1  16      390.78      263.23    525.29 o
 -25   1  16      217.59      -78.57    548.64 o
 -23   1  16      363.18     1243.50    453.69 o
 -21   1  16      808.26     1173.86    365.18 o
 -19   1  16      386.24      192.95    291.34 o
 -17   1  16      462.88      882.44    317.30 o
 -15   1  16     5213.12     7399.79    710.01 o
 -13   1  16    12661.76    12310.05    778.51 o
 -11   1  16    22227.07    23828.38   1365.05 o
  -9   1  16    23158.77    22668.55   1438.70 o
  -7   1  16    22853.35    24384.54   1533.66 o
  -5   1  16    17349.66    17329.22   1471.18 o
  -3   1  16    11725.67    11600.03    746.17 o
  -1   1  16    13011.63    14095.43    970.71 o
   1   1  16    14081.22    19416.48   1682.26 o
   3   1  16    11631.50    12875.55    908.77 o
   5   1  16    11259.49    11717.86    835.68 o
   7   1  16    13700.59    15469.23   1182.06 o
   9   1  16    16346.46    19841.74   1896.29 o
  11   1  16    13102.50    12247.98    952.03 o
  13   1  16     6783.63     7123.36    664.47 o
  15   1  16     2335.00     2158.70    369.99 o
  17   1  16     1103.83     1144.14    326.95 o
  19   1  16      479.76      397.94    296.78 o
  21   1  16       82.50     -210.34    269.58 o
  23   1  16       85.83     -139.82    279.30 o
  25   1  16      201.11     -173.40    283.99 o
 -30   2  16     4504.46     5802.29    762.71 o
 -28   2  16     3107.17     3513.21    612.76 o
 -26   2  16       23.24     -324.12    417.50 o
 -24   2  16     3277.46     3544.57    590.05 o
 -22   2  16     1447.11     1431.28    502.27 o
 -20   2  16      178.84     -398.52    461.11 o
 -18   2  16     2969.04     2875.04    411.84 o
 -16   2  16     4832.00     5800.43    593.17 o
 -14   2  16     1327.96      906.75    334.95 o
 -12   2  16      182.84        2.27    198.84 o
 -10   2  16    10242.80    10854.09    896.17 o
  -8   2  16    64055.51    65296.82   3920.26 o
  -6   2  16    86640.13    92901.11   5453.68 o
  -4   2  16    32798.64    35503.16   2078.24 o
  -2   2  16      164.96      -11.35    181.00 o
   0   2  16    22829.89    21221.39   1229.39 o
   2   2  16    11665.55    11256.92    737.09 o
   4   2  16     6268.96     6994.22   1011.12 o
   6   2  16    46230.59    47855.66   3195.84 o
   8   2  16    47509.12    46531.01   3611.07 o
  10   2  16    20863.79    25844.33   1776.81 o
  12   2  16     2384.05     2187.09    376.52 o
  14   2  16       24.17      200.08    266.30 o
  16   2  16      333.27      375.47    276.74 o
  18   2  16     1128.96     1109.88    319.50 o
  20   2  16      233.41     -204.17    271.65 o
  22   2  16       80.17      101.52    288.91 o
  24   2  16      110.65     -104.20    287.92 o
 -29   3  16      651.44     1051.11    463.01 o
 -27   3  16      741.14     1100.14    446.08 o
 -25   3  16      266.75      -63.02    430.63 o
 -23   3  16      684.39     -127.68    344.06 o
 -21   3  16     4523.27     5281.22    705.66 o
 -19   3  16     7141.65     8865.30    803.50 o
 -17   3  16     6581.68     8155.64    865.96 o
 -15   3  16     3449.94     4027.01    677.32 o
 -13   3  16       83.18       44.39    244.84 o
 -11   3  16     5139.59     4527.36    492.10 o
  -9   3  16     7111.68     7131.59    582.59 o
  -7   3  16     1449.08     1541.11    276.12 o
  -5   3  16     1073.67      822.31    425.18 o
  -3   3  16    12111.31    12250.00   1030.52 o
  -1   3  16    20352.12    20383.73   1188.20 o
   1   3  16    20468.25    20189.92   1158.04 o
   3   3  16    11859.06    12958.88    956.79 o
   5   3  16     3020.37     3015.10    359.73 o
   7   3  16      120.38      304.25    170.41 o
   9   3  16     2356.54     2931.75    449.90 o
  11   3  16     1694.01     1652.79    335.69 o
  13   3  16      259.06      249.59    269.59 o
  15   3  16      360.31       40.55    268.38 o
  17   3  16     2312.07     1836.38    362.13 o
  19   3  16     2074.35     1932.98    378.72 o
  21   3  16      779.82      880.86    332.73 o
  23   3  16      252.36      317.97    303.95 o
 -28   4  16      470.09       84.40    404.63 o
 -26   4  16      712.17      752.41    516.96 o
 -24   4  16     4633.78     4739.88    907.29 o
 -22   4  16     2222.09     3031.64    545.02 o
 -20   4  16     1250.57     1444.17    353.44 o
 -18   4  16     7041.19     7228.75    698.59 o
 -16   4  16     2319.82     2793.08    403.83 o
 -14   4  16     2014.44     2102.49    351.90 o
 -12   4  16     5345.69     5549.71    561.96 o
 -10   4  16       10.45     -103.53    237.98 o
  -8   4  16    11419.39    12382.14    877.54 o
  -6   4  16    31907.07    29378.77   1777.80 o
  -4   4  16     8202.03     8870.17    669.13 o
  -2   4  16     4096.24     3683.54    390.13 o
   0   4  16    20274.69    20302.05   1327.18 o
   2   4  16     9102.34    10841.76    975.44 o
   4   4  16      888.67      394.02    241.90 o
   6   4  16    16457.19    19013.29   1136.21 o
   8   4  16    15279.67    17858.50   1044.56 o
  10   4  16     1423.67     2377.05    400.46 o
  12   4  16     1087.66      729.77    302.31 o
  14   4  16     1107.28     1059.64    406.03 o
  16   4  16       17.37       90.86    268.51 o
  18   4  16      520.40      762.30    407.87 o
  20   4  16      491.63      460.86    299.04 o
  22   4  16        1.86      198.53    296.02 o
  24   4  16      266.45       37.58    295.67 o
 -29   5  16     1052.44     1310.97    467.67 o
 -27   5  16      904.85      449.66    399.14 o
 -25   5  16      215.31      982.68    417.60 o
 -23   5  16      443.98      253.76    534.12 o
 -21   5  16     5210.78     4688.29    541.20 o
 -19   5  16     9879.35     9620.62    848.54 o
 -17   5  16     8273.51     8571.46    783.60 o
 -15   5  16     3330.52     3745.85    470.83 o
 -13   5  16       71.33      -44.85    253.26 o
 -11   5  16     2954.77     2473.55    381.99 o
  -9   5  16     3360.78     3731.15    451.44 o
  -7   5  16      416.67      648.05    235.12 o
  -5   5  16     2395.46     1932.80    321.36 o
  -3   5  16    16464.35    18196.26   1320.63 o
  -1   5  16    29002.84    28924.84   1750.42 o
   1   5  16    29246.85    30072.56   2060.34 o
   3   5  16    17902.40    19031.17   1403.90 o
   5   5  16     5603.82     6537.00    535.03 o
   7   5  16      155.53      -16.87    178.99 o
   9   5  16      984.46      926.78    190.16 o
  11   5  16     1501.08     1599.49    369.56 o
  13   5  16       97.61      -75.69    325.46 o
  15   5  16      467.29      351.05    337.42 o
  17   5  16     2272.72     3094.97    447.68 o
  19   5  16     3277.20     3605.92    463.73 o
  21   5  16     1670.68     1969.79    412.90 o
  23   5  16      400.48      290.55    299.39 o
 -28   6  16        2.56     -352.29    352.29 o
 -26   6  16     2650.71     2685.35    561.28 o
 -24   6  16     6140.25     6933.79    698.86 o
 -22   6  16     2883.35     2580.21    426.72 o
 -20   6  16      258.45      219.33    306.10 o
 -18   6  16     4535.25     5219.47    660.09 o
 -16   6  16      457.09      -43.37    263.67 o
 -14   6  16    11893.31    12564.84   1014.24 o
 -12   6  16    38853.72    38490.61   2661.72 o
 -10   6  16    29968.44    31111.64   2153.05 o
  -8   6  16     5355.46     5581.94    562.56 o
  -6   6  16        0.06     -152.10    234.50 o
  -4   6  16     1417.74     1124.89    262.14 o
  -2   6  16    18579.91    20235.91   1456.41 o
   0   6  16    41432.90    44491.36   3431.08 o
   2   6  16    26304.99    27753.66   1924.39 o
   4   6  16     3461.54     4211.44    620.46 o
   6   6  16        5.78      -94.11    147.76 o
   8   6  16      447.09      295.33    197.37 o
  10   6  16     7883.14     8983.97    672.14 o
  12   6  16    17008.84    15212.59   1680.33 o
  14   6  16    10376.16     9349.88    947.13 o
  16   6  16     1305.25     1659.42    423.28 o
  18   6  16       42.63     -245.16    278.75 o
  20   6  16      162.59       55.58    292.82 o
  22   6  16       29.93      281.15    298.75 o
 -27   7  16     1027.11     1101.02    455.11 o
 -25   7  16      411.06      436.24    443.72 o
 -23   7  16       54.79     -274.41    274.41 o
 -21   7  16      221.39      -96.64    288.91 o
 -19   7  16      897.40     1332.25    559.90 o
 -17   7  16      108.20      137.91    277.90 o
 -15   7  16     2658.51     2920.61    430.71 o
 -13   7  16    16240.67    17570.28   1333.81 o
 -11   7  16    30215.33    31960.33   2200.15 o
  -9   7  16    31863.06    31385.71   2204.36 o
  -7   7  16    22117.26    24370.43   1757.69 o
  -5   7  16    10684.52    11128.21    929.66 o
  -3   7  16     3617.34     3235.45    453.37 o
  -1   7  16     1436.92     1137.04    230.49 o
   1   7  16     2109.39     1276.87    293.42 o
   3   7  16     3027.16     3296.35    344.21 o
   5   7  16     6896.65     6977.49    559.46 o
   7   7  16    13401.67    16942.60   1187.09 o
   9   7  16    18300.34    20697.94   1476.51 o
  11   7  16    16156.40    17576.34   1304.70 o
  13   7  16     8841.73    13082.58   1533.51 o
  15   7  16     1990.56     1664.82    426.69 o
  17   7  16       57.59      284.55    342.91 o
  19   7  16       54.13      280.01    340.97 o
  21   7  16       29.65      396.76    346.07 o
 -26   8  16     1206.65     1291.09    376.01 o
 -24   8  16     1485.35     1368.96    488.21 o
 -22   8  16      240.49      202.26    305.14 o
 -20   8  16    10147.95    10156.18    940.58 o
 -18   8  16    24228.58    27413.18   2300.18 o
 -16   8  16    14705.50    13207.10   1204.65 o
 -14   8  16     1058.98      816.89    309.40 o
 -12   8  16     2087.63     2314.71    394.54 o
 -10   8  16     1834.89     1295.90    350.61 o
  -8   8  16     3554.71     3956.62    605.63 o
  -6   8  16    24779.18    28767.64   2361.48 o
  -4   8  16    28610.45    30891.73   2164.06 o
  -2   8  16    12361.59    13680.01   1430.16 o
   0   8  16     4812.63     4580.63    499.56 o
   2   8  16     9010.31     9457.18    913.39 o
   4   8  16    18700.92    18397.60   1205.85 o
   6   8  16    21034.25    21461.73   1382.44 o
   8   8  16     8759.71     9642.19    713.78 o
  10   8  16      202.85      438.78    180.73 o
  12   8  16      678.35      726.85    214.83 o
  14   8  16       51.34      -89.67    320.73 o
  16   8  16     1753.03     1194.66    403.49 o
  18   8  16     5098.28     5440.14    697.74 o
  20   8  16     3978.23     3352.07    550.35 o
 -25   9  16       24.88      352.12    330.48 o
 -23   9  16      782.09      277.73    323.83 o
 -21   9  16     2692.87     3285.98    486.21 o
 -19   9  16     4403.68     4769.45    765.01 o
 -17   9  16     3439.22     4675.78    694.62 o
 -15   9  16     1677.19      922.10    492.70 o
 -13   9  16      293.34      139.42    270.29 o
 -11   9  16       26.60      125.06    278.98 o
  -9   9  16      109.83     -186.36    222.75 o
  -7   9  16     4088.48     4761.60    537.73 o
  -5   9  16    10625.62    10432.46    895.84 o
  -3   9  16    13001.52    14341.00   1149.26 o
  -1   9  16    11138.39    12617.84   1021.41 o
   1   9  16     9924.04    10847.08    904.88 o
   3   9  16     7488.41     7482.12    568.33 o
   5   9  16     3991.54     3940.44    389.25 o
   7   9  16     1791.39     1634.60    252.49 o
   9   9  16      327.80      260.25    177.79 o
  11   9  16      172.73      -19.14    231.86 o
  13   9  16      421.25     1222.51    395.09 o
  15   9  16     1184.47     2174.86    462.22 o
  17   9  16     1852.36     2522.71    534.06 o
  19   9  16     1380.88     1465.51    421.19 o
 -24  10  16     2282.22     3007.47    473.33 o
 -22  10  16       15.16      -20.99    298.55 o
 -20  10  16     4363.97     3875.48    514.63 o
 -18  10  16    10468.06    10305.29    910.93 o
 -16  10  16     2061.49     1937.46    386.77 o
 -14  10  16     4943.98     3598.89    824.87 o
 -12  10  16    22476.00    25566.57   2216.50 o
 -10  10  16    19416.76    20722.80   1566.25 o
  -8  10  16     4417.12     2126.38    848.02 o
  -6  10  16       22.34     -206.46    206.46 o
  -4  10  16      675.19      504.69    224.24 o
  -2  10  16        0.45      -80.80    194.97 o
   0  10  16      502.36      199.98    210.35 o
   2  10  16      144.39      -61.58    201.93 o
   4  10  16       84.69      367.30    176.92 o
   6  10  16      114.47       89.19    170.32 o
   8  10  16      673.49      542.67    190.76 o
  10  10  16     6648.67     6184.58    648.88 o
  12  10  16     8889.93    10093.61    863.95 o
  14  10  16     3058.49     3055.87    528.15 o
  16  10  16       14.82     -267.65    506.09 o
  18  10  16     1024.03     1154.40    426.23 o
 -21  11  16       15.34       99.97    303.49 o
 -19  11  16        1.36      112.30    267.82 o
 -17  11  16       85.49     -210.08    255.67 o
 -15  11  16      740.51      550.34    272.27 o
 -13  11  16     1054.83     1216.10    417.89 o
 -11  11  16      210.63      447.79    266.51 o
  -9  11  16      171.91      129.73    243.61 o
  -7  11  16      568.22      265.17    222.48 o
  -5  11  16      480.08       86.71    208.78 o
  -3  11  16       56.10     -193.82    193.82 o
  -1  11  16      291.67      240.90    226.18 o
   1  11  16      616.84      679.01    218.61 o
   3  11  16      343.00      443.46    189.79 o
   5  11  16       78.74       -3.24    171.92 o
   7  11  16       24.82      -47.04    174.46 o
   9  11  16        0.85       51.51    172.18 o
  11  11  16        4.37        9.35    189.37 o
  13  11  16        1.70      153.48    203.74 o
  15  11  16        0.04     -145.26    327.32 o
  17  11  16        1.64     -214.27    403.06 o
 -20  12  16     2610.98     1788.22    612.97 o
 -18  12  16     5318.98     5834.24    738.68 o
 -16  12  16     1322.17     1525.19    307.74 o
 -14  12  16     2360.94      851.73    295.03 o
 -12  12  16    13454.21    15001.86   1216.66 o
 -10  12  16    12848.02    12315.20   1039.82 o
  -8  12  16     2328.80     1153.22    457.55 o
  -6  12  16      364.20      198.50    211.86 o
  -4  12  16     1209.09     1243.47    271.90 o
  -2  12  16       44.98      309.03    207.94 o
   0  12  16      658.03      984.03    249.67 o
   2  12  16      684.79      669.86    247.20 o
   4  12  16        0.59     -108.19    169.30 o
   6  12  16        9.91     -111.98    166.59 o
   8  12  16      361.41      220.85    174.16 o
  10  12  16     2702.45     2173.23    439.96 o
  12  12  16     4770.65     5282.54    470.00 o
  14  12  16     1988.04     1669.49    273.45 o
 -17  13  16     1045.28      636.48    284.31 o
 -15  13  16     1584.40      635.88    322.61 o
 -13  13  16     1241.81      609.44    258.52 o
 -11  13  16      216.54       93.64    219.80 o
  -9  13  16       11.48     -110.98    207.37 o
  -7  13  16       24.80     -172.40    205.51 o
  -5  13  16      151.54       84.62    200.22 o
  -3  13  16     2548.97     2409.39    452.37 o
  -1  13  16     5868.24     5897.51    557.80 o
   1  13  16     6232.84     5369.60    839.76 o
   3  13  16     4272.59     4068.16    447.13 o
   5  13  16     1947.69     1515.40    247.47 o
   7  13  16      221.39      109.83    182.38 o
   9  13  16        0.96       11.72    181.32 o
  11  13  16       35.18       17.00    175.01 o
 -14  14  16       35.23      117.48    228.23 o
 -12  14  16     1419.42      777.28    362.42 o
 -10  14  16      493.97      220.94    219.49 o
  -8  14  16     1563.66     1563.24    369.45 o
  -6  14  16     8085.04     9297.77    855.38 o
  -4  14  16     7722.24     9389.19    862.68 o
  -2  14  16     2636.70     2312.65    321.59 o
   0  14  16      419.35       85.87    188.05 o
   2  14  16      581.98      330.58    238.54 o
   4  14  16     2678.53     2349.71    729.43 o
   6  14  16     3860.63     3602.93    468.44 o
   8  14  16     1393.38     1611.24    264.46 o
 -11  15  16     2340.07     2632.19    446.50 o
  -9  15  16     5111.40     4340.90    506.88 o
  -7  15  16     6455.00     5141.28    808.14 o
  -5  15  16     3831.72     3476.84    555.02 o
  -3  15  16      605.37      369.62    222.48 o
  -1  15  16       21.69        2.92    215.06 o
   1  15  16      119.79      -66.34    189.61 o
   3  15  16      102.83       98.55    170.60 o
   5  15  16     1626.42     1850.27    287.55 o
 -29   1  17     1937.72     2685.28    702.12 o
 -27   1  17      185.39      -17.56    391.18 o
 -25   1  17      147.10      219.91    403.89 o
 -23   1  17        0.82       61.26    377.71 o
 -21   1  17      458.29      428.71    395.73 o
 -19   1  17      260.02      295.78    355.47 o
 -17   1  17     2337.43     2069.73    467.14 o
 -15   1  17    18203.34    22045.17   1397.52 o
 -13   1  17    19254.56    20533.00   1205.66 o
 -11   1  17     1136.48      948.82    228.00 o
  -9   1  17    16749.38    18142.00   1497.37 o
  -7   1  17    45499.80    49184.10   2967.95 o
  -5   1  17    17506.89    16465.56    985.44 o
  -3   1  17     6344.26     6699.99    499.64 o
  -1   1  17    56015.27    55456.89   3028.60 o
   1   1  17    59767.39    55077.84   3250.51 o
   3   1  17    17512.70    18295.57   1366.19 o
   5   1  17       13.74     -237.54    237.54 o
   7   1  17     1111.11     1000.22    316.54 o
   9   1  17      102.45       27.98    264.14 o
  11   1  17     1263.50      984.38    317.47 o
  13   1  17      692.28      902.15    309.24 o
  15   1  17        4.15      269.21    281.30 o
  17   1  17      100.34       74.47    268.10 o
  19   1  17      231.57       -5.58    272.60 o
  21   1  17     1944.46     1730.10    372.93 o
  23   1  17     2621.47     2585.40    427.59 o
 -28   2  17       43.30     -109.39    496.97 o
 -26   2  17      160.17      449.00    405.00 o
 -24   2  17        2.98     -342.91    342.91 o
 -22   2  17      155.18      129.15    374.40 o
 -20   2  17      672.57     -500.70    500.70 o
 -18   2  17     2721.26     2001.20    476.14 o
 -16   2  17     1743.36     2308.35    388.11 o
 -14   2  17      273.48       74.62    320.12 o
 -12   2  17     1224.21      995.22    299.27 o
 -10   2  17     8669.80     9094.31    689.49 o
  -8   2  17    14989.89    16166.93   1086.95 o
  -6   2  17    12643.27    14485.57   1121.92 o
  -4   2  17     6775.11     6997.60    518.50 o
  -2   2  17     3784.93     3590.17    347.30 o
   0   2  17     1648.95     1419.14    254.45 o
   2   2  17      902.89     1177.77    276.29 o
   4   2  17      530.43      786.00    233.87 o
   6   2  17     1706.79     2195.39    372.55 o
   8   2  17     7970.30     8407.70    740.77 o
  10   2  17    12930.22    12403.78   1002.96 o
  12   2  17    11595.72    11271.13    925.17 o
  14   2  17     7125.06     7333.16    695.80 o
  16   2  17     2583.12     3059.07    443.48 o
  18   2  17      664.84      730.07    310.62 o
  20   2  17      162.63     -122.92    267.17 o
  22   2  17       79.43     -114.91    292.44 o
 -29   3  17       63.32     -265.22    401.45 o
 -27   3  17      455.71     -141.71    404.78 o
 -25   3  17     2465.21     2764.51    558.53 o
 -23   3  17     1063.24      540.24    396.89 o
 -21   3  17      959.40      834.38    413.26 o
 -19   3  17     2351.43     2255.11    419.00 o
 -17   3  17       24.70      102.24    305.14 o
 -15   3  17     4943.03     4695.42    538.49 o
 -13   3  17     8183.31     7965.27    733.54 o
 -11   3  17      257.77     -165.13    257.08 o
  -9   3  17    33992.12    34537.12   2099.96 o
  -7   3  17    72186.78    74911.89   4898.10 o
  -5   3  17    38219.94    39138.07   2683.21 o
  -3   3  17     2925.86     2677.89    339.60 o
  -1   3  17     2366.46     2448.17    337.69 o
   1   3  17     1152.67      940.09    243.35 o
   3   3  17     4996.85     4650.32    577.10 o
   5   3  17    22963.69    23083.20   1704.62 o
   7   3  17    24005.27    26666.26   2141.39 o
   9   3  17    12722.82    13514.60   1531.38 o
  11   3  17     4744.91     6249.12    750.91 o
  13   3  17     4475.62     4852.24    538.61 o
  15   3  17     7161.89     5510.23   1483.17 o
  17   3  17     7366.70     7787.45    733.77 o
  19   3  17     3102.47     2756.51    501.81 o
  21   3  17      200.76     -128.72    281.57 o
  23   3  17       17.84     -270.97    270.97 o
 -28   4  17     2132.11     2171.09    755.95 o
 -26   4  17     3383.00     2423.76    571.10 o
 -24   4  17     2453.92     1642.85    460.93 o
 -22   4  17       35.89      -30.43    378.51 o
 -20   4  17     2082.99     1851.57    475.85 o
 -18   4  17     4771.17     4576.14    536.18 o
 -16   4  17     5682.83     5593.11    838.82 o
 -14   4  17     4754.27     4563.91    705.81 o
 -12   4  17      527.78      862.82    296.32 o
 -10   4  17      364.45      258.27    261.99 o
  -8   4  17      544.24      465.73    233.52 o
  -6   4  17      224.69      136.75    225.24 o
  -4   4  17      655.53      747.21    344.01 o
  -2   4  17    10476.21    12180.02    915.92 o
   0   4  17    30042.32    31187.59   2113.73 o
   2   4  17    38925.50    39410.16   3737.36 o
   4   4  17    32995.27    33442.41   2289.40 o
   6   4  17    16972.26    20115.78   1452.90 o
   8   4  17     5225.71     4486.48    791.03 o
  10   4  17      814.34      605.46    294.82 o
  12   4  17      301.07      335.20    279.91 o
  14   4  17      762.00     1121.70    326.86 o
  16   4  17     2148.96     1759.56    367.86 o
  18   4  17     3916.59     4679.97    539.62 o
  20   4  17     3748.23     4811.68    621.47 o
  22   4  17     2513.75     1942.53    389.79 o
 -27   5  17      239.65      452.41    415.95 o
 -25   5  17     1314.81     1171.54    527.17 o
 -23   5  17      293.25      646.25    398.66 o
 -21   5  17     1272.02     1402.35    361.56 o
 -19   5  17     3589.00     3586.89    473.21 o
 -17   5  17      518.25      595.10    299.21 o
 -15   5  17     5010.38     4658.07    526.77 o
 -13   5  17    14277.12    13498.48   1073.41 o
 -11   5  17     4038.26     3801.38    475.47 o
  -9   5  17      449.91      379.23    272.60 o
  -7   5  17     4200.52     2902.40    414.55 o
  -5   5  17        5.86      -41.94    220.18 o
  -3   5  17    15569.48    17392.59   1514.23 o
  -1   5  17    39838.43    39636.40   2425.46 o
   1   5  17    28242.56    28999.96   2012.08 o
   3   5  17     4699.33     4739.34    527.05 o
   5   5  17        3.93     -123.51    178.21 o
   7   5  17       61.06     -159.16    159.16 o
   9   5  17     5133.75     5759.89   1530.63 o
  11   5  17    13290.68    16015.70   1544.67 o
  13   5  17     9142.68    11840.79   1112.18 o
  15   5  17     1944.00     2200.73    395.63 o
  17   5  17      203.83     -183.79    275.84 o
  19   5  17      209.03       48.40    286.75 o
  21   5  17      883.26     1204.83    357.08 o
 -26   6  17     1011.44      311.03    385.37 o
 -24   6  17      482.17     1059.16    469.65 o
 -22   6  17       65.35      -58.46    286.41 o
 -20   6  17     2113.38     1831.05    386.76 o
 -18   6  17     4116.70     3558.91    557.43 o
 -16   6  17     3021.55     2940.77    432.83 o
 -14   6  17       87.36     -261.27    261.27 o
 -12   6  17     2019.93     1999.09    380.10 o
 -10   6  17     7865.93     9435.55    821.09 o
  -8   6  17    15471.45    14946.21   1167.04 o
  -6   6  17    16719.38    16500.36   1255.94 o
  -4   6  17     7181.49     7074.57    585.16 o
  -2   6  17      393.68      352.72    210.31 o
   0   6  17      191.56      133.09    231.89 o
   2   6  17     1271.07      672.05    295.84 o
   4   6  17     1178.63      918.07    216.07 o
   6   6  17      117.08     -168.05    168.05 o
   8   6  17     4095.89     3999.43    397.37 o
  10   6  17    11011.57     9157.36    931.78 o
  12   6  17    11554.41    12512.85   1879.60 o
  14   6  17     5451.25     6949.97    958.56 o
  16   6  17     1239.86     2054.13    440.68 o
  18   6  17       12.23     -327.07    420.21 o
  20   6  17       45.02      562.99    371.73 o
 -25   7  17     3848.24     3883.54    800.31 o
 -23   7  17     1076.32     1266.27    364.72 o
 -21   7  17      965.85     1328.88    364.42 o
 -19   7  17     7767.64     7784.25    732.93 o
 -17   7  17     6466.53     6006.30    616.61 o
 -15   7  17        0.79      122.43    289.22 o
 -13   7  17     4153.81     4668.15    882.49 o
 -11   7  17     3214.87     3364.53    551.25 o
  -9   7  17       24.45      157.02    269.02 o
  -7   7  17     3701.83     3330.99    449.96 o
  -5   7  17     1554.90     1272.44    285.21 o
  -3   7  17     1605.57     1101.81    411.68 o
  -1   7  17     5295.72     6271.33    606.36 o
   1   7  17      104.05     -191.67    191.67 o
   3   7  17     6185.11     5776.05    552.55 o
   5   7  17    12795.08    11659.83    841.81 o
   7   7  17     4411.57     5369.76    471.04 o
   9   7  17      160.29       35.44    174.46 o
  11   7  17     3401.10     2754.89    910.85 o
  13   7  17     2909.09     3339.42    530.75 o
  15   7  17       56.61      334.27    356.59 o
  17   7  17      854.46      650.32    373.04 o
  19   7  17     1202.87      815.07    391.19 o
 -24   8  17       46.17       22.82    314.15 o
 -22   8  17      245.22     -141.20    310.23 o
 -20   8  17     1801.91     2104.95    410.78 o
 -18   8  17     3050.79     2548.06    428.59 o
 -16   8  17     1397.26      903.86    330.18 o
 -14   8  17       38.75       77.75    284.48 o
[truncated: 72,230 more chars]
