# Supplementary material for: Observation of a re-entrant phase transition in the molecular complex tris(μ2-3,5-diiso­propyl-1,2,4-triazolato-κ2 N 1:N 2)trigold(I) under high pressure
Source: IUCrJ. 2016 Aug 18;3(Pt 5):367–76. doi: 10.1107/S2052252516013129 (PMC5391858; doi:10.1107/S2052252516013129)
Supplement: Supplementary file 4 [file m-03-00367-0.21GPa_Au3triazole-FORM-Isup4.hkl]

#
# h,k,l, Fc-squared, Fo-squared, sigma(Fo-squared) and status flag
#
data_shelx
_shelx_title ' bath1564_0m in C2/c'
_shelx_refln_list_code          4
_shelx_F_calc_maximum      791.98
_exptl_crystal_F_000      3888.00
_reflns_d_resolution_high  0.7000
 
loop_
 _symmetry_equiv_pos_as_xyz
 'x, y, z'
 '-x, y, -z+1/2'
 'x+1/2, y+1/2, z'
 '-x+1/2, y+1/2, -z+1/2'
 '-x, -y, -z'
 'x, -y, z-1/2'
 '-x+1/2, -y+1/2, -z'
 'x+1/2, -y+1/2, z-1/2'
 
_cell_length_a    24.7872
_cell_length_b    13.8653
_cell_length_c    17.7857
_cell_angle_alpha  90.000
_cell_angle_beta   97.493
_cell_angle_gamma  90.000
 
_shelx_F_squared_multiplier     1.000
 
loop_
 _refln_index_h
 _refln_index_k
 _refln_index_l
 _refln_F_squared_calc
 _refln_F_squared_meas
 _refln_F_squared_sigma
 _refln_observed_status
   4   0   0    39065.34    44237.37   1709.29 o
   6   0   0   107750.34   106111.20   3122.94 o
   8   0   0   136603.09   142584.75   4172.93 o
  10   0   0     7599.20     5280.08    302.90 o
  12   0   0   295543.72   330661.56  11300.52 o
  14   0   0   205361.78   193898.63   5647.57 o
  16   0   0    98749.65    89038.25   3034.04 o
  18   0   0    49911.37    51375.50   2164.32 o
  20   0   0    50024.73    45387.36   2283.78 o
  22   0   0    49889.92    45310.40   1740.60 o
  24   0   0    38823.14    41900.16   1950.86 o
  26   0   0     4347.41     3241.09    528.40 o
  28   0   0     4065.38     3939.83    578.50 o
  30   0   0    12285.48    12038.17   1918.03 o
  32   0   0     4153.64     1463.76    977.94 o
   5   1   0    72051.38    70231.35   1469.42 o
   7   1   0   284108.00   278844.53   6375.62 o
   9   1   0   396916.97   405065.34  11419.82 o
  11   1   0   246418.98   246010.14   5990.90 o
  13   1   0    99631.40    96142.87   1938.10 o
  15   1   0    20695.57    25025.82    618.97 o
  17   1   0     6677.11     6669.52    342.34 o
  19   1   0     2589.44     2621.40    341.07 o
  21   1   0       72.59     -131.84    308.09 o
  23   1   0     1147.70      987.85    292.35 o
  25   1   0     3352.52     3569.23    413.32 o
  27   1   0     2557.34     1520.38    402.16 o
  29   1   0     1411.12     1022.99    436.94 o
  31   1   0      358.85      492.70    521.68 o
  33   1   0       11.57     -128.34    548.34 o
   2   2   0    13330.75    13215.72    721.26 o
   4   2   0   130127.55   122434.00   4126.68 o
  10   2   0   142362.94   146256.14   2772.39 o
  12   2   0    17184.81    21858.79    606.10 o
  14   2   0     4253.18     4922.37    241.65 o
  16   2   0    15976.99    15420.92    474.50 o
  18   2   0    28087.26    30364.04    881.88 o
  20   2   0     5183.16     4565.25    403.24 o
  22   2   0     2237.64     2391.04    393.82 o
  24   2   0     3585.12     4438.07    518.82 o
  26   2   0        0.78      209.98    381.26 o
  28   2   0     8191.23     8736.94   1206.77 o
  30   2   0    13416.21    14684.35   1804.95 o
  32   2   0     4658.52     4530.66    699.78 o
  34   2   0       11.85     -206.20    658.28 o
   1   3   0   135387.59    66544.32   4782.46 o
   3   3   0   230357.23   217155.20  10560.58 o
   5   3   0    23253.43    31085.55    899.03 o
   7   3   0      379.28     2372.30    422.72 o
   9   3   0    49352.83    49253.00   1196.01 o
  11   3   0    39076.49    42299.86   1136.99 o
  13   3   0     2987.12     3580.01    212.30 o
  15   3   0    21764.57    24104.42    768.48 o
  17   3   0    47065.25    50164.77   1821.31 o
  19   3   0    36334.31    38561.04   2329.98 o
  21   3   0    19799.90    23264.96   1574.26 o
  23   3   0     2698.78     3475.49    509.07 o
  25   3   0      288.13      237.37    406.45 o
  27   3   0     2987.92     2262.72    500.89 o
  29   3   0     2590.49     2800.37    557.17 o
  31   3   0      359.05      343.01    510.90 o
  33   3   0        2.20      308.18    518.89 o
   2   4   0    98873.93    44726.71   3375.48 o
   4   4   0    52171.83    43227.32   1402.78 o
   6   4   0   253057.47   281613.09   6525.10 o
   8   4   0   136046.41   133263.52   2673.05 o
  10   4   0     6898.47     6474.88    293.19 o
  12   4   0    52186.82    48041.73   1013.11 o
  14   4   0    28518.04    31361.16    800.02 o
  16   4   0     1347.58     1119.84    329.99 o
  18   4   0    31356.98    26913.05   2592.63 o
  20   4   0     4041.12     4652.03    548.77 o
  22   4   0     5485.74     4587.42    577.32 o
  24   4   0    12939.04    12296.62    899.92 o
  26   4   0     4417.80     5183.95    663.77 o
  28   4   0     1339.33     1232.59    483.69 o
  30   4   0     5424.45     6404.36    728.54 o
  32   4   0     1834.18     1560.93    541.58 o
  34   4   0        6.67      645.83    721.41 o
   3   5   0   127303.38    75143.91   5728.86 o
   5   5   0    52894.20    52355.11   1827.11 o
   7   5   0     4168.44     7217.69    339.82 o
   9   5   0    45228.09    39371.14    813.34 o
  11   5   0    13603.69    12719.29    507.71 o
  13   5   0     3669.93     3885.75    296.67 o
  15   5   0    14101.05    15561.17    567.76 o
  17   5   0    59521.44    60462.53   3867.91 o
  19   5   0    52413.52    50586.44   2185.96 o
  21   5   0    26326.38    28413.71   1407.03 o
  23   5   0     5900.85     6186.70    981.61 o
  25   5   0      315.00      665.68    727.56 o
  27   5   0     3870.77     4850.29    596.48 o
  29   5   0     3454.19     4272.11    602.69 o
  31   5   0     1898.89     2221.22    896.10 o
  33   5   0      148.23      505.11    713.39 o
   4   6   0    12200.90     1823.39    542.60 o
   6   6   0     7452.60     4946.50    788.64 o
   8   6   0    15502.79    15728.36    698.37 o
  10   6   0   189517.17   192539.80   4235.25 o
  12   6   0   283779.44   296784.34   6155.65 o
  14   6   0    84115.32    85930.23   2948.41 o
  16   6   0     3734.54     4938.42    441.16 o
  18   6   0    13766.66    14538.01    903.73 o
  20   6   0     4864.98     4467.99    541.42 o
  22   6   0     5238.21     4673.45    597.34 o
  24   6   0    22919.68    28082.75   2201.95 o
  26   6   0     9494.52     9547.11    836.63 o
  28   6   0      159.18       54.90    460.24 o
  30   6   0     1547.85     1790.74    558.20 o
  32   6   0     1155.50     1376.25    548.14 o
   7   7   0   285799.81   281194.31  13772.79 o
   9   7   0   326052.34   351790.38   8695.97 o
  11   7   0   262354.00   281100.88   6914.80 o
  13   7   0   113543.54   120792.25   3348.31 o
  15   7   0    13062.04    18734.22    628.46 o
  17   7   0       60.31     -117.72    363.07 o
  19   7   0     2940.10     2266.76    392.26 o
  21   7   0     1133.34     1593.72    498.14 o
  23   7   0      870.55      845.24    470.27 o
  25   7   0     4463.99     3943.52    521.45 o
  27   7   0     4886.56     5240.89    620.45 o
  29   7   0     2859.06     3620.20    531.77 o
  31   7   0     1008.12      957.40    478.42 o
   8   8   0    85878.38    79372.62   4155.61 o
  10   8   0     5619.51     6755.72    391.41 o
  12   8   0    23499.58    25900.87    914.37 o
  14   8   0       85.98       29.43    197.14 o
  16   8   0    56706.45    57561.64   2083.26 o
  18   8   0   128388.28   146021.13   5599.30 o
  20   8   0    69617.98    77278.55   2701.42 o
  22   8   0     5634.08     5171.27    853.07 o
  24   8   0     2250.81     2347.74    476.38 o
  26   8   0     4232.78     4787.40    565.72 o
  28   8   0      634.81     1136.53    482.55 o
  30   8   0      316.40      -86.41    432.03 o
  32   8   0      528.31     -567.02    567.02 o
   9   9   0     7077.51     4974.27   1988.87 o
  11   9   0      702.13      760.27    321.70 o
  13   9   0     6568.25     8109.86    419.69 o
  15   9   0    21356.91    26622.54   1013.89 o
  17   9   0    31172.30    29847.14   1758.74 o
  19   9   0    26195.63    23892.01   1362.51 o
  21   9   0    13207.34    14895.62   1074.50 o
  23   9   0     2636.90     2376.97    645.57 o
  25   9   0      202.08       83.75    726.12 o
  27   9   0       19.47      257.73    448.36 o
  29   9   0       88.31     -180.12    461.95 o
  31   9   0       19.24      328.21    595.95 o
  12  10   0   137677.36    86368.18   6044.32 o
  14  10   0    46514.73    54137.81   3079.26 o
  16  10   0     1719.53     2034.11    334.40 o
  18  10   0    40004.85    44657.31   2078.39 o
  20  10   0    22292.71    24139.22   1356.74 o
  22  10   0      167.37      985.30    599.11 o
  24  10   0     7603.73     7828.27    874.86 o
  26  10   0     8559.68    10393.36   1158.92 o
  28  10   0     2008.10     1410.36    667.92 o
  30  10   0       40.15     -351.56    661.62 o
  15  11   0     4361.51     1019.30    552.06 o
  17  11   0      373.40      -56.78   1015.80 o
  19  11   0        9.28      -34.24    490.58 o
  21  11   0       37.62      167.66    536.18 o
  23  11   0      327.05     1230.47    648.23 o
  25  11   0      249.24      566.95    645.75 o
  27  11   0       60.07      585.89    650.62 o
  29  11   0       63.94      225.96    681.01 o
  20  12   0    16781.08     1148.29   1154.60 o
  22  12   0      478.72     -813.90   1217.70 o
  24  12   0     3032.83     1249.24   1451.14 o
  26  12   0     4048.81      536.29   1369.12 o
 -35   1   1      266.43      365.94    959.02 o
 -33   1   1     1556.50     1654.66    582.39 o
 -31   1   1     6924.41     6273.21    794.17 o
 -29   1   1     5997.94     7911.78    914.01 o
 -27   1   1      721.98      917.80    333.27 o
 -25   1   1      136.68      276.90    295.44 o
 -23   1   1     1016.05     1423.25    300.38 o
 -21   1   1     4448.84     5104.16    410.76 o
 -19   1   1       98.19      120.08    232.66 o
 -17   1   1    38380.68    40521.69   1086.72 o
 -15   1   1   218316.20   219616.73   3999.99 o
 -13   1   1   183794.63   192452.45   4257.23 o
 -11   1   1     4717.41     5236.09    165.16 o
  -9   1   1   299676.75   317130.88   5666.58 o
  -5   1   1    68598.98    71091.56   1364.32 o
   5   1   1     1161.24     1071.48     90.35 o
   7   1   1     6835.13    11123.18    367.95 o
   9   1   1     5787.86     7851.28    291.85 o
  11   1   1    41119.07    40740.23    965.97 o
  13   1   1    15598.92    15285.61    430.23 o
  15   1   1     9845.27     9628.32    378.39 o
  17   1   1     6406.17     5894.23    357.11 o
  19   1   1    12060.16    11508.91    717.93 o
  21   1   1    83218.88    85311.29   2681.47 o
  23   1   1    90495.13    93208.16   2668.85 o
  25   1   1    25714.61    26003.63   1533.63 o
  27   1   1       89.99      518.78    466.06 o
  29   1   1     9947.66     9450.12   1280.08 o
  31   1   1     6384.49     4804.69    908.02 o
 -34   2   1     1687.79     1737.04    597.02 o
 -32   2   1     1183.47     1494.59    584.94 o
 -30   2   1      122.29     -254.78    413.37 o
 -28   2   1      334.03      339.94    412.24 o
 -26   2   1      611.39      753.64    390.85 o
 -24   2   1      251.32      351.60    310.15 o
 -22   2   1     1720.85     1716.92    316.02 o
 -20   2   1     4756.55     4068.17    382.09 o
 -18   2   1    15014.08    15068.75    638.51 o
 -16   2   1    21049.06    19365.41    515.11 o
 -14   2   1     1354.77     1567.02    120.63 o
 -12   2   1    38488.84    34435.53    671.96 o
 -10   2   1   145936.53   140951.72   2448.66 o
  -8   2   1   142434.94   161332.73   3153.14 o
  -6   2   1   120077.83   115264.98   2735.15 o
  -4   2   1    40279.91    36128.01   1864.14 o
   2   2   1     4855.39     2870.16    239.37 o
   4   2   1   103830.61    95180.43   2282.87 o
   6   2   1    58477.66    58708.61   1398.51 o
   8   2   1   249819.38   253394.08   6752.26 o
  10   2   1   191289.53   188291.84   4974.51 o
  12   2   1   187283.03   192056.30   4825.98 o
  14   2   1   123716.71   127675.46   3177.03 o
  16   2   1    33323.36    35624.92   1123.54 o
  18   2   1     9980.04     9594.14    745.01 o
  20   2   1     2073.63     2197.58    430.18 o
  22   2   1      703.80      241.79    332.59 o
  24   2   1     4385.16     3697.75    525.63 o
  26   2   1     5558.36     7242.70   1569.88 o
  28   2   1     5797.99     6886.14    724.89 o
  30   2   1     3968.97     4257.56    693.93 o
  32   2   1     1714.38     2720.92    596.69 o
  34   2   1      496.82     -264.99    977.94 o
 -33   3   1        1.35      162.16    534.10 o
 -31   3   1      584.28      602.07    515.30 o
 -29   3   1      168.47       46.10    456.67 o
 -27   3   1     2495.45     2757.54    464.34 o
 -25   3   1     6328.47     7354.95    580.45 o
 -23   3   1       56.87      255.21    361.08 o
 -21   3   1     9587.46     9652.38    652.28 o
 -19   3   1     9951.39     9770.04   1233.47 o
 -17   3   1     5336.62     5223.55    360.06 o
 -15   3   1    81627.48    85364.77   1746.82 o
 -13   3   1    38089.29    35184.54    847.15 o
 -11   3   1    51677.52    52079.16   1149.81 o
  -5   3   1   525827.81   480990.41  34385.75 o
  -3   3   1    13227.50    14573.10   1208.23 o
  -1   3   1     9853.64    14233.12    675.11 o
   1   3   1    83099.88    81215.16   3328.79 o
   3   3   1   116208.63   136788.75   3774.40 o
   9   3   1   195865.78   195599.97   4323.73 o
  11   3   1    73855.64    80042.41   1928.54 o
  13   3   1   143467.77   142087.31   3568.07 o
  15   3   1   247508.53   252012.31   6270.61 o
  17   3   1   186787.92   186799.11   8763.89 o
  19   3   1    55584.39    58354.30   2673.97 o
  21   3   1      637.08      300.55    346.96 o
  23   3   1     4265.89     3426.98    483.18 o
  25   3   1      113.55      -92.29    417.72 o
  27   3   1    11606.25    12018.19   1218.48 o
  29   3   1    23838.97    23333.02   3583.69 o
  31   3   1    12952.78    13219.80   1621.39 o
  33   3   1     1827.47     1031.62    560.48 o
 -34   4   1       21.38     -261.44    695.13 o
 -32   4   1      692.53      583.48    517.55 o
 -30   4   1     4464.75     5330.13    665.19 o
 -28   4   1    11400.49    10999.93   1281.24 o
 -26   4   1    18258.89    19143.29   1525.59 o
 -24   4   1    10090.91     9642.40   1250.25 o
 -22   4   1        0.45     -337.98    337.98 o
 -20   4   1    15983.50    17001.30   1015.54 o
 -18   4   1    44526.70    42697.55   1638.52 o
 -16   4   1    79628.47    79815.41   2728.73 o
 -14   4   1    29357.32    30023.43    717.76 o
 -12   4   1     5211.48     5570.70    199.44 o
 -10   4   1    12853.76    14750.29    451.88 o
  -8   4   1    41521.14    43210.14   1229.83 o
  -6   4   1    22878.49    16423.14   1312.34 o
  -4   4   1   105792.16    84816.09   6359.79 o
  -2   4   1   231848.77   262245.66  12264.49 o
   6   4   1   310602.59   315120.94   9314.54 o
   8   4   1    31906.61    30218.32    671.37 o
  10   4   1     1055.05     1506.96    104.64 o
  12   4   1      587.05      639.89    117.52 o
  14   4   1    13728.30    14229.58    434.28 o
  16   4   1    86069.83    80091.45   6085.33 o
  18   4   1   111266.73   113771.25   4421.39 o
  20   4   1    90108.50    91202.46   3638.36 o
  22   4   1    65770.75    63915.78   7754.15 o
  24   4   1    36588.95    37404.67   1749.37 o
  26   4   1     6676.56     5392.56    695.75 o
  28   4   1      337.63      579.41    467.19 o
  30   4   1       57.13      719.12    517.85 o
  32   4   1      100.15      198.99    503.63 o
  34   4   1        9.45     -343.58    720.34 o
 -33   5   1     3646.52     3887.14    687.93 o
 -31   5   1     5679.74     6426.12    752.41 o
 -29   5   1     1235.40      727.93    494.17 o
 -27   5   1     1723.09     1984.00    550.42 o
 -25   5   1     4711.27     4234.15    616.55 o
 -23   5   1        0.65      387.66    454.64 o
 -21   5   1    14971.59    18254.35   1231.46 o
 -19   5   1    31604.79    31769.01   1505.38 o
 -17   5   1      955.58     1431.81    472.64 o
 -15   5   1    96428.21   101406.24   2826.51 o
 -13   5   1   174597.02   196917.05   4329.53 o
 -11   5   1    35221.16    37200.45    858.18 o
  -9   5   1    28087.44    29660.96   1117.05 o
  -7   5   1    57003.83    64283.05   2484.36 o
   1   5   1   428289.81   435097.69  21594.91 o
   3   5   1     8191.02    10707.55    435.95 o
   5   5   1     2950.06     2459.33    179.22 o
   7   5   1    15563.93    16229.40    394.44 o
   9   5   1   172210.20   186510.72   5073.51 o
  11   5   1   457420.78   459418.91  10090.28 o
  13   5   1   216464.44   226720.25   4687.13 o
  15   5   1    20555.11    19840.21   1002.14 o
  17   5   1     1116.22     1169.46    494.25 o
  19   5   1       98.76      122.16    397.27 o
  21   5   1    29924.20    29695.88   1437.33 o
  23   5   1    64342.29    56716.09   3260.16 o
  25   5   1    31311.62    33249.82   1430.09 o
  27   5   1     3029.82     2918.71    530.65 o
  29   5   1      218.28      423.11    492.18 o
  31   5   1       61.25     -260.45    496.99 o
  33   5   1      395.34       94.81    743.25 o
 -32   6   1      371.87     -301.00    454.01 o
 -30   6   1      159.28     -274.84    425.62 o
 -28   6   1     3258.13     4140.00    572.65 o
 -26   6   1     6578.33     6744.16    712.63 o
 -24   6   1     3456.35     4001.61    590.63 o
 -22   6   1      660.64      256.10    488.63 o
 -20   6   1    15610.18    17339.75   1015.78 o
 -18   6   1    20122.24    21638.54   1018.82 o
 -16   6   1    13305.67    14684.77    638.45 o
 -14   6   1     1675.57     1935.04    227.08 o
 -12   6   1    18057.73    19705.24    552.34 o
 -10   6   1    60088.11    64546.31   3169.73 o
  -8   6   1   199105.92   199305.44   7407.61 o
   0   6   1     5906.56     4891.82    480.83 o
   2   6   1     7657.80     7881.27    629.27 o
   4   6   1     8727.10     3520.76    434.18 o
   6   6   1      357.26      358.06    134.00 o
   8   6   1    96067.52    91066.66   1967.35 o
  10   6   1   230801.64   237402.88   5006.74 o
  12   6   1   261064.91   276751.03   6158.74 o
  14   6   1   131914.16   150222.72   5229.19 o
  16   6   1    28338.38     7246.54   1129.37 o
  18   6   1       14.88      -78.37    384.66 o
  20   6   1     2153.38     2338.05    500.31 o
  22   6   1      617.70      536.39    447.63 o
  24   6   1      198.43      295.46    467.36 o
  26   6   1     2325.45     1502.20    479.53 o
  28   6   1     4699.65     5076.25   1138.34 o
  30   6   1     5837.90     8707.46    943.63 o
  32   6   1     3421.80     2206.74   1072.57 o
 -31   7   1     1256.89     1315.70    477.71 o
 -29   7   1      213.29      310.34    550.05 o
 -27   7   1     7812.41     8491.70    801.57 o
 -25   7   1    13580.33    13803.42    860.37 o
 -23   7   1     2004.38     1591.12    427.63 o
 -21   7   1     7066.08     9259.64    773.85 o
 -19   7   1    39489.93    43035.42   1848.62 o
 -17   7   1    26314.96    28325.59   1391.52 o
 -15   7   1     1130.65      901.17    255.97 o
 -13   7   1    31850.75    34465.22   1001.58 o
 -11   7   1    21363.92    19789.90    794.64 o
   1   7   1     1554.34     2599.44    681.41 o
   3   7   1   180534.53    91163.26   6271.46 o
   5   7   1   215392.11   178290.11  14852.23 o
   7   7   1    58791.47    62894.39   1405.28 o
   9   7   1    17033.73    17533.38    490.70 o
  11   7   1    92035.85   101231.63   2176.85 o
  13   7   1    29572.06    28053.04   1012.54 o
  15   7   1     6346.56     6997.27    673.72 o
  17   7   1    43464.46    44291.69   2288.64 o
  19   7   1    31178.52    35741.87   2154.82 o
  21   7   1     4497.17     4339.67    547.74 o
  23   7   1     1107.12     1215.02    524.32 o
  25   7   1     1210.02     1612.58    520.86 o
  27   7   1      231.08      975.12    480.82 o
  29   7   1     1590.69     1306.90    527.61 o
  31   7   1      817.96      644.30    484.00 o
 -32   8   1      181.71       96.82    585.68 o
 -30   8   1       11.97      586.50    469.42 o
 -28   8   1     1371.22     1925.57    508.95 o
 -26   8   1     2065.72     2062.47    506.20 o
 -24   8   1      544.57      516.70    431.79 o
 -22   8   1      414.63      591.26    400.24 o
 -20   8   1     9179.64    11416.49   1000.14 o
 -18   8   1    24353.73    26172.87   1154.02 o
 -16   8   1    23396.32    20657.44    970.56 o
 -14   8   1     2401.11     1905.60    253.33 o
 -12   8   1    13764.47    13879.90    668.98 o
 -10   8   1    30138.78    19577.80   1804.46 o
   4   8   1    45002.54    47092.71   3924.39 o
   6   8   1       30.90      367.69    287.21 o
   8   8   1    16951.05    26518.62    949.55 o
  10   8   1    58679.34    60771.27   1453.88 o
  12   8   1    74995.27    83547.62   2843.64 o
  14   8   1    20678.90    22911.29    832.65 o
  16   8   1      123.41      353.78    287.44 o
  18   8   1     3117.42     2932.26    493.13 o
  20   8   1     5405.90     4228.35    478.75 o
  22   8   1     4182.12     4102.69    495.16 o
  24   8   1      254.65      622.86    419.05 o
  26   8   1      102.19      247.24    447.92 o
  28   8   1      559.32      140.76    429.47 o
  30   8   1      742.27      686.83    456.33 o
 -31   9   1       60.38     -367.99    643.62 o
 -29   9   1     2453.50     3442.58    770.95 o
 -27   9   1    12799.52    15131.30   2236.26 o
 -25   9   1    19369.47    21702.42   1748.02 o
 -23   9   1     2551.95     2474.57    653.77 o
 -21   9   1    15260.93    17000.33   1171.50 o
 -19   9   1    59146.38    64089.98   2322.23 o
 -17   9   1    31563.92    33946.09   1407.80 o
 -15   9   1     1251.18     1495.33    349.70 o
 -13   9   1    17775.16    14675.34   1967.96 o
   7   9   1    80227.09    85693.66   3475.25 o
   9   9   1    28442.66    31545.51   1060.90 o
  11   9   1    75672.38    84704.32   2585.88 o
  13   9   1    18657.76    19437.47    781.66 o
  15   9   1     6353.82     6252.90    557.29 o
  17   9   1    67490.28    71036.15   3544.83 o
  19   9   1    69665.11    57921.59   6877.15 o
  21   9   1    16070.42    16784.75   1155.85 o
  23   9   1      392.70      510.36    402.97 o
  25   9   1        4.14     -403.96    403.96 o
  27   9   1      184.32      193.16    456.51 o
  29   9   1      587.19      400.68    448.92 o
  31   9   1      109.10      -89.00    599.75 o
 -30  10   1     1076.69     2185.81    757.43 o
 -28  10   1     1277.17     1482.42    697.13 o
 -26  10   1     1258.70     1582.09    685.99 o
 -24  10   1     1061.87     1784.06    655.89 o
 -22  10   1        1.71      494.53    576.52 o
 -20  10   1     2304.13     1632.31    601.52 o
 -18  10   1     3033.70     1474.01    762.23 o
 -16  10   1      961.96     1113.23    621.47 o
   8  10   1    20914.92    17405.94   3066.33 o
  10  10   1     5056.29     6112.10    809.28 o
  12  10   1    18614.78    21890.87   2577.35 o
  14  10   1    10133.16    12458.22    932.69 o
  16  10   1    12073.48    15141.04   1069.17 o
  18  10   1    16559.93    16698.76   1443.42 o
  20  10   1    14614.13    14276.78   1857.69 o
  22  10   1     6458.45     6901.71    818.19 o
  24  10   1     2596.42     2568.41    672.84 o
  26  10   1     1768.09     2678.16    715.22 o
  28  10   1      850.94     -119.46    756.85 o
  30  10   1      458.25      953.79    634.07 o
 -29  11   1       45.16      376.67    694.97 o
 -27  11   1     5538.45     4956.66   1624.84 o
 -25  11   1     7567.23     5446.08   1745.61 o
 -23  11   1       97.96      370.98    434.44 o
 -21  11   1    12048.74     4025.34   1413.29 o
  11  11   1   253741.78   154602.84  21587.31 o
  13  11   1   148081.95   171564.83   8088.31 o
  15  11   1    16258.29    21002.16   1570.19 o
  17  11   1     1072.54      797.69    536.86 o
  19  11   1     2187.30     3150.29    696.54 o
  21  11   1      321.59      441.61    602.73 o
  23  11   1     5230.91     4342.92    768.91 o
  25  11   1     5393.34     7435.54   1296.02 o
  27  11   1     1890.24     1987.82    734.00 o
  14  12   1    10790.96      889.61   1028.42 o
  16  12   1     7946.01     5312.44   1375.43 o
  18  12   1    10301.04     9646.94   1791.84 o
  20  12   1    12435.33    15621.86   2227.19 o
  22  12   1     9133.85     9549.86   1403.82 o
  24  12   1     4809.58     5068.24   3388.10 o
  26  12   1      953.16      497.67    652.42 o
  23  13   1      631.18    -1047.35   1047.35 o
 -34   0   2     2358.02     2079.86    578.88 o
 -32   0   2     5072.38     4559.50    654.12 o
 -30   0   2     4051.40     3413.64    837.73 o
 -28   0   2     3330.41     3872.92    564.26 o
 -26   0   2    14973.55    14690.58    898.16 o
 -24   0   2    56217.88    55830.27   2436.97 o
 -22   0   2   105147.71   114523.53   3852.58 o
 -20   0   2    60049.42    52211.00   2230.94 o
 -18   0   2     1411.11     2000.16    303.33 o
 -16   0   2   191597.13   200926.14   5916.54 o
 -14   0   2   291758.41   300588.66   7964.08 o
 -12   0   2    13223.38    12260.14    497.87 o
 -10   0   2   225813.03   250259.27   5737.97 o
  -4   0   2    15059.63     9597.38    328.37 o
   6   0   2   143432.33   158673.03   5832.90 o
   8   0   2   487881.50   438305.44  19259.80 o
  10   0   2   289175.25   272136.00   9968.86 o
  12   0   2   107322.13   106825.34   3534.11 o
  14   0   2    28763.02    32237.32   1255.06 o
  16   0   2    41217.44    39337.49   1353.28 o
  18   0   2    16073.43    15930.68    991.64 o
  20   0   2   132094.98   128155.24   6021.23 o
  22   0   2   198178.22   205783.27  14259.04 o
  24   0   2   137619.47    84776.98  15142.35 o
  26   0   2    27389.69     5930.75   1217.70 o
 -35   1   2     3006.12     2759.36    799.95 o
 -33   1   2     3338.53     3011.46    481.26 o
 -31   1   2     4058.21     4426.18    445.84 o
 -29   1   2     3806.59     2799.41    393.85 o
 -27   1   2     5037.56     5027.83    419.76 o
 -25   1   2     7501.15     8580.29    726.70 o
 -23   1   2     6676.66     6440.19    409.10 o
 -21   1   2     4119.59     4317.46    384.43 o
 -19   1   2    24570.23    27865.40    879.39 o
 -17   1   2    41896.32    35793.49    789.83 o
 -15   1   2    29579.82    30265.56    703.88 o
 -13   1   2    25346.38    31619.91    624.14 o
 -11   1   2     5505.73     3807.05    124.89 o
  -9   1   2       45.84       -4.59     48.67 o
  -7   1   2    11654.93     9550.87    216.83 o
  -5   1   2   161831.09   171632.84   3728.32 o
   5   1   2     2667.17     2553.49    187.72 o
   7   1   2    75741.27    86769.88   3245.64 o
   9   1   2   109620.38   106716.25   3140.17 o
  11   1   2   191961.92   173858.94   4614.77 o
  13   1   2   147541.23   133842.81   3322.15 o
  15   1   2    83930.17    83622.35   1923.75 o
  17   1   2    61700.58    56306.30   2363.90 o
  19   1   2    32154.29    35868.33   1654.69 o
  21   1   2     6244.57     7331.04    822.34 o
  23   1   2    11599.99    12350.52    979.18 o
  25   1   2    15067.97    16421.82   1370.81 o
  27   1   2    10130.79     9802.65   1046.45 o
  29   1   2     6486.32     3432.27   1167.22 o
 -34   2   2      756.63      690.94    559.40 o
 -32   2   2      268.28      -24.94    459.46 o
 -30   2   2     1987.23     1913.07    475.99 o
 -28   2   2     6076.34     5423.88    483.55 o
 -26   2   2     7279.31     6950.60    457.61 o
 -24   2   2      128.68       23.97    308.63 o
 -22   2   2    25427.21    25155.18    922.86 o
 -20   2   2     7093.69     7713.23    467.17 o
 -18   2   2    53285.79    53584.29   1358.04 o
 -16   2   2   267339.13   283773.91   4784.61 o
 -14   2   2   309388.97   296630.75   5125.03 o
 -12   2   2    68889.71    71956.29   1215.61 o
 -10   2   2    76511.29    78666.83   1285.72 o
  -4   2   2      532.91      566.32    118.67 o
  -2   2   2    31383.49    32724.34   1360.07 o
   2   2   2     9960.89    12038.88    335.64 o
   4   2   2   140125.33   140022.13   3539.40 o
   6   2   2    30423.14    28199.60    698.19 o
   8   2   2    19054.04    21019.69    832.93 o
  10   2   2     1888.75     2583.69    205.44 o
  12   2   2    90384.05    28865.11   2227.19 o
  14   2   2   290570.66   286226.16   8242.15 o
  16   2   2   324586.59   322429.38   7512.92 o
  18   2   2   113950.24   116269.47   6230.69 o
  20   2   2      245.49      216.62    482.92 o
  22   2   2    30307.86    30657.50   1569.62 o
  24   2   2     4189.60     5338.57    748.11 o
  26   2   2     4953.29     3645.02   1137.43 o
  28   2   2    16854.43    15568.11   1872.37 o
  30   2   2    14943.03    15653.40   2448.01 o
  32   2   2     4482.09      700.33    965.32 o
 -33   3   2      374.99     1448.26    540.60 o
 -31   3   2        1.60      146.49    486.09 o
 -29   3   2     1987.36     1511.94    462.45 o
 -27   3   2     8938.68     9530.45    667.68 o
 -25   3   2    18530.40    19455.83   1011.53 o
 -23   3   2    12383.80    11751.67    752.51 o
 -21   3   2      800.82      524.33    272.80 o
 -19   3   2     1714.10     1302.84    220.66 o
 -17   3   2    14323.41    14674.10    450.97 o
 -15   3   2    42084.79    46992.20    906.41 o
 -13   3   2    46344.54    50306.63    947.56 o
 -11   3   2     6393.10     5920.14    261.06 o
  -9   3   2    32381.62    29728.18    722.60 o
  -7   3   2   138687.34   146810.97   3893.80 o
  -5   3   2   172618.64   182057.36   8123.63 o
  -3   3   2    22016.31    27314.77   1018.30 o
  -1   3   2      464.65      567.93    197.51 o
   3   3   2   290571.56   271884.63   9229.54 o
   5   3   2   239201.08   240730.64   5065.70 o
   7   3   2    52478.16    50699.29   1038.35 o
   9   3   2       98.90       97.56     66.71 o
  11   3   2    13039.95    10017.49    268.88 o
  13   3   2    37384.66    36115.38   1234.21 o
  15   3   2     7447.32     6994.56    824.74 o
  17   3   2     3690.44     3039.32    483.67 o
  19   3   2    12751.32    14834.69   1302.36 o
  21   3   2    14867.42    15809.90   1067.78 o
  23   3   2    18631.84    17337.99    955.12 o
  25   3   2    11651.99    11157.83   1573.64 o
  27   3   2     2566.02     1648.56    665.17 o
  29   3   2       36.43      195.10    498.52 o
  31   3   2      130.16     -418.43    526.60 o
  33   3   2      321.73      221.55    660.46 o
 -34   4   2      328.99     1243.69    605.03 o
 -32   4   2      737.00      701.51    545.89 o
 -30   4   2       55.03      182.92    471.09 o
 -28   4   2     3541.99     2831.06    621.43 o
 -26   4   2     3988.03     5195.23    584.45 o
 -24   4   2      731.76      261.80    387.42 o
 -22   4   2    24324.31    25971.98   1146.19 o
 -20   4   2    26282.47    24139.99   1417.13 o
 -18   4   2      991.93      910.90    215.98 o
 -16   4   2    98744.61   100828.47   2414.49 o
 -14   4   2   218208.27   222994.69   3948.47 o
 -12   4   2    20829.44    20685.71    510.67 o
 -10   4   2   145430.58   159356.42   3989.83 o
  -8   4   2   220175.56   220927.83   8351.00 o
  -6   4   2   204709.48   194467.77   9520.46 o
  -4   4   2    17876.70    16546.16    803.32 o
  -2   4   2   283388.47   317000.19  12874.63 o
   2   4   2    48363.79    40048.83   1138.30 o
   4   4   2    92023.59    94922.07   2399.71 o
   6   4   2     9289.06     8938.01    266.81 o
   8   4   2    35152.03    30100.42    792.03 o
  10   4   2   101707.63   103246.24   2191.78 o
  12   4   2     1925.50     1916.16    145.63 o
  14   4   2    87821.23    93263.34   2108.59 o
  16   4   2   104059.03   104741.38   5870.82 o
  18   4   2    22043.73    23682.39   1575.38 o
  20   4   2     7342.49     5239.65   1365.97 o
  22   4   2    33371.61    36030.83   2255.57 o
  24   4   2    11391.93    10898.72    751.46 o
  26   4   2       36.50      -98.61    428.66 o
  28   4   2     5582.04     8043.19   1114.32 o
  30   4   2     3546.60     4543.91    636.15 o
  32   4   2      132.41      293.93    507.47 o
 -33   5   2      268.50      445.94    581.53 o
 -31   5   2       57.96      160.35    474.76 o
 -29   5   2     3512.30     4597.04    579.32 o
 -27   5   2    15917.16    14582.38   1819.87 o
 -25   5   2    28682.17    30739.88   1878.00 o
 -23   5   2    21645.27    24417.84   2205.11 o
 -21   5   2     3065.23     2897.39    379.24 o
 -19   5   2      177.59      210.03    232.60 o
 -17   5   2    12607.34    14033.53    508.93 o
 -15   5   2    37263.33    36765.30   1050.13 o
 -13   5   2    17957.40    14815.73    409.53 o
 -11   5   2      578.05      567.81    137.50 o
  -9   5   2    23117.61    18267.18    787.06 o
  -7   5   2   174473.41    97163.41   7293.57 o
  -5   5   2   170433.25   141550.75   5754.14 o
  -3   5   2    61022.27    71594.43   2991.13 o
  -1   5   2       98.77      321.98    171.94 o
   1   5   2   171147.09   190900.14   5886.39 o
   3   5   2   348798.63   356523.22   8210.93 o
   5   5   2   321527.94   325169.88   7220.42 o
   7   5   2   120589.22   135469.06   2895.32 o
   9   5   2       57.01      151.25    110.00 o
  11   5   2    22947.74    23280.00    604.96 o
  13   5   2    19426.88    19786.77    690.80 o
  15   5   2     7540.18     7155.46    351.08 o
  17   5   2     3152.93     2998.04    418.05 o
  19   5   2    22629.82    21648.16   1123.43 o
  21   5   2    26427.55    28123.38   1403.52 o
  23   5   2    34564.52    38835.89   2473.57 o
  25   5   2    19875.30    20690.53   1071.91 o
  27   5   2     4933.04     5297.09    652.16 o
  29   5   2      101.57       -6.36    474.31 o
  31   5   2      410.77      467.16    514.09 o
  33   5   2      450.64      544.81    759.40 o
 -32   6   2     6133.58     6856.11    850.08 o
 -30   6   2     2731.32     4629.32   1090.07 o
 -28   6   2       47.24      462.93    454.10 o
 -26   6   2      509.77      447.43    622.90 o
 -24   6   2     1955.23     2157.29    453.93 o
 -22   6   2    20838.69    26076.97   1310.78 o
 -20   6   2    43522.71    43410.90   1981.71 o
 -18   6   2    23352.65    25380.73   1276.64 o
 -16   6   2     2564.13     2830.26    316.89 o
 -14   6   2    20478.77    21200.25    673.40 o
 -12   6   2      411.60      885.11    203.02 o
 -10   6   2    55699.69    61146.87   2954.59 o
  -8   6   2    85380.24    16890.03   1722.44 o
  -6   6   2     7430.71     6239.91    996.87 o
  -4   6   2   181592.89   151367.08   6131.51 o
  -2   6   2   204112.28   215785.52   8684.63 o
   0   6   2    93797.20    93576.20   3879.05 o
   2   6   2    12128.23    14861.61    595.88 o
   4   6   2    81126.68    81310.70   1771.65 o
   6   6   2      211.19      142.62    101.92 o
   8   6   2   116913.86   110020.02   2374.17 o
  10   6   2   250985.09   273340.06   6068.01 o
  12   6   2   155207.31   173286.84   3328.47 o
  14   6   2    14215.41    14963.29    488.47 o
  16   6   2       38.21      268.52    299.54 o
  18   6   2     2754.93     2560.59    422.44 o
  20   6   2    18300.51    18643.42   1168.73 o
  22   6   2    34321.59    31612.74   2226.98 o
  24   6   2    23019.54    23140.34   1383.95 o
  26   6   2     3219.38     3306.86    522.73 o
  28   6   2       18.74     -144.94    456.41 o
  30   6   2      245.14      127.97    507.78 o
  32   6   2     1890.25     3140.34    976.64 o
 -33   7   2     4707.62     3964.91    797.61 o
 -31   7   2     4332.61     3497.68    609.24 o
 -29   7   2     1538.13     1298.39    494.63 o
 -27   7   2       12.31      368.77    438.40 o
 -25   7   2       65.27      -77.35    399.25 o
 -23   7   2       14.40      -98.61    378.13 o
 -21   7   2     5220.55     6197.77    497.01 o
 -19   7   2    33329.53    35489.61   1379.91 o
 -17   7   2    55475.93    59297.35   2453.95 o
 -15   7   2    68268.99    73011.70   2542.53 o
 -13   7   2    29834.36    38014.04   1468.94 o
 -11   7   2     7219.95     5287.20    902.23 o
  -3   7   2    74866.52    67835.05   2932.94 o
  -1   7   2    25065.53    20535.52   1070.89 o
   1   7   2     1010.94      617.36    204.67 o
   3   7   2    19287.49    17529.26    708.93 o
   5   7   2    16445.71    22384.41    574.26 o
   7   7   2     2274.32     3297.04    489.72 o
   9   7   2    69794.65    72890.92   1692.63 o
  11   7   2   186111.77   199073.89   4024.20 o
  13   7   2   170545.63   197273.47   5373.10 o
  15   7   2   118474.91   130108.71   3275.78 o
  17   7   2    47994.69    53090.46   2213.11 o
  19   7   2    17209.60    19108.73   1238.29 o
  21   7   2     2103.93     2785.90    565.93 o
  23   7   2      440.64      967.90    440.11 o
  25   7   2     1443.66     1140.95    455.21 o
  27   7   2     2894.63     3421.29    563.01 o
  29   7   2     5077.44     5881.99    701.31 o
  31   7   2     6494.52     6069.37    943.80 o
 -32   8   2      118.16     1252.93    691.81 o
 -30   8   2     2201.12     2615.12    735.82 o
 -28   8   2    16546.26    19327.34   1056.26 o
 -26   8   2    33149.04    36088.62   2233.15 o
 -24   8   2    19009.42    20455.45   1038.22 o
 -22   8   2     1254.19     1540.31    414.12 o
 -20   8   2     1520.03     1445.94    422.55 o
 -18   8   2      340.79     -206.75    349.01 o
 -16   8   2     7566.41     8419.39    604.15 o
 -14   8   2    14300.29    13758.22   1099.87 o
  -2   8   2   146517.44   129025.44   9419.80 o
   0   8   2     2507.63     2619.41    400.41 o
   2   8   2   349419.75   357406.41  17166.41 o
   4   8   2   531635.56   593065.31  27188.87 o
   6   8   2   219644.00   231050.17   5491.22 o
   8   8   2     9027.57     8797.43    351.88 o
  10   8   2    18204.58    18128.48    570.99 o
  12   8   2     8002.33     9068.52    524.72 o
  14   8   2     9368.99    10666.46    505.71 o
  16   8   2    62371.51    40537.33   2750.86 o
  18   8   2    55646.34    60513.47   3014.46 o
  20   8   2    26178.14    22471.49   5214.65 o
  22   8   2     7173.44     8132.43    722.65 o
  24   8   2     7795.95     9426.75   1427.48 o
  26   8   2    13402.85    14331.18   1721.17 o
  28   8   2    10357.33    10668.79   1099.18 o
  30   8   2     3499.16     3913.51    549.18 o
 -31   9   2      774.42      475.67    681.68 o
 -29   9   2     3139.03     2721.57    745.15 o
 -27   9   2     7279.41     8035.70    897.24 o
 -25   9   2     7735.73     8183.08    892.18 o
 -23   9   2     5240.26     5876.58    767.36 o
 -21   9   2     1393.30     1647.18    409.91 o
 -19   9   2       12.55     -128.69    369.70 o
 -17   9   2      197.37      641.98    345.26 o
 -15   9   2      626.51      220.83    807.59 o
   1   9   2    42938.28    11880.44   1608.87 o
   3   9   2    94043.72    44184.02   4741.45 o
   5   9   2    65224.02    70348.77   1942.77 o
   7   9   2    36128.05    36305.42   1021.88 o
   9   9   2    10622.08    12495.99    503.60 o
  11   9   2     6236.29     5238.99    343.40 o
  13   9   2     1598.12     1804.80    335.99 o
  15   9   2     5781.14     5153.98   1177.29 o
  17   9   2    12383.35    14299.96   1038.78 o
  19   9   2    14427.47    18776.74   1536.25 o
  21   9   2    14004.96    14983.21   1455.66 o
  23   9   2    10415.16    10463.46    725.53 o
  25   9   2     7849.77     7629.28    724.51 o
  27   9   2     5175.87     4585.38    544.28 o
  29   9   2     1975.04     2220.38    512.44 o
 -30  10   2      263.04     -350.57    624.98 o
 -28  10   2     2342.60     3204.61    778.56 o
 -26  10   2     7067.58     5878.60   1583.39 o
 -24  10   2     1962.10     1642.39    654.10 o
 -22  10   2     4144.06     3676.53    859.98 o
 -20  10   2    21462.35     5419.70   1318.65 o
   6  10   2    47276.85    49583.87   1843.78 o
   8  10   2    28098.71    30272.39   1462.25 o
  10  10   2   157310.98   168744.36  19991.06 o
  12  10   2   109229.41   115178.58   3861.29 o
  14  10   2    16724.01    18910.89    965.18 o
  16  10   2      234.62      715.11    515.53 o
  18  10   2       28.51      715.78    532.75 o
  20  10   2      755.26      503.41    591.12 o
  22  10   2     2443.95     1951.34    647.57 o
  24  10   2      725.14      693.70    605.70 o
  26  10   2       23.79      166.46    638.90 o
  28  10   2       60.89      223.34    594.77 o
   7  11   2      799.74     1283.28    440.76 o
   9  11   2     7029.02     8401.28    931.62 o
  11  11   2     1816.67     1694.86    656.63 o
  13  11   2       82.48      323.90    630.58 o
  15  11   2      129.87      616.25    437.48 o
  17  11   2       56.54      486.53    526.49 o
  19  11   2      426.47      -42.78    689.70 o
  21  11   2      461.21     -317.53    551.99 o
  23  11   2      716.24     1293.25    648.14 o
  25  11   2      209.00      -97.50    674.09 o
  27  11   2       11.82      180.44    630.41 o
  10  12   2    53725.45     8736.52   2211.41 o
  12  12   2    55084.88    60046.09   3225.33 o
  14  12   2    10411.07    11449.10   1186.62 o
  16  12   2       80.19     1343.88   1230.32 o
  18  12   2     1219.95     1078.58    806.09 o
  20  12   2       45.32      764.85    624.25 o
  22  12   2      497.15     1173.31    656.52 o
  24  12   2       21.62     1012.32    901.86 o
  26  12   2      380.83      711.29    689.09 o
  15  13   2       34.63     -694.02   1097.82 o
  17  13   2      395.81     -517.36   1167.22 o
  19  13   2     4149.31     4668.89   1640.42 o
  21  13   2     6661.52     7318.80   1747.68 o
  23  13   2     5255.63     5489.10   1747.68 o
  25  13   2     2003.45     4952.81   1760.30 o
 -35   1   3      525.73      330.97    491.78 o
 -33   1   3      376.84      787.37    372.66 o
 -31   1   3      388.81      -31.72    347.59 o
 -29   1   3     2945.52     2374.61    381.25 o
 -27   1   3        0.64       -9.51    300.38 o
 -25   1   3    23162.10    24495.66    860.14 o
 -23   1   3   123298.08   128025.68   3574.51 o
 -21   1   3   138452.95   139285.70   3785.24 o
 -19   1   3    16456.14    15619.25    526.49 o
 -17   1   3    66441.10    61070.73   1305.97 o
 -15   1   3   209680.77   218593.84   4136.47 o
 -13   1   3    46922.70    47321.85    896.13 o
 -11   1   3    43755.93    40860.04    765.70 o
  -9   1   3   307121.47   325525.94   5444.52 o
  -7   1   3   177646.81   204778.53   3961.44 o
  -5   1   3    93126.00    93207.80   1935.41 o
  -3   1   3     4797.50     3758.55    176.17 o
   5   1   3    17537.61    18848.83    810.34 o
   7   1   3   322439.56   344671.47  12536.24 o
   9   1   3   374713.50   373512.88  13586.93 o
  11   1   3    20549.55    20187.66   1350.81 o
  13   1   3    79673.94    74890.50   2479.88 o
  15   1   3   210336.45   209872.70   6221.81 o
  17   1   3    70208.46    74665.13   3029.61 o
  19   1   3     3656.92     3148.82    556.30 o
  21   1   3    62179.18    74560.95   5275.71 o
  23   1   3    57328.84    58610.58   2582.77 o
  25   1   3    11537.42    10756.67   1162.02 o
 -34   2   3     3147.61     2350.78    773.04 o
 -32   2   3     5240.86     5060.72    544.88 o
 -30   2   3     6082.11     5661.54    629.84 o
 -28   2   3     5050.02     4720.13    448.26 o
 -26   2   3     3206.18     2817.77    383.44 o
 -24   2   3     3516.51     3697.55    392.93 o
 -22   2   3     3871.07     3734.77    370.43 o
 -20   2   3     7504.30     7991.60    492.44 o
 -18   2   3    35408.86    37054.02    898.55 o
 -16   2   3    65643.59    69565.16   1337.81 o
 -14   2   3   158253.22   166496.03   3141.22 o
 -12   2   3   127827.72   116778.60   1959.42 o
 -10   2   3    62236.29    54122.28    873.93 o
  -8   2   3    13623.42    13213.81    292.97 o
  -6   2   3     1594.01     1584.59    112.16 o
  -4   2   3      419.51     1254.72     76.42 o
  -2   2   3     6076.35     7405.01    333.74 o
   0   2   3      100.31      -19.39     70.94 o
   2   2   3      556.74      967.35     81.12 o
   4   2   3    31951.08    33251.78    868.03 o
   6   2   3    65172.80    72384.64   2404.55 o
   8   2   3     8367.04     9367.96    403.52 o
  10   2   3     2941.42     3759.67    236.64 o
  12   2   3    29737.37    33519.91    947.79 o
  14   2   3    79922.00    83004.72   2359.92 o
  16   2   3    65362.25    62010.73   2548.41 o
  18   2   3    28752.22    27905.67   1427.51 o
  20   2   3     9614.03     9184.66    983.36 o
  22   2   3     2704.51     3962.03    661.34 o
  24   2   3      875.06      727.51    593.44 o
  26   2   3      873.86     2206.93    715.61 o
  28   2   3     1752.98     1421.46    705.33 o
 -33   3   3     1799.93     1785.47    507.21 o
 -31   3   3    10291.52    10991.49    761.29 o
 -29   3   3    26934.61    28288.36   1192.09 o
 -27   3   3    25929.06    26116.79   1096.14 o
 -25   3   3     5057.84     5215.83    717.42 o
 -23   3   3     3449.23     2485.90    349.25 o
 -21   3   3    12147.76    12426.31    559.37 o
 -19   3   3    23408.58    26172.61    883.23 o
 -17   3   3   245233.00   247054.97   5655.28 o
 -15   3   3   522092.72   530402.19   9726.55 o
 -13   3   3   322939.72   330576.91   5306.03 o
 -11   3   3    19076.11    25449.42    550.71 o
  -9   3   3    37915.26    35076.02    584.99 o
  -7   3   3       87.10      113.85     56.35 o
  -5   3   3    50040.21    43148.87    894.49 o
  -3   3   3   160304.55   153839.44   4213.43 o
  -1   3   3     5504.74     4334.45    150.44 o
   1   3   3     9534.98    12966.79    300.07 o
   3   3   3    71625.09    66636.82   1600.14 o
   5   3   3    25496.17    25643.03    705.97 o
   7   3   3   184411.67   189101.25   3975.60 o
   9   3   3   192756.86   187364.70   3912.35 o
  11   3   3      508.78     1028.31    159.42 o
  13   3   3   154950.39   154176.11   3642.80 o
  15   3   3   346284.53   340098.59   9995.37 o
  17   3   3   147996.34   143450.67   5475.23 o
  19   3   3    10017.31    11310.50    867.20 o
  21   3   3     7791.54     8130.37    802.26 o
  23   3   3     2386.36     1965.18    630.92 o
  25   3   3     3946.75     4983.46   1132.97 o
  27   3   3    14058.27    14120.33   1267.63 o
  29   3   3     9522.57     9713.79   1029.72 o
  31   3   3     3913.22     1587.20    739.82 o
 -34   4   3       65.59      200.68    565.84 o
 -32   4   3       50.47       84.37    432.15 o
 -30   4   3     1800.13     2432.94    492.20 o
 -28   4   3     9474.20    10287.38    768.37 o
 -26   4   3    34406.46    39077.23   1613.71 o
 -24   4   3    73970.22    77575.40   2765.36 o
 -22   4   3    77792.43    79385.60   2520.79 o
 -20   4   3    52186.90    54820.87   1654.16 o
 -18   4   3    35182.85    39198.57   1057.44 o
 -16   4   3    12680.67    13326.22    429.63 o
 -14   4   3      417.33      445.44    110.40 o
 -12   4   3      800.97      667.97    105.16 o
 -10   4   3     2144.10     1837.12    119.07 o
  -8   4   3    49747.07    42632.84   1961.58 o
  -6   4   3   338645.63   349247.97  13519.33 o
  -4   4   3   412282.91   446101.69  37884.27 o
  -2   4   3   302479.47   396395.31  23934.38 o
   0   4   3    46076.25    48647.88   1395.67 o
   2   4   3     7276.01     8380.06    230.07 o
   4   4   3   120902.88   125336.48   2536.15 o
   6   4   3   185958.05   175442.83   4137.32 o
   8   4   3   148650.56   127761.38   2833.62 o
  10   4   3    15714.55    16582.37    396.32 o
  12   4   3      683.20     1040.86    131.19 o
  14   4   3     6070.00     5502.67    239.65 o
  16   4   3     4171.34     4232.90    456.52 o
  18   4   3     1148.99     1996.47    504.90 o
  20   4   3    10900.00    11973.53    917.14 o
  22   4   3    31070.89    33467.86   1701.65 o
  24   4   3    45104.16    49376.65   1907.50 o
  26   4   3    32025.40    34753.06   1496.63 o
  28   4   3    11684.87    10864.63    953.85 o
  30   4   3     3036.51     3080.29    589.53 o
  32   4   3      358.48      436.72    511.86 o
 -33   5   3     4986.22     5167.38    604.18 o
 -31   5   3     2557.37     2529.07    572.92 o
 -29   5   3       85.32      -61.29    437.49 o
 -27   5   3      427.20      430.56    444.46 o
 -25   5   3    17504.37    17039.24    846.72 o
 -23   5   3    73087.61    75551.77   2182.23 o
 -21   5   3    86883.37    87270.63   2702.66 o
 -19   5   3    20649.17    22978.98    735.11 o
 -17   5   3     3325.28     3822.62    371.50 o
 -15   5   3    11515.13    13020.83    336.69 o
 -13   5   3    14407.89    16512.12    451.62 o
 -11   5   3   276597.00   282553.47   8238.75 o
  -9   5   3   297033.44   324477.03  11234.95 o
  -7   5   3   142237.31   147215.58   5663.46 o
  -5   5   3     6196.81     7126.70    374.00 o
  -3   5   3    69890.10    68428.26   2180.65 o
  -1   5   3      330.13      306.08    147.18 o
   1   5   3    73790.09    74874.32   1946.69 o
   3   5   3   163027.86   173146.38   4087.60 o
   5   5   3    13577.39    14495.39    415.78 o
   7   5   3    95761.09    97915.84   2119.32 o
   9   5   3   190974.88   184640.00   4667.22 o
  11   5   3    63401.42    59085.28   1361.77 o
  13   5   3     4202.56     3953.18    404.27 o
  15   5   3    40318.00    43405.11   1333.65 o
  17   5   3     2294.79     1214.78    607.03 o
  19   5   3    28955.60    29470.59   1501.16 o
  21   5   3    58317.20    59092.02   2997.93 o
  23   5   3    34135.66    31806.24   1355.27 o
  25   5   3     5018.98     5444.49    618.22 o
  27   5   3        6.65       84.08    448.54 o
  29   5   3      211.09      406.93    494.93 o
  31   5   3     2954.81     3282.35    610.06 o
  33   5   3     4000.61     4589.38   1373.20 o
 -32   6   3     6166.78     6075.48    682.20 o
 -30   6   3     5371.47     5958.59    666.83 o
 -28   6   3      937.36     1696.85    486.65 o
 -26   6   3       87.13      678.18    437.26 o
 -24   6   3      897.54      497.79    415.68 o
 -22   6   3      155.08     -177.19    391.33 o
 -20   6   3     1691.40     2213.91    382.70 o
 -18   6   3    15103.69    15477.91    815.48 o
 -16   6   3    70054.88    66591.66   2299.32 o
 -14   6   3   154984.91   160676.25   3982.97 o
 -12   6   3   171089.81   177326.50   5349.75 o
 -10   6   3    73749.80    72510.91   5904.34 o
  -8   6   3      255.85      389.17    207.86 o
  -6   6   3   120658.98   128049.21   4485.97 o
  -4   6   3   157523.36   155576.89   5436.82 o
  -2   6   3    19429.35    20308.80    786.51 o
   0   6   3      103.63       49.91     53.76 o
   2   6   3    52349.68    54023.47   1417.28 o
   4   6   3   216204.20   216570.03   5113.85 o
   6   6   3   159947.78   167416.02   3556.16 o
   8   6   3    30939.33    26177.70    651.54 o
  10   6   3    12753.90    12008.85    483.29 o
  12   6   3    63652.14    65927.25   1630.48 o
  14   6   3    75973.20    71981.60   1895.69 o
  16   6   3    47986.98    50430.39   2521.53 o
  18   6   3    15619.88    15415.00    912.59 o
  20   6   3     5606.19     6479.58    603.18 o
  22   6   3       35.57       60.32    389.77 o
  24   6   3     1448.64      820.13    737.64 o
  26   6   3     1240.34     1241.31    616.52 o
  28   6   3        1.37      298.05    469.94 o
  30   6   3     1640.22     1799.56    536.39 o
  32   6   3     3191.43     3372.98    861.82 o
 -33   7   3      965.35     1209.35    744.57 o
 -31   7   3        2.55      183.70    483.76 o
 -29   7   3     3133.13     3295.66    568.38 o
 -27   7   3     8444.85     8859.00    732.18 o
 -25   7   3     3179.94     2599.33    497.03 o
 -23   7   3       66.18     -140.71    323.42 o
 -21   7   3      435.24      360.11    321.85 o
 -19   7   3      882.80     1400.35    382.66 o
 -17   7   3    11106.72    11875.17    732.50 o
 -15   7   3    19523.50    19928.95    977.33 o
 -13   7   3      529.65      624.62    586.77 o
  -9   7   3    43682.14    45681.14   7539.63 o
  -7   7   3     1156.17     2260.69    662.06 o
  -5   7   3   126663.00   131894.50   6863.73 o
  -3   7   3   301454.56   316607.38   9725.87 o
  -1   7   3    67515.15    72693.66   2362.01 o
   1   7   3    67481.65    80811.73   2535.26 o
   3   7   3   251983.11   259275.17   7054.47 o
   5   7   3    75718.23    82570.38   1792.80 o
   7   7   3     2197.92     2947.26    188.23 o
   9   7   3    44135.11    48693.46   1139.73 o
  11   7   3    10099.51    11948.06    443.35 o
  13   7   3      493.84      514.90    147.94 o
  15   7   3    10745.71    11441.16    512.35 o
  17   7   3      526.14      774.37    333.58 o
  19   7   3     1462.57     1471.78    400.04 o
  21   7   3     1485.52     2800.42    480.05 o
  23   7   3      103.72       12.61    395.10 o
  25   7   3     5094.03     5948.07    600.25 o
  27   7   3     7221.20     8145.35    843.27 o
  29   7   3     1960.02     2406.21    590.80 o
  31   7   3       43.98     -343.98    702.29 o
 -32   8   3      970.38      822.12    667.87 o
 -30   8   3      708.13      806.33    641.04 o
 -28   8   3       11.28      766.77    596.40 o
 -26   8   3      868.40      724.26    563.18 o
 -24   8   3     1528.59     1189.40    414.09 o
 -22   8   3     2086.02     2560.43    459.35 o
 -20   8   3        0.39     -150.29    369.96 o
 -18   8   3     3265.86     3392.08    462.22 o
 -16   8   3    10168.00     5265.76   1384.89 o
 -10   8   3     8007.95     -132.50    466.89 o
  -8   8   3     1423.40      353.32    605.69 o
  -6   8   3    15139.79     3394.43    895.92 o
  -4   8   3    58655.79    22814.47   1924.34 o
  -2   8   3    48191.25    59981.50   2020.41 o
   0   8   3      792.95      943.01    239.27 o
   2   8   3    28904.61    32987.81   1076.59 o
   4   8   3    33544.46    38216.34   1111.08 o
   6   8   3    25718.63    30910.63    727.18 o
   8   8   3     8362.30     9623.57    402.43 o
  10   8   3       72.49      197.42    168.51 o
  12   8   3     6606.23     7861.45    461.07 o
  14   8   3    17067.04    16555.36    678.47 o
  16   8   3    17791.49    19315.75   1011.11 o
  18   8   3    10055.78     9474.81   1045.86 o
  20   8   3     1389.58     1751.00    444.78 o
  22   8   3      330.92      113.31    417.99 o
  24   8   3     1153.25      977.61    438.87 o
  26   8   3     1067.27     1168.89    474.44 o
  28   8   3      275.91     1189.67    535.01 o
  30   8   3      247.74        1.17    495.71 o
 -31   9   3        5.83     -320.56    647.04 o
 -29   9   3     4157.87     4905.86    886.98 o
 -27   9   3    11101.48    11372.63   1023.04 o
 -25   9   3    10697.38    12124.54   1065.22 o
 -23   9   3     3148.90     4829.98    751.80 o
 -21   9   3     1382.89      378.28    374.52 o
 -19   9   3     9244.24       94.64    984.25 o
  -3   9   3   374833.88   366888.03  14728.43 o
  -1   9   3    95964.84   100184.84   3880.16 o
   1   9   3    30930.33    33215.01   1194.95 o
   3   9   3   226243.30   236079.09   6634.48 o
   5   9   3   134993.58   159885.78   4400.00 o
   7   9   3     6922.53     7550.30    697.94 o
   9   9   3    18510.22    21272.09   1175.72 o
  11   9   3    14678.26    16933.37    619.35 o
  13   9   3        0.84       78.70    234.90 o
  15   9   3     8245.46     9279.08    558.09 o
  17   9   3      777.27      915.06    485.73 o
  19   9   3      779.25      707.23    341.18 o
  21   9   3      354.09      170.06    396.78 o
  23   9   3     2840.73     3707.55    495.02 o
  25   9   3    12645.38    13860.68    855.64 o
  27   9   3    11389.21    16205.05    914.68 o
  29   9   3     3892.29     5280.20    600.36 o
 -28  10   3     3883.09     -334.39   1141.99 o
  -2  10   3    14771.92    13527.17   1886.48 o
   0  10   3     4645.37     3703.01    729.01 o
   2  10   3     2468.96     2401.82    393.53 o
   4  10   3     5922.92     7272.81    527.40 o
   6  10   3     5863.22     8586.67    428.02 o
   8  10   3      698.32     1489.39    305.19 o
  10  10   3      685.13      560.27    454.00 o
  12  10   3     2234.85     3331.19    387.32 o
  14  10   3     2971.29     3235.86    392.18 o
  16  10   3     3192.37     3211.16    825.29 o
  18  10   3     1974.28     3885.15    663.52 o
  20  10   3     1938.15     2294.70    635.19 o
  22  10   3     3083.03     3605.01    867.56 o
  24  10   3     4591.20     4663.29    763.54 o
  26  10   3     3328.36     5077.08    761.34 o
  28  10   3     2576.64     4664.27   1072.77 o
   3  11   3   133118.33   125906.28  13968.82 o
   5  11   3    77526.76    87067.07   3142.96 o
   7  11   3     1765.21     1846.75    261.02 o
   9  11   3    14420.21     4473.70   1331.27 o
  11  11   3    29530.32    32846.28   3293.46 o
  13  11   3    10102.12    13512.97   1321.68 o
  15  11   3     5895.29     7926.83    785.75 o
  17  11   3     9981.06    13082.78   1324.44 o
  19  11   3    16413.92    17779.74   2144.40 o
  21  11   3    11434.10    13257.23   1090.98 o
  23  11   3     2318.85     2423.61    668.06 o
  25  11   3      374.67      742.79    683.20 o
  27  11   3     1057.53      799.80    604.50 o
   6  12   3     6105.52     2560.01    709.36 o
   8  12   3     6320.71     7660.23   1374.27 o
  10  12   3     5087.73     6817.92   1088.36 o
  12  12   3      423.78       12.77    640.28 o
  14  12   3      482.17      726.13    716.95 o
  16  12   3        0.49      317.75    547.04 o
  18  12   3     1783.12     2298.00    682.99 o
  20  12   3     3934.71     4253.54    773.95 o
  22  12   3     5263.01     7376.20    922.83 o
  24  12   3     3786.76     5991.77    902.88 o
  26  12   3     1452.79     1975.48    742.27 o
   9  13   3     4589.34      990.56    946.40 o
  11  13   3     2054.62     1710.31    753.96 o
  13  13   3      212.90     -112.36    773.85 o
  15  13   3     2280.91     3029.90    863.87 o
  17  13   3     1167.33     1261.86   1419.60 o
  19  13   3       75.06     -283.92   1224.01 o
  21  13   3       73.80      -92.39    608.90 o
  23  13   3     1432.48     1123.89    681.00 o
  25  13   3     4442.45     4561.28    886.00 o
  16  14   3     6412.37     -656.17   1268.17 o
  18  14   3     1899.59     -529.98   1375.43 o
  20  14   3        3.40     -630.93   1280.79 o
  22  14   3      163.55    -1312.34   1312.34 o
 -34   0   4     1696.14     1352.38    588.79 o
 -32   0   4      143.36     -210.15    499.47 o
 -30   0   4     5268.87     4124.90    992.12 o
 -28   0   4     1127.82     1632.40    497.50 o
 -26   0   4    23077.31    22901.26   2172.41 o
 -24   0   4   157843.38   163260.72   5390.99 o
 -22   0   4   239654.25   241625.20   9127.68 o
 -20   0   4   175039.14   177657.95   5923.92 o
 -18   0   4    41444.18    43704.90   1338.24 o
 -16   0   4      777.01      856.38    193.94 o
 -14   0   4     8035.11     6630.47    290.33 o
 -12   0   4   129818.78   159563.86   3732.80 o
 -10   0   4   231529.47   241688.61   5533.11 o
  -8   0   4   174462.86   152705.17   5013.29 o
  -6   0   4    90449.79    90172.10   2650.18 o
 -35   1   4      462.73      529.71    397.40 o
 -33   1   4     1810.62     1655.25    409.32 o
 -31   1   4     4563.04     4306.26    456.02 o
 -29   1   4     7013.58     6233.59    475.09 o
 -27   1   4    10629.93    11164.04    559.37 o
 -25   1   4    14828.53    14699.28    780.91 o
 -23   1   4    11364.76    13082.33    601.43 o
 -21   1   4     3198.07     3769.37    359.57 o
 -19   1   4    25873.83    31046.73    882.48 o
 -17   1   4    51296.90    50152.60   1060.39 o
 -15   1   4    85986.83    84325.96   1587.25 o
 -13   1   4   163879.89   164748.61   3009.32 o
 -11   1   4   269743.97   270948.13   4518.53 o
  -9   1   4   203336.41   229732.55   3974.29 o
  -7   1   4   243799.81   255818.25   5180.57 o
  -5   1   4    52642.72    42691.08   1187.98 o
  -3   1   4     1423.85     1092.87    122.03 o
  -1   1   4    70310.94    62014.23   3892.85 o
   7   1   4    69495.02    23704.09   1804.46 o
   9   1   4    60573.68    61446.11   2426.05 o
  11   1   4    30349.07    29897.44   1432.66 o
  13   1   4     2923.16     2015.39    387.30 o
  15   1   4     6218.57     4537.34    462.48 o
  17   1   4    10172.55     9216.10    777.80 o
  19   1   4     7942.69     6699.59    746.32 o
  21   1   4     3947.17     1903.25    550.96 o
 -34   2   4      186.21      361.46    392.71 o
 -32   2   4     6946.44     6424.53    652.26 o
 -30   2   4    25825.75    27488.06   1068.34 o
 -28   2   4    27207.92    25695.83    936.02 o
 -26   2   4     4626.62     5600.60    487.56 o
 -24   2   4     6397.85     5907.22    632.80 o
 -22   2   4    27816.25    26668.71    828.64 o
 -20   2   4      240.44      530.65    230.91 o
 -18   2   4   101754.34   105167.51   2240.67 o
 -16   2   4   288564.41   287582.59   5043.43 o
 -14   2   4   265122.56   271257.22   4144.23 o
 -12   2   4   105834.13   109983.06   2008.52 o
 -10   2   4    14242.24    19908.54    420.81 o
  -8   2   4   100771.98    95323.13   1761.20 o
  -6   2   4   235140.50   251060.58   7328.27 o
  -4   2   4    95793.45    94622.64   2375.24 o
  -2   2   4     1879.04     1652.65    118.50 o
   0   2   4    39653.45    32358.33    999.92 o
   4   2   4    47714.17    38729.79   1091.55 o
   6   2   4   627224.50   564692.31  78547.78 o
  10   2   4   154009.33   153545.98   5802.96 o
  12   2   4    11858.89    11858.83    809.59 o
  14   2   4   106316.68   105572.81   2938.70 o
  18   2   4     7719.08     8845.73    932.44 o
  20   2   4     6117.66     4860.34    669.92 o
  22   2   4     6997.60     5919.20    760.11 o
  24   2   4       35.08     -519.22    575.95 o
  26   2   4     2002.42      195.59    902.23 o
 -33   3   4      236.37       -4.74    454.24 o
 -31   3   4      310.14      241.02    366.78 o
 -29   3   4      423.26      637.64    368.56 o
 -27   3   4      156.84      210.60    314.63 o
 -25   3   4     5647.76     5356.25    448.98 o
 -23   3   4    16629.82    17537.59    795.04 o
 -21   3   4    30387.14    30918.79   1172.85 o
 -19   3   4    27233.24    27758.25    696.04 o
 -17   3   4    18558.29    20456.71    600.36 o
 -15   3   4        6.54       91.47    101.86 o
 -13   3   4    26094.58    30089.19    573.97 o
 -11   3   4    23275.89    25419.77    543.31 o
  -9   3   4     7714.70    10841.36    269.79 o
  -7   3   4    22265.59    23511.94    555.93 o
  -5   3   4   136879.45   152003.56   3206.00 o
  -3   3   4   284940.97   288299.97   7283.59 o
  -1   3   4   108816.28   117537.59   2736.86 o
   1   3   4    76589.58    69436.02   1550.67 o
   3   3   4      127.22      106.48     58.25 o
   5   3   4    27498.18    34334.14    820.98 o
   7   3   4    35973.12    34976.57    798.75 o
   9   3   4    46370.61    45400.66   1542.48 o
  11   3   4    15512.83    15694.64    463.58 o
  13   3   4     5359.62     6158.73    286.83 o
  15   3   4    30154.09    32969.52   1371.61 o
  17   3   4    28135.45    27348.27   1401.04 o
  19   3   4    10585.17    10850.17    902.75 o
  21   3   4      556.46      640.23    527.77 o
  23   3   4     2157.78     1544.65    586.20 o
  25   3   4     7824.63     6586.87    858.07 o
  27   3   4     6402.77     7231.08    919.35 o
 -34   4   4      181.51      424.30    571.28 o
 -32   4   4      593.59      719.43    455.14 o
 -30   4   4     6981.32     8759.00    906.12 o
 -28   4   4     7994.56     8368.26    625.90 o
 -26   4   4      272.99      435.80    345.82 o
 -24   4   4    18335.46    17588.63   1197.77 o
 -22   4   4    41457.14    41441.45   1329.39 o
 -20   4   4     5276.39     4625.71    288.94 o
 -18   4   4    42669.28    48622.30   1137.41 o
 -16   4   4    91145.36    89719.95   1772.57 o
 -14   4   4    30729.65    32259.42    610.41 o
 -12   4   4    14083.03    16417.18    355.98 o
 -10   4   4    56956.68    54266.09   1138.47 o
  -8   4   4     2624.71     4471.80    200.56 o
  -6   4   4    97162.48    94499.31   2283.90 o
  -4   4   4   124576.95   123641.13   3425.64 o
  -2   4   4       36.46      -73.05     73.05 o
   0   4   4   171378.73   192824.22   4560.03 o
   2   4   4   251860.02   245723.44   6155.71 o
   4   4   4     3308.53     3522.94    176.37 o
   6   4   4   140026.94   148686.58   3521.73 o
   8   4   4   222154.05   228066.75   4988.39 o
  10   4   4    92932.90   100426.32   2049.32 o
  12   4   4    12147.05    12211.60    349.53 o
  14   4   4   113452.51   118465.10   2685.74 o
  16   4   4    45894.15    50488.55   1815.39 o
  18   4   4      146.02      362.84    461.74 o
  20   4   4    11929.92    12714.42    967.22 o
  22   4   4     5193.13     5271.78    745.90 o
  24   4   4      104.15       18.19    607.81 o
  26   4   4     3374.33     3508.85    556.70 o
  28   4   4      614.77      784.82    490.43 o
  30   4   4      331.83       59.83    744.39 o
 -33   5   4      573.63      788.53    480.91 o
 -31   5   4     1608.74     1726.67    588.09 o
 -29   5   4      389.00      298.37    471.20 o
 -27   5   4      789.05      216.21    436.49 o
 -25   5   4    11654.96    11523.43    685.14 o
 -23   5   4    35244.11    41417.70   1461.94 o
 -21   5   4    42037.02    47386.88   1364.52 o
 -19   5   4    44081.67    47504.69   1187.16 o
 -17   5   4    27968.72    27488.81    790.42 o
 -15   5   4      228.06      254.49    137.04 o
 -13   5   4    22235.07    26432.38    799.78 o
 -11   5   4    35718.43    33877.91    929.57 o
  -9   5   4     6954.72     6409.28    252.10 o
  -7   5   4    46919.07    52009.96   1315.09 o
  -5   5   4   259100.52   266610.50   8092.20 o
  -3   5   4   363709.81   371790.00  12851.38 o
  -1   5   4   285599.16   284046.34   8963.79 o
   1   5   4   129075.60   131142.91   3554.37 o
   3   5   4      219.91      114.32     77.18 o
   5   5   4    32297.31    37179.24    905.24 o
   7   5   4   105334.86   120614.01   2906.57 o
   9   5   4    38191.58    43131.57   1049.54 o
  11   5   4      327.15      302.20    141.77 o
  13   5   4     4832.00     3953.45    371.03 o
  15   5   4    24975.41    28956.93    909.16 o
  17   5   4    25800.63    30266.32   1483.27 o
  19   5   4     9601.69     9840.80    841.88 o
  21   5   4      856.82      774.10    558.95 o
  23   5   4     2633.95     2696.99    480.59 o
  25   5   4    11648.95    15248.63    943.45 o
  27   5   4    10486.27    11892.01   1131.94 o
  29   5   4     3364.49     3253.00    579.19 o
  31   5   4      519.81      709.37    536.83 o
 -32   6   4      653.11      331.97    488.06 o
 -30   6   4       28.03      171.43    478.93 o
 -28   6   4        1.24      -11.55    455.89 o
 -26   6   4     6990.71     5700.21    846.92 o
 -24   6   4    37102.03    38857.27   1394.00 o
 -22   6   4    40559.77    42757.80   1672.13 o
 -20   6   4     6420.66     7110.07    576.61 o
 -18   6   4      352.34      531.00    338.18 o
 -16   6   4      212.86      359.13    165.94 o
 -14   6   4    32357.38    34563.56    884.48 o
 -12   6   4   268768.09   273367.28   6333.15 o
 -10   6   4   365454.38   382387.13  10494.77 o
  -8   6   4   125771.52   128123.37   3295.89 o
  -6   6   4       77.77       58.13    148.09 o
  -4   6   4    42448.76    42731.84   1642.49 o
  -2   6   4       62.40       85.64    172.05 o
   0   6   4   219798.34   213992.03   5925.54 o
   2   6   4   346354.47   363349.00   8434.94 o
   4   6   4   128009.03   132233.13   3169.27 o
   6   6   4      139.41      413.02    133.45 o
   8   6   4    30842.18    31683.42   1129.91 o
  10   6   4       32.15      158.63    167.43 o
  12   6   4    31443.33    31396.95    855.89 o
  14   6   4    34978.01    37694.45   1325.44 o
  16   6   4     3994.30     4482.00    721.31 o
  18   6   4    12730.37    17314.59   1105.65 o
  20   6   4    24031.36    25433.27   1134.19 o
  22   6   4     5082.21     6727.01    577.35 o
  24   6   4      353.96      275.66    415.83 o
  26   6   4     1423.01     1631.18    487.30 o
  28   6   4       66.27      154.02    477.74 o
  30   6   4     1536.95     2084.21    571.68 o
  32   6   4     2998.38     2987.33    831.81 o
 -33   7   4     3551.60     3894.28    782.26 o
 -31   7   4     7021.25     8022.33    846.01 o
 -29   7   4     7176.04     6145.36    663.43 o
 -27   7   4     5586.27     4571.19    580.59 o
 -25   7   4     3532.33     3250.06    437.40 o
 -23   7   4     1465.84     1067.51    573.72 o
 -21   7   4      422.96      591.84    403.88 o
 -19   7   4     4684.31     6190.57    844.52 o
 -17   7   4    29421.10    27960.47   2910.50 o
 -15   7   4    96252.85   104056.71   3626.88 o
 -13   7   4   217307.09   225938.53   6780.39 o
 -11   7   4   307686.59   347885.75  13496.06 o
  -9   7   4   201653.16   217263.52   6454.93 o
  -7   7   4    97638.97   103831.83   3620.45 o
  -5   7   4      110.89      142.56    189.41 o
  -3   7   4     4057.42     6138.15    334.75 o
  -1   7   4       12.76      -30.86     59.25 o
   1   7   4    27042.70    30362.32    964.82 o
   3   7   4    61860.77    71685.05   1491.15 o
   5   7   4   122499.58   130374.57   2772.58 o
   7   7   4   155511.56   153032.09   3438.20 o
   9   7   4    98824.88    90094.80   3775.71 o
  11   7   4    20998.46    18989.54    624.38 o
  13   7   4      281.82      201.65    162.60 o
  15   7   4    15751.42    14476.72   1420.54 o
  17   7   4    22066.14    19476.91   1637.33 o
  19   7   4    16333.62    14375.76   1346.59 o
  21   7   4     3714.58     4389.62    487.32 o
  23   7   4       34.14       -1.32    404.77 o
  25   7   4      916.23      522.38    441.32 o
  27   7   4      421.69      335.83    453.49 o
  29   7   4       17.51      451.41    487.54 o
  31   7   4      726.67     1602.64    782.47 o
 -32   8   4      261.67     -376.59    622.17 o
 -30   8   4     3342.80     2911.34    797.93 o
 -28   8   4     5694.53     6045.08    846.95 o
 -26   8   4     4529.06     5555.63    783.39 o
 -24   8   4     2383.37     1998.56    736.25 o
 -22   8   4     8547.98     9499.21   1302.26 o
 -20   8   4    52363.64    16459.14   1886.72 o
 -16   8   4    99892.17    77433.27   6641.26 o
 -14   8   4    10859.99    13617.87   1075.08 o
 -12   8   4    14893.29    14898.12    944.59 o
 -10   8   4    24820.18    24243.20   1256.53 o
  -8   8   4    16641.88    16475.42    815.57 o
  -6   8   4   269713.34   296363.19   9956.59 o
  -4   8   4   494281.91   499440.88  13770.49 o
  -2   8   4   319066.66   355790.19  12571.31 o
   0   8   4    35950.60    38009.70   1330.87 o
   2   8   4     7700.30     7863.61    364.13 o
   4   8   4     8397.46     7913.20    298.95 o
   6   8   4    16478.31    19476.65    541.22 o
   8   8   4    49734.33    52576.70   1296.30 o
  10   8   4     1306.89      967.98    217.52 o
  12   8   4     5509.20     7177.25    506.47 o
  14   8   4     9202.54     9007.88    427.62 o
  16   8   4      387.87      319.27    298.32 o
  18   8   4    20425.29    19465.55   2487.64 o
  20   8   4    15086.81    12885.22   1401.98 o
  22   8   4      159.44     -144.30    379.58 o
  24   8   4     8607.36     8682.55   1101.91 o
  26   8   4    16631.99    17578.88   1014.55 o
  28   8   4     8820.57    14623.10   2164.12 o
  30   8   4      926.10      827.15    754.73 o
 -31   9   4      651.17      768.31    497.26 o
 -29   9   4     1165.38      631.71    681.28 o
 -27   9   4     3428.87      333.93    920.42 o
 -25   9   4     6664.79      290.23   1078.89 o
 -13   9   4     3850.63     -612.00    612.00 o
 -11   9   4     5171.97     2119.93    794.97 o
  -9   9   4    15527.60     4366.04    933.78 o
  -7   9   4    54975.09    67270.70   3795.05 o
  -5   9   4   109696.07   117919.56   4971.48 o
  -3   9   4   130410.77   146012.69   4584.87 o
  -1   9   4    99477.80    56783.81   4145.22 o
   1   9   4    36096.79    37357.58   1333.86 o
   3   9   4     4826.85     6805.26    318.20 o
   5   9   4     1848.31     2230.04    207.57 o
   7   9   4     3072.71     4591.46    275.27 o
   9   9   4      328.13      316.33    213.12 o
  11   9   4      153.25      191.16    271.20 o
  13   9   4     1891.04     2458.45    345.97 o
  15   9   4     5598.41     6404.75    537.52 o
  17   9   4     7626.51     6331.31   1352.56 o
  19   9   4     2925.01     2139.05    411.25 o
  21   9   4      190.73      193.76    389.16 o
  23   9   4     1105.41     1500.68    427.54 o
  25   9   4     2218.01     1895.08    495.73 o
  27   9   4     2444.85     3369.68    575.51 o
  29   9   4     1354.63     1535.84    528.93 o
  -6  10   4    28127.09     5766.71   1268.17 o
  -4  10   4   116502.61   107810.52   9586.68 o
  -2  10   4    49852.77    49308.33   2815.59 o
   0  10   4     5288.93     6116.28    645.33 o
   2  10   4    76354.40    89409.90   2554.52 o
   4  10   4    65597.70    72846.55   2264.78 o
   6  10   4    10203.40    12179.91    506.27 o
   8  10   4      463.43      536.33    235.66 o
  10  10   4      978.86      820.26    307.42 o
  12  10   4     8161.45     8916.12    964.59 o
  14  10   4     7989.11     7462.01    634.68 o
  16  10   4     1088.81      967.49    522.13 o
  18  10   4    25444.66    30327.24   2010.87 o
  20  10   4    22847.90    24712.21   2887.66 o
  22  10   4     2997.16     4272.86    741.50 o
  24  10   4     2347.33     3014.34    624.42 o
  26  10   4     6717.76     6706.73    714.22 o
  28  10   4     2122.41     2683.77    489.33 o
  -3  11   4      332.88      143.76    229.61 o
  -1  11   4      998.47     1270.52    471.97 o
   1  11   4     7192.77     7125.51    962.00 o
   3  11   4     6433.89     7621.92    754.30 o
   5  11   4      432.40      124.33    392.88 o
   7  11   4      351.76      321.38    253.67 o
   9  11   4       11.10      112.06    385.38 o
  11  11   4      151.46      270.16    327.66 o
  13  11   4     2460.72     3167.39    437.53 o
  15  11   4     3808.04     4027.01    449.11 o
  17  11   4      219.04      690.53    561.18 o
  19  11   4       80.35     -207.67    560.85 o
  21  11   4      125.66      451.93    598.23 o
  23  11   4        2.46     -116.67    616.88 o
  25  11   4       36.69      -26.53    583.47 o
  27  11   4       50.96        7.16    625.74 o
   0  12   4       49.53     -353.09    545.71 o
   2  12   4    22882.09    23992.96   1952.73 o
   4  12   4    28123.33    28848.15   3253.35 o
   6  12   4     7040.66     9965.09   1111.82 o
   8  12   4      996.23     1346.60    521.45 o
  10  12   4     1723.18     1425.61    488.08 o
  12  12   4     8418.12     8842.42    923.14 o
  14  12   4     1941.95     1798.23    442.47 o
  16  12   4     1959.35     2386.16    639.53 o
  18  12   4    12925.69    17272.73   1352.77 o
  20  12   4    13316.99    14338.09   1171.99 o
  22  12   4     1424.52     1884.87    718.47 o
  24  12   4     1663.33     2279.81    663.95 o
  26  12   4     4454.21     5494.76    795.17 o
   5  13   4      461.18     -883.30    895.92 o
   7  13   4     5818.23     5224.11   1249.24 o
   9  13   4     5657.45     5552.20   1242.93 o
  11  13   4      625.88      757.12    902.23 o
  13  13   4     2109.30     1947.96   1347.04 o
  15  13   4     3401.11     4006.10    942.92 o
  17  13   4     1643.30     3242.99   1520.54 o
  19  13   4       12.48      508.70    590.07 o
  21  13   4      270.66      -44.20    716.68 o
  23  13   4      397.19     1137.12    710.73 o
  25  13   4      564.04     1041.68    644.23 o
  10  14   4     1241.13      214.52    883.30 o
  12  14   4     1280.49      839.14   1034.73 o
  14  14   4     1642.96     3261.91   1186.15 o
  20  14   4     2655.60     1526.85   1463.76 o
  22  14   4       81.34     -359.63   1533.16 o
 -35   1   5     1556.23     1312.92    395.31 o
 -33   1   5      610.74     1071.06    363.59 o
 -31   1   5    11181.48    11345.46    578.42 o
 -29   1   5    15829.06    14416.03    708.26 o
 -27   1   5     1176.47     1682.67    382.39 o
 -25   1   5    17135.15    17052.54    714.34 o
 -23   1   5    52735.08    53286.36   1512.20 o
 -21   1   5    44512.22    45424.18   1324.69 o
 -19   1   5    11664.06    12085.42    535.47 o
 -17   1   5       54.25      154.69    144.20 o
 -15   1   5    12498.01    14501.27    383.08 o
 -13   1   5    53003.35    48538.09    853.91 o
 -11   1   5    45148.74    53146.86    885.37 o
  -9   1   5    14128.35    16404.11    344.44 o
  -7   1   5   212922.97   208199.20   6161.77 o
  -5   1   5    65886.38    64014.00   1928.23 o
  -3   1   5   133185.05   161089.38   9975.02 o
 -34   2   5        0.66      179.68    468.05 o
 -32   2   5      290.41      169.92    380.61 o
 -30   2   5     1931.76     2667.09    377.70 o
 -28   2   5     5383.35     5239.65    429.72 o
 -26   2   5     5354.69     5030.42    409.68 o
 -24   2   5     3233.31     3835.18    363.82 o
 -22   2   5       15.89      -62.10    229.91 o
 -20   2   5       37.83      174.39    199.93 o
 -18   2   5      353.98      358.30    174.90 o
 -16   2   5     5500.16     5830.73    243.84 o
 -14   2   5    39505.98    44108.17    768.50 o
 -12   2   5   160708.67   176608.56   2880.68 o
 -10   2   5   308921.66   297852.22   6897.05 o
  -8   2   5   211562.48   214765.98   4236.72 o
  -6   2   5   137037.05   147677.73   3512.89 o
  -4   2   5    30089.45    26369.79    765.52 o
  -2   2   5     4981.42     6190.23    474.58 o
   0   2   5    52317.38    60840.31   2042.58 o
   2   2   5    28404.74    26727.23   1295.05 o
   4   2   5    31193.17    20837.01   1356.50 o
   8   2   5   186519.09   158401.14   7345.60 o
  10   2   5   136883.14   141778.47   5323.89 o
  12   2   5    78958.53    78698.37   3111.41 o
  14   2   5    13244.85    13725.79   1130.14 o
  16   2   5       43.21      209.31    413.61 o
  18   2   5      841.58     -304.29    528.27 o
  20   2   5      329.92      539.33    493.80 o
 -33   3   5      992.80      662.13    477.67 o
 -31   3   5    10320.08    10797.32    900.05 o
 -29   3   5    19524.92    19854.85    829.38 o
 -27   3   5     6657.75     6880.79    471.53 o
 -25   3   5     1225.32     2404.69    315.18 o
 -23   3   5     5370.98     5009.87    358.17 o
 -21   3   5       46.31     -132.67    221.11 o
 -19   3   5    47920.68    51796.70   1259.29 o
 -17   3   5   110924.57   114201.29   2667.26 o
 -15   3   5    83268.86    84214.15   1466.47 o
 -13   3   5    26040.44    27747.33    504.47 o
 -11   3   5    87660.55    86266.10   1688.67 o
  -9   3   5   319604.00   308206.38   9273.29 o
  -3   3   5   127552.02   141563.34   4767.30 o
  -1   3   5    12931.56    12965.52    598.11 o
   1   3   5     8824.77     8029.57    267.46 o
   3   3   5    18949.39    24206.66    716.51 o
   5   3   5   488624.63   487736.72  15783.79 o
   9   3   5   467557.16   462477.03  13259.02 o
  11   3   5    65786.05    57559.32   1547.67 o
  13   3   5     1897.34     2155.29    256.78 o
  15   3   5       30.96      -93.19    185.38 o
  17   3   5     8763.27     8833.60    950.40 o
  19   3   5    20551.80    20845.97   1282.84 o
  21   3   5     3121.11     3218.75    660.66 o
  23   3   5      324.73      429.26    582.23 o
  25   3   5     1058.33     -130.95    619.50 o
 -34   4   5        9.25      157.74    561.18 o
 -32   4   5      398.61      -60.75    497.13 o
 -30   4   5     1378.17     1396.72    504.12 o
 -28   4   5      977.68     1069.28    468.35 o
 -26   4   5       53.75     -115.52    351.25 o
 -24   4   5     8217.68     7384.71    471.31 o
 -22   4   5    38567.59    39987.68   1292.34 o
 -20   4   5    81554.73    87466.15   2014.75 o
 -18   4   5   121902.83   124918.20   3007.23 o
 -16   4   5   106257.98   105155.45   2037.81 o
 -14   4   5    24996.12    29017.02    533.55 o
 -12   4   5     1930.36     1932.40    140.77 o
 -10   4   5     1047.60     1228.62    117.35 o
  -8   4   5     7624.44     6359.26    364.85 o
  -6   4   5    93795.86   109221.34   2848.23 o
  -4   4   5   430996.41   420940.69  14432.75 o
   2   4   5   451642.25   464704.13  22104.45 o
   4   4   5   226059.80   229969.03   5014.72 o
   6   4   5    25743.25    29669.54    723.84 o
   8   4   5      635.18      766.95    136.99 o
  10   4   5     4509.23     5181.29    222.65 o
  12   4   5     1931.70     2267.85    187.59 o
  14   4   5    22900.07    23477.33    805.30 o
  16   4   5    64998.41    65869.87   1914.00 o
  18   4   5    64057.77    64841.14   3051.49 o
  20   4   5    31738.45    31186.68   1619.76 o
  22   4   5    10043.61    10499.17    960.58 o
  24   4   5      438.51      642.38    634.85 o
  26   4   5     2278.70     3707.65    772.40 o
  28   4   5     3285.99      741.74    769.57 o
 -33   5   5       94.23      588.92    499.95 o
 -31   5   5     1905.27     1999.25    569.61 o
 -29   5   5     1326.48     1034.87    474.93 o
 -27   5   5     3320.72     3223.71    531.39 o
 -25   5   5    29240.89    31319.91   1188.31 o
 -23   5   5    45141.38    47642.29   1630.93 o
 -21   5   5    10233.45     9862.40    600.27 o
 -19   5   5     4181.72     4896.53    372.22 o
 -17   5   5      966.34      608.84    200.04 o
 -15   5   5    40146.08    43637.57   1200.45 o
 -13   5   5   233007.19   251994.80   5556.55 o
 -11   5   5   302283.66   300154.47   7983.52 o
  -9   5   5    89890.48    88372.19   2145.07 o
  -7   5   5      305.36      319.48    116.17 o
  -5   5   5      189.72        4.54    134.73 o
  -3   5   5   112971.90   113841.28   3172.13 o
  -1   5   5   473539.16   494438.53  16865.90 o
   3   5   5   182573.64   190068.98   3594.95 o
   5   5   5     3075.19     3354.33    167.92 o
   7   5   5    11433.60     9997.31    333.69 o
   9   5   5     3619.98     4018.38    206.85 o
  11   5   5   127779.12   130685.73   2937.02 o
  13   5   5   197013.98   194667.50   4115.00 o
  15   5   5    64908.43    67319.01   2142.54 o
  17   5   5      437.81      212.39    305.88 o
  19   5   5    10721.04    11042.97   1160.35 o
  21   5   5      503.58      830.54    568.58 o
  23   5   5     6729.97     6696.12    846.23 o
  25   5   5     9625.29     9065.95   1199.18 o
  27   5   5     2059.26     1313.72    493.16 o
  29   5   5      386.26      605.66    755.54 o
 -32   6   5     1557.31     1941.66    556.42 o
 -30   6   5     4702.06     3793.43    893.37 o
 -28   6   5     6741.65     7036.88   1085.52 o
 -26   6   5     5821.97     6521.71    556.15 o
 -24   6   5     1543.49     1927.01    402.60 o
 -22   6   5      969.44     2021.50    388.96 o
 -20   6   5     8706.71     9274.61    664.57 o
 -18   6   5     3135.66     3807.64    486.89 o
 -16   6   5     3889.99     2806.41    367.91 o
 -14   6   5    54906.18    57990.02   1567.62 o
 -12   6   5   191063.91   202035.66   4991.95 o
 -10   6   5   189972.25   194326.58   4850.45 o
  -8   6   5   160348.03   169227.97   4007.85 o
  -6   6   5    79234.77    82761.41   2364.76 o
  -4   6   5     7402.29    10174.29    675.38 o
  -2   6   5     1749.26     1450.35    142.86 o
   0   6   5     7430.57     6823.45    300.36 o
   2   6   5     1482.21     2741.26    152.12 o
   4   6   5    43784.01    48396.31   1211.12 o
   6   6   5   110848.54   109566.60   2654.52 o
   8   6   5   155945.67   152112.17   3424.14 o
  10   6   5   122113.98   126026.49   3789.95 o
  12   6   5    71405.81    73540.25   1852.68 o
  14   6   5    14718.16    13930.14    615.13 o
  16   6   5       41.83     -108.88    341.52 o
  18   6   5     9530.74     9927.63   1042.42 o
  20   6   5     8506.54     9911.84    900.25 o
  22   6   5      413.71      392.10    569.67 o
  24   6   5     1536.20     1285.19    449.03 o
  26   6   5     4064.44     2893.43    612.70 o
  28   6   5     3041.30     2946.01    567.19 o
  30   6   5     1145.49      913.87    527.44 o
 -33   7   5       44.39       15.36    662.67 o
 -31   7   5     1804.15     1506.53    683.54 o
 -29   7   5     1169.53      794.74    631.08 o
 -27   7   5      629.24      343.25    435.22 o
 -25   7   5     6813.39     4977.75    576.38 o
 -23   7   5     3710.45     3715.16    534.46 o
 -21   7   5     3486.04     3468.54    615.61 o
 -17   7   5    66899.52    67093.23   4757.22 o
 -15   7   5     9298.13    11064.03    674.62 o
 -13   7   5    31045.69    29147.48   1433.64 o
 -11   7   5    91509.13    93147.81   2467.06 o
  -9   7   5    16621.30    15041.22    516.96 o
  -7   7   5    62359.69    64163.80   1926.43 o
  -5   7   5   127132.69   143693.77   4495.29 o
  -3   7   5    57706.43    55512.15   1524.58 o
  -1   7   5     3036.62     3721.67    221.25 o
   1   7   5    28079.36    34789.18    995.67 o
   3   7   5      806.04      448.08    112.82 o
   5   7   5    46456.55    45284.62   1037.10 o
   7   7   5    66697.27    67888.79   1698.33 o
   9   7   5     1914.29     2209.67    306.30 o
  11   7   5    34328.43    32163.03   1192.35 o
  13   7   5    32014.86    32617.80   1106.92 o
  15   7   5       37.77     -196.82    308.74 o
  17   7   5    20787.95     7503.29   1817.08 o
  19   7   5    28794.74    29210.01   2567.76 o
  21   7   5     8675.15    10659.33    734.00 o
  23   7   5      581.59      194.68    399.78 o
  25   7   5     5011.30     5358.77    600.27 o
  27   7   5     2230.11     1782.53    513.22 o
  29   7   5        3.98      414.30    496.07 o
  31   7   5      612.35      711.99    785.62 o
 -32   8   5      104.81       55.08    488.05 o
 -30   8   5      415.33      235.19    524.45 o
 -28   8   5     1356.06      486.80    526.25 o
 -26   8   5      752.10      -33.30    407.65 o
 -16   8   5     4133.08     3841.97    625.52 o
 -14   8   5     5553.16     7198.94    558.32 o
 -12   8   5    58712.84    64444.39   2147.17 o
 -10   8   5    69728.11    74082.41   2443.70 o
  -8   8   5    34549.13    36652.02   1343.18 o
  -6   8   5      594.50      600.94    245.71 o
  -4   8   5    15990.91    19474.58    771.15 o
  -2   8   5    26998.16    31298.16    863.91 o
   0   8   5    15510.03    18453.20    680.96 o
   2   8   5    14258.41    15918.48    599.46 o
   4   8   5     1500.49     2380.95    174.12 o
   6   8   5    12559.73    14003.31    488.07 o
   8   8   5    37708.70    43918.94   1174.29 o
  10   8   5    43674.29    51173.72   1763.34 o
  12   8   5    29367.62    29988.24   1180.35 o
  14   8   5      366.42      644.21    330.04 o
  16   8   5    12881.47    12810.35    767.38 o
  18   8   5    12133.23    13616.35   1572.98 o
  20   8   5     6364.77     6679.68    546.61 o
  22   8   5     1441.33     1200.52    404.92 o
  24   8   5      110.29       59.60    398.15 o
  26   8   5     1016.34      480.48    459.93 o
  28   8   5      851.80     1234.35    496.88 o
  30   8   5      176.85      818.81    799.91 o
 -17   9   5    85145.54    59093.02   4454.37 o
 -15   9   5     3886.12     2921.21    952.71 o
 -13   9   5    23639.66    37281.73   3085.25 o
 -11   9   5    56729.34    61402.23   4498.54 o
  -9   9   5    15877.86    13908.07   1236.63 o
  -7   9   5    51263.50    54068.98   2391.91 o
  -5   9   5   167688.52   165193.41   6537.83 o
  -3   9   5   137743.05   151397.33   6006.92 o
  -1   9   5    50167.58    59061.69   2114.10 o
   1   9   5    15808.46    16598.35   1447.99 o
   3   9   5    15428.83    18197.48    892.28 o
   5   9   5    52716.78    56483.02   1623.94 o
   7   9   5    41691.05    42871.94   1403.64 o
   9   9   5      228.15      143.73    246.21 o
  11   9   5    20456.47    24763.66    989.01 o
  13   9   5    15392.87    15535.25    870.25 o
  15   9   5      102.23      297.36    345.01 o
  17   9   5    33429.09    38478.88   6501.75 o
  19   9   5    56708.99    57520.42   2095.63 o
  21   9   5    16690.23     5713.85   1511.08 o
  23   9   5      120.36       96.54    388.29 o
  25   9   5     5330.94     6629.47    636.82 o
  27   9   5     3975.04     4489.54    596.33 o
  29   9   5      555.74     1331.37    801.26 o
 -14  10   5     5665.97      492.13    851.76 o
 -12  10   5     8774.68     4612.11   1110.44 o
 -10  10   5     6093.98     6631.09   1343.88 o
  -8  10   5    19049.96    23627.83   1752.53 o
  -6  10   5    52756.73    62036.52   2729.40 o
  -4  10   5    55484.76    53547.02   2417.62 o
  -2  10   5    57066.48    62258.18   2704.79 o
   0  10   5    59274.29    62664.33   7183.15 o
   2  10   5    29190.86    30960.84   1557.12 o
   4  10   5    23387.71    24494.62   1103.13 o
   6  10   5    34353.34    40731.93   1840.33 o
   8  10   5    12484.27    14598.24    766.68 o
  10  10   5     2315.33     2210.93    355.99 o
  12  10   5     7932.82    10297.86    596.47 o
  14  10   5     2734.86     2215.33    410.54 o
  16  10   5     3540.11     3334.82    748.85 o
  18  10   5     6057.31     6845.67    796.33 o
  20  10   5     5459.38     4846.23    634.97 o
  22  10   5      863.27      120.64    324.92 o
  24  10   5        4.16      -17.88    367.86 o
  26  10   5       50.58     -384.09    384.09 o
  28  10   5      131.28     -217.37    612.94 o
  -7  11   5    22137.23    15267.09   4179.92 o
  -5  11   5       17.19      506.11    566.50 o
  -3  11   5        3.95     -113.68    448.07 o
  -1  11   5    12055.31    13181.66    989.01 o
   1  11   5    29581.30    35926.42   1796.72 o
   3  11   5    21015.96    22839.84   1836.81 o
   5  11   5    13857.19    15598.81    960.40 o
   7  11   5    15961.46    17672.39   2181.61 o
   9  11   5    40465.36    41671.45   1494.07 o
  11  11   5    94199.16   115847.46   3585.19 o
  13  11   5    70736.69    81654.22   3031.39 o
  15  11   5     6188.66     7945.26    584.74 o
  17  11   5     6499.81     7318.48    830.06 o
  19  11   5    16161.33    18531.12   1281.34 o
  21  11   5     3930.41     2532.93   1052.74 o
  23  11   5      596.19      615.97    573.58 o
  25  11   5     5284.42     5791.43    947.86 o
  27  11   5     3259.84     5372.27    942.54 o
  -2  12   5    55220.52    55660.27   2562.53 o
   0  12   5    59720.34    77947.95   4008.53 o
   2  12   5    47589.00    62749.08   3892.85 o
   4  12   5    37076.82    38705.09   2456.85 o
   6  12   5    11577.49    11513.09   1330.49 o
   8  12   5     2077.29     1328.56    557.06 o
  10  12   5     1435.39     2085.42    587.11 o
  12  12   5     6944.86     7033.52    607.99 o
  14  12   5    10759.00    13097.90    758.19 o
  16  12   5     6073.52    10870.99   3234.49 o
  18  12   5     3138.12     3943.78    738.54 o
  20  12   5     2246.16     2122.48    691.70 o
  22  12   5     1003.75     1105.50    628.11 o
  24  12   5      408.42      246.55    591.78 o
  26  12   5        3.23     -601.81    601.81 o
  -1  13   5     9129.28     2087.54   3621.55 o
   1  13   5     1288.82      155.61    715.80 o
   3  13   5     9478.97     9254.83    960.90 o
   5  13   5    31431.25    30969.33   2809.89 o
   7  13   5    15936.89    16643.63   1166.41 o
   9  13   5      385.71      459.01    511.28 o
  11  13   5     7090.87     8880.88    900.50 o
  13  13   5     4703.50     5208.78   1011.68 o
  15  13   5      835.70      908.54   1041.04 o
  17  13   5    12894.79    17076.08   1558.98 o
  19  13   5    17944.75    26275.22   1634.50 o
  21  13   5     5760.89     5779.34    893.53 o
  23  13   5        1.00      -45.43    596.67 o
   4  14   5     2577.60     -599.38    826.52 o
   6  14   5    16615.46     7804.62   1444.83 o
   8  14   5    21590.16    22000.57   2416.47 o
  10  14   5    12444.10    14082.38   1924.34 o
  12  14   5     2689.58     3438.58   1268.17 o
  14  14   5      244.20     -132.50   1173.53 o
  11  15   5     4396.26     -466.89   1009.49 o
  13  15   5     5926.65      845.45   1104.13 o
 -34   0   6      289.27      461.39    481.18 o
 -32   0   6     7084.90     8372.57    957.11 o
 -30   0   6    13351.81    13498.87    805.10 o
 -28   0   6     6502.07     6283.50    581.14 o
 -26   0   6       89.48      139.50    476.34 o
 -24   0   6     3040.96     4079.97    559.68 o
 -22   0   6     2554.71     2403.64    477.19 o
 -20   0   6     3115.54     4103.20    404.51 o
 -18   0   6     6814.28     6851.18    383.77 o
 -16   0   6   132222.03   149786.80   3610.13 o
 -14   0   6   273632.94   267372.09   5750.16 o
 -12   0   6   191404.83   183028.17   3967.67 o
 -10   0   6     1593.31     1376.87    245.22 o
  -8   0   6   248387.16   266201.31  10044.21 o
 -35   1   6     1383.91      846.14    514.61 o
 -33   1   6      760.10      603.76    343.24 o
 -31   1   6      192.24      244.28    334.51 o
 -29   1   6        8.21      114.04    325.59 o
 -27   1   6       64.55      -44.44    304.22 o
 -25   1   6       15.70      -28.51    256.02 o
 -23   1   6       14.30       36.40    243.78 o
 -21   1   6        8.19      -42.95    225.16 o
 -19   1   6      619.38      459.62    187.89 o
 -17   1   6     2043.85     2352.07    183.46 o
 -15   1   6     3203.37     4618.19    186.90 o
 -13   1   6    34929.71    38063.16    685.89 o
 -11   1   6    97958.77   101816.77   1813.61 o
  -9   1   6   105563.83   108860.27   2574.81 o
  -7   1   6   164696.03   164447.81   4797.92 o
  -5   1   6    72460.77    46763.68   8574.36 o
 -34   2   6      403.85      216.52    478.18 o
 -32   2   6     2380.02     1457.43    719.89 o
 -30   2   6     6343.90     7099.68    532.91 o
 -28   2   6     2414.24     3078.19    452.72 o
 -26   2   6     1650.23     1979.65    320.87 o
 -24   2   6     4252.37     4694.24    362.71 o
 -22   2   6      695.79      856.94    252.10 o
 -20   2   6     6699.43     6124.16    364.56 o
 -18   2   6      476.92      894.26    191.16 o
 -16   2   6     7414.34     7096.27    268.01 o
 -14   2   6    29780.96    30639.35    551.20 o
 -12   2   6     5762.94     5354.92    170.44 o
 -10   2   6   125287.76   130929.59   2478.21 o
  -4   2   6   210781.48   219215.97   6336.94 o
  -2   2   6    19039.56    19247.21    738.99 o
   0   2   6   154567.20   135347.91   6974.95 o
 -33   3   6       78.97       -5.58    449.70 o
 -31   3   6      262.80     1063.66    501.45 o
 -29   3   6     3472.60     4315.82    594.13 o
 -27   3   6     6417.96     6013.55    461.10 o
 -25   3   6     6089.37     5931.12    398.51 o
 -23   3   6       20.92      137.74    255.79 o
 -21   3   6     9670.88    10818.84    472.43 o
 -19   3   6    28889.06    31354.69    941.54 o
 -17   3   6    37296.38    36039.36    848.57 o
 -15   3   6    37839.64    41197.18    745.59 o
 -13   3   6     7510.28    10077.40    354.77 o
 -11   3   6    37541.11    39792.96    814.79 o
  -9   3   6    54435.60    51386.77   1146.36 o
  -7   3   6    18593.10    24094.65    612.61 o
  -5   3   6     2572.31     2610.42    154.57 o
  -3   3   6    34677.02    36839.03   1199.81 o
  -1   3   6   165034.59   168237.80   4624.62 o
   1   3   6   153543.42   153833.48   5828.86 o
   3   3   6   203565.22   193251.19   7242.39 o
   5   3   6    86001.45    69833.21   2797.27 o
   7   3   6      222.92      328.97    212.16 o
   9   3   6    17244.94    14136.67    689.57 o
  11   3   6    21884.76    18685.73    867.04 o
  13   3   6     6798.06     7321.14    424.03 o
  15   3   6     2138.46     1735.25    327.19 o
  17   3   6    26359.27    25758.39   1415.41 o
  19   3   6    21972.97    16490.55   1110.65 o
  21   3   6    13229.86     6782.51   1356.50 o
 -34   4   6       45.55      540.04    581.80 o
 -32   4   6     2573.52     2121.48    564.82 o
 -30   4   6     3906.30     3905.24    574.39 o
 -28   4   6       95.83      306.10    379.86 o
 -26   4   6     5879.51     5001.85    872.09 o
 -24   4   6     8271.79     8500.58    733.72 o
 -22   4   6        6.21        0.79    279.04 o
 -20   4   6    14750.73    13660.57    781.80 o
 -18   4   6    16084.94    17669.87    584.01 o
 -16   4   6     5071.54     6510.46    260.27 o
 -14   4   6    92138.34    90458.63   1853.99 o
 -12   4   6    42055.00    41972.03    970.53 o
 -10   4   6    21145.53    24590.76    781.25 o
  -8   4   6   172794.55   187290.22   4122.65 o
  -6   4   6   301912.75   300490.75   6609.41 o
  -4   4   6    13851.12    17444.29    537.44 o
  -2   4   6   130238.85   139604.48   3524.19 o
   0   4   6   237521.81   230523.19   5741.41 o
   2   4   6    46528.17    43318.62   1085.73 o
   4   4   6    41732.11    38796.30   1032.60 o
   6   4   6   141379.09   141434.70   3341.11 o
   8   4   6    45116.36    42592.13   1051.36 o
  10   4   6     1185.75      839.44    170.93 o
  12   4   6    22741.04    22465.97    735.44 o
  14   4   6       46.93      242.19    183.11 o
  16   4   6    12674.37    12222.96    562.92 o
  18   4   6    17370.06    19309.82   1229.89 o
  20   4   6      431.98      865.98    546.40 o
  22   4   6     7658.80     6728.83    828.38 o
  24   4   6     8341.12    10315.78   2434.43 o
 -33   5   6        0.17      420.31    522.96 o
 -31   5   6     1128.12     1601.75    558.19 o
 -29   5   6     5151.52     5168.62    605.45 o
 -27   5   6    10562.81    10501.69    768.17 o
 -25   5   6     8965.38     9690.79    648.12 o
 -23   5   6      155.76      339.68    355.70 o
 -21   5   6     9153.05     9466.03    720.73 o
 -19   5   6    29365.91    29620.93   1249.05 o
 -15   5   6    30079.62    29889.15   1558.47 o
 -13   5   6      637.71      771.44    172.06 o
 -11   5   6     6560.75     7532.05    273.36 o
  -9   5   6    39321.62    37676.43   1073.05 o
  -7   5   6    59186.92    59936.53   1611.21 o
  -5   5   6      609.50     1177.52    157.70 o
  -3   5   6    31703.17    34757.58    992.08 o
  -1   5   6   169239.34   183584.20   4064.42 o
   1   5   6   281457.13   274778.31   5995.54 o
   3   5   6   217221.02   210726.52   4153.07 o
   5   5   6   113459.48   119276.98   2533.71 o
   7   5   6    11999.63    12420.13    390.40 o
   9   5   6     9575.94     7762.48    323.10 o
  11   5   6    24682.46    26082.03    759.12 o
  13   5   6     5297.09     5267.47    452.12 o
  15   5   6      903.43     1409.62    299.31 o
  17   5   6    24126.53    26304.91   1395.24 o
  19   5   6    35927.93    38013.97   2312.54 o
  21   5   6    21907.39    25604.92   1495.00 o
  23   5   6    11567.56    11967.35   1681.43 o
  25   5   6     2111.50     2332.08    712.01 o
  27   5   6       61.99     -351.37    742.80 o
 -32   6   6     3917.22     5437.55    699.36 o
 -30   6   6     3933.27     4650.97    654.05 o
 -28   6   6       31.42       26.19    374.71 o
 -26   6   6     7487.59     7386.20    671.65 o
 -24   6   6    11350.45    12086.85    872.42 o
 -22   6   6      470.20      282.48    388.53 o
 -20   6   6    14919.81     2809.18    629.08 o
 -16   6   6      229.81       60.59    282.20 o
 -14   6   6    73699.02    74065.88   2167.82 o
 -12   6   6   142096.75   159389.39   4831.85 o
 -10   6   6    50085.89    53831.27   1512.77 o
  -8   6   6      449.89     1085.03    162.21 o
  -6   6   6     7691.38     5878.51    370.01 o
  -4   6   6    54103.02    58627.80   1585.63 o
  -2   6   6   226295.75   230631.41   5813.05 o
   0   6   6   368440.91   380619.88  11146.14 o
   2   6   6    80593.92    81464.24   1837.39 o
   4   6   6       20.35      309.15    101.51 o
   6   6   6     5099.19     5117.76    217.91 o
   8   6   6    30345.07    30621.83    806.42 o
  10   6   6   151534.48   158694.94   3367.33 o
  12   6   6   215206.23   217125.28   4775.28 o
  14   6   6    63400.28    67087.97   1838.89 o
  16   6   6     3699.82     4291.11    502.60 o
  18   6   6      774.92     1516.17    564.95 o
  20   6   6        6.36     -130.88    547.46 o
  22   6   6     7694.43    10449.55   1226.45 o
  24   6   6    16831.72    16831.28   1247.48 o
  26   6   6     6390.97     5449.53    619.18 o
  28   6   6      222.55      291.75    520.74 o
 -31   7   6       27.12      498.27    534.51 o
 -29   7   6      482.47      557.87    508.57 o
 -27   7   6     2824.73     1908.68    525.09 o
 -25   7   6     2422.52     -725.57   1097.82 o
 -17   7   6    12996.76    31294.19   2555.27 o
 -15   7   6      366.25      422.33    277.99 o
 -13   7   6    24352.34    25010.31    991.88 o
 -11   7   6   100134.51    96658.86   5819.06 o
  -9   7   6   169276.52   175724.66   4558.55 o
  -7   7   6   181075.08   191818.92   5809.08 o
  -5   7   6   109081.97   105052.67   2761.32 o
  -3   7   6    50092.86    52852.21   1450.78 o
  -1   7   6    13815.47    16225.78    677.69 o
   1   7   6     7587.27     7328.30    513.60 o
   3   7   6     1773.83     2278.22    178.90 o
   5   7   6    12660.80    13679.30    419.45 o
   7   7   6    93755.73    96376.51   2178.92 o
   9   7   6   181802.28   183770.38   4298.20 o
  11   7   6   200651.94   210376.81   4673.68 o
  13   7   6   130745.09   135553.00   4725.68 o
  15   7   6    40314.14    44197.74   2086.39 o
  17   7   6     7190.61     6898.57    925.44 o
  19   7   6      433.65      -95.05    530.49 o
  21   7   6       11.86      370.37    560.75 o
  23   7   6      244.05     -260.26    381.85 o
  25   7   6     2822.54     2511.01    652.95 o
  27   7   6     3548.66     3184.67    555.08 o
  29   7   6     2977.17     2781.36    572.53 o
 -16   8   6    26652.63    26455.75   1342.23 o
 -14   8   6      899.52      722.71    301.44 o
 -12   8   6    10246.70    11769.63    650.43 o
 -10   8   6      974.58     1057.02    247.46 o
  -8   8   6    55046.95    52874.71   1811.09 o
  -6   8   6   105322.30   111108.94   3900.70 o
  -4   8   6    37878.27    39627.72   1418.89 o
  -2   8   6     4671.12     4858.46    368.35 o
   0   8   6    21783.89    20939.20    752.30 o
   2   8   6   166472.13   178009.70   3767.17 o
   4   8   6   305595.72   326544.59   7443.75 o
   6   8   6   247982.95   258520.55   5986.15 o
   8   8   6    58395.85    65952.89   1773.33 o
  10   8   6     2363.54     2440.92    545.05 o
  12   8   6    13841.76    14618.34    960.76 o
  14   8   6      178.88      304.33    293.90 o
  16   8   6    43648.35    46993.23   1816.04 o
  18   8   6    78034.40    84378.23   3480.46 o
  20   8   6    48487.63    57329.52   3121.77 o
  22   8   6     7004.06     7675.67    612.74 o
  24   8   6      164.69      141.82    415.61 o
  26   8   6       59.74      220.10    452.43 o
  28   8   6      423.57      844.95    487.30 o
 -17   9   6    15989.06    27742.05   2612.06 o
 -15   9   6    12186.70    11527.69   1372.28 o
 -13   9   6     2720.24     2702.72    511.26 o
 -11   9   6      108.16      161.18    326.38 o
  -9   9   6      290.96      307.91    313.78 o
  -7   9   6    12988.35    13281.48    889.78 o
  -5   9   6    25617.29    31022.90   1529.84 o
  -3   9   6    46343.25    51784.43   3672.26 o
  -1   9   6    61102.17    62518.98   4530.09 o
   1   9   6   107165.23   119343.58   5720.44 o
   3   9   6   105307.36   106097.51   3662.57 o
   5   9   6    67990.23    73631.62   2055.39 o
   7   9   6    32503.35    34266.38   1352.52 o
   9   9   6     6731.90     8493.22   1007.23 o
  11   9   6     2698.67     3396.27    457.43 o
  13   9   6     3514.54     4009.15    496.45 o
  15   9   6    12473.69    12699.63    838.64 o
  17   9   6    21797.00    20883.39   1278.23 o
  19   9   6    20152.38    19636.85    962.95 o
  21   9   6    11735.75    12054.50    755.84 o
  23   9   6     4018.70     3744.86    494.25 o
  25   9   6     1385.12     1202.41    750.39 o
  27   9   6      497.09      129.03    454.00 o
  29   9   6      120.60      227.36    746.39 o
 -16  10   6     5419.47     5211.49   1179.84 o
 -14  10   6    23770.00    26461.26   2530.03 o
 -12  10   6    66747.75    40158.77   2996.92 o
 -10  10   6    37333.49    38336.35   1888.13 o
  -8  10   6     9443.64     8222.19    873.88 o
  -6  10   6     1695.05     1255.63    449.55 o
  -4  10   6    11510.76    13274.02   1411.09 o
  -2  10   6    30498.92    34066.42   1706.44 o
   0  10   6    12384.16    16628.98   1317.36 o
   2  10   6     5407.23     5036.93    608.88 o
   4  10   6    30410.17    35432.71   2025.40 o
   6  10   6    12846.80    12862.50   1066.48 o
   8  10   6    17062.72    19141.18    924.17 o
  10  10   6   117955.45   137798.91   4589.19 o
  12  10   6   121849.30   130500.96   5049.01 o
  14  10   6    31769.62    31702.86   1277.25 o
  16  10   6       13.80      -44.64    531.03 o
  18  10   6    11012.57    12054.32   1032.07 o
  20  10   6     6218.23     8351.29    914.88 o
  22  10   6        4.78     -195.06    401.61 o
  24  10   6     2950.03     3562.85    592.49 o
  26  10   6     2611.77     2616.26    507.92 o
  28  10   6      736.38      412.73    813.40 o
 -15  11   6     4971.56     -454.27    845.45 o
 -13  11   6     6793.47     2246.12   1066.27 o
 -11  11   6     1626.92     2788.72   1059.96 o
  -9  11   6        0.25      284.89    408.69 o
  -7  11   6      123.88      493.86    440.19 o
  -5  11   6       27.22      175.66    426.47 o
  -3  11   6     1388.80     2363.64    557.87 o
  -1  11   6     7035.78     6874.28    902.00 o
   1  11   6     1548.54     1173.21    699.02 o
   3  11   6     1277.86     1669.96    624.12 o
   5  11   6      736.67      583.39    437.71 o
   7  11   6      122.82       82.73    445.90 o
   9  11   6     3695.29     3347.89    910.67 o
  11  11   6     2131.56     2929.01    449.41 o
  13  11   6      588.26      952.20    376.82 o
  15  11   6      398.88      419.87    377.07 o
  17  11   6      161.24     -451.88    514.90 o
  19  11   6       63.61      117.31    504.07 o
  21  11   6      144.54     -493.61    493.61 o
  23  11   6      490.50      688.51    624.73 o
  25  11   6      289.23      -18.38    600.56 o
  -8  12   6     3817.88     3091.56   1078.89 o
  -6  12   6       45.46      126.54    456.19 o
  -4  12   6      804.24       91.10    463.68 o
  -2  12   6     3342.54     2339.20    569.28 o
   0  12   6     1064.96      849.85    542.08 o
   2  12   6     2676.45     3441.46    625.91 o
   4  12   6    21323.92    22460.23   1380.62 o
   6  12   6     7259.72     6431.39   1394.40 o
   8  12   6     4741.87     6216.11   1027.94 o
  10  12   6    44689.00    52191.70   2467.10 o
  12  12   6    62484.89    75949.66   3366.39 o
  14  12   6    15355.90    22279.01   3173.02 o
  16  12   6      993.84     1218.76    593.50 o
  18  12   6    11003.92    13501.90    958.81 o
  20  12   6     5380.85     5820.63    731.15 o
  22  12   6      118.08     -539.27    539.27 o
  24  12   6      947.87      777.34    638.01 o
  -5  13   6        2.72      246.91    597.62 o
  -3  13   6     8870.93     8692.53   1410.13 o
  -1  13   6    24284.49    27678.29   1829.59 o
   1  13   6    28608.49    29844.06   5110.54 o
   3  13   6    23378.63    25732.95   1535.78 o
   5  13   6     9404.59     8562.25   1063.41 o
   7  13   6     1190.66     1235.84    557.12 o
   9  13   6       37.22      374.96    541.74 o
  11  13   6      239.18     1418.37    867.28 o
  13  13   6      901.03      500.99    592.52 o
  15  13   6     1061.27     1198.63    772.89 o
  21  13   6     3206.47     3463.05    826.69 o
  23  13   6     2080.55     3675.20    728.61 o
   0  14   6      735.07      -96.66    241.39 o
   2  14   6    15129.12    16485.97   1559.66 o
   4  14   6    54061.75    34246.95   2996.92 o
   6  14   6    41729.18    46793.14   2347.42 o
   8  14   6     6922.51     6955.74   1774.94 o
  10  14   6     1046.69      822.54    556.79 o
  12  14   6     2987.44     1347.01    897.48 o
  14  14   6       21.71      511.24    762.27 o
   5  15   6     6515.92     -435.34    895.92 o
   7  15   6    13775.63     8397.70   1627.80 o
   9  15   6    18336.52    17091.93   2176.71 o
  11  15   6    15964.52    18297.01   2271.35 o
  13  15   6    10153.65    13691.21   2000.05 o
 -33   1   7     1642.59     1801.15    512.82 o
 -31   1   7     3818.89     3352.03    383.85 o
 -29   1   7     1740.32     1799.13    346.41 o
 -27   1   7      278.36      362.59    274.40 o
 -25   1   7     1368.73     1683.32    297.16 o
 -23   1   7    22357.28    23196.05    724.12 o
 -21   1   7    40482.46    41285.69   1080.95 o
 -19   1   7     6889.69     6166.76    335.99 o
 -17   1   7    46569.50    48756.51    984.66 o
 -15   1   7   225760.20   235256.41   3706.40 o
 -13   1   7   154821.36   160788.47   2923.41 o
 -11   1   7      203.78      358.93    121.97 o
  -9   1   7   257048.09   262855.66   9871.67 o
  -7   1   7   478286.19   504940.59  34013.50 o
 -34   2   7     3047.98     3308.99    575.97 o
 -32   2   7     3206.09     3949.20    619.72 o
 -30   2   7     1879.81     1789.14    508.23 o
 -28   2   7      352.18      388.40    293.13 o
 -26   2   7       12.81      380.41    264.60 o
 -24   2   7      119.10      170.21    254.29 o
 -22   2   7     2272.61     2838.61    303.23 o
 -20   2   7     6678.76     5890.17    343.14 o
 -18   2   7    28420.46    30789.35    788.17 o
 -16   2   7    32603.93    33749.93    703.82 o
 -14   2   7    30906.51    34427.10    750.67 o
 -12   2   7     2284.58     2302.16    152.53 o
 -10   2   7    13749.77    14243.21    429.96 o
  -8   2   7    66059.94    73059.38   1941.54 o
  -6   2   7    60793.16    60836.42   1855.05 o
  -4   2   7    55948.05    55990.36   2506.84 o
  -2   2   7    14372.69    13814.88    686.10 o
 -33   3   7      218.92      198.33    486.24 o
 -31   3   7      239.88       60.12    484.66 o
 -29   3   7     3457.53     2456.22    720.70 o
 -27   3   7    10278.61    13824.72   1711.19 o
 -25   3   7     9443.02    12376.52    741.35 o
 -23   3   7        0.82     -227.24    283.56 o
 -21   3   7    12697.27    14402.71    598.08 o
 -19   3   7      878.33      950.96    227.21 o
 -17   3   7    47362.50    45460.64   1016.10 o
 -15   3   7   190594.06   205133.31   3897.03 o
 -13   3   7   165162.47   179517.75   3516.75 o
 -11   3   7     1534.53     2793.60    212.82 o
  -9   3   7   290560.28   303073.00   5983.87 o
  -7   3   7   453345.66   444986.25  15557.82 o
  -5   3   7   151675.45   150360.73   3532.13 o
  -3   3   7     1810.27     1849.06    212.63 o
  -1   3   7    34775.36    43043.49   1760.33 o
   1   3   7     6588.82     5416.85    443.27 o
   3   3   7    88528.69    84560.34   3355.68 o
   5   3   7   154288.97    37414.22   2895.97 o
   7   3   7    82448.29    20227.66   1772.92 o
   9   3   7    15832.99     8025.45   1009.49 o
  11   3   7    16060.54     8404.00   1104.13 o
 -34   4   7       27.03     -142.44    626.38 o
 -32   4   7      279.86     -121.82    499.05 o
 -30   4   7     4298.42     5177.20    651.31 o
 -28   4   7    13224.92    12747.32   1728.45 o
 -26   4   7    29377.26    28029.80   1146.42 o
 -24   4   7    35326.09    38991.50   1591.86 o
 -22   4   7    16227.61    20993.32   1244.42 o
 -20   4   7       43.43       95.49    289.16 o
 -18   4   7     4106.77     4529.18    387.11 o
 -16   4   7    20473.64    20577.31    624.50 o
 -14   4   7    22935.43    24101.22    542.99 o
 -12   4   7     3829.58     4255.05    212.78 o
 -10   4   7     5942.84     6354.35    328.77 o
  -8   4   7    31781.05    27768.16    670.31 o
  -6   4   7    64302.79    69055.21   1645.22 o
  -4   4   7    18601.87    21317.40    725.85 o
  -2   4   7     7534.11    10642.63    411.94 o
   0   4   7   160575.86   154765.31   3446.13 o
   2   4   7   294513.34   281631.06   7640.78 o
   4   4   7   354748.09   367409.16  10886.24 o
   6   4   7   202189.36   198962.56   5983.95 o
   8   4   7    72656.35    68969.07   2018.24 o
  10   4   7     2091.68     2677.45    381.33 o
  12   4   7      762.56      549.79    213.28 o
  14   4   7     2006.52     1337.26    306.11 o
  16   4   7    17047.70    18859.70   1161.56 o
  18   4   7    34031.84    23473.21   1693.32 o
  20   4   7    41476.79    31168.00   2908.59 o
 -33   5   7     5923.11     6441.63    734.03 o
 -31   5   7     7368.20     7817.66    933.33 o
 -29   5   7     1592.24     1251.32    425.89 o
 -27   5   7      434.81      840.47    409.21 o
 -25   5   7       31.04     -243.76    378.56 o
 -23   5   7     8647.45     9466.43    703.73 o
 -21   5   7    40857.36    15325.32   1684.59 o
 -15   5   7    56679.24    63911.80   1752.89 o
 -13   5   7    52247.62    52484.30   1631.00 o
 -11   5   7     2907.34     3114.91    239.93 o
  -9   5   7    89289.60    94645.71   2439.09 o
  -7   5   7   100803.66   114640.28   2759.47 o
  -5   5   7     2034.27     2139.15    199.90 o
  -3   5   7   193204.75   199907.41   5367.13 o
  -1   5   7   283033.19   282069.47   6519.06 o
   1   5   7   107998.59   119248.09   2528.86 o
   3   5   7       25.69       64.94    102.15 o
   5   5   7     6681.00     7032.32    249.34 o
   7   5   7    24263.00    22855.84    570.52 o
   9   5   7   120991.65   120024.23   2588.87 o
  11   5   7   180916.59   172620.58   3658.21 o
  13   5   7    58650.52    61773.57   1688.81 o
  15   5   7      694.59      445.15    224.73 o
  17   5   7       97.02     -326.33    390.68 o
  19   5   7     5310.00     7520.53   2310.94 o
  21   5   7    30211.48    32698.02   1740.90 o
  23   5   7    37484.39    18606.16   2082.07 o
 -32   6   7     2342.10     3041.09   1552.09 o
 -30   6   7      454.10     1097.82   1533.16 o
 -28   6   7      944.99     1186.15   1236.63 o
 -26   6   7     3910.38     2258.73   1160.91 o
 -16   6   7    38036.63    43288.83   1883.27 o
 -14   6   7    31280.37    34595.14   1382.59 o
 -12   6   7     3445.40     3534.63    302.74 o
 -10   6   7     5434.02     5068.90    332.02 o
  -8   6   7    86752.43    85110.81   3558.90 o
  -6   6   7   177902.42   193936.03   6520.47 o
  -4   6   7   131657.73   135798.94   3797.70 o
  -2   6   7    15312.40    15204.97    478.54 o
   0   6   7      743.43     1545.20    146.76 o
   2   6   7    22570.35    24770.20    572.90 o
   4   6   7    53016.48    61492.74   1232.34 o
   6   6   7    10928.54     8309.67    268.43 o
   8   6   7    15478.96    15172.27    496.67 o
  10   6   7   103049.26   104418.80   2381.18 o
  12   6   7   138241.03   145449.63   3300.40 o
  14   6   7    86044.27    90401.45   2627.74 o
  16   6   7    28998.38    26642.64   1238.44 o
  18   6   7     1682.68     1117.22    554.34 o
  20   6   7       16.36      284.52    581.31 o
  22   6   7      101.31       29.22    621.56 o
  24   6   7       28.26      466.70    636.88 o
  26   6   7      217.06      757.12   1104.13 o
 -17   7   7     9677.00    12113.88   1571.02 o
 -15   7   7     7384.56     8842.73   1006.09 o
 -13   7   7    16666.77    16270.66    844.64 o
 -11   7   7      133.28      163.94    212.93 o
  -9   7   7    14819.88    16223.85    650.28 o
  -7   7   7    26515.79    27948.91   1048.71 o
  -5   7   7     1136.65     1385.11    232.75 o
  -3   7   7    94182.30    96315.81   3077.44 o
  -1   7   7    72636.87    68222.46   1952.57 o
   1   7   7    11562.77    10642.16    338.81 o
   3   7   7   140408.69   145035.06   3158.62 o
   5   7   7   159374.03   167636.27   3664.40 o
   7   7   7    22443.89    20820.29    563.36 o
   9   7   7    11600.80    13965.18    614.23 o
  11   7   7    37887.60    41795.65   1451.72 o
  13   7   7    14316.36    16158.56    734.16 o
  15   7   7     2829.33     3656.52    455.26 o
  17   7   7    13810.96    15020.55   1080.88 o
  19   7   7     9027.32    10143.28    940.38 o
  21   7   7     1340.82     1540.57    697.77 o
  23   7   7       42.02     -590.46    590.46 o
  25   7   7       13.14     -156.89    423.36 o
  27   7   7     1090.29      659.70    484.58 o
 -16   8   7    15337.23    14953.01   2110.24 o
 -14   8   7     8235.79     6964.35   1430.66 o
 -12   8   7     1018.46      646.14    315.02 o
 -10   8   7     7657.63     6016.10    550.25 o
  -8   8   7    17969.17    20819.38   1042.52 o
  -6   8   7    16869.33    16604.44    895.93 o
  -4   8   7    16677.96    20678.10   2579.25 o
  -2   8   7     6413.46     3147.36    602.54 o
   0   8   7     5766.61     6585.91    498.20 o
   2   8   7    36689.94    35678.01   1299.49 o
   4   8   7    23208.56    25281.81    693.15 o
   6   8   7     3399.43     3641.54    213.78 o
   8   8   7     2008.10     2609.96    369.05 o
  10   8   7    15386.52    16626.65    700.36 o
  12   8   7    27857.25    27618.89   1077.60 o
  14   8   7    14316.62    15871.10    740.81 o
  16   8   7     2581.21     3921.28    535.63 o
  18   8   7       16.14      166.54    539.77 o
  20   8   7      556.05      324.89    611.99 o
  22   8   7     1326.71      727.71    436.21 o
  24   8   7      312.68      237.45    398.74 o
  26   8   7       18.61     -392.56    469.66 o
  28   8   7       22.34      209.03    464.43 o
 -17   9   7     6268.14     6549.71   1066.27 o
 -15   9   7     1819.22     1997.74    523.62 o
 -13   9   7     8610.19     9102.25    663.52 o
 -11   9   7        2.97     -436.74    487.21 o
  -9   9   7    14439.04    13989.14    782.57 o
  -7   9   7     2715.62     1643.65    508.15 o
  -5   9   7    20841.21    23193.88   1509.23 o
  -3   9   7    67014.30    72891.34   2890.56 o
  -1   9   7    19759.56    22295.59   1080.28 o
   1   9   7    37794.78    36640.08   1900.99 o
   3   9   7   215891.98   250854.14  15183.36 o
   5   9   7   226796.84   239741.92   7679.04 o
   7   9   7    46802.15    54639.96   1426.03 o
   9   9   7    10317.78    10241.91    535.73 o
  11   9   7    38456.76    38157.30   1540.37 o
  13   9   7     8888.60     9734.71    574.02 o
  15   9   7     4899.64     7413.51    937.27 o
  17   9   7    20695.85    25018.53   1848.15 o
  19   9   7    17264.40    18412.61    930.12 o
  21   9   7     5476.99     6118.74    538.69 o
  23   9   7     1336.63     1266.25    410.69 o
  25   9   7     1371.51     1590.37    492.13 o
  27   9   7     1516.78     1575.08    493.85 o
 -16  10   7        4.10      181.67    517.33 o
 -14  10   7     1791.17     2155.01    639.63 o
 -12  10   7     2790.19     1977.39    427.66 o
 -10  10   7      192.78      344.25    353.39 o
  -8  10   7     1158.54     1578.74    409.03 o
  -6  10   7      131.75     -176.93    309.42 o
  -4  10   7     1666.81     1242.14    459.67 o
  -2  10   7     3167.43     3528.67    606.91 o
   0  10   7    12621.22    12593.12   1042.13 o
   2  10   7    25464.09    11224.27   1406.98 o
   4  10   7    32802.94    39146.58   2219.44 o
   6  10   7    30631.12    31981.20   3198.82 o
   8  10   7     8787.41    10626.01    733.75 o
  10  10   7     2973.51     3624.96    382.71 o
  12  10   7     6407.04     7529.78    665.91 o
  14  10   7     6442.27     7613.16    544.87 o
  16  10   7     8633.31    11905.18    748.31 o
  18  10   7     8645.05    10677.84    977.67 o
  20  10   7     6973.94     9624.41   1031.42 o
  22  10   7     4370.87     5242.18    827.87 o
  24  10   7     2938.73     3839.95    714.66 o
  26  10   7     1448.24     1421.77    797.98 o
 -17  11   7    18590.69     2883.36   1072.58 o
 -15  11   7      690.44      555.22    921.16 o
 -13  11   7     1620.70     1217.70    927.47 o
 -11  11   7      221.65      205.91    369.02 o
  -9  11   7       73.38      106.28    359.03 o
  -7  11   7     3369.06     2158.41    782.08 o
  -5  11   7    32423.05    39005.97   2243.64 o
  -3  11   7    86594.64    98600.47   4122.06 o
  -1  11   7    47576.39    52801.20   2406.03 o
   1  11   7      210.25     1038.81    454.20 o
   3  11   7    40973.41    47746.40   2698.54 o
   5  11   7    25257.30    27677.53   1877.17 o
   7  11   7     1508.55     1771.25    605.52 o
   9  11   7    59018.04    68503.33   2456.26 o
  11  11   7   119238.27   135638.11   5534.86 o
  13  11   7    69631.23    79947.77   2991.33 o
  15  11   7    14176.14    15379.73   1010.51 o
  17  11   7      708.93     1635.02    531.68 o
  19  11   7      202.33      355.86    525.54 o
  21  11   7     1607.89      942.02    569.91 o
  23  11   7     3245.88     4174.35    714.57 o
  25  11   7     1377.57     1586.23    655.61 o
 -14  12   7     3882.11     -725.57    725.57 o
 -12  12   7     1475.12      965.32    990.56 o
 -10  12   7      161.00      424.87    257.63 o
  -8  12   7     1040.63      827.53    582.85 o
  -6  12   7     1148.58      689.40    492.15 o
  -4  12   7      180.85      431.73    499.77 o
  -2  12   7    10861.39    13780.20   1060.27 o
   0  12   7    14361.33    17538.85   1221.17 o
   2  12   7     7728.66     9459.34    862.77 o
   4  12   7    19053.60    16950.70   2475.14 o
   6  12   7    18054.10    20381.38   1677.48 o
   8  12   7    11513.42    12521.55   2000.05 o
  10  12   7     9590.47    11868.57   1042.50 o
  12  12   7     6254.16     8764.35    907.05 o
  14  12   7     2186.63     1451.25    674.53 o
  18  12   7     4632.65     4885.42   1067.51 o
  20  12   7     5801.27     7613.76    807.21 o
  22  12   7     5731.27     8095.62    858.70 o
  24  12   7     3910.06     4273.33    781.73 o
  -9  13   7     1797.39      612.00    895.92 o
  -7  13   7     2052.29     1420.74    497.37 o
  -5  13   7     2677.50     3291.78    965.54 o
  -3  13   7    12548.80    12970.70   1384.02 o
  -1  13   7      960.12     1149.00    661.60 o
   1  13   7     9965.58    13270.72   1074.15 o
   3  13   7    66952.15    80043.78   3498.34 o
   5  13   7    75268.18   105136.01   7473.70 o
   7  13   7    15262.15    19038.54   1684.18 o
   9  13   7     1243.75     2589.64    671.79 o
  11  13   7     8286.25    10296.24    654.07 o
  13  13   7     1683.69     2166.84    661.81 o
  15  13   7     2628.56     1874.19    783.34 o
  -4  14   7     4977.96     1259.81    925.99 o
  -2  14   7      349.11     -137.99    518.04 o
   0  14   7      734.13     1067.85    569.33 o
   2  14   7     2018.64     1341.30    615.56 o
   4  14   7      384.36      793.86    649.41 o
   6  14   7       28.19      118.99    582.61 o
   8  14   7      719.44     1169.58    627.82 o
  10  14   7     3399.97     3616.91   1338.01 o
  12  14   7     6440.11     8085.71    684.73 o
  14  14   7     5806.17     6903.63    908.42 o
   1  15   7       11.45       85.62    455.70 o
   3  15   7     9095.54    10533.84   1369.12 o
   5  15   7    12408.10     8171.22   2626.41 o
   7  15   7     1113.33     1437.85    614.23 o
   9  15   7     4815.64     4837.01   1410.75 o
  11  15   7     8612.92     1575.78    920.89 o
  13  15   7     1942.37     1165.77    807.53 o
   6  16   7      133.99      744.50   1129.37 o
   8  16   7      135.61       37.86   1123.06 o
  10  16   7     1058.77      340.70   1186.15 o
  12  16   7     3890.93     4559.18   1589.95 o
  14  16   7     4519.05     3060.02   1388.05 o
 -32   0   8     3078.04     3655.87    566.12 o
 -30   0   8      533.73      768.41    453.64 o
 -28   0   8      397.45      306.03    447.21 o
 -26   0   8    16674.81    20322.97   1080.14 o
 -24   0   8    98769.06    97818.40   3407.27 o
 -22   0   8   178031.33   184345.47   6201.52 o
 -20   0   8   125240.15   140374.34   4203.87 o
 -18   0   8    10723.85     9436.31    591.83 o
 -16   0   8    71391.53    76049.55   2359.96 o
 -14   0   8    84233.69    83413.77   2475.04 o
 -12   0   8      271.20      274.34    223.37 o
 -10   0   8   180220.03   184115.23   8803.93 o
 -33   1   8     3757.47     3365.75    565.29 o
 -31   1   8     5756.62     7105.77    714.82 o
 -29   1   8     6228.75     6659.07    486.89 o
 -27   1   8     7196.79     6401.44    430.12 o
 -25   1   8    11342.83    12714.43    623.21 o
 -23   1   8     9259.84    10062.84    542.99 o
 -21   1   8     3526.37     2811.77    287.07 o
 -19   1   8    20851.33    23464.02    662.14 o
 -17   1   8    42457.99    49446.31   1156.84 o
 -15   1   8    46938.13    46421.19    942.01 o
 -13   1   8    66255.82    69740.41   1475.53 o
 -11   1   8    64196.50    67043.95   1910.28 o
  -9   1   8    17264.46    16452.54   1003.69 o
 -34   2   8      572.18      206.87    493.73 o
 -32   2   8     1583.18     2322.05    577.59 o
 -30   2   8     8514.19     8498.15    745.35 o
 -28   2   8    15694.14    16084.69    873.36 o
 -26   2   8     9305.55     9762.78    530.74 o
 -24   2   8      561.41      606.71    268.24 o
 -22   2   8    23917.07    23445.88    892.80 o
 -20   2   8     7349.14     7094.59    369.49 o
 -18   2   8    57421.55    64358.10   2716.17 o
 -16   2   8   279911.34   286495.09   6218.82 o
 -14   2   8   342061.03   363553.19   7525.22 o
 -12   2   8    88761.21    87425.42   1987.89 o
 -10   2   8    18347.15    18201.55    710.45 o
  -8   2   8   124071.14   119905.78   4762.24 o
  -6   2   8    56045.98    57543.17   2016.58 o
  -4   2   8     3056.93     2536.34    511.05 o
 -33   3   8      414.61     1308.79    553.39 o
 -31   3   8       35.68      -43.21    513.12 o
 -29   3   8      339.45      387.91    416.60 o
 -27   3   8     4382.09     4870.59    538.46 o
 -25   3   8    13519.46    14448.01    800.71 o
 -23   3   8    15196.54    15841.63    925.02 o
 -21   3   8     8251.66     8489.93    491.66 o
 -19   3   8     1677.37     1599.68    275.48 o
 -17   3   8      166.17       83.93    238.21 o
 -15   3   8    18153.56    19429.64    550.30 o
 -13   3   8    31257.27    33235.03    764.22 o
 -11   3   8     2671.70     3140.16    185.60 o
  -9   3   8     5854.21     5591.52    261.99 o
  -7   3   8    51689.30    49331.98   1241.77 o
  -5   3   8   109977.38   110480.02   3010.58 o
  -3   3   8    54690.55    58286.30   1801.01 o
  -1   3   8    10103.26     9070.29   1255.72 o
   1   3   8     6180.51     6188.98    637.80 o
 -34   4   8      387.29      533.17    553.84 o
 -32   4   8      280.19      -66.80    476.37 o
 -30   4   8     1074.31     1419.49    448.67 o
 -28   4   8     6466.00     7945.22    643.94 o
 -26   4   8     2039.97     2368.83    440.36 o
 -24   4   8     3115.05     3013.17    590.32 o
 -22   4   8    34775.06    41195.01   2242.22 o
 -18   4   8     5744.61     6208.36   1331.26 o
 -16   4   8    98113.88   105835.09   3004.82 o
 -14   4   8   136075.98   140349.67   3336.43 o
 -12   4   8     9524.85     8255.71    353.07 o
 -10   4   8    80868.34    77860.23   1539.36 o
  -8   4   8   132962.58   136583.97   2645.80 o
  -6   4   8    23690.36    26178.46    680.88 o
  -4   4   8    36259.74    36350.38   1537.34 o
  -2   4   8    63794.43    64230.90   2019.38 o
   0   4   8       56.89      257.11    143.48 o
   2   4   8    53665.59    51930.20   1881.41 o
   4   4   8    34405.27    33950.96   1297.89 o
   6   4   8     3149.42     3567.35    377.04 o
   8   4   8    53886.60    48401.32   2609.48 o
  10   4   8    64009.14    60695.81   2578.08 o
  12   4   8       87.35      151.73    254.39 o
  14   4   8    57246.22    20415.44   3164.12 o
 -33   5   8      483.84      712.95   1444.83 o
 -31   5   8      172.62        6.31   1268.17 o
 -29   5   8     1072.68     1192.46   1299.72 o
 -27   5   8     9162.23     4567.94   1419.60 o
 -17   5   8       28.06      164.04    649.86 o
 -15   5   8     9400.61    10215.22    555.86 o
 -13   5   8    17602.72    17637.05    673.37 o
 -11   5   8     9960.35     9725.35    482.61 o
  -9   5   8     3407.42     2740.62    238.08 o
  -7   5   8    78949.21    79756.30   1971.02 o
  -5   5   8   184093.95   191533.77   5273.38 o
  -3   5   8   144698.95   151805.53   3813.32 o
  -1   5   8    31552.74    30428.42    722.65 o
   1   5   8     6661.88     5528.56    235.85 o
   3   5   8    98064.26    91617.66   2080.69 o
   5   5   8   120892.93   119415.66   2834.01 o
   7   5   8    91832.43    89995.61   2593.10 o
   9   5   8     7011.46     7636.46    389.97 o
  11   5   8     3916.91     3682.77    349.23 o
  13   5   8    11074.31    11079.72    729.72 o
  15   5   8    10376.35    10600.55    611.88 o
  17   5   8      770.31     2107.31    946.40 o
  19   5   8     2242.05     1451.14    996.87 o
 -16   6   8      482.71      832.00    399.80 o
 -14   6   8     1578.86     2190.37    290.31 o
 -12   6   8    23022.12    24346.26   1039.92 o
 -10   6   8   129449.92   138757.00   3842.08 o
  -8   6   8    93872.83    94093.65   2655.86 o
  -6   6   8     7216.98     7267.20    364.56 o
  -4   6   8    63009.13    63454.33   1707.37 o
  -2   6   8    98973.44    92931.42   2236.41 o
   0   6   8     1706.98     1803.34    201.13 o
   2   6   8    48303.89    47185.89   1179.10 o
   4   6   8    69331.30    71314.35   1571.95 o
   6   6   8     2390.73     2162.58    193.63 o
   8   6   8    51636.14    50097.77   1112.80 o
  10   6   8    70560.87    73164.84   2092.87 o
  12   6   8    29651.20    30337.82   1807.98 o
  14   6   8      456.84      723.04    412.65 o
  16   6   8      326.59      202.60    414.62 o
  18   6   8     2778.50     2920.39    663.45 o
  20   6   8    15979.06    16443.28   1199.06 o
  22   6   8    13563.68    13665.97   1867.56 o
 -17   7   8    52286.90    58227.75   3205.10 o
 -15   7   8    79573.58    84045.76   2680.10 o
 -13   7   8    85984.13    88480.87   3161.69 o
 -11   7   8    64112.93    65424.71   1927.56 o
  -9   7   8    10192.99    10410.46   1058.71 o
  -7   7   8     2461.68     2898.04    284.99 o
  -5   7   8    36131.59    35670.73   1121.06 o
  -3   7   8    37992.29    41266.94   1759.27 o
  -1   7   8     5634.86     5454.28    353.17 o
   1   7   8     8029.73     6739.06    359.18 o
   3   7   8    28149.13    30185.02    849.87 o
   5   7   8    36218.90    39200.18   1103.24 o
   7   7   8    13291.08    15803.92    525.57 o
   9   7   8     1529.38     1524.40    257.87 o
  11   7   8    35459.33    35591.12   1089.89 o
  13   7   8    46417.10    50044.92   1552.12 o
  15   7   8    49664.51    47768.79   3498.96 o
  17   7   8    25414.40    25847.32   1473.58 o
  19   7   8    11573.51    10979.50    987.31 o
  21   7   8     2560.66     2035.38    696.17 o
  23   7   8      140.19      721.09    634.93 o
  25   7   8      136.06      460.58   1110.44 o
 -16   8   8    29390.29    31934.55   1627.25 o
 -14   8   8    14587.55    16276.85    974.53 o
 -12   8   8      383.73      693.70    356.82 o
 -10   8   8    17904.16    19910.33   1036.38 o
  -8   8   8     4853.83     5079.44    499.49 o
  -6   8   8    43817.97    39569.74   5460.71 o
  -4   8   8   179213.80   193557.06   8727.47 o
  -2   8   8   190326.19   197185.39   7379.78 o
   0   8   8     6125.14     5863.01    480.92 o
   2   8   8    97619.56   103089.77   3936.26 o
   4   8   8   204790.92   212060.08   7775.37 o
   6   8   8    62312.58    64249.05   1565.50 o
   8   8   8        7.18       37.67    196.67 o
  10   8   8     4570.92     4611.53    372.94 o
  12   8   8      381.39      423.55    315.35 o
  14   8   8     6547.82     7335.71    532.74 o
  16   8   8    15172.22    17396.34   1640.89 o
  18   8   8     6046.37     6410.69    808.55 o
  20   8   8     2527.58     2112.68    676.25 o
  22   8   8     2192.23     2800.62    737.93 o
  24   8   8     5706.84     6239.86   1180.23 o
  26   8   8     9680.47     2914.90   1293.41 o
 -17   9   8     1922.78     2293.21    633.32 o
 -15   9   8     1220.43     1943.91    430.25 o
 -13   9   8      415.39      817.46    371.20 o
 -11   9   8     5798.39     7654.02    607.02 o
  -9   9   8    10109.75     9890.16    827.38 o
  -7   9   8    20384.52    22178.80   1351.94 o
  -5   9   8    23164.36    30022.26   1686.34 o
  -3   9   8    18907.27    20343.63   1255.16 o
  -1   9   8     5923.88     7372.06    669.48 o
   1   9   8     2320.98     2432.60    559.82 o
   3   9   8    21803.99    24497.54   1152.25 o
   5   9   8    20650.83    22062.42   1057.73 o
   7   9   8     5023.66     6219.60    405.04 o
   9   9   8     1330.97     1735.09    208.26 o
  11   9   8      840.49      725.59    316.20 o
  13   9   8      145.05      557.79    364.39 o
  15   9   8      289.73      214.46    354.95 o
  17   9   8      991.98      810.90    602.86 o
  19   9   8     2448.60     2704.40    684.96 o
  21   9   8     3613.92     3705.68    534.86 o
  23   9   8     4664.32     4454.59    525.09 o
  25   9   8     3609.13     3438.43    522.20 o
  27   9   8     2482.22     1619.59    556.82 o
 -16  10   8      412.33     1120.62    600.04 o
 -14  10   8     1591.22     1450.76    493.45 o
 -12  10   8    22142.10    24778.23   1425.83 o
 -10  10   8    65916.88    70321.36   2970.19 o
  -8  10   8    18755.78    21224.47   1367.24 o
  -6  10   8    21199.15    26599.73   1181.19 o
  -4  10   8   133798.77   136052.36   5222.16 o
  -2  10   8   104984.32   114050.58   5348.27 o
   0  10   8     1393.46     1224.18    381.37 o
   2  10   8    71402.45    75960.06   3004.95 o
   4  10   8   102408.38   112175.18   5233.39 o
   6  10   8    26863.76    28531.07   1296.31 o
   8  10   8     4076.64     4514.25    423.16 o
  10  10   8    36257.82    38351.85   1633.83 o
  12  10   8    27351.00    30909.54   1233.09 o
  14  10   8     3952.67     4814.60    539.49 o
  16  10   8      718.20     1225.15    481.90 o
  18  10   8     2555.92     2027.74    679.78 o
  20  10   8     3686.93     3229.58    758.85 o
  22  10   8     1863.31     2673.38    760.82 o
  24  10   8       12.92      -48.43    383.23 o
  26  10   8      602.25      744.63    804.83 o
 -17  11   8      128.69      903.45    641.97 o
 -15  11   8      309.61      -57.06    564.10 o
 -13  11   8      670.28      798.43    493.88 o
 -11  11   8        2.37      479.11    500.87 o
  -9  11   8     3797.02     4910.57    547.38 o
  -7  11   8      600.39      919.65    393.74 o
  -5  11   8      370.67       37.62    337.81 o
  -3  11   8      435.15      897.16    360.07 o
  -1  11   8      382.16      492.95    360.58 o
   1  11   8     2112.30     1786.63    538.60 o
   3  11   8     3136.26     3216.88    430.97 o
   5  11   8       19.95      -77.33    300.70 o
   7  11   8     1038.14      829.27    330.42 o
   9  11   8     1109.40     1453.61    324.05 o
  11  11   8      490.45      362.13    569.26 o
  13  11   8      277.62     1370.03    647.74 o
  15  11   8      972.65     1400.16    581.86 o
  17  11   8       26.07       18.03    757.12 o
  19  11   8       82.23     -608.60    608.60 o
  21  11   8      157.92      -60.18    683.00 o
  23  11   8      188.57      349.94    734.56 o
  25  11   8       43.87     -276.80    768.71 o
 -16  12   8      190.77     -580.46    883.30 o
 -14  12   8     1208.17     1413.29   1091.51 o
 -12  12   8    14454.13    14918.60   2047.37 o
 -10  12   8    23295.45    28328.87   1551.51 o
  -8  12   8     4523.66     4811.05    558.22 o
  -6  12   8     5792.83     7712.31    713.97 o
  -4  12   8    52639.08    55993.68   2142.14 o
  -2  12   8    42207.98    48868.89   2204.22 o
   0  12   8     1229.66     2064.57    505.42 o
   2  12   8    26407.85    29786.87   1969.78 o
   4  12   8    55235.49    62224.41   2305.47 o
   6  12   8    21548.15    25331.35   1122.62 o
   8  12   8      206.54      292.93    294.71 o
  10  12   8    12538.24    15473.62   1546.33 o
  12  12   8     9783.58    13720.91   1114.91 o
  14  12   8     2482.58     3005.98    733.80 o
  22  12   8      532.19      546.99    961.20 o
  24  12   8       89.48      121.91    714.77 o
 -13  13   8      862.22     -277.61    946.40 o
 -11  13   8       50.15      769.74   1034.73 o
  -9  13   8     1619.94     1427.01    570.92 o
  -7  13   8     5525.86     5302.70    588.08 o
  -5  13   8     6533.61     6343.87    634.74 o
  -3  13   8     3945.98     4645.69    688.47 o
  -1  13   8      832.86     1091.32    549.13 o
   1  13   8       74.80     -107.78    361.57 o
   3  13   8      867.78     1032.23    387.25 o
   5  13   8     5691.52     6438.54    550.86 o
   7  13   8     7220.75     7655.18    588.25 o
   9  13   8     4708.52     5598.28    495.82 o
  11  13   8     1254.49     1613.62    332.70 o
  13  13   8       97.01     -277.47    552.65 o
  15  13   8      428.45       71.80    540.07 o
 -10  14   8     1211.78     -820.21    889.61 o
  -8  14   8      194.98     -625.86    625.86 o
  -6  14   8     9011.53    12120.14   1504.77 o
  -4  14   8    35975.44    43184.43   2191.57 o
  -2  14   8    21871.19    23635.13   1190.54 o
   0  14   8       27.58      207.44    600.67 o
   2  14   8    17401.67    20973.76   1404.33 o
   4  14   8    31344.17    37787.52   1587.34 o
   6  14   8     9712.80    12982.08   1511.00 o
   8  14   8      181.22      -88.85    340.05 o
  10  14   8     3399.96     3874.47    688.31 o
  12  14   8      273.89     -331.43    586.14 o
  14  14   8     1031.25     1892.17    705.14 o
  -5  15   8     2886.10     -959.02    959.02 o
  -3  15   8     1549.16      514.52    491.57 o
  -1  15   8      351.22       65.90    556.53 o
   1  15   8      225.21      388.07    552.71 o
   3  15   8      877.77     1160.81    633.23 o
   5  15   8     2419.60     1958.79    567.42 o
   7  15   8     1796.29     1245.66    415.09 o
   9  15   8      142.95     -179.52    413.53 o
  11  15   8     2080.11     2989.39    426.49 o
  13  15   8     7193.71    12310.36   2871.84 o
   2  16   8     3907.72      144.18    160.58 o
   4  16   8     3693.26     4251.97   1072.58 o
   6  16   8       12.50       -3.00    343.28 o
   8  16   8     3833.00     4369.04    589.71 o
  10  16   8     6016.50     9126.27    909.41 o
  12  16   8     2175.42     2556.19    476.22 o
  14  16   8        1.01      365.94   1179.84 o
  11  17   8        8.21     -252.37    429.03 o
 -33   1   9       97.95      659.65    493.16 o
 -31   1   9     2793.88     2664.04    941.63 o
 -29   1   9     8479.38     8274.32    670.02 o
 -27   1   9      856.70     1152.90    316.32 o
 -25   1   9    20643.92    22126.44    716.33 o
 -23   1   9    98183.48    99515.49   2449.11 o
 -21   1   9   113280.05   117648.09   3008.02 o
 -19   1   9    21397.47    22605.30   1219.13 o
 -17   1   9    18390.22    18589.26    721.46 o
 -15   1   9    64117.59    58258.35   1820.00 o
 -13   1   9    10215.71    10442.12    423.90 o
 -11   1   9    31650.38    31452.50   1914.88 o
 -34   2   9     1663.05     1703.81    656.59 o
 -32   2   9     2985.75     2988.73    612.46 o
 -30   2   9     4559.63     6358.37    631.83 o
 -28   2   9     5756.29     7205.06    772.87 o
 -26   2   9     5117.48     5251.35    619.81 o
 -24   2   9     3960.88     3646.92    557.87 o
 -22   2   9     1494.34     2175.72    355.64 o
 -20   2   9     2745.60     3398.73    329.86 o
 -18   2   9    14453.28    15932.98    536.43 o
 -16   2   9    34820.55    31587.25   1288.38 o
 -14   2   9    74233.92    68416.36   1524.95 o
 -12   2   9   118786.53   123611.50   3402.01 o
 -10   2   9   116772.11   119243.52   3601.71 o
  -8   2   9    57422.63    54415.57   2493.16 o
  -6   2   9    24573.58    28133.22   2063.15 o
 -33   3   9     1381.18     2116.74    855.45 o
 -31   3   9     9887.20    10875.68   2148.52 o
 -29   3   9    27875.46    21033.28   3220.90 o
 -27   3   9    23827.31    25216.68   1464.97 o
 -25   3   9     2105.80     1824.81    613.30 o
 -23   3   9     4131.71     4807.85    662.65 o
 -21   3   9     6839.88     5314.31    686.54 o
 -19   3   9    21588.15    19603.03   2119.93 o
 -17   3   9   192515.95   204733.30   9790.29 o
 -15   3   9   315391.09   323049.66   7637.52 o
 -13   3   9   166455.09   182692.86   3847.41 o
 -11   3   9    35768.24    37010.99    883.15 o
  -9   3   9     6992.93     8210.56    433.24 o
  -7   3   9    60338.89    54456.07   1948.86 o
  -5   3   9   148177.03   132899.48   3652.57 o
  -3   3   9    94622.96    89593.73   3358.55 o
 -32   4   9       15.68      548.91   1312.34 o
 -30   4   9      108.79      984.25   1318.65 o
 -28   4   9     2830.32      914.85   1242.93 o
 -26   4   9    15670.01     5722.55   1432.21 o
 -16   4   9    36341.54    39086.41   3937.94 o
 -14   4   9     3417.83     3719.53    288.72 o
 -12   4   9      321.95      618.79    176.79 o
 -10   4   9      979.38      878.31    141.10 o
  -8   4   9    20693.52    22450.79    620.70 o
  -6   4   9   182982.89   183460.06   4349.00 o
  -4   4   9   313920.66   296015.09   8208.38 o
  -2   4   9   265523.09   256789.77   6439.21 o
   0   4   9   153010.06   144598.50   5488.01 o
   2   4   9    31873.98    30998.99   1255.86 o
   4   4   9       45.10       11.86    241.28 o
   6   4   9    27838.65    18181.66   1266.18 o
 -17   5   9     1947.28     3110.49    864.38 o
 -15   5   9       15.38      389.27    312.63 o
 -13   5   9    50301.64    56579.71   1698.61 o
 -11   5   9   235834.56   240994.69   5687.74 o
  -9   5   9   221783.33   217573.45   5511.75 o
  -7   5   9    51100.11    51697.20   1338.22 o
  -5   5   9      686.95      560.59    172.10 o
  -3   5   9     4442.64     4977.22    440.41 o
  -1   5   9    26944.79    30425.75   1003.79 o
   1   5   9   139888.67   139850.06   4173.70 o
   3   5   9   130135.52   134692.02   3700.02 o
   5   5   9    14712.71    12281.23    532.44 o
   7   5   9    19726.62    20342.36   1003.14 o
   9   5   9    36300.48    35070.25   1392.39 o
  11   5   9      681.31      828.88    335.78 o
  13   5   9    26140.20    23787.90   2817.11 o
  15   5   9    26403.75    17220.16   1360.36 o
 -16   6   9    30736.62    33213.31   1337.66 o
 -14   6   9    94795.59   103454.88   3538.28 o
 -12   6   9   156694.02   169617.03   5745.92 o
 -10   6   9    96399.26    95874.73   2721.11 o
  -8   6   9    19019.70    19416.23    722.79 o
  -6   6   9     3783.22     3975.99    315.65 o
  -4   6   9    26472.56    24457.08    860.55 o
  -2   6   9    10730.34    12232.63    389.85 o
   0   6   9     1720.06     1816.88    197.86 o
   2   6   9    19917.96    21371.50    609.35 o
   4   6   9    74913.48    76831.54   1982.13 o
   6   6   9    86406.72    81811.84   2135.62 o
   8   6   9    50605.07    51094.72   1529.91 o
  10   6   9     4032.72     4407.87    316.78 o
  12   6   9     1981.26     2524.92    968.48 o
  14   6   9     8068.69     7464.87   1214.54 o
  16   6   9    10318.53    11213.83   1104.13 o
  18   6   9     9416.55     8782.56   1444.83 o
 -17   7   9    30985.12    34657.05   2813.95 o
 -15   7   9    19123.30    21995.34   1051.63 o
 -13   7   9     2117.36     4173.59    772.24 o
 -11   7   9    54895.78    58100.16   2060.85 o
  -9   7   9    45917.64    45501.02   1670.49 o
  -7   7   9     4451.88     5174.48    420.25 o
  -5   7   9    84397.19    88429.72   3442.19 o
  -3   7   9   163938.08   164249.50   6167.52 o
  -1   7   9    26825.30    28494.34   1103.11 o
   1   7   9    26726.82    28391.62   1281.77 o
   3   7   9    62782.01    61712.20   1740.88 o
   5   7   9    10384.63    11486.90    462.07 o
   7   7   9     8802.77     9512.89    420.32 o
   9   7   9    15723.51    16644.88    696.40 o
  11   7   9       24.20     -209.29    348.14 o
  13   7   9     4796.29     4579.46    456.58 o
  15   7   9     2115.62     2138.35    545.58 o
  17   7   9      383.92      378.56    914.85 o
  19   7   9     3868.91     4101.05   1331.26 o
  21   7   9     2263.27     3672.02   1249.24 o
 -16   8   9     2242.34     1822.52    435.87 o
 -14   8   9    18911.24    21072.08   1238.51 o
 -12   8   9    42269.93    52596.01   3404.39 o
 -10   8   9    24444.30    25956.12   1247.94 o
  -8   8   9     1818.39     2255.73    403.05 o
  -6   8   9     5356.91     6476.68    474.21 o
  -4   8   9    33868.66    39493.52   1734.04 o
  -2   8   9    29772.52    31759.08   1386.19 o
   0   8   9     2444.73     2782.81    404.46 o
   2   8   9     2005.09     2669.30    389.18 o
   4   8   9     9741.06     9829.59    978.45 o
   6   8   9    16170.67    16950.27    889.29 o
   8   8   9    11908.71    10927.27    769.83 o
  10   8   9     3150.26     3550.57    366.45 o
  12   8   9      593.84       43.87    327.03 o
  14   8   9     3922.09     4685.55    473.84 o
  16   8   9    14200.04    15526.41    964.84 o
  18   8   9     7003.55     8063.90    932.39 o
  20   8   9     1472.19      563.97    766.58 o
  22   8   9        4.59     -429.03   1009.49 o
  24   8   9      415.55      763.43   1148.29 o
 -17   9   9    42616.60    46616.62   2183.94 o
 -15   9   9    10914.86    14816.67   1916.75 o
 -13   9   9     2745.56     3541.86    494.31 o
 -11   9   9    38399.35    41709.09   1655.72 o
  -9   9   9    37868.54    39028.43   1716.79 o
  -7   9   9    16919.21    19775.59   1269.48 o
  -5   9   9   171194.58   172445.19   6870.71 o
  -3   9   9   219967.92   239456.39   8913.21 o
  -1   9   9    73542.53    75047.68   5511.19 o
   1   9   9      475.55      287.32    301.13 o
   3   9   9    40045.78    38660.01   1663.53 o
   5   9   9    16390.41    20080.42   1023.97 o
   7   9   9      206.66      379.05    293.35 o
   9   9   9     3175.69     3041.00    549.38 o
  11   9   9      430.89      904.51    347.31 o
  13   9   9      742.57      965.00    374.84 o
  15   9   9     2651.86     2675.50    444.63 o
  17   9   9      961.07      959.76    610.20 o
  19   9   9     7670.01     6571.65    871.82 o
  21   9   9     2875.68     2408.61    728.33 o
  23   9   9      574.83      459.54    441.07 o
  25   9   9     5209.04     5580.45    750.81 o
 -16  10   9     7242.69     8789.72    732.60 o
 -14  10   9     7375.60     9333.53    711.47 o
 -12  10   9    11122.25    12288.19    977.00 o
 -10  10   9     5403.88     5086.79    533.16 o
  -8  10   9     9914.21     8086.96    883.72 o
  -6  10   9    34589.27    35357.75   1941.92 o
  -4  10   9    33095.91    35441.58   1605.71 o
  -2  10   9    27375.22    30625.07   1412.21 o
   0  10   9    12378.86    14598.20    857.45 o
   2  10   9      571.66      819.45    347.58 o
   4  10   9      190.50      304.61    333.47 o
   6  10   9     1303.57     1313.12    434.05 o
   8  10   9      482.20      299.18    308.92 o
  10  10   9       53.34     -218.11    467.85 o
  12  10   9      449.09      336.67    491.31 o
  14  10   9       15.26       39.83    407.45 o
  16  10   9      332.11      545.71    432.55 o
  18  10   9        5.40       61.67    710.51 o
  20  10   9        2.57     1160.93    674.89 o
  22  10   9      436.74      948.94    771.10 o
  24  10   9     1250.65      447.62    858.83 o
  26  10   9      934.93     2037.91   1413.29 o
 -17  11   9        3.04     -192.86    662.48 o
 -15  11   9     5532.19     4907.33    727.09 o
 -13  11   9    65498.45    29149.97   1855.86 o
 -11  11   9   145271.00   152181.05   6007.73 o
  -9  11   9    88326.20    97798.62   4012.47 o
  -7  11   9    10401.05    12820.57    938.84 o
  -5  11   9    14897.51    15852.05   1096.83 o
  -3  11   9    35805.95    39168.39   2567.89 o
  -1  11   9     4709.49     4249.56    510.84 o
   1  11   9    19171.70    20184.34   1061.26 o
   3  11   9    57449.12    57014.71   6009.62 o
   5  11   9    41884.21    47623.27   2010.30 o
   7  11   9     6785.83     6199.96    529.66 o
   9  11   9        8.30      380.54    323.80 o
  11  11   9       11.08      552.07    510.33 o
  13  11   9      841.07      623.21    549.23 o
  15  11   9      121.11      359.53    560.15 o
  19  11   9    10141.25    11744.61   1419.59 o
  21  11   9     5610.73     5572.93   1198.57 o
  23  11   9      456.76      189.44    760.49 o
 -16  12   9     4654.08     4582.83    800.92 o
 -14  12   9     5245.57     5696.65    749.30 o
 -12  12   9     6116.50     8423.21    728.96 o
 -10  12   9     6366.62     6675.31    735.92 o
  -8  12   9     8296.23     8916.05    711.37 o
  -6  12   9    10893.00    13243.87    968.95 o
  -4  12   9    14110.71    13684.82   1056.70 o
  -2  12   9    17282.91    19450.43   1253.36 o
   0  12   9    15350.86    17525.16    940.00 o
   2  12   9    11510.79    11009.28   1517.39 o
   4  12   9     4384.17     4921.74    518.90 o
   6  12   9       45.77     -169.47    471.62 o
   8  12   9     1096.64     1875.43    382.32 o
  10  12   9     1048.71     1445.09    403.91 o
  12  12   9       61.56      333.25    641.69 o
  14  12   9     1787.18     2845.32    602.42 o
 -17  13   9    12430.92     -624.62    921.16 o
 -15  13   9     5559.26     5161.02   1324.96 o
 -13  13   9      639.72      423.25    633.38 o
 -11  13   9    10086.92     8023.73   1034.52 o
  -9  13   9     2817.00     3126.69    554.48 o
  -7  13   9     9645.43    15595.30   2255.35 o
  -5  13   9    64628.53    69105.52   4751.77 o
  -3  13   9    71222.84    79975.49   2909.20 o
  -1  13   9    14406.65    20864.22   2840.24 o
   1  13   9     1514.58      921.93    398.29 o
   3  13   9    10508.77     8609.99   1583.26 o
   5  13   9     2538.89     3951.78    719.43 o
   7  13   9      213.98      172.95    338.89 o
   9  13   9     1806.22     1811.49    373.67 o
  11  13   9       13.72      347.49    341.81 o
  13  13   9      532.22      556.17    523.80 o
  15  13   9      146.51      -84.12    527.90 o
 -12  14   9     7203.62      567.84    971.63 o
 -10  14   9     5810.87     5870.96   1062.68 o
  -8  14   9     2793.37     2799.03    542.04 o
  -6  14   9      406.50      235.25    425.13 o
  -4  14   9      154.57      -86.49    418.03 o
  -2  14   9     1872.62     2383.64    488.72 o
   0  14   9     1423.01     1245.89    434.73 o
   2  14   9      109.05      248.33    530.92 o
   4  14   9     2416.53     2885.46    475.98 o
   6  14   9    10159.44    12010.40    771.57 o
   8  14   9     9369.98    11631.23    755.69 o
  10  14   9     2525.65     2160.14    403.48 o
  12  14   9       67.53     -580.84    580.84 o
  14  14   9     1408.20     2746.09    654.02 o
  -9  15   9     5077.08     -933.78    933.78 o
  -7  15   9      287.47      -42.87    276.13 o
  -5  15   9    12097.70     8146.29   1725.60 o
  -3  15   9    12602.50    16428.07    971.14 o
  -1  15   9      556.78      642.64    434.65 o
   1  15   9     5233.71     5451.18   1252.17 o
   3  15   9     8768.68    10501.93    770.19 o
   5  15   9     1696.85     2015.74    457.71 o
   7  15   9      516.94      234.41    386.63 o
   9  15   9     1902.25     2199.68    523.64 o
  11  15   9      275.77        1.80    343.69 o
  13  15   9      540.57     1325.50    716.81 o
  -4  16   9      573.40      227.14   1066.27 o
  -2  16   9     2244.00      691.90   1101.45 o
   0  16   9     1898.94     1942.72    685.69 o
   2  16   9      166.06       -9.16    423.00 o
   4  16   9     1575.96     1789.94    479.48 o
   6  16   9     5903.59     5241.19    775.52 o
   8  16   9     5281.43     6165.39    774.07 o
  10  16   9     1475.49     1889.52    441.80 o
  12  16   9      110.16     -596.50    620.82 o
  14  16   9     1929.99     1444.37    555.75 o
   3  17   9     4398.95      460.58   1179.84 o
   5  17   9      290.58     -216.42    499.98 o
   7  17   9     1430.17      764.38    798.13 o
   9  17   9     2442.84     2763.34    570.14 o
  11  17   9      357.06      839.14   1192.46 o
 -30   0  10     7647.19     3697.26   1205.08 o
 -28   0  10     3802.68     3504.67    780.49 o
 -26   0  10     5908.30     6397.00    803.56 o
 -24   0  10    63144.01    57576.68   5962.36 o
 -22   0  10   111766.45   116382.38   4698.72 o
 -20   0  10    79389.66    88298.09   4234.00 o
 -18   0  10    20967.33    20343.82   1504.59 o
 -16   0  10    11188.70    14696.79    808.96 o
 -31   1  10     1435.52     1732.97    697.65 o
 -29   1  10     3081.93     3390.93    619.97 o
 -27   1  10     4645.60     3696.19    953.47 o
 -25   1  10     4499.24     5579.59    598.24 o
 -23   1  10     4100.09     4873.45    495.54 o
 -21   1  10     3729.83     3642.37    433.26 o
 -19   1  10     7902.36    10367.18    653.91 o
 -17   1  10    12109.86    11459.24    756.33 o
 -15   1  10    37810.71    35835.51   1634.25 o
 -13   1  10    87207.70    81592.64   7474.41 o
 -32   2  10     4808.21     4986.34   1895.95 o
 -30   2  10    19136.41    19942.22   1851.11 o
 -28   2  10    19399.49    20311.69   1675.53 o
 -26   2  10     1245.84     1965.75    605.43 o
 -24   2  10     6698.55     7940.69    829.41 o
 -22   2  10     9876.62     8998.99    737.18 o
 -20   2  10        9.00     -473.20    794.97 o
 -18   2  10    30990.86    32456.87   2013.23 o
 -16   2  10    86092.86    88336.59   3512.46 o
 -14   2  10    66667.38    72936.91   1884.55 o
 -12   2  10    20745.71    19569.90    670.99 o
 -10   2  10    29466.88    30628.18   1225.41 o
 -31   3  10      392.26      108.81    823.37 o
 -29   3  10     1268.64     1020.39    585.74 o
 -27   3  10      506.24      100.14    873.84 o
 -15   3  10     6357.18     5793.94    425.71 o
 -13   3  10     1921.28     1792.40    239.80 o
 -11   3  10    20390.23    22033.47    786.25 o
  -9   3  10    14038.02    16947.55    754.06 o
  -7   3  10     1299.94     1843.77    266.54 o
  -5   3  10    32633.15    29119.12   1604.55 o
 -16   4  10    31732.98    31879.36   3113.65 o
 -14   4  10       93.85       -6.91    209.69 o
 -12   4  10    15299.43    16527.18    623.28 o
 -10   4  10     9043.85     9502.97    425.67 o
  -8   4  10     7483.52     6421.06    316.67 o
  -6   4  10    88040.73    91677.29   2585.60 o
  -4   4  10    51849.52    45904.68   1288.89 o
  -2   4  10     8001.18     6790.75    441.85 o
   0   4  10    95284.12    89886.15   5156.71 o
 -17   5  10    28647.45    24435.97   2258.73 o
 -15   5  10     6390.22     5840.26    494.73 o
 -13   5  10     6571.35     6398.98    393.11 o
 -11   5  10    15352.51    15505.38    602.66 o
  -9   5  10     9760.35    10298.70    552.10 o
  -7   5  10      534.81      503.28    264.48 o
  -5   5  10    58310.41    62761.44   1865.69 o
  -3   5  10   121570.38   123719.33   3189.91 o
  -1   5  10   162439.66   162355.13   4453.42 o
   1   5  10   115838.35   121242.69   4179.98 o
   3   5  10    22492.68    21798.72   1519.85 o
   5   5  10      145.36     -259.99    264.93 o
   7   5  10    10005.36     9281.00   1249.24 o
   9   5  10    13652.80     5394.46   1022.11 o
 -16   6  10      518.04      751.87    312.77 o
 -14   6  10    33568.28    36469.00   1303.91 o
 -12   6  10   157948.53   161491.14   4409.21 o
 -10   6  10   198308.67   202861.11   6814.45 o
  -8   6  10    46808.61    44439.44   1510.15 o
  -6   6  10        0.15      -23.94    211.65 o
  -4   6  10      940.93     1011.43    238.45 o
  -2   6  10    22241.23    22331.64    840.33 o
   0   6  10   156623.31   156016.89   4564.71 o
   2   6  10   167598.98   166000.84   4121.70 o
   4   6  10    30304.20    34743.08   1113.33 o
   6   6  10      396.07      167.24    201.36 o
   8   6  10      339.94      604.72    209.67 o
  10   6  10    10960.53    10541.85    713.24 o
  12   6  10    52073.39    48125.71   2665.66 o
  14   6  10    30310.90    27634.12   1822.26 o
 -17   7  10     2357.57     1116.75    870.69 o
 -15   7  10    27664.13    32632.07   2587.30 o
 -13   7  10    98902.49   106214.09   4175.97 o
 -11   7  10   180219.95   182726.39   6018.32 o
  -9   7  10   154410.20   159979.67   5262.99 o
  -7   7  10    98034.61    97475.48   4377.28 o
  -5   7  10    17060.45    17396.96    810.57 o
  -3   7  10     1544.86     2522.52    408.54 o
  -1   7  10      673.31      557.74    265.73 o
   1   7  10    11329.18    11122.30    542.07 o
   3   7  10    22206.06    23522.00    874.82 o
   5   7  10    44372.16    48778.00   1770.52 o
   7   7  10    84881.42    85184.09   2419.70 o
   9   7  10    84854.91    80159.19   2323.77 o
  11   7  10    46779.68    44317.61   1765.91 o
  13   7  10    15503.34    10426.30   5060.07 o
  15   7  10       18.80      407.81    605.52 o
  17   7  10     1719.28     1640.42   1034.73 o
  19   7  10     2477.97     1425.90    984.25 o
 -16   8  10    70628.89    73424.24   6245.25 o
 -14   8  10     6931.92     7837.93    816.84 o
 -12   8  10     6401.06     6334.78    514.42 o
 -10   8  10    13167.79    13037.16   1173.85 o
  -8   8  10    12638.01    14527.74   1617.51 o
  -6   8  10   138893.20   141478.33   4651.10 o
  -4   8  10   200910.64   208738.38   6795.23 o
  -2   8  10   108793.47   106077.88   3532.52 o
   0   8  10    29287.73    28049.11   1460.48 o
   2   8  10    11138.32    13301.18    714.79 o
   4   8  10    16312.71    16549.22    688.84 o
   6   8  10    45856.06    49590.98   2224.68 o
   8   8  10    34621.18    30242.01   1510.15 o
  10   8  10      678.57      895.84    401.72 o
  12   8  10     4529.56     4314.85    554.00 o
  14   8  10     1792.13      845.38    628.63 o
  16   8  10     4072.18     4504.31    847.35 o
  20   8  10    16340.94    36373.19   3249.30 o
 -17   9  10    17574.08    19783.24   1279.40 o
 -15   9  10    11292.92    14723.40    905.38 o
 -13   9  10     3933.69     4894.48    643.36 o
 -11   9  10      899.47     1081.90    399.49 o
  -9   9  10     4246.73     4035.52    512.14 o
  -7   9  10    28532.88    26748.11   1288.92 o
  -5   9  10    58173.39    69850.95   5764.21 o
  -3   9  10    75432.80    73517.42   2951.29 o
  -1   9  10    56914.19    58291.27   2412.59 o
   1   9  10    45877.81    48547.10   2034.57 o
   3   9  10    18964.94    21557.92   1090.61 o
   5   9  10    11168.08     9117.48    647.56 o
   7   9  10     5878.28     6952.23    637.65 o
   9   9  10     1222.81      649.99    491.71 o
  11   9  10      297.98     -346.32    441.15 o
  13   9  10     1836.92     1915.32    498.89 o
  15   9  10     5413.38     6120.86    662.20 o
  17   9  10     8619.46     7659.51   1520.54 o
  19   9  10     5167.03     8151.63   1558.40 o
  21   9  10     1384.54     2214.57   1154.60 o
  23   9  10        6.49     -719.26   1059.96 o
 -16  10  10     3814.84     3594.64    543.79 o
 -14  10  10    23161.49    25521.38   1249.46 o
 -12  10  10   101123.73   115412.62   5899.01 o
 -10  10  10   106252.24   101119.08  10523.93 o
  -8  10  10    28654.10    28783.55   1671.50 o
  -6  10  10     2831.94     4113.58    523.31 o
  -4  10  10    21427.46    21551.12   1138.15 o
  -2  10  10     5375.44     7772.90   2101.26 o
   0  10  10     2991.37     3627.37    466.83 o
   2  10  10    13322.81    12675.74    795.96 o
   4  10  10     7889.45     8089.47    620.45 o
   6  10  10      954.32      982.70    352.21 o
   8  10  10     2368.25     2760.91    391.31 o
  10  10  10    14712.71    16969.88   1407.42 o
  12  10  10    21952.71     8452.06    976.92 o
  14  10  10     9823.64    10002.09    921.81 o
  16  10  10       55.11      -35.45    544.68 o
  18  10  10     9514.97     9905.62   1697.21 o
  20  10  10     9538.12     9281.00   1716.13 o
  22  10  10      930.36      971.63   1154.60 o
  24  10  10     1128.30     1463.76   1274.48 o
 -17  11  10      439.35      215.30    392.41 o
 -15  11  10     2552.20     3281.79    594.10 o
 -13  11  10     3178.23     5009.11    586.27 o
 -11  11  10     1390.89     1684.08    462.71 o
  -9  11  10      415.32      198.17    392.50 o
  -7  11  10       10.73      441.53    429.96 o
  -5  11  10      251.16      593.15    398.86 o
  -3  11  10      152.16      575.68    390.51 o
  -1  11  10     3096.38     4586.29    751.65 o
   1  11  10     2953.94     3419.33    517.44 o
   3  11  10     4049.92     4267.65    509.52 o
   5  11  10     1356.76     1322.24    383.43 o
   7  11  10       31.89      392.04    333.89 o
   9  11  10      197.41      214.76    315.26 o
  11  11  10      247.78     -143.57    541.32 o
  13  11  10      421.11      282.45    558.02 o
  15  11  10     1021.80     1562.80    616.27 o
 -16  12  10     3967.30     5336.25    754.31 o
 -14  12  10     6787.44     7524.07    711.21 o
 -12  12  10    55864.92    60014.56   2777.48 o
 -10  12  10    57475.12    64971.62   2446.11 o
  -8  12  10    10534.42    11804.06    801.31 o
  -6  12  10     4315.33     5673.80    684.45 o
  -4  12  10    19062.24    23135.35   1123.46 o
  -2  12  10     9696.45    10588.55    778.69 o
   0  12  10      126.78      146.14    372.79 o
   2  12  10     6480.57     7138.97    623.06 o
   4  12  10     2578.81     3607.60    492.84 o
   6  12  10      654.52      506.67    363.38 o
   8  12  10     1112.05     1386.08    415.42 o
  10  12  10     5822.69     5633.81    732.54 o
  12  12  10    13267.31    14924.81   1126.74 o
  14  12  10     4258.00     4688.30    771.89 o
 -17  13  10     3203.10     2189.33    752.64 o
 -15  13  10     2641.08     2288.58    736.07 o
 -13  13  10     1441.78     1226.57    495.19 o
 -11  13  10      204.35       60.52    434.41 o
  -9  13  10      136.38      654.65    446.17 o
  -7  13  10       50.75      722.12    429.57 o
  -5  13  10     2498.62     2346.20    491.27 o
  -3  13  10    12384.37    14049.49    876.56 o
  -1  13  10    19302.43    22441.64   1289.22 o
   1  13  10    19211.19    22469.35   1113.38 o
   3  13  10    10043.96    11981.05    788.42 o
   5  13  10     1198.68     1718.62    410.34 o
   7  13  10      619.74      582.54    366.08 o
   9  13  10     1463.86     1349.65    394.77 o
  11  13  10      107.36       60.13    514.50 o
  13  13  10      825.81     1396.35    738.55 o
  15  13  10     1321.12     1375.38    616.75 o
 -16  14  10     9612.92     -725.57   1003.18 o
 -14  14  10      301.93      126.19   1003.18 o
 -12  14  10     4033.32     3778.28    990.66 o
 -10  14  10     2755.65     3847.78    591.55 o
  -8  14  10     3165.72     3142.43    547.79 o
  -6  14  10    33806.05    38210.00   1903.49 o
  -4  14  10    46175.99    52767.52   2313.19 o
  -2  14  10    16592.73    19129.02   1158.66 o
   0  14  10      742.64     1458.34    428.07 o
   2  14  10       15.27      277.50    389.78 o
   4  14  10     3008.22     3001.38    482.24 o
   6  14  10     8218.77     8597.66    746.75 o
   8  14  10     5070.05     4835.28    560.74 o
  10  14  10      237.49      446.46    361.02 o
  12  14  10      598.09      967.66    555.74 o
  14  14  10      239.35      667.74    595.01 o
 -11  15  10    11564.08      252.37    977.94 o
  -9  15  10    15537.82    12486.33   3277.69 o
  -7  15  10    15339.40    18302.75   1078.81 o
  -5  15  10     8542.69    14572.18   2453.58 o
  -3  15  10      970.76     1265.17    479.02 o
  -1  15  10      295.61     -129.00    423.67 o
   1  15  10      328.69      773.27    434.24 o
   3  15  10      761.45     1398.95    436.99 o
   5  15  10     8754.08    12068.21    809.67 o
   7  15  10    14201.13    16553.58   1144.71 o
   9  15  10    12018.34    15832.67   4142.24 o
  11  15  10     4621.49     4884.06    871.14 o
  13  15  10      581.74      188.85    586.75 o
  -8  16  10     1844.64    -1003.18   1003.18 o
  -6  16  10       90.22      289.54    343.69 o
  -4  16  10      197.53      364.37    438.33 o
  -2  16  10     1687.55     2090.75    518.96 o
   0  16  10    11046.99    12777.67    883.44 o
   2  16  10    12276.68    15575.10   1068.41 o
   4  16  10     4271.79     5035.82    719.43 o
   6  16  10       51.99      302.99    419.74 o
   8  16  10       20.23      161.52    411.68 o
  10  16  10      472.66      933.24    410.86 o
  12  16  10     1966.15     1714.30    779.24 o
  -1  17  10     9010.50      -36.38    586.77 o
   1  17  10     7430.35     3831.25   2568.61 o
   3  17  10     2374.01     1988.65    637.47 o
   5  17  10        7.96      134.48    419.29 o
   7  17  10      714.41      894.98    448.76 o
   9  17  10      396.82      917.90    662.68 o
 -31   1  11     8255.78     5905.52   1476.38 o
 -29   1  11    10284.25    13000.28   1409.77 o
 -27   1  11     1122.78      506.19    599.72 o
 -25   1  11     4384.41     4427.18    719.59 o
 -23   1  11     9280.13     9294.72    786.56 o
 -21   1  11     3482.78     3741.42   1173.53 o
 -19   1  11      570.40      135.18    435.71 o
 -17   1  11     3281.24     3801.68    471.70 o
 -15   1  11    39034.99    32291.06   2587.59 o
 -30   2  11      124.57      612.00   1072.58 o
 -28   2  11     1448.38      637.24   1009.49 o
 -14   2  11     3860.22     4708.05    328.60 o
 -12   2  11    41501.08    37738.74   1500.79 o
 -15   3  11     1139.33     1826.24    367.09 o
 -13   3  11     3218.42     3058.88    351.09 o
 -11   3  11    15943.50    17676.21   1333.54 o
  -9   3  11   172857.20   184177.78   8612.06 o
 -16   4  11    52244.09    54834.24   4170.46 o
 -14   4  11    25658.04    25910.03   1055.78 o
 -12   4  11     2443.90     3423.32    360.73 o
 -10   4  11      516.19      204.00    201.03 o
  -8   4  11      124.79      281.23    204.75 o
  -6   4  11     6106.75     8323.17    749.76 o
  -4   4  11    59097.04    49638.45   2055.82 o
  -2   4  11   151632.63    28089.06   2384.92 o
 -15   5  11    26494.43    29381.32   1144.94 o
 -13   5  11    94015.92   102266.31   5264.20 o
 -11   5  11    71447.04    67123.02   2376.61 o
  -9   5  11     5964.56     6218.47   1029.97 o
  -7   5  11     3289.58     2640.80    358.58 o
  -5   5  11       44.31       50.46    232.05 o
  -3   5  11    87938.00    88819.17   2706.28 o
  -1   5  11   242247.33   225731.64   7329.10 o
   1   5  11   231363.44   233025.53   8908.57 o
   3   5  11    52238.37    28111.08   4321.88 o
 -16   6  11     1616.36     1797.85    371.39 o
 -14   6  11     3831.37     4605.07    439.06 o
 -12   6  11    43816.15    45884.26   1749.39 o
 -10   6  11    69147.09    73172.17   2555.47 o
  -8   6  11    99631.06   106493.49   3237.81 o
  -6   6  11    82869.12    89478.09   2743.50 o
  -4   6  11    22253.01    23399.46    900.65 o
  -2   6  11       45.66      197.13    240.86 o
   0   6  11     1282.81     1380.78    276.49 o
   2   6  11      746.41      813.81    307.52 o
   4   6  11      178.81      292.99    246.19 o
   6   6  11    13072.78    13343.23    628.22 o
   8   6  11    50116.12    47264.02   1981.90 o
  10   6  11    73568.32    49553.34   3949.63 o
 -17   7  11    44138.90    47610.07   3747.73 o
 -15   7  11     1577.02      948.61    340.84 o
 -13   7  11    17439.39    18000.48   1171.13 o
 -11   7  11    32156.04    34257.50   1391.81 o
  -9   7  11     2414.24     3460.39    369.12 o
  -7   7  11    25768.05    26442.21    998.99 o
  -5   7  11    36073.86    38115.75   1302.39 o
  -3   7  11      774.66      374.29    264.74 o
  -1   7  11     9481.30     9673.46    662.61 o
   1   7  11     1221.75     1288.43    277.88 o
   3   7  11    13918.35    14310.61    645.22 o
   5   7  11    51878.85    51757.05   1941.38 o
   7   7  11    27394.58    27051.59   1029.49 o
   9   7  11      180.97      356.71    237.85 o
  11   7  11    16088.94    15277.91   2823.42 o
  13   7  11    16461.94    18571.65   1476.53 o
  15   7  11      116.66       -1.40    750.81 o
 -16   8  11     4454.18     6119.28    987.86 o
 -14   8  11       89.73      206.89    337.49 o
 -12   8  11    11310.46    10864.95    683.37 o
 -10   8  11    26638.18    25181.91   1268.89 o
  -8   8  11    16725.06    16818.81    829.69 o
  -6   8  11     1910.83     2518.64    399.83 o
  -4   8  11      192.13      226.34    288.85 o
  -2   8  11      743.18     1517.07    291.73 o
   0   8  11     7452.00     8169.12    489.75 o
   2   8  11    12458.63    13471.82    657.21 o
   4   8  11     2848.10     2777.18    370.88 o
   6   8  11     1555.11     2186.30    466.18 o
   8   8  11    10057.01    10514.47   2690.92 o
  10   8  11    16690.54    20236.64   1262.31 o
  12   8  11    13675.11     9117.74   4413.36 o
  14   8  11     1976.50     2847.57    764.21 o
  16   8  11      665.06      486.70    670.09 o
  18   8  11     2228.61      441.65   1066.27 o
 -17   9  11    41811.66    41674.98   2564.43 o
 -15   9  11     2266.53     1957.20    472.29 o
 -13   9  11    12700.24    14791.75   1424.02 o
 -11   9  11    19101.71    19877.43   1118.08 o
  -9   9  11      810.52      853.62    394.70 o
  -7   9  11    14570.82    14470.89    767.70 o
  -5   9  11    27051.53    29027.01   1188.57 o
  -3   9  11    15613.93    17910.11   1125.59 o
  -1   9  11     4357.40     3868.67    693.02 o
   1   9  11    12018.65    12049.93   1073.41 o
   3   9  11    35618.32    36497.62   1528.11 o
   5   9  11    65214.06    61421.47   2722.91 o
   7   9  11    32426.65    29976.33   2233.84 o
   9   9  11      100.09       78.17    488.48 o
  11   9  11    14454.45    15435.15   1292.91 o
  13   9  11     7801.41     4912.76    897.25 o
  15   9  11      232.88     -321.77    876.99 o
  17   9  11    13745.00     9501.82   1627.80 o
  19   9  11    19992.23    26006.99   2795.03 o
 -16  10  11     2886.40     1969.15    546.16 o
 -14  10  11      543.87      311.08    458.98 o
 -12  10  11      193.42      377.00    439.64 o
 -10  10  11     1464.92     1174.42    461.25 o
  -8  10  11     8921.31     8517.30    712.84 o
  -6  10  11    12519.13    12667.40    981.90 o
  -4  10  11    23190.05    23658.13   1640.42 o
  -2  10  11    23998.94    28418.14   1625.82 o
   0  10  11    22930.60    27439.93   1305.52 o
   2  10  11    17617.01    17287.35    969.71 o
   4  10  11    17644.18    17091.18    966.41 o
   6  10  11    19116.11    22183.74   1029.59 o
   8  10  11     7689.56     8156.63    817.08 o
  10  10  11     2075.74     2004.53    579.74 o
  12  10  11     3846.54     3172.96    713.44 o
  14  10  11     3155.91     3938.67    703.78 o
  16  10  11     3946.54     4050.58   1192.46 o
 -17  11  11    13214.27    13784.67   1097.70 o
 -15  11  11      884.09      789.06    465.14 o
 -13  11  11    40834.16    47075.10   4045.28 o
 -11  11  11    70622.09    74299.98   5026.11 o
  -9  11  11    44051.97    48199.55   3476.25 o
  -7  11  11    12036.17    14018.00   1196.07 o
  -5  11  11     2235.05     1703.41    455.30 o
  -3  11  11     7351.48     7903.64    668.67 o
  -1  11  11    15856.79    19061.19   1051.57 o
   1  11  11     8698.96     8976.93    690.93 o
   3  11  11      414.86      536.92    364.17 o
   5  11  11      392.18      114.25    362.69 o
   7  11  11     5274.80     5348.95    497.27 o
   9  11  11    28491.61    32173.57   1719.15 o
  11  11  11    58983.74    65159.32   3525.88 o
  13  11  11    44142.48    48010.97   2296.08 o
  15  11  11     7312.72     8142.60    915.15 o
 -16  12  11     6478.76     9182.89    804.90 o
 -14  12  11    10576.29    12015.86    893.09 o
 -12  12  11     7576.74     9425.15    764.35 o
 -10  12  11     2451.08     3032.87    548.02 o
  -8  12  11     1392.22     1432.41    464.81 o
  -6  12  11     1680.80     1803.52    465.20 o
  -4  12  11     5838.23     5534.36    620.30 o
  -2  12  11    21956.30    24079.78   1265.29 o
   0  12  11    27680.53    32076.59   1503.09 o
   2  12  11    19776.41    22735.77   1377.97 o
   4  12  11    22106.10    22785.53   2445.44 o
   6  12  11    11931.69    11243.59    790.77 o
   8  12  11     3690.31     3882.50    488.78 o
  10  12  11     3136.66     3123.50    664.23 o
  12  12  11     4007.51     4368.57    741.44 o
  14  12  11     3244.13     3183.35    698.69 o
 -17  13  11    14182.38    14145.48   1981.12 o
 -15  13  11     1552.62     1919.78    539.50 o
 -13  13  11     4396.53     4650.31    642.95 o
 -11  13  11     8666.20     9899.02    796.24 o
  -9  13  11      145.22      775.23    451.17 o
  -7  13  11    10967.39    10500.64    932.53 o
  -5  13  11    17738.33    19284.38   1058.81 o
  -3  13  11     9391.55    11892.59   1415.05 o
  -1  13  11     3271.15     3976.49    594.20 o
   1  13  11     2984.00     3098.86    513.41 o
   3  13  11    14382.16    18384.17   1086.81 o
   5  13  11    27423.83    27234.67   1358.02 o
   7  13  11    10399.79    11713.60    807.24 o
   9  13  11       25.82     -287.25    344.71 o
  11  13  11     3200.10     4011.30    933.58 o
  13  13  11     1754.34     3292.43    752.08 o
  15  13  11      676.69      163.00    570.28 o
 -16  14  11      252.40     -183.83    718.55 o
 -14  14  11       19.77      650.54    575.47 o
 -12  14  11      634.74     1200.13    517.08 o
 -10  14  11     6557.88    10808.96   1770.66 o
  -8  14  11    15582.60    18806.25   1257.24 o
  -6  14  11    12711.28    15733.16   1254.18 o
  -4  14  11     2639.89     3003.80    524.34 o
  -2  14  11       95.19      568.26    430.57 o
   0  14  11     1987.43     1945.72    474.34 o
   2  14  11     1415.21     1824.70    456.80 o
   4  14  11      170.82      226.93    410.34 o
   6  14  11     3001.65     3987.14    838.73 o
   8  14  11     5899.92     6579.67    596.97 o
  10  14  11     5795.27     7167.38   1253.08 o
  12  14  11     3158.72     4810.53   1024.50 o
  14  14  11     1048.39      836.91    606.04 o
 -13  15  11     5825.14     2675.15   1242.93 o
 -11  15  11     5934.70     6466.97    845.19 o
  -9  15  11      345.39      481.38    490.22 o
  -7  15  11     1920.76     2518.45    737.34 o
  -5  15  11     3495.73     4064.66    584.05 o
  -3  15  11      246.75      249.98    433.97 o
  -1  15  11     1987.66     2613.96    514.31 o
   1  15  11     2315.83     2531.32    495.73 o
   3  15  11       19.64       20.65    413.92 o
   5  15  11     2752.47     3909.51    533.81 o
   7  15  11     1629.19     1749.02    452.54 o
   9  15  11      410.45      408.81    396.22 o
  11  15  11     3296.36     4378.32    726.85 o
  13  15  11     2272.61     2450.00    731.27 o
 -10  16  11     3420.67      435.34   1091.51 o
  -8  16  11     6401.09     4026.05   1500.79 o
  -6  16  11     4877.77     5305.66   1204.46 o
  -4  16  11      857.99      158.56    789.55 o
  -2  16  11      567.92      737.80    525.68 o
   0  16  11     3130.01     3612.51    605.89 o
   2  16  11     2188.14     3454.57    565.72 o
   4  16  11       10.66      241.08    433.45 o
   6  16  11     1602.37     3201.37    526.41 o
   8  16  11     2931.67     3004.28    497.88 o
  10  16  11     2216.16     3465.57   1001.90 o
  12  16  11     1422.40     2239.06    697.88 o
  -5  17  11      989.39      479.08    850.40 o
  -3  17  11      483.10      143.71    420.99 o
  -1  17  11     6146.59     7413.79    959.17 o
   1  17  11     6513.84     5005.10   1752.89 o
   3  17  11     1802.93     1319.11    707.21 o
   5  17  11       39.51      292.90    678.30 o
   7  17  11       31.72      -48.72    686.69 o
 -24   0  12     4572.57     4662.58   1331.26 o
 -22   0  12    12465.82    10660.45   2637.29 o
 -14   2  12    80220.05    69408.75   5053.76 o
 -15   3  12    21538.91    21894.87   1200.85 o
 -13   3  12    12247.39    12825.53    762.02 o
 -11   3  12     2231.42     2005.07    324.57 o
 -16   4  12    15050.12    11678.54   1545.78 o
 -14   4  12    71756.39    76246.83   2642.22 o
 -12   4  12    26904.28    26686.41   1643.90 o
 -10   4  12    17269.45    16712.48    936.60 o
  -8   4  12   105914.97   106986.37   4178.46 o
  -6   4  12   109802.65    58588.28   4353.43 o
 -15   5  12    15155.83    16400.98   1019.08 o
 -13   5  12     4326.44     4314.13    431.71 o
 -11   5  12      450.84      529.44    305.89 o
  -9   5  12    13075.70    14247.80    779.19 o
  -7   5  12    30839.86    28819.48   1085.43 o
  -5   5  12    25802.63    25053.87    963.39 o
  -3   5  12      694.97      585.16    308.06 o
  -1   5  12    11806.53    10234.10   1933.80 o
 -16   6  12        5.59      -60.67    373.03 o
 -14   6  12    24646.93    27322.25   1214.57 o
 -12   6  12    25886.65    27875.24   1421.85 o
 -10   6  12        7.02      -30.12    333.34 o
  -8   6  12     9163.57    12580.30   1444.69 o
  -6   6  12     5697.99     5228.11    489.94 o
  -4   6  12    23775.35    22682.46    909.24 o
  -2   6  12   102187.24   109604.36   4538.78 o
   0   6  12    86649.20    84127.99   3434.84 o
   2   6  12    11726.94    10392.55   1062.07 o
   4   6  12     3079.54     3295.25    527.95 o
 -17   7  12    20098.47    21666.18   2132.55 o
 -15   7  12     9507.10    10054.59    658.56 o
 -13   7  12      244.69      416.45    323.28 o
 -11   7  12     5587.25     3897.84    826.39 o
  -9   7  12    25328.48    26882.01   2442.87 o
  -7   7  12    45613.59    42148.70   1456.79 o
  -5   7  12    45783.33    47543.38   1839.63 o
  -3   7  12    31909.19    33403.90   1187.87 o
  -1   7  12     5584.67     6253.91    447.61 o
   1   7  12      138.68      423.63    305.70 o
   3   7  12      499.47     1072.52    348.17 o
   5   7  12      154.19      399.87    295.22 o
   7   7  12     8080.01     7255.31    535.56 o
   9   7  12    38204.88    21898.85   1301.64 o
  11   7  12    65545.09    10858.33   1552.09 o
 -16   8  12     2045.96     2533.39    608.51 o
 -14   8  12     1578.45     1747.10    367.83 o
 -12   8  12     2477.49     2937.16    391.07 o
 -10   8  12      971.70     1392.33    345.86 o
  -8   8  12    16711.29    16022.61    749.86 o
  -6   8  12     9730.19     9878.72    576.64 o
  -4   8  12       70.00      125.86    270.42 o
  -2   8  12     8947.54     8150.81    627.23 o
   0   8  12      834.31      682.14    277.17 o
   2   8  12    67528.30    68191.16   2910.12 o
   4   8  12   155520.47   165079.41   7843.21 o
   6   8  12   102822.84    96650.55   4509.37 o
   8   8  12    18044.54    16548.67   1043.63 o
  10   8  12      386.07     1110.44    883.30 o
  12   8  12     2149.06     3621.55   1141.99 o
  14   8  12      640.55      231.86    711.07 o
 -17   9  12     2676.16     2899.21    679.51 o
 -15   9  12     1520.73     1669.52    442.92 o
 -13   9  12      153.18       28.49    415.79 o
 -11   9  12     1241.49     1034.41    365.00 o
  -9   9  12     1139.49     1225.17    357.31 o
  -7   9  12        6.09      -38.50    290.63 o
  -5   9  12     1497.25     1369.78    350.80 o
  -3   9  12     6006.85     4992.51    681.85 o
  -1   9  12    11192.62    11080.36    691.10 o
   1   9  12    25592.07    25595.65    981.68 o
   3   9  12    36949.21    33895.20   1918.78 o
   5   9  12    25231.12    26351.60   1765.01 o
   7   9  12     9360.43    10878.01   1120.95 o
   9   9  12     2237.03     2632.95    605.39 o
  11   9  12      882.11     1067.27    560.81 o
  13   9  12     1304.32     1892.79   1028.42 o
  15   9  12     3035.98     3205.13   1110.44 o
 -16  10  12     3943.87     4010.58    571.27 o
 -14  10  12     3685.17     3793.74    567.70 o
 -12  10  12    10131.33     9594.34    884.33 o
 -10  10  12     1386.60      740.31    444.13 o
  -8  10  12       73.14       64.05    405.98 o
  -6  10  12     4853.47     4388.51   1203.91 o
  -4  10  12    26491.43    29338.73   1420.29 o
  -2  10  12    34517.17    36289.99   1665.58 o
   0  10  12     5649.30     5340.67    601.04 o
   2  10  12    11144.79    10650.20    691.33 o
   4  10  12    28878.85    30982.85   1315.08 o
   6  10  12     9436.81    11073.77    946.73 o
   8  10  12     5235.61     5764.00    851.48 o
  10  10  12    42266.48    47536.67   2774.09 o
  12  10  12    45489.54    48500.21   2300.61 o
  14  10  12    12148.91     4094.74   1211.39 o
  16  10  12      288.68     1154.60    977.94 o
 -17  11  12       13.06      407.58    575.47 o
 -15  11  12     1674.44     2226.98    525.92 o
 -13  11  12     3123.35     3790.00    574.22 o
 -11  11  12      994.90     1556.72    520.81 o
  -9  11  12      583.05      574.17    453.55 o
  -7  11  12      368.31      484.25    446.00 o
  -5  11  12        5.45     -307.97    397.89 o
  -3  11  12      244.23      105.93    404.07 o
  -1  11  12     1549.09      873.56    476.56 o
   1  11  12       69.84      186.77    380.73 o
   3  11  12       41.33      391.29    357.67 o
   5  11  12      311.91      216.66    349.46 o
   7  11  12      533.20      381.92    556.68 o
   9  11  12     1087.33      575.34    535.62 o
  11  11  12      729.78      850.65    582.03 o
  13  11  12        9.41      -69.76    577.22 o
  15  11  12       42.86       94.64    984.25 o
 -16  12  12     3321.16     3466.86    616.12 o
 -14  12  12      974.39      820.72    495.16 o
 -12  12  12     4105.99     4512.85    603.55 o
 -10  12  12     1833.15     1943.43    488.07 o
  -8  12  12       94.68      317.36    456.02 o
  -6  12  12       64.48      170.64    426.26 o
  -4  12  12     5105.80     4933.47    661.87 o
  -2  12  12     8550.11     9149.40    752.65 o
   0  12  12     1353.99      943.30    445.36 o
   2  12  12     4065.33     4776.94    669.39 o
   4  12  12    17672.10    18618.20   1491.68 o
   6  12  12     9009.65    10501.10    933.87 o
   8  12  12      550.79      981.48    575.57 o
  10  12  12    14742.88    15734.82   1172.83 o
  12  12  12    20031.28    22316.32   1817.46 o
  14  12  12     6075.60     7283.07    908.13 o
 -17  13  12      443.09     -201.16    834.10 o
 -15  13  12     2848.52     2185.81    567.27 o
 -13  13  12     2489.61     3506.85    578.67 o
 -11  13  12      122.73      -91.66    475.92 o
  -9  13  12      877.90      770.24    465.66 o
  -7  13  12     2252.91     2488.22    674.13 o
  -5  13  12      893.66      836.58    442.96 o
  -3  13  12      375.80      378.67    450.40 o
  -1  13  12     3719.35     6040.58   1742.02 o
   1  13  12     5977.41     7575.23    963.89 o
   3  13  12     6579.34     7461.61    668.01 o
   5  13  12     6017.16     6919.77    655.06 o
   7  13  12     2699.67     4348.62    511.27 o
   9  13  12      978.53     1111.72    610.90 o
  11  13  12      515.23     -480.69    598.94 o
  13  13  12      187.01      222.59    696.94 o
  15  13  12       74.15     -392.21    634.67 o
 -16  14  12       55.00      332.43    701.89 o
 -14  14  12     2027.46     3120.75    698.48 o
 -12  14  12     3022.61     3612.73    661.15 o
 -10  14  12      165.61      821.27    492.39 o
  -8  14  12     2326.80     2026.93    574.63 o
  -6  14  12     2456.27     2012.98    512.11 o
  -4  14  12        4.11      -62.04    434.62 o
  -2  14  12      552.47      187.71    429.54 o
   0  14  12      190.79      413.80    425.50 o
   2  14  12     8482.59     6732.31   1423.38 o
   4  14  12    24547.98    27430.77   1281.41 o
   6  14  12    16874.89    17273.83   1093.33 o
   8  14  12     1524.83     2038.59    419.11 o
  10  14  12      916.45      625.84    637.27 o
  12  14  12      837.58     1243.94    645.00 o
  14  14  12      118.96      954.65    609.75 o
 -15  15  12     2783.57     4256.18   1252.40 o
 -13  15  12     1217.14     1153.29    378.93 o
 -11  15  12      236.53     -136.98    495.67 o
  -9  15  12     5265.80     6937.88   1089.39 o
  -7  15  12    12552.93    16435.04   1027.19 o
  -5  15  12     9375.02    11158.55   1306.81 o
  -3  15  12     2561.81     2857.51    622.79 o
  -1  15  12       37.45       52.68    432.26 o
   1  15  12      284.79       40.33    421.84 o
   3  15  12       15.34      142.90    488.12 o
   5  15  12      607.34     1252.46    480.93 o
   7  15  12     1993.08     2591.51    458.91 o
   9  15  12     3641.89     4944.62    750.74 o
  11  15  12     5291.34     3382.18    708.40 o
  13  15  12     5492.74     5592.02    801.04 o
 -12  16  12     3168.37     1976.82   1914.88 o
 -10  16  12      178.80       17.68    408.90 o
  -8  16  12      793.14     1082.09    532.84 o
  -6  16  12      406.43     1006.12    521.26 o
  -4  16  12      406.37     -114.65    476.21 o
  -2  16  12     4016.40     5458.96    641.69 o
   0  16  12     4847.75     5498.44    640.05 o
   2  16  12      724.33      947.30    479.09 o
   4  16  12       11.64        7.88    433.83 o
   6  16  12        3.80       96.39    422.76 o
   8  16  12     1649.03     1652.51    435.00 o
  10  16  12     4861.68     4939.59    794.07 o
  -7  17  12     2024.89      475.34    519.51 o
  -5  17  12      506.64      925.16    670.29 o
  -3  17  12      222.65      624.36    656.35 o
  -1  17  12     2875.55     4327.36    850.70 o
   1  17  12     4313.87     6335.74    935.37 o
   3  17  12     3204.58     3453.76    807.92 o
 -15   3  13   150785.41   157504.25   7620.00 o
 -16   4  13       24.75      321.77    757.12 o
 -14   4  13     2570.98     3960.81    546.81 o
 -12   4  13     1798.33     1354.26    440.56 o
 -10   4  13     1675.67     1339.45    406.56 o
 -15   5  13    10035.36    11613.81    871.91 o
 -11   5  13    23962.79    22026.68   1192.27 o
  -9   5  13    76791.65    74060.43   3015.91 o
  -7   5  13    47260.36    46538.68   1998.54 o
  -5   5  13        0.63     -630.93    630.93 o
 -16   6  13    24807.07    26575.33   2277.66 o
 -14   6  13    31705.01    31541.17   1403.99 o
 -12   6  13    22350.07    25224.85   2545.39 o
 -10   6  13     2729.46     2142.45    373.40 o
  -8   6  13     7201.89     7565.84    529.33 o
  -6   6  13    38177.71     9480.12    716.76 o
  -4   6  13    41568.82    36461.10   1457.66 o
  -2   6  13     7822.62     7762.08    610.41 o
   0   6  13        7.99       67.58    750.57 o
 -17   7  13       78.73      315.47    769.74 o
 -15   7  13     6734.92     7599.79    663.30 o
 -13   7  13     3733.99     5097.60    951.98 o
 -11   7  13     3814.24     3716.07    472.53 o
  -9   7  13    16028.22    18455.82    839.88 o
  -7   7  13     4537.72     5724.44    707.84 o
  -5   7  13     6478.09     6686.45    490.11 o
  -3   7  13    58774.05    55890.96   1838.12 o
  -1   7  13    33145.48    30468.68   1136.75 o
   1   7  13     3733.79     2869.04    440.45 o
   3   7  13    52382.82    50702.66   2316.07 o
   5   7  13    44839.09    13318.96   1198.77 o
 -16   8  13     6713.16     6794.18    807.06 o
 -14   8  13     8334.75     8358.70    597.21 o
 -12   8  13     6562.32     5861.96    506.32 o
 -10   8  13       48.17      219.40    322.64 o
  -8   8  13     4057.22     3432.72    412.68 o
  -6   8  13     7048.46     8727.79    560.22 o
  -4   8  13    12666.29    12755.82    987.17 o
  -2   8  13     5191.32     5244.38    443.23 o
   0   8  13      286.11      256.44    287.25 o
   2   8  13     7448.49     8069.72    615.58 o
   4   8  13     8902.94     9142.81   1221.39 o
   6   8  13     4471.23     5378.43   1864.98 o
   8   8  13       97.91      215.37    335.83 o
  10   8  13     1993.90     1059.96    965.32 o
 -15   9  13     2676.37     2390.21    518.62 o
 -13   9  13     1709.99     1481.15    373.24 o
 -11   9  13     2329.87     2410.75    388.32 o
  -9   9  13    15657.86    17454.47    811.01 o
  -7   9  13       45.43      367.01    327.75 o
  -5   9  13    33982.71    35170.85   1425.78 o
  -3   9  13    68362.08    69177.71   2524.48 o
  -1   9  13    27019.17    27855.03   1066.09 o
   1   9  13     4677.09     4922.19    440.82 o
   3   9  13    64194.21    64361.61   2374.67 o
   5   9  13    63207.42    62930.29   2690.68 o
   7   9  13    10356.55    10262.01    903.34 o
   9   9  13     1279.44     1524.24    571.73 o
  11   9  13     6842.36     7047.50   1394.36 o
  13   9  13     1783.91     2113.62    984.25 o
 -16  10  13      791.94     1214.51    445.51 o
 -14  10  13     2616.79     2029.38    504.51 o
 -12  10  13     4836.64     4244.58    539.18 o
 -10  10  13     1459.48     1061.68    420.24 o
  -8  10  13      336.06      460.47    384.09 o
  -6  10  13     2894.30     2793.08    474.46 o
  -4  10  13     1629.51     2148.60    424.58 o
  -2  10  13      439.74      647.22    392.79 o
   0  10  13      272.79      244.33    365.63 o
   2  10  13     5445.38     8594.73   1584.57 o
   4  10  13     8729.63     9489.01    876.22 o
   6  10  13     3035.77     1300.33    684.24 o
   8  10  13     1143.54     1586.02    642.63 o
  10  10  13      560.57     1127.52    571.32 o
  12  10  13      435.84      902.23   1015.80 o
  14  10  13     1256.44     3829.75   1242.93 o
 -17  11  13     5975.30     5276.51    808.63 o
 -15  11  13      925.49      774.80    449.70 o
 -13  11  13     2967.69     3955.35    597.40 o
 -11  11  13    11265.87    11943.96    909.73 o
  -9  11  13     9481.20    10257.55    820.71 o
  -7  11  13      310.66      458.10    435.48 o
  -5  11  13    11772.59    12303.64   1012.84 o
  -3  11  13    36298.39    39814.83   2062.67 o
  -1  11  13    17981.42    17083.46    913.49 o
   1  11  13      743.57      597.47    384.10 o
   3  11  13    21643.12    22695.05   1751.22 o
   5  11  13    18309.60    18975.49   1374.90 o
   7  11  13      398.19      647.40    548.79 o
   9  11  13    10332.21     7806.22   2474.94 o
  11  11  13    22334.77    26040.27   1552.59 o
  13  11  13    12361.48    14605.78   1489.00 o
  15  11  13     3912.79     3949.63   1224.01 o
 -16  12  13       40.19      197.40    507.45 o
 -14  12  13       97.49     -320.57    462.77 o
 -12  12  13        0.44      113.25    448.45 o
 -10  12  13      731.77      721.14    464.66 o
  -8  12  13     2023.49     2403.37    547.70 o
  -6  12  13     2128.09     3165.09    639.98 o
  -4  12  13      720.46      540.15    425.11 o
  -2  12  13       14.51      218.95    420.27 o
   0  12  13      133.15     -296.80    362.26 o
   2  12  13       78.32      -81.96    377.93 o
   4  12  13     1242.41     1354.15    412.54 o
   6  12  13     3391.51     5546.65    809.17 o
   8  12  13     4322.11     4349.18    740.30 o
  10  12  13     3470.87     4532.12    767.05 o
  12  12  13     1333.63     1405.41    658.08 o
  14  12  13      111.04     -210.40    577.03 o
 -17  13  13       27.01     -503.28    579.27 o
 -15  13  13     1106.79      879.54    529.52 o
 -13  13  13      725.68     1325.64    533.38 o
 -11  13  13      155.96      -48.14    461.38 o
  -9  13  13      914.97      738.30    492.73 o
  -7  13  13       46.22     1502.87    498.17 o
  -5  13  13     8384.56     8613.36   1203.35 o
  -3  13  13    15749.68    16473.34   1033.02 o
  -1  13  13     3106.56     3133.56    628.54 o
   1  13  13     3233.00     2016.34    485.64 o
   3  13  13    20505.04    25390.51   1194.47 o
   5  13  13    19998.73    22462.11   1111.53 o
   7  13  13     3617.41     4614.13    763.44 o
   9  13  13      440.67      279.43    582.53 o
  11  13  13     1707.50     1909.34    729.74 o
  13  13  13      173.40      471.23    614.73 o
  15  13  13      491.81      774.97    636.30 o
 -16  14  13     2730.85     3133.16    699.40 o
 -14  14  13     5235.94     5834.65    717.09 o
 -12  14  13     2296.36     2067.13    626.69 o
 -10  14  13       44.65      234.69    487.81 o
  -8  14  13     1198.36     1305.24    515.76 o
  -6  14  13     2808.05     3034.91    551.30 o
  -4  14  13     1988.06     2524.75   1276.15 o
  -2  14  13      641.61      744.91    461.07 o
   0  14  13        2.61      227.61    448.20 o
   2  14  13      215.69      192.94    439.99 o
   4  14  13      646.69     1059.05    423.65 o
   6  14  13     1204.09      898.45    430.72 o
   8  14  13      316.92     -177.85    620.77 o
  10  14  13       84.25      314.06    628.63 o
  12  14  13     1290.92     1327.00    712.59 o
  14  14  13     1967.75     2457.70    721.89 o
 -15  15  13      889.59     1265.36    791.24 o
 -13  15  13      645.09     1136.41    562.69 o
 -11  15  13       27.34     -498.87    498.87 o
  -9  15  13     1322.96     1530.85    551.88 o
  -7  15  13      354.81      329.55    498.07 o
  -5  15  13     1462.49     2257.52    581.84 o
  -3  15  13     5106.52     5977.54   1059.11 o
  -1  15  13     2083.32     2572.05    557.16 o
   1  15  13      427.69      441.79    471.28 o
   3  15  13     4881.97     5578.37    607.79 o
   5  15  13     4044.78     4086.66    511.32 o
   7  15  13       84.46      199.66    397.27 o
   9  15  13     1862.36     3015.77    688.47 o
  11  15  13     2503.81     2367.96    714.24 o
 -12  16  13     1980.78     1678.42    612.73 o
 -10  16  13       47.30        5.17    626.79 o
  -8  16  13     1423.36      578.83    523.28 o
  -6  16  13     2468.57     3234.92    597.13 o
  -4  16  13     1330.89     1932.77    543.36 o
  -2  16  13      315.63     -200.87    465.92 o
   0  16  13       14.62     -133.48    449.33 o
   2  16  13      424.34      413.22    461.18 o
   4  16  13      804.19      672.85    688.13 o
   6  16  13      867.54     1090.77    616.44 o
  -3  17  13      451.72      639.21    738.08 o
  -1  17  13      528.74      785.70    689.00 o
 -14   4  14    34312.74    31173.66   3274.53 o
 -15   5  14       62.36      535.59    438.92 o
 -13   5  14     7986.54    10842.24   2444.01 o
 -11   5  14     7390.28     6957.00    666.43 o
  -9   5  14        3.16      -14.01    343.81 o
 -16   6  14      346.26      283.92    725.57 o
 -14   6  14      993.75     1037.38    462.28 o
 -12   6  14    33007.64    33583.41   1620.19 o
 -10   6  14    92519.13    87246.81   3503.24 o
  -8   6  14    52889.43    52746.95   2721.66 o
  -6   6  14     3973.78     2758.11    460.17 o
  -4   6  14    11715.52     4612.11   1066.27 o
 -17   7  14    15920.06    17167.64   2037.91 o
 -15   7  14    34510.62    33517.29   2358.01 o
 -13   7  14    57132.60    68629.18   5419.40 o
 -11   7  14    62660.63    61253.54   2037.18 o
  -9   7  14    27346.75    26056.75   1214.66 o
  -7   7  14     5827.20     4881.30    462.45 o
  -5   7  14     1407.85     1038.93    335.79 o
  -3   7  14     6054.15     5919.47    556.00 o
  -1   7  14      639.13      404.02    353.38 o
   1   7  14     4892.17     3757.35   1015.00 o
 -16   8  14    29043.71    31311.54   1426.27 o
 -14   8  14    11025.03    13545.43   1232.14 o
 -12   8  14      116.72      186.03    345.24 o
 -10   8  14     8794.24    10584.86    884.35 o
  -8   8  14      346.04       74.70    311.76 o
  -6   8  14    33787.11    34078.31   1268.99 o
  -4   8  14    95011.88   105782.85   3647.65 o
  -2   8  14    80794.57    76873.88   2438.94 o
   0   8  14    12058.22    13052.79    966.22 o
   2   8  14     5911.52     5968.47    571.29 o
   4   8  14    22504.83    18838.46   1553.94 o
 -15   9  14     2158.22     2250.35    439.92 o
 -13   9  14     1412.54     1589.79    432.20 o
 -11   9  14     1709.20     1529.02    380.59 o
  -9   9  14     4712.57     4768.24    469.46 o
  -7   9  14    13369.17    13469.98    723.25 o
  -5   9  14    22420.75    23350.71    977.19 o
  -3   9  14    21143.74    27030.05   1858.05 o
  -1   9  14    11314.43    11560.96    640.65 o
   1   9  14     1893.24     1109.19    482.11 o
   3   9  14      730.28      779.54    367.72 o
   5   9  14     1281.42     1259.59    360.14 o
   7   9  14      104.32       61.05    445.40 o
   9   9  14        3.17     -567.84    883.30 o
 -16  10  14      279.27       68.85    445.60 o
 -14  10  14     3685.12     4552.26    572.94 o
 -12  10  14    26485.34    12065.24   1839.16 o
 -10  10  14    46605.66    43320.44   1732.64 o
  -8  10  14    16124.66    15763.92    785.16 o
  -6  10  14     3951.16     4405.63    957.01 o
  -4  10  14    39119.96    41856.74   1463.28 o
  -2  10  14    27931.84    27078.42   1177.40 o
   0  10  14      282.63      -64.71    295.80 o
   2  10  14    16150.42    13962.22   1055.40 o
   4  10  14    25478.08    27850.92   1586.80 o
   6  10  14     7595.62    10348.95   2611.78 o
   8  10  14       11.58      955.56    587.09 o
  10  10  14     1576.36     1299.72   1015.80 o
  12  10  14     1129.59      119.88    940.09 o
 -17  11  14      243.12      757.12   1356.50 o
 -15  11  14       92.07      163.04    430.03 o
 -13  11  14       30.70      407.52    449.01 o
 -11  11  14       48.15       14.86    419.99 o
  -9  11  14      503.60      497.57    414.84 o
  -7  11  14      103.31        8.40    391.63 o
  -5  11  14      230.21      565.23    415.52 o
  -3  11  14        3.19      -75.65    387.50 o
  -1  11  14      442.45      560.12    400.92 o
   1  11  14     1247.91     1397.93    428.45 o
   3  11  14     1846.06     2301.14    448.32 o
   5  11  14      334.30     -185.46    554.06 o
   7  11  14      251.23      696.74    577.82 o
   9  11  14      139.49      148.72    576.12 o
  11  11  14       56.82     -376.95    650.99 o
  13  11  14       16.70      372.25    977.94 o
 -16  12  14      175.15       76.41    454.96 o
 -14  12  14     1229.70      974.78    470.34 o
 -12  12  14    14878.86    16749.29   1276.18 o
 -10  12  14    21632.70    24144.14   1175.25 o
  -8  12  14     5232.48     6411.69    623.81 o
  -6  12  14     1973.50     1511.69    463.86 o
  -4  12  14    19295.87    21861.33   1075.19 o
  -2  12  14    17141.22    19306.32   1160.23 o
   0  12  14      395.93      620.34    405.72 o
   2  12  14     9093.28     9348.67    698.12 o
   4  12  14    14977.54    16378.39   1308.53 o
   6  12  14     5935.70     6027.23    816.06 o
   8  12  14       72.37      238.33    572.42 o
  10  12  14      803.96       60.96    594.02 o
  12  12  14      144.26      340.72    639.43 o
  14  12  14       10.13     -498.44    984.25 o
 -17  13  14      954.63      569.88    895.61 o
 -15  13  14       34.20     -356.43    439.65 o
 -13  13  14        9.99      -44.73    448.39 o
 -11  13  14       14.32      -52.65    588.29 o
  -9  13  14      146.05      -71.43    457.24 o
  -7  13  14     1161.41     1683.75    521.10 o
  -5  13  14     3028.69     3756.31    549.33 o
  -3  13  14     4258.14     4778.81    567.38 o
  -1  13  14     3578.03     3266.63    511.08 o
   1  13  14     2241.81     1919.85    461.88 o
   3  13  14      434.64      236.38    402.74 o
   5  13  14      374.46      500.90    609.64 o
   7  13  14     2098.89     2569.13    696.06 o
   9  13  14     1950.46     2113.29    734.03 o
  11  13  14      408.25     -374.44    608.81 o
  13  13  14       96.28      218.38    609.16 o
  15  13  14      297.01     1192.46   1097.82 o
 -16  14  14     4465.40     5169.62    658.24 o
 -14  14  14     1889.76     1425.26    573.22 o
 -12  14  14       64.21      281.40    511.75 o
 -10  14  14      916.34      934.23    534.41 o
  -8  14  14       76.01     -156.18    469.15 o
  -6  14  14     9522.38    11871.65   1084.43 o
  -4  14  14    22605.92    25669.83   1268.58 o
  -2  14  14    12157.28    13237.88    835.14 o
   0  14  14      207.61      329.73    429.52 o
   2  14  14     3063.63     2836.65    505.99 o
   4  14  14     4076.93     4051.75    572.03 o
   6  14  14      404.77      176.28    605.17 o
   8  14  14      526.61     1246.20    653.65 o
  10  14  14     1031.88     1417.94    678.30 o
  12  14  14       34.31       10.90    709.15 o
 -13  15  14     7194.60     9265.46    841.09 o
 -11  15  14     4995.93     5228.40    690.99 o
  -9  15  14     2132.58     2644.77    569.74 o
  -7  15  14      479.49      292.75    500.71 o
  -5  15  14       56.97      498.21    476.69 o
  -3  15  14       32.50      880.87    484.47 o
  -1  15  14      196.71      409.06    409.41 o
   1  15  14        9.46      -94.45    431.58 o
   3  15  14      347.00      -43.69    405.48 o
   5  15  14     2226.58     2166.60    462.46 o
   7  15  14     2932.52     1873.06    862.64 o
   9  15  14     1495.42     2344.06    675.43 o
  -8  16  14     2368.46     1689.58    804.22 o
  -6  16  14       40.93     -629.53    629.53 o
  -4  16  14      672.63     1629.47    694.66 o
  -2  16  14      193.14      181.21    628.39 o
   0  16  14      903.83      837.45    588.98 o
   2  16  14     3924.11     4622.20    742.64 o
   4  16  14     2677.05     3384.38    700.26 o
 -15   5  15     1012.79     1256.28    597.77 o
 -13   5  15    29241.72    19540.13   1656.19 o
 -16   6  15     4010.02     2731.93   1022.11 o
 -14   6  15    22632.82    22349.83   1285.37 o
 -12   6  15    54843.63    56204.11   2451.41 o
 -10   6  15    48276.94    49705.73   2684.17 o
 -17   7  15    25666.51    27376.11   2567.89 o
 -15   7  15     8834.05    12677.62   1013.69 o
 -13   7  15     2011.32     1978.71    588.33 o
 -11   7  15    25120.93     6625.80   1208.23 o
  -9   7  15    17851.23    16357.85   1016.23 o
  -7   7  15     2103.28     1821.51    386.87 o
  -5   7  15    32894.68    34421.93   2025.29 o
 -16   8  15       36.17     -130.03    356.07 o
 -14   8  15     3322.54     3437.04    494.17 o
 -12   8  15    12928.63    13602.32    928.72 o
 -10   8  15    14357.93    15456.14    792.15 o
  -8   8  15     3707.39     3049.21    413.58 o
  -6   8  15      691.70      391.95    333.86 o
  -4   8  15     5731.01     4941.81    474.09 o
  -2   8  15     4553.46     5631.72    570.93 o
   0   8  15     1860.94     1496.49    409.42 o
 -17   9  15    27467.05    23394.93   2315.52 o
 -15   9  15     6302.69     6389.97    578.97 o
 -13   9  15     2329.07     2663.89    437.73 o
 -11   9  15    15756.57    15656.24    813.47 o
  -9   9  15     7837.88     9322.43   1154.96 o
  -7   9  15     5506.61     4681.00    470.27 o
  -5   9  15    44742.69    44302.93   1737.16 o
  -3   9  15    57160.23    56155.80   2097.41 o
  -1   9  15    21456.34    18103.76   1063.78 o
   1   9  15      925.88     1140.60    415.27 o
   3   9  15      777.82      873.41    368.12 o
   5   9  15      124.44     -239.75    883.30 o
 -16  10  15     3205.00     3688.74    591.55 o
 -14  10  15     2100.15     2219.65    516.79 o
 -12  10  15     1909.62     1988.79    432.94 o
 -10  10  15     2829.76     2448.77    420.39 o
  -8  10  15     6444.55     5672.51    506.35 o
  -6  10  15    12865.20    12425.80    763.71 o
  -4  10  15    16915.97    16842.68   1235.04 o
  -2  10  15    15624.42    18309.97   1147.55 o
   0  10  15     7226.52     6906.06    697.97 o
   2  10  15     2036.39     1262.06    542.70 o
   4  10  15      869.78     2122.14    632.55 o
   6  10  15     2593.26     2172.54    598.29 o
   8  10  15     1633.20     1602.57   1053.66 o
 -15  11  15     1511.77     1312.05    547.31 o
 -13  11  15    29297.65    31795.37   1436.52 o
 -11  11  15    63042.28    70070.91   3195.74 o
  -9  11  15    44705.24    46055.64   2161.93 o
  -7  11  15     8244.23     6194.11   1273.12 o
  -5  11  15     1226.73     1099.19    447.51 o
  -3  11  15     3539.57     4242.66    527.45 o
  -1  11  15       37.04      596.30    406.14 o
   1  11  15     6481.53     5906.04    590.59 o
   3  11  15    11860.13    13186.36   1079.92 o
   5  11  15     9721.05    10644.93    998.45 o
   7  11  15     3836.92     3252.34   1294.56 o
   9  11  15     1905.51     2675.15   1148.29 o
  11  11  15     3797.68      384.87    977.94 o
 -16  12  15     4269.66     4648.74    643.04 o
 -14  12  15     5115.36     7282.04    822.84 o
 -12  12  15     4194.38     4911.42    619.53 o
 -10  12  15     2782.94     3240.37    654.62 o
  -8  12  15     2507.17     2567.58    509.27 o
  -6  12  15     2906.56     2580.01    542.76 o
  -4  12  15     4509.35     5027.48    601.52 o
  -2  12  15    10373.12    11727.39    789.57 o
   0  12  15    11216.13    11741.96    803.81 o
   2  12  15     7952.66     9445.85    718.89 o
   4  12  15     6373.90     6256.13    818.61 o
   6  12  15     1911.11     1777.00    629.02 o
   8  12  15        6.13      -22.87    571.72 o
  10  12  15        3.25     -404.48    550.99 o
  12  12  15      290.50     -397.49    959.02 o
 -15  13  15     2907.54     4580.20    701.56 o
 -13  13  15      614.01      941.74    488.88 o
 -11  13  15     5609.77     6751.26    679.76 o
  -9  13  15     1120.24     1310.17    474.96 o
  -7  13  15     5245.82     5308.23    616.95 o
  -5  13  15    22325.17    23823.51   1406.08 o
  -3  13  15    22478.40    25991.74   1227.60 o
  -1  13  15     6582.22    10422.57   1790.38 o
   1  13  15       22.95      370.75    411.16 o
   3  13  15      177.85      139.38    601.44 o
   5  13  15      476.33      949.73    655.12 o
   7  13  15      915.68     1286.59    806.14 o
   9  13  15      309.88     -144.22    616.57 o
  11  13  15       65.16      387.41    612.83 o
  13  13  15      251.28     1299.72   1167.22 o
 -16  14  15      413.10      271.84    516.31 o
 -14  14  15     1579.38     2016.98    533.88 o
 -12  14  15     2340.39     3095.34    816.17 o
 -10  14  15     3689.98     4590.75    583.75 o
  -8  14  15     4388.74     5408.38    601.53 o
  -6  14  15     2364.74     2085.29    487.04 o
  -4  14  15      160.01      375.16    469.22 o
  -2  14  15      406.82     -170.54    438.77 o
   0  14  15     1026.23     1139.78    453.93 o
   2  14  15      355.80      843.25    457.16 o
   4  14  15      461.56      473.72    633.50 o
   6  14  15     3076.93     4168.17    806.26 o
   8  14  15     3661.06     3228.47    818.95 o
  10  14  15     2097.50     2917.88    773.12 o
 -11  15  15     3711.57     3303.85    689.21 o
  -9  15  15     1497.86     1969.47    613.29 o
  -7  15  15      306.91      257.59    452.50 o
  -5  15  15     4296.46     4561.90    573.90 o
  -3  15  15     3604.85     3664.27    668.30 o
  -1  15  15        5.29      162.41    411.35 o
   1  15  15     2064.58     2542.83    642.15 o
   3  15  15     2000.28     1814.06    705.67 o
   5  15  15       90.11     -166.96    650.46 o
   7  15  15      362.48       51.57    681.65 o
 -16   6  16      918.04      -37.86    763.43 o
 -14   6  16    14268.72    11734.39   1574.17 o
 -15   7  16     2127.47     2711.28    589.83 o
 -13   7  16    18149.77    18531.83   1178.13 o
 -11   7  16    39036.30    35674.79   1731.55 o
  -9   7  16    41708.73    33253.03   2962.22 o
 -16   8  16    21607.41    20770.26   2195.64 o
 -14   8  16     2046.62     2296.85    552.48 o
 -12   8  16     1636.38     1945.22    528.26 o
 -10   8  16     1531.31     1462.50    487.68 o
  -8   8  16     4748.41     4143.29    557.89 o
  -6   8  16    31806.96    31407.25   1921.19 o
  -4   8  16    36182.14    12706.96   1703.51 o
 -17   9  16     5644.61     4126.29   1110.44 o
 -15   9  16     3128.99     4002.42    623.81 o
 -13   9  16      826.70      989.49    407.21 o
 -11   9  16       15.74      373.71    364.39 o
  -9   9  16      208.62      419.32    366.79 o
  -7   9  16     4931.59     3669.81    460.60 o
  -5   9  16    13191.33    15529.63   1527.58 o
  -3   9  16    19386.15    17111.81    974.23 o
  -1   9  16    16534.97    14536.37   1395.42 o
 -16  10  16     3246.20     2745.56    563.83 o
 -14  10  16     5677.71     5351.77    597.98 o
 -12  10  16    29240.48    31586.10   1377.06 o
 -10  10  16    26761.97    29067.78   1571.57 o
  -8  10  16     7741.86     7828.50    593.81 o
  -6  10  16      171.38      -52.06    343.55 o
  -4  10  16      248.75      215.83    342.31 o
  -2  10  16      172.14      158.94    377.40 o
   0  10  16     1363.62     1439.92    602.86 o
   2  10  16      427.73      271.02    538.01 o
   4  10  16        7.46     -605.69    870.69 o
 -15  11  16     1285.94     1261.07    514.41 o
 -13  11  16     1984.16     2280.67    540.58 o
 -11  11  16      760.76     1071.71    486.88 o
  -9  11  16        8.22     -257.93    424.46 o
  -7  11  16       93.54      252.83    465.84 o
  -5  11  16       80.12       36.44    454.85 o
  -3  11  16        1.57       93.15    428.15 o
  -1  11  16      917.71      552.50    558.04 o
   1  11  16      824.74     1196.98    611.28 o
   3  11  16      625.49      748.40    587.83 o
   5  11  16      696.31      831.52    587.25 o
   7  11  16       55.32     -851.76    921.16 o
 -16  12  16     2882.82     2532.29    564.73 o
 -14  12  16     1604.59     1586.30    546.23 o
 -12  12  16    14328.57    15264.63   1512.41 o
 -10  12  16    15178.58    16791.71   1171.42 o
  -8  12  16     2784.57     2306.68    528.19 o
  -6  12  16      741.92      942.04    455.02 o
  -4  12  16     2045.10     2752.28    524.02 o
  -2  12  16      306.08      494.62    430.54 o
   0  12  16      179.48      281.67    572.16 o
   2  12  16      431.12      963.14    637.66 o
   4  12  16       83.11      -12.38    868.53 o
   6  12  16      189.38     -285.51    609.07 o
   8  12  16      242.38      138.80   1041.04 o
 -15  13  16     1772.81     2272.91    566.55 o
 -13  13  16     1330.22     1561.81    515.33 o
 -11  13  16      233.33      296.59    501.76 o
  -9  13  16       70.36      333.03    473.64 o
  -7  13  16      111.07      350.94    496.81 o
  -5  13  16       96.34       86.00    456.07 o
  -3  13  16     2240.79     2113.08    516.17 o
  -1  13  16     5321.91     5871.08    627.84 o
   1  13  16     6217.63     7882.14    964.77 o
   3  13  16     4429.19     4949.30   1101.13 o
   5  13  16     1907.92     1855.68    690.46 o
   7  13  16      142.35       59.98    606.68 o
   9  13  16       16.50      917.67    553.88 o
 -14  14  16       11.89      -96.53    492.39 o
 -12  14  16     2062.59     2210.85    544.51 o
 -10  14  16     1001.42     1092.91    500.25 o
  -8  14  16     1234.50     1323.24    489.38 o
  -6  14  16     8834.31    10670.49    801.91 o
  -4  14  16     9242.12    10730.46    806.61 o
  -2  14  16     3139.10     3608.92    562.03 o
   0  14  16      415.57      245.04    442.07 o
   2  14  16      561.61      393.59    616.52 o
   4  14  16     3550.07     4202.47    867.10 o
   6  14  16     5002.61     4507.52    808.14 o
   8  14  16     1555.44     2111.53    726.50 o
  -7  15  16     8226.43     8502.08    992.37 o
  -5  15  16     5234.46     5161.30   1036.34 o
  -3  15  16     1022.71      998.77    580.12 o
  -1  15  16        5.74     -609.00    609.00 o
   1  15  16      131.79      312.88    630.44 o
   3  15  16       93.72      818.25    906.68 o
 -15   7  17        5.89       37.86    769.74 o
 -16   8  17     2720.66     3224.06   1053.66 o
 -14   8  17      314.12     -103.43    466.80 o
 -12   8  17      285.15      129.76    454.04 o
 -10   8  17     3940.34     2012.67    996.87 o
 -17   9  17     7580.34     5564.81   1211.39 o
 -15   9  17      409.95      989.16    514.70 o
 -13   9  17     2989.80     3186.51    614.25 o
 -11   9  17     2549.16     2541.58    554.86 o
  -9   9  17      530.46      281.43    431.38 o
  -7   9  17     2629.62     2558.24    905.39 o
  -5   9  17      220.99     -883.30    883.30 o
 -14  10  17       55.40      226.74    380.45 o
 -12  10  17      440.43      638.12    403.25 o
 -10  10  17        0.74      -52.45    376.56 o
  -8  10  17     1315.11      807.02    392.56 o
  -6  10  17     1428.01     1228.38    437.04 o
  -4  10  17     2795.05     1439.36    819.60 o
  -2  10  17     3766.44     3736.18    653.01 o
 -15  11  17        2.63      -65.47    478.37 o
 -13  11  17     4723.85     5644.97    684.54 o
 -11  11  17     7316.07     7532.24    719.12 o
  -9  11  17     4300.48     5657.94    727.19 o
  -7  11  17     1776.23     1402.62    549.13 o
  -5  11  17     1850.31     1982.58    419.79 o
  -3  11  17     6949.36     5771.68   1636.15 o
  -1  11  17     7711.96     7742.10    872.27 o
   1  11  17     1474.70     1650.84    588.35 o
 -16  12  17     1081.63     1123.97    597.75 o
 -14  12  17     2452.33     2775.90    582.21 o
 -12  12  17     1646.19     2149.16    526.19 o
 -10  12  17      346.05       43.47    481.48 o
  -8  12  17        8.05     -479.94    479.94 o
  -6  12  17       17.90        1.89    441.00 o
  -4  12  17      490.47      726.24    468.10 o
  -2  12  17     2796.06     2168.85    662.94 o
   0  12  17     4635.43     5581.34    827.53 o
   2  12  17     3546.04     3266.37    738.13 o
   4  12  17     4153.66     2711.12    657.12 o
 -15  13  17      149.57      539.49    515.38 o
 -13  13  17     1325.90     1495.23    518.54 o
 -11  13  17     1568.76     1652.86    538.43 o
  -9  13  17        5.52      135.90    464.59 o
  -7  13  17     1491.11     1765.18    511.04 o
  -5  13  17     1283.77      663.05    487.76 o
  -3  13  17      172.26      289.24    452.50 o
  -1  13  17      201.60     -109.84    567.57 o
   1  13  17     1445.28      944.65    621.49 o
   3  13  17     6203.25     6703.97    880.68 o
   5  13  17     9403.15     6305.50    970.19 o
   7  13  17     3443.26      876.99   1072.58 o
 -10  14  17      951.70      828.35    585.61 o
  -8  14  17     3513.73     3594.48    726.42 o
  -6  14  17     4011.97     3966.28    747.70 o
  -4  14  17     1438.94     1357.20    640.30 o
  -2  14  17       49.69     -523.60    633.53 o
   0  14  17      205.31      -58.33    584.23 o
   2  14  17      319.56      220.05    621.76 o
   4  14  17       21.35     -291.87    612.60 o
 -17   9  18       34.91     -416.41    744.50 o
 -15   9  18        6.91     -458.69    458.69 o
 -13   9  18       87.01      144.00    476.78 o
 -16  10  18      551.92      599.38    851.76 o
 -14  10  18       65.29      138.68    484.91 o
 -12  10  18        5.15      120.90    462.89 o
 -10  10  18     1441.02      543.27    630.50 o
  -8  10  18     1269.33      952.71    996.87 o
 -15  11  18      212.39      734.91    694.90 o
 -13  11  18      580.56     1113.14    475.80 o
 -11  11  18      266.74      244.92    452.37 o
  -9  11  18      150.54      -62.38    388.43 o
  -7  11  18      169.84      959.07    561.31 o
  -5  11  18       16.28       -5.20    499.41 o
  -3  11  18       20.08     -927.47    940.09 o
 -14  12  18       10.63      131.13    501.77 o
 -12  12  18       14.27      151.37    491.88 o
 -10  12  18      411.09      449.82    481.69 o
  -8  12  18      253.57      417.47    461.87 o
  -6  12  18       66.95      182.48    462.02 o
  -4  12  18     3121.91     2169.03    691.83 o
  -2  12  18     4909.36     3856.51    725.83 o
   0  12  18      602.14      331.85    521.02 o
 -11  13  18       53.74      308.89    593.13 o
  -9  13  18      135.79     -287.24    469.99 o
  -7  13  18      749.78      313.72    461.63 o
  -5  13  18      873.02      788.94    475.97 o
  -3  13  18      180.16      690.61    627.78 o
  -1  13  18       22.50      166.55    625.18 o
   1  13  18      272.75     -203.48    563.65 o
   3  13  18      568.91     1545.78   1129.37 o
 -15  11  19      484.04      647.21    864.38 o
 -13  11  19     3831.95     5897.07   1470.07 o
 -11  11  19    10829.54     8012.83   1520.54 o
 -12  12  19      278.04      402.56    653.06 o
 -10  12  19      527.26      297.94    630.62 o
  -8  12  19      848.71      977.94   1022.11 o
  -6  12  19      872.21     -151.42    990.56 o
  -5  13  19     4576.71     4696.21   1145.57 o
  -3  13  19     6810.25     5288.42    904.04 o
 
