# Supplementary material for: Observation of a re-entrant phase transition in the molecular complex tris(μ2-3,5-diiso­propyl-1,2,4-triazolato-κ2 N 1:N 2)trigold(I) under high pressure
Source: IUCrJ. 2016 Aug 18;3(Pt 5):367–76. doi: 10.1107/S2052252516013129 (PMC5391858; doi:10.1107/S2052252516013129)
Supplement: Supplementary file 5 [file m-03-00367-0.41GPa_Au3triazole-FORM-Isup5.hkl]

#
# h,k,l, Fc-squared, Fo-squared, sigma(Fo-squared) and status flag
#
data_shelx
_shelx_title ' Bath1498_0m in C2/c'
_shelx_refln_list_code          4
_shelx_F_calc_maximum     1259.75
_exptl_crystal_F_000      3888.00
_reflns_d_resolution_high  0.7000
 
loop_
 _symmetry_equiv_pos_as_xyz
 'x, y, z'
 '-x, y, -z+1/2'
 'x+1/2, y+1/2, z'
 '-x+1/2, y+1/2, -z+1/2'
 '-x, -y, -z'
 'x, -y, z-1/2'
 '-x+1/2, -y+1/2, -z'
 'x+1/2, -y+1/2, z-1/2'
 
_cell_length_a    24.6414
_cell_length_b    13.7018
_cell_length_c    17.5317
_cell_angle_alpha  90.000
_cell_angle_beta   97.572
_cell_angle_gamma  90.000
 
_shelx_F_squared_multiplier     1.000
 
loop_
 _refln_index_h
 _refln_index_k
 _refln_index_l
 _refln_F_squared_calc
 _refln_F_squared_meas
 _refln_F_squared_sigma
 _refln_observed_status
   2   2   0     9410.94     9912.37    715.76 o
   1   3   0   165112.56   156248.00   5668.81 o
   3   3   0   217758.77   180451.44   6481.81 o
   0   4   0   402857.25   361493.13  33141.46 o
   2   4   0   115406.55   111288.55   3389.83 o
   4   4   0    33486.93    29672.03   1219.62 o
   1   5   0   483032.22   442841.66  17939.54 o
   3   5   0   114514.73   118871.80   3306.80 o
   5   5   0    23274.76    25609.51   2154.45 o
   0   6   0   583002.44   550125.50  27306.59 o
   2   6   0   230425.33   204546.05   4930.02 o
   4   6   0    11240.52    12690.51    512.67 o
   6   6   0     9187.46     7656.62   1090.05 o
   1   7   0     6111.65     6706.37    286.08 o
   3   7   0    18839.43    19763.78    527.60 o
   5   7   0    75695.42    70309.45   2188.66 o
   7   7   0   236703.92   241526.70  14191.38 o
   0   8   0    66502.82    68527.95   2457.40 o
   2   8   0   108961.41   108939.05   2773.45 o
   4   8   0   216369.61   228741.77   6252.14 o
   6   8   0   221097.00   252281.61   8534.06 o
   1   9   0   190913.25   178744.30   5150.77 o
   3   9   0   127849.03   128497.97   3073.01 o
   5   9   0    67865.16    69824.66   2079.32 o
   7   9   0    25632.02    30743.87   2245.52 o
   0  10   0    23769.28    27196.25   2181.12 o
   2  10   0     7375.11     8666.17    479.43 o
   4  10   0      187.11      632.22    378.32 o
   6  10   0      796.85     1454.01    292.16 o
   8  10   0    16364.60    21295.64   1780.16 o
   1  11   0     7887.19     7930.94    457.94 o
   3  11   0     8614.29     8860.67    505.07 o
   5  11   0     3076.25     2729.89    274.88 o
   7  11   0     1231.63     1790.96    593.52 o
   0  12   0      868.75      581.55    326.13 o
   2  12   0      963.79      978.38    224.00 o
   4  12   0     9573.94     9761.77    484.05 o
   6  12   0     3457.68     3509.76    310.14 o
   8  12   0     5804.13     7625.74   1054.65 o
   1  13   0    42669.59    41708.55   2064.08 o
   3  13   0    24497.92    26440.28   1037.12 o
   5  13   0     3713.22     3444.21    370.30 o
   7  13   0      241.10     -346.85    346.85 o
   9  13   0     2357.07     2049.16    512.87 o
   0  14   0     1472.25      838.39   1563.73 o
   2  14   0    11501.92    11166.36    613.31 o
   4  14   0    47535.80    46013.60   1813.65 o
   6  14   0    43044.33    45626.43   1861.27 o
   8  14   0     7162.26     9070.72   1232.63 o
   1  15   0      445.04      254.81    495.25 o
   3  15   0     2868.53     2750.02    400.70 o
   5  15   0    19995.62    20149.13    921.61 o
   7  15   0    29123.08    32832.59   1985.71 o
   9  15   0    24381.54    11071.23   3756.08 o
   0  16   0    42572.19    38629.08   2523.95 o
   2  16   0    21569.89    20946.32   1453.17 o
   4  16   0     2356.45     2724.36    324.51 o
   6  16   0       50.62     -114.72    297.28 o
   8  16   0      752.99      851.08    811.72 o
   1  17   0    29955.19    27767.05   1897.78 o
   3  17   0    14884.71    14201.59    808.04 o
   5  17   0     2422.75     2475.10    440.77 o
   7  17   0        7.10      126.66    433.33 o
   0  18   0     7933.68     7462.92    662.36 o
   2  18   0     1032.38     1309.78    428.75 o
   4  18   0     4469.58     4901.09    498.04 o
   6  18   0    12966.67    14224.22    913.62 o
   8  18   0     8203.19     5785.20   2029.09 o
   1  19   0     2689.19     3417.45    497.19 o
   3  19   0      218.57      410.85    631.38 o
   5  19   0      174.83      222.14    480.21 o
   7  19   0     1149.53     1208.30    814.16 o
   0   2   1    27301.28    28056.45    757.05 o
   2   2   1     3655.51     2639.76    446.53 o
  -3   3   1    11392.22    15085.10    665.64 o
  -1   3   1    12211.13    17569.67    526.28 o
   1   3   1    77812.23    71880.70   2338.38 o
   3   3   1    94812.62   102486.24   5829.43 o
  -4   4   1    93780.36    88414.23   3500.77 o
  -2   4   1   258218.27   247037.80   8305.18 o
   0   4   1   719285.94   775856.25  32226.56 o
   2   4   1   870605.75   839162.13  59464.14 o
   4   4   1   506483.44   452479.59  25551.26 o
  -5   5   1     9944.88     7339.45    778.85 o
  -3   5   1   400858.50   414045.66  16468.31 o
  -1   5   1   758871.88   705172.25  32456.06 o
   1   5   1   449319.47   462948.59  19434.69 o
   3   5   1    11428.61    11028.85    502.32 o
   5   5   1     2953.55     1707.73    316.08 o
  -6   6   1   263935.91   281115.59  16439.90 o
  -4   6   1   178616.53   172352.31   5185.44 o
  -2   6   1    13425.88    13354.27    421.50 o
   0   6   1     6968.95     5138.24    182.84 o
   2   6   1     5809.21     4478.45    181.69 o
   4   6   1     3734.15     3711.37    195.44 o
   6   6   1     3209.78     4393.00    704.24 o
  -7   7   1    61345.40    69287.23   4271.38 o
  -5   7   1    14376.20    14919.58    530.74 o
  -3   7   1    56477.98    58738.45   1537.63 o
  -1   7   1    66789.48    73307.69   1975.84 o
   1   7   1     5831.48     5293.95    170.04 o
   3   7   1   199675.41   190076.34   5201.88 o
   5   7   1   195989.48   207537.56   7030.19 o
   7   7   1    48116.73    16889.21   2390.23 o
  -6   8   1    17687.08    23047.02    997.07 o
  -4   8   1     3032.38     2745.57    142.22 o
  -2   8   1      520.77      441.52    110.89 o
   0   8   1    32634.55    37048.31    962.17 o
   2   8   1    95267.31   103332.04   2747.54 o
   4   8   1    40261.52    48637.43   1224.32 o
   6   8   1       25.27      275.88    211.01 o
  -7   9   1    10227.84    10817.65   1012.97 o
  -5   9   1     2283.35     2714.86    179.52 o
  -3   9   1     6985.00     7659.15    275.90 o
  -1   9   1       34.63      247.73    148.18 o
   1   9   1    77640.74    78255.98   2029.31 o
   3   9   1   258212.19   266685.84   6785.67 o
   5   9   1   259380.39   289628.75   9285.80 o
   7   9   1    53975.79    65095.35   5192.95 o
  -8  10   1     2023.53     1998.47    643.99 o
  -6  10   1     5677.61     5459.50    349.41 o
  -4  10   1    11335.01    11602.39    853.68 o
  -2  10   1    25949.07    24614.55   1057.90 o
   0  10   1    69067.21    68655.03   2755.06 o
   2  10   1    53448.30    49364.67   2078.27 o
   4  10   1    48662.15    44940.50   1827.32 o
   6  10   1    47824.99    55858.29   2505.71 o
   8  10   1    10306.48    14805.49   1374.96 o
  -9  11   1    14825.74     6784.45    991.83 o
  -7  11   1    16638.37    19872.31   1211.06 o
  -5  11   1    41224.23    45031.61   1900.87 o
  -3  11   1    81099.20    74460.71   2685.76 o
  -1  11   1    62245.80    60501.13   2561.14 o
   1  11   1     1674.21     1748.71    231.16 o
   3  11   1    21750.51    24605.06    985.93 o
   5  11   1     8146.52     8621.16    473.31 o
   7  11   1    14031.78    16744.54   2408.60 o
  -8  12   1      988.87      919.95    642.80 o
  -6  12   1     2762.08     2597.89    547.27 o
  -4  12   1    13213.25    14068.30    629.07 o
  -2  12   1    40702.87    39732.55   2016.06 o
   0  12   1    56827.51    56538.45   2358.54 o
   2  12   1    55156.46    61708.78   3054.67 o
   4  12   1    58413.46    65083.13   2250.87 o
   6  12   1    32825.83    30500.72   1619.52 o
   8  12   1     9329.34    12756.28   1358.96 o
  -9  13   1     1692.50     3226.70    716.26 o
  -7  13   1    12246.82    15972.48   1634.67 o
  -5  13   1     5198.65     4952.03    414.18 o
  -3  13   1       25.68       -0.95    312.72 o
  -1  13   1      153.75      -44.83    605.93 o
   1  13   1    23788.63    20866.82   1041.95 o
   3  13   1   123854.58   135014.61   4676.99 o
   5  13   1   133096.86   152160.56   5584.98 o
   7  13   1    26934.16    33960.46   2036.61 o
   9  13   1      862.78    -2258.90   2258.90 o
  -8  14   1    24067.97    33229.52   2604.47 o
  -6  14   1    26699.19    29032.09   1125.79 o
  -4  14   1    10189.40    10993.79    556.37 o
  -2  14   1      529.40      828.71    465.00 o
   0  14   1     1628.74     1620.35    500.21 o
   2  14   1     3373.12     3544.58    335.75 o
   4  14   1       21.32      358.85    266.38 o
   6  14   1     3525.58     3700.71    410.67 o
   8  14   1    11208.03    15153.25   1568.67 o
  -9  15   1      204.61      492.00    525.77 o
  -7  15   1     2086.66     1908.80    782.00 o
  -5  15   1       26.30      103.38    222.22 o
  -3  15   1     8127.28     8853.80    820.90 o
  -1  15   1    17662.03    16895.79    927.48 o
   1  15   1     1703.22     1785.68    284.75 o
   3  15   1     8323.97     7767.25    500.57 o
   5  15   1    16957.42    17665.44    863.86 o
   7  15   1     1606.09     1387.75    453.37 o
  -8  16   1    10061.51    13696.25   1646.43 o
  -6  16   1    11193.39    11425.77    714.63 o
  -4  16   1     3088.25     2388.40    545.40 o
  -2  16   1     1408.81     2022.65    463.50 o
   0  16   1    10074.32     9069.65    644.47 o
   2  16   1    10441.52     9634.83    565.88 o
   4  16   1     2033.79     2092.05    376.27 o
   6  16   1      208.99       68.04    438.74 o
   8  16   1     2407.05      865.57    937.65 o
  -9  17   1     1379.47    -1142.58   3033.75 o
  -7  17   1     4848.94     5706.00    714.64 o
  -5  17   1      366.65      366.31    445.51 o
  -3  17   1     6302.75     5534.76    563.32 o
  -1  17   1    21419.07    20214.68   1115.01 o
   1  17   1    11059.26     9997.10    566.34 o
   3  17   1      237.09      648.54    303.42 o
   5  17   1      943.16      415.81    575.97 o
   7  17   1      116.62      -98.15    532.66 o
  -8  18   1     1150.06     1691.71    881.46 o
  -6  18   1      509.88      975.98    410.02 o
  -4  18   1      392.45      -25.89    253.76 o
  -2  18   1     6421.80     4608.33    732.66 o
   0  18   1    15498.12    13643.50    663.67 o
   2  18   1    15024.16    12066.03    889.46 o
   4  18   1     9787.94     9753.68    716.18 o
   6  18   1     3145.78     3253.32    846.27 o
   8  18   1      542.42    -3086.29   3086.29 o
  -7  19   1    13511.90    14440.49   1685.42 o
  -5  19   1     8048.68     8256.44    798.95 o
  -3  19   1      123.05      421.67    661.73 o
  -1  19   1     2214.82     1522.68    437.26 o
   1  19   1     1388.47     1385.60    609.31 o
   3  19   1     1010.49     1139.05    664.66 o
   5  19   1     7100.23     5251.50    971.32 o
   7  19   1     5973.12     6508.14   1100.71 o
  -1   1   2    23680.80    22382.78    601.39 o
   1   1   2    18326.07    22076.80   2784.22 o
  -3   3   2    18667.50    22764.50    824.81 o
  -1   3   2     1026.48      789.23     42.47 o
   1   3   2   199233.89   180427.09   7196.77 o
   3   3   2   263526.22   208226.09  12092.08 o
  -4   4   2    14309.20    15292.41    763.17 o
  -2   4   2   308733.75   292963.41   9736.95 o
   0   4   2    87196.33    75663.97   1984.04 o
   2   4   2    39456.07    34296.79   1015.83 o
   4   4   2    78430.34    72329.38   6362.50 o
  -5   5   2   149978.83   134693.98   4896.51 o
  -3   5   2    53819.27    63701.29   1796.29 o
  -1   5   2      455.70      482.01    116.61 o
   1   5   2   161272.55   168949.83   4463.04 o
   3   5   2   309649.72   296445.69  11767.82 o
   5   5   2   228463.02   212189.52  14592.83 o
  -6   6   2     5055.74     6358.90    509.21 o
  -4   6   2   158934.02   148217.20   4511.88 o
  -2   6   2   210001.31   206126.78   5700.40 o
   0   6   2    96461.80    88190.14   2117.75 o
   2   6   2    14313.42    15268.72    628.59 o
   4   6   2    71182.86    72927.30   2951.66 o
   6   6   2      403.83      971.85    774.85 o
  -7   7   2    59951.40    72430.17   4457.36 o
  -5   7   2   101763.46   103470.09   3154.99 o
  -3   7   2    74156.74    66675.76   2283.49 o
  -1   7   2    18547.17    15138.90    425.56 o
   1   7   2     1914.89     1239.79     83.28 o
   3   7   2    15149.01    14423.26    496.49 o
   5   7   2    12832.60    14384.48    985.98 o
  -8   8   2    22580.46    20330.09   2241.15 o
  -6   8   2     3444.51     3625.27    201.99 o
  -4   8   2   133655.28   149314.27   4446.17 o
  -2   8   2   150783.08   144895.69   4071.55 o
   0   8   2     2951.03     3267.18    133.50 o
   2   8   2   359915.50   363971.13   9637.01 o
   4   8   2   483763.34   507269.22  14150.21 o
   6   8   2   173389.00   201869.95   8618.57 o
  -7   9   2     4890.18     4854.30    668.73 o
  -5   9   2     4548.52     4184.06    284.21 o
  -3   9   2      407.74      522.20    122.96 o
  -1   9   2     8500.93     7708.79    326.37 o
   1   9   2    49749.79    49144.22   1355.91 o
   3   9   2    81883.63    82217.54   2278.68 o
   5   9   2    52808.04    52917.73   1942.44 o
   7   9   2    29573.67    31793.22   2321.14 o
  -8  10   2     2689.35     3924.44    753.45 o
  -6  10   2    31723.27    32117.01   1269.88 o
  -4  10   2   178522.03   202208.89   7534.92 o
  -2  10   2   180354.11   178230.88   8462.30 o
   0  10   2     5700.42     5204.49    348.20 o
   2  10   2   121892.64   120561.80   4560.41 o
   4  10   2   186698.88   196698.64   7358.69 o
   6  10   2    36959.54    38330.18   2482.29 o
   8  10   2    21201.02    17690.33   3283.28 o
  -9  11   2      708.17      786.38   1534.99 o
  -7  11   2      147.20     1613.40    362.55 o
  -5  11   2       57.50      300.14    203.75 o
  -3  11   2     3068.94     4121.91    353.67 o
  -1  11   2     4934.53     6157.80    398.30 o
   1  11   2      121.77      611.64    295.48 o
   3  11   2       88.43      714.03    231.46 o
   5  11   2      852.07      846.14    390.30 o
   7  11   2     1716.06     2627.74    828.06 o
  -8  12   2      442.86      653.14    658.81 o
  -6  12   2    12130.22    17018.34   1031.03 o
  -4  12   2    74407.16    73022.37   2666.29 o
  -2  12   2    55316.13    48103.97   1995.75 o
   0  12   2      187.44      372.04    390.24 o
   2  12   2    57893.17    52075.21   2106.67 o
   4  12   2   110609.20   116790.20   3918.46 o
   6  12   2    26093.54    29742.20   1978.33 o
   8  12   2     3870.30     5104.21    825.15 o
  -9  13   2     1749.25     3416.60    767.56 o
  -7  13   2     6774.18     7190.25    493.27 o
  -5  13   2     6001.65     6177.80    383.19 o
  -3  13   2      653.35      983.05    350.21 o
  -1  13   2     1673.54     1720.49    282.98 o
   1  13   2     9324.28     7932.31    539.30 o
   3  13   2    16944.03    16853.70    732.93 o
   5  13   2    13514.12    14316.70    742.41 o
   7  13   2     5637.08     4016.36   1200.58 o
  -8  14   2     3253.39     3074.36    841.77 o
  -6  14   2     1345.92     1868.26    250.03 o
  -4  14   2    23106.35    28130.23   1114.10 o
  -2  14   2    22846.66    24237.41   1576.72 o
   0  14   2      115.46      523.60    247.90 o
   2  14   2    46255.26    46365.42   1953.34 o
   4  14   2    91175.92   100055.72   3605.23 o
   6  14   2    35963.80    42016.52   1652.26 o
   8  14   2      327.05      177.73    982.72 o
  -9  15   2     2297.68     3595.23    857.76 o
  -7  15   2    12789.89    13441.14   1036.59 o
  -5  15   2    18055.47    19700.62    977.04 o
  -3  15   2     8990.41     9776.75    569.47 o
  -1  15   2     1065.42      550.73    273.66 o
   1  15   2     1433.21     1172.13    490.39 o
   3  15   2     2946.40     3754.20    353.25 o
   5  15   2      920.10     1899.59    379.74 o
   7  15   2      239.65     -668.14    668.14 o
  -8  16   2     5328.43     5292.99   1360.95 o
  -6  16   2      189.42      320.69    354.22 o
  -4  16   2     6938.30     6402.23    648.40 o
  -2  16   2    18331.73    16164.61    796.47 o
   0  16   2     6791.79     6404.93    513.71 o
   2  16   2      515.52     -185.47    394.48 o
   4  16   2     2970.34     3108.23    417.78 o
   6  16   2        8.18     -104.38    353.90 o
   8  16   2     6957.42     4630.25   1187.32 o
  -9  17   2     1848.99      825.70    595.29 o
  -7  17   2     6260.10     6613.50    699.88 o
  -5  17   2     5320.54     5556.11    423.62 o
  -3  17   2      815.98      700.57    273.57 o
  -1  17   2     1689.91     1262.75    291.44 o
   1  17   2     8273.82     5854.54    674.20 o
   3  17   2    13168.40    13040.82   1121.25 o
   5  17   2    10363.13    11048.87    719.24 o
   7  17   2     4917.21     4865.50    661.81 o
  -8  18   2     5779.32     5330.72    632.05 o
  -6  18   2     3475.80     2812.62    438.49 o
  -4  18   2        3.52     -349.99    349.99 o
  -2  18   2     2287.77     1493.44    441.43 o
   0  18   2     1085.74      981.41    344.49 o
   2  18   2      500.71      590.78    322.65 o
   4  18   2     2648.58     2492.20    404.79 o
   6  18   2      948.69      956.16    473.01 o
  -7  19   2     1682.19     1327.97    940.64 o
  -5  19   2     1704.18     1766.83    595.16 o
  -3  19   2      672.44      191.43    451.46 o
  -1  19   2       72.30      207.63    412.99 o
   1  19   2     1014.06      378.60    427.29 o
   3  19   2     1435.95     1792.52    767.45 o
   5  19   2      696.59     1184.27    675.43 o
   7  19   2       94.52       63.43    451.08 o
  -3   1   3     3792.98     1842.21    277.75 o
  -4   2   3      641.64     1112.50    177.30 o
  -2   2   3     4866.62     5792.38    190.23 o
   0   2   3        5.61      -27.13     27.13 o
   2   2   3      421.66      779.42    221.80 o
  -3   3   3   166112.70   167032.52   6226.93 o
  -1   3   3     6974.94     4702.72    132.04 o
   1   3   3     9836.26    11169.55    328.46 o
   3   3   3    65161.82    50010.98   5108.79 o
  -4   4   3   346371.88   351381.56  15872.34 o
  -2   4   3   286636.91   274104.41   7375.96 o
   0   4   3    59159.63    52000.30   1126.24 o
   2   4   3     4350.90     4655.22    195.42 o
   4   4   3   101556.84    91393.48   9232.59 o
  -5   5   3     5467.51     7214.99    371.23 o
  -3   5   3    64007.34    58251.03   1453.08 o
  -1   5   3      130.37      534.22     80.54 o
   1   5   3    70392.74    70775.09   1729.66 o
   3   5   3   167412.91   156850.39   6578.24 o
   5   5   3    13169.03    15195.04   1969.97 o
  -6   6   3    87281.41    97231.16   3725.33 o
  -4   6   3   134557.95   135592.11   3406.21 o
  -2   6   3    17258.01    14820.66    411.10 o
   0   6   3       16.07      260.72     83.49 o
   2   6   3    39527.42    35669.25    973.82 o
   4   6   3   180869.31   162310.00   5873.65 o
  -7   7   3     1062.87     2635.37    509.38 o
  -5   7   3   120318.15   129058.21   3584.73 o
  -3   7   3   318294.28   320053.97   8965.44 o
  -1   7   3    80745.52    79302.52   2002.27 o
   1   7   3    67685.27    66913.30   1728.08 o
   3   7   3   244133.53   223409.67   8229.08 o
   5   7   3    61396.96    69847.24   2593.88 o
  -8   8   3     3771.60     2807.36    533.98 o
  -6   8   3    14993.40    17139.29    751.37 o
  -4   8   3    54635.94    57280.40   1941.19 o
  -2   8   3    50306.93    56335.45   1523.77 o
   0   8   3     1451.15     1763.45    145.95 o
   2   8   3    22706.51    22716.31    647.02 o
   4   8   3    28170.61    29565.28    944.68 o
   6   8   3    18872.25    22028.64   1654.86 o
  -7   9   3    13664.39    15925.74   1322.59 o
  -5   9   3   256923.69   287970.88   8546.77 o
  -3   9   3   394591.00   423235.56  11729.81 o
  -1   9   3   103803.08   106377.83   2935.06 o
   1   9   3    33146.26    31341.90    846.36 o
   3   9   3   232767.30   246294.97   6965.75 o
   5   9   3   120262.46   129746.38   4171.92 o
   7   9   3     4562.40     4817.92    689.38 o
  -8  10   3     4295.58     7290.06    957.05 o
  -6  10   3    28741.30    35249.06   1368.98 o
  -4  10   3    18041.06    19632.42    963.65 o
  -2  10   3    13511.30    14235.47    679.15 o
   0  10   3     5219.34     5790.50    369.29 o
   2  10   3      963.79     1418.45    195.54 o
   4  10   3     3415.32     4772.29    319.68 o
   6  10   3     5146.32     7303.87    556.77 o
   8  10   3     1106.79      118.20   1956.84 o
  -9  11   3    52954.14    72388.77   6377.00 o
  -7  11   3     3012.93     3905.52    706.58 o
  -5  11   3    55512.92    61301.03   2621.74 o
  -3  11   3   144811.11   137941.42   5102.25 o
  -1  11   3    30269.23    28655.51   1515.09 o
   1  11   3    36091.01    34410.65   1725.78 o
   3  11   3   144571.84   147606.94   5411.57 o
   5  11   3    74431.51    83497.30   3397.03 o
   7  11   3     2101.38     1538.15    659.69 o
  -8  12   3     7881.07     9940.94   1197.76 o
  -6  12   3    19654.76    24576.19   1350.29 o
  -4  12   3    18178.22    19902.16    907.15 o
  -2  12   3     5935.99     6636.36    430.14 o
   0  12   3     4036.43     3629.54    490.16 o
   2  12   3     2007.73     2062.33    258.32 o
   4  12   3     1799.20     2260.94    335.43 o
   6  12   3     4790.68     5069.70    441.01 o
   8  12   3     2356.69     2429.63   2482.16 o
  -9  13   3     3734.65     4829.83   1316.34 o
  -7  13   3     8393.99     8032.01    970.43 o
  -5  13   3    95621.33   104603.08   3738.18 o
  -3  13   3   128142.28   132577.78   4692.61 o
  -1  13   3    21915.75    18138.22    948.58 o
   1  13   3     8383.99     8158.27    732.21 o
   3  13   3    65029.47    67536.48   2326.81 o
   5  13   3    40324.85    41418.15   1804.85 o
   7  13   3      851.67     1057.98    669.08 o
  -8  14   3       42.76     -206.47    402.35 o
  -6  14   3     2531.20     2675.63    370.57 o
  -4  14   3     4788.59     5433.86    556.29 o
  -2  14   3     5212.97     6118.19    516.35 o
   0  14   3      114.80     -337.42    337.42 o
   2  14   3     3444.73     3913.61    459.16 o
   4  14   3     7121.83     8017.41    518.67 o
   6  14   3     9536.44    12019.55    773.89 o
   8  14   3     3568.22     1122.99   1700.96 o
  -9  15   3     9486.65    14735.07   2281.32 o
  -7  15   3        4.30      131.96    330.11 o
  -5  15   3    15519.18    17696.26    772.08 o
  -3  15   3    26822.86    26823.34   1154.58 o
  -1  15   3     3990.11     3760.28    389.82 o
   1  15   3     9084.39     8653.34    526.89 o
   3  15   3    24520.72    24639.93   1664.34 o
   5  15   3     8736.62     8421.24    667.30 o
   7  15   3      113.73       79.52    464.43 o
  -8  16   3      399.56      167.68    523.19 o
  -6  16   3     4093.12     4164.98    380.05 o
  -4  16   3     7878.31     7799.81    496.94 o
  -2  16   3     6160.88     6538.80    455.43 o
   0  16   3      812.19     1229.26    275.28 o
   2  16   3     1423.42      891.29    498.25 o
   4  16   3     6956.85     7732.12    588.49 o
   6  16   3     7561.32     6946.41   1233.99 o
   8  16   3     2873.11     3677.28   3375.22 o
  -9  17   3     5331.44     1631.30    675.11 o
  -7  17   3     2089.34     1624.29    651.83 o
  -5  17   3      285.45       20.88    334.95 o
  -3  17   3     2390.96     2493.41    393.39 o
  -1  17   3       74.93      687.55    256.05 o
   1  17   3     4564.07     4393.56    387.36 o
   3  17   3     5258.08     5999.82    534.54 o
   5  17   3      157.31     -104.66    332.30 o
   7  17   3     3000.49     3667.77    818.90 o
  -8  18   3     2723.19     3172.08    538.35 o
  -6  18   3     6155.74     6053.63    942.15 o
  -4  18   3     7426.02     7024.27    693.70 o
  -2  18   3     3897.02     3607.20    586.43 o
   0  18   3      893.14     1141.32    329.92 o
   2  18   3      142.69      200.16    351.04 o
   4  18   3     2702.96     2611.77    536.62 o
   6  18   3     3749.53     5115.67    792.36 o
  -7  19   3       56.14     -217.70    967.11 o
  -5  19   3      432.53      928.67    471.83 o
  -3  19   3      828.29      418.29    403.09 o
  -1  19   3        9.70     -270.60    416.75 o
   1  19   3      373.83     -142.18    400.31 o
   3  19   3      331.78       56.58    540.72 o
   5  19   3      228.90      185.85    885.34 o
  -4   0   4    22471.94    15699.34    845.00 o
  -2   0   4   638514.63   489642.63  58823.31 o
  -3   1   4      859.28      850.64     60.20 o
  -1   1   4    70457.99    53951.12   1324.95 o
   1   1   4   115020.20   100426.45   5310.12 o
  -4   2   4    86011.05    89657.95   3783.81 o
  -2   2   4     4434.64     3779.20    111.76 o
   0   2   4    34976.56    28241.82    714.48 o
   2   2   4    17647.63    14678.79   1207.50 o
  -5   3   4   109901.98   132533.98   8633.54 o
  -3   3   4   287678.06   271930.59   8201.55 o
  -1   3   4   111594.13   109541.10   2659.39 o
   1   3   4    85526.80    77263.42   2219.86 o
   3   3   4      293.46      421.73    193.38 o
  -6   4   4    70580.02    43078.27   3953.07 o
  -4   4   4   114248.09   105081.80   3052.25 o
  -2   4   4      151.57       -1.71     49.45 o
   0   4   4   204405.22   204011.75   4596.65 o
   2   4   4   235376.97   240876.50   7539.83 o
   4   4   4     4808.88     4727.93    827.39 o
  -5   5   4   194210.94   200527.50   6461.69 o
  -3   5   4   324370.97   323958.09   7945.09 o
  -1   5   4   298117.34   278367.47   7267.71 o
   1   5   4   136965.11   138239.33   2882.32 o
   3   5   4      623.51      251.37    107.53 o
   5   5   4    34986.54    56446.21   5936.18 o
  -6   6   4      592.16      503.70    165.49 o
  -4   6   4    39423.45    39888.18    941.32 o
  -2   6   4      385.15      -23.98    310.91 o
   0   6   4   206643.19   201412.77   4837.63 o
   2   6   4   339419.94   331177.41   8420.94 o
   4   6   4   121382.54   114654.72   4159.61 o
  -7   7   4    87927.91   103021.98   3753.46 o
  -5   7   4     1373.69     1260.04     99.61 o
  -3   7   4     4421.78     4696.85    180.90 o
  -1   7   4      114.38      267.50     74.20 o
   1   7   4    18204.46    17860.42    459.09 o
   3   7   4    50698.83    48163.17   1527.88 o
   5   7   4   104423.27   106355.16   3781.59 o
  -8   8   4     8623.91     8545.61    810.72 o
  -6   8   4   242575.00   259531.00   6824.67 o
  -4   8   4   511462.91   527549.44  14901.55 o
  -2   8   4   354361.00   371133.56   9051.78 o
   0   8   4    40586.65    41250.86   1063.92 o
   2   8   4     7745.02     6043.82    230.88 o
   4   8   4     7923.71     8142.71    365.42 o
   6   8   4    12484.68    14226.80    915.18 o
  -9   9   4    12185.03    13934.25   2863.02 o
  -7   9   4    47584.58    49438.68   1666.00 o
  -5   9   4    95987.66    96232.77   2583.19 o
  -3   9   4   135606.02   124492.65   3613.57 o
  -1   9   4   129586.26   120173.00   3246.64 o
   1   9   4    54682.14    47906.83   1520.59 o
   3   9   4     8614.38     9612.55    363.22 o
   5   9   4     1834.93     2324.75    299.23 o
   7   9   4     1721.33     1155.72   1864.91 o
  -8  10   4    40619.86    52921.36   2616.36 o
  -6  10   4    19332.42    21954.13    873.04 o
  -4  10   4   106771.45   115423.58   5306.99 o
  -2  10   4    50275.84    45096.29   1640.99 o
   0  10   4     6928.95     7306.21    376.54 o
   2  10   4    87778.37    85699.98   2903.77 o
   4  10   4    73504.41    78505.20   2850.36 o
   6  10   4    12009.43    13439.03    869.33 o
  -9  11   4     4659.98     6935.56   1571.30 o
  -7  11   4     1610.45     3453.63    319.35 o
  -5  11   4      791.21      628.80    336.19 o
  -3  11   4     2660.02     2686.19    248.04 o
  -1  11   4     2484.66     1901.22    238.85 o
   1  11   4     6738.77     7613.70    504.29 o
   3  11   4     6090.03     6799.53    390.95 o
   5  11   4     1313.32      850.08    422.59 o
   7  11   4       88.77     -133.52    483.41 o
  -8  12   4    11347.52    13596.35    885.33 o
  -6  12   4    15676.44    17856.67   1020.23 o
  -4  12   4    92189.48    89409.30   4149.34 o
  -2  12   4    52581.73    52708.46   2414.71 o
   0  12   4        4.00      228.45    675.23 o
   2  12   4    24482.93    23288.42   1018.72 o
   4  12   4    25923.89    24614.97   1133.91 o
   6  12   4     5667.76     6728.00    538.68 o
   8  12   4      479.69      682.92   2324.56 o
  -9  13   4      259.76      638.83    689.87 o
  -7  13   4     1931.58     1823.40    277.41 o
  -5  13   4    13346.74    12432.88    783.51 o
  -3  13   4    29381.69    30788.01   1241.51 o
  -1  13   4    26843.36    27103.78   2407.71 o
   1  13   4    15278.23    15269.95    764.10 o
   3  13   4     2282.68     2277.40    568.25 o
   5  13   4      809.26     1422.73    320.79 o
   7  13   4     3914.93     5122.64    939.57 o
 -10  14   4     4379.64    -1746.71   2784.22 o
  -8  14   4     1683.67     1181.38    848.46 o
  -6  14   4    53689.75    62203.54   2889.59 o
  -4  14   4   111874.83   103682.56   4380.06 o
  -2  14   4    51969.77    49981.29   2177.28 o
   0  14   4     1103.54     1016.20    274.09 o
   2  14   4     5022.23     4413.49    569.53 o
   4  14   4     1345.77     2099.21    390.69 o
   6  14   4     2067.63     1550.26    388.99 o
   8  14   4     4922.58     5226.99   3204.48 o
  -9  15   4    16726.25    21758.82   2661.48 o
  -7  15   4     8097.93     8558.76    773.20 o
  -5  15   4     1751.06     2036.33    263.57 o
  -3  15   4       73.19      287.33    239.02 o
  -1  15   4     1192.56     1144.55    522.73 o
   1  15   4       46.21      254.94    256.37 o
   3  15   4     5481.20     5208.56    581.19 o
   5  15   4    18808.98    18453.63   1034.51 o
   7  15   4    17888.69    16795.27   1695.35 o
  -8  16   4     7061.49     7596.93   1008.46 o
  -6  16   4       18.98     -143.02    397.09 o
  -4  16   4      818.75      216.15    542.97 o
  -2  16   4     1204.47     1366.80    340.64 o
   0  16   4    18602.77    16557.66    819.97 o
   2  16   4    26230.79    23564.08   1050.31 o
   4  16   4     8999.77    10625.24    725.56 o
   6  16   4       10.04     -391.03    478.59 o
   8  16   4     1078.19     1234.51   3270.15 o
  -9  17   4      318.89    -1134.12   1134.12 o
  -7  17   4     2936.98     3073.13   1033.58 o
  -5  17   4     9930.82     9102.11    590.70 o
  -3  17   4    19056.54    16667.92    924.95 o
  -1  17   4    18678.74    16546.04    779.67 o
   1  17   4     9386.67     8303.07    524.63 o
   3  17   4     1033.32     1086.37    524.45 o
   5  17   4      697.06      338.40    360.73 o
   7  17   4     2492.54      581.36   2567.53 o
  -8  18   4     1132.64      985.35    612.28 o
  -6  18   4     5411.29     5176.94    470.43 o
  -4  18   4     5540.82     4953.89    725.09 o
  -2  18   4      138.12     -218.25    250.30 o
   0  18   4     3517.22     2857.93    320.93 o
   2  18   4     2647.43     2103.94    417.26 o
   4  18   4      267.17      681.84    358.62 o
   6  18   4     5323.22     5481.18    744.97 o
  -7  19   4       14.07     -898.02    920.70 o
  -5  19   4      296.62     1012.22   1057.05 o
  -3  19   4     1121.09      829.74    698.40 o
  -1  19   4     1996.27     2045.89    532.72 o
   1  19   4      703.39      402.90    439.42 o
   3  19   4      231.22     -461.59    461.59 o
   5  19   4     1029.16     1755.47    930.94 o
  -5   1   5    69255.83    60953.14   2130.10 o
  -3   1   5   126726.26   117237.99   3291.30 o
  -1   1   5  1279314.75  1138721.50 136492.67 o
   1   1   5  1586979.25  1258246.25 150715.84 o
   3   1   5   284629.47   230232.05  15597.10 o
  -4   2   5    24487.77    23341.10    675.07 o
  -2   2   5     4990.99     4059.73    124.98 o
   0   2   5    51225.72    53555.19   1355.54 o
   2   2   5    17945.83    17295.20    968.90 o
  -5   3   5   553456.75   547613.88  29472.41 o
  -3   3   5   130545.43   132123.55   2811.83 o
  -1   3   5    16594.85    14640.21    322.50 o
   1   3   5     7734.75     8614.57    242.16 o
   3   3   5    17872.99    17706.86   1125.70 o
  -6   4   5    68284.53    78350.48   3739.14 o
  -4   4   5   370833.78   363655.47   9300.05 o
  -2   4   5   549166.13   518521.19  18371.92 o
   0   4   5   750182.75   720300.06  25002.42 o
   2   4   5   427786.78   412645.50  15385.37 o
   4   4   5   175889.48   114731.06  14157.52 o
  -7   5   5      264.94      568.94    299.27 o
  -5   5   5      344.67     -197.83    197.83 o
  -3   5   5   112851.22    94643.73   2115.57 o
  -1   5   5   480187.94   474602.09  13728.79 o
   1   5   5   625618.38   576864.25  16320.31 o
   3   5   5   188519.14   177175.05   5217.55 o
   5   5   5     3168.54     1418.38    696.06 o
  -6   6   5   104395.95   107965.70   3500.30 o
  -4   6   5    14565.45    16318.10    444.71 o
  -2   6   5      851.22      752.10    112.30 o
   0   6   5     7943.18     7208.08    234.30 o
   2   6   5     1346.25     2443.61    134.83 o
   4   6   5    46245.75    46618.85   1635.18 o
  -7   7   5    57640.50    63246.57   1984.29 o
  -5   7   5   142028.45   149325.47   3477.56 o
  -3   7   5    73697.92    66304.27   1476.74 o
  -1   7   5     1184.45     1028.39    108.46 o
   1   7   5    23945.35    24685.32    666.74 o
   3   7   5     1540.27     1491.59    127.84 o
   5   7   5    38031.71    34239.02   1486.79 o
  -8   8   5    25680.05    29352.78   1264.00 o
  -6   8   5     1091.61     1219.34    121.41 o
  -4   8   5    15984.71    15923.89    465.51 o
  -2   8   5    39536.54    38712.78   1011.11 o
   0   8   5    35458.99    32739.11    913.33 o
   2   8   5    24806.98    28903.13    805.54 o
   4   8   5     2482.62     2539.76    203.13 o
   6   8   5     8830.60    11348.43   1052.58 o
  -9   9   5    14941.29    10712.27   2490.82 o
  -7   9   5    35471.81    41872.23   1332.27 o
  -5   9   5   147198.08   158835.47   4406.06 o
  -3   9   5   136118.70   135700.70   3910.40 o
  -1   9   5    48566.50    49137.85   1329.58 o
   1   9   5    11939.35    11152.86    407.91 o
   3   9   5     9093.93    10382.27    424.38 o
   5   9   5    35033.02    38711.29   1440.61 o
   7   9   5    25267.28    25268.15   3861.14 o
  -8  10   5    10456.77    11455.73    713.66 o
  -6  10   5    36372.80    38357.76   1305.05 o
  -4  10   5    45111.37    38213.64   1330.06 o
  -2  10   5    61070.80    57611.82   1779.38 o
   0  10   5    70741.71    75645.35   2385.73 o
   2  10   5    32206.73    31283.25   1029.52 o
   4  10   5    16471.12    17327.94    716.31 o
   6  10   5    18673.21    19697.53   1685.08 o
  -9  11   5    86977.85   127413.38   7881.41 o
  -7  11   5    24540.61    26795.98   1032.75 o
  -5  11   5       54.48       94.72    231.59 o
  -3  11   5        9.94     -291.48    393.39 o
  -1  11   5    12962.59    11733.13    657.05 o
   1  11   5    33938.67    34436.91   1741.71 o
   3  11   5    21095.02    20584.53    917.91 o
   5  11   5    13659.73    14388.77    800.29 o
   7  11   5    13494.27    14393.92   3112.55 o
 -10  12   5     2940.21      249.53   2600.36 o
  -8  12   5     7376.82     7482.24    555.07 o
  -6  12   5    19546.10    16899.66   1296.19 o
  -4  12   5    41940.46    47738.41   1768.06 o
  -2  12   5    63731.71    66984.27   2844.72 o
   0  12   5    64563.96    66085.64   2767.01 o
   2  12   5    48798.79    51387.63   2134.57 o
   4  12   5    36371.36    38302.97   1502.44 o
   6  12   5    13693.39    12101.38    746.50 o
   8  12   5     1899.00    -2153.83   2153.83 o
  -9  13   5      482.95      696.54    863.76 o
  -7  13   5    27648.80    33864.98   1405.97 o
  -5  13   5    91664.89    92476.13   3296.89 o
  -3  13   5    74383.99    73078.92   2666.04 o
  -1  13   5    17107.59    14113.81    825.26 o
   1  13   5     3286.21     2792.77    324.33 o
   3  13   5    12288.37    14012.28    926.83 o
   5  13   5    31767.95    31510.33   2445.26 o
   7  13   5    13976.86     9283.34   3608.94 o
 -10  14   5    15560.53     8326.41   3362.08 o
  -8  14   5    25188.99    29512.57   1858.61 o
  -6  14   5    15945.33    15950.75    719.83 o
  -4  14   5     2704.02     3025.43    292.97 o
  -2  14   5      661.00      443.24    259.08 o
   0  14   5     2338.32     1810.86    406.80 o
   2  14   5      403.39      262.63    366.89 o
   4  14   5     3872.84     4316.37    465.45 o
   6  14   5    13954.79    14381.09   1161.05 o
   8  14   5    15501.11    11583.42   3348.95 o
  -9  15   5     4295.49     7023.95   1300.65 o
  -7  15   5     1569.61     1412.38    285.02 o
  -5  15   5    11026.45    12431.09    706.57 o
  -3  15   5     2644.91     2547.76    299.98 o
  -1  15   5     4394.34     4874.35    433.45 o
   1  15   5    11498.93    10993.79    788.89 o
   3  15   5     1870.14     2026.87    502.45 o
   5  15   5     1369.54     1642.18    376.97 o
   7  15   5     1618.82     4255.14   3335.82 o
  -8  16   5     6713.65     6617.17    679.79 o
  -6  16   5     3082.46     2846.69    435.31 o
  -4  16   5       25.99     -242.37    305.95 o
  -2  16   5     6958.92     6777.76    544.06 o
   0  16   5    11816.54     9966.62    581.11 o
   2  16   5     4595.11     5590.10    556.71 o
   4  16   5      249.29      214.37    361.81 o
   6  16   5     5120.32     5039.02    703.36 o
  -9  17   5      488.44     -809.94   1762.36 o
  -7  17   5     1438.84     1075.90    383.66 o
  -5  17   5     1652.46     2046.11    304.66 o
  -3  17   5      857.15      957.59    273.17 o
  -1  17   5    14649.04    13826.23    787.17 o
   1  17   5    20033.76    19610.68   1063.89 o
   3  17   5     5190.99     5315.87    544.06 o
   5  17   5       38.67      527.90    376.26 o
   7  17   5     1703.18     4307.67   3637.88 o
  -8  18   5        7.43      171.57    625.55 o
  -6  18   5     1226.50      937.80    271.95 o
  -4  18   5     6775.66     5565.08    431.50 o
  -2  18   5    14446.08    14254.17   1068.28 o
   0  18   5    17162.15    15505.28    817.65 o
   2  18   5     9317.06     9841.20    715.89 o
   4  18   5     2534.47     2507.09    665.68 o
   6  18   5      102.14      216.70    528.87 o
  -5  19   5    11718.99     9281.57   1230.22 o
  -3  19   5     1700.82     2532.83    454.59 o
  -1  19   5     1359.23     1435.41    454.77 o
   1  19   5     2802.82     2282.36    499.99 o
   3  19   5       34.47      696.99    506.92 o
  -6   0   6   217441.11   192778.22  12564.99 o
  -4   0   6    54865.36    50574.35   1870.84 o
  -2   0   6  1250580.75  1084718.13 130031.16 o
   2   0   6  1086755.50   988754.38 118579.07 o
  -5   1   6    73781.98    76240.73   2964.88 o
  -3   1   6    26613.41    21566.80    620.99 o
  -1   1   6   104624.08   100619.58   2676.84 o
   1   1   6   118805.37   122295.16   4095.70 o
   3   1   6    21396.12    21635.37   1457.27 o
  -6   2   6   771154.13   816303.06  76119.65 o
  -4   2   6   207086.09   212560.31   6057.27 o
  -2   2   6    14980.97    15883.44    370.09 o
   0   2   6   152463.77   140801.19   3717.02 o
   2   2   6    40049.17    46118.43   2058.20 o
  -7   3   6    16030.71     6448.37    735.46 o
  -5   3   6     2274.92     2762.25    196.34 o
  -3   3   6    42330.76    36554.04    851.55 o
  -1   3   6   168371.63   171691.47   4181.33 o
   1   3   6   160395.11   152192.44   3963.30 o
   3   3   6   170718.00   128831.02   7188.45 o
  -6   4   6   265744.09   258309.27   9212.53 o
  -4   4   6    14989.45    16040.52    388.53 o
  -2   4   6   140035.36   134792.34   2949.66 o
   0   4   6   252540.69   235658.38   5199.79 o
   2   4   6    52771.06    51225.58   1377.80 o
   4   4   6    26351.31    26391.06   2593.79 o
  -7   5   6    64005.02    67480.38   2914.32 o
  -5   5   6     6438.32     6841.10    233.50 o
  -3   5   6    25479.95    23867.07    582.38 o
  -1   5   6   179358.97   166893.97   4001.70 o
   1   5   6   265891.16   259734.64   5808.56 o
   3   5   6   169958.14   160527.53   5198.68 o
  -8   6   6      559.08      -22.22    356.99 o
  -6   6   6     7543.16     7432.84    268.21 o
  -4   6   6    51405.90    51342.26   1129.08 o
  -2   6   6   214085.67   208703.09   5433.88 o
   0   6   6   352655.53   340943.38   8108.31 o
   2   6   6    77273.82    76883.23   1841.09 o
   4   6   6      193.86      249.87    179.83 o
  -7   7   6   171881.44   198804.48   5857.55 o
  -5   7   6   109760.83   107527.63   2447.49 o
  -3   7   6    50201.08    52279.63   1199.28 o
  -1   7   6     8803.63     9112.51    379.51 o
   1   7   6     2571.31     2357.78    163.50 o
   3   7   6     1291.91     1387.44    120.19 o
   5   7   6    12784.12    13311.83    880.72 o
  -8   8   6    44441.49    49013.59   1636.50 o
  -6   8   6   101016.20   106118.57   2661.47 o
  -4   8   6    45438.00    42804.14   1137.07 o
  -2   8   6     6258.80     5899.60    256.02 o
   0   8   6    22484.72    21559.92    696.36 o
   2   8   6   163526.23   180685.70   4563.63 o
   4   8   6   245972.09   313713.31   9089.35 o
   6   8   6   169492.84   185237.58  12144.99 o
  -9   9   6       30.39      529.71    341.39 o
  -7   9   6     7078.69     7500.13    370.87 o
  -5   9   6    21281.25    22342.63    898.39 o
  -3   9   6    56941.79    52003.05   1484.37 o
  -1   9   6    89987.19    87804.87   2354.82 o
   1   9   6   131025.49   134925.72   3484.57 o
   3   9   6   101273.02   104694.13   3060.19 o
   5   9   6    49286.40    57820.80   2684.36 o
   7   9   6    20128.39    23679.04   3742.94 o
 -10  10   6    26876.34     1024.33   1405.25 o
  -8  10   6    11097.65    13343.77    599.28 o
  -6  10   6     4386.26     3110.98    400.82 o
  -4  10   6    17280.25    19903.21    766.26 o
  -2  10   6    36564.58    36231.14   1178.32 o
   0  10   6    17065.09    16504.36    653.59 o
   2  10   6     2722.91     3187.87    309.99 o
   4  10   6    21278.09    25526.98    965.02 o
   6  10   6     7353.80      734.33   6277.64 o
  -9  11   6      170.46     -384.25    532.00 o
  -7  11   6      410.87      -97.69    295.85 o
  -5  11   6      827.21      611.80    246.13 o
  -3  11   6     3108.59     3757.69    310.24 o
  -1  11   6     8000.92     8610.78    502.09 o
   1  11   6     2131.34     1882.82    334.89 o
   3  11   6     3253.79     2876.01    281.75 o
   5  11   6     3712.90     4305.18    392.77 o
   7  11   6     1058.35       26.27   2075.04 o
 -10  12   6    16533.38    18701.58   3939.94 o
  -8  12   6     2673.83     3034.02    402.22 o
  -6  12   6      259.89      286.90    269.91 o
  -4  12   6      421.59       56.55    250.89 o
  -2  12   6     2852.18     2299.54    256.08 o
   0  12   6      693.09     1034.45    503.67 o
   2  12   6     5507.60     5426.48    488.82 o
   4  12   6    26773.91    24597.41   1066.44 o
   6  12   6     8136.96     5340.42   1458.54 o
  -9  13   6     1797.09     3114.22    842.03 o
  -7  13   6     1909.17     2386.37    314.77 o
  -5  13   6        1.82      -42.78    202.55 o
  -3  13   6     6455.43     6435.29    485.22 o
  -1  13   6    18448.79    19001.37   1113.33 o
   1  13   6    27544.09    25765.17   1095.69 o
   3  13   6    22259.18    23412.71   1311.08 o
   5  13   6     8106.18     8705.49    619.41 o
   7  13   6      690.45     -774.85   2574.09 o
 -10  14   6      566.21     3060.02   3296.42 o
  -8  14   6     6420.17     6508.46   1154.11 o
  -6  14   6    20263.48    21092.88    885.13 o
  -4  14   6    11351.48     9771.34    571.13 o
  -2  14   6      691.05      382.99    317.22 o
   0  14   6      751.25      789.08    248.99 o
   2  14   6    16191.26    16163.13    905.16 o
   4  14   6    50633.99    54236.10   2216.84 o
   6  14   6    34062.46    39813.27   2367.61 o
  -9  15   6    18924.88    24439.87   2178.62 o
  -7  15   6    32315.24    34476.47   1950.55 o
  -5  15   6    25759.74    27964.24   1110.81 o
  -3  15   6     6332.96     5957.60    428.03 o
  -1  15   6       19.04      -81.47    287.28 o
   1  15   6      676.14      395.81    519.97 o
   3  15   6       55.11      751.53    369.35 o
   5  15   6     4427.77     4847.31    546.95 o
   7  15   6     9328.52    13592.79   3966.21 o
  -8  16   6       27.88      530.98    336.34 o
  -6  16   6      326.51     -121.80    364.33 o
  -4  16   6     1883.44     1323.29    302.80 o
  -2  16   6    18006.24    16609.08    822.45 o
   0  16   6    27896.49    26233.33   1464.97 o
   2  16   6     9639.61    10265.11    719.72 o
   4  16   6      523.41      679.12    373.44 o
   6  16   6       10.08     -418.75    418.75 o
  -9  17   6      891.49      948.18    564.89 o
  -7  17   6     1133.54      986.38    562.65 o
  -5  17   6       25.76     -125.11    394.59 o
  -3  17   6     4981.95     3965.40    377.83 o
  -1  17   6    17295.94    15734.59    902.30 o
   1  17   6    21447.94    19811.35   1089.55 o
   3  17   6    13567.92    12811.44    846.23 o
   5  17   6     4275.24     3213.17   1659.58 o
   7  17   6      521.16      197.00   3191.35 o
  -8  18   6     8923.91     8520.81   1129.78 o
  -6  18   6    12742.24    11595.09   1040.06 o
  -4  18   6     3425.29     3581.88    392.44 o
  -2  18   6      802.52      711.64    441.55 o
   0  18   6     4634.09     5215.38    735.42 o
   2  18   6      508.79      461.43    465.03 o
   4  18   6     2208.98     1720.17    648.74 o
   6  18   6     5442.96     4766.65   1917.44 o
  -1  19   6     1357.23     1439.91    439.03 o
  -5   1   7   118394.47   115644.97   3308.17 o
  -3   1   7    44006.33    39964.73   1057.58 o
  -1   1   7   259265.41   245842.20   6799.32 o
   1   1   7   311559.06   279241.59   9556.49 o
   3   1   7    39380.64    31108.48   2237.73 o
  -6   2   7    52682.02    51618.32   1709.79 o
  -4   2   7    51499.55    49028.51   1213.59 o
  -2   2   7    14330.19    12285.01    312.85 o
   0   2   7     2333.28     2991.38    137.12 o
   2   2   7      395.61      423.90    100.62 o
   4   2   7      328.90      415.25    183.34 o
  -7   3   7   359748.69   428221.22  20533.23 o
  -5   3   7   167177.34   156767.77   3728.52 o
  -3   3   7     1544.22     1361.97     74.19 o
  -1   3   7    40125.84    36788.57   1019.71 o
   1   3   7     6980.73     5787.29    277.05 o
   3   3   7    68232.80    66097.13   3336.50 o
  -8   4   7    21727.51    18675.32   1891.17 o
  -6   4   7    64355.84    69759.33   2032.62 o
  -4   4   7    18904.02    20910.95    492.50 o
  -2   4   7    12450.11    12943.25    485.55 o
   0   4   7   150765.55   151782.09   3393.36 o
   2   4   7   242212.13   242600.53   7029.87 o
   4   4   7   270473.50   264629.22  14699.97 o
  -7   5   7    82711.44    94545.67   3375.27 o
  -5   5   7     1241.29     1389.50     88.83 o
  -3   5   7   198255.80   188881.64   4227.62 o
  -1   5   7   279264.81   278120.38   6787.81 o
   1   5   7   119545.91   126199.64   3197.63 o
   3   5   7       26.02      131.81    122.58 o
  -8   6   7    79193.02    87680.52   3929.40 o
  -6   6   7   171036.42   183932.80   4565.51 o
  -4   6   7   131651.28   130381.75   2927.20 o
  -2   6   7    13788.14    13564.33    377.57 o
   0   6   7     1308.40     2542.30    123.65 o
   2   6   7    17687.81    17448.62    470.86 o
   4   6   7    34988.01    42604.82   1772.42 o
  -9   7   7     9943.68    10571.24   1647.03 o
  -7   7   7    24089.44    28755.65   1102.05 o
  -5   7   7      301.65      551.19     95.51 o
  -3   7   7    93289.45    89535.59   2031.40 o
  -1   7   7    70137.91    67627.05   1627.94 o
   1   7   7    14016.81    12839.13    382.68 o
   3   7   7   129634.24   142807.39   3553.33 o
   5   7   7   113387.05   124761.98   5550.66 o
  -8   8   7    18359.65    21306.97    722.02 o
  -6   8   7    18271.54    20979.90    609.96 o
  -4   8   7    16895.85    14711.08    439.60 o
  -2   8   7     4240.68     6198.09    296.64 o
   0   8   7     8959.50     8727.81    327.34 o
   2   8   7    39268.06    39417.52   1135.45 o
   4   8   7    19434.71    18878.39    664.91 o
   6   8   7     1995.65     2143.49    635.24 o
  -9   9   7    14025.67    13589.57   1183.82 o
  -7   9   7     2146.94     2870.97    296.34 o
  -5   9   7    23701.10    23245.16    724.16 o
  -3   9   7    74741.07    73215.16   1947.57 o
  -1   9   7    25393.12    24765.27    819.93 o
   1   9   7    31657.35    30003.11   1150.24 o
   3   9   7   187556.53   201294.00   5987.25 o
   5   9   7   171704.23   195912.66   8729.19 o
   7   9   7    26404.91    27395.72   4084.40 o
 -10  10   7      126.50     -191.29    509.26 o
  -8  10   7      273.17      -38.19    204.94 o
  -6  10   7      751.37      777.82    215.39 o
  -4  10   7     1474.97     1323.98    221.26 o
  -2  10   7     5108.47     5502.97    271.76 o
   0  10   7    14808.37    14231.32    616.61 o
   2  10   7    22361.82    19448.24    996.31 o
   4  10   7    20096.37    21906.27    866.00 o
   6  10   7    16909.85    12581.54   2981.22 o
  -9  11   7      120.15     -269.73    462.99 o
  -7  11   7     2935.17     2744.62    439.94 o
  -5  11   7    34867.29    32978.08   1342.31 o
  -3  11   7   102162.22    97284.14   4076.08 o
  -1  11   7    53869.36    53156.45   2032.89 o
   1  11   7      221.19     -100.76    339.83 o
   3  11   7    41486.27    44620.30   1872.27 o
   5  11   7    22917.87    26896.02   1339.12 o
   7  11   7      757.70     -315.20   2166.97 o
 -10  12   7        3.00     2245.77   2954.96 o
  -8  12   7      135.05      688.31    298.04 o
  -6  12   7      645.83      222.62    284.91 o
  -4  12   7      140.68      -58.53    208.67 o
  -2  12   7     8715.95     9628.78    649.39 o
   0  12   7    13800.56    14745.81    731.88 o
   2  12   7    10706.90    11614.59    717.11 o
   4  12   7    20347.99    24059.42   1373.25 o
   6  12   7    15842.61     3743.79   2779.97 o
  -9  13   7     1792.05     1745.46    775.52 o
  -7  13   7     1640.49     1581.62    758.40 o
  -5  13   7     3519.82     4018.32    315.98 o
  -3  13   7    14889.09    15740.89    758.85 o
  -1  13   7     1307.65     1387.92    326.95 o
   1  13   7    12635.76    12834.63    785.24 o
   3  13   7    73314.30    77528.53   3106.82 o
   5  13   7    71924.10    80245.77   3867.58 o
   7  13   7    11526.17    14958.64   3664.14 o
 -10  14   7      912.40     2009.37   3283.28 o
  -8  14   7     9858.33    12899.08   1061.11 o
  -6  14   7    16501.63    16965.80    761.41 o
  -4  14   7     9246.52    10520.85    571.67 o
  -2  14   7     2525.39     2909.71    663.64 o
   0  14   7      191.29      253.83    364.66 o
   2  14   7     2979.37     2698.43    467.63 o
   4  14   7      928.38     1124.74    574.73 o
   6  14   7       32.02      346.83    711.28 o
  -9  15   7     1812.26     2480.43   1446.01 o
  -7  15   7     1676.93     2193.55    304.10 o
  -5  15   7      782.60      963.61    234.82 o
  -3  15   7    10925.08    11056.22    619.50 o
  -1  15   7    11090.80    10265.69    542.09 o
   1  15   7       19.62      117.10    361.04 o
   3  15   7     8848.03     8943.29    667.83 o
   5  15   7    10437.94    11825.29   1311.67 o
   7  15   7      678.02    -1878.04   2836.76 o
 -10  16   7      542.02    -2876.16   3296.42 o
  -8  16   7     5988.21     4443.86   1362.73 o
  -6  16   7     9234.64     8672.82    533.36 o
  -4  16   7     5188.28     5272.79    616.74 o
  -2  16   7      206.59      614.12    444.60 o
   0  16   7     1944.04     1162.62    349.37 o
   2  16   7     5417.90     5685.93    560.78 o
   4  16   7     3475.93     3708.03    478.07 o
   6  16   7      626.19      -71.43    690.88 o
  -9  17   7     2199.33     1790.92    447.36 o
  -7  17   7     4945.61     5615.78    743.95 o
  -5  17   7      550.77     1330.57    297.51 o
  -3  17   7     3174.21     3195.80    432.00 o
  -1  17   7     8505.69     7942.93    769.15 o
   1  17   7     2021.69     1594.34    519.49 o
   3  17   7      130.65      672.48    599.12 o
   5  17   7      407.64      621.55    868.19 o
  -8  18   7     2192.61     1276.68    894.24 o
  -6  18   7     2518.39     2459.58    396.02 o
  -4  18   7      473.59      729.84    320.02 o
  -2  18   7      899.32      899.29    453.76 o
   0  18   7     4762.14     4785.79    670.86 o
   2  18   7     5988.60     5797.87    782.34 o
   4  18   7     5302.24     4916.59    993.70 o
   6  18   7     2596.27     6080.64   3598.48 o
  -6   0   8   250950.42   240299.77  11455.15 o
  -4   0   8      689.20     1146.78    178.78 o
  -2   0   8       88.46      161.36     92.87 o
   0   0   8    10869.53     9443.16    677.15 o
   2   0   8    14586.15    13366.58    852.87 o
   4   0   8     4059.92     5944.54   1221.38 o
  -7   1   8     4857.87     5641.74    302.71 o
  -5   1   8     2216.24     2195.09    133.36 o
  -3   1   8    19302.54    22105.23    560.42 o
  -1   1   8      617.29      649.92     92.88 o
   1   1   8     1878.69     3300.52    190.32 o
   3   1   8     4863.79     4715.18    405.21 o
  -8   2   8    91008.45    79143.59   9048.73 o
  -6   2   8    42808.38    50654.96   1455.28 o
  -4   2   8     1338.95     2168.44    428.71 o
  -2   2   8    33046.29    26685.23    661.18 o
   0   2   8    25825.42    25488.50    648.09 o
   2   2   8      365.49      354.52     82.83 o
   4   2   8    10798.56     9561.91   1114.15 o
  -7   3   8    43640.61    40367.75   1524.32 o
  -5   3   8   102566.34   110391.46   2639.83 o
  -3   3   8    54393.27    56566.96   1226.61 o
  -1   3   8     8711.01     8304.60    259.41 o
   1   3   8     5741.90     4397.76    279.42 o
   3   3   8    51931.53    49196.86   2434.87 o
  -8   4   8    99428.39   135250.16   7549.44 o
  -6   4   8    26007.80    28894.45    766.46 o
  -4   4   8    30732.90    33348.49    759.35 o
  -2   4   8    64982.70    59785.84   1318.03 o
   0   4   8       91.85      282.96    101.61 o
   2   4   8    49330.60    46749.76   1334.01 o
   4   4   8    26497.48    29293.01   2197.01 o
  -9   5   8     1705.61      269.23    306.46 o
  -7   5   8    61925.18    69257.84   2128.14 o
  -5   5   8   162503.53   162739.50   3449.85 o
  -3   5   8   131307.47   129636.02   2924.10 o
  -1   5   8    29636.51    27007.38    648.08 o
   1   5   8     4126.79     3450.47    147.99 o
   3   5   8    71678.61    72879.79   2160.84 o
  -8   6   8    71291.34    80638.05   3112.00 o
  -6   6   8     6665.35     6819.86    221.18 o
  -4   6   8    57391.18    58528.29   1266.80 o
  -2   6   8    99277.66    93775.68   2247.75 o
   0   6   8     2594.36     2167.70    120.61 o
   2   6   8    43250.91    45522.13   1103.31 o
   4   6   8    56806.17    67525.88   2130.27 o
  -9   7   8     5579.30     8838.12    887.85 o
  -7   7   8     2267.88     3167.28    168.03 o
  -5   7   8    30208.09    27380.75    701.95 o
  -3   7   8    36746.53    37879.89    992.67 o
  -1   7   8     4216.86     4345.17    195.71 o
   1   7   8     7186.59     6287.43    266.57 o
   3   7   8    21621.95    22161.28    611.69 o
   5   7   8    24298.80    20290.87   1293.08 o
 -10   8   8    13278.40     6947.43   2311.43 o
  -8   8   8     6086.94     6634.11    408.33 o
  -6   8   8    39440.93    39471.39   1171.93 o
  -4   8   8   185265.25   192914.34   4959.10 o
  -2   8   8   206896.95   215717.00   6097.49 o
   0   8   8     7882.18     7318.04    278.40 o
   2   8   8    91887.52    93956.09   2742.68 o
   4   8   8   163806.36   172631.86   6932.65 o
   6   8   8    40908.94    48258.57   6328.57 o
  -9   9   8    10428.03     8843.70   1380.00 o
  -7   9   8    22147.97    26436.21   1024.86 o
  -5   9   8    24542.85    27633.43    837.41 o
  -3   9   8    16244.20    16121.69    617.11 o
  -1   9   8     5918.32     7003.91    421.85 o
   1   9   8     1122.28     1332.51    266.93 o
   3   9   8    14547.36    17142.86    676.70 o
   5   9   8    13217.48    12903.93   1951.57 o
 -10  10   8    49690.24    56398.96   8503.70 o
  -8  10   8    18731.71    22352.47   1391.00 o
  -6  10   8    18848.73    21098.65    811.93 o
  -4  10   8   140175.00   130848.26   4505.00 o
  -2  10   8   118097.58   125340.34   4925.56 o
   0  10   8     1838.30     1754.48    277.27 o
   2  10   8    70898.97    71184.26   2402.54 o
   4  10   8    95804.47   102771.19   4716.74 o
   6  10   8    20095.69    24401.36   4097.54 o
  -9  11   8     2508.64     3366.32    539.25 o
  -7  11   8      670.92     1389.85    362.69 o
  -5  11   8        3.13       95.45    215.55 o
  -3  11   8        8.83      124.70    378.43 o
  -1  11   8       93.63      -13.67    320.45 o
   1  11   8     1452.35     1723.03    282.42 o
   3  11   8     1369.25     1425.83    334.17 o
   5  11   8       25.20     -179.94    547.99 o
   7  11   8      562.39      971.85   2416.50 o
 -10  12   8    18035.55    30311.27   5240.12 o
  -8  12   8     4450.86     6202.03    644.11 o
  -6  12   8     7022.72     7545.84    751.40 o
  -4  12   8    70232.74    65526.00   2583.53 o
  -2  12   8    56578.54    52648.84   2577.82 o
   0  12   8     1336.00     1610.71    417.13 o
   2  12   8    29134.45    28469.51   1322.92 o
   4  12   8    53746.81    53893.47   3903.06 o
   6  12   8    17876.54    22076.80   4163.20 o
  -9  13   8      263.76      917.15    530.56 o
  -7  13   8     4165.59     3921.62    639.21 o
  -5  13   8     8615.59     8936.56    482.08 o
  -3  13   8     6585.66     7656.71    458.76 o
  -1  13   8     1893.58     2020.06    418.98 o
   1  13   8        5.56     -329.75    329.75 o
   3  13   8     2287.46     2621.27    429.57 o
   5  13   8     5609.07     5481.24    724.48 o
 -10  14   8     1609.91      840.52   3112.55 o
  -8  14   8      377.33      243.56    457.14 o
  -6  14   8     9799.92    11328.56    581.12 o
  -4  14   8    42644.90    42674.40   1599.87 o
  -2  14   8    29576.74    31045.49   1657.28 o
   0  14   8      270.85      469.10    358.31 o
   2  14   8    17882.80    18058.64    999.77 o
   4  14   8    30963.04    35341.76   2336.60 o
   6  14   8     8531.22    13317.00   3795.48 o
  -9  15   8      697.83       97.42    652.67 o
  -7  15   8     1405.61     1442.80    275.79 o
  -5  15   8     4702.42     5298.77    477.50 o
  -3  15   8     3996.08     4126.17    364.80 o
  -1  15   8     1133.43      878.38    662.82 o
   1  15   8      497.17      992.11    397.05 o
   3  15   8     2843.39     2529.63    432.19 o
   5  15   8     3299.65     1925.15    598.33 o
  -8  16   8     6907.88     7967.22    592.90 o
  -6  16   8      281.43      557.63    236.21 o
  -4  16   8     2887.32     2625.73    433.01 o
  -2  16   8     4331.99     3915.18    440.98 o
   0  16   8        9.22       50.61    343.41 o
   2  16   8     4777.37     5847.94    575.23 o
   4  16   8     4410.64     4411.99    661.49 o
   6  16   8       45.38     2311.43   3151.95 o
  -9  17   8     1282.70      877.19   2817.06 o
  -7  17   8     5333.39     6252.03    765.39 o
  -5  17   8     7164.45     7186.82    484.15 o
  -3  17   8     4926.14     4825.45    470.23 o
  -1  17   8      641.69      920.99    438.85 o
   1  17   8      353.30      839.07    380.95 o
   3  17   8     2478.07     2835.74    689.41 o
   5  17   8     4032.29     4589.80    973.01 o
  -8  18   8     1355.04     2418.77    896.85 o
  -6  18   8      257.35      695.48    287.03 o
  -4  18   8      600.22      173.74    349.53 o
  -2  18   8     1065.06      996.70    418.47 o
   0  18   8        5.23     -351.45    351.45 o
   2  18   8      778.09      999.55    363.77 o
   4  18   8      441.78     1064.86    584.90 o
  -7   1   9    21743.74    23186.88    768.48 o
  -5   1   9     4111.26     3917.20    156.15 o
  -3   1   9     8348.84     7610.12    267.74 o
  -1   1   9   134531.78   125899.01   3815.27 o
   1   1   9   268161.72   276436.28   8600.65 o
   3   1   9    51399.30    54611.68   2291.15 o
  -8   2   9    44704.37    48869.84   1768.36 o
  -6   2   9    24218.86    28493.72    860.65 o
  -4   2   9     2272.18     3326.07    145.05 o
  -2   2   9     3542.33     3730.12    144.12 o
   0   2   9     1773.99     2899.11    148.43 o
   2   2   9    11787.58    12102.86    427.95 o
   4   2   9     8555.15     9255.62   1673.82 o
  -9   3   9     6402.54     2035.32    532.35 o
  -7   3   9    50359.80    48881.41   1573.74 o
  -5   3   9   138497.61   130405.32   3034.32 o
  -3   3   9    93487.19    89884.02   2036.13 o
  -1   3   9      235.98       20.79     86.55 o
   1   3   9     6227.81     6307.78    263.86 o
   3   3   9     2656.13     3431.27    231.82 o
  -8   4   9    14385.79    19442.65    767.32 o
  -6   4   9   151900.44   161246.47   3973.83 o
  -4   4   9   282870.22   278253.81   5656.54 o
  -2   4   9   263152.78   256421.23   6053.70 o
   0   4   9   161306.19   155062.61   3843.92 o
   2   4   9    33263.03    31714.57    940.96 o
   4   4   9       61.98      102.51    174.32 o
  -9   5   9   156253.97   142127.36   8502.67 o
  -7   5   9    42779.36    44756.98   1182.46 o
  -5   5   9      301.55      175.17     69.65 o
  -3   5   9     3045.66     3430.30    136.47 o
  -1   5   9    26306.11    26253.67    627.05 o
   1   5   9   134671.41   135919.03   3318.39 o
   3   5   9   122585.26   124180.34   3471.36 o
   5   5   9    12156.24     8312.40   2698.86 o
  -8   6   9    19872.61    23258.69    709.76 o
  -6   6   9      395.94      270.44    160.51 o
  -4   6   9    20246.29    17581.92    423.77 o
  -2   6   9     8780.21     8761.43    275.27 o
   0   6   9     1420.46     1510.60    143.86 o
   2   6   9    14982.28    14487.89    461.26 o
   4   6   9    57220.69    57547.59   1914.56 o
  -9   7   9    34010.27    40020.23   1920.76 o
  -7   7   9     4279.13     5981.21    248.89 o
  -5   7   9    92428.72    88124.48   1983.93 o
  -3   7   9   183817.84   176798.63   4613.27 o
  -1   7   9    34567.00    36255.54   1122.67 o
   1   7   9    22250.53    19549.23    559.72 o
   3   7   9    54435.78    54668.61   1637.96 o
   5   7   9     8339.44     7627.27    880.60 o
 -10   8   9    11796.07    16020.89   2968.09 o
  -8   8   9      366.35      672.15    320.45 o
  -6   8   9     5296.83     6213.28    317.84 o
  -4   8   9    31552.23    33142.95    943.48 o
  -2   8   9    33514.63    35284.54   1292.42 o
   0   8   9     5931.48     7390.66    374.46 o
   2   8   9      414.06      643.80    160.33 o
   4   8   9     5117.72     6948.26    539.21 o
   6   8   9     9230.24    12257.27   1091.49 o
  -9   9   9    36472.66    40863.75   2597.08 o
  -7   9   9    10896.51    12071.36    663.49 o
  -5   9   9   159550.69   152591.03   4537.46 o
  -3   9   9   229042.25   237606.27   8273.04 o
  -1   9   9    78855.67    78331.38   2518.03 o
   1   9   9      752.33     1101.27    229.35 o
   3   9   9    40654.66    38033.01   1661.34 o
   5   9   9    13746.38    13040.89   1154.47 o
 -10  10   9     3592.40     6439.78   1076.32 o
  -8  10   9     6960.56     6636.00    860.44 o
  -6  10   9    27962.61    29496.74   1496.28 o
  -4  10   9    27087.50    26620.80    995.93 o
  -2  10   9    26317.83    23964.82   1133.99 o
   0  10   9    14292.59    17108.83    786.43 o
   2  10   9     1363.16     2495.41    311.62 o
   4  10   9      140.80      432.45    597.70 o
   6  10   9      480.53     1470.91   2258.90 o
  -9  11   9    78065.14    99515.88   4746.93 o
  -7  11   9    13224.19    14685.18    799.59 o
  -5  11   9    14998.34    13008.29    605.46 o
  -3  11   9    46195.18    44448.67   1605.93 o
  -1  11   9     5436.08     6091.76    595.09 o
   1  11   9    19237.20    18574.62    906.97 o
   3  11   9    54293.68    55592.33   2286.86 o
   5  11   9    35648.30    41181.89   3944.53 o
   7  11   9     5921.34     5660.38   2652.89 o
 -10  12   9     3568.97     3874.27   3086.29 o
  -8  12   9     7069.84     7459.92    683.22 o
  -6  12   9    15648.30    16676.98    835.54 o
  -4  12   9    21583.25    22663.90   1036.39 o
  -2  12   9    22689.91    23323.26   1168.76 o
   0  12   9    16813.85    15713.55   1217.48 o
   2  12   9     8695.23     7826.47    594.67 o
   4  12   9     2505.65     2656.14    510.55 o
   6  12   9      193.43      577.86   2626.63 o
  -9  13   9     2494.51     2519.57    604.65 o
  -7  13   9    10889.38    11234.24    882.78 o
  -5  13   9    78943.85    80460.58   2760.76 o
  -3  13   9    95830.16    93113.15   3473.13 o
  -1  13   9    23312.18    19947.39   1047.94 o
   1  13   9      794.06      246.69    370.99 o
   3  13   9    10472.99    11401.04    944.49 o
   5  13   9     2314.53      761.85   1046.25 o
   7  13   9      247.06      341.46   2757.96 o
 -10  14   9     8600.09    12962.40   4136.94 o
  -8  14   9     5239.10     6536.45    626.89 o
  -6  14   9      431.24      432.35    370.31 o
  -4  14   9      513.27     1228.00    222.01 o
  -2  14   9     2294.74     3396.42    413.37 o
   0  14   9      679.60      124.36    366.24 o
   2  14   9      234.03      748.02    649.48 o
   4  14   9     3932.77     3600.58    605.24 o
   6  14   9     7814.66     6999.96   3414.61 o
  -9  15   9     7381.89     4711.79    889.90 o
  -7  15   9        6.83      320.45    399.51 o
  -5  15   9    11957.77    12018.41    673.85 o
  -3  15   9    14678.20    16037.05    844.65 o
  -1  15   9      489.57      739.99    431.66 o
   1  15   9     7163.35     7597.21    632.68 o
   3  15   9    10856.65    12506.19    898.28 o
   5  15   9     2242.18     2481.44   1313.31 o
 -10  16   9     3389.46     4741.06   3742.94 o
  -8  16   9      366.08      441.85    270.96 o
  -6  16   9      390.21      415.50    267.43 o
  -4  16   9     2640.38     2798.57    463.50 o
  -2  16   9     5120.48     4845.33    469.47 o
   0  16   9     3010.62     2686.63    425.42 o
   2  16   9       54.95      -76.76    378.36 o
   4  16   9     1986.72     1316.69   1032.13 o
   6  16   9     4598.39     2784.22   3427.75 o
  -9  17   9     3285.06     3588.03    520.40 o
  -7  17   9      216.49      161.54    249.77 o
  -5  17   9      628.07      638.07    415.30 o
  -3  17   9      415.27      346.21    364.57 o
  -1  17   9     1182.59      841.53    379.91 o
   1  17   9     6894.19     7531.41    592.74 o
   3  17   9     4481.42     5593.24    861.39 o
   5  17   9      222.57      700.10   1247.65 o
  -6  18   9     3801.15     3324.02    709.06 o
  -4  18   9     6721.44     6060.47    521.72 o
  -2  18   9     6521.22     7035.71    559.79 o
   0  18   9     3785.30     3424.07    471.18 o
   2  18   9      570.12      914.66    504.45 o
  -8   0  10     4919.13     4613.02    452.25 o
  -6   0  10      751.46     1159.36    177.40 o
  -4   0  10    26821.14    29557.11   1150.06 o
  -2   0  10   472701.59   459850.44  21102.27 o
   0   0  10  1519266.00  1248434.63 105415.69 o
   2   0  10   679296.31   599692.31  31162.57 o
   4   0  10    21160.67    15958.70   3381.78 o
  -9   1  10    90608.03    62191.93   4253.52 o
  -7   1  10   107692.56   116097.48   3716.69 o
  -5   1  10    48516.07    51499.23   1266.16 o
  -3   1  10    16886.81    14153.09    454.89 o
  -1   1  10    45358.84    42874.78   1361.97 o
   1   1  10    75967.38    73518.22   2247.87 o
   3   1  10    14815.08    15827.89    978.60 o
  -8   2  10   141940.55   155460.95   5017.33 o
  -6   2  10   284332.69   300246.38   7353.73 o
  -4   2  10   110032.26   113229.91   2779.59 o
  -2   2  10     1773.34     2044.49    130.88 o
   0   2  10    47333.96    47947.85   1401.45 o
   2   2  10    30379.98    31009.30    959.88 o
   4   2  10    15294.38    12205.00    941.69 o
  -9   3  10    10803.22     7444.41    690.68 o
  -7   3  10      861.07     1155.09    126.76 o
  -5   3  10    24716.19    25864.89    614.10 o
  -3   3  10    81172.61    74155.90   1891.43 o
  -1   3  10    99552.85   104984.38   2845.31 o
   1   3  10    55025.04    58706.68   1520.83 o
   3   3  10    24888.94    26113.66   1236.37 o
   5   3  10      770.21     1365.85   1273.91 o
 -10   4  10     5391.26     -433.39    433.39 o
  -8   4  10     3715.08     3705.76    234.88 o
  -6   4  10    73856.36    80081.20   1748.21 o
  -4   4  10    48481.00    45841.77   1035.11 o
  -2   4  10     7556.61     6354.40    235.66 o
   0   4  10    93645.66    94397.94   2586.40 o
   2   4  10    72851.11    78368.91   2310.00 o
   4   4  10      278.10     -121.62    121.62 o
  -9   5  10     8634.54    11058.11    681.66 o
  -7   5  10       46.69      -92.50     92.50 o
  -5   5  10    39208.56    39985.62    888.21 o
  -3   5  10   101281.59   101561.59   2336.83 o
  -1   5  10   154190.17   151180.41   3791.59 o
   1   5  10   108202.63   105187.97   2619.23 o
   3   5  10    16197.40    18847.70    598.88 o
   5   5  10      290.46      206.90    787.99 o
 -10   6  10   135485.06    98900.18   6792.77 o
  -8   6  10    40765.31    43456.89   1163.00 o
  -6   6  10      136.20      178.64     85.09 o
  -4   6  10     1955.30     1700.62    126.35 o
  -2   6  10    17202.99    16779.51    447.08 o
   0   6  10   138487.16   130310.77   3431.99 o
   2   6  10   148084.83   159560.34   4275.84 o
   4   6  10    26020.21    29985.59   1060.99 o
  -9   7  10   120398.79   138952.17   4831.42 o
  -7   7  10    94669.20   106978.68   3174.58 o
  -5   7  10    22910.32    25153.09    740.86 o
  -3   7  10     1705.32     2065.45    172.46 o
  -1   7  10       41.30      -85.64    169.60 o
   1   7  10     6297.81     6177.61    307.91 o
   3   7  10    14944.68    16405.87   1093.38 o
   5   7  10    31795.72    38618.93   2661.43 o
 -10   8  10     7844.76     8040.61   1179.25 o
  -8   8  10     9281.59    10414.49    478.88 o
  -6   8  10   135060.36   148259.09   4448.95 o
  -4   8  10   216985.45   205583.89   6205.75 o
  -2   8  10   125419.31   113810.99   3401.78 o
   0   8  10    28379.08    27316.49    893.03 o
   2   8  10     9014.81    10621.48    642.31 o
   4   8  10     9573.86     9928.25    778.27 o
   6   8  10    27309.23    34152.80   2226.99 o
 -11   9  10     1374.70      -26.27    577.86 o
  -9   9  10     2980.17     4773.88    465.57 o
  -7   9  10    22488.23    21310.37    890.22 o
  -5   9  10    53655.10    52792.29   1806.02 o
  -3   9  10    83102.04    75761.43   2646.77 o
  -1   9  10    74787.48    70185.30   2180.81 o
   1   9  10    55556.97    57616.07   2017.06 o
   3   9  10    20722.83    20930.80   1132.65 o
   5   9  10     7700.21     6709.98   1148.68 o
 -10  10  10    84333.13   118324.97   9489.73 o
  -8  10  10    32705.15    34711.30   1731.77 o
  -6  10  10      580.80      675.62    253.27 o
  -4  10  10    17437.79    15663.02    684.24 o
  -2  10  10     4983.62     4512.01    388.03 o
   0  10  10     3649.04     3726.34    366.92 o
   2  10  10    15582.40    13803.95    734.87 o
   4  10  10     9828.14    12532.14   1172.46 o
   6  10  10     1411.95     2101.30   2350.83 o
 -11  11  10      574.31     -564.36    564.36 o
  -9  11  10      553.47      833.58    335.13 o
  -7  11  10      506.17      590.17    279.29 o
  -5  11  10      561.53      492.77    269.37 o
  -3  11  10     1819.10     2628.56    372.59 o
  -1  11  10     4447.51     6831.08    528.74 o
   1  11  10     2942.45     2869.24    543.48 o
   3  11  10     3920.78     4060.07    443.09 o
   5  11  10     2722.78     2350.22    968.75 o
 -10  12  10    42707.59    51573.82   7420.22 o
  -8  12  10     8845.75    10999.01    757.36 o
  -6  12  10     5994.29     5916.82    481.85 o
  -4  12  10    28155.20    27212.69   1195.50 o
  -2  12  10    14838.51    16578.28   1112.93 o
   0  12  10        1.52     -335.57    352.60 o
   2  12  10     5202.80     6295.12    552.75 o
   4  12  10     1381.30     1387.13    713.19 o
   6  12  10      214.14     -446.53   2639.76 o
 -11  13  10       15.03     1011.25   3230.75 o
  -9  13  10      608.09      992.27    310.53 o
  -7  13  10       23.47     -417.30    417.30 o
  -5  13  10     3774.30     4012.84    458.34 o
  -3  13  10    13656.80    15262.56    939.02 o
  -1  13  10    16990.80    17444.30   1098.25 o
   1  13  10    14728.68    16418.90   1066.15 o
   3  13  10     6211.65     5917.69    652.89 o
   5  13  10      498.05      757.03    714.09 o
 -10  14  10     3484.08     3637.88   3532.81 o
  -8  14  10     1632.14     1820.73    421.19 o
  -6  14  10    33475.26    34795.40   1557.49 o
  -4  14  10    54603.19    54299.05   2140.66 o
  -2  14  10    22342.21    20927.48   1728.04 o
   0  14  10     1018.84     1216.67    417.34 o
   2  14  10        3.48     -360.04    360.04 o
   4  14  10     1948.55     2103.92   1395.46 o
   6  14  10     5443.27     6001.84   3335.82 o
  -9  15  10    17186.53    12765.41   4189.47 o
  -7  15  10    16003.88    18705.53   2053.31 o
  -5  15  10     8421.88     8718.17    622.25 o
  -3  15  10      892.33      504.65    513.64 o
  -1  15  10      257.06      200.81    363.68 o
   1  15  10      133.03      646.61    399.48 o
   3  15  10     1209.09     1908.86    574.70 o
   5  15  10     7338.14     6690.62   1150.53 o
 -10  16  10    10744.48      407.13   3388.35 o
  -8  16  10     2871.24     3128.79    841.52 o
  -6  16  10       30.73      182.81    466.12 o
  -4  16  10      101.12     -427.51    427.51 o
  -2  16  10     2675.74     1828.81    595.35 o
   0  16  10    14678.01    13442.76   1319.39 o
   2  16  10    14618.35    14002.56   1561.72 o
   4  16  10     4612.23     4540.37   1241.08 o
  -9  17  10        1.78     4439.00   3716.68 o
  -7  17  10      454.61       59.40    971.84 o
  -5  17  10     3728.42     3539.25    746.63 o
  -3  17  10    10127.96     9301.96    670.77 o
  -1  17  10    13896.25    12102.36   1144.79 o
   1  17  10     9783.90     7598.67    756.43 o
   3  17  10     2954.84     2073.58   3053.45 o
   5  17  10       98.83     1339.58   3151.95 o
  -9   1  11    20368.84    25651.48    950.13 o
  -7   1  11   175340.84   172921.59   4792.18 o
  -5   1  11    72171.91    67150.40   2020.22 o
  -3   1  11    35173.39    34017.61    963.93 o
  -1   1  11   381641.50   351764.16  12124.34 o
   1   1  11   486436.31   487272.19  15681.23 o
   3   1  11    96690.11   101262.69   4479.07 o
  -8   2  11    85758.55    93668.19   2749.47 o
  -6   2  11    53043.05    56910.41   1456.00 o
  -4   2  11    23092.76    23420.54    680.65 o
  -2   2  11     4724.64     4562.87    222.99 o
   0   2  11     7880.35     9429.51    459.48 o
   2   2  11     5414.20     5145.76    287.39 o
   4   2  11     6302.77     7670.52    558.94 o
  -9   3  11   121953.82   148488.05   5175.96 o
  -7   3  11   329137.19   361397.47   8899.79 o
  -5   3  11   273919.56   287415.63   7512.81 o
  -3   3  11    48970.35    43300.19   1396.59 o
  -1   3  11     6182.33     4561.60    385.86 o
   1   3  11    10519.10    12416.27    402.77 o
   3   3  11     9229.62    10021.58    487.34 o
   5   3  11   101116.66   103935.63  13303.87 o
 -10   4  11        6.07      -69.55    341.46 o
  -8   4  11      155.52       60.56    120.28 o
  -6   4  11     3717.40     4184.48    192.07 o
  -4   4  11    51323.70    45097.26   1233.04 o
  -2   4  11   150974.80   147668.20   3862.02 o
   0   4  11   230122.36   224403.52   7108.41 o
   2   4  11   204439.52   206674.48   6831.74 o
   4   4  11    90942.88   112253.05   5933.69 o
  -9   5  11     4159.27     6233.81    309.23 o
  -7   5  11     2105.69     2741.40    214.72 o
  -5   5  11       18.34        4.72    116.76 o
  -3   5  11    81820.22    81336.63   2151.95 o
  -1   5  11   232226.50   232647.75   6811.79 o
   1   5  11   217057.47   221637.69   7325.43 o
   3   5  11    44843.84    48974.15   1655.59 o
   5   5  11       10.98      -34.97    396.34 o
 -10   6  11    49223.45    64332.28   3408.46 o
  -8   6  11    98939.55   111427.15   3369.94 o
  -6   6  11    96543.75   102483.16   3180.32 o
  -4   6  11    29916.75    31765.44    883.61 o
  -2   6  11      128.23      226.72    125.96 o
   0   6  11     2425.56     2285.94    177.85 o
   2   6  11      453.50      951.58    184.45 o
   4   6  11      427.91      287.97    197.04 o
  -9   7  11     2180.79     2458.16    832.05 o
  -7   7  11    25071.65    28737.12   1470.09 o
  -5   7  11    42896.57    46783.59   1587.20 o
  -3   7  11     2387.47     2022.49    174.43 o
  -1   7  11     6913.56     6102.61    394.17 o
   1   7  11      321.74      358.90    262.08 o
   3   7  11    11891.81    14603.33    765.49 o
 -10   8  11    15861.09    18569.09   1377.22 o
  -8   8  11    16060.12    16060.87    952.22 o
  -6   8  11     3008.35     3566.90    334.55 o
  -4   8  11      119.57      304.90    340.24 o
  -2   8  11     2458.15     2907.22    330.73 o
   0   8  11    12938.18    15447.33    816.04 o
   2   8  11    17043.55    17844.54    912.31 o
   4   8  11     3544.94     2669.72   1037.52 o
 -11   9  11    13269.64    10559.04   3060.02 o
  -9   9  11      888.78     2015.21    458.44 o
  -7   9  11    10232.67    11363.48    739.80 o
  -5   9  11    23022.83    27151.25   1394.91 o
  -3   9  11    15878.59    17338.87   1336.58 o
  -1   9  11     3466.12     4100.47    405.36 o
   1   9  11     7381.98     7741.57    547.61 o
   3   9  11    22510.52    26812.20   3092.85 o
   5   9  11    38134.89    26200.60   3257.02 o
 -10  10  11     1135.39      574.55    661.36 o
  -8  10  11     5351.00     7089.05    672.76 o
  -6  10  11     7908.93     7319.23    595.21 o
  -4  10  11    17812.24    14254.42   1038.96 o
  -2  10  11    25526.32    25553.04   1223.18 o
   0  10  11    25149.68    26750.89   1466.37 o
   2  10  11    16555.98    16667.89   1070.29 o
   4  10  11     9784.93    10506.51   1930.57 o
 -11  11  11    48125.46    18635.41   5929.61 o
  -9  11  11    40384.39    51947.61   5870.51 o
  -7  11  11    13141.22    12930.94    851.40 o
  -5  11  11     2372.45     2003.87    399.20 o
  -3  11  11     7925.06     6712.67    718.55 o
  -1  11  11    15754.23    15854.93   1012.69 o
   1  11  11     8782.44    11545.86    939.35 o
   3  11  11      491.99     1812.37   1365.85 o
   5  11  11      249.46     -814.25   1221.38 o
 -10  12  11     1994.25     -761.72   3217.62 o
  -8  12  11     2352.00     1069.03    716.53 o
  -6  12  11     3731.35     4422.67    768.11 o
  -4  12  11     8732.84     9322.76    964.54 o
  -2  12  11    22731.83    22422.89   1673.82 o
   0  12  11    26130.01    25771.73   2064.90 o
   2  12  11    19490.29    16784.74   2303.20 o
   4  12  11    18846.44    19174.38   2876.16 o
 -11  13  11     5916.55     3178.22   3440.88 o
  -9  13  11       98.02     -732.16   2015.94 o
  -7  13  11    10834.63    10233.53   1067.83 o
  -5  13  11    21584.60    19833.20   1556.36 o
  -3  13  11    13201.48    12236.06   1127.88 o
  -1  13  11     5040.33     4845.62    769.54 o
   1  13  11     3948.38     3882.20    724.05 o
   3  13  11    14879.24    16285.08   2731.69 o
 -10  14  11     6833.83     8378.94   3690.41 o
  -8  14  11    16082.80    16906.65   1833.45 o
  -6  14  11    14868.40    15882.82   1396.90 o
  -4  14  11     4328.06     5729.32   1415.42 o
  -2  14  11       99.76      938.10    595.03 o
   0  14  11      669.38      833.12    565.42 o
   2  14  11      869.95      640.70    729.88 o
   4  14  11      221.89      118.20   1667.91 o
  -9  15  11      917.55     1135.68    952.15 o
  -7  15  11     1236.54     1325.48    670.85 o
  -5  15  11     2983.26     2985.76   1098.43 o
  -3  15  11       50.51     -172.09    690.00 o
  -1  15  11     3662.48     3889.50    913.67 o
   1  15  11     3636.63     4094.57    856.76 o
   3  15  11       18.53     1720.44   1812.37 o
 -10  16  11     2919.48     -682.92   3427.75 o
  -8  16  11     5770.44     4176.63   2206.48 o
  -6  16  11     4200.03     3275.26   1137.26 o
  -4  16  11      474.10      722.48    608.64 o
  -2  16  11     1115.86      208.52    651.62 o
   0  16  11     4248.25     4076.47    809.49 o
   2  16  11     3005.02     4885.53   2114.43 o
  -9  17  11       25.71     2810.49   3664.14 o
  -7  17  11     1918.04     1268.10   1252.31 o
  -5  17  11     1622.57     2161.34    684.75 o
  -3  17  11      420.45     1150.53    624.20 o
  -1  17  11     7296.74     8476.05    982.25 o
   1  17  11     7754.85     7459.10   2448.43 o
 -10   0  12     4154.74      785.29    540.25 o
  -8   0  12   105498.64   142916.64   6769.18 o
  -6   0  12   121015.45   127144.25   5438.27 o
  -4   0  12     2216.23     1602.24    219.54 o
  -2   0  12   181059.14   204442.39  11101.69 o
   0   0  12   291520.41   255754.80  13660.17 o
   2   0  12   146336.05   145428.22   7850.68 o
   4   0  12    31562.13    18215.66   2377.10 o
  -9   1  12     9706.47    11722.62    492.70 o
  -7   1  12    21795.13    22798.23    844.40 o
  -5   1  12    32817.70    33923.12   1076.52 o
  -3   1  12    31021.82    28028.70    956.15 o
  -1   1  12    19552.29    20262.32    799.90 o
   1   1  12    14414.84    13800.57    682.73 o
   3   1  12    14095.88    14835.01    825.44 o
 -10   2  12    19311.00    17958.77   1435.34 o
  -8   2  12   199725.67   232120.77   7643.43 o
  -6   2  12   237340.05   252619.66   8164.10 o
  -4   2  12    48850.46    51625.12   1817.29 o
  -2   2  12    10130.80     9961.31    564.87 o
   0   2  12    69219.60    62580.15   2956.16 o
   2   2  12    12393.86    11365.95   1015.97 o
   4   2  12    19289.77    18942.94   1560.08 o
  -9   3  12    14111.65    14822.00    927.62 o
  -7   3  12    22095.81    23033.17    790.53 o
  -5   3  12    16652.78    16698.91    592.66 o
  -3   3  12     1159.00     1129.05    194.29 o
  -1   3  12    18595.51    19178.57   1335.20 o
   1   3  12    48385.12    44780.48   1871.69 o
   3   3  12    50801.22    51972.27   2776.79 o
   5   3  12    27170.05    32182.02   3196.28 o
 -10   4  12    11432.13    10362.54   2012.20 o
  -8   4  12    83668.54    97894.31   3233.02 o
  -6   4  12   102910.60   105070.90   3623.22 o
  -4   4  12     1656.17     1199.83    203.15 o
  -2   4  12    54848.36    55848.55   2131.55 o
   0   4  12    57207.15    48039.02   2178.32 o
   2   4  12     3854.73     4656.48    360.82 o
   4   4  12     9989.21     9898.16    646.11 o
 -11   5  12        5.66     -288.93    525.33 o
  -9   5  12    11638.25    13825.57    597.04 o
  -7   5  12    32211.67    31026.51   1135.43 o
  -5   5  12    28099.53    29342.12   1151.98 o
  -3   5  12     1213.44     1452.75    208.76 o
  -1   5  12    12593.59    13888.41    681.93 o
   1   5  12    48935.93    54839.36   2404.39 o
   3   5  12    62963.46    72355.51   3710.86 o
   5   5  12    35939.23    44513.95   3573.06 o
 -10   6  12       92.76       93.43    192.04 o
  -8   6  12     7812.92     8100.99    415.82 o
  -6   6  12     6152.52     6777.62    355.31 o
  -4   6  12    19334.96    18191.67    782.90 o
  -2   6  12    95018.28    93026.50   3821.95 o
   0   6  12    77513.93    72071.94   3621.83 o
   2   6  12     9537.07     9642.68    763.97 o
   4   6  12     2086.76     3011.81    402.31 o
 -11   7  12     1579.29      270.28    663.22 o
  -9   7  12    20523.74    22452.74   1401.16 o
  -7   7  12    45580.36    43732.68   3307.15 o
  -5   7  12    45616.60    42094.38   2512.37 o
  -3   7  12    30836.22    31198.01   1455.70 o
  -1   7  12     3670.42     3234.25   1042.36 o
   1   7  12        6.48      361.73    474.78 o
   3   7  12      459.35      536.79    434.09 o
   5   7  12      122.20     -866.79    866.79 o
 -10   8  12      942.69      785.17    579.52 o
  -8   8  12    16112.46    17175.99   1372.34 o
  -6   8  12     9975.27     9353.80    955.38 o
  -4   8  12        9.86       30.85    211.90 o
  -2   8  12     7749.69     8381.35    868.19 o
   0   8  12      370.27      764.60    312.67 o
   2   8  12    56070.93    45730.07   2996.27 o
   4   8  12   103190.54   105977.59   7819.19 o
 -11   9  12      536.81      653.20    659.86 o
  -9   9  12     1227.39     1131.57   1748.46 o
  -7   9  12      285.48     1389.24    350.11 o
  -5   9  12      606.79      773.15    374.15 o
  -3   9  12     7091.63     7255.41    645.91 o
  -1   9  12    14335.66    14703.78    991.02 o
   1   9  12    26704.69    20268.32   2766.47 o
   3   9  12    26997.30    30697.63   2707.80 o
   5   9  12    14376.60     2524.75    411.96 o
 -10  10  12     1424.28     1217.75    738.79 o
  -8  10  12      316.51      940.24   1864.91 o
  -6  10  12     5635.46     5739.04    656.64 o
  -4  10  12    29257.30    26559.74   1840.37 o
  -2  10  12    38628.73    38020.46   2010.41 o
   0  10  12     7141.93     7657.11    660.88 o
   2  10  12     8149.07     6736.36   1600.60 o
   4  10  12    21654.70    19305.71   2718.56 o
 -11  11  12      414.48      291.01    693.08 o
  -9  11  12      115.30    -1872.07   2981.22 o
  -7  11  12        5.69       -9.31    377.90 o
  -5  11  12      113.43       96.78    407.22 o
  -3  11  12      329.98      152.55    390.57 o
  -1  11  12     1338.90     1455.16    423.34 o
   1  11  12      120.54      127.72    317.84 o
   3  11  12       59.12     -144.46   1326.45 o
 -10  12  12     1158.75      272.50    998.12 o
  -8  12  12       65.34       43.01    469.26 o
  -6  12  12       39.50     -296.56    579.93 o
  -4  12  12     6118.17     4630.40    655.11 o
  -2  12  12     9451.19     9743.29    837.26 o
   0  12  12      908.41      698.55    453.34 o
   2  12  12     4818.21     7052.49   1969.97 o
   4  12  12    16720.87    13802.92   2403.36 o
 -11  13  12       82.69    -3020.62   3020.62 o
  -9  13  12      394.20       65.67   3270.15 o
  -7  13  12     1719.40      568.96   1506.51 o
  -5  13  12     1215.21      541.42   1166.31 o
  -3  13  12       91.70     -277.14    877.66 o
  -1  13  12     2042.11     1854.66    634.36 o
   1  13  12     5142.55     5754.73   1830.02 o
   3  13  12     5917.92     6461.50   2022.50 o
 -10  14  12       88.53    -2626.63   3309.55 o
  -8  14  12     2028.41     2402.24   1120.84 o
  -6  14  12     2322.39     2016.92    998.64 o
  -4  14  12        1.09     -561.65    561.65 o
  -2  14  12      869.26      997.71    605.39 o
   0  14  12       34.44      528.02    690.93 o
   2  14  12     7118.15     5923.04   2022.50 o
  -9  15  12     4240.49     1181.98   3414.61 o
  -7  15  12    11973.89    13683.05   2553.40 o
  -5  15  12    11182.35    12583.84   1169.33 o
  -3  15  12     4200.57     3774.64    745.92 o
  -1  15  12      387.00      405.24    716.54 o
   1  15  12      257.52       75.19    678.77 o
   3  15  12      240.80    -1772.97   1772.97 o
  -8  16  12      814.43     2679.16   3467.15 o
  -6  16  12      552.92      830.63    631.03 o
  -4  16  12      605.70     -204.08    575.61 o
  -2  16  12     6234.59     5182.97    811.70 o
   0  16  12     6897.31     7235.68    993.78 o
   2  16  12      947.61    -1484.04   1812.37 o
  -5  17  12      695.19      145.31    773.16 o
  -3  17  12      131.61      207.33    631.24 o
  -1  17  12     3283.11     3388.91    753.94 o
   1  17  12     5914.42     2153.83   2009.37 o
  -9   1  13    66994.16    82303.20   3065.61 o
  -7   1  13   118066.41   126110.08   4563.67 o
  -5   1  13    49138.95    49692.15   2018.61 o
  -3   1  13     2519.06     2874.45    282.92 o
  -1   1  13    23495.01    21494.56   1311.13 o
   1   1  13     7611.86     5490.69    454.02 o
   3   1  13     2160.98     1322.27    330.55 o
 -10   2  13     2768.96     4456.84    339.58 o
  -8   2  13     1305.13     1424.87    193.17 o
  -6   2  13     5554.30     6576.11    359.98 o
  -4   2  13     7413.76     7758.59    395.97 o
  -2   2  13     8565.40     8477.97    453.39 o
   0   2  13      525.25      721.93    245.49 o
   2   2  13      366.68      692.06    256.47 o
   4   2  13     1191.91     2645.19    570.61 o
 -11   3  13     5780.72      582.36    728.89 o
  -9   3  13    29601.21    35853.64   1375.62 o
  -7   3  13    55666.89    57638.64   2092.22 o
  -5   3  13     4732.93     5270.91    276.34 o
  -3   3  13     8770.52     7968.03    423.23 o
  -1   3  13    11860.04    12725.89    744.87 o
   1   3  13      133.51      176.10    243.88 o
   3   3  13    11076.97    11092.12    923.16 o
 -10   4  13      697.28     1718.10    263.51 o
  -8   4  13     8715.02     9851.33    479.96 o
  -6   4  13    48375.70    49525.88   1683.70 o
  -4   4  13    51976.57    53429.45   2189.62 o
  -2   4  13    14215.78    14160.43    915.47 o
   0   4  13     1192.72     1219.49    354.36 o
   2   4  13    18818.02    21223.38   1063.02 o
   4   4  13    37691.25    44732.47   2918.30 o
 -11   5  13    11716.69     3626.26    549.00 o
  -9   5  13    55884.18    80532.37   4740.75 o
  -7   5  13    41584.03    47503.86   1599.01 o
  -5   5  13      323.52      406.90    289.54 o
  -3   5  13    34992.08    35335.88   1375.36 o
  -1   5  13    33717.48    34948.36   1673.59 o
   1   5  13     2942.56     3154.33    404.56 o
   3   5  13     7007.81     6762.99    865.42 o
   5   5  13     2964.18     4176.34   2547.83 o
 -10   6  13     3061.18     3754.32    357.17 o
  -8   6  13     5316.40     5906.68    397.43 o
  -6   6  13    32774.16    34383.82   1575.05 o
  -4   6  13    38533.25    35328.71   1471.90 o
  -2   6  13     6785.13     6969.48    463.94 o
   0   6  13       21.85      116.10    289.59 o
   2   6  13     8657.99     8260.58   1349.61 o
   4   6  13    17132.76    20033.21   1617.93 o
 -11   7  13     1545.53     1968.57    382.58 o
  -9   7  13    12601.26    18528.96   1903.29 o
  -7   7  13     4690.05     4611.00    642.92 o
  -5   7  13     6088.06     5744.66    567.68 o
  -3   7  13    56556.79    51782.69   3596.06 o
  -1   7  13    33351.21    29785.95   3677.28 o
   1   7  13     2517.81      877.05    552.49 o
   3   7  13    38818.85    26988.59   3440.88 o
 -10   8  13       11.33     -266.24    405.77 o
  -8   8  13     6210.48     5416.27    714.28 o
  -6   8  13     8755.07     9111.10    951.65 o
  -4   8  13    11102.22     9834.82   2396.80 o
  -2   8  13     4568.25     3994.65    840.52 o
   0   8  13      378.36      771.52    532.95 o
   2   8  13     5568.85     7117.80   1339.58 o
 -11   9  13     1860.06     1694.17    774.85 o
  -9   9  13    15072.38    19499.37   3605.05 o
  -7   9  13      156.37       48.06    405.77 o
  -5   9  13    33256.29    34227.39   3762.64 o
  -3   9  13    71756.65    72363.57   8287.01 o
  -1   9  13    30862.90    29951.15   2744.83 o
   1   9  13     3370.20     3485.12    726.82 o
   3   9  13    51205.95    21131.21   2771.09 o
 -10  10  13      996.00      682.92    735.46 o
  -8  10  13      479.98      681.38    471.16 o
  -6  10  13     3396.52     2888.05    650.09 o
  -4  10  13     1266.75     1641.64    853.65 o
  -2  10  13      218.77      552.32    912.75 o
   0  10  13      226.09      317.64    536.43 o
   2  10  13     3359.08     1431.95   1011.25 o
 -11  11  13     8763.41     7998.08   1457.78 o
  -9  11  13     9108.11    14236.32   2114.43 o
  -7  11  13      724.24      878.04    893.05 o
  -5  11  13    12316.19    12647.30   1277.88 o
  -3  11  13    44077.11    39456.73   3446.56 o
  -1  11  13    18991.43    23533.32   5332.05 o
   1  11  13      681.70      984.70    612.20 o
 -10  12  13      355.48     -682.92    682.92 o
  -8  12  13     1366.81     1499.05    567.35 o
  -6  12  13     2480.91     3188.99    684.68 o
  -4  12  13     1248.15      787.71    485.57 o
  -2  12  13      102.42     -105.95    539.50 o
   0  12  13       27.44      367.84    514.35 o
 -10   0  14    43324.71    57734.07   2848.64 o
  -8   0  14    84514.94    93673.65   4514.81 o
  -6   0  14    59581.80    53754.14   3082.37 o
  -4   0  14    11759.54    11063.27    793.15 o
  -2   0  14    20045.34    16922.86   1386.86 o
   0   0  14   106611.79    92772.74   6426.48 o
   2   0  14    63231.40    59274.84   4866.03 o
   4   0  14      816.30      685.46    650.09 o
 -11   1  14    20992.62     2113.62    525.41 o
  -9   1  14    21210.74    29105.42   1063.20 o
  -7   1  14    17615.54    17901.35    912.19 o
  -5   1  14     6261.27     6476.51    387.10 o
  -3   1  14       89.69       81.92    213.35 o
  -1   1  14     2145.84     2161.13    301.86 o
   1   1  14     7417.14     6783.69    522.79 o
   3   1  14      729.00     1076.47    342.13 o
 -10   2  14      236.53      495.59    209.35 o
  -8   2  14      613.76     1199.99    197.77 o
  -6   2  14     3105.74     3321.29    262.35 o
  -4   2  14     8950.57     9121.95    540.85 o
  -2   2  14     9323.99     9430.76    624.28 o
   0   2  14      255.48      296.44    284.55 o
   2   2  14     2888.78     4574.52    429.20 o
   4   2  14       41.14     1180.43    774.85 o
 -11   3  14     3098.12     1745.11    636.46 o
  -9   3  14       33.56      258.11    171.79 o
  -7   3  14     7862.57     8534.77    406.97 o
  -5   3  14    22574.84    22773.50    977.46 o
  -3   3  14    30772.35    30383.59   1392.21 o
  -1   3  14    17517.60    18465.78   1033.80 o
   1   3  14     2642.92     3209.02    377.30 o
   3   3  14      403.67     1900.12    794.26 o
 -10   4  14    14680.17    18121.12    863.90 o
  -8   4  14    19881.02    25393.01   1215.53 o
  -6   4  14        0.79     -227.27    227.27 o
  -4   4  14    18399.65    17542.87    909.80 o
  -2   4  14     6443.46     6201.22   1016.73 o
   0   4  14     2612.78     2490.22    462.11 o
   2   4  14    16365.73    16330.80   1067.09 o
   4   4  14     4992.78     5060.20   1103.18 o
 -11   5  14     6494.10     7703.21    653.54 o
  -9   5  14       91.34       69.44    227.20 o
  -7   5  14    11359.63    12660.26    581.13 o
  -5   5  14    52912.66    54908.75   2214.54 o
  -3   5  14    57252.32    58437.89   3057.61 o
  -1   5  14    27022.07    25169.44   1276.50 o
   1   5  14     5051.02     5189.56    544.30 o
   3   5  14     2346.50     1984.75    461.75 o
 -10   6  14    64622.89    89812.71   4161.14 o
  -8   6  14    46408.81    55845.01   3285.38 o
  -6   6  14     3652.49     3861.02    350.44 o
  -4   6  14    11929.93    12236.12    627.47 o
  -2   6  14    13188.35    12692.39    718.62 o
   0   6  14     2136.98     2112.33    432.13 o
   2   6  14    37118.23    46089.28   5456.82 o
   4   6  14    20340.19     9324.53   1641.64 o
 -11   7  14    42176.91    35695.86   3585.35 o
  -9   7  14    21771.08    34210.57   4537.50 o
  -7   7  14     4665.07     4486.51    456.95 o
  -5   7  14      684.85      968.67    610.69 o
  -3   7  14     5012.38     5156.60    553.42 o
  -1   7  14      572.38      832.58    586.93 o
   1   7  14     3389.46     3306.16    761.72 o
   3   7  14    10175.25     9776.48   2987.79 o
 -10   8  14     5779.02     8605.54    972.32 o
  -8   8  14      574.59      676.15    448.60 o
  -6   8  14    31174.62    25484.68   3217.74 o
  -4   8  14    99364.17    97412.54   6671.07 o
  -2   8  14    86318.18    83521.74   5761.31 o
   0   8  14    12236.79    14666.58   1600.29 o
   2   8  14     5032.85     4397.59   1103.18 o
 -11   9  14     1886.32     3112.55    919.32 o
  -9   9  14     4345.79     5707.89    759.97 o
  -7   9  14    13086.32    12252.41   1210.70 o
  -5   9  14    22040.71    21367.61   2849.89 o
  -3   9  14    21614.49    19792.05   1483.88 o
  -1   9  14    13483.76    13001.51   2429.63 o
   1   9  14     2669.25     3223.92   1116.32 o
   3   9  14      128.02       42.56    310.67 o
  -8  10  14    19002.46    23800.99   1980.22 o
  -6  10  14     1958.42     3304.52    665.19 o
  -4  10  14    36668.06    34632.07   4242.00 o
  -2  10  14    28862.43    24662.56   2328.20 o
   0  10  14      417.53     -317.38    485.17 o
   2  10  14    14005.80    11816.78   4314.23 o
 -11  11  14       39.95     1247.65    787.99 o
  -9  11  14      431.78      654.20    491.58 o
  -7  11  14      250.54      230.51    787.99 o
  -5  11  14       28.97      470.22    495.20 o
  -3  11  14      311.97      732.87    621.57 o
  -1  11  14      800.29      246.56    567.72 o
   1  11  14      958.20      234.45    488.95 o
 -10  12  14    17893.15    26739.06   3467.15 o
  -8  12  14     5034.89     7696.02   1339.58 o
  -6  12  14     2645.17     1755.00    614.99 o
  -4  12  14    26015.46    23211.22   1693.56 o
  -2  12  14    22094.11    17208.54   2744.82 o
   0  12  14      716.13      583.36    617.26 o
 -11   1  15     7064.85     5189.53    374.33 o
  -9   1  15     5342.35     5298.60    324.17 o
  -7   1  15     2330.72     2514.29    238.63 o
  -5   1  15     3113.18     3282.59    312.37 o
  -3   1  15     4966.80     5483.11    631.24 o
  -1   1  15    84042.70    84987.94   4130.64 o
   1   1  15   135725.98   129301.74   5375.77 o
   3   1  15    34976.71    36924.80   3906.84 o
 -10   2  15    52560.06    56235.46   2796.77 o
  -8   2  15    33308.13    38647.73   1374.07 o
  -6   2  15    14530.44    17540.53    756.99 o
  -4   2  15     2083.55     2479.59    299.18 o
  -2   2  15       28.28      -32.47    273.71 o
   0   2  15     2870.81     2873.63    322.16 o
   2   2  15     5032.15     4548.14    587.96 o
   4   2  15     3119.33     4711.92   1267.35 o
 -11   3  15     8917.16     8795.46   1756.84 o
  -9   3  15    16549.15    17965.06    715.35 o
  -7   3  15    52844.71    55619.21   2103.79 o
  -5   3  15    84589.49    85115.50   3400.80 o
  -3   3  15    39575.76    35777.28   1897.94 o
  -1   3  15     1474.15     1372.92    294.79 o
   1   3  15      959.20      835.18    307.89 o
   3   3  15        3.72      -50.50    208.61 o
 -10   4  15      562.61     1474.40    272.57 o
  -8   4  15     6211.91     6421.79    359.28 o
  -6   4  15    30887.54    31357.96   1342.78 o
  -4   4  15    70331.52    71296.77   3138.10 o
  -2   4  15    88984.36    86010.95   4674.96 o
   0   4  15    69099.29    62351.96   2985.58 o
   2   4  15    35711.62    37162.95   2458.60 o
   4   4  15     4512.49     3717.07   1490.61 o
 -11   5  15    47796.12    73133.27   4352.73 o
  -9   5  15    46446.64    56712.05   2325.43 o
  -7   5  15    12714.68    15591.24    695.46 o
  -5   5  15       61.89      156.44    219.05 o
  -3   5  15     2461.61     2451.30    311.84 o
  -1   5  15    29831.81    27943.54   1350.68 o
   1   5  15    63683.86    64157.24   3984.56 o
   3   5  15    35058.89    40577.16   3002.72 o
 -10   6  15    39442.51    49538.85   2339.24 o
  -8   6  15    29189.68    34823.80   1705.76 o
  -6   6  15    10796.44    10888.01    622.19 o
  -4   6  15        0.79     -230.95    230.95 o
  -2   6  15     2090.90     3105.21    380.62 o
   0   6  15     1228.25      453.66    417.20 o
   2   6  15     1184.30     1934.88    636.96 o
   4   6  15     6806.92     9206.33   1667.91 o
 -11   7  15    15489.68    25004.73   2041.36 o
  -9   7  15    15107.51    17342.21   1832.07 o
  -7   7  15     2006.48     2281.28    364.18 o
  -5   7  15    36658.03    35053.99   2510.84 o
  -3   7  15    36835.93    34559.19   3362.08 o
  -1   7  15     4675.72     4081.78    903.27 o
   1   7  15     1952.71     1907.66    652.28 o
   3   7  15     2615.65     2191.02    866.79 o
 -12   8  15     4998.80     -380.86    630.39 o
 -10   8  15     8915.36    10881.44   1127.37 o
  -8   8  15     3303.36     3105.58    886.49 o
  -6   8  15      429.26      339.92    297.13 o
  -4   8  15     5759.50     5295.27   1713.87 o
  -2   8  15     6037.47     5629.46    597.56 o
   0   8  15     3579.38     3230.81    751.52 o
   2   8  15      982.98      571.74    663.22 o
 -11   9  15    11993.26    16009.29   2258.90 o
  -9   9  15     7876.58     7979.08   2147.27 o
  -7   9  15     3127.21     4165.54    965.29 o
  -5   9  15    39420.31    38695.06   2733.98 o
  -3   9  15    57064.58    54369.48   3785.49 o
  -1   9  15    20687.66    18124.43   1251.51 o
   1   9  15      380.94     -391.95    502.99 o
   3   9  15     1367.64     2508.43   1168.85 o
 -10  10  15     2244.00     1752.99    530.03 o
  -8  10  15     4986.74     4283.07    740.28 o
  -6  10  15     9924.41     9684.43   1082.34 o
  -4  10  15    13008.44    11354.14    942.76 o
  -2  10  15    14249.42    12939.41    951.26 o
   0  10  15     7376.90     6417.76   1007.30 o
   2  10  15     2035.71     1155.49   1076.92 o
 -11  11  15    47081.05    55198.56   6448.37 o
  -9  11  15    42873.18    65961.23   6231.67 o
  -7  11  15     9639.72    10776.67   1969.97 o
  -5  11  15     1159.13      714.33    564.72 o
  -3  11  15     4383.22     3416.96    823.59 o
  -1  11  15        0.42      557.75    623.82 o
   1  11  15     5546.73     4163.01   1149.15 o
 -10  12  15     1824.70     4741.06   1234.51 o
  -8  12  15     2719.39     3308.68    741.55 o
  -6  12  15     4786.82     4890.54    816.53 o
  -4  12  15     7559.50     7578.84    876.34 o
  -2  12  15    11860.58     6587.67   1048.85 o
   0  12  15    10042.19     7964.81   2876.16 o
 -10   0  16    11594.52    12239.38    776.56 o
  -8   0  16     1506.42     1890.99    330.31 o
  -6   0  16     8851.68     6739.45    616.26 o
  -4   0  16     3414.98     3140.11    761.72 o
  -2   0  16   112648.59   118051.20  11235.40 o
   0   0  16   228402.28   203532.28  11918.84 o
   2   0  16   136032.47   137689.75   7949.87 o
 -11   1  16    17667.26    25030.78   1123.93 o
  -9   1  16    26048.84    31036.46   1126.43 o
  -7   1  16    26905.22    29380.54   1087.14 o
  -5   1  16    20804.10    19879.90    977.41 o
  -3   1  16    15205.22    13779.17    824.94 o
  -1   1  16    14367.36    14146.38    801.49 o
   1   1  16    13041.08    13028.08    715.99 o
   3   1  16     9085.48    10138.88   1429.29 o
 -12   2  16       25.45     -223.26    696.06 o
 -10   2  16     8253.89     9209.62    593.49 o
  -8   2  16    66421.11    70710.74   2747.31 o
  -6   2  16   112742.20   120408.00   4442.15 o
  -4   2  16    49313.34    48038.51   2319.56 o
  -2   2  16       90.48       -6.96    282.76 o
   0   2  16    22218.02    19573.27    957.30 o
   2   2  16    11481.10     9164.99    641.69 o
   4   2  16     3726.78     3830.23   1372.41 o
 -11   3  16     2665.88     2895.52    332.78 o
  -9   3  16     5696.47     7362.65    393.55 o
  -7   3  16     1237.71     1629.09    228.36 o
  -5   3  16      629.57      941.25    260.53 o
  -3   3  16    14589.96    15171.93    915.70 o
  -1   3  16    24872.93    24218.23   1214.37 o
   1   3  16    22527.43    23195.79   1253.85 o
   3   3  16    12275.28    14614.54   2085.75 o
 -12   4  16     5773.10      123.52    242.34 o
 -10   4  16       70.52      287.06    252.44 o
  -8   4  16     9600.10    11894.28    533.18 o
  -6   4  16    35560.49    35264.96   1469.62 o
  -4   4  16    10869.32    11478.28    662.71 o
  -2   4  16     5314.35     4872.89    427.05 o
   0   4  16    26425.06    26305.53   1259.83 o
   2   4  16    13788.68    15279.65   1171.70 o
   4   4  16      115.03     -143.64    435.40 o
 -11   5  16     1724.90     2333.54    295.61 o
  -9   5  16     5050.19     5656.59    367.81 o
  -7   5  16     3077.02     3591.74    318.29 o
  -5   5  16      395.54      549.34    265.29 o
  -3   5  16    12937.63    12361.67    804.56 o
  -1   5  16    28195.32    26685.12   2017.48 o
   1   5  16    26096.27    32420.72   1882.26 o
   3   5  16    11943.41    13804.92   1641.09 o
 -10   6  16    28400.25    40186.67   3448.23 o
  -8   6  16     6041.22     6911.03    539.29 o
  -6   6  16      183.83       -3.37    321.13 o
  -4   6  16      473.44      -82.19    306.48 o
  -2   6  16    18047.21    15874.99   1543.14 o
   0   6  16    40951.79    39890.00   3453.24 o
   2   6  16    26149.46    21978.74   2149.70 o
   4   6  16     2744.04     1783.05   1195.12 o
 -11   7  16    22640.67    33395.47   2617.81 o
  -9   7  16    35196.66    38044.84   2957.55 o
  -7   7  16    31968.84    30719.79   1820.14 o
  -5   7  16    15383.26    18877.21   2705.43 o
  -3   7  16     5782.84     6836.80    735.46 o
  -1   7  16      667.39     1101.80    332.66 o
   1   7  16      824.28      923.63    571.05 o
   3   7  16     1702.37      805.35    516.69 o
 -12   8  16      931.76     -446.53    643.52 o
 -10   8  16     1119.62     1474.99    534.79 o
  -8   8  16     4238.15     4974.13   1221.38 o
  -6   8  16    30788.24    31559.87   2293.55 o
  -4   8  16    38275.89    33166.17   2869.59 o
  -2   8  16    16872.43    16460.71   1177.07 o
   0   8  16     4984.40     3915.80    835.63 o
   2   8  16     8458.98     7306.24   2278.60 o
 -11   9  16      129.90      -85.96    258.24 o
  -9   9  16      251.05     -106.24    467.25 o
  -7   9  16     3480.22     4015.81    690.81 o
  -5   9  16    10926.31    10822.15    799.56 o
  -3   9  16    18833.89    15896.00   1142.22 o
  -1   9  16    18324.78    19369.85   1343.49 o
   1   9  16    16136.51    16852.49   4136.94 o
 -10  10  16    24382.53    33069.24   2636.06 o
  -8  10  16    10176.75    12010.56   1251.74 o
  -6  10  16      653.79     1354.04    589.91 o
  -4  10  16      117.77      165.63    312.47 o
  -2  10  16      168.05     -198.17    285.03 o
   0  10  16     1602.10     1531.37    324.36 o
   2  10  16      762.49      580.00    709.19 o
 -11  11  16      382.00     1378.98    879.92 o
  -9  11  16       33.85     -225.06    577.86 o
  -7  11  16       52.56      405.32    534.79 o
  -5  11  16      124.76      733.64    534.79 o
  -3  11  16      199.99       46.99    604.40 o
  -1  11  16      980.72     1191.25    629.64 o
   1  11  16      685.89       94.25    415.06 o
 -10  12  16    12354.29    19542.10   2863.02 o
  -8  12  16     2663.39     1799.10   1162.28 o
  -6  12  16     1044.12     1646.28    613.32 o
  -4  12  16     2928.61     2867.61    619.69 o
  -2  12  16      705.22      988.13    639.96 o
   0  12  16       24.15     -341.46    451.06 o
  -3  13  16     2031.18     2022.50   1024.38 o
  -1  13  16     3732.14     1287.05    774.85 o
 -11   1  17     2749.26     4174.04    338.85 o
  -9   1  17    13035.65    14652.62    637.62 o
  -7   1  17    53706.68    56278.56   1975.30 o
  -5   1  17    28268.69    28093.65   1353.80 o
  -3   1  17     3587.99     3189.85    415.63 o
  -1   1  17    57137.20    53606.62   2306.66 o
   1   1  17    60473.24    56217.20   2376.84 o
   3   1  17    16041.59    13688.71   2585.69 o
 -12   2  17      178.05     -233.60    233.60 o
 -10   2  17     7608.27     9566.52    488.85 o
  -8   2  17    16266.25    17589.51    723.44 o
  -6   2  17    15010.31    16500.39    809.94 o
  -4   2  17     7825.48     8997.73    642.49 o
  -2   2  17     3730.19     4376.27    446.93 o
   0   2  17      809.29     1728.67    391.80 o
   2   2  17      549.59      372.95    294.28 o
   4   2  17      315.20      -62.86    387.43 o
 -11   3  17       64.39      110.95    254.13 o
  -9   3  17    29264.88    36660.75   1717.46 o
  -7   3  17    85359.91    92505.06   3396.04 o
  -5   3  17    53491.00    55098.79   2264.56 o
  -3   3  17     4963.80     5794.02    595.88 o
  -1   3  17     2993.08     2882.72    361.15 o
   1   3  17     2136.59     2476.79    353.56 o
   3   3  17     2642.34     2275.01    780.77 o
 -12   4  17     1579.47      194.67    313.08 o
 -10   4  17       96.96      -64.69    197.14 o
  -8   4  17      803.24      848.47    253.96 o
  -6   4  17      847.84      961.98    275.81 o
  -4   4  17      274.11      -84.77    320.36 o
  -2   4  17    10803.09    10676.52    702.69 o
   0   4  17    28912.10    29676.34   1859.88 o
   2   4  17    33149.87    40549.21   2911.84 o
   4   4  17    22629.59    31388.19   3966.21 o
 -11   5  17     5015.09     6033.12    843.80 o
  -9   5  17      389.89      788.24    274.84 o
  -7   5  17     4743.32     6075.06    403.96 o
  -5   5  17      301.26      300.16    263.73 o
  -3   5  17    16225.87    16719.04    918.48 o
  -1   5  17    45276.69    44152.31   2110.48 o
   1   5  17    33407.96    36096.80   2051.68 o
   3   5  17     4600.20     5591.38    737.52 o
 -12   6  17      529.52        1.50    297.95 o
 -10   6  17     6530.47     6224.39    680.69 o
  -8   6  17    20277.15    23773.83   1731.51 o
  -6   6  17    25141.64    28896.38   2987.99 o
  -4   6  17    12916.74    10851.00   1733.57 o
  -2   6  17     1096.25     1328.05    379.96 o
   0   6  17      166.91      268.58    340.99 o
   2   6  17      712.89     1060.87    735.46 o
 -11   7  17     2412.46     3249.40    638.96 o
  -9   7  17       73.49      905.83    510.34 o
  -7   7  17     5966.60     7074.95    631.33 o
  -5   7  17     4200.20     4217.47    578.37 o
  -3   7  17      726.96      767.35    394.33 o
  -1   7  17     5074.57     4998.33    611.09 o
   1   7  17        8.06     -121.88    694.82 o
   3   7  17     5092.84     4735.13    830.23 o
 -12   8  17        4.18     -197.00    682.92 o
 -10   8  17     2547.46     1477.64    560.40 o
  -8   8  17     5947.33     6083.03    823.59 o
  -6   8  17     2475.96     2389.51    397.66 o
  -4   8  17      517.89      691.72    385.20 o
  -2   8  17       31.10       76.97    333.89 o
   0   8  17     2041.03     1854.32    372.53 o
   2   8  17     2931.60     3323.55   1096.62 o
 -11   9  17     2128.54     3690.41   1090.05 o
  -9   9  17      312.82      -70.00    504.52 o
  -7   9  17     2003.89     2451.78    722.32 o
  -5   9  17      133.36      438.78    316.41 o
  -3   9  17      399.91      438.20    344.36 o
  -1   9  17      803.62      782.47    336.69 o
   1   9  17     1270.12     1211.63    676.36 o
 -10  10  17       15.36     1020.75    569.71 o
  -8  10  17      747.03      742.24    552.01 o
  -6  10  17      583.29     1074.49    545.50 o
  -4  10  17     1981.60     1837.47    381.95 o
  -2  10  17     3671.00     3671.37    883.61 o
   0  10  17     3342.25     3514.86    537.48 o
   2  10  17     3914.22     6408.97   1457.78 o
 -11  11  17     5396.42     2442.76   1011.25 o
  -9  11  17     4385.77     6508.60    937.19 o
  -7  11  17     1633.54     1312.22    607.65 o
  -5  11  17     1881.77     1637.22    573.03 o
  -3  11  17     7329.11     6469.29   1067.51 o
  -1  11  17     7057.21     7106.00    943.90 o
   1  11  17     1119.93     1151.22    406.57 o
 -10  12  17      362.38     1287.05   1011.25 o
  -8  12  17      100.01     -326.84    833.95 o
  -6  12  17       98.36     -289.97    997.00 o
  -4  12  17      692.53      714.68    553.08 o
  -2  12  17     2767.34     1851.55   1096.62 o
   0  12  17     3454.24     1798.65   1674.47 o
  -9  13  17        5.96      183.86    814.25 o
  -7  13  17     1311.21     1431.51   1011.25 o
  -5  13  17     1469.19     1823.18    674.59 o
  -3  13  17      274.19       68.20    552.49 o
  -1  13  17      200.91      499.06    499.06 o
 -12   0  18     3529.89     -396.57    446.89 o
 -10   0  18     4642.16     6887.62    570.27 o
  -8   0  18    38767.52    44097.95   2249.34 o
  -6   0  18    40377.84    43017.42   2539.54 o
  -4   0  18     2119.12     2760.47    689.49 o
  -2   0  18    10132.41     9846.15    988.77 o
   0   0  18    10945.63    12938.55   1092.14 o
   2   0  18     5927.06     5858.34    696.72 o
 -11   1  18      519.86      757.14    210.25 o
  -9   1  18       15.30      328.65    222.75 o
  -7   1  18      516.88      735.98    236.28 o
  -5   1  18     1271.99     1467.20    373.45 o
  -3   1  18     3950.44     4333.43    466.17 o
  -1   1  18     1567.03     1984.97    358.55 o
   1   1  18      312.24       34.03    268.04 o
   3   1  18     1309.28      561.87    306.85 o
 -12   2  18    12855.87     1075.44    543.56 o
 -10   2  18     1408.31     1257.04    253.78 o
  -8   2  18    26996.21    30501.85   1145.01 o
  -6   2  18    28323.71    31128.79   1355.41 o
  -4   2  18     4346.91     4230.97    472.27 o
  -2   2  18     3011.65     2862.79    396.60 o
   0   2  18     9040.99     7269.86    504.54 o
   2   2  18      819.69      257.04    260.78 o
   4   2  18     1600.79     2679.16    945.59 o
 -11   3  18      300.41     1107.17    291.90 o
  -9   3  18     1148.98     1442.65    249.56 o
  -7   3  18     5854.77     6027.20    399.89 o
  -5   3  18     5293.59     5453.94    753.47 o
  -3   3  18     1360.28     1630.66    364.90 o
  -1   3  18       13.24      217.77    286.10 o
   1   3  18     2070.99     2036.69    321.21 o
   3   3  18     4660.27     6020.54   1026.40 o
 -12   4  18     4128.40     2973.06   1746.71 o
 -10   4  18     3571.36     3717.38    351.53 o
  -8   4  18    23497.95    25320.97   1112.89 o
  -6   4  18    14489.36    15047.73    824.22 o
  -4   4  18      270.42      377.98    295.28 o
  -2   4  18     8085.30     7602.14    530.03 o
   0   4  18     4857.27     4862.26    421.55 o
   2   4  18        2.63      164.15    423.16 o
   4   4  18     1976.93     4412.73   1234.51 o
 -11   5  18      561.77      488.77    333.80 o
  -9   5  18     1083.13      922.56    298.21 o
  -7   5  18     7316.69     7639.35    469.31 o
  -5   5  18    14613.51    13585.07    710.33 o
  -3   5  18     6683.05     6911.60    685.91 o
  -1   5  18        0.75      169.71    285.58 o
   1   5  18     2770.62     2684.56    314.89 o
   3   5  18     7366.12     6972.55   2088.17 o
 -12   6  18      295.23     -252.81    371.63 o
 -10   6  18     3186.37     3529.54    683.98 o
  -8   6  18     8573.48     9653.82    686.37 o
  -6   6  18     2754.57     3588.19    430.30 o
  -4   6  18     3290.15     2819.92    518.99 o
  -2   6  18    18612.11    16470.70   1384.10 o
   0   6  18     8845.93     9532.46    987.99 o
   2   6  18       39.31     -498.46    498.46 o
 -11   7  18     1777.55     2207.42    633.64 o
  -9   7  18      356.94      657.23    532.46 o
  -7   7  18     4360.89     5615.26    564.14 o
  -5   7  18     6895.56     8004.59    886.49 o
  -3   7  18     5946.87     6455.00    647.84 o
  -1   7  18      613.23     1075.78    377.68 o
   1   7  18      333.59      288.19    339.48 o
   3   7  18     1042.04     2718.56   1063.78 o
 -12   8  18      699.08       65.67    735.46 o
 -10   8  18      651.19      298.89    919.32 o
  -8   8  18     3211.46     3011.26    660.05 o
  -6   8  18        0.08     -143.30    337.67 o
  -4   8  18     5039.18     5326.07    634.36 o
  -2   8  18     9774.59    10111.04    915.92 o
   0   8  18     1049.25      645.52    351.37 o
   2   8  18     6471.67     6421.75   2186.67 o
 -11   9  18      466.26      -35.06    463.23 o
  -9   9  18     1153.84     1491.06    608.75 o
  -7   9  18     1651.82     2108.68    627.58 o
  -5   9  18      901.02     1054.04    355.81 o
  -3   9  18       22.46      329.52    361.12 o
  -1   9  18      135.18      445.53    351.19 o
   1   9  18     1494.58     2104.86    383.52 o
 -10  10  18     1279.56     1999.86    893.05 o
  -8  10  18     1436.21     1407.42    608.75 o
  -6  10  18      828.71     1341.18    605.67 o
  -4  10  18    11543.15    11004.30    895.68 o
  -2  10  18    13476.33    12892.63   1229.88 o
   0  10  18     1870.53     1605.66    364.30 o
 -11  11  18      145.53     -827.39    827.39 o
  -9  11  18       63.99      498.45    593.19 o
  -7  11  18       66.56     -517.88    585.27 o
  -5  11  18        9.21     -506.23    506.23 o
  -3  11  18        0.81     -661.91    661.91 o
  -1  11  18        0.30       24.02    356.51 o
   1  11  18       39.44      -10.83    230.68 o
 -10  12  18      390.72      302.06    945.59 o
  -8  12  18      253.91      989.03    598.29 o
  -6  12  18       97.99      205.48    528.24 o
  -4  12  18     3776.60     3255.98    658.63 o
  -2  12  18     5342.94     3978.97   2094.73 o
   0  12  18      542.65      800.51    377.67 o
  -9  13  18       40.40      407.13    945.59 o
  -7  13  18      567.88      536.78    613.32 o
  -5  13  18     1050.78      336.51    544.78 o
  -3  13  18      340.76      200.24    507.14 o
  -1  13  18        0.13      722.32   1063.78 o
 -11   1  19      248.26      449.16    224.08 o
  -9   1  19    12441.68    15289.22    652.35 o
  -7   1  19    14670.50    15321.26    725.37 o
  -5   1  19     5224.43     4998.50    524.28 o
  -3   1  19       24.84      190.58    368.41 o
  -1   1  19      174.50      175.09    294.41 o
   1   1  19     2922.36     2327.03    362.46 o
   3   1  19     1164.74      512.92    814.25 o
 -12   2  19     7134.05     1219.98    741.88 o
 -10   2  19     7090.90     8605.08    515.00 o
  -8   2  19     1794.17     1963.51    306.89 o
  -6   2  19      119.98      406.11    284.57 o
  -4   2  19      259.60      213.65    349.91 o
  -2   2  19     1023.17      740.26    321.86 o
   0   2  19       35.14     -176.17    304.22 o
   2   2  19      635.10      417.10    265.15 o
 -11   3  19     3532.33     4545.83    427.77 o
  -9   3  19      496.23      644.67    269.28 o
  -7   3  19     1046.53     1388.70    292.95 o
  -5   3  19     1751.74     1072.47    350.13 o
  -3   3  19     6027.47     6069.51    528.73 o
  -1   3  19     3250.02     3175.04    391.73 o
   1   3  19      194.14      439.53    273.08 o
   3   3  19      481.09      -49.50    465.99 o
 -12   4  19       87.86       40.71    459.66 o
 -10   4  19      267.48      174.31    287.56 o
  -8   4  19     4294.28     4800.22    382.69 o
  -6   4  19    14181.08    15561.82    797.17 o
  -4   4  19    19041.86    19740.61    956.73 o
  -2   4  19    11072.63    10993.09    668.15 o
   0   4  19     2804.64     3405.56    381.56 o
   2   4  19       32.64     -254.65    310.48 o
 -11   5  19     8107.52     9950.74    786.27 o
  -9   5  19    21791.87    27879.18   1247.66 o
  -7   5  19    13407.91    14899.97    716.73 o
  -5   5  19      391.50      823.51    355.08 o
  -3   5  19     2152.93     1680.17    347.98 o
  -1   5  19      705.95      777.78    336.72 o
   1   5  19     1363.49     1720.57    401.26 o
   3   5  19     4705.16     3313.52   1536.58 o
 -12   6  19    10886.09     3249.32   1287.05 o
 -10   6  19     6607.38     8026.31    973.77 o
  -8   6  19      692.40      325.02    373.10 o
  -6   6  19      784.82      892.93    349.21 o
  -4   6  19     4022.47     4795.10    630.05 o
  -2   6  19     1962.02     2216.82    458.12 o
   0   6  19       72.59       -3.04    599.81 o
   2   6  19     1217.38      636.11   1300.18 o
 -11   7  19     1731.92     1758.15    612.70 o
  -9   7  19     6888.70     8543.30   1042.99 o
  -7   7  19      843.00      963.02    400.33 o
  -5   7  19     4605.47     3765.89    574.02 o
  -3   7  19    15824.83    16653.25   1225.35 o
  -1   7  19     7559.17     6670.77    659.21 o
   1   7  19      139.34      -30.48    337.91 o
   3   7  19     4604.16     5673.51   1339.58 o
 -12   8  19     1680.66     -367.73    709.19 o
 -10   8  19      618.35     1412.36    603.97 o
  -8   8  19       99.29      512.64    577.86 o
  -6   8  19     1763.13     2019.01    412.12 o
  -4   8  19     3013.42     2737.58    493.89 o
  -2   8  19     1620.52     1646.25    428.12 o
   0   8  19       91.27      -35.23    348.94 o
   2   8  19      212.22       12.22    427.34 o
 -11   9  19     1657.72     1972.50    608.43 o
  -9   9  19     4095.61     4551.41    813.90 o
  -7   9  19        0.07      192.40    548.88 o
  -5   9  19    10360.17    10438.70    819.51 o
  -3   9  19    22143.16    18534.59   2567.06 o
  -1   9  19    10221.77     9355.21    793.22 o
   1   9  19       15.45     -182.89    315.40 o
 -10  10  19      907.03     1667.91    643.66 o
  -8  10  19     1080.99     1400.65    640.36 o
  -6  10  19     2091.09      528.89    637.42 o
  -4  10  19     1927.28     1655.94    595.22 o
  -2  10  19     1428.86     1638.47    427.17 o
   0  10  19      213.66     -232.29    347.97 o
 -11  11  19     8835.70      157.60    958.72 o
  -9  11  19     9651.06    11940.70   1322.13 o
  -7  11  19     1970.19     1102.03    623.82 o
  -5  11  19     1739.23     1649.61    568.40 o
  -3  11  19     7243.29     5656.20   1035.62 o
  -1  11  19     2327.45     2239.05    583.47 o
   1  11  19      342.96      682.92    407.13 o
 -10  12  19      337.42      223.26   1011.25 o
  -8  12  19      789.81       44.72    577.13 o
  -6  12  19     1177.36     1065.09    764.90 o
  -4  12  19     1253.71      979.02    556.37 o
  -2  12  19     1312.02      377.86   1109.75 o
 -12   0  20     3203.54      596.34    827.39 o
 -10   0  20    12032.05    13622.37    945.91 o
  -8   0  20    10455.90    10311.29    856.92 o
  -6   0  20     3720.96     4687.96    591.23 o
  -4   0  20     2717.24     3064.19   1293.61 o
  -2   0  20    13527.84    13159.40   1219.63 o
   0   0  20    34974.32    34249.11   3077.43 o
   2   0  20    24896.17    24821.07   2515.00 o
 -11   1  20     8308.41    11099.68    579.77 o
  -9   1  20    10145.54    11792.57    574.08 o
  -7   1  20     7462.73     7475.53    511.15 o
  -5   1  20     3830.55     4664.75    460.92 o
  -3   1  20     1596.37     1832.15    366.23 o
  -1   1  20     2251.46     2454.55    367.67 o
   1   1  20     2794.11     1868.85    337.15 o
   3   1  20     1423.67       97.75    518.76 o
 -12   2  20     4994.59      890.69    434.94 o
 -10   2  20      964.02     1256.78    266.68 o
  -8   2  20     2550.34     1799.48    302.16 o
  -6   2  20     8387.25     7957.37    715.57 o
  -4   2  20     8345.07     9777.98    765.72 o
  -2   2  20     1739.36     1475.63    352.68 o
   0   2  20      654.47      461.94    309.62 o
   2   2  20     1689.31     1498.14    285.69 o
 -11   3  20     1141.41     1121.77    382.91 o
  -9   3  20      513.92      115.51    320.63 o
  -7   3  20      458.26      372.10    307.36 o
  -5   3  20     3182.08     2782.62    403.26 o
  -3   3  20     7303.08     6495.17    523.39 o
  -1   3  20     6703.58     5866.59    504.52 o
   1   3  20     2498.58     2362.38    333.38 o
   3   3  20      486.14      642.79    468.75 o
 -12   4  20      105.11     -138.14    488.95 o
 -10   4  20     1770.95     2665.05    354.72 o
  -8   4  20      908.18     1665.91    304.41 o
  -6   4  20     1124.46      721.20    312.49 o
  -4   4  20     4184.00     3435.59    398.25 o
  -2   4  20      344.93      461.39    395.47 o
   0   4  20     1293.00     1323.10    332.02 o
   2   4  20     3007.55     3680.56    448.18 o
 -11   5  20     1550.49     1688.02    504.77 o
  -9   5  20      332.60      592.59    362.74 o
  -7   5  20      418.66      480.31    315.49 o
  -5   5  20     5407.09     5899.48    553.52 o
  -3   5  20     9690.66     9617.71    856.60 o
  -1   5  20     8078.57     9248.31    831.75 o
   1   5  20     3282.35     3901.74    535.36 o
   3   5  20      180.33     -260.78    260.78 o
 -12   6  20     8399.52     2771.44    833.95 o
 -10   6  20    19818.11    21502.68   2048.77 o
  -8   6  20    12829.74    13164.98    961.91 o
  -6   6  20      922.11      562.97    399.13 o
  -4   6  20      624.72      457.85    454.48 o
  -2   6  20       29.47     -399.29    399.29 o
   0   6  20     3026.95     4080.31    706.74 o
   2   6  20     8075.35     9652.85   1772.97 o
 -11   7  20    13461.43    17730.15   1684.57 o
  -9   7  20    11026.81    16009.29   2455.90 o
  -7   7  20     4758.23     5797.65    688.90 o
  -5   7  20      626.86      721.39    460.70 o
  -3   7  20        0.53     -178.98    393.39 o
  -1   7  20        1.65     -294.04    558.40 o
   1   7  20      531.36      701.68    373.93 o
 -12   8  20       11.01     -617.26    774.85 o
 -10   8  20     1207.09     1162.47    642.92 o
  -8   8  20        2.86     -499.75    735.46 o
  -6   8  20     9036.16     9786.83    799.26 o
  -4   8  20    23615.58    22801.11   1581.04 o
  -2   8  20    17699.65    16363.90   1560.14 o
   0   8  20     3441.68     3758.55    519.78 o
   2   8  20       23.56       37.94    325.49 o
 -11   9  20      409.41      367.73    515.01 o
  -9   9  20      724.18      779.51    580.48 o
  -7   9  20     3099.63     2219.50    991.55 o
  -5   9  20     6428.46     6612.64    601.97 o
  -3   9  20     7246.15     6050.09    751.20 o
  -1   9  20     4727.91     4795.28   1175.90 o
   1   9  20     1965.33     2289.90    401.38 o
 -10  10  20    13581.30    19134.72   2015.94 o
  -8  10  20     6929.37     7352.69    990.11 o
  -6  10  20       21.28      422.71    536.98 o
  -4  10  20     3641.07     3330.60    435.44 o
  -2  10  20     3212.42     2950.59    472.03 o
   0  10  20       30.94      130.98    344.47 o
 -11  11  20       47.35     -354.59    893.05 o
  -9  11  20       16.23      335.15    583.09 o
  -7  11  20       30.12     -274.21    525.05 o
  -5  11  20       39.38      556.62    541.05 o
  -3  11  20       61.81      729.91    518.92 o
  -1  11  20      278.98      -30.09    415.70 o
   1  11  20      288.64      459.66    433.39 o
 -11   1  21     2205.67     1906.90    361.12 o
  -9   1  21       56.41     -279.99    279.99 o
  -7   1  21     3533.08     4199.18    417.52 o
  -5   1  21     3419.51     3451.41    423.08 o
  -3   1  21      672.60      948.06    355.94 o
  -1   1  21    16355.81    16435.65    902.36 o
   1   1  21    23553.36    23694.20   1452.32 o
 -12   2  21     3694.60      734.55    721.47 o
 -10   2  21     9722.85    11161.68    602.26 o
  -8   2  21     8946.77    11346.65    735.14 o
  -6   2  21     4626.99     4611.93    568.41 o
  -4   2  21     1335.55     1928.23    407.50 o
  -2   2  21      437.74      410.79    335.04 o
   0   2  21      519.42      948.50    324.58 o
   2   2  21      633.95      847.24    369.13 o
 -11   3  21      840.76     1142.51    384.33 o
  -9   3  21     6307.88     7081.16    475.02 o
  -7   3  21    19664.17    21474.54   1086.29 o
  -5   3  21    22477.05    23712.13   1136.60 o
  -3   3  21     7877.42     8060.25    579.02 o
  -1   3  21      180.05      716.67    328.43 o
   1   3  21      306.62      570.40    282.54 o
 -12   4  21      529.47      911.81    535.83 o
 -10   4  21       44.52     -253.63    285.67 o
  -8   4  21      449.09      546.97    318.92 o
  -6   4  21     2603.96     2214.06    355.27 o
  -4   4  21     6920.92     7418.75    517.28 o
  -2   4  21    13107.09    15364.35    908.62 o
   0   4  21    13414.97    15726.20    911.12 o
   2   4  21     8638.55    10476.68   1452.63 o
 -11   5  21     9368.60    10876.11   2473.75 o
  -9   5  21     6180.11     8710.26   1171.48 o
  -7   5  21     1090.75      977.87    435.92 o
  -5   5  21       12.36      395.19    801.12 o
  -3   5  21     1526.23     2049.04    496.19 o
  -1   5  21     9148.41     8317.16    776.17 o
   1   5  21    12890.22    13187.21   1172.56 o
 -12   6  21     5004.46      487.40   1562.84 o
 -10   6  21     8243.38    10207.19   1170.39 o
  -8   6  21     9294.83     9958.29    822.42 o
  -6   6  21     5461.41     5524.22    602.68 o
  -4   6  21      902.84     1401.60    473.74 o
  -2   6  21       21.01      434.85    413.35 o
   0   6  21      101.03      237.73    395.13 o
   2   6  21       49.16     -372.11    411.13 o
 -11   7  21     3095.81     3253.81    735.14 o
  -9   7  21     1971.12     1280.09    624.14 o
  -7   7  21      656.76     1241.48    461.04 o
  -5   7  21     5725.78     5883.18    583.06 o
  -3   7  21     3220.36     3743.17    568.58 o
  -1   7  21       64.09     -305.72    426.95 o
   1   7  21       72.05       28.14    368.37 o
 -12   8  21      588.96     -407.13    814.25 o
 -10   8  21     2029.22     1017.39    853.65 o
  -8   8  21     1583.49     1187.56    627.52 o
  -6   8  21       25.84      191.43    394.08 o
  -4   8  21      332.24      616.54    432.86 o
  -2   8  21      504.87      347.29    410.44 o
   0   8  21      758.38      541.61    381.78 o
 -11   9  21     2720.13     3261.22    686.65 o
  -9   9  21      814.16     1085.58    620.83 o
  -7   9  21      521.32      863.55    630.94 o
  -5   9  21     3889.66     5348.21    546.43 o
  -3   9  21     5532.85     6785.87    815.05 o
  -1   9  21     1835.64      932.38    442.64 o
   1   9  21      222.83      280.13    285.21 o
 -10  10  21      385.62      645.09    605.53 o
  -8  10  21     1315.17      120.02    590.03 o
  -6  10  21     1652.80     1267.82    566.48 o
  -4  10  21     2486.40     1970.23    525.08 o
  -2  10  21     2882.86     2346.67    461.38 o
   0  10  21     1456.79      992.49    536.88 o
 -12   0  22     4964.75     -774.85    774.85 o
 -10   0  22      847.86      256.22    446.31 o
  -8   0  22     2226.44     2927.78    556.84 o
  -6   0  22     5190.35     5244.80    640.58 o
  -4   0  22        1.31     -138.71    505.92 o
  -2   0  22    11454.51    11469.72   1015.82 o
   0   0  22    20847.88    23281.69   1885.87 o
 -11   1  22     1508.75      867.32    260.09 o
  -9   1  22     3272.18     3668.99    413.43 o
  -7   1  22     3574.48     4169.27    424.33 o
  -5   1  22     3078.89     3197.93    372.37 o
  -3   1  22     3082.15     3306.75    428.21 o
  -1   1  22     1980.97     2596.55    384.01 o
   1   1  22     1029.25      870.56    404.70 o
 -12   2  22      800.02      261.23    406.09 o
 -10   2  22      926.17     1167.61    309.64 o
  -8   2  22    12363.44    13234.33   1051.73 o
  -6   2  22    20011.52    21911.99   1027.28 o
  -4   2  22     8160.95     7516.64    515.50 o
  -2   2  22        1.93      271.73    334.06 o
   0   2  22     3752.24     3215.14    411.13 o
   2   2  22     1370.76     1405.56    549.07 o
 -11   3  22       33.07     -266.92    369.37 o
  -9   3  22      906.52      480.69    336.88 o
  -7   3  22      964.94     1078.67    341.52 o
  -5   3  22       64.12      -14.40    328.23 o
  -3   3  22      754.87      127.88    354.24 o
  -1   3  22     1953.94     1876.71    375.38 o
   1   3  22     2466.75     2408.08    640.71 o
 -12   4  22     1931.36      899.91    689.49 o
 -10   4  22       13.28      285.76    338.69 o
  -8   4  22     4367.55     4360.75    425.21 o
  -6   4  22     7514.78     7374.59    522.73 o
  -4   4  22     1006.85     1046.45    333.35 o
  -2   4  22     1110.43      958.71    344.77 o
   0   4  22     3421.52     3793.72    494.86 o
   2   4  22     1194.93     -127.23   1851.77 o
 -11   5  22       67.48      -69.95    543.80 o
  -9   5  22      917.35      170.85    498.35 o
  -7   5  22     1110.79     1149.97    645.61 o
  -5   5  22      504.12      325.17    434.45 o
  -3   5  22      109.34      367.33    502.97 o
  -1   5  22     2103.04     2227.11    519.79 o
   1   5  22     2812.77     3484.35    875.07 o
 -12   6  22     3951.97      829.32    478.53 o
 -10   6  22     2208.95     2514.74    691.05 o
  -8   6  22       96.83     -354.42    400.38 o
  -6   6  22      157.00      871.55    435.77 o
  -4   6  22      189.71      904.20   1082.96 o
  -2   6  22     4526.30     4058.24    693.42 o
   0   6  22     6136.09     5549.02   1038.48 o
 -11   7  22     1567.55     1872.51    667.48 o
  -9   7  22     4474.91     4045.01   1063.78 o
  -7   7  22     5360.70     5079.66    599.85 o
  -5   7  22     3323.61     4124.33    510.68 o
  -3   7  22     1661.93     2428.18    576.11 o
  -1   7  22      248.65      453.97    410.44 o
   1   7  22       14.68      923.17    524.05 o
 -10   8  22       56.00       44.26    577.45 o
  -8   8  22     1051.59     1513.89   1352.71 o
  -6   8  22     2945.25     2379.75    467.04 o
  -4   8  22     2350.63     2816.57    674.84 o
  -2   8  22      520.03     -223.45    649.78 o
   0   8  22      193.91     -336.66    546.56 o
  -7   9  22       84.64      -10.77    524.49 o
  -5   9  22      719.60       20.72    542.09 o
  -3   9  22     1812.74      942.14    747.83 o
  -1   9  22     1884.15     1473.89    756.81 o
 -11   1  23      360.71      672.29    369.40 o
  -9   1  23     2842.90     3470.81    413.47 o
  -7   1  23     8909.14     8378.21    567.55 o
  -5   1  23     4890.96     5313.28    441.15 o
  -3   1  23       45.81      218.05    377.87 o
  -1   1  23     3681.71     3998.73    441.80 o
   1   1  23     3019.83     3598.02    650.33 o
 -12   2  23      361.10      269.98    284.76 o
 -10   2  23       16.35      271.55    313.61 o
  -8   2  23      787.28      882.78    349.96 o
  -6   2  23     1199.71     2095.77    353.32 o
  -4   2  23      760.02      590.11    345.36 o
  -2   2  23      705.12      265.23    343.42 o
   0   2  23      103.25     -287.66    287.66 o
 -11   3  23      517.82      564.27    388.70 o
  -9   3  23     2759.69     3887.33    515.88 o
  -7   3  23     9276.50     8581.46    576.92 o
  -5   3  23     3946.30     4905.46    434.59 o
  -3   3  23       39.30      -74.07    304.65 o
  -1   3  23      659.69      549.82    330.80 o
   1   3  23      358.66      432.29    368.83 o
 -12   4  23      274.60     -226.65    392.95 o
 -10   4  23       24.54       35.89    768.29 o
  -8   4  23      558.66       73.19    386.33 o
  -6   4  23     1120.56     1581.51    363.17 o
  -4   4  23      652.08     1074.15    366.30 o
  -2   4  23       38.47      235.34    358.77 o
   0   4  23     1082.08      563.49    448.86 o
 -11   5  23       89.31      186.09    487.98 o
  -9   5  23     1200.13     1040.75    646.88 o
  -7   5  23     2352.07     2343.02    991.82 o
  -5   5  23      215.06      239.80    405.23 o
  -3   5  23     1618.31     1876.19    501.26 o
  -1   5  23     3970.69     3430.20    550.34 o
   1   5  23     1828.81     1808.39    659.50 o
 -12   6  23      346.75       36.18    351.11 o
 -10   6  23       19.70      215.30    609.54 o
  -8   6  23     1162.32     2425.52    700.10 o
  -6   6  23     2490.68     3436.20    687.77 o
  -4   6  23     2274.94     2639.89    901.12 o
  -2   6  23      525.83      197.35    687.43 o
   0   6  23        0.42      150.48    601.86 o
  -9   7  23      434.24      554.37    609.67 o
  -7   7  23      960.98     1093.88    607.81 o
  -5   7  23       70.67      819.18    555.31 o
  -3   7  23      828.84      620.77    723.64 o
  -1   7  23     1474.73      881.40    693.37 o
   1   7  23       29.94     -393.99    866.79 o
 -10   0  24     1697.09     1949.52    551.05 o
  -8   0  24     6833.01     8528.37    932.92 o
  -6   0  24     5621.35     4998.06    613.58 o
  -4   0  24     1062.92      397.03    443.88 o
  -2   0  24        3.20      435.46    509.93 o
   0   0  24       38.42     -378.32    398.43 o
 -11   1  24      789.94      567.75    424.81 o
  -9   1  24      553.19      891.60    354.77 o
  -7   1  24      212.74      238.80    320.55 o
  -5   1  24       29.47      -17.08    306.42 o
  -3   1  24       31.69      473.03    391.55 o
  -1   1  24        1.31     -255.73    309.77 o
   1   1  24       42.58     1922.97    527.14 o
 -12   2  24     3316.99     -590.99    879.92 o
 -10   2  24        0.60      448.28    301.93 o
  -8   2  24     1221.17     1627.90    434.99 o
  -6   2  24      945.38      622.91    326.15 o
  -4   2  24        2.42      176.19    335.16 o
  -2   2  24      524.59      186.99    343.31 o
   0   2  24      401.21      513.34    488.84 o
 -11   3  24      181.78      413.83    466.10 o
  -9   3  24        9.59       91.02    373.48 o
  -7   3  24      652.20     1070.37    388.85 o
  -5   3  24      914.06      722.83    360.05 o
  -3   3  24      802.62      532.09    382.78 o
  -1   3  24      372.86      910.60    360.63 o
   1   3  24        0.52      208.42    275.64 o
 -10   4  24      536.02     1429.76    678.11 o
  -8   4  24     2601.88     2123.65    737.88 o
  -6   4  24      873.43     2699.87    659.64 o
  -4   4  24      249.71      327.36    743.82 o
  -2   4  24      754.93     1827.05    785.27 o
   0   4  24      224.10     -126.88    565.89 o
  -7   5  24      802.22     1423.37    623.04 o
  -5   5  24     2336.15     2680.17    661.19 o
  -3   5  24     1741.90     1192.95   1142.58 o
  -1   5  24      309.02     -102.57    636.96 o
  -5   1  25       67.20      259.94    376.99 o
 
