# Supplementary material for: Observation of a re-entrant phase transition in the molecular complex tris(μ2-3,5-diiso­propyl-1,2,4-triazolato-κ2 N 1:N 2)trigold(I) under high pressure
Source: IUCrJ. 2016 Aug 18;3(Pt 5):367–76. doi: 10.1107/S2052252516013129 (PMC5391858; doi:10.1107/S2052252516013129)
Supplement: Supplementary file 6 [file m-03-00367-0.66GPaAu3triazole-FORM-Isup6.hkl]

#
# h,k,l, Fc-squared, Fo-squared, sigma(Fo-squared) and status flag
#
data_shelx
_shelx_title ' 7879 in C2/c'
_shelx_refln_list_code          4
_shelx_F_calc_maximum      841.77
_exptl_crystal_F_000      3888.00
_reflns_d_resolution_high  0.7001
 
loop_
 _symmetry_equiv_pos_as_xyz
 'x, y, z'
 '-x, y, -z+1/2'
 'x+1/2, y+1/2, z'
 '-x+1/2, y+1/2, -z+1/2'
 '-x, -y, -z'
 'x, -y, z-1/2'
 '-x+1/2, -y+1/2, -z'
 'x+1/2, -y+1/2, z-1/2'
 
_cell_length_a    24.2897
_cell_length_b    13.5837
_cell_length_c    17.3795
_cell_angle_alpha  90.000
_cell_angle_beta   98.508
_cell_angle_gamma  90.000
 
_shelx_F_squared_multiplier     1.000
 
loop_
 _refln_index_h
 _refln_index_k
 _refln_index_l
 _refln_F_squared_calc
 _refln_F_squared_meas
 _refln_F_squared_sigma
 _refln_observed_status
   1   1   0   165677.56   158001.98  13677.49 o
   0   2   0   113935.08   106331.47   2437.16 o
   2   2   0     8235.04     8698.13    490.23 o
   1   3   0   179290.05   158779.36   2850.35 o
   3   3   0   229282.67   212333.78   6162.93 o
   2   4   0   155829.83   141313.06   2479.18 o
   4   4   0    24552.50    22130.51    686.33 o
   1   5   0   417485.00   385021.75   7395.51 o
   3   5   0    82461.55    86778.19   1498.71 o
   5   5   0     9982.77    10603.03    602.29 o
   0   6   0   554227.00   526677.94  18551.80 o
   2   6   0   243138.02   205400.48   2675.27 o
   4   6   0     9078.53     9797.65    301.14 o
   6   6   0     6837.84     -189.09    399.19 o
   1   7   0     2566.98     3333.58    112.05 o
   3   7   0    18689.91    19672.34    322.15 o
   5   7   0    85778.41    83745.74   1848.88 o
   0   8   0    58449.53    58953.98   1302.62 o
   2   8   0   101694.52    98788.88   1386.66 o
   4   8   0   236728.67   235430.75   3403.62 o
   6   8   0   243451.72   268430.41   5966.83 o
   1   9   0   236906.09   227965.20   3242.54 o
   3   9   0   148512.63   150172.27   2227.06 o
   5   9   0    77334.27    81126.50   1344.64 o
   7   9   0    24307.68    26122.40   1687.80 o
   0  10   0    44714.56    43637.71   1127.54 o
   2  10   0    15211.58    14791.02    399.19 o
   4  10   0      390.75      413.20    147.07 o
   6  10   0      202.07      182.09     77.04 o
   8  10   0    26097.27    32124.25   2325.10 o
   1  11   0    11834.89    11905.65    420.20 o
   3  11   0    13131.51    13341.33    448.21 o
   5  11   0     8435.92    10210.85    385.18 o
   7  11   0     6656.52     9391.46    518.25 o
   0  12   0      159.56     -126.06    357.17 o
   2  12   0     5583.70     5847.78    385.18 o
   4  12   0    18704.57    19280.15    728.35 o
   6  12   0     6488.23     6919.28    469.22 o
   8  12   0     5191.72     4152.97    826.39 o
   1  13   0    30084.67    33265.79    980.47 o
   3  13   0    14054.47    15897.55    637.30 o
   5  13   0      539.27      413.20    469.22 o
   7  13   0     2401.68     2857.36    427.20 o
   0  14   0     2103.21     1575.75    651.31 o
   2  14   0    11631.03    10504.99    630.30 o
   4  14   0    42154.05    43161.48   1890.90 o
   6  14   0    36561.63    40549.25   2016.96 o
   8  14   0     3249.91    -1708.81   1708.81 o
   1  15   0     1170.45      581.28    574.27 o
   3  15   0     2567.84     1778.84    567.27 o
   5  15   0    24493.13    28363.46   1680.80 o
   7  15   0    34838.49    44583.16   3515.67 o
   0  16   0    37336.17    36319.24   2493.18 o
   2  16   0    19552.80    18551.80   1120.53 o
   4  16   0     2816.23     2983.42    623.30 o
   6  16   0       67.88     -392.19    791.38 o
   8  16   0     2388.32     -987.47   2030.96 o
   1  17   0    41056.00    36795.46   1778.84 o
   3  17   0    21154.39    17242.18   1099.52 o
   5  17   0     2711.28     3298.57    658.31 o
   7  17   0       93.28    -1078.51   2079.99 o
   0  18   0     3985.56     4237.01   1113.53 o
   2  18   0       23.37      147.07    595.28 o
   4  18   0     8666.79     8074.83    812.39 o
   6  18   0    18620.02    19588.30   1547.73 o
   1  19   0     3200.80     3396.61    833.40 o
   3  19   0       32.94     -924.44    924.44 o
   5  19   0     1530.52     1414.67    483.23 o
  -2   2   1     7834.27     8011.80    315.15 o
   0   2   1    33605.22    27551.08    448.21 o
   2   2   1     4309.31     1484.70    210.10 o
  -3   3   1    10754.54    13551.43    399.19 o
  -1   3   1    17175.98    19098.06    343.16 o
   1   3   1    82612.03    81833.84   1484.70 o
   3   3   1    88209.63   111275.81   4685.22 o
  -4   4   1    73454.23    87394.48   2311.10 o
  -2   4   1   256458.73   240059.94   3977.89 o
   4   4   1   498954.22   414162.56  32082.23 o
  -5   5   1     5481.60     6190.94    315.15 o
  -3   5   1   387847.81   404673.06   8018.81 o
   1   5   1   547116.00   541546.06  19476.24 o
   3   5   1    19844.32    19721.36    434.21 o
   5   5   1     1146.12      301.14    273.13 o
  -6   6   1   301253.22   371449.31  29462.98 o
  -4   6   1   230531.55   225675.09   3746.78 o
  -2   6   1    19288.74    19679.34    301.14 o
   0   6   1     1830.75     1211.58     84.04 o
   2   6   1     2660.02     2388.13     98.05 o
   4   6   1     1684.01     1575.75    154.07 o
   6   6   1    10779.30    13817.56   1785.85 o
  -5   7   1    20582.70    23524.16    560.27 o
  -3   7   1    54281.49    56355.75    770.37 o
  -1   7   1    59783.32    66769.69    903.43 o
   1   7   1     8399.33     8467.02    182.09 o
   3   7   1   218835.33   214812.95   3137.49 o
   5   7   1   222924.77   229162.77   4475.12 o
  -6   8   1    20565.30    23286.05    637.30 o
  -4   8   1     3335.36     3732.77    140.07 o
  -2   8   1     1677.35     1652.78    112.05 o
   0   8   1    58407.79    55704.44    882.42 o
   2   8   1   148531.19   151152.73   2101.00 o
   4   8   1    65420.91    67498.03   1099.52 o
   6   8   1      390.01      385.18     84.04 o
  -7   9   1     8493.48    10448.96    553.26 o
  -5   9   1       94.73      455.22    140.07 o
  -3   9   1    15253.90    18523.79    350.17 o
  -1   9   1     1593.12     1197.57    133.06 o
   1   9   1    56931.75    56019.59    791.38 o
   3   9   1   227506.81   227986.22   3039.44 o
   5   9   1   241647.56   259746.30   4447.11 o
   7   9   1    39782.20    43532.66   2283.08 o
  -8  10   1      199.08     -329.16    560.27 o
  -6  10   1     1795.06     1764.84    210.10 o
  -4  10   1     4561.83     4279.03    210.10 o
  -2  10   1    16584.46    16093.64    385.18 o
   0  10   1    67854.81    70152.30   1169.56 o
   2  10   1    60862.13    52356.85   1085.52 o
   4  10   1    55515.61    53372.33   1064.51 o
   6  10   1    47061.67    55326.26   1281.61 o
  -7  11   1    19962.97    21871.38    728.35 o
  -5  11   1    50663.18    50942.18   1197.57 o
  -3  11   1    74108.98    72246.29   1421.67 o
  -1  11   1    55875.41    50507.97   1015.48 o
   1  11   1     1363.93     1393.66    203.10 o
   3  11   1    23755.53    29392.95    658.31 o
   5  11   1     7891.31     8684.12    371.18 o
   7  11   1    17456.77    21472.19    854.41 o
  -8  12   1     1373.60      959.46    511.24 o
  -6  12   1     4643.94     5028.39    378.18 o
  -4  12   1    15469.11    18138.61    679.32 o
  -2  12   1    42508.62    43812.80   1393.66 o
   0  12   1    56694.96    52889.10   1428.68 o
   2  12   1    53774.53    54191.72   1505.71 o
   4  12   1    54098.50    57882.47   1589.75 o
   6  12   1    27405.26    32089.23   1036.49 o
   8  12   1    10080.24     8165.88   1141.54 o
  -7  13   1    11871.77    14475.87    756.36 o
  -5  13   1     4302.86     4096.94    532.25 o
  -3  13   1        2.35     -175.08    378.18 o
  -1  13   1      824.69     1071.51    343.16 o
   1  13   1    36093.56    33699.99   1162.55 o
   3  13   1   160021.80   167477.48   4342.06 o
   5  13   1   167660.98   188760.59   5812.76 o
   7  13   1    34146.75    39274.64   1890.90 o
  -8  14   1    28631.95    33770.03   2528.20 o
  -6  14   1    32848.16    40164.06   1736.82 o
  -4  14   1    16510.07    15540.38    931.44 o
  -2  14   1     2243.57     2738.30    371.18 o
   0  14   1      399.68      -14.01    364.17 o
   2  14   1      826.00      924.44    434.21 o
   4  14   1     1884.96     1316.62    658.31 o
   6  14   1    10536.44    13523.42    952.45 o
   8  14   1    20447.98       49.02   1771.84 o
  -7  15   1      356.52     -238.11    714.34 o
  -5  15   1     1096.65     -105.05    679.32 o
  -3  15   1    15066.77    14622.94    882.42 o
  -1  15   1    20904.89    18845.95   1092.52 o
   1  15   1     1452.98      945.45    616.29 o
   3  15   1     8060.42     7689.65    798.38 o
   5  15   1    13633.19    16058.62   1470.70 o
   7  15   1       69.58    -1267.60   1267.60 o
  -6  16   1    11886.85    13040.19   1344.64 o
  -4  16   1     1845.00     2458.17    595.28 o
  -2  16   1     4246.65     5483.60    595.28 o
   0  16   1    16823.08    16191.69    994.47 o
   2  16   1    17219.97    18558.81   1134.54 o
   4  16   1     4824.40     4594.18    714.34 o
   6  16   1       17.24     -364.17    490.23 o
  -7  17   1     5559.52     3879.84   2276.08 o
  -5  17   1      662.60      819.39    581.28 o
  -3  17   1     4702.49     4124.96    644.31 o
  -1  17   1    16424.53    17382.25    917.44 o
   1  17   1     6208.41     6499.08    770.37 o
   3  17   1      379.15      546.26    609.29 o
   5  17   1     3830.73     3557.69    707.34 o
   7  17   1      830.48     -203.10   2213.05 o
  -6  18   1     2422.51     1302.62    518.25 o
  -4  18   1        4.00     -560.27    560.27 o
  -2  18   1     6459.23     5525.62   1064.51 o
   0  18   1    18113.56    16576.87    945.45 o
   2  18   1    17671.18    15463.34   1071.51 o
   4  18   1     9330.17    10561.01    903.43 o
   6  18   1     1773.95     2591.23    777.37 o
  -5  19   1     8022.32     7094.37    812.39 o
  -3  19   1       56.52      350.17    763.36 o
  -1  19   1     2161.30     2030.96    805.38 o
   1  19   1     1021.76      833.40    798.38 o
   3  19   1     1402.82     1008.48    658.31 o
   5  19   1     8394.11     6968.31   1736.82 o
  -1   1   2    20171.11    22340.60    385.18 o
   1   1   2    18738.99    19049.04    693.33 o
  -2   2   2    24686.65    24742.74    651.31 o
   0   2   2    39931.56    40731.33    651.31 o
   2   2   2     8580.99     9797.65    686.33 o
  -3   3   2    31635.80    31963.17    693.33 o
  -1   3   2     1627.04     1246.59     42.02 o
   1   3   2   198586.70   182163.45   3326.58 o
   3   3   2   292556.41   247070.27   6457.06 o
  -4   4   2    11284.54    11856.63    336.16 o
  -2   4   2   328075.13   301892.28   5021.38 o
   0   4   2   100894.97    86771.19   1204.57 o
   2   4   2    28420.90    25043.88    490.23 o
   4   4   2    63852.99    64052.40   2234.06 o
  -5   5   2   180617.81   183676.17   5280.51 o
  -3   5   2    68185.72    78269.15   1526.72 o
  -1   5   2       97.76      728.35     63.03 o
   1   5   2   150651.61   147532.02   2276.08 o
   3   5   2   315903.03   319372.56   5791.75 o
  -6   6   2    12441.85    14538.90    658.31 o
  -4   6   2   134445.75   123685.70   2192.04 o
  -2   6   2   207174.31   206507.00   2815.34 o
   0   6   2    95235.05    89649.55   1281.61 o
   2   6   2    14037.25    16478.82    280.13 o
   4   6   2    72849.83    67217.91   1428.68 o
   6   6   2      145.91      574.27    798.38 o
  -7   7   2    67459.03    71608.98   5497.61 o
  -5   7   2   102788.84   107388.97   1757.83 o
  -3   7   2    94479.16    88052.80   1281.61 o
  -1   7   2    18886.84    19231.13    322.15 o
   1   7   2     3501.54     4117.95    126.06 o
   3   7   2    24416.05    24749.75    434.21 o
   5   7   2    15887.18    19245.13    532.25 o
  -6   8   2     2623.76     2528.20    196.09 o
  -4   8   2   142520.08   139814.36   1974.94 o
  -2   8   2   152885.28   147244.89   1981.94 o
   0   8   2     2516.78     2605.24    133.06 o
   2   8   2   342172.09   348457.34   5042.39 o
   4   8   2   499071.19   538163.44   8929.24 o
   6   8   2   188194.83   183515.11   4769.26 o
  -7   9   2    13200.25    13348.33    532.25 o
  -5   9   2    12747.46    12648.00    287.14 o
  -3   9   2     2845.32     2689.28    154.07 o
  -1   9   2     8341.56     8109.85    224.11 o
   1   9   2    59769.23    62917.86    945.45 o
   3   9   2   112353.46   109055.77   1638.78 o
   5   9   2    81828.66    85167.42   1575.75 o
   7   9   2    50193.72    57315.20   3585.70 o
  -8  10   2     6213.64     3928.86    987.47 o
  -6  10   2    30787.73    30632.54    749.36 o
  -4  10   2   190673.75   200449.14   3270.55 o
  -2  10   2   194592.95   189769.06   3144.49 o
   0  10   2     9399.49     9426.47    294.14 o
   2  10   2   111122.48   113649.93   2381.13 o
   4  10   2   182977.70   192584.39   3907.85 o
   6  10   2    27223.61    28461.51    833.40 o
  -7  11   2       42.96      560.27    280.13 o
  -5  11   2     1307.25     1484.70    266.13 o
  -3  11   2     8519.93     9167.35    385.18 o
  -1  11   2     8047.62     9314.42    371.18 o
   1  11   2      313.87      546.26    196.09 o
   3  11   2      745.40     1568.74    259.12 o
   5  11   2     1031.76     1008.48    280.13 o
   7  11   2     4404.14     6492.08    602.29 o
  -8  12   2      796.98      588.28    301.14 o
  -6  12   2    16634.41    19854.42    840.40 o
  -4  12   2    85411.17    85496.58   2086.99 o
  -2  12   2    58224.39    51936.65   1554.74 o
   0  12   2        5.98      119.06    245.12 o
   2  12   2    72522.53    70348.38   2178.03 o
   4  12   2   150803.20   159948.91   4629.20 o
   6  12   2    39470.45    45878.78   1694.80 o
   8  12   2     4259.48      525.25   1701.81 o
  -9  13   2     1825.62     2983.42   1400.66 o
  -7  13   2     4823.79     5217.48    518.25 o
  -5  13   2     3677.93     4166.98    546.26 o
  -3  13   2      523.80      798.38    385.18 o
  -1  13   2      979.51      203.10    322.15 o
   1  13   2     6745.23     7192.41    595.28 o
   3  13   2     9941.73    11807.60    728.35 o
   5  13   2     5415.11     4173.98    735.35 o
   7  13   2     2004.57     2409.14    910.43 o
  -8  14   2     2272.29     2507.19    812.39 o
  -6  14   2     4555.46     5308.52    665.32 o
  -4  14   2    37088.68    40710.32   1428.68 o
  -2  14   2    32911.05    36417.29   1288.61 o
   0  14   2      172.26      336.16    378.18 o
   2  14   2    58066.70    56965.04   2058.98 o
   4  14   2   111113.29   119511.72   3886.84 o
   6  14   2    42849.75    44625.18   2696.28 o
   8  14   2      114.45     -245.12   1862.88 o
  -7  15   2    12162.92    14237.76   1197.57 o
  -5  15   2    18168.49    21920.40   1155.55 o
  -3  15   2     8297.73     8831.19    553.26 o
  -1  15   2      458.04     -105.05    392.19 o
   1  15   2     1335.50     1869.89    504.24 o
   3  15   2     2913.73     2717.29    504.24 o
   5  15   2      492.22     1183.56    735.35 o
   7  15   2      780.66     -364.17    980.47 o
  -8  16   2     5061.53     -672.32   2164.03 o
  -6  16   2        7.52      287.14    714.34 o
  -4  16   2    10788.93     9874.69    728.35 o
  -2  16   2    21913.31    20253.61   1015.48 o
   0  16   2     6205.35     5609.66    749.36 o
   2  16   2     1547.27     1820.86    623.30 o
   4  16   2     5467.97     6022.86    763.36 o
   6  16   2       20.84      938.45   1491.71 o
  -7  17   2     9441.91     8516.04   1694.80 o
  -5  17   2     8082.03     8432.00    770.37 o
  -3  17   2     1060.30     1379.65    546.26 o
  -1  17   2     2334.69     2990.42    623.30 o
   1  17   2    10722.48    11408.42    945.45 o
   3  17   2    17846.39    17781.44   1141.54 o
   5  17   2    14402.10    15435.33   1211.58 o
   7  17   2     6742.08      868.41   2171.03 o
  -6  18   2     2747.42     2072.98    609.29 o
  -4  18   2       98.86       49.02    532.25 o
  -2  18   2     2238.28     1617.77    798.38 o
   0  18   2      652.13     -175.08    581.28 o
   2  18   2     1535.98     1680.80    686.33 o
   4  18   2     6057.80     5343.54    770.37 o
   6  18   2     3073.51     2808.33    833.40 o
  -5  19   2     3350.08     2542.21   1036.49 o
  -3  19   2     1686.57     1645.78    819.39 o
  -1  19   2       20.54     -714.34    714.34 o
   1  19   2     1557.75      987.47    819.39 o
   3  19   2     2109.56     2093.99    994.47 o
   5  19   2      526.96     3270.55   1687.80 o
  -3   1   3     2023.83     1687.80    119.06 o
  -1   1   3    28011.56    27004.82    441.21 o
   1   1   3    58437.75    62714.77   1652.78 o
  -4   2   3      262.69      525.25    112.05 o
  -2   2   3     5192.82     5532.63    133.06 o
   0   2   3      139.15      -35.02     35.02 o
   2   2   3      447.32      784.37     84.04 o
  -5   3   3    51393.27    43238.52   2542.21 o
  -3   3   3   156766.86   154381.27   2941.40 o
  -1   3   3     5566.72     4615.19     91.04 o
   1   3   3     9481.30    10904.17    231.11 o
   3   3   3    63182.48    56607.87   1260.60 o
  -4   4   3   347010.16   339934.34   6905.28 o
  -2   4   3   340260.09   309525.91   4825.29 o
   0   4   3    65406.19    58456.75    903.43 o
   2   4   3     6434.98     7955.78    203.10 o
   4   4   3   112699.42   102654.72   3011.43 o
  -5   5   3     1738.49     1743.83    168.08 o
  -3   5   3    46522.98    45374.54    742.35 o
  -1   5   3      375.04      259.12     70.03 o
   1   5   3    70820.23    69900.17   1015.48 o
   3   5   3   152149.55   154010.09   2885.37 o
   5   5   3     9865.54     9811.66    770.37 o
  -6   6   3    71934.41    78801.39   2430.15 o
  -4   6   3   143237.06   135199.17   2171.03 o
  -2   6   3    19162.82    16604.88    287.14 o
   0   6   3       55.02      483.23     84.04 o
   2   6   3    49156.23    44975.35    707.34 o
   4   6   3   198878.41   218503.70   4874.31 o
  -7   7   3     1711.51     1855.88    287.14 o
  -5   7   3   124896.90   125800.71   1995.95 o
  -3   7   3   318511.88   317348.63   4454.11 o
  -1   7   3    86550.80    88451.98   1323.63 o
   1   7   3    65108.20    67729.14    994.47 o
   3   7   3   228984.78   248730.05   3690.75 o
   5   7   3    64730.50    63415.10   1659.79 o
  -8   8   3     5146.05     3046.45    560.27 o
  -6   8   3    26030.91    27011.82    553.26 o
  -4   8   3    87720.13    86182.90   1281.61 o
  -2   8   3    79495.02    84488.10   1190.57 o
   0   8   3     3673.15     3536.68    161.08 o
   2   8   3    31661.29    30044.26    497.24 o
   4   8   3    44859.46    45948.81    812.39 o
   6   8   3    30419.42    34666.45   1036.49 o
  -7   9   3     7099.31     6968.31    336.16 o
  -5   9   3   258142.58   269382.84   4328.05 o
  -3   9   3   388798.28   387465.91   6015.86 o
  -1   9   3   100298.46    99867.41   1561.74 o
   1   9   3    37969.33    35261.73    609.29 o
   3   9   3   238575.16   250039.67   4180.98 o
   5   9   3   141563.02   145066.84   2549.21 o
   7   9   3     3011.39     1666.79    693.33 o
  -8  10   3     3119.41     3242.54    434.21 o
  -6  10   3    35341.07    43539.66    903.43 o
  -4  10   3    29900.79    29967.22    609.29 o
  -2  10   3    21304.54    23293.05    567.27 o
   0  10   3     6889.75     7010.33    287.14 o
   2  10   3     4118.84     3746.78    231.11 o
   4  10   3     8782.05    11807.60    392.19 o
   6  10   3    10854.84    14608.93    497.24 o
  -9  11   3    82727.68   101317.09   8579.07 o
  -7  11   3     4578.20     5854.78    476.23 o
  -5  11   3    57309.34    60529.73   1365.65 o
  -3  11   3   153766.03   152574.42   3277.56 o
  -1  11   3    32049.45    31914.15    959.46 o
   1  11   3    35409.70    34512.38   1029.49 o
   3  11   3   151914.48   159269.59   4145.97 o
   5  11   3    89606.77   104594.65   2633.25 o
   7  11   3     2352.00     1190.57    686.33 o
  -8  12   3     8441.22     9230.38    672.32 o
  -6  12   3    15632.21    16709.93    686.33 o
  -4  12   3    13784.50    14692.97    574.27 o
  -2  12   3     4492.07     4258.02    434.21 o
   0  12   3     4154.14     3802.80    434.21 o
   2  12   3     2949.33     2759.31    392.19 o
   4  12   3      524.66     1267.60    434.21 o
   6  12   3     1771.87     2633.25    756.36 o
  -9  13   3     4700.85     1995.95    644.31 o
  -7  13   3    11626.54    12956.15    700.33 o
  -5  13   3   125564.77   129652.54   3452.64 o
  -3  13   3   166029.17   163205.45   3592.71 o
  -1  13   3    29826.75    26213.44   1043.50 o
   1  13   3     8557.03     8614.09    553.26 o
   3  13   3    79488.70    82198.02   2171.03 o
   5  13   3    55447.28    69963.20   2633.25 o
   7  13   3     1877.58     1638.78    812.39 o
  -8  14   3      770.62      896.43    448.21 o
  -6  14   3      380.45      476.23    497.24 o
  -4  14   3     1759.44     1617.77    448.21 o
  -2  14   3     2643.05     2535.20    511.24 o
   0  14   3        5.36     -280.13    469.22 o
   2  14   3     3161.38     4117.95    504.24 o
   4  14   3     5991.62     6982.31    581.28 o
   6  14   3     7486.00     9188.36   1309.62 o
  -9  15   3    17076.45    28524.54   3284.56 o
  -7  15   3      143.25      518.25    616.29 o
  -5  15   3    18157.13    18530.79    952.45 o
  -3  15   3    32941.49    32880.61   1057.50 o
  -1  15   3     5647.70     5385.56    595.28 o
   1  15   3    10234.37    10925.19    693.33 o
   3  15   3    33850.61    33994.13   1477.70 o
   5  15   3    14832.58    14987.11    980.47 o
   7  15   3        5.44    -1155.55   1274.60 o
  -8  16   3      798.51     -595.28   1022.49 o
  -6  16   3     5429.50     5882.79    847.40 o
  -4  16   3    10417.05    12290.83    798.38 o
  -2  16   3     8132.18     9090.31    749.36 o
   0  16   3     1331.87     1505.71    574.27 o
   2  16   3     1010.25     1589.75    553.26 o
   4  16   3     7210.49     6527.10    728.35 o
   6  16   3     9600.41     8221.90    987.47 o
  -7  17   3      953.26      287.14    707.34 o
  -5  17   3     1823.03     1491.71    483.23 o
  -3  17   3     5749.33     4180.98   1008.48 o
  -1  17   3      430.99      651.31    581.28 o
   1  17   3     5054.22     5546.63    770.37 o
   3  17   3     7368.97     7038.34    826.39 o
   5  17   3      750.57     1372.65    889.42 o
   7  17   3     2316.95    -2423.15   2514.19 o
  -6  18   3     6696.77     7031.34    742.35 o
  -4  18   3     9361.03    11058.25   1260.60 o
  -2  18   3     5426.07     4159.97    749.36 o
   0  18   3     1212.28      476.23    595.28 o
   2  18   3      337.46      413.20    665.32 o
   4  18   3     4393.15     3571.70    455.22 o
   6  18   3     5631.91     4594.18    868.41 o
  -5  19   3      847.12     1120.53   1022.49 o
  -3  19   3     1472.48     1064.51    812.39 o
  -1  19   3      105.20     -392.19    749.36 o
   1  19   3      545.31      553.26    805.38 o
   3  19   3      753.07      308.15    756.36 o
  -4   0   4    27123.10    19483.25    973.46 o
  -3   1   4      903.36     1029.49     77.04 o
  -1   1   4    77324.55    65712.19   1036.49 o
   1   1   4   110192.20   102675.73   2037.97 o
   3   1   4     1609.06      714.34    427.20 o
  -4   2   4   108864.69   111387.87   2381.13 o
  -2   2   4     5322.55     4797.28    105.05 o
   0   2   4    29234.86    25218.97    364.17 o
   2   2   4    17102.97    15645.43    448.21 o
  -5   3   4   118828.48   128581.03   3445.64 o
  -3   3   4   311815.28   304756.66   5252.49 o
  -1   3   4   117695.48   122516.15   1813.86 o
   1   3   4   102292.57    89026.26   1617.77 o
   3   3   4      118.61      161.08    105.05 o
  -6   4   4    60242.20    73906.07   4272.03 o
  -4   4   4   103713.12    90370.88   1652.78 o
  -2   4   4     3295.47     3081.46     91.04 o
   0   4   4   261262.58   244289.95   4398.09 o
   2   4   4   269497.97   258345.63   4790.27 o
   4   4   4     5073.06     5903.80    252.12 o
  -7   5   4    23502.42    22844.84   2311.10 o
  -5   5   4   162712.92   179509.20   3690.75 o
  -3   5   4   305167.03   299322.06   5098.42 o
  -1   5   4   270822.31   253107.13   3599.71 o
   1   5   4   124962.41   119182.56   1792.85 o
   3   5   4     3038.94     2815.34    175.08 o
   5   5   4    54398.86    52475.91   3263.55 o
  -6   6   4      296.86      756.36    175.08 o
  -4   6   4    36552.00    33279.80    532.25 o
  -2   6   4      347.38      161.08    133.06 o
   0   6   4   204636.17   201429.59   2906.38 o
   2   6   4   356589.03   346363.41   5672.69 o
   4   6   4   115300.30   112760.52   2549.21 o
  -7   7   4   106179.30   113453.84   2969.41 o
  -5   7   4     2341.65     1799.85    147.07 o
  -3   7   4     8273.73     9573.54    210.10 o
  -1   7   4     1061.84     1267.60    112.05 o
   1   7   4    16173.92    16835.99    329.16 o
   3   7   4    56071.31    60641.78    952.45 o
   5   7   4   121195.74   139163.05   3277.56 o
  -8   8   4     7545.32     5805.76    686.33 o
  -6   8   4   251187.20   259774.28   4363.07 o
  -4   8   4   543823.63   536888.81   8544.05 o
  -2   8   4   357917.13   359431.56   5350.54 o
   0   8   4    40323.45    39400.70    665.32 o
   2   8   4     7224.88     7024.33    210.10 o
   4   8   4     9161.18     8859.20    259.12 o
   6   8   4    15513.35    20736.84    791.38 o
  -7   9   4    54983.41    58344.69   1309.62 o
  -5   9   4   127197.55   123517.62   1974.94 o
  -3   9   4   170242.20   171945.61   2766.31 o
  -1   9   4   173423.50   164648.14   2633.25 o
   1   9   4    68494.33    63856.31   1085.52 o
   3   9   4     7213.64     7192.41    259.12 o
   5   9   4      998.51     1358.64    224.11 o
   7   9   4      725.60     -343.16    686.33 o
  -8  10   4    64337.50    81448.66   2654.26 o
  -6  10   4     8536.61     8929.24    343.16 o
  -4  10   4    85693.46    87926.73   1540.73 o
  -2  10   4    37770.32    36963.54    931.44 o
   0  10   4    13878.41    15267.25    455.22 o
   2  10   4   103258.03   101226.04   1967.93 o
   4  10   4    90067.44    94782.98   1841.87 o
   6  10   4    18243.11    21332.12    840.40 o
  -9  11   4    13311.32    11947.67   1435.68 o
  -7  11   4     7040.04     9566.54    567.27 o
  -5  11   4     1280.73     1092.52    350.17 o
  -3  11   4     2064.88     2416.15    329.16 o
  -1  11   4     2673.64     2724.29    350.17 o
   1  11   4    10748.39    12409.89    553.26 o
   3  11   4    12163.24    13740.52    630.30 o
   5  11   4     6394.85     6225.96    630.30 o
   7  11   4     1266.89     1211.58   1078.51 o
  -8  12   4    11618.49    15904.55    777.37 o
  -6  12   4    24326.36    25933.31    819.39 o
  -4  12   4   125498.21   117074.56   2829.34 o
  -2  12   4    76524.31    72393.37   2051.97 o
   0  12   4      975.53     1211.58    413.20 o
   2  12   4    17914.72    16899.02    672.32 o
   4  12   4    23830.77    27397.00   1057.50 o
   6  12   4     7039.92     7297.46    910.43 o
  -9  13   4     1149.04      567.27    644.31 o
  -7  13   4       14.80      126.06    399.19 o
  -5  13   4     4505.99     3977.89    399.19 o
  -3  13   4    16833.87    17921.51    749.36 o
  -1  13   4    19455.76    20764.86    959.46 o
   1  13   4    11294.19    11121.28    637.30 o
   3  13   4     1308.58      721.34    406.19 o
   5  13   4     1125.02     1190.57    462.22 o
   7  13   4     4190.64     2283.08    868.41 o
  -8  14   4      199.42      105.05    469.22 o
  -6  14   4    52639.31    60606.77   2065.98 o
  -4  14   4   124301.90   128959.20   3676.75 o
  -2  14   4    62451.62    60480.71   2332.11 o
   0  14   4     1882.53     1218.58    469.22 o
   2  14   4     7677.43     7703.66    616.29 o
   4  14   4     4763.08     5203.47    560.27 o
   6  14   4      552.19      602.29    959.46 o
  -9  15   4    21179.08    22522.69   2129.01 o
  -7  15   4    11142.12    12024.71    896.43 o
  -5  15   4     3118.60     3207.52    532.25 o
  -3  15   4       43.75     -140.07    469.22 o
  -1  15   4     1624.69     1120.53    483.23 o
   1  15   4       11.21      -91.04    462.22 o
   3  15   4     4996.71     5280.51    588.28 o
   5  15   4    21598.63    24091.44   1344.64 o
   7  15   4    19871.87      420.20   1267.60 o
  -8  16   4    11162.46     6485.08   1204.57 o
  -6  16   4        1.54      294.14    469.22 o
  -4  16   4     1639.44     1099.52    546.26 o
  -2  16   4      281.91     -238.11    476.23 o
   0  16   4    16178.50    17235.18    896.43 o
   2  16   4    29702.63    28370.46   1127.54 o
   4  16   4    13858.36    13502.41   1022.49 o
   6  16   4      361.20      868.41    777.37 o
  -7  17   4     3478.31     1995.95    847.40 o
  -5  17   4    12691.09    14861.05   1330.63 o
  -3  17   4    25561.18    27467.04   1505.71 o
  -1  17   4    25206.45    25632.16   1197.57 o
   1  17   4    13293.48    11562.49    896.43 o
   3  17   4     2240.76     2759.31    721.34 o
   5  17   4     1020.03     2325.10    945.45 o
  -6  18   4    10256.12    13201.27   1491.71 o
  -4  18   4    11469.11    13551.43   1274.60 o
  -2  18   4     1560.64     1491.71    672.32 o
   0  18   4     1751.44     1687.80    623.30 o
   2  18   4     1534.87      875.42    728.35 o
   4  18   4      539.58     1820.86    931.44 o
   6  18   4     6223.01     6989.32   1162.55 o
  -5  19   4        0.94     -413.20   1211.58 o
  -3  19   4     1001.96     -329.16   1225.58 o
  -1  19   4     2657.54     2871.36   1183.56 o
   1  19   4      818.73     1561.74   1127.54 o
   3  19   4      626.37    -1176.56   1624.77 o
  -5   1   5    81835.13    87856.69   2227.06 o
  -3   1   5   108018.64   106443.52   1862.88 o
   3   1   5   303067.19   251139.17  20162.57 o
  -4   2   5    27056.84    27144.88    595.28 o
  -2   2   5     4552.71     4664.21     98.05 o
   0   2   5    54573.67    53967.61    721.34 o
   2   2   5    16754.59    16758.96    455.22 o
   4   2   5    12911.63      119.06    357.17 o
  -5   3   5   640102.13   654544.63  21822.36 o
  -3   3   5   136581.80   130948.15   2122.01 o
  -1   3   5    23458.98    21892.39    308.15 o
   1   3   5    12406.29    10974.21    238.11 o
   3   3   5    18681.43    18054.57    518.25 o
  -6   4   5    68882.28    63856.31   1645.78 o
  -4   4   5   348205.44   343001.78   5707.71 o
  -2   4   5   551584.88   507818.00  16058.62 o
   2   4   5   423421.34   421039.84   6758.21 o
   4   4   5   176892.09   188445.42   4664.21 o
  -7   5   5       18.84     -105.05    203.10 o
  -5   5   5      860.69      -84.04    154.07 o
  -3   5   5   137490.16   121283.55   1904.90 o
  -1   5   5   519045.28   507215.72   8354.97 o
   1   5   5   708579.94   626573.38  16751.95 o
   3   5   5   221685.77   213734.44   4391.08 o
   5   5   5     5493.62     3284.56    406.19 o
  -6   6   5   146555.17   155431.77   3403.62 o
  -4   6   5    24215.86    26675.66    448.21 o
  -2   6   5       41.23      -21.01     91.04 o
   0   6   5     2425.07     2360.12    119.06 o
   2   6   5     5924.01     6723.19    175.08 o
   4   6   5    68404.74    70915.66   1428.68 o
  -7   7   5    76641.76    88613.05   1848.88 o
  -5   7   5   171857.30   180860.84   2591.23 o
  -3   7   5    79899.81    74774.48   1078.51 o
  -1   7   5      431.45      616.29    119.06 o
   1   7   5    19964.33    19182.10    371.18 o
   3   7   5     3322.64     2717.29    147.07 o
   5   7   5    46176.18    51915.64   1232.58 o
  -8   8   5    28917.60    26500.58   1498.71 o
  -6   8   5      310.03      385.18    154.07 o
  -4   8   5    25147.10    26962.80    469.22 o
  -2   8   5    67647.00    65488.08   1043.50 o
   0   8   5    67692.65    60242.59   1036.49 o
   2   8   5    44069.36    45066.39    742.35 o
   4   8   5     3902.74     4321.05    203.10 o
   6   8   5     8546.30    11352.39    700.33 o
  -9   9   5    26969.60    12830.09   1827.87 o
  -7   9   5    22836.96    26934.78    693.33 o
  -5   9   5   127858.85   126438.01   2143.02 o
  -3   9   5   109176.04   105393.02   1771.84 o
  -1   9   5    33653.86    31150.79    728.35 o
   1   9   5     3108.68     3865.83    231.11 o
   3   9   5     4611.59     4545.16    266.13 o
   5   9   5    30276.17    34330.29    868.41 o
  -8  10   5     3140.41     4370.07    350.17 o
  -6  10   5    27856.50    30982.71    728.35 o
  -4  10   5    39325.45    35520.86    805.38 o
  -2  10   5    63105.41    58554.79   1225.58 o
   0  10   5    69277.27    73415.84   1820.86 o
   2  10   5    29924.48    28853.70    693.33 o
   4  10   5    13942.82    14791.02    539.26 o
   6  10   5    14890.24    17312.22    763.36 o
  -9  11   5   118133.50    45528.61  14377.82 o
  -7  11   5    28839.04    32369.36   1064.51 o
  -5  11   5      420.32      679.32    287.14 o
  -3  11   5      255.38      609.29    322.15 o
  -1  11   5     9744.81     8256.92    525.25 o
   1  11   5    31696.50    31872.13    931.44 o
   3  11   5    20952.46    20631.79    756.36 o
   5  11   5    17898.28    21143.04    917.44 o
  -8  12   5     8380.06     8866.21    658.31 o
  -6  12   5    18246.06    20666.81    700.33 o
  -4  12   5    39926.16    41697.79   1197.57 o
  -2  12   5    61073.03    63303.04   2002.95 o
   0  12   5    66069.31    62182.51   1904.90 o
   2  12   5    52140.15    52076.71   1463.69 o
   4  12   5    39839.68    46887.25   1561.74 o
   6  12   5    14533.62    15792.50   1218.58 o
  -9  13   5      881.57      364.17    651.31 o
  -7  13   5    29055.28    32593.47   1141.54 o
  -5  13   5   106665.52   106800.69   2542.21 o
  -3  13   5    92884.54    88395.95   2185.04 o
  -1  13   5    25698.54    25380.05   1001.48 o
   1  13   5     8076.34     7262.45    511.24 o
   3  13   5    19603.66    21297.11    861.41 o
   5  13   5    38630.63    50977.20   2500.19 o
  -8  14   5    37258.07    39652.82   1666.79 o
  -6  14   5    27518.39    32453.40   1155.55 o
  -4  14   5     9157.79     7528.57    504.24 o
  -2  14   5       51.34     -210.10    441.21 o
   0  14   5      548.51      308.15    420.20 o
   2  14   5       27.67      210.10    420.20 o
   4  14   5     8462.65     8298.94    700.33 o
   6  14   5    21758.75    26360.51   1701.81 o
  -9  15   5    12560.35    18803.93   1743.83 o
  -7  15   5        1.54     -287.14    504.24 o
  -5  15   5     5975.19     6814.23    588.28 o
  -3  15   5     1334.27     1981.94    525.25 o
  -1  15   5     4686.61     4433.10    560.27 o
   1  15   5    12971.48    13831.56    770.37 o
   3  15   5     4168.41     4061.93    567.27 o
   5  15   5       74.32      525.25    714.34 o
   7  15   5      126.51      329.16   1533.73 o
  -8  16   5     6514.18     5742.73    840.40 o
  -6  16   5     2504.24     2507.19    609.29 o
  -4  16   5      354.15     -210.10    539.26 o
  -2  16   5    13274.07    13817.56    749.36 o
   0  16   5    20049.22    19357.19    931.44 o
   2  16   5    10422.42    10974.21    735.35 o
   4  16   5       51.38     -119.06    735.35 o
   6  16   5     4752.46     1757.83   1141.54 o
  -7  17   5     2713.91     2920.39    798.38 o
  -5  17   5     4244.81     5448.59    798.38 o
  -3  17   5        1.94      742.35    560.27 o
  -1  17   5     8710.46     9181.36    770.37 o
   1  17   5    14579.36    16744.95   1022.49 o
   3  17   5     2811.28     2794.33    581.28 o
   5  17   5      478.18     -301.14    868.41 o
  -6  18   5       97.82       49.02   1204.57 o
  -4  18   5     4583.09     5000.37   1344.64 o
  -2  18   5    15445.78    12697.03   1211.58 o
   0  18   5    20562.37    14756.00   1162.55 o
   2  18   5    11350.12    10946.19   1253.59 o
   4  18   5     1863.79     1799.85    952.45 o
   6  18   5       74.41     -112.05   1659.79 o
  -1  19   5      998.75      700.33   1113.53 o
  -6   0   6   252278.63   255299.17  11520.47 o
  -4   0   6    34925.57    37803.94    987.47 o
  -5   1   6    79203.55    70264.34   1386.66 o
  -3   1   6    27014.99    22949.89    399.19 o
  -1   1   6   109889.82   105645.15   1484.70 o
   1   1   6   102497.56   115267.70   1869.89 o
   3   1   6    27077.21    32509.43    980.47 o
  -4   2   6   242052.50   242889.31   3620.72 o
  -2   2   6    16067.05    13838.57    231.11 o
   0   2   6   150958.50   142363.56   1939.92 o
   2   2   6    36525.54    42545.19    903.43 o
   4   2   6    87574.72    69858.16   5833.77 o
  -7   3   6    20652.21     7255.44   2570.22 o
  -5   3   6     2852.54     3046.45    147.07 o
  -3   3   6    40880.87    34869.55    525.25 o
  -1   3   6   170152.30   170853.09   2318.10 o
   1   3   6   163131.41   156650.34   2479.18 o
   3   3   6   190681.47   187359.92   4398.09 o
  -6   4   6   291583.06   287668.53   6029.86 o
  -4   4   6    15354.25    16205.69    315.15 o
  -2   4   6   158831.09   152938.59   2213.05 o
   0   4   6   292080.78   269740.03   4230.01 o
   2   4   6    82256.09    77743.90   1253.59 o
   4   4   6    18500.47    19238.13    770.37 o
  -7   5   6    86490.37    82576.20   2051.97 o
  -5   5   6    19400.96    19014.02    378.18 o
  -3   5   6    12772.31    11387.40    231.11 o
  -1   5   6   149944.42   142454.61   2241.06 o
   1   5   6   239027.06   226179.34   3788.80 o
   3   5   6   161593.73   157581.78   2920.39 o
   5   5   6    59490.02    32894.61   3032.44 o
  -8   6   6     3217.73     1904.90    441.21 o
  -6   6   6    15457.00    18173.63    441.21 o
  -4   6   6    40979.85    39589.79    679.32 o
  -2   6   6   202643.50   195616.84   3025.44 o
   0   6   6   348188.84   347462.91   5245.49 o
   2   6   6    89194.41    80454.18   1316.62 o
   4   6   6      462.06      525.25    154.07 o
  -7   7   6   185022.16   201947.84   3795.80 o
  -5   7   6   115567.63   111983.14   1673.79 o
  -3   7   6    58116.55    57147.12    966.46 o
  -1   7   6     7169.21     7976.79    224.11 o
   1   7   6      538.53      735.35    112.05 o
   3   7   6      434.30      630.30    133.06 o
   5   7   6    13187.19    13691.50    441.21 o
  -8   8   6    51421.97    59969.46   1638.78 o
  -6   8   6   112324.60   109938.17   1925.91 o
  -4   8   6    42824.13    39456.73    728.35 o
  -2   8   6     3663.67     3529.68    182.09 o
   0   8   6    17085.99    15988.59    385.18 o
   2   8   6   165298.39   169424.41   2920.39 o
   4   8   6   266562.81   306801.59   6183.94 o
   6   8   6   195804.63   177513.25   8873.21 o
  -9   9   6        6.94     -441.21    595.28 o
  -7   9   6     3975.70     4314.05    266.13 o
  -5   9   6    16258.77    18376.72    490.23 o
  -3   9   6    57784.95    51866.61   1141.54 o
  -1   9   6   106959.37   104258.48   2318.10 o
   1   9   6   163538.00   162351.06   2829.34 o
   3   9   6   127161.05   127208.37   2647.26 o
   5   9   6    72320.92    77603.83   1722.82 o
  -8  10   6    14113.39    16352.76    588.28 o
  -6  10   6     8076.83     7143.39    336.16 o
  -4  10   6    26317.22    28860.70    721.34 o
  -2  10   6    49994.21    47006.31   1022.49 o
   0  10   6    29392.73    28678.61    756.36 o
   2  10   6      379.99     1204.57    252.12 o
   4  10   6    16826.09    20785.87    665.32 o
   6  10   6     2882.70     3732.77    539.26 o
  -9  11   6     1826.04     1897.90    434.21 o
  -7  11   6     2498.56     2430.15    357.17 o
  -5  11   6     3730.20     3109.48    315.15 o
  -3  11   6     7537.80     8319.95    399.19 o
  -1  11   6    13838.81    14538.90    532.25 o
   1  11   6     2792.55     3396.61    350.17 o
   3  11   6     4226.76     3571.70    371.18 o
   5  11   6     7800.91     9356.44    623.30 o
   7  11   6     4791.40     1624.77    854.41 o
  -8  12   6     2498.84     3340.59    483.23 o
  -6  12   6      347.77      882.42    357.17 o
  -4  12   6        6.15      112.05    322.15 o
  -2  12   6      673.01      294.14    434.21 o
   0  12   6       39.74      539.26    385.18 o
   2  12   6    10578.95    11135.29    546.26 o
   4  12   6    45612.98    52440.89   1925.91 o
   6  12   6    15524.92    17620.36   1267.60 o
  -9  13   6     2572.83     2157.02    518.25 o
  -7  13   6     3669.09     4173.98    441.21 o
  -5  13   6      373.82      644.31    350.17 o
  -3  13   6     2126.20     2143.02    476.23 o
  -1  13   6    11067.74    11058.25    623.30 o
   1  13   6    21381.01    19973.48    791.38 o
   3  13   6    16164.86    15876.54    735.35 o
   5  13   6     2750.21     2717.29    595.28 o
   7  13   6       23.62      -91.04   1330.63 o
  -8  14   6     2587.46     2451.16    455.22 o
  -6  14   6    12843.31    14770.01    714.34 o
  -4  14   6     6453.62     5399.56    483.23 o
  -2  14   6       88.81     -280.13    441.21 o
   0  14   6     1014.70     1099.52    448.21 o
   2  14   6    19510.15    20561.76    868.41 o
   4  14   6    56267.12    59388.19   2171.03 o
   6  14   6    34915.00    41564.73   4454.11 o
  -9  15   6    21323.41    28741.64   2227.06 o
  -7  15   6    34497.71    40472.21   1722.82 o
  -5  15   6    29918.09    32054.21   1190.57 o
  -3  15   6     6303.63     5798.75    602.29 o
  -1  15   6       38.56      280.13    560.27 o
   1  15   6     1258.58     1288.61    553.26 o
   3  15   6        5.45       98.05    560.27 o
   5  15   6     5664.39     6723.19    917.44 o
  -8  16   6      111.38     -539.26    616.29 o
  -6  16   6       54.57     -539.26    581.28 o
  -4  16   6     2725.51     1995.95    616.29 o
  -2  16   6    18353.41    18663.86   1085.52 o
   0  16   6    25384.79    24301.54   1197.57 o
   2  16   6     7953.65     8908.23    798.38 o
   4  16   6      350.77      952.45    777.37 o
   6  16   6       55.55     1022.49   1526.72 o
  -7  17   6     2471.87      987.47    714.34 o
  -5  17   6       39.42      210.10    784.37 o
  -3  17   6     6508.72     5973.83    721.34 o
  -1  17   6    23923.80    24014.40   1127.54 o
   1  17   6    29411.75    31984.18   1883.89 o
   3  17   6    19512.11    20946.94   1316.62 o
   5  17   6     6372.06     5350.54    980.47 o
  -6  18   6    15330.28    15309.27   1820.86 o
  -4  18   6     5256.79     1743.83    770.37 o
  -2  18   6       78.77      945.45    805.38 o
   0  18   6     2477.64     2885.37    854.41 o
   2  18   6        6.68     -273.13    917.44 o
   4  18   6     5221.72     4461.12   1701.81 o
  -7   1   7   413098.63   414911.94  18663.86 o
  -5   1   7   148532.33   142741.73   2801.33 o
  -3   1   7    32405.85    31507.96    462.22 o
  -1   1   7   244411.36   231592.92   3368.60 o
   1   1   7   316517.50   280167.97   4776.27 o
   3   1   7    41211.23    31935.16    952.45 o
  -6   2   7    47867.89    46495.07   1148.55 o
  -4   2   7    51468.04    48259.91    756.36 o
  -2   2   7    14518.90    12732.04    238.11 o
   0   2   7     2593.36     2745.30     98.05 o
   2   2   7      233.23       35.02     98.05 o
   4   2   7      202.22       63.03    224.11 o
  -7   3   7   383769.09   394364.16  11002.22 o
  -5   3   7   184679.53   181442.11   2892.37 o
  -3   3   7     1642.14     1911.91     84.04 o
  -1   3   7    46234.34    41781.83    616.29 o
   1   3   7    10114.63     9314.42    196.09 o
   3   3   7    58617.76    63954.35   1533.73 o
  -8   4   7    20339.50    12262.82   4678.22 o
  -6   4   7    72905.20    78682.34   1505.71 o
  -4   4   7    32447.12    33265.79    504.24 o
  -2   4   7     7409.36     7143.39    224.11 o
   0   4   7   126466.48   139877.39   2213.05 o
   2   4   7   251057.91   245137.34   4152.97 o
   4   4   7   285223.59   307649.03   7864.73 o
  -7   5   7   126081.91   128419.95   2668.27 o
  -5   5   7        4.33     -105.05    105.05 o
  -3   5   7   176690.64   173157.17   2682.27 o
  -1   5   7   296030.56   282549.13   4447.11 o
   1   5   7   154608.70   149485.95   2199.04 o
   3   5   7       73.39      154.07     56.03 o
   5   5   7     8602.29     5700.71    378.18 o
  -8   6   7    78773.40    77477.77   2178.03 o
  -6   6   7   184676.63   184054.36   3186.51 o
  -4   6   7   144923.56   152693.47   2409.14 o
  -2   6   7    18768.31    18299.69    357.17 o
   0   6   7      482.57     1225.58    133.06 o
   2   6   7    18811.48    17431.27    350.17 o
   4   6   7    33141.86    44211.98    861.41 o
   6   6   7     3466.14     2171.03    819.39 o
  -9   7   7    12682.84    18208.64   1554.74 o
  -7   7   7    34695.10    37257.68    819.39 o
  -5   7   7       40.65      147.07    119.06 o
  -3   7   7    88711.20    86722.16   1477.70 o
  -1   7   7    73915.98    67561.06   1120.53 o
   1   7   7    15980.78    13558.44    343.16 o
   3   7   7   137036.95   152063.17   2661.26 o
   5   7   7   137720.47   156251.16   3039.44 o
  -8   8   7    20217.77    22319.59    658.31 o
  -6   8   7    24432.34    25499.10    623.30 o
  -4   8   7    24006.05    22389.63    539.26 o
  -2   8   7     6819.92     7220.43    273.13 o
   0   8   7    11786.13    11877.64    378.18 o
   2   8   7    59490.60    61104.00   1323.63 o
   4   8   7    37329.46    36585.36    938.45 o
   6   8   7     6106.23     3970.88    504.24 o
  -9   9   7    17582.48     9216.38   1120.53 o
  -7   9   7     3041.62     3606.71    266.13 o
  -5   9   7    33276.98    29771.13    672.32 o
  -3   9   7    91311.71    88578.04   1701.81 o
  -1   9   7    33126.05    33328.82    805.38 o
   1   9   7    22826.15    24007.39    616.29 o
   3   9   7   176003.52   188018.23   4075.93 o
   5   9   7   177752.88   198257.09   4706.23 o
  -8  10   7       56.78       91.04    266.13 o
  -6  10   7     3360.72     3795.80    392.19 o
  -4  10   7      105.32      189.09    231.11 o
  -2  10   7     1572.20     1414.67    231.11 o
   0  10   7    13007.37    13369.35    511.24 o
   2  10   7    28199.80    27600.10    826.39 o
   4  10   7    26025.04    27502.05    833.40 o
   6  10   7    22087.06    27726.16   1092.52 o
  -9  11   7       97.09      112.05    273.13 o
  -7  11   7     2505.77     2423.15    350.17 o
  -5  11   7    35484.66    33657.98    882.42 o
  -3  11   7   102706.42    98718.86   2093.99 o
  -1  11   7    53160.51    52552.94   1414.67 o
   1  11   7      141.53       56.03    322.15 o
   3  11   7    45895.93    53533.41   1540.73 o
   5  11   7    29979.81    37593.84   1253.59 o
   7  11   7      909.72      483.23   1015.48 o
 -10  12   7        5.88      840.40    819.39 o
  -8  12   7       74.23      -77.04    364.17 o
  -6  12   7      215.77     -364.17    364.17 o
  -4  12   7      335.29      126.06    315.15 o
  -2  12   7     9642.58    10231.86    609.29 o
   0  12   7    13247.68    14692.97    637.30 o
   2  12   7    10044.36    10021.76    518.25 o
   4  12   7    17534.08    19798.40    812.39 o
   6  12   7    12059.01    15155.19   1113.53 o
  -9  13   7     1928.04      882.42    329.16 o
  -7  13   7      697.13      910.43    406.19 o
  -5  13   7     6891.40     8116.85    511.24 o
  -3  13   7    21856.01    20596.78   1057.50 o
  -1  13   7     1812.27     1946.92    532.25 o
   1  13   7    17175.32    16359.76    854.41 o
   3  13   7   101079.51   114476.34   3221.53 o
   5  13   7    96727.41   111226.80   4145.97 o
  -8  14   7     9904.96    12248.81    728.35 o
  -6  14   7    16735.90    16667.91    791.38 o
  -4  14   7    10577.88    10701.08    679.32 o
  -2  14   7     2943.78     3361.60    609.29 o
   0  14   7      111.64     1036.49    553.26 o
   2  14   7     1595.40     1610.76    525.25 o
   4  14   7       62.47      -35.02    553.26 o
   6  14   7      549.22     1533.73    931.44 o
  -9  15   7     2158.28     1582.75    798.38 o
  -7  15   7      789.28      882.42    567.27 o
  -5  15   7     3080.94     2703.28    560.27 o
  -3  15   7    18202.47    16429.80    819.39 o
  -1  15   7    14459.44    12683.02    756.36 o
   1  15   7       40.22      308.15    525.25 o
   3  15   7    10945.52    11121.28    763.36 o
   5  15   7    11874.00    14272.77   1148.55 o
  -8  16   7     6858.86     5084.41    791.38 o
  -6  16   7    10361.24     7752.68    847.40 o
  -4  16   7     5375.17     6253.97    707.34 o
  -2  16   7       63.67      483.23    553.26 o
   0  16   7     3418.05     3627.72    672.32 o
   2  16   7     7841.48     8060.83    791.38 o
   4  16   7     6016.88     7178.41    854.41 o
   6  16   7     1527.29      147.07   1204.57 o
  -7  17   7     4563.05     5749.73   1400.66 o
  -5  17   7      345.65      364.17    630.30 o
  -3  17   7     3549.26     3564.69    658.31 o
  -1  17   7     7275.69     6246.96    700.33 o
   1  17   7      796.33     -378.18    644.31 o
   3  17   7     1161.48      616.29    609.29 o
   5  17   7     1972.95     1645.78   1029.49 o
  -6  18   7     5217.26     4734.25   1428.68 o
  -4  18   7     1709.97     2661.26   1330.63 o
  -2  18   7      431.79      147.07   1043.50 o
   0  18   7     5132.94     4930.34   1246.59 o
   2  18   7     7930.08     9279.40   1925.91 o
   4  18   7     6683.00     3277.56   1645.78 o
  -6   0   8   269706.69   270160.22   7675.64 o
  -4   0   8     2932.45     3032.44    133.06 o
  -2   0   8     1110.17      938.45    112.05 o
   0   0   8    17430.58    13817.56    315.15 o
   2   0   8    19212.81    18439.75    623.30 o
   4   0   8     4658.92     5875.79    693.33 o
  -7   1   8     9542.46     9811.66    385.18 o
  -5   1   8      346.01      322.15     49.02 o
  -3   1   8    17230.44    18145.61    315.15 o
  -1   1   8      114.89        7.00     49.02 o
   1   1   8     4002.58     4405.09    126.06 o
   3   1   8     6009.32     7535.58    364.17 o
  -6   2   8    40496.98    42314.08    875.42 o
  -4   2   8     2366.42     2388.13    154.07 o
  -2   2   8    34074.07    29988.23    546.26 o
   0   2   8    32624.41    31416.91    560.27 o
   2   2   8      199.55      469.22    112.05 o
   4   2   8    10885.75     9671.59    567.27 o
  -7   3   8    45000.12    43007.41   1008.48 o
  -5   3   8   124467.27   117207.63   1589.75 o
  -3   3   8    65632.97    65845.24    931.44 o
  -1   3   8     9911.84    10624.04    217.10 o
   1   3   8     5329.38     3438.63    119.06 o
   3   3   8    67742.27    60641.78   1183.56 o
  -8   4   8   112813.14   119133.54   3375.60 o
  -6   4   8    33520.07    36697.42    644.31 o
  -4   4   8    26226.29    26472.56    434.21 o
  -2   4   8    59889.17    56397.77    854.41 o
   0   4   8      182.05      182.09     49.02 o
   2   4   8    45318.63    47384.49    798.38 o
   4   4   8    27558.40    30639.54    805.38 o
  -7   5   8    56844.55    55235.22   1092.52 o
  -5   5   8   170618.66   167575.53   2276.08 o
  -3   5   8   149488.11   148260.36   2129.01 o
  -1   5   8    32080.41    31732.06    567.27 o
   1   5   8     2897.54     2269.08    140.07 o
   3   5   8    76750.63    83283.52   1414.67 o
   5   5   8    98436.36   103446.10   3564.69 o
  -8   6   8    88323.05    95392.28   3095.47 o
  -6   6   8    11468.11    12493.93    287.14 o
  -4   6   8    44731.18    44975.35    721.34 o
  -2   6   8    97841.30    89229.35   1351.64 o
   0   6   8     1354.74     1218.58    154.07 o
   2   6   8    42074.44    49303.40    791.38 o
   4   6   8    62865.16    70320.38   1260.60 o
  -9   7   8    15396.49    22368.62   1806.86 o
  -7   7   8      948.85      966.46    196.09 o
  -5   7   8    27059.66    26213.44    581.28 o
  -3   7   8    51372.79    48392.97    945.45 o
  -1   7   8     7389.44     7066.35    252.12 o
   1   7   8     9037.25    10238.86    343.16 o
   3   7   8    29036.04    33552.93    791.38 o
   5   7   8    32634.44    36340.25   1022.49 o
  -8   8   8     9669.72    10722.09    413.20 o
  -6   8   8    38980.45    38812.42    868.41 o
  -4   8   8   200658.45   193830.98   3774.79 o
  -2   8   8   225428.61   222159.44   4272.03 o
   0   8   8    11552.82    11737.57    441.21 o
   2   8   8    82998.49    87408.48   2016.96 o
   4   8   8   178311.53   196590.30   4643.20 o
  -9   9   8    11028.06    11989.69    637.30 o
  -7   9   8    31564.04    35177.70    910.43 o
  -5   9   8    44138.23    40563.25    952.45 o
  -3   9   8    28174.24    27509.05    707.34 o
  -1   9   8    11952.70    13537.42    546.26 o
   1   9   8      701.17      791.38    336.16 o
   3   9   8    21912.81    24217.50    763.36 o
   5   9   8    22879.81    29399.95   1141.54 o
 -10  10   8    78739.28   120632.25   7549.58 o
  -8  10   8    33252.11    39309.66   1036.49 o
  -6  10   8    12296.27    13075.21    525.25 o
  -4  10   8   134699.52   134736.95   3186.51 o
  -2  10   8   119779.81   117466.75   3438.63 o
   0  10   8     1917.03     1330.63    406.19 o
   2  10   8    73033.54    75831.99   1855.88 o
   4  10   8   112615.93   126459.02   3221.53 o
   6  10   8    23137.26    26710.68   1232.58 o
  -9  11   8     5530.45     5686.70    434.21 o
  -7  11   8     1516.56     2227.06    371.18 o
  -5  11   8      129.37      357.17    315.15 o
  -3  11   8      463.25      595.28    336.16 o
  -1  11   8      494.53      651.31    343.16 o
   1  11   8     2066.30     2395.14    420.20 o
   3  11   8     2916.23     3935.87    420.20 o
   5  11   8      118.00      -28.01    308.15 o
 -10  12   8    29659.82    37152.63   2535.20 o
  -8  12   8     5990.90     6751.20    490.23 o
  -6  12   8     9877.56    10112.80    525.25 o
  -4  12   8    90117.76    81777.81   1918.91 o
  -2  12   8    73622.66    69816.14   1827.87 o
   0  12   8     1950.14     1897.90    378.18 o
   2  12   8    32476.63    33440.87   1127.54 o
   4  12   8    68273.32    76525.32   2093.99 o
   6  12   8    27155.54    30401.43   1750.83 o
  -9  13   8       51.55      301.14    448.21 o
  -7  13   8     1712.29     1001.48    406.19 o
  -5  13   8     4441.88     3921.86    469.22 o
  -3  13   8     4161.48     3984.89    581.28 o
  -1  13   8     1484.29     1582.75    525.25 o
   1  13   8       15.48     -182.09    476.23 o
   3  13   8     1284.90     1533.73    518.25 o
   5  13   8     3302.19     3452.64    616.29 o
  -8  14   8      614.28      546.26    490.23 o
  -6  14   8    13263.76    14405.84    721.34 o
  -4  14   8    58761.81    56215.68   1862.88 o
  -2  14   8    40663.77    39687.84   1400.66 o
   0  14   8      759.49     1050.50    546.26 o
   2  14   8    23133.39    26094.38   1099.52 o
   4  14   8    42871.59    48140.85   1897.90 o
   6  14   8    13080.96     8284.93   2086.99 o
  -9  15   8     1259.52      -35.02    308.15 o
  -7  15   8      961.86     1351.64    525.25 o
  -5  15   8     3644.16     4124.96    588.28 o
  -3  15   8     3347.01     2535.20    525.25 o
  -1  15   8      965.13      938.45    567.27 o
   1  15   8      413.89      532.25    546.26 o
   3  15   8     2815.61     2416.15    546.26 o
   5  15   8     3515.95     4398.09    910.43 o
  -8  16   8     8342.62     8361.97    791.38 o
  -6  16   8      176.81      777.37    574.27 o
  -4  16   8     4482.45     4685.22    637.30 o
  -2  16   8     6371.64     6814.23    658.31 o
   0  16   8       43.05     -168.08    581.28 o
   2  16   8     6853.04     7122.38    721.34 o
   4  16   8     7990.21     8432.00    861.41 o
   6  16   8      288.87    -1218.58   1596.76 o
  -7  17   8     7476.42     6751.20   1379.65 o
  -5  17   8    10607.38     9440.48   1176.56 o
  -3  17   8     7574.18     8964.25   1064.51 o
  -1  17   8      956.60      539.26    763.36 o
   1  17   8      438.86     1351.64    973.46 o
   3  17   8     2856.52     3480.65   1050.50 o
   5  17   8     5727.86     5749.73   1120.53 o
  -6  18   8        1.46     -931.44   1148.55 o
  -4  18   8     1906.89     1057.50   1260.60 o
  -2  18   8     2239.91     1708.81   1092.52 o
   0  18   8        1.88      448.21   1043.50 o
   2  18   8     1065.61     1204.57   1568.74 o
   4  18   8     1024.49      686.33   1568.74 o
  -7   1   9    16409.81    16786.97    504.24 o
  -5   1   9     2215.90     2297.09    119.06 o
  -3   1   9     9090.73     8011.80    182.09 o
  -1   1   9   122188.29   127768.64   1778.84 o
   1   1   9   290822.72   290736.03   4103.95 o
   3   1   9    58081.91    70061.25   1652.78 o
   5   1   9     7855.68      455.22    588.28 o
  -8   2   9    59784.14    63064.93   2023.96 o
  -6   2   9    36063.84    35618.91    637.30 o
  -4   2   9     4490.30     4545.16    140.07 o
  -2   2   9     4329.13     3774.79    140.07 o
   0   2   9     2575.71     3417.62    126.06 o
   2   2   9    12944.37    14342.81    301.14 o
   4   2   9    12473.65    18404.74    700.33 o
  -7   3   9    55928.07    63190.99   1197.57 o
  -5   3   9   157673.25   146467.52   2079.99 o
  -3   3   9   105128.64   100217.57   1351.64 o
  -1   3   9      151.63      140.07     84.04 o
   1   3   9     8606.44     7899.75    189.09 o
   3   3   9     2604.86     3375.60    175.08 o
   5   3   9    48563.68    54093.67   4307.04 o
  -8   4   9    12200.82    11919.66    378.18 o
  -6   4   9   149388.58   153141.69   2430.15 o
  -4   4   9   306433.72   301114.88   4230.01 o
  -2   4   9   292042.72   278613.22   4138.96 o
   0   4   9   192163.08   170243.78   2871.36 o
   2   4   9    37636.62    32033.21    532.25 o
   4   4   9      136.92      182.09    168.08 o
  -9   5   9   196542.78   213020.11   8263.92 o
  -7   5   9    50634.61    55956.56    966.46 o
  -5   5   9      187.63      392.19    119.06 o
  -3   5   9      322.76      525.25    126.06 o
  -1   5   9    36999.91    37789.93    644.31 o
   1   5   9   154459.67   157084.56   2577.22 o
   3   5   9   137744.00   137902.45   2290.09 o
   5   5   9    12557.57    10371.92    665.32 o
  -8   6   9    44219.34    43049.43    973.46 o
  -6   6   9      530.44      224.11    168.08 o
  -4   6   9    17340.43    15211.22    385.18 o
  -2   6   9     8595.45     7598.61    252.12 o
   0   6   9      385.44      378.18    175.08 o
   2   6   9    23712.97    23657.23    490.23 o
   4   6   9    73614.75    80125.03   1876.89 o
  -9   7   9    30078.31    39043.53   1512.72 o
  -7   7   9     6812.94     7668.64    350.17 o
  -5   7   9   103124.84    98858.92   1855.88 o
  -3   7   9   200271.94   190238.30   4054.92 o
  -1   7   9    40054.26    39386.70   1092.52 o
   1   7   9    18133.55    16261.72    497.24 o
   3   7   9    51170.50    54184.72   1211.58 o
   5   7   9     9790.71    10245.86    539.26 o
 -10   8   9    19349.88    20792.87   2009.95 o
  -8   8   9      555.34      770.37    280.13 o
  -6   8   9    10741.88    11205.32    413.20 o
  -4   8   9    48176.98    46831.23   1155.55 o
  -2   8   9    54273.89    53491.39   1414.67 o
   0   8   9    14881.11    16002.60    679.32 o
   2   8   9       66.22       70.03     98.05 o
   4   8   9     8036.23     9804.65    497.24 o
   6   8   9    12560.27     3865.83   1981.94 o
  -9   9   9    55435.80    66923.76   1883.89 o
  -7   9   9     4402.02     5007.38    350.17 o
  -5   9   9   146679.89   138707.83   2955.40 o
  -3   9   9   227147.92   225794.17   5175.46 o
  -1   9   9    75563.16    73618.95   1995.95 o
   1   9   9     3038.46     3529.68    399.19 o
   3   9   9    47854.73    49401.45   1428.68 o
   5   9   9    18420.48    16779.96    826.39 o
 -10  10   9     1895.87      490.23    392.19 o
  -8  10   9     3069.68     2339.11    343.16 o
  -6  10   9    25957.79    27074.85    784.37 o
  -4  10   9    34404.89    31942.16    945.45 o
  -2  10   9    35387.46    34134.20   1071.51 o
   0  10   9    17545.22    20365.66    833.40 o
   2  10   9      554.65      644.31    357.17 o
   4  10   9      946.88     1197.57    392.19 o
   6  10   9       24.51     -119.06    294.14 o
  -9  11   9   114245.95   138931.94   5882.79 o
  -7  11   9    18057.77    19616.31    714.34 o
  -5  11   9    13840.76    12914.13    553.26 o
  -3  11   9    50884.82    51544.46   1435.68 o
  -1  11   9     7454.21     7801.70    504.24 o
   1  11   9    18734.72    18719.88    693.33 o
   3  11   9    58682.46    65705.19   1673.79 o
   5  11   9    48404.31    58253.65   1757.83 o
 -10  12   9     7898.63    10168.83   1064.51 o
  -8  12   9     8244.68    10133.81    560.27 o
  -6  12   9    13765.85    14384.83    609.29 o
  -4  12   9    19198.22    21073.00    868.41 o
  -2  12   9    19084.22    16927.04    742.35 o
   0  12   9    17705.04    16941.04    672.32 o
   2  12   9    11508.20    12136.76    588.28 o
   4  12   9     4690.71     5889.80    518.25 o
   6  12   9      970.01       42.02    637.30 o
  -9  13   9     4064.93     4216.00    546.26 o
  -7  13   9    12326.31    12059.72    644.31 o
  -5  13   9   101556.98    99041.01   3011.43 o
  -3  13   9   124982.73   124140.91   4727.24 o
  -1  13   9    35269.35    33819.05   1295.61 o
   1  13   9      150.98       70.03    392.19 o
   3  13   9    10364.27    14132.71    777.37 o
   5  13   9     3699.68     3655.73    574.27 o
 -10  14   9    13986.82    22368.62   2843.35 o
  -8  14   9     9963.88    11632.52    686.33 o
  -6  14   9     3209.19     3130.49    553.26 o
  -4  14   9      142.89     -133.06    490.23 o
  -2  14   9      660.15     1526.72    588.28 o
   0  14   9       87.48     -301.14    385.18 o
   2  14   9      729.70     2086.99    553.26 o
   4  14   9     5267.43     5301.52    637.30 o
   6  14   9     8595.69     8467.02   2570.22 o
  -9  15   9    16328.13    19070.05   1274.60 o
  -7  15   9      677.63     1463.69    567.27 o
  -5  15   9    10631.75     9993.74    693.33 o
  -3  15   9    16597.03    17802.45    840.40 o
  -1  15   9     1115.06      525.25    574.27 o
   1  15   9     8127.87     8109.85    742.35 o
   3  15   9    17372.87    19784.39   1064.51 o
   5  15   9     5959.96     4461.12    952.45 o
  -8  16   9      209.48     -455.22    693.33 o
  -6  16   9      852.47      882.42    574.27 o
  -4  16   9     4034.98     3571.70    588.28 o
  -2  16   9     8499.88     8382.98    637.30 o
   0  16   9     5080.26     5343.54    686.33 o
   2  16   9      668.31     -336.16    567.27 o
   4  16   9     1290.72      903.43    525.25 o
  -7  17   9        4.04      392.19   1127.54 o
  -5  17   9     2507.83     2710.29    917.44 o
  -3  17   9     2414.31     1561.74    875.42 o
  -1  17   9      278.37     -112.05    784.37 o
   1  17   9     6443.73     5595.66   1155.55 o
   3  17   9     4799.47     5322.53   1148.55 o
   5  17   9      314.39     1211.58   1099.52 o
  -4  18   9     6666.78     4272.03   1323.63 o
  -2  18   9     7941.07     7773.69   1344.64 o
   0  18   9     5129.85     4944.35   1218.58 o
  -8   0  10     2852.67     2367.12    336.16 o
  -6   0  10     3371.00     5105.42    224.11 o
  -4   0  10    25427.41    26038.36    574.27 o
  -2   0  10   484914.13   454151.53  10561.01 o
   4   0  10    32103.01    33531.91   1386.66 o
  -7   1  10   125185.30   132495.89   2381.13 o
  -5   1  10    58922.54    60942.92    875.42 o
  -3   1  10    20927.09    16583.87    308.15 o
  -1   1  10    48957.60    44828.28    651.31 o
   1   1  10    75299.67    80307.11   1064.51 o
   3   1  10    17527.51    22991.91    525.25 o
  -8   2  10   186738.33   190280.31   4797.28 o
  -6   2  10   344776.97   351762.94   5371.55 o
  -4   2  10   142191.77   134863.02   1862.88 o
  -2   2  10     2399.60     2710.29    140.07 o
   0   2  10    48885.27    47454.52    714.34 o
   2   2  10    29397.32    31458.93    567.27 o
   4   2  10    21247.27    23300.06    819.39 o
  -9   3  10    13297.69    13460.39    847.40 o
  -7   3  10      265.51      679.32    154.07 o
  -5   3  10    28195.77    26500.58    448.21 o
  -3   3  10    87769.73    84817.26   1225.58 o
  -1   3  10   110084.33   116696.39   1806.86 o
   1   3  10    63026.59    66377.50   1001.48 o
   3   3  10    30310.35    33952.11    630.30 o
   5   3  10     1044.41      315.15    448.21 o
  -8   4  10     5366.00     5574.65    287.14 o
  -6   4  10    79231.48    82015.93   1197.57 o
  -4   4  10    47027.77    40759.34    644.31 o
  -2   4  10    12085.79    11254.34    266.13 o
   0   4  10   126754.15   117704.87   1946.92 o
   2   4  10    99831.14    98452.73   1428.68 o
   4   4  10     1043.56      518.25    203.10 o
  -9   5  10    15375.31    20407.69    805.38 o
  -7   5  10     2043.17     1841.87    196.09 o
  -5   5  10    26967.94    27922.25    581.28 o
  -3   5  10    86498.59    83087.44   1435.68 o
  -1   5  10   143156.39   136767.91   2276.08 o
   1   5  10   101659.57    98361.68   1743.83 o
   3   5  10    13679.57    15477.35    392.19 o
   5   5  10     1758.12     1568.74    336.16 o
 -10   6  10   153487.31   167309.41  13271.30 o
  -8   6  10    35854.42    39225.62    931.44 o
  -6   6  10      894.66      966.46    196.09 o
  -4   6  10     2562.83     2093.99    217.10 o
  -2   6  10    14724.37    14966.10    490.23 o
   0   6  10   141486.73   145592.09   3186.51 o
   2   6  10   172388.33   170502.92   3438.63 o
   4   6  10    30156.65    32887.61    861.41 o
  -9   7  10   152664.73   166426.98   4216.00 o
  -7   7  10   108758.69   114581.38   2437.16 o
  -5   7  10    29174.33    28104.34    784.37 o
  -3   7  10     1247.30     1134.54    294.14 o
  -1   7  10      101.51      392.19    287.14 o
   1   7  10     4317.91     5140.44    378.18 o
   3   7  10    16864.34    20932.94    693.33 o
   5   7  10    40288.33    53778.52   1750.83 o
 -10   8  10     6447.13     8446.01    875.42 o
  -8   8  10     9544.07     9594.55    455.22 o
  -6   8  10   138943.14   143091.91   3053.45 o
  -4   8  10   230941.72   209315.34   5077.41 o
  -2   8  10   128667.66   119651.79   3137.49 o
   0   8  10    26726.47    26941.79    959.46 o
   2   8  10     9099.69    10554.01    504.24 o
   4   8  10    12907.25    15043.14    644.31 o
   6   8  10    34344.23     1274.60   1561.74 o
  -9   9  10     1753.26     1253.59    378.18 o
  -7   9  10    19159.88    19476.24    665.32 o
  -5   9  10    61359.40    60550.74   1407.67 o
  -3   9  10   104184.68    96904.99   2479.18 o
  -1   9  10   103893.45   101057.97   2598.23 o
   1   9  10    77587.63    78500.26   1890.90 o
   3   9  10    24280.92    27726.16    903.43 o
   5   9  10    10886.48    13278.30    714.34 o
 -10  10  10   133610.61   154066.13   7199.42 o
  -8  10  10    52152.11    55410.30   1491.71 o
  -6  10  10       89.26      161.08    287.14 o
  -4  10  10    10165.05     9552.53    490.23 o
  -2  10  10     2118.89     1505.71    385.18 o
   0  10  10     7886.79     8649.11    476.23 o
   2  10  10    21663.93    21283.10    777.37 o
   4  10  10    14777.63    18299.69    728.35 o
   6  10  10     4195.05      623.30    847.40 o
  -9  11  10     4320.49     4531.15    476.23 o
  -7  11  10     2767.66     3032.44    371.18 o
  -5  11  10     1362.47     1729.82    343.16 o
  -3  11  10     2666.74     3039.44    448.21 o
  -1  11  10     7217.99     8775.17    560.27 o
   1  11  10     4523.75     3935.87    441.21 o
   3  11  10     7128.50     8200.89    511.24 o
   5  11  10     6553.04     7591.60    658.31 o
 -10  12  10    51423.46    61153.02   4419.10 o
  -8  12  10     9587.09    10645.05    546.26 o
  -6  12  10     8611.47     7003.32    448.21 o
  -4  12  10    38542.28    38987.50   1127.54 o
  -2  12  10    27235.57    26934.78   1022.49 o
   0  12  10      845.21      490.23    371.18 o
   2  12  10     2780.47     2584.23    448.21 o
   4  12  10      404.86      504.24    455.22 o
   6  12  10       57.29       28.01    903.43 o
  -9  13  10     1563.84     1862.88    455.22 o
  -7  13  10      803.71      868.41    406.19 o
  -5  13  10      847.35     1092.52    476.23 o
  -3  13  10     6649.87     6632.15    525.25 o
  -1  13  10    10991.61    10434.95    574.27 o
   1  13  10    11887.85    11744.57    665.32 o
   3  13  10     5135.82     4734.25    616.29 o
   5  13  10       48.04       70.03    532.25 o
 -10  14  10     8415.48    13684.50   2402.14 o
  -8  14  10       49.98      161.08    427.20 o
  -6  14  10    28398.97    29547.02   1134.54 o
  -4  14  10    56199.93    56453.79   1946.92 o
  -2  14  10    24968.72    25211.97   1162.55 o
   0  14  10     1537.40      945.45    427.20 o
   2  14  10       10.45      343.16    448.21 o
   4  14  10     1293.62     1519.72    588.28 o
   6  14  10     4603.77    -1834.87   1967.93 o
  -9  15  10    20706.01    21563.24   1659.79 o
  -7  15  10    18474.34    17711.41   1015.48 o
  -5  15  10    11266.43    12255.82    791.38 o
  -3  15  10     1158.81      315.15    518.25 o
  -1  15  10      460.95     -245.12    567.27 o
   1  15  10      371.96     -420.20    420.20 o
   3  15  10      972.02      910.43    469.22 o
   5  15  10     8494.34     2731.30   1197.57 o
  -8  16  10     6008.58     4265.02   1015.48 o
  -6  16  10        0.47      196.09    553.26 o
  -4  16  10      252.53      728.35    581.28 o
  -2  16  10     1761.91     1365.65    567.27 o
   0  16  10    13521.60    12690.02    924.44 o
   2  16  10    16254.40    16212.69    924.44 o
   4  16  10     6792.89     8488.03   1225.58 o
  -7  17  10      285.74       56.03   1043.50 o
  -5  17  10     3632.83     2997.42   1057.50 o
  -3  17  10    13166.29    15008.12   1190.57 o
  -1  17  10    19936.50    16086.63   1351.64 o
   1  17  10    14969.64    15512.36   1617.77 o
   3  17  10     5303.16     4671.22   1505.71 o
   5  17  10      264.21    -1918.91   1918.91 o
  -9   1  11    23034.08    26178.43    889.42 o
  -7   1  11   218161.77   211066.17   3375.60 o
  -5   1  11   101195.11    97248.16   1379.65 o
  -3   1  11    24514.30    26654.65    476.23 o
  -1   1  11   385837.03   376967.94   5714.71 o
   1   1  11   543755.69   528659.88   8347.96 o
   3   1  11   112646.95   110827.60   1925.91 o
   5   1  11     4897.49     4117.95   1008.48 o
  -8   2  11    97305.42    92450.88   1680.80 o
  -6   2  11    53248.39    55459.32    952.45 o
  -4   2  11    25772.25    22536.70    427.20 o
  -2   2  11     4242.16     4783.27    175.08 o
   0   2  11     9750.34    10427.95    245.12 o
   2   2  11     4824.90     5098.42    182.09 o
   4   2  11     5808.05     8326.95    371.18 o
  -9   3  11   137133.19   148750.58   3718.76 o
  -7   3  11   368131.84   382892.72   5686.70 o
  -5   3  11   308067.06   306430.44   4790.27 o
  -3   3  11    53815.33    46978.30    791.38 o
  -1   3  11     7598.63     6793.22    217.10 o
   1   3  11    15271.57    17942.52    392.19 o
   3   3  11     8458.88     9384.45    287.14 o
   5   3  11   109471.45    48981.25   5791.75 o
  -8   4  11      540.40      637.30    210.10 o
  -6   4  11     2737.72     2570.22    175.08 o
  -4   4  11    39252.73    35114.66    707.34 o
  -2   4  11   141035.28   135192.16   2318.10 o
   0   4  11   228609.14   232258.25   3998.90 o
   2   4  11   215222.48   215520.28   3963.88 o
   4   4  11    99589.45   117641.83   2430.15 o
  -9   5  11     2626.17     3893.85    287.14 o
  -7   5  11     6291.05     5623.67    287.14 o
  -5   5  11      120.74      371.18    210.10 o
  -3   5  11    83861.44    79228.60   1757.83 o
  -1   5  11   255897.42   246320.91   5385.56 o
   1   5  11   266601.19   257953.42   5665.69 o
   3   5  11    60535.86    67750.16   1652.78 o
   5   5  11      160.09      560.27    294.14 o
 -10   6  11    61235.48    26591.62   2941.40 o
  -8   6  11   125720.53   129624.52   3039.44 o
  -6   6  11   124831.68   119287.62   2486.18 o
  -4   6  11    39842.14    41382.64    994.47 o
  -2   6  11      555.93      546.26    245.12 o
   0   6  11     1189.71      763.36    280.13 o
   2   6  11       71.68      168.08    280.13 o
   4   6  11     1974.55     1687.80    329.16 o
  -9   7  11      914.35     1302.62    364.17 o
  -7   7  11    35746.53    33566.93    847.40 o
  -5   7  11    56232.04    58029.54   1498.71 o
  -3   7  11     3370.25     3130.49    364.17 o
  -1   7  11     5666.07     6870.26    441.21 o
   1   7  11      198.88      231.11    329.16 o
   3   7  11    16804.95    18495.78    700.33 o
   5   7  11    43631.18    53883.57   1589.75 o
 -10   8  11    16038.37    15218.22   1127.54 o
  -8   8  11    18401.71    17186.16    616.29 o
  -6   8  11     3310.87     4033.91    308.15 o
  -4   8  11      616.81      994.47    322.15 o
  -2   8  11     4640.50     5553.64    455.22 o
   0   8  11    23827.43    22522.69    812.39 o
   2   8  11    29509.32    34162.21   1029.49 o
   4   8  11     7430.71     6800.23    462.22 o
   6   8  11      453.24     -301.14    679.32 o
  -9   9  11     2446.55     2577.22    406.19 o
  -7   9  11     7848.37     8277.93    392.19 o
  -5   9  11    16128.52    17144.14    651.31 o
  -3   9  11     8976.24     8403.99    483.23 o
  -1   9  11     1105.37      882.42    371.18 o
   1   9  11     2327.36     3053.45    413.20 o
   3   9  11    19421.54    20155.57    721.34 o
   5   9  11    39143.14    43959.86   1491.71 o
 -10  10  11      165.08      497.24    371.18 o
  -8  10  11     2300.82     2717.29    343.16 o
  -6  10  11     3605.38     3718.76    357.17 o
  -4  10  11    11844.35    10925.19    525.25 o
  -2  10  11    21512.70    21136.03    854.41 o
   0  10  11    26559.51    29617.06    903.43 o
   2  10  11    18510.35    19868.43    749.36 o
   4  10  11    11724.75    12367.87    609.29 o
   6  10  11     8761.74      469.22    952.45 o
  -9  11  11    51052.88    49625.55   1904.90 o
  -7  11  11    14532.92    15421.32    595.28 o
  -5  11  11     2362.77     2016.96    357.17 o
  -3  11  11     6516.34     6359.02    497.24 o
  -1  11  11    14261.33    14664.96    672.32 o
   1  11  11     9951.02     9272.40    504.24 o
   3  11  11      819.82     1190.57    413.20 o
   5  11  11      164.85      483.23    434.21 o
 -10  12  11     4071.50     3291.56    686.33 o
  -8  12  11     3007.02     3473.65    441.21 o
  -6  12  11     4123.06     3977.89    462.22 o
  -4  12  11     8246.99     7773.69    490.23 o
  -2  12  11    21813.55    22032.46    875.42 o
   0  12  11    26782.04    27999.29    868.41 o
   2  12  11    22136.18    22816.83    826.39 o
   4  12  11    20788.13    25814.25   1015.48 o
   6  12  11     9839.23     5315.52   1638.78 o
  -9  13  11      386.41     -189.09    350.17 o
  -7  13  11     8911.76     8852.20    588.28 o
  -5  13  11    22134.02    18425.74    770.37 o
  -3  13  11    15348.38    15267.25    742.35 o
  -1  13  11     7206.42     7346.49    518.25 o
   1  13  11     7556.61     8242.91    525.25 o
   3  13  11    24860.73    26703.67   1043.50 o
   5  13  11    33003.66    23405.11   2542.21 o
 -10  14  11     7950.40    10469.97   2318.10 o
  -8  14  11    20636.60    23244.03   1008.48 o
  -6  14  11    21440.91    19924.46    931.44 o
  -4  14  11     9305.70     7913.76    637.30 o
  -2  14  11      931.49      644.31    448.21 o
   0  14  11      243.80      238.11    441.21 o
   2  14  11      299.79      427.20    448.21 o
   4  14  11     1001.70      427.20    602.29 o
  -9  15  11     3102.10     1253.59    770.37 o
  -7  15  11       84.72     -448.21    539.26 o
  -5  15  11      923.53     1225.58    546.26 o
  -3  15  11      173.78      -35.02    525.25 o
  -1  15  11     4819.60     5014.38    665.32 o
   1  15  11     4336.35     4335.06    525.25 o
   3  15  11      113.56      581.28    441.21 o
   5  15  11      814.23    -2044.97   2044.97 o
  -8  16  11     5939.54     2199.04    952.45 o
  -6  16  11     4353.79     4131.96    805.38 o
  -4  16  11      333.66      861.41    672.32 o
  -2  16  11     2435.31     1883.89    686.33 o
   0  16  11     7861.19     7325.48    973.46 o
   2  16  11     5954.05     5945.82    644.31 o
   4  16  11     1155.60      812.39    644.31 o
  -7  17  11     2461.39     2079.99   1043.50 o
  -5  17  11     2765.20     3004.43    875.42 o
  -3  17  11       24.52      371.18    805.38 o
  -1  17  11     4669.77     3298.57    833.40 o
   1  17  11     5433.94     5742.73   1141.54 o
   3  17  11      670.40      329.16   1435.68 o
  -8   0  12   138667.00   146502.53   3221.53 o
  -6   0  12   155920.17   150116.25   3095.47 o
  -4   0  12      222.88      266.13    217.10 o
  -2   0  12   165784.59   157644.83   3326.58 o
   0   0  12   285444.81   278375.13   6064.88 o
   2   0  12   155672.44   160600.23   3319.58 o
   4   0  12    37812.51    40689.31   1498.71 o
  -9   1  12     6216.06     6856.25    322.15 o
  -7   1  12    18548.52    18145.61    385.18 o
  -5   1  12    31401.40    29007.77    483.23 o
  -3   1  12    27770.18    27263.94    560.27 o
  -1   1  12    19349.51    20477.72    392.19 o
   1   1  12    12564.76    14412.84    350.17 o
   3   1  12    18338.03    18180.63    427.20 o
   5   1  12    14639.79    18775.91   1407.67 o
 -10   2  12    14542.83    16387.78   1470.70 o
  -8   2  12   216089.16   225689.13   4110.95 o
  -6   2  12   260542.47   262183.44   4272.03 o
  -4   2  12    58994.48    56152.65    973.46 o
  -2   2  12     9321.75    10883.17    259.12 o
   0   2  12    79254.60    76511.31   1134.54 o
   2   2  12    16717.68    15876.54    357.17 o
   4   2  12    23324.94    23019.92    595.28 o
  -9   3  12    13030.00    14328.80    490.23 o
  -7   3  12    24957.41    24707.73    546.26 o
  -5   3  12    21587.98    19630.32    476.23 o
  -3   3  12      783.79      497.24    112.05 o
  -1   3  12    17780.75    19217.12    462.22 o
   1   3  12    55964.05    50549.99    938.45 o
   3   3  12    57515.74    59213.11   1120.53 o
   5   3  12    28379.13    30548.50   2815.34 o
 -10   4  12     9195.67     6590.13    903.43 o
  -8   4  12    96195.18   103929.32   2255.07 o
  -6   4  12   123393.11   123587.66   2353.12 o
  -4   4  12     2788.06     2927.39    231.11 o
  -2   4  12    59758.57    56888.00   1211.58 o
   0   4  12    66311.12    70593.51   1659.79 o
   2   4  12    10150.99     9972.73    392.19 o
   4   4  12     9260.89     8999.27    399.19 o
  -9   5  12    11102.55    11940.67    427.20 o
  -7   5  12    39042.38    39274.64    910.43 o
  -5   5  12    42033.30    40143.05    910.43 o
  -3   5  12     4160.16     4741.25    266.13 o
  -1   5  12     9207.88    10119.80    399.19 o
   1   5  12    45206.47    49023.27   1106.53 o
   3   5  12    64195.87    71272.82   1554.74 o
   5   5  12    42618.93    40052.01   1750.83 o
 -10   6  12        6.46      -35.02    350.17 o
  -8   6  12    14757.99    15134.18    567.27 o
  -6   6  12    15520.73    14798.02    497.24 o
  -4   6  12    12246.27    15400.31    539.26 o
  -2   6  12    96482.89    96225.66   2346.11 o
   0   6  12    79028.06    79739.84   2072.98 o
   2   6  12    12395.88    11009.23    434.21 o
   4   6  12     3643.53     4888.32    469.22 o
  -9   7  12    16391.15    15869.53    952.45 o
  -7   7  12    44777.19    44057.91   1043.50 o
  -5   7  12    47209.15    49023.27   1232.58 o
  -3   7  12    38207.38    36648.39   1190.57 o
  -1   7  12     5602.83     4328.05    427.20 o
   1   7  12      304.01      812.39    350.17 o
   3   7  12     1620.66     2262.07    371.18 o
   5   7  12        1.54      182.09    371.18 o
 -10   8  12     2013.37     1722.82    392.19 o
  -8   8  12    20647.96    20603.78    672.32 o
  -6   8  12    10926.09    10385.93    462.22 o
  -4   8  12      270.11      301.14    322.15 o
  -2   8  12    11961.66    12304.84    609.29 o
   0   8  12        4.97       35.02    336.16 o
   2   8  12    52782.50    58274.66   1547.73 o
   4   8  12   118734.23   138945.94   3550.69 o
  -9   9  12     1593.32     1106.53    392.19 o
  -7   9  12     1608.51     1365.65    294.14 o
  -5   9  12       21.03       42.02    336.16 o
  -3   9  12     3948.56     3767.79    413.20 o
  -1   9  12    14673.85    16625.89    728.35 o
   1   9  12    32576.84    34330.29   1120.53 o
   3   9  12    39552.62    39274.64   1183.56 o
   5   9  12    23882.82    25828.26   1043.50 o
 -10  10  12     1111.98      490.23    385.18 o
  -8  10  12      175.41      385.18    343.16 o
  -6  10  12     5818.28     6394.03    434.21 o
  -4  10  12    33761.08    33678.98    994.47 o
  -2  10  12    46527.02    48582.06   1610.76 o
   0  10  12    10423.44    11212.32    525.25 o
   2  10  12     5893.10     6197.94    476.23 o
   4  10  12    22888.78    27880.23    987.47 o
   6  10  12     4879.63     1127.54   1274.60 o
  -9  11  12       45.23      231.11    301.14 o
  -7  11  12       88.55       56.03    399.19 o
  -5  11  12      755.98      567.27    350.17 o
  -3  11  12     1324.28      672.32    413.20 o
  -1  11  12     2724.11     2633.25    441.21 o
   1  11  12      297.67      378.18    385.18 o
   3  11  12      107.96      203.10    427.20 o
   5  11  12     1566.92     1575.75    630.30 o
 -10  12  12      502.52      189.09    525.25 o
  -8  12  12       13.29       42.02    378.18 o
  -6  12  12       52.59      -98.05    406.19 o
  -4  12  12     6729.11     6835.24    490.23 o
  -2  12  12    10042.26     9195.36    574.27 o
   0  12  12      495.44      616.29    406.19 o
   2  12  12     7739.12     8460.02    525.25 o
   4  12  12    27167.63    32047.21   1141.54 o
  -9  13  12      264.40     -259.12    280.13 o
  -7  13  12     1809.89     1414.67    469.22 o
  -5  13  12     1680.86      749.36    469.22 o
  -3  13  12       39.46      196.09    406.19 o
  -1  13  12     1158.70      847.40    413.20 o
   1  13  12     3848.23     3697.76    462.22 o
   3  13  12     4578.74     4545.16    553.26 o
   5  13  12     2375.96     1442.68    952.45 o
 -10  14  12      119.51      441.21    616.29 o
  -8  14  12     1058.69     1246.59    518.25 o
  -6  14  12      685.92       56.03    525.25 o
  -4  14  12      851.77     1554.74    546.26 o
  -2  14  12     2615.00     2339.11    497.24 o
   0  14  12        1.12     -448.21    448.21 o
   2  14  12     9346.43     9979.74    644.31 o
   4  14  12    25787.96    26654.65   1379.65 o
  -9  15  12     3931.59     2002.95    924.44 o
  -7  15  12    12574.66    12928.13    805.38 o
  -5  15  12    11723.77    11982.69    791.38 o
  -3  15  12     4202.53     3711.76    574.27 o
  -1  15  12      235.26     -126.06    462.22 o
   1  15  12      409.85      -49.02    511.24 o
   3  15  12      364.19      413.20    413.20 o
   5  15  12      181.96     1141.54   2171.03 o
  -8  16  12      543.95       84.04    812.39 o
  -6  16  12      354.35      938.45    749.36 o
  -4  16  12      958.00     1372.65    693.33 o
  -2  16  12     7256.25     6548.11    770.37 o
   0  16  12     7119.37     7269.45   1008.48 o
   2  16  12      621.86      -91.04    553.26 o
   4  16  12      218.75     1211.58    714.34 o
  -9   1  13    68115.27    76420.27   1666.79 o
  -7   1  13   132801.41   127509.52   2374.13 o
  -5   1  13    56941.89    53232.27    924.44 o
  -3   1  13     1216.41     1316.62    196.09 o
  -1   1  13    22022.77    20897.92    497.24 o
   1   1  13     6684.99     6912.28    266.13 o
   3   1  13     2020.42     1316.62    231.11 o
   5   1  13       88.57      511.24    378.18 o
 -10   2  13     8519.82     8677.12    567.27 o
  -8   2  13       87.75      147.07     98.05 o
  -6   2  13     4175.17     5049.40    273.13 o
  -4   2  13     5878.02     7143.39    336.16 o
  -2   2  13     9265.15     9615.56    343.16 o
   0   2  13      306.27      714.34    217.10 o
   2   2  13     1180.35     1841.87    245.12 o
   4   2  13     2998.25     2934.39    350.17 o
  -9   3  13    23130.77    26934.78    749.36 o
  -7   3  13    58481.73    56173.66   1204.57 o
  -5   3  13     5696.34     5252.49    308.15 o
  -3   3  13    10902.88     9832.67    364.17 o
  -1   3  13    15084.80    17711.41    504.24 o
   1   3  13      731.58      427.20    224.11 o
   3   3  13    10110.00    12591.98    469.22 o
   5   3  13     5927.80     2682.27    595.28 o
 -10   4  13      521.43     2002.95    413.20 o
  -8   4  13     7810.18     8838.19    420.20 o
  -6   4  13    54000.42    54562.90   1169.56 o
  -4   4  13    70635.31    64360.55   1330.63 o
  -2   4  13    24557.71    23230.02    637.30 o
   0   4  13      158.74      518.25    252.12 o
   2   4  13    17677.06    22025.45    637.30 o
   4   4  13    45754.05    56306.73   1582.75 o
  -9   5  13    77686.27    81931.88   1736.82 o
  -7   5  13    59929.80    63015.91   1477.70 o
  -5   5  13     3326.89     3732.77    287.14 o
  -3   5  13    28921.94    27950.27    679.32 o
  -1   5  13    34468.25    34365.31    952.45 o
   1   5  13     3530.15     3116.48    308.15 o
   3   5  13     6609.48     7801.70    392.19 o
   5   5  13     3454.92     2668.27    525.25 o
 -10   6  13    11414.30    11716.56    588.28 o
  -8   6  13     1756.16     2206.05    322.15 o
  -6   6  13    30713.67    29701.10    819.39 o
  -4   6  13    38771.58    38735.39   1176.56 o
  -2   6  13     9103.31     9958.73    469.22 o
   0   6  13        1.94      -77.04    315.15 o
   2   6  13    12047.70    12984.16    525.25 o
   4   6  13    20763.38    24756.75    847.40 o
 -11   7  13     1788.58     1302.62   1316.62 o
  -9   7  13    14884.75    19336.18    700.33 o
  -7   7  13     5833.35     6134.91    399.19 o
  -5   7  13     5248.11     5378.55    406.19 o
  -3   7  13    60679.79    56404.77   1526.72 o
  -1   7  13    37363.58    35464.83   1127.54 o
   1   7  13     1551.23     1302.62    364.17 o
   3   7  13    41950.98    49429.46   1512.72 o
   5   7  13    36880.54    39869.92   1701.81 o
 -10   8  13      379.23      539.26    385.18 o
  -8   8  13     6730.53     6401.04    392.19 o
  -6   8  13    13228.81    13768.53    560.27 o
  -4   8  13    17167.70    16941.04    637.30 o
  -2   8  13     8056.22     7654.63    539.26 o
   0   8  13       30.86      -14.01    343.16 o
   2   8  13     7301.07     8838.19    525.25 o
   4   8  13     9028.00    13971.63    707.34 o
 -11   9  13     3685.54     5371.55    875.42 o
  -9   9  13    20460.73    25015.87    847.40 o
  -7   9  13      978.55      882.42    364.17 o
  -5   9  13    33859.68    34260.26   1029.49 o
  -3   9  13    85663.63    79564.77   2290.09 o
  -1   9  13    36997.06    34260.26   1113.53 o
   1   9  13     2852.95     2794.33    392.19 o
   3   9  13    54180.77    62161.50   1701.81 o
   5   9  13    47669.39    30716.58   2178.03 o
 -10  10  13      914.86      980.47    399.19 o
  -8  10  13      482.86      896.43    406.19 o
  -6  10  13     4649.23     4489.13    413.20 o
  -4  10  13     4571.88     4517.14    427.20 o
  -2  10  13     1373.12      987.47    434.21 o
   0  10  13       11.39      595.28    378.18 o
   2  10  13     4562.16     4216.00    462.22 o
   4  10  13     6654.98     7290.46    581.28 o
 -11  11  13    18600.17    30541.50   3529.68 o
  -9  11  13    17557.29    19497.25    882.42 o
  -7  11  13     1878.33     2584.23    455.22 o
  -5  11  13    11424.74    10070.78    525.25 o
  -3  11  13    47527.98    45066.39   1351.64 o
  -1  11  13    22636.02    21563.23    812.39 o
   1  11  13      703.44      791.38    420.20 o
   3  11  13    22661.94    29876.18    980.47 o
   5  11  13    21873.78    32257.31   4005.90 o
 -10  12  13     1014.12      938.45    532.25 o
  -8  12  13     1561.19     1414.67    462.22 o
  -6  12  13     2133.37     2437.16    462.22 o
  -4  12  13      985.12      784.37    413.20 o
  -2  12  13       24.14      -56.03    420.20 o
   0  12  13       16.29      308.15    420.20 o
   2  12  13       29.31      -35.02    413.20 o
   4  12  13      756.90      525.25    525.25 o
  -9  13  13     1589.31     1155.55    588.28 o
  -7  13  13      401.90      308.15    434.21 o
  -5  13  13    16941.12    16037.61    805.38 o
  -3  13  13    30575.37    28601.57    931.44 o
  -1  13  13     8355.76     7437.53    525.25 o
   1  13  13     2618.47     2192.04    476.23 o
   3  13  13    24625.85    25884.29   1400.66 o
 -10  14  13     1188.68       63.03    847.40 o
  -8  14  13      114.61     -161.08    504.24 o
  -6  14  13     1828.37      462.22    546.26 o
  -4  14  13     2324.31     2374.13    560.27 o
  -2  14  13     1134.92     1022.49    462.22 o
   0  14  13        1.21      553.26    483.23 o
   2  14  13      565.85     1260.60    504.24 o
   4  14  13      745.21      301.14    539.26 o
  -9  15  13     3385.03      378.18   1848.88 o
  -7  15  13      953.27      294.14    742.35 o
  -5  15  13     2293.76     1925.91    714.34 o
  -3  15  13     9702.45     9335.43    840.40 o
  -1  15  13     4838.66     4636.20    665.32 o
   1  15  13      263.11      105.05    595.28 o
   3  15  13     6727.82     7248.44    819.39 o
  -8  16  13     1287.24      441.21    511.24 o
  -6  16  13     4114.78     2871.36    882.42 o
  -4  16  13     3713.38     3942.87    728.35 o
  -2  16  13     1405.58      539.26    693.33 o
   0  16  13       12.37      770.37   1183.56 o
   2  16  13     1038.82      952.45    588.28 o
   4  16  13     1865.80     -350.17   2353.12 o
 -10   0  14    46946.42    59066.03   2086.99 o
  -8   0  14    96505.13   100196.56   2794.33 o
  -6   0  14    62991.82    61874.37   1505.71 o
  -4   0  14    16104.49    15323.27    602.29 o
  -2   0  14    24249.77    23643.22    728.35 o
   0   0  14   123146.17   108180.34   2829.34 o
   2   0  14    71167.22    73198.74   2220.05 o
   4   0  14     3047.96     4377.08    567.27 o
  -9   1  14    31862.86    38322.19    987.47 o
  -7   1  14    23171.82    24707.73    616.29 o
  -5   1  14    10170.69    10988.21    399.19 o
  -3   1  14      820.02      924.44    217.10 o
  -1   1  14     2466.09     3088.47    259.12 o
   1   1  14     8642.24    10631.05    392.19 o
   3   1  14     1561.22     2241.06    308.15 o
   5   1  14     1591.12      903.43    364.17 o
 -10   2  14     2740.11     2437.16    392.19 o
  -8   2  14        2.50      469.22    280.13 o
  -6   2  14     5918.37     7108.37    350.17 o
  -4   2  14    12618.70    12795.07    455.22 o
  -2   2  14    13926.38    12479.92    455.22 o
   0   2  14      547.82      217.10    259.12 o
   2   2  14     2412.01     3004.43    287.14 o
   4   2  14       26.45     -126.06    483.23 o
  -9   3  14      391.32      714.34    448.21 o
  -7   3  14     6852.49     7045.34    476.23 o
  -5   3  14    26850.01    26864.75    896.43 o
  -3   3  14    37701.33    38896.46   1085.52 o
  -1   3  14    22421.99    24448.60    805.38 o
   1   3  14     4503.69     5168.45    413.20 o
   3   3  14      522.66      546.26    301.14 o
   5   3  14     6381.43     1470.70    686.33 o
 -10   4  14    19518.51    18390.73    791.38 o
  -8   4  14    22239.35    22151.51    819.39 o
  -6   4  14      127.54      154.07    322.15 o
  -4   4  14    17253.30    15813.50    546.26 o
  -2   4  14     4783.84     5777.74    462.22 o
   0   4  14     6850.18     6954.30    455.22 o
   2   4  14    20884.75    22774.81    847.40 o
   4   4  14     5916.47     7675.64    651.31 o
 -11   5  14    12303.06     4258.02   2157.02 o
  -9   5  14     1884.57     1925.91    308.15 o
  -7   5  14     7413.03     7143.39    490.23 o
  -5   5  14    52252.76    49457.48   1204.57 o
  -3   5  14    64077.62    66650.63   1617.77 o
  -1   5  14    30523.85    30156.31   1127.54 o
   1   5  14     6372.94     6141.92    441.21 o
   3   5  14     3032.49     3977.89    455.22 o
   5   5  14    16930.27     4657.21   1309.62 o
 -10   6  14    79523.86    82695.26   2290.09 o
  -8   6  14    51471.32    58358.70   1547.73 o
  -6   6  14     4640.83     4166.98    364.17 o
  -4   6  14     9714.06    11191.31    525.25 o
  -2   6  14    13935.65    13817.56    686.33 o
   0   6  14     2718.48     3501.66    413.20 o
   2   6  14    44092.59    46411.02   1379.65 o
   4   6  14    24323.12    31234.82   1148.55 o
 -11   7  14    69171.92    79333.65   6457.06 o
  -9   7  14    37123.00    38028.05   1099.52 o
  -7   7  14     7619.25     7689.65    462.22 o
  -5   7  14      402.52      406.19    350.17 o
  -3   7  14     6656.08     6274.98    455.22 o
  -1   7  14     1465.48     1799.85    399.19 o
   1   7  14     3840.82     3956.88    420.20 o
   3   7  14    14195.93    14566.91    672.32 o
   5   7  14    15989.41     6120.90   1610.76 o
 -10   8  14     6071.98     7899.75    539.26 o
  -8   8  14     1216.75     1610.76    392.19 o
  -6   8  14    31449.54    32425.39   1036.49 o
  -4   8  14   113793.41   111731.02   2801.33 o
  -2   8  14   101562.59    98963.97   2696.28 o
   0   8  14    16767.44    17221.18    630.30 o
   2   8  14     4996.14     6527.10    476.23 o
   4   8  14    18623.83    22249.56    854.41 o
 -11   9  14     1769.54      700.33    497.24 o
  -9   9  14     4096.23     3697.76    413.20 o
  -7   9  14    13748.31    15792.50    609.29 o
  -5   9  14    32039.64    32460.40   1029.49 o
  -3   9  14    34620.32    35380.79   1120.53 o
  -1   9  14    23805.71    22319.59    847.40 o
   1   9  14     5330.50     6232.96    455.22 o
   3   9  14      336.43      147.07    476.23 o
   5   9  14      986.66      742.35    497.24 o
 -10  10  14    68823.04    76861.48   2500.19 o
  -8  10  14    34398.45    34946.59   1134.54 o
  -6  10  14      322.39      -56.03    378.18 o
  -4  10  14    32562.17    31493.95   1064.51 o
  -2  10  14    29599.32    28307.43   1204.57 o
   0  10  14      239.38      259.12    413.20 o
   2  10  14    16646.53    19588.30    756.36 o
   4  10  14    27152.18    37979.02   1246.59 o
 -11  11  14     1816.88     1743.83   1239.59 o
  -9  11  14     2191.23     3053.45    665.32 o
  -7  11  14     1056.78      791.38    392.19 o
  -5  11  14       17.91     -364.17    392.19 o
  -3  11  14      218.27      406.19    427.20 o
  -1  11  14      846.73     1092.52    427.20 o
   1  11  14     1373.33     1295.61    427.20 o
   3  11  14     2123.26     2318.10    448.21 o
   5  11  14     1197.64     1540.73    931.44 o
 -10  12  14    25385.52    20162.57   2115.00 o
  -8  12  14     6696.87     6373.02    574.27 o
  -6  12  14     3927.98     3242.54    455.22 o
  -4  12  14    34487.52    33237.77   1064.51 o
  -2  12  14    34171.84    33398.85   1176.56 o
   0  12  14     2018.06     2030.96    462.22 o
   2  12  14     7484.19     8354.97    546.26 o
   4  12  14    13685.01    14987.11   1029.49 o
  -9  13  14      171.28      525.25    581.28 o
  -7  13  14       70.50       91.04    490.23 o
  -5  13  14     2007.45     1827.87    441.21 o
  -3  13  14     3497.31     3571.70    469.22 o
  -1  13  14     2454.61     2409.14    455.22 o
   1  13  14     1189.96     1155.55    469.22 o
   3  13  14       47.28      -84.04    441.21 o
   5  13  14      514.56     1288.61   1554.74 o
 -10  14  14     3671.81     -903.43   1827.87 o
  -8  14  14      360.72      518.25    525.25 o
  -6  14  14     9588.34     8698.13    665.32 o
  -4  14  14    34334.50    35723.95   1288.61 o
  -2  14  14    22450.70    22753.80    973.46 o
   0  14  14     1076.81      686.33    490.23 o
   2  14  14     3664.19     3795.80    560.27 o
   4  14  14     6233.20     1617.77   1624.77 o
  -9  15  14     4987.54    -1057.50   2101.00 o
  -7  15  14     1025.82      294.14    770.37 o
  -5  15  14       78.34     -686.33    686.33 o
  -3  15  14      124.70      -56.03    651.31 o
  -1  15  14      406.82     -539.26    553.26 o
   1  15  14        0.63     -623.30    623.30 o
   3  15  14      772.83      532.25    721.34 o
  -4  16  14     1209.05      210.10    784.37 o
  -2  16  14      744.14      644.31    812.39 o
 -11   1  15     6471.08      945.45    861.41 o
  -9   1  15     4259.94     3935.87    406.19 o
  -7   1  15     5616.28     5161.45    357.17 o
  -5   1  15     6142.88     6849.25    364.17 o
  -3   1  15     3402.15     3907.85    259.12 o
  -1   1  15    90582.67    94362.79   1995.95 o
   1   1  15   164073.84   163072.41   3298.57 o
   3   1  15    43193.79    49793.63   1505.71 o
   5   1  15     2455.23      868.41    763.36 o
 -10   2  15    64661.63    68765.64   2051.97 o
  -8   2  15    44956.27    43371.59   1155.55 o
  -6   2  15    19688.67    22221.55    651.31 o
  -4   2  15     3484.69     3634.73    378.18 o
  -2   2  15       35.12       42.02    329.16 o
   0   2  15     3168.25     2878.37    343.16 o
   2   2  15     5304.88     6415.04    469.22 o
   4   2  15     3555.17     7927.76    679.32 o
 -11   3  15     9936.97     8894.22   1967.93 o
  -9   3  15    20383.50    21892.39    924.44 o
  -7   3  15    64404.63    64724.71   1827.87 o
  -5   3  15    99404.88    95812.47   2570.22 o
  -3   3  15    46393.61    44912.31   1477.70 o
  -1   3  15     1905.25     1190.57    371.18 o
   1   3  15     1770.98     2072.98    364.17 o
   3   3  15       16.72        7.00    462.22 o
   5   3  15    18400.45      686.33    651.31 o
 -10   4  15      617.55     -112.05    483.23 o
  -8   4  15     5088.00     4559.16    483.23 o
  -6   4  15    29446.88    31024.72   1057.50 o
  -4   4  15    76136.40    71482.93   2065.98 o
  -2   4  15    95719.46    96806.95   2724.29 o
   0   4  15    81588.15    79473.73   2241.06 o
   2   4  15    44202.64    47916.74   1421.67 o
   4   4  15     5566.09     5574.65    700.33 o
 -11   5  15    60132.10    34799.52   8852.20 o
  -9   5  15    54273.49    55508.35   1729.82 o
  -7   5  15    14676.19    17592.35    763.36 o
  -5   5  15      151.20     -196.09    385.18 o
  -3   5  15     3934.05     3662.74    455.22 o
  -1   5  15    35954.20    39183.60   1386.66 o
   1   5  15    84743.44    81861.86   2528.20 o
   3   5  15    48576.84    54625.93   1673.79 o
   5   5  15     4738.33      462.22    700.33 o
 -10   6  15    62035.13    64171.45   2283.08 o
  -8   6  15    46363.13    46523.08   1512.72 o
  -6   6  15    19077.10    17550.33    756.36 o
  -4   6  15      266.33       49.02    420.20 o
  -2   6  15     1944.35     2640.25    455.22 o
   0   6  15      918.24      791.38    441.21 o
   2   6  15     2804.90     1715.81    469.22 o
   4   6  15    12108.59    17214.17    868.41 o
 -11   7  15    14247.85    16191.69   1358.64 o
  -9   7  15    14713.39    14994.12    735.35 o
  -7   7  15     3254.82     3480.65    427.20 o
  -5   7  15    46454.08    44576.16   1400.66 o
  -3   7  15    44178.42    45409.55   1302.62 o
  -1   7  15     7882.50     7087.36    497.24 o
   1   7  15     1592.51     1239.59    420.20 o
   3   7  15     2146.02     2220.05    518.25 o
   5   7  15       82.11      476.23    756.36 o
 -10   8  15    11321.05    12907.13    735.35 o
  -8   8  15     4719.89     5007.38    469.22 o
  -6   8  15      826.00      651.31    364.17 o
  -4   8  15    10087.96     9447.48    525.25 o
  -2   8  15    11179.71    12556.96    658.31 o
   0   8  15     9034.18     9524.52    532.25 o
   2   8  15     2675.60     2955.40    462.22 o
   4   8  15       74.38      350.17    462.22 o
 -11   9  15    19462.97    16800.97   2710.29 o
  -9   9  15    14508.07    14763.01    777.37 o
  -7   9  15     1206.35      987.47    392.19 o
  -5   9  15    34844.88    33503.90    931.44 o
  -3   9  15    54524.93    52889.10   1659.79 o
  -1   9  15    18872.59    18845.95    735.35 o
   1   9  15        5.35      -14.01    399.19 o
   3   9  15     1977.18     2023.96    490.23 o
   5   9  15       22.44     -343.16   1085.52 o
 -10  10  15      747.94     1302.62    616.29 o
  -8  10  15     2397.79     1995.95    441.21 o
  -6  10  15     7258.70     6267.97    469.22 o
  -4  10  15    14155.85    13138.24    644.31 o
  -2  10  15    17402.43    17599.35    840.40 o
   0  10  15     9443.62     9895.70    574.27 o
   2  10  15     2217.90     2703.28    448.21 o
   4  10  15      346.38      434.21    497.24 o
 -11  11  15    66125.65    83549.66   5196.47 o
  -9  11  15    61051.05    57042.07   2311.10 o
  -7  11  15    12682.48    12283.83    595.28 o
  -5  11  15     1056.31     1379.65    427.20 o
  -3  11  15     5555.30     5560.64    504.24 o
  -1  11  15       69.39      280.13    434.21 o
   1  11  15     6121.17     6106.90    525.25 o
   3  11  15    12445.75    15036.14    756.36 o
 -10  12  15     4312.98     2822.34    644.31 o
  -8  12  15     3515.33     3711.76    546.26 o
  -6  12  15     4490.20     4776.27    497.24 o
  -4  12  15     7094.89     6569.12    525.25 o
  -2  12  15    11139.64    10476.97    567.27 o
   0  12  15    10949.97    11695.55    651.31 o
   2  12  15     7961.41     8214.90    574.27 o
   4  12  15     5940.87     1904.90    588.28 o
  -9  13  15     2460.18     1862.88    644.31 o
  -7  13  15     4771.78     3648.73    567.27 o
  -5  13  15    33514.08    32334.35   1134.54 o
  -3  13  15    40257.53    41508.70   1155.55 o
  -1  13  15    14736.20    15323.27    686.33 o
   1  13  15      781.22      616.29    476.23 o
   3  13  15        0.10     -483.23    483.23 o
 -10  14  15     7688.90      238.11   1869.89 o
  -8  14  15     9652.95    10154.82   1288.61 o
  -6  14  15     6297.80     6057.88    882.42 o
  -4  14  15     1639.67     1120.53    553.26 o
  -2  14  15        1.21      308.15    581.28 o
   0  14  15      129.97     -553.26    658.31 o
   2  14  15        0.35     -329.16    637.30 o
   4  14  15     1244.41     1295.61   2093.99 o
  -7  15  15      306.16      140.07    756.36 o
  -5  15  15     2875.84     2458.17    749.36 o
  -3  15  15     3821.48     2703.28    770.37 o
  -1  15  15        2.35     -168.08    588.28 o
   1  15  15     3119.86     2941.40    945.45 o
   3  15  15     4067.63     -133.06   1792.85 o
 -10   0  16    12369.54    15358.29   1029.49 o
  -8   0  16     3413.58     3228.53    616.29 o
  -6   0  16    17148.26    15022.13    903.43 o
  -4   0  16     1387.32     1631.77    434.21 o
  -2   0  16   117812.37   115015.59   4131.96 o
   0   0  16   250022.34   252350.77   9426.47 o
   2   0  16   166353.75   177415.20   6394.03 o
   4   0  16    26753.25    30933.68   2843.35 o
 -11   1  16    20813.70    19357.19   1736.82 o
  -9   1  16    27598.38    30394.43   1043.50 o
  -7   1  16    28082.36    31381.89    875.42 o
  -5   1  16    22994.52    23762.28    700.33 o
  -3   1  16    16761.49    15442.33    546.26 o
  -1   1  16    16216.25    15498.36    560.27 o
   1   1  16    14815.06    17578.34    742.35 o
   3   1  16    12839.37    14258.77    791.38 o
   5   1  16     9989.91    14671.96   1876.89 o
 -10   2  16     8629.77     7584.60    686.33 o
  -8   2  16    81498.93    84425.07   2220.05 o
  -6   2  16   137648.19   139555.23   3095.47 o
  -4   2  16    64686.84    63387.09   1645.78 o
  -2   2  16      395.64     -308.15    378.18 o
   0   2  16    26262.08    27845.21   1015.48 o
   2   2  16    16034.61    16177.68    756.36 o
   4   2  16     5190.29     4468.12    686.33 o
 -11   3  16     1790.17      609.29    511.24 o
  -9   3  16     6723.57     7199.42    630.30 o
  -7   3  16     1987.41     1953.93    434.21 o
  -5   3  16      674.79      784.37    378.18 o
  -3   3  16    16349.43    17487.30    812.39 o
  -1   3  16    26351.23    28685.61    973.46 o
   1   3  16    27944.48    32005.19   1064.51 o
   3   3  16    15256.08    17851.47    931.44 o
   5   3  16     3387.15      910.43    903.43 o
 -10   4  16      583.08     1001.48    497.24 o
  -8   4  16    11601.32    12227.80    679.32 o
  -6   4  16    43522.47    42328.09   1127.54 o
  -4   4  16    12089.07    11352.39    658.31 o
  -2   4  16     6710.69     7094.37    532.25 o
   0   4  16    35720.66    39561.78   1295.61 o
   2   4  16    23311.63    25001.87    903.43 o
   4   4  16        8.87      231.11    294.14 o
 -11   5  16     2360.22      833.40    651.31 o
  -9   5  16     7484.10     8796.17    630.30 o
  -7   5  16     7037.36     6583.12    525.25 o
  -5   5  16       90.56      574.27    483.23 o
  -3   5  16    10417.05    11786.59    686.33 o
  -1   5  16    27320.45    29932.21   1141.54 o
   1   5  16    26622.13    33342.82   1351.64 o
   3   5  16    12256.82    16793.97    854.41 o
   5   5  16     2401.45     -854.41    854.41 o
 -10   6  16    29843.19    34554.40   1246.59 o
  -8   6  16     4612.18     5210.47    511.24 o
  -6   6  16     1840.07      742.35    427.20 o
  -4   6  16       48.10     -105.05    476.23 o
  -2   6  16    17747.13    19350.18    959.46 o
   0   6  16    46537.35    51733.55   1673.79 o
   2   6  16    32182.84    34862.55   1246.59 o
   4   6  16     3272.98     3767.79    700.33 o
 -11   7  16    25338.55    12220.80   4265.02 o
  -9   7  16    41260.63    41179.54   1435.68 o
  -7   7  16    37270.50    39001.51   1211.58 o
  -5   7  16    18472.46    19483.25    826.39 o
  -3   7  16     6633.20     5056.40    567.27 o
  -1   7  16      536.11       35.02    441.21 o
   1   7  16      283.07      672.32    462.22 o
   3   7  16     1503.07     2248.07    504.24 o
   5   7  16     5307.31    -1197.57   1253.59 o
 -10   8  16      946.98     1260.60    560.27 o
  -8   8  16     4586.68     4180.98    504.24 o
  -6   8  16    33901.79    35058.64   1211.58 o
  -4   8  16    39469.46    39883.93   1400.66 o
  -2   8  16    16622.04    15169.20    791.38 o
   0   8  16     4404.44     5728.72    539.26 o
   2   8  16     8168.00     9657.58    665.32 o
   4   8  16    15934.63    19840.42   1183.56 o
 -11   9  16       49.61     -448.21    448.21 o
  -9   9  16       32.30      252.12    462.22 o
  -7   9  16     1945.97     2023.96    427.20 o
  -5   9  16    10375.47    10490.98    581.28 o
  -3   9  16    22021.11    20855.90    938.45 o
  -1   9  16    25379.68    27095.86   1071.51 o
   1   9  16    24083.05    27032.83   1043.50 o
   3   9  16    14865.95    18061.57    952.45 o
 -10  10  16    36360.80    48995.25   2255.07 o
  -8  10  16    16478.50    15701.45    728.35 o
  -6  10  16     1665.10     1897.90    420.20 o
  -4  10  16        3.01     -112.05    441.21 o
  -2  10  16      637.26      210.10    420.20 o
   0  10  16     3120.15     3382.61    490.23 o
   2  10  16     1971.07     2276.08    476.23 o
   4  10  16      323.00       84.04    350.17 o
 -11  11  16     1772.72     1904.90   1883.89 o
  -9  11  16      703.84      469.22    525.25 o
  -7  11  16      471.06      245.12    406.19 o
  -5  11  16      473.63     -231.11    420.20 o
  -3  11  16      632.49      679.32    441.21 o
  -1  11  16     1907.42     1715.81    462.22 o
   1  11  16     1337.70     1624.77    469.22 o
   3  11  16     1462.40     1526.72    469.22 o
 -10  12  16    14356.95    12283.83   1071.51 o
  -8  12  16     3108.05     3039.44    581.28 o
  -6  12  16     1437.75     1428.68    455.22 o
  -4  12  16     4802.64     4783.27    497.24 o
  -2  12  16     2039.48     1694.80    448.21 o
   0  12  16       91.12     -455.22    455.22 o
   2  12  16       28.87     -119.06    469.22 o
   4  12  16      767.12     -539.26   1316.62 o
  -9  13  16      207.75      693.33    826.39 o
  -7  13  16      548.87     1008.48    742.35 o
  -5  13  16       52.68     -441.21    441.21 o
  -3  13  16      545.93      126.06    420.20 o
  -1  13  16     2358.10     2507.19    462.22 o
   1  13  16     3690.70     3739.78    721.34 o
   3  13  16     2681.08     2136.01    714.34 o
  -8  14  16       64.01     -714.34   1008.48 o
  -6  14  16     6210.17     5483.60    896.43 o
  -4  14  16     9219.57     8067.83    742.35 o
  -2  14  16     3357.49     3753.78    637.30 o
   0  14  16      402.81     -525.25    693.33 o
   2  14  16      467.72     1092.52    994.47 o
 -11   1  17     5217.44     5266.50    826.39 o
  -9   1  17    15572.56    16401.79    833.40 o
  -7   1  17    69492.45    67014.80   1827.87 o
  -5   1  17    41888.56    40955.44   1113.53 o
  -3   1  17     1988.77     1253.59    343.16 o
  -1   1  17    59096.78    64276.50   2030.96 o
   1   1  17    72806.93    80797.35   2857.36 o
   3   1  17    20167.29    23230.02   1512.72 o
 -10   2  17     5438.77     5343.54    665.32 o
  -8   2  17    14934.76    16065.63    861.41 o
  -6   2  17    16263.37    16359.76    672.32 o
  -4   2  17     8269.46     9307.42    616.29 o
  -2   2  17     3353.27     3977.89    504.24 o
   0   2  17      611.89     1155.55    420.20 o
   2   2  17      244.20      385.18    560.27 o
   4   2  17      167.41      105.05    623.30 o
 -11   3  17     1963.81     1358.64    567.27 o
  -9   3  17    27813.93    28328.45   1456.69 o
  -7   3  17    95649.55    98263.63   2682.27 o
  -5   3  17    64773.49    61040.97   1820.86 o
  -3   3  17     5272.38     5658.69    567.27 o
  -1   3  17     3711.37     4552.16    490.23 o
   1   3  17     4270.40     5336.53    504.24 o
   3   3  17     1883.05     1414.67    511.24 o
 -10   4  17       87.75      -49.02    511.24 o
  -8   4  17     1163.50     1631.77    483.23 o
  -6   4  17     2199.34     2710.29    434.21 o
  -4   4  17       45.33     -343.16    448.21 o
  -2   4  17     7910.49     8712.13    581.28 o
   0   4  17    29780.29    37117.62   1267.60 o
   2   4  17    37312.00    43861.82   1722.82 o
   4   4  17    28703.30    28986.76   1792.85 o
 -11   5  17     5482.33     4489.13    672.32 o
  -9   5  17     1339.69      840.40    518.25 o
  -7   5  17     9181.81     8572.07    602.29 o
  -5   5  17     2004.82     1869.89    504.24 o
  -3   5  17    15429.04    14699.98    861.41 o
  -1   5  17    54994.62    47895.73   2093.99 o
   1   5  17    43685.77    49548.52   1652.78 o
   3   5  17     7535.44     9699.60    854.41 o
 -10   6  17     5572.88     5714.71    637.30 o
  -8   6  17    22152.48    21605.25    882.42 o
  -6   6  17    30763.88    29329.92   1085.52 o
  -4   6  17    15314.93    15575.39    819.39 o
  -2   6  17     1908.86     1365.65    455.22 o
   0   6  17       35.59      -91.04    476.23 o
   2   6  17      834.54     1043.50    490.23 o
   4   6  17      595.81     -504.24    504.24 o
 -11   7  17     2228.22      679.32    623.30 o
  -9   7  17      286.90      707.34    462.22 o
  -7   7  17     9248.44    10329.90    672.32 o
  -5   7  17     6547.00     5441.58    574.27 o
  -3   7  17      576.53     -322.15    525.25 o
  -1   7  17     5533.76     5756.73    560.27 o
   1   7  17       49.50      126.06    504.24 o
   3   7  17     6574.24     9118.33    756.36 o
 -10   8  17     1939.16     1337.63    581.28 o
  -8   8  17     6675.78     6926.29    609.29 o
  -6   8  17     3365.09     3816.81    553.26 o
  -4   8  17      750.12      427.20    511.24 o
  -2   8  17       27.97       -7.00    476.23 o
   0   8  17     2650.07     2997.42    504.24 o
   2   8  17     5270.55     5014.38    595.28 o
   4   8  17     2157.83     1638.78    777.37 o
 -11   9  17     2802.04     1316.62    917.44 o
  -9   9  17      143.10      504.24    504.24 o
  -7   9  17     2164.22     1932.92    525.25 o
  -5   9  17       16.54     -231.11    476.23 o
  -3   9  17     1708.39      931.44    525.25 o
  -1   9  17     2030.15     1862.88    504.24 o
   1   9  17      460.59      980.47    490.23 o
   3   9  17    11220.94     9580.55    812.39 o
 -10  10  17       84.73      259.12    637.30 o
  -8  10  17      256.07      238.11    476.23 o
  -6  10  17       96.02     -476.23    476.23 o
  -4  10  17      618.95      406.19    532.25 o
  -2  10  17     2688.22     2899.38    553.26 o
   0  10  17     3355.58     4194.99    560.27 o
   2  10  17     5036.35     5511.62    595.28 o
   4  10  17     3502.38     3039.44   1652.78 o
 -11  11  17     4725.98     2192.04   1533.73 o
  -9  11  17     4129.42     2731.30    623.30 o
  -7  11  17     1545.87     1323.63    546.26 o
  -5  11  17     1442.99     1379.65    525.25 o
  -3  11  17     7142.88     7409.52    609.29 o
  -1  11  17     8058.55     7682.65    686.33 o
   1  11  17     1483.82     1260.60    539.26 o
   3  11  17      399.46      308.15    504.24 o
 -10  12  17      558.66     1358.64   1162.55 o
  -8  12  17      201.55      133.06    616.29 o
  -6  12  17      122.61       56.03    497.24 o
  -4  12  17      620.13      910.43    462.22 o
  -2  12  17     2571.95     2122.01    504.24 o
   0  12  17     3685.10     3543.68    574.27 o
   2  12  17     2982.07     4307.04   1099.52 o
  -9  13  17       16.41      -91.04   1197.57 o
  -7  13  17      804.42     1967.93    651.31 o
  -5  13  17      890.58      847.40    595.28 o
  -3  13  17       67.55      -49.02    588.28 o
  -1  13  17      165.20      735.35    644.31 o
   1  13  17     1912.97     3865.83    959.46 o
   3  13  17     8048.70     7339.48   2086.99 o
  -6  14  17     5374.49     5154.45    819.39 o
  -4  14  17     3288.56     2899.38    770.37 o
  -2  14  17      645.13      938.45    721.34 o
   0  14  17        9.68     1057.50    812.39 o
 -10   0  18     6748.55     6541.10    868.41 o
  -8   0  18    50858.02    39827.90   3095.47 o
  -6   0  18    52224.26    58813.92   2093.99 o
  -4   0  18     4796.30     3830.82    532.25 o
  -2   0  18     8705.53     8768.16    679.32 o
   0   0  18    10058.59    11793.60   1001.48 o
   2   0  18     5552.23     5994.85   1120.53 o
   4   0  18     2915.94     2129.01   1673.79 o
 -11   1  18     1872.01     1995.95    791.38 o
  -9   1  18      264.12      651.31    581.28 o
  -7   1  18      132.75       35.02    518.25 o
  -5   1  18      760.89      896.43    329.16 o
  -3   1  18     2729.82     2430.15    560.27 o
  -1   1  18     1487.41      896.43    490.23 o
   1   1  18      287.00     -147.07    651.31 o
   3   1  18     1206.56     1253.59    903.43 o
 -10   2  18      181.80     -602.29    602.29 o
  -8   2  18    27264.02    29140.83   1092.52 o
  -6   2  18    32192.07    34015.14   1169.56 o
  -4   2  18     5193.24     4279.03    616.29 o
  -2   2  18     4337.33     4033.91    581.28 o
   0   2  18    12144.66    12010.70    854.41 o
   2   2  18     1723.73     1449.69    609.29 o
   4   2  18     1978.30      392.19    980.47 o
 -11   3  18      663.48      385.18    609.29 o
  -9   3  18      694.80      798.38    560.27 o
  -7   3  18     6285.56     5756.73    504.24 o
  -5   3  18     7123.52     7654.63    539.26 o
  -3   3  18     2417.62     2451.16    469.22 o
  -1   3  18       20.59      196.09    420.20 o
   1   3  18     2103.96     1274.61    378.18 o
   3   3  18     6698.75     7724.67   1050.50 o
 -10   4  18     3306.57     3711.76    679.32 o
  -8   4  18    28620.97    33826.05   1330.63 o
  -6   4  18    20603.63    21437.17    882.42 o
  -4   4  18       33.34     -287.14    497.24 o
  -2   4  18     8573.23     8284.93    637.30 o
   0   4  18     5214.55     6604.13    609.29 o
   2   4  18      117.71      567.27    728.35 o
   4   4  18     1949.34      868.41    952.45 o
 -11   5  18     1562.62      952.45    609.29 o
  -9   5  18      482.58      511.24    476.23 o
  -7   5  18     7792.81     6870.26    616.29 o
  -5   5  18    18908.38    18411.74    882.42 o
  -3   5  18    10788.99     9209.37    945.45 o
  -1   5  18      128.19      322.15    518.25 o
   1   5  18     2152.14     2570.22    553.26 o
   3   5  18     8768.92     8256.92   1022.49 o
 -10   6  18     5117.96     5329.53    595.28 o
  -8   6  18    12830.51    14041.66    763.36 o
  -6   6  18     5910.04     5784.75    595.28 o
  -4   6  18     1526.97     1330.63    609.29 o
  -2   6  18    20249.86    19931.46    875.42 o
   0   6  18    10190.89    11457.44    735.35 o
   2   6  18       30.47      126.06    511.24 o
   4   6  18     2599.66      749.36    994.47 o
 -11   7  18     5572.83      777.37    679.32 o
  -9   7  18        6.22     -140.07    462.22 o
  -7   7  18     3490.15     3361.60    546.26 o
  -5   7  18     7548.06     8635.10    693.33 o
  -3   7  18     7291.42     7892.75    630.30 o
  -1   7  18     1066.86      609.29    455.22 o
   1   7  18      631.34      805.38    553.26 o
   3   7  18     2079.93      623.30    826.39 o
 -10   8  18      665.61      840.40    518.25 o
  -8   8  18     4414.22     3942.87    567.27 o
  -6   8  18        2.47      231.11    511.24 o
  -4   8  18     7233.56     6898.27    658.31 o
  -2   8  18    14507.88    14650.95    756.36 o
   0   8  18     2315.92     2556.21    518.25 o
   2   8  18     6148.12    10000.75    749.36 o
   4   8  18    21606.53    18901.97   5609.66 o
 -11   9  18      509.45     -434.21    882.42 o
  -9   9  18     1567.92     1176.56    525.25 o
  -7   9  18     2601.20     2829.34    567.27 o
  -5   9  18     2647.29     3123.48    532.25 o
  -3   9  18      614.99      602.29    504.24 o
  -1   9  18        4.41      -70.03    504.24 o
   1   9  18     1538.05     1498.71    532.25 o
   3   9  18     4612.54     4902.33    770.37 o
 -10  10  18     3619.69     3333.58    728.35 o
  -8  10  18     3182.99     3263.55    588.28 o
  -6  10  18      408.51      553.26    532.25 o
  -4  10  18    12146.61    13138.24    693.33 o
  -2  10  18    16705.19    15904.55    833.40 o
   0  10  18     2683.93     2346.11    546.26 o
   2  10  18     2182.06     3123.48    567.27 o
  -9  11  18      137.31      238.11    616.29 o
  -7  11  18       92.97      105.05    539.26 o
  -5  11  18       80.10     -140.07    532.25 o
  -3  11  18       34.95      805.38    546.26 o
  -1  11  18       18.35     -343.16    539.26 o
   1  11  18       20.32     -119.06    539.26 o
   3  11  18       51.65      840.40   1169.56 o
 -10  12  18     1058.38     2241.06   1225.58 o
  -8  12  18      543.47     1323.63   1141.54 o
  -6  12  18      131.26     -777.37    798.38 o
  -4  12  18     5070.48     4636.20    875.42 o
  -2  12  18     7934.97     8123.86   1225.58 o
   0  12  18      885.96      140.07    959.46 o
   2  12  18     2304.05     3606.71   1743.83 o
  -9  13  18        3.84      686.33   1232.58 o
  -7  13  18      384.77     -308.15   1162.55 o
  -5  13  18     1028.05     1127.54   1120.53 o
  -3  13  18      428.79     -203.10   1043.50 o
  -1  13  18        0.71     1841.87   1463.69 o
   1  13  18      147.22     1645.78   1526.72 o
 -11   1  19        0.92     -168.08    805.38 o
  -9   1  19    12642.50    13033.19    938.45 o
  -7   1  19    16385.79    17823.46    861.41 o
  -5   1  19     6219.31     6408.04    476.23 o
  -3   1  19       70.12      119.06    518.25 o
  -1   1  19      237.74      -35.02    672.32 o
   1   1  19     4170.59     3109.48    700.33 o
   3   1  19     1709.81     1351.64   1141.54 o
 -10   2  19    11830.76    10862.16    980.47 o
  -8   2  19     4285.48     4335.06    567.27 o
  -6   2  19      637.26     1092.52    504.24 o
  -4   2  19      147.39       98.05    511.24 o
  -2   2  19     1021.63      735.35    525.25 o
   0   2  19       29.24      133.06    672.32 o
   2   2  19      981.81     1862.88    980.47 o
   4   2  19      787.94    -1582.75   1659.79 o
 -11   3  19     7350.46     7458.54    791.38 o
  -9   3  19      269.64       77.04    560.27 o
  -7   3  19      847.26      896.43    455.22 o
  -5   3  19     2203.95     2171.03    490.23 o
  -3   3  19     8287.54     8866.21    623.30 o
  -1   3  19     4727.13     3998.90    553.26 o
   1   3  19      339.74      938.45    728.35 o
   3   3  19      502.61      231.11   1155.55 o
 -10   4  19      213.60      -91.04    588.28 o
  -8   4  19     4342.56     6141.92    567.27 o
  -6   4  19    15920.53    17998.54    868.41 o
  -4   4  19    26215.04    26598.62   1190.57 o
  -2   4  19    15988.16    18292.68    861.41 o
   0   4  19     5191.99     5511.62    595.28 o
   2   4  19      205.80      833.40    735.35 o
   4   4  19     1799.76     1169.56   1043.50 o
 -11   5  19    10965.71    11506.46   1043.50 o
  -9   5  19    29795.13    31206.81   1148.55 o
  -7   5  19    18567.78    19574.29    889.42 o
  -5   5  19     1412.37     1246.59    511.24 o
  -3   5  19     1381.91     1645.78    595.28 o
  -1   5  19      573.08      581.28    504.24 o
   1   5  19     2819.41     2241.06    553.26 o
   3   5  19     6805.15     7143.39   1085.52 o
 -10   6  19    14191.76    14370.82    917.44 o
  -8   6  19     2923.52     3172.51    560.27 o
  -6   6  19      195.03     -364.17    504.24 o
  -4   6  19     3899.16     4293.04    595.28 o
  -2   6  19     2555.14     2535.20    560.27 o
   0   6  19      100.57       84.04    434.21 o
   2   6  19     2183.64     1540.73    798.38 o
   4   6  19     4673.67     2044.97   1610.76 o
 -11   7  19     1522.21      399.19    742.35 o
  -9   7  19     8226.48    10049.77    714.34 o
  -7   7  19     1019.59      833.40    546.26 o
  -5   7  19     5631.11     5511.62    616.29 o
  -3   7  19    19616.03    20092.54    917.44 o
  -1   7  19    10878.76    11072.25    686.33 o
   1   7  19       14.65     -455.22    455.22 o
   3   7  19     5237.54     2745.30   1064.51 o
 -10   8  19     1325.33     1155.55    518.25 o
  -8   8  19       37.30        0.00    518.25 o
  -6   8  19     2792.45     3102.47    581.28 o
  -4   8  19     5133.75     4755.26    560.27 o
  -2   8  19     3179.17     3256.55    553.26 o
   0   8  19      611.80     1001.48    504.24 o
   2   8  19      139.37     -280.13    518.25 o
 -11   9  19     3095.98      707.34    896.43 o
  -9   9  19     7036.13     8109.85    686.33 o
  -7   9  19      247.72     -119.06    539.26 o
  -5   9  19     9765.29     9965.73    714.34 o
  -3   9  19    26430.97    25289.00   1015.48 o
  -1   9  19    12724.22    12970.16    763.36 o
   1   9  19       34.30     -511.24    511.24 o
   3   9  19     6301.45     2563.22   1253.59 o
 -10  10  19      617.69      287.14   1197.57 o
  -8  10  19      753.58     1337.63    567.27 o
  -6  10  19     2066.85     2079.99    588.28 o
  -4  10  19     3321.26     3592.71    546.26 o
  -2  10  19     2906.32     2367.12    553.26 o
   0  10  19      525.26     1204.57    553.26 o
   2  10  19      115.47       98.05   1071.51 o
  -9  11  19    16848.91    15610.41   1883.89 o
  -7  11  19     3548.44     3830.82    938.45 o
  -5  11  19     1525.36     1211.58    868.41 o
  -3  11  19     8481.00     6408.04   1022.49 o
  -1  11  19     3519.51     1778.84   1043.50 o
   1  11  19      347.54      588.28   1666.79 o
 -10  12  19     1030.26    -1043.50   1190.57 o
  -8  12  19     1075.10       63.03   1225.58 o
  -6  12  19     1117.08      469.22   1113.53 o
  -4  12  19     1236.63     1113.53   1092.52 o
  -2  12  19     1271.56      630.30   1491.71 o
   0  12  19      904.73      378.18   1484.70 o
   2  12  19      398.47    -1113.53   1113.53 o
 -10   0  20    13204.58    11492.45   1512.72 o
  -8   0  20    11579.75    12080.73   1029.49 o
  -6   0  20     3059.44     3557.69    651.31 o
  -4   0  20     2974.07     3137.49    679.32 o
  -2   0  20    15786.67    16268.72   2297.09 o
   0   0  20    42349.40    47230.42   4447.11 o
   2   0  20    35122.67     2016.96   4643.20 o
 -11   1  20    11676.34    12045.72   1582.75 o
  -9   1  20    12872.86    14657.96   1043.50 o
  -7   1  20     9807.62     9559.54    581.28 o
  -5   1  20     5381.78     6520.09    616.29 o
  -3   1  20     2974.33     2808.33    546.26 o
  -1   1  20     2899.71     2976.41    784.37 o
   1   1  20     3583.32     2864.36    959.46 o
   3   1  20     2442.10     1995.95   1316.62 o
 -10   2  20     2029.52     2115.00    798.38 o
  -8   2  20     3910.32     2731.30    560.27 o
  -6   2  20    12239.92    11261.34    742.35 o
  -4   2  20    12573.70    11051.25    693.33 o
  -2   2  20     3016.19     2051.97    595.28 o
   0   2  20      732.82     1498.71    728.35 o
   2   2  20     2427.10      910.43    994.47 o
 -11   3  20     1062.61     1855.88    763.36 o
  -9   3  20      858.03      350.17    567.27 o
  -7   3  20      187.41      189.09    525.25 o
  -5   3  20     3798.71     3172.51    595.28 o
  -3   3  20     9185.41     8284.93    728.35 o
  -1   3  20     8887.12     7731.67    735.35 o
   1   3  20     3900.80     4075.93    917.44 o
   3   3  20      900.87     1344.64   1267.60 o
 -10   4  20     2961.09     2528.20    581.28 o
  -8   4  20     1179.11      406.19    497.24 o
  -6   4  20     1225.09     1561.74    525.25 o
  -4   4  20     4232.16     3081.46    546.26 o
  -2   4  20      256.94      651.31    539.26 o
   0   4  20     2578.54     2108.00    539.26 o
   2   4  20     5263.37     4482.13    945.45 o
 -11   5  20     3020.25     1799.85    749.36 o
  -9   5  20     1242.59     2241.06    462.22 o
  -7   5  20       18.60      301.14    532.25 o
  -5   5  20     4534.07     6008.85    602.29 o
  -3   5  20    11264.24     9916.71    784.37 o
  -1   5  20     9776.53    10701.08    763.36 o
   1   5  20     3996.55     4194.99    861.41 o
   3   5  20      173.17        7.00   1085.52 o
 -10   6  20    23826.05    23818.30   1113.53 o
  -8   6  20    14808.84    14391.83    812.39 o
  -6   6  20      727.08      511.24    546.26 o
  -4   6  20      759.36      434.21    511.24 o
  -2   6  20       95.81     -329.16    539.26 o
   0   6  20     3593.91     3613.72    511.24 o
   2   6  20    10703.34    11835.62   1099.52 o
 -11   7  20    20188.76    15645.43   2346.11 o
  -9   7  20    16504.04    17900.50    945.45 o
  -7   7  20     6954.20     7395.51    658.31 o
  -5   7  20      931.82     1631.77    532.25 o
  -3   7  20        1.06      385.18    525.25 o
  -1   7  20       12.97     -483.23    483.23 o
   1   7  20      419.73     -301.14    455.22 o
   3   7  20     2292.10     1127.54   1148.55 o
 -10   8  20     1372.22     1211.58    511.24 o
  -8   8  20       21.25     -287.14    560.27 o
  -6   8  20    10163.86     9370.45    735.35 o
  -4   8  20    28299.39    29827.16   1113.53 o
  -2   8  20    22395.87    25057.89   1078.51 o
   0   8  20     4540.98     5469.60    616.29 o
   2   8  20       13.21      392.19    644.31 o
 -11   9  20      289.09     -364.17   1960.93 o
  -9   9  20      413.91     1372.65    896.43 o
  -7   9  20     2702.21     2360.12    602.29 o
  -5   9  20     8079.00     7857.73    658.31 o
  -3   9  20    11752.36    11023.23    686.33 o
  -1   9  20     8755.19     7661.64   1232.58 o
   1   9  20     3987.44     4314.05   1162.55 o
 -10  10  20    23982.74    21318.12   2023.96 o
  -8  10  20    13131.82    12017.70   1232.58 o
  -6  10  20      372.32      721.34    854.41 o
  -4  10  20     3097.63     1750.83    896.43 o
  -2  10  20     3312.81     3865.83   1148.55 o
   0  10  20        4.27    -1071.51   1561.74 o
   2  10  20     2332.12     2913.38   1547.73 o
  -9  11  20      442.10      875.42   1232.58 o
  -7  11  20      206.43     1554.74   1232.58 o
  -5  11  20       92.26      385.18   1232.58 o
  -3  11  20      111.18       35.02   1204.57 o
  -1  11  20      486.50     -672.32   1694.80 o
   1  11  20      539.99     1785.85   1701.81 o
 -11   1  21     2849.95     2079.99   1309.62 o
  -9   1  21        0.90      140.07    630.30 o
  -7   1  21     6025.43     5581.65    553.26 o
  -5   1  21     6606.55     5049.40    749.36 o
  -3   1  21      322.76      581.28    952.45 o
  -1   1  21    19004.65    23811.30   2206.05 o
   1   1  21    32725.34    32194.28   2591.23 o
   3   1  21    10405.20     1498.71   2794.33 o
 -10   2  21    10920.15    12003.70    910.43 o
  -8   2  21    11357.00    12241.81    777.37 o
  -6   2  21     6016.17     5812.76    651.31 o
  -4   2  21     1659.27     1890.90    546.26 o
  -2   2  21      348.70       49.02    812.39 o
   0   2  21      581.28      392.19    784.37 o
   2   2  21      616.14      938.45   1043.50 o
 -11   3  21      376.44      350.17    812.39 o
  -9   3  21     6189.25     6443.06    714.34 o
  -7   3  21    24026.49    25541.12   1260.60 o
  -5   3  21    29164.69    31136.78   1386.66 o
  -3   3  21     9937.25    10708.08    882.42 o
  -1   3  21      298.41      -98.05    875.42 o
   1   3  21      615.80      658.31    994.47 o
   3   3  21       11.71     -301.14   1484.70 o
 -10   4  21       21.63     -154.07    651.31 o
  -8   4  21      275.56     -560.27    644.31 o
  -6   4  21     2101.30     2801.33    693.33 o
  -4   4  21     6735.95     7255.44    749.36 o
  -2   4  21    14607.99    15820.51   1057.50 o
   0   4  21    16502.75    19945.47   1477.70 o
   2   4  21    11428.97    10315.90   1792.85 o
 -11   5  21    11977.86     6765.21   1386.66 o
  -9   5  21     7046.25     8165.88    763.36 o
  -7   5  21      953.76        0.00    553.26 o
  -5   5  21       17.28      -35.02    525.25 o
  -3   5  21     1619.97      861.41    574.27 o
  -1   5  21    12223.68    15680.44    938.45 o
   1   5  21    19171.90    23587.20   1442.68 o
   3   5  21     9211.66     5161.45   2030.96 o
 -10   6  21    11386.13    10070.78    854.41 o
  -8   6  21    13626.02    12073.73    784.37 o
  -6   6  21     8706.33     9419.47    700.33 o
  -4   6  21     1544.59     1246.59    539.26 o
  -2   6  21        4.83     -105.05    567.27 o
   0   6  21       81.49      924.44    567.27 o
   2   6  21      102.05      770.37    658.31 o
 -11   7  21     3023.92    -1197.57   1806.86 o
  -9   7  21     2064.58     1680.80    595.28 o
  -7   7  21     1194.81     2164.03    609.29 o
  -5   7  21     8413.64     9069.30    700.33 o
  -3   7  21     4736.08     5840.77    651.31 o
  -1   7  21      224.53     -357.17    602.29 o
   1   7  21       56.23     -189.09    616.29 o
 -10   8  21     2396.16     2682.27    945.45 o
  -8   8  21     2169.47     2234.06    959.46 o
  -6   8  21       61.22      182.09    882.42 o
  -4   8  21      599.04     1526.72    896.43 o
  -2   8  21     1089.99     2122.01   1085.52 o
   0   8  21     1698.35     2626.25   1148.55 o
   2   8  21     1104.54     1582.75    826.39 o
  -9   9  21     2090.07     1393.66   1267.60 o
  -7   9  21      251.78      161.08    903.43 o
  -5   9  21     3395.55     2661.26    945.45 o
  -3   9  21     4854.46     5469.60   1043.50 o
  -1   9  21     1448.33     -301.14   1610.76 o
   1   9  21       48.38      609.29   1652.78 o
  -8  10  21      675.32      714.34   1232.58 o
  -6  10  21     1111.28     2360.12   1183.56 o
  -4  10  21     2280.08     1834.87   1155.55 o
  -2  10  21     3315.03     3158.50   1736.82 o
   0  10  21     1996.02     2864.36   1750.83 o
 -10   0  22      646.01      413.20    721.34 o
  -8   0  22     4112.91     3389.61    728.35 o
  -6   0  22     9323.23     5987.84    805.38 o
  -4   0  22      287.67     -791.38   1169.56 o
  -2   0  22    11498.55     5266.50   1890.90 o
   0   0  22    25042.13    25828.26   3123.48 o
 -11   1  22     1344.86    -1113.53   1309.62 o
  -9   1  22     2925.20     2514.19    497.24 o
  -7   1  22     3478.63     2780.32    714.34 o
  -5   1  22     3263.55     3389.61    672.32 o
  -3   1  22     3270.20     2093.99    889.42 o
  -1   1  22     2325.56     2521.20   1274.60 o
   1   1  22     1316.24     1253.59   1288.61 o
 -10   2  22      416.76      854.41    735.35 o
  -8   2  22    14148.30    14328.80   1057.50 o
  -6   2  22    26429.64    28881.71   1351.64 o
  -4   2  22    11693.52     9349.44    728.35 o
  -2   2  22        1.28     -770.37    917.44 o
   0   2  22     5276.16     3123.48   1260.60 o
   2   2  22     2577.27     -112.05   1512.72 o
 -11   3  22        0.01    -1015.48   1015.48 o
  -9   3  22      969.82      742.35    630.30 o
  -7   3  22     1272.92     1358.64    651.31 o
  -5   3  22      171.11      693.33    623.30 o
  -3   3  22      722.19     1470.70    637.30 o
  -1   3  22     2224.85     2647.26   1036.49 o
   1   3  22     3438.10     4194.99   1316.62 o
 -10   4  22       22.85      -14.01    672.32 o
  -8   4  22     5638.07     5497.61    826.39 o
  -6   4  22    10546.66    11751.58    917.44 o
  -4   4  22     1689.33     1421.67    644.31 o
  -2   4  22     1391.62     1512.72    791.38 o
   0   4  22     4956.31     5427.58   1169.56 o
   2   4  22     2678.17     1729.82   1554.74 o
 -11   5  22       40.01     -469.22   1246.59 o
  -9   5  22     1282.30     1995.95    735.35 o
  -7   5  22     2063.09     1967.93    714.34 o
  -5   5  22     1482.30      833.40    679.32 o
  -3   5  22        5.32      483.23    637.30 o
  -1   5  22     2069.53     2206.05   1057.50 o
   1   5  22     2972.28     5749.73   1435.68 o
 -10   6  22     2081.81     1148.55   1029.49 o
  -8   6  22        1.70     1001.48   1015.48 o
  -6   6  22      924.37     -112.05    952.45 o
  -4   6  22        1.56     -532.25    938.45 o
  -2   6  22     5278.41     3984.89   1351.64 o
   0   6  22     8121.21    11905.65   1477.70 o
   2   6  22     3097.04      147.07   4300.04 o
 -11   7  22     1171.88     -644.31   2044.97 o
  -9   7  22     4543.06     3858.83   1085.52 o
  -7   7  22     6207.32     5553.64   1120.53 o
  -5   7  22     4020.02     4082.94   1015.48 o
  -3   7  22     1976.81     1211.58    959.46 o
  -1   7  22      320.00      427.20   1204.57 o
   1   7  22        0.24     -231.11   1050.50 o
 -10   8  22      126.44      175.08   1232.58 o
  -8   8  22     1205.03     -238.11   1267.60 o
  -6   8  22     3535.34     2878.37   1197.57 o
  -4   8  22     2363.93     3018.43   1190.57 o
  -2   8  22      307.32     2675.27   1708.81 o
   0   8  22      108.71    -1281.61   1589.75 o
  -7   1  23    12603.11    10203.84    945.45 o
  -5   1  23     7387.91     6583.12   1050.50 o
  -3   1  23        0.03      -56.03    875.42 o
 -10   2  23       64.43     1568.74   1953.93 o
  -6   2  23     1100.03      483.23    700.33 o
  -4   2  23      886.41      637.30    917.44 o
 -11   3  23     2078.91     -350.17   1799.85 o
  -9   3  23     2355.63     2920.39   1589.75 o
  -7   3  23    10962.77    11366.39   1323.63 o
  -5   3  23     5461.25     6576.12   1190.57 o
  -3   3  23       25.90      350.17   1071.51 o
  -1   3  23     1176.20     2808.33   1323.63 o
   1   3  23      816.89     -574.27   3480.65 o
 -10   4  23       37.76     -588.28   1393.66 o
  -8   4  23      828.29      525.25   1078.51 o
  -6   4  23     2012.73      770.37   1022.49 o
  -4   4  23     1663.18      938.45   1057.50 o
  -2   4  23        9.74      385.18   1330.63 o
   0   4  23      930.09     2220.05   1442.68 o
 -11   5  23      130.85      532.25   1701.81 o
  -9   5  23     2210.36     4447.11   1176.56 o
  -7   5  23     4198.03     4587.18   1099.52 o
  -5   5  23     1055.23      490.23    994.47 o
  -3   5  23     1285.77     2752.31   1127.54 o
  -1   5  23     5039.97     5364.55   1449.69 o
   1   5  23     2385.42     7416.52   1750.83 o
 -10   6  23       74.94        7.00   1232.58 o
  -8   6  23      795.70      364.17   1064.51 o
  -6   6  23     2582.72     2465.17   1015.48 o
  -4   6  23     2804.65     2703.28   1064.51 o
  -2   6  23      928.58      917.44   1323.63 o
   0   6  23        4.66      770.37   1267.60 o
  -7   7  23     1533.40     1981.94   1183.56 o
  -5   7  23      177.15      560.27   1134.54 o
  -3   7  23     1034.16     1015.48   1155.55 o
 -10   4  24      669.43     3760.79   2416.15 o
  -8   4  24     3651.28     3277.56   1337.63 o
  -6   4  24     1521.79     1463.69   1246.59 o
  -4   4  24      133.55      504.24   1337.63 o
  -2   4  24      847.32      728.35   1330.63 o
   0   4  24      215.52     -280.13   3718.76 o
 
