# Supplementary material for: Observation of a re-entrant phase transition in the molecular complex tris(μ2-3,5-diiso­propyl-1,2,4-triazolato-κ2 N 1:N 2)trigold(I) under high pressure
Source: IUCrJ. 2016 Aug 18;3(Pt 5):367–76. doi: 10.1107/S2052252516013129 (PMC5391858; doi:10.1107/S2052252516013129)
Supplement: Supplementary file 7 [file m-03-00367-0.97GPa_Au3triazole-FORM-Isup7.hkl]

#
# h,k,l, Fc-squared, Fo-squared, sigma(Fo-squared) and status flag
#
data_shelx
_shelx_title ' 5253 in C2/c'
_shelx_refln_list_code          4
_shelx_F_calc_maximum     1928.59
_exptl_crystal_F_000      3888.00
_reflns_d_resolution_high  0.7502
 
loop_
 _symmetry_equiv_pos_as_xyz
 'x, y, z'
 '-x, y, -z+1/2'
 'x+1/2, y+1/2, z'
 '-x+1/2, y+1/2, -z+1/2'
 '-x, -y, -z'
 'x, -y, z-1/2'
 '-x+1/2, -y+1/2, -z'
 'x+1/2, -y+1/2, z-1/2'
 
_cell_length_a    24.2148
_cell_length_b    13.5163
_cell_length_c    17.2658
_cell_angle_alpha  90.000
_cell_angle_beta   98.701
_cell_angle_gamma  90.000
 
_shelx_F_squared_multiplier     1.000
 
loop_
 _refln_index_h
 _refln_index_k
 _refln_index_l
 _refln_F_squared_calc
 _refln_F_squared_meas
 _refln_F_squared_sigma
 _refln_observed_status
   1   1   0   173376.00   120897.42  12740.24 o
   0   2   0   124011.19   115353.05   3218.76 o
   2   2   0     6753.82     8055.33   1196.50 o
   1   3   0   189407.27   177251.06   3640.07 o
   3   3   0   227337.52   190008.14   8695.72 o
   0   4   0   483241.97   428331.44   9824.81 o
   2   4   0   144300.80   144524.14   2982.83 o
   4   4   0    19431.41    20340.56    994.28 o
   1   5   0   411907.44   400710.75   7431.80 o
   3   5   0    80544.78    82525.05   1836.89 o
   5   5   0     5286.54     5072.50    471.86 o
   0   6   0   547414.31   535595.50  12807.64 o
   2   6   0   233991.64   207905.14   3690.62 o
   4   6   0     8947.68    10279.82    337.04 o
   6   6   0    15711.71    10178.71   1061.69 o
   1   7   0     1160.81     1836.89    101.11 o
   3   7   0    19775.27    19379.99    404.45 o
   5   7   0    93876.43    90833.16   2409.86 o
   0   8   0    59026.83    67442.36   1803.18 o
   2   8   0   101005.02   109539.06   1938.00 o
   4   8   0   235431.20   239654.63   4111.93 o
   6   8   0   256256.69   258680.72   7195.87 o
   1   9   0   254310.81   235896.58   4415.27 o
   3   9   0   149511.86   147844.03   2730.05 o
   5   9   0    77694.18    77081.80   1600.96 o
   7   9   0    22800.02    23727.85    960.57 o
   0  10   0    46009.69    45079.54   1398.73 o
   2  10   0    16941.29    17913.85    471.86 o
   4  10   0     1532.12     1499.84    168.52 o
   6  10   0     1045.05      943.72    202.23 o
   8  10   0    31113.71    30906.87   2544.68 o
   1  11   0    14434.46    14829.90    556.12 o
   3  11   0    17210.69    17088.09    539.27 o
   5  11   0    13179.04    14593.97    539.27 o
   7  11   0     9076.64    12706.53    893.16 o
   0  12   0      507.62     1112.24    337.04 o
   2  12   0     7630.98     7853.11    387.60 o
   4  12   0    20970.99    23407.66    792.05 o
   6  12   0     7369.65     7280.13    488.71 o
   8  12   0     4749.24     5443.25    640.38 o
   1  13   0    26884.29    28379.04    960.57 o
   3  13   0    12733.22    13161.54    556.12 o
   5  13   0      537.29      808.90    269.63 o
   7  13   0     2832.27     3707.48    522.42 o
   0  14   0     1748.03     2409.86    674.09 o
   2  14   0    10886.42    10785.38    640.38 o
   4  14   0    41836.86    43815.63   1600.96 o
   6  14   0    37078.47    39703.70   1887.44 o
   8  14   0     2403.54     2696.35    707.79 o
   1  15   0     1224.14     1668.36    404.45 o
   3  15   0     2465.68     1938.00    387.60 o
   5  15   0    24681.58    29474.43   1280.76 o
   7  15   0    38107.59    39484.62   2578.38 o
   0  16   0    42386.73    43192.09   2089.67 o
   2  16   0    21453.27    19700.18    994.28 o
   4  16   0     3182.62     2982.83    455.01 o
   6  16   0       16.62      471.86    572.97 o
   8  16   0     2387.22     2308.75   1230.21 o
   1  17   0    46768.00    44708.79   1600.96 o
   3  17   0    24611.69    26491.60   1247.06 o
   5  17   0     3674.12     3286.17    674.09 o
   7  17   0       95.56      235.93    640.38 o
  -1   1   1  1224174.88  1269574.63  90378.16 o
   1   1   1  1179028.00  1086357.88  76677.34 o
  -2   2   1     9280.93     7111.61    404.45 o
   0   2   1    26901.63    24570.46    438.16 o
   2   2   1     3266.20     1887.44    235.93 o
  -3   3   1    10832.08    12908.76    455.01 o
  -1   3   1    18985.36    20155.19    387.60 o
   1   3   1    85722.18    78295.15   1752.63 o
   3   3   1    86474.16    95652.88   3488.40 o
  -4   4   1    73061.99    81210.58   2241.34 o
  -2   4   1   238888.02   245316.95   4533.23 o
   0   4   1   704740.38   742354.69  13060.43 o
   2   4   1   907041.94   854573.25  20576.49 o
   4   4   1   479499.41   436538.47  16312.89 o
  -5   5   1     6741.27     6841.98    421.30 o
  -3   5   1   390450.50   412709.47   8982.20 o
  -1   5   1   790826.50   779412.56  14240.08 o
   1   5   1   556219.31   551065.75   9622.59 o
   3   5   1    24163.50    19784.44    556.12 o
   5   5   1     1249.91      117.97    202.23 o
  -6   6   1   338221.47   334683.97  16869.02 o
  -4   6   1   244809.89   234902.31   5915.11 o
  -2   6   1    20405.20    19262.02    387.60 o
   0   6   1     1672.53     1685.22    101.11 o
   2   6   1     2875.90     2123.37    101.11 o
   4   6   1      365.15      471.86    101.11 o
   6   6   1    13885.23     8678.86   1921.15 o
  -7   7   1    83413.46    26390.49   3488.40 o
  -5   7   1    24363.46    24401.93    741.50 o
  -3   7   1    54369.30    59353.32   1078.54 o
  -1   7   1    55807.69    63145.06   1129.09 o
   1   7   1    11753.75    11695.40    269.63 o
   3   7   1   241250.06   227655.88   3876.00 o
   5   7   1   233269.77   239722.03   6454.38 o
  -6   8   1    23332.89    25295.10    808.90 o
  -4   8   1     4064.80     3758.03    168.52 o
  -2   8   1     3631.85     2763.75    134.82 o
   0   8   1    66929.17    61881.15   1247.06 o
   2   8   1   154220.02   156590.30   2730.05 o
   4   8   1    62582.73    63482.10   1230.21 o
   6   8   1      485.96      842.61    185.37 o
  -7   9   1     8164.89     8931.65    455.01 o
  -5   9   1      201.90      387.60    117.97 o
  -3   9   1    20944.87    21486.51    471.86 o
  -1   9   1     2255.61     2291.89    168.52 o
   1   9   1    53321.02    54887.50   1044.83 o
   3   9   1   225305.50   227841.25   3876.00 o
   5   9   1   240918.97   259506.48   5139.91 o
   7   9   1    37930.19    41254.10   2157.08 o
  -8  10   1       31.81      421.30    623.53 o
  -6  10   1     1073.56      792.05    168.52 o
  -4  10   1     3364.37     3741.18    202.23 o
  -2  10   1    17634.75    16262.34    471.86 o
   0  10   1    67216.32    67829.96   1516.69 o
   2  10   1    58677.09    53000.05   1078.54 o
   4  10   1    48544.50    46444.56   1044.83 o
   6  10   1    41701.45    46849.02   1247.06 o
  -7  11   1    21800.88    24199.71   1011.13 o
  -5  11   1    51314.86    57583.84   1617.81 o
  -3  11   1    80094.68    71419.47   1718.92 o
  -1  11   1    56200.41    53707.85   1432.43 o
   1  11   1     1108.04      926.87    185.37 o
   3  11   1    27118.12    30097.96    859.46 o
   5  11   1     8355.09     8257.56    404.45 o
   7  11   1    19522.12    21756.14   1027.98 o
  -8  12   1     1801.02     1836.89    421.30 o
  -6  12   1     5288.55     5628.62    438.16 o
  -4  12   1    17681.20    18520.53    674.09 o
  -2  12   1    40232.51    42298.93   1247.06 o
   0  12   1    56564.69    56067.15   1887.44 o
   2  12   1    57464.50    60246.48   1600.96 o
   4  12   1    60520.22    67678.29   1904.29 o
   6  12   1    33772.39    33872.85   1348.17 o
   8  12   1    11219.01    11459.47   1381.88 o
  -7  13   1    11842.64    16228.63   1145.95 o
  -5  13   1     4270.40     3505.25    353.90 o
  -3  13   1       25.70     -235.93    235.93 o
  -1  13   1     1039.70      960.57    303.34 o
   1  13   1    40011.89    32120.22   1129.09 o
   3  13   1   173062.23   171251.69   4802.87 o
   5  13   1   180726.66   205950.30   6757.72 o
   7  13   1    36918.11    42012.45   2089.67 o
  -8  14   1    31550.87    32996.54   2072.82 o
  -6  14   1    37193.60    37782.55   1600.96 o
  -4  14   1    19423.32    20896.68    842.61 o
  -2  14   1     3605.00     5527.51    421.30 o
   0  14   1      129.22      337.04    286.49 o
   2  14   1      740.57     1061.69    286.49 o
   4  14   1     2070.53     3286.17    353.90 o
   6  14   1    12652.79    12639.12    792.05 o
   8  14   1    26524.15    31328.17   2679.49 o
  -7  15   1      280.79      623.53    539.27 o
  -5  15   1     1611.40     1685.22    370.75 o
  -3  15   1    17372.50    17644.22    876.31 o
  -1  15   1    24238.18    25126.58   1061.69 o
   1  15   1     2245.84     2797.46    438.16 o
   3  15   1     7256.83     8207.00    589.83 o
   5  15   1    12701.19    14256.93    893.16 o
   7  15   1        0.48      910.02    522.42 o
  -8  16   1    12029.66    15908.44   2864.87 o
  -6  16   1    12054.01     9993.33   1162.80 o
  -4  16   1     1762.99     1786.33    438.16 o
  -2  16   1     4518.61     4870.28    539.27 o
   0  16   1    20187.98    21671.88    943.72 o
   2  16   1    22515.51    22733.57   1095.39 o
   4  16   1     7491.36     6875.68    606.68 o
   6  16   1        7.00      404.45    539.27 o
  -7  17   1     7075.56     8628.31   1752.63 o
  -5  17   1      938.61     1162.80    623.53 o
  -3  17   1     4510.26     3538.95    825.76 o
  -1  17   1    17447.84    19211.47   1297.62 o
   1  17   1     6355.55     8897.94    842.61 o
   3  17   1      648.81     -185.37    539.27 o
   5  17   1     5325.75     5915.11    876.31 o
   7  17   1     1333.13     3067.09    960.57 o
   0  18   1    19771.04    19160.91   1415.58 o
  -2   0   2   359488.97   374573.06  25429.92 o
   0   0   2   694390.94   680776.88  31092.24 o
  -1   1   2    22657.43    23879.52    556.12 o
   1   1   2    19185.54    20306.86    707.79 o
  -2   2   2    23067.03    23913.22    775.20 o
   0   2   2    41991.98    43781.92    758.35 o
   2   2   2     8661.70     9015.91    471.86 o
  -3   3   2    29618.76    31631.51    926.87 o
  -1   3   2     1652.24     1600.96     50.56 o
   1   3   2   201679.75   194288.58   3926.55 o
   3   3   2   287800.22   244929.34   8813.68 o
  -4   4   2    12216.38    11897.63    455.01 o
  -2   4   2   333163.75   318522.75   6218.45 o
   0   4   2   105772.08    88254.78   1398.73 o
   2   4   2    25279.38    23576.18    539.27 o
   4   4   2    63292.29    60718.34   2039.11 o
  -5   5   2   193980.52   197524.20   6049.93 o
  -3   5   2    66256.82    77806.43   1550.40 o
  -1   5   2       33.13      859.46     67.41 o
   1   5   2   143388.03   146849.75   2443.56 o
   3   5   2   317752.38   311158.34   8341.82 o
   5   5   2   225019.94   219785.92  13296.36 o
  -6   6   2    11975.78    15773.63    741.50 o
  -4   6   2   132152.58   130873.91   2746.90 o
  -2   6   2   211763.70   216803.08   3690.62 o
   0   6   2    99054.31    86940.31   1567.25 o
   2   6   2    17479.62    17458.84    337.04 o
   4   6   2    69812.48    73643.95   2089.67 o
  -7   7   2    63545.39    61577.81   4128.78 o
  -5   7   2   104299.39   104281.19   2308.75 o
  -3   7   2    95210.49    85339.36   1432.43 o
  -1   7   2    18831.24    17256.62    387.60 o
   1   7   2     5087.67     4701.75    151.67 o
   3   7   2    23200.05    23491.91    488.71 o
   5   7   2    13998.44    16076.96    623.53 o
  -6   8   2     3429.40     3336.73    219.08 o
  -4   8   2   150761.38   151467.25   2814.31 o
  -2   8   2   154778.17   151484.09   2544.68 o
   0   8   2     2483.30     3016.54    151.67 o
   2   8   2   360188.31   370326.31   6319.56 o
   4   8   2   512539.91   562592.63  10262.97 o
   6   8   2   203309.64   196496.23   6134.19 o
  -7   9   2    15790.01    17121.80    690.94 o
  -5   9   2    14506.90    14796.20    404.45 o
  -3   9   2     3012.49     3252.47    168.52 o
  -1   9   2     9234.86    10347.23    320.19 o
   1   9   2    61789.89    59370.17   1095.39 o
   3   9   2   110691.34   102680.23   1820.03 o
   5   9   2    81432.02    78345.71   1870.59 o
   7   9   2    54774.77    51685.59   2932.28 o
  -8  10   2     8240.50     9942.78    808.90 o
  -6  10   2    30871.39    30721.49    825.76 o
  -4  10   2   208900.23   218437.73   4533.23 o
  -2  10   2   201509.14   194238.05   4331.01 o
   0  10   2    11193.16     9622.59    337.04 o
   2  10   2   118321.21   116448.45   2359.30 o
   4  10   2   193101.84   193648.23   4095.08 o
   6  10   2    27047.89    24621.01    808.90 o
  -7  11   2       17.84     -202.23    202.23 o
  -5  11   2     1326.32     1752.63    235.93 o
  -3  11   2     8438.86    10010.19    404.45 o
  -1  11   2     6956.89     9470.92    387.60 o
   1  11   2       60.77      438.16    151.67 o
   3  11   2      270.61     1820.03    219.08 o
   5  11   2     2008.86     3201.91    286.49 o
   7  11   2     5101.52     7516.06    623.53 o
  -8  12   2      975.24     1044.83    455.01 o
  -6  12   2    18424.61    18992.39    859.46 o
  -4  12   2    92525.77    95939.37   2713.20 o
  -2  12   2    61076.43    60532.97   1752.63 o
   0  12   2        2.04     -101.11    168.52 o
   2  12   2    81633.05    75784.18   2173.93 o
   4  12   2   165906.25   162724.48   4415.27 o
   6  12   2    46740.28    48652.20   1853.74 o
   8  12   2     4530.00     4668.05   1078.54 o
  -9  13   2     1160.63      539.27    792.05 o
  -7  13   2     5132.21     5999.37    623.53 o
  -5  13   2     4858.69     4533.23    387.60 o
  -3  13   2     1219.86     1651.51    303.34 o
  -1  13   2      360.82      370.75    235.93 o
   1  13   2     8294.06     7886.81    471.86 o
   3  13   2    11217.50    12302.08    589.83 o
   5  13   2     6232.13     6572.34    488.71 o
   7  13   2     1561.85     1786.33    455.01 o
  -8  14   2     3194.99     4448.97    657.23 o
  -6  14   2     4716.03     4853.42    539.27 o
  -4  14   2    39021.45    42130.41   1348.17 o
  -2  14   2    36276.42    37715.14   1213.36 o
   0  14   2      118.12      202.23    219.08 o
   2  14   2    60099.25    58999.42   1769.48 o
   4  14   2   113507.02   117931.45   3387.28 o
   6  14   2    44800.05    47607.36   1870.59 o
   8  14   2        1.79      421.30    724.64 o
  -7  15   2    11709.89    12369.49   1230.21 o
  -5  15   2    20666.57    20323.71   1027.98 o
  -3  15   2    10484.90     9572.03    539.27 o
  -1  15   2      856.06      202.23    320.19 o
   1  15   2     2226.14     1567.25    370.75 o
   3  15   2     4413.22     4634.35    421.30 o
   5  15   2      894.92     1567.25    404.45 o
   7  15   2     1491.82     2005.41    522.42 o
  -6  16   2       25.40        0.00    572.97 o
  -4  16   2    12056.09    13077.28   1044.83 o
  -2  16   2    24717.22    24621.01   1702.07 o
   0  16   2     6792.02     7364.40    741.50 o
   2  16   2     1699.09     1769.48    539.27 o
   4  16   2     6111.22     6504.94    707.79 o
   6  16   2       35.65     -522.42    522.42 o
  -7  17   2     9974.23     9807.96   2291.89 o
  -5  17   2     9232.58    10077.59   1078.54 o
  -3  17   2     1583.65     1752.63    707.79 o
  -1  17   2     2081.09     1735.77    572.97 o
   1  17   2    13133.94    12066.15    977.43 o
   3  17   2    22529.46    24166.00   1600.96 o
   5  17   2    17501.13    17138.65   1213.36 o
   7  17   2     7350.56     5881.41   1095.39 o
  -3   1   3     2514.32     1786.33    219.08 o
  -1   1   3    28031.04    27030.87    505.56 o
   1   1   3    57504.31    64105.63   1702.07 o
  -4   2   3      696.32      876.31    117.97 o
  -2   2   3     4300.17     5072.50    168.52 o
   0   2   3       65.80      219.08     33.70 o
   2   2   3      426.42     1095.39     84.26 o
  -5   3   3    44128.26    18773.31   2291.89 o
  -3   3   3   176404.30   173627.84   4381.56 o
  -1   3   3     7433.69     5241.02    117.97 o
   1   3   3     8823.02    10195.56    235.93 o
   3   3   3    63737.00    62133.93   2039.11 o
  -4   4   3   349832.06   322988.56   8847.39 o
  -2   4   3   332924.38   315927.50   5746.59 o
   0   4   3    70179.23    63094.50   1011.13 o
   2   4   3     7229.63     7853.11    235.93 o
   4   4   3   109283.72   113718.41   4398.41 o
  -5   5   3     1157.16     3100.80    219.08 o
  -3   5   3    46855.12    50270.00    926.87 o
  -1   5   3     1134.85      741.50     50.56 o
   1   5   3    70166.98    69683.70   1095.39 o
   3   5   3   169469.98   162876.17   3690.62 o
   5   5   3    10104.56    11223.54    842.61 o
  -6   6   3    63041.22    70222.96   2258.19 o
  -4   6   3   132423.13   126441.78   2544.68 o
  -2   6   3    18564.07    15706.22    320.19 o
   0   6   3      237.10     1027.98     67.41 o
   2   6   3    44110.14    39467.77    707.79 o
   4   6   3   207638.70   201973.17   5123.06 o
  -7   7   3     1745.22     3033.39    320.19 o
  -5   7   3   127700.18   135373.44   2763.75 o
  -3   7   3   336097.66   354721.19   6033.07 o
  -1   7   3    94773.11    93057.65   1567.25 o
   1   7   3    59409.27    63313.58   1044.83 o
   3   7   3   257045.20   265977.69   4651.20 o
   5   7   3    64884.45    68537.75   1938.00 o
  -8   8   3     5057.19     3505.25    842.61 o
  -6   8   3    26552.21    27233.10    690.94 o
  -4   8   3    84369.41    80351.12   1466.14 o
  -2   8   3    79738.40    82171.15   1482.99 o
   0   8   3     4541.89     4246.75    151.67 o
   2   8   3    28822.18    27907.18    572.97 o
   4   8   3    47945.79    45264.91    960.57 o
   6   8   3    30506.34    32945.98   1213.36 o
  -7   9   3     5479.88     6049.93    320.19 o
  -5   9   3   263971.78   280116.66   5106.21 o
  -3   9   3   401187.94   415304.72   6926.24 o
  -1   9   3   101838.49   102663.38   1988.56 o
   1   9   3    37168.63    35676.03    707.79 o
   3   9   3   257935.83   257956.08   4684.90 o
   5   9   3   144126.95   144776.94   3303.02 o
   7   9   3     3481.47     1365.03    994.28 o
  -8  10   3     2868.29     3336.73    320.19 o
  -6  10   3    34646.04    41961.89   1095.39 o
  -4  10   3    27201.50    28581.27    741.50 o
  -2  10   3    20625.80    23272.84    657.23 o
   0  10   3     7545.30     8442.93    320.19 o
   2  10   3     3462.25     4095.08    219.08 o
   4  10   3     8684.00    10937.05    421.30 o
   6  10   3    12240.14    16178.08    589.83 o
  -9  11   3    90211.66    83064.31   9117.02 o
  -7  11   3     5404.25     6841.98    471.86 o
  -5  11   3    60651.80    59555.55   1499.84 o
  -3  11   3   166635.28   163061.55   4010.82 o
  -1  11   3    35137.57    32878.57   1011.13 o
   1  11   3    37168.41    32895.43   1011.13 o
   3  11   3   164726.55   161224.64   3623.22 o
   5  11   3    95663.86    98787.38   2628.94 o
   7  11   3     3022.01     2696.35    421.30 o
  -8  12   3     8303.94     8965.35    825.76 o
  -6  12   3    18814.41    21419.10    876.31 o
  -4  12   3    16805.89    19919.26    758.35 o
  -2  12   3     5851.69     6639.75    404.45 o
   0  12   3     4047.49     3926.55    337.04 o
   2  12   3     2129.33     2949.13    269.63 o
   4  12   3     1019.99     1752.63    303.34 o
   6  12   3     1932.61     1685.22    303.34 o
  -9  13   3     7399.58     8678.87   1449.29 o
  -7  13   3    12368.93    12993.02    825.76 o
  -5  13   3   135282.67   139030.34   3977.11 o
  -3  13   3   181012.86   188171.27   4920.83 o
  -1  13   3    33231.88    31227.06   1095.39 o
   1  13   3     8982.90     7836.26    471.86 o
   3  13   3    88020.27    88777.20   2561.53 o
   5  13   3    60815.87    67037.91   2308.75 o
   7  13   3     2130.08     1685.22    337.04 o
  -8  14   3     1837.03     2544.68    707.79 o
  -6  14   3      254.63      859.46    337.04 o
  -4  14   3     2143.63     2797.46    421.30 o
  -2  14   3     3319.92     4583.79    404.45 o
   0  14   3        2.55     -235.93    235.93 o
   2  14   3     4461.99     6757.72    505.56 o
   4  14   3     8260.28     8577.75    589.83 o
   6  14   3     7941.89     8712.57    674.09 o
  -7  15   3      459.36      674.09    674.09 o
  -5  15   3    17459.35    17526.25   1061.69 o
  -3  15   3    34351.24    36333.27   1466.14 o
  -1  15   3     5601.32     4499.53    455.01 o
   1  15   3    10915.50    10229.26    724.64 o
   3  15   3    36927.11    36299.56   1499.84 o
   5  15   3    16494.26    17543.10   1011.13 o
   7  15   3       35.61      303.34    438.16 o
  -8  16   3      531.71      101.11   1735.77 o
  -6  16   3     6540.92     5106.21    775.20 o
  -4  16   3    14172.66    14796.20    859.46 o
  -2  16   3    11431.63    13144.69    792.05 o
   0  16   3     1499.60     1230.21    387.60 o
   2  16   3     1839.72     1213.36    438.16 o
   4  16   3     9118.14     9184.43    707.79 o
   6  16   3    10260.95    10633.71    926.87 o
  -7  17   3      979.02     1600.96   1634.66 o
  -5  17   3     2317.84     2612.09    471.86 o
  -3  17   3     7063.56     6993.65    943.72 o
  -1  17   3      592.42      842.61    488.71 o
   1  17   3     5322.17     5156.76    690.94 o
   3  17   3     8267.04     9049.61   1027.98 o
   5  17   3      968.31      522.42    438.16 o
   7  17   3     2618.95     1247.06   1331.32 o
  -4   0   4    29171.98    21570.77   1685.22 o
  -2   0   4   620938.00   697831.31  20441.67 o
   0   0   4  3719463.75  3248692.75 351502.44 o
   2   0   4  1217645.88  1045912.69  52174.30 o
  -3   1   4     1043.43     1230.21    101.11 o
  -1   1   4    78041.65    69127.58   1196.50 o
   1   1   4   117735.36   103539.70   2544.68 o
   3   1   4     1805.57     2477.27    589.83 o
  -4   2   4   117293.27   119448.13   3336.73 o
  -2   2   4     8961.91     8089.04    219.08 o
   0   2   4    30321.47    25986.04    522.42 o
   2   2   4    14294.79    13481.73    387.60 o
  -5   3   4   117231.03   126711.42   3943.41 o
  -3   3   4   307460.56   315354.56   7027.35 o
  -1   3   4   121355.51   128295.52   2291.89 o
   1   3   4   104980.20   101028.72   1887.44 o
   3   3   4       92.86      151.67     84.26 o
  -6   4   4    66938.07    73559.70   2275.04 o
  -4   4   4    99345.48    97169.58   2291.89 o
  -2   4   4     3608.40     4533.23    134.82 o
   0   4   4   263791.38   256641.59   4229.89 o
   2   4   4   263008.31   264764.34   5510.66 o
   4   4   4     7836.37     8122.74    404.45 o
  -7   5   4    13829.00     3016.54    876.31 o
  -5   5   4   144549.83   162050.41   4465.82 o
  -3   5   4   311390.56   299648.31   5274.73 o
  -1   5   4   266761.88   267460.69   4364.71 o
   1   5   4   125793.27   127823.66   2173.93 o
   3   5   4     4615.24     4027.67    185.37 o
   5   5   4    62562.35    60347.60   2376.16 o
  -6   6   4     1643.33     1044.83    168.52 o
  -4   6   4    34307.29    34833.42    640.38 o
  -2   6   4      983.49      539.27     84.26 o
   0   6   4   201858.16   194052.67   3100.80 o
   2   6   4   355566.75   352985.44   5847.70 o
   4   6   4   123255.77   122548.94   3083.95 o
  -7   7   4   107910.19   112555.60   3134.50 o
  -5   7   4     3392.09     3758.03    168.52 o
  -3   7   4     8314.64     9470.92    235.93 o
  -1   7   4     1371.42     1938.00    101.11 o
   1   7   4    12055.29    13127.84    286.49 o
   3   7   4    60793.44    56134.56   1011.13 o
   5   7   4   132912.44   127014.77   3791.74 o
  -8   8   4     4537.91     4078.22    589.83 o
  -6   8   4   261250.36   269078.50   5156.76 o
  -4   8   4   554841.38   576124.94   9673.14 o
  -2   8   4   374370.41   382611.50   6791.42 o
   0   8   4    43206.32    44304.34    741.50 o
   2   8   4     7885.57     7061.06    219.08 o
   4   8   4    11116.04    11021.32    303.34 o
   6   8   4    14816.07    16548.82    842.61 o
  -7   9   4    58791.47    60482.41   1348.17 o
  -5   9   4   122563.81   117678.66   2561.53 o
  -3   9   4   173377.88   164662.48   3404.14 o
  -1   9   4   185604.61   174605.27   3201.91 o
   1   9   4    76997.86    75598.80   1516.69 o
   3   9   4     7647.42     7549.77    269.63 o
   5   9   4      899.58      859.46    151.67 o
   7   9   4      146.24      690.94    859.46 o
  -8  10   4    79729.52    87597.54   2662.64 o
  -6  10   4     6126.34     7212.73    370.75 o
  -4  10   4    84470.01    87479.58   2072.82 o
  -2  10   4    39875.98    37782.55   1112.24 o
   0  10   4    15389.42    15706.22    488.71 o
   2  10   4   111551.08   102427.45   2342.45 o
   4  10   4   103786.61   102629.68   2527.82 o
   6  10   4    22040.36    22093.19    775.20 o
  -9  11   4    14483.23    19144.06   2965.98 o
  -7  11   4     9252.84    12807.64    674.09 o
  -5  11   4     3975.04     4634.35    337.04 o
  -3  11   4     4284.60     4752.31    353.90 o
  -1  11   4     3415.40     3538.95    235.93 o
   1  11   4    11067.88    11880.78    471.86 o
   3  11   4    13793.62    14459.16    556.12 o
   5  11   4     8404.89     8038.48    421.30 o
   7  11   4     2049.69     2173.93    404.45 o
  -8  12   4    13173.38    13667.10    893.16 o
  -6  12   4    27959.41    27452.18   1129.09 o
  -4  12   4   139187.59   133570.23   3842.29 o
  -2  12   4    86355.41    83620.44   2713.20 o
   0  12   4     1539.07     1634.66    286.49 o
   2  12   4    18075.51    17998.11    674.09 o
   4  12   4    26620.17    25581.59   1044.83 o
   6  12   4     7271.50     8291.26    539.27 o
  -7  13   4       15.44     1044.83    421.30 o
  -5  13   4     4703.72     4752.31    522.42 o
  -3  13   4    17433.68    21149.46    960.57 o
  -1  13   4    18706.51    18284.60   1027.98 o
   1  13   4     9065.22     9572.03    640.38 o
   3  13   4      486.71      943.72    320.19 o
   5  13   4     1457.07     1280.76    337.04 o
   7  13   4     4744.51     4061.37    606.68 o
  -8  14   4        0.76     -353.90    522.42 o
  -6  14   4    51786.66    58460.15   2376.16 o
  -4  14   4   125983.77   138406.81   5021.94 o
  -2  14   4    65306.55    64695.46   2426.71 o
   0  14   4     1945.34     1887.44    353.90 o
   2  14   4     8893.96    10060.74    724.64 o
   4  14   4     5627.76     7549.77    572.97 o
   6  14   4      432.02      488.71    337.04 o
  -7  15   4    13147.18    14627.68   1196.50 o
  -5  15   4     2724.56     2898.57    438.16 o
  -3  15   4      230.35      724.64    320.19 o
  -1  15   4     2026.80     2393.01    353.90 o
   1  15   4        0.26       67.41    320.19 o
   3  15   4     6063.78     5931.96    589.83 o
   5  15   4    23537.64    25918.63   1432.43 o
   7  15   4    21425.99    14695.09   2123.37 o
  -8  16   4    12689.18     7296.99   1685.22 o
  -6  16   4        5.67     -286.49    370.75 o
  -4  16   4     1607.95     1533.55    370.75 o
  -2  16   4      304.31      303.34    303.34 o
   0  16   4    17870.93    19346.28    926.87 o
   2  16   4    32644.24    29356.47   1466.14 o
   4  16   4    15609.15    18335.15   1230.21 o
   6  16   4      318.28       67.41    404.45 o
  -7  17   4     3629.98     4128.78    741.50 o
  -5  17   4    15921.67    16683.64    977.43 o
  -3  17   4    30958.76    31311.32   1398.73 o
  -1  17   4    29500.40    26053.45   1314.47 o
   1  17   4    14616.06    13481.73    893.16 o
   3  17   4     2293.38     2258.19    471.86 o
   5  17   4      894.79      943.72    438.16 o
  -5   1   5   101864.84    98955.91   3993.96 o
  -3   1   5   104175.05   111190.58   2308.75 o
  -1   1   5  1200359.75  1260744.13  27536.44 o
   1   1   5  1630270.50  1615381.00  75902.15 o
   3   1   5   316939.91   300979.66   9521.47 o
  -4   2   5    29565.15    28918.31    842.61 o
  -2   2   5     3359.61     4617.49    134.82 o
   0   2   5    50791.32    53016.91   1044.83 o
   2   2   5    16440.65    15537.70    438.16 o
  -5   3   5   664848.88   648943.13  16616.23 o
  -3   3   5   133144.22   146546.41   2932.28 o
  -1   3   5    24727.30    22110.04    421.30 o
   1   3   5    12412.01    11830.22    286.49 o
   3   3   5    15853.71    16380.30    488.71 o
  -6   4   5    56999.13    59100.54   1836.89 o
  -4   4   5   341405.00   336065.84   6538.64 o
  -2   4   5   551769.06   559188.50   9740.55 o
   0   4   5   763684.31   765779.19  13448.03 o
   2   4   5   426450.78   440010.00   8375.53 o
   4   4   5   179342.98   182963.94   5173.61 o
  -7   5   5       11.00      151.67    168.52 o
  -5   5   5     1029.17      505.56    117.97 o
  -3   5   5   126418.98   119229.05   2072.82 o
  -1   5   5   526678.56   518827.56   8763.13 o
   1   5   5   710056.44   684484.38  11172.98 o
   3   5   5   226129.69   218066.98   4937.68 o
   5   5   5     5343.88     4836.57    353.90 o
  -6   6   5   168235.73   170240.55   3960.26 o
  -4   6   5    30580.66    32356.16    606.68 o
  -2   6   5       66.28      117.97     67.41 o
   0   6   5     2850.93     2982.83    117.97 o
   2   6   5     6334.58     7027.35    185.37 o
   4   6   5    76758.68    74655.09   1803.18 o
  -7   7   5    82726.84    86974.02   2022.26 o
  -5   7   5   182214.31   189805.92   3303.02 o
  -3   7   5    93533.40    86957.16   1550.40 o
  -1   7   5      175.78      269.63     84.26 o
   1   7   5    16541.51    17897.00    370.75 o
   3   7   5     3722.41     2831.16    151.67 o
   5   7   5    50053.71    48904.98   1314.47 o
  -8   8   5    27015.23    26491.60   1112.24 o
  -6   8   5      890.09     1027.98    117.97 o
  -4   8   5    24765.70    25109.72    505.56 o
  -2   8   5    73950.70    71992.45   1365.03 o
   0   8   5    78500.79    70981.31   1213.36 o
   2   8   5    54324.20    50522.79    943.72 o
   4   8   5     3959.02     4061.37    202.23 o
   6   8   5    10185.37    11678.55    724.64 o
  -9   9   5    33993.91    30687.79   3488.40 o
  -7   9   5    20101.37    23744.70    674.09 o
  -5   9   5   123324.20   131531.14   2797.46 o
  -3   9   5   105419.52   109370.55   2730.05 o
  -1   9   5    30148.51    31530.40    758.35 o
   1   9   5     2164.31     2561.53    168.52 o
   3   9   5     2948.00     3016.54    202.23 o
   5   9   5    27020.33    27485.88    775.20 o
  -8  10   5     1923.30     2561.53    286.49 o
  -6  10   5    24679.69    28075.71    960.57 o
  -4  10   5    34949.03    29019.42    876.31 o
  -2  10   5    60541.50    55696.40   1634.66 o
   0  10   5    71002.81    75784.18   1853.74 o
   2  10   5    29721.60    29002.57    859.46 o
   4  10   5    11491.46    11510.03    471.86 o
   6  10   5    12823.40    12200.96    505.56 o
  -9  11   5   118844.54    90344.45   5544.36 o
  -7  11   5    31926.05    36131.04   1466.14 o
  -5  11   5      599.04      370.75    286.49 o
  -3  11   5      354.86      640.38    303.34 o
  -1  11   5     8124.04     7347.54    404.45 o
   1  11   5    32165.97    31176.50   1129.09 o
   3  11   5    22263.87    20374.27    792.05 o
   5  11   5    19593.55    21688.74    825.76 o
   7  11   5    20388.33    18924.98   1348.17 o
  -8  12   5     9335.79     9336.10    842.61 o
  -6  12   5    21304.75    21975.22   1129.09 o
  -4  12   5    47485.88    48028.67   2089.67 o
  -2  12   5    60832.03    60920.57   2426.71 o
   0  12   5    67194.33    62437.27   2342.45 o
   2  12   5    53731.27    56606.42   1904.29 o
   4  12   5    45250.06    47927.55   1769.48 o
   6  12   5    18256.25    19245.17    859.46 o
  -9  13   5     1302.89      370.75   1061.69 o
  -7  13   5    29240.81    30957.43   1567.25 o
  -5  13   5   112986.20   116077.70   4701.75 o
  -3  13   5    99387.75    92568.94   3016.54 o
  -1  13   5    28967.52    25783.81   1179.65 o
   1  13   5     9435.89     8139.59    623.53 o
   3  13   5    19812.09    21992.07   1027.98 o
   5  13   5    41385.76    44860.46   1718.92 o
   7  13   5    18994.91    24149.15   1971.70 o
  -8  14   5    42882.06    46495.12   2662.64 o
  -6  14   5    31669.08    33148.21   1567.25 o
  -4  14   5     9932.32    10330.38    690.94 o
  -2  14   5      293.74      623.53    303.34 o
   0  14   5      178.88      438.16    286.49 o
   2  14   5      249.52      404.45    269.63 o
   4  14   5     9605.77     9521.47    640.38 o
   6  14   5    24856.47    24519.90   1263.91 o
  -7  15   5      121.97     1230.21    572.97 o
  -5  15   5     5256.06     5679.18    522.42 o
  -3  15   5     1031.86     1836.89    370.75 o
  -1  15   5     6239.80     6926.24    606.68 o
   1  15   5    15728.94    15655.66    825.76 o
   3  15   5     5742.88     4853.42    539.27 o
   5  15   5       20.85      252.78    353.90 o
   7  15   5       72.81     1230.21   1112.24 o
  -8  16   5     6996.05     4752.31   1348.17 o
  -6  16   5     2151.05     1550.40    404.45 o
  -4  16   5      954.15      724.64    353.90 o
  -2  16   5    16018.05    16633.09    926.87 o
   0  16   5    24027.76    25531.03   1297.62 o
   2  16   5    12590.76    12285.23    842.61 o
   4  16   5      248.28      606.68    387.60 o
   6  16   5     4446.96     3741.18    589.83 o
  -7  17   5     3634.26     3673.77    640.38 o
  -5  17   5     5602.43     6690.31    606.68 o
  -3  17   5       58.52      353.90    353.90 o
  -1  17   5     8901.43     8442.93    572.97 o
   1  17   5    15315.21    15975.85    960.57 o
   3  17   5     2699.14     2308.75    471.86 o
   5  17   5      953.73     1297.62    471.86 o
  -6   0   6   286127.78   273072.44  19009.24 o
  -4   0   6    26871.66    34176.19   1095.39 o
  -2   0   6  1136343.00  1181303.00  29575.55 o
   0   0   6  3338120.75  3214954.75 245771.95 o
   2   0   6  1138957.88  1109563.25  38439.79 o
  -5   1   6    76855.63    77755.88   2510.97 o
  -3   1   6    26477.93    25008.61    455.01 o
  -1   1   6   108174.08   109454.80   1718.92 o
   1   1   6   108652.10   118622.38   2190.78 o
   3   1   6    32103.44    33754.89   1027.98 o
  -6   2   6   904055.44   961247.44  34597.49 o
  -4   2   6   249798.86   264916.00   6066.78 o
  -2   2   6    14198.92    14155.82    303.34 o
   0   2   6   151270.06   146731.78   2578.38 o
   2   2   6    38344.48    46882.72   1095.39 o
   4   2   6    83708.39    68807.39   3505.25 o
  -7   3   6    19184.89    16397.15   1533.55 o
  -5   3   6     3577.32     3656.92    202.23 o
  -3   3   6    41371.66    39501.48    859.46 o
  -1   3   6   184869.53   185255.84   3336.73 o
   1   3   6   170086.09   171302.25   3454.69 o
   3   3   6   196235.45   188019.59   4634.35 o
  -6   4   6   297991.00   290632.44   7735.14 o
  -4   4   6    16903.46    18587.94    421.30 o
  -2   4   6   154402.06   155916.22   2780.61 o
   0   4   6   306908.50   284784.72   5190.47 o
   2   4   6    91460.94    81968.92   1617.81 o
   4   4   6    15815.87    14897.31    522.42 o
  -7   5   6    96904.68    90883.72   2628.94 o
  -5   5   6    27776.79    26323.08    606.68 o
  -3   5   6     9565.22    10380.93    269.63 o
  -1   5   6   151552.14   156067.89   2645.79 o
   1   5   6   233567.13   230251.13   3859.15 o
   3   5   6   160029.28   155326.38   3235.62 o
   5   5   6    53694.00    42669.68   2055.96 o
  -8   6   6     3323.72     3134.50    320.19 o
  -6   6   6    19774.15    18318.30    471.86 o
  -4   6   6    38077.36    38288.11    707.79 o
  -2   6   6   193238.63   187733.11   3555.81 o
   0   6   6   358252.44   359052.19   5982.52 o
   2   6   6    85858.52    79188.32   1432.43 o
   4   6   6      226.25      455.01    117.97 o
  -7   7   6   196411.06   207770.33   4263.60 o
  -5   7   6   120550.05   117813.48   1921.15 o
  -3   7   6    57629.32    57398.47   1095.39 o
  -1   7   6     5382.09     6218.45    185.37 o
   1   7   6      193.84      252.78     84.26 o
   3   7   6      724.41      792.05    101.11 o
   5   7   6    15888.42    15099.54    606.68 o
  -8   8   6    51135.28    52309.11   1550.40 o
  -6   8   6   112529.20   110465.94   2409.86 o
  -4   8   6    41174.54    41035.02    960.57 o
  -2   8   6     4589.62     4061.37    185.37 o
   0   8   6    17001.67    17593.66    455.01 o
   2   8   6   168752.02   177537.55   3336.73 o
   4   8   6   273692.88   296193.63   6134.19 o
   6   8   6   213865.44   216752.52  10128.15 o
  -9   9   6       17.75      151.67    252.78 o
  -7   9   6     2488.08     2915.42    252.78 o
  -5   9   6    15729.46    16751.05    556.12 o
  -3   9   6    59846.48    53589.88   1499.84 o
  -1   9   6   114096.40   109774.99   2561.53 o
   1   9   6   170368.84   164544.53   3842.29 o
   3   9   6   126193.29   120762.61   2746.90 o
   5   9   6    69143.05    70543.16   1803.18 o
  -8  10   6    14876.43    14863.61    960.57 o
  -6  10   6     8938.17     8779.98    589.83 o
  -4  10   6    31718.25    35338.98   1803.18 o
  -2  10   6    50929.26    49494.80   1668.36 o
   0  10   6    33582.73    31749.48   1331.32 o
   2  10   6      437.16      792.05    219.08 o
   4  10   6    14237.55    15402.88    674.09 o
   6  10   6     1896.87     1904.29    252.78 o
  -9  11   6     1939.61     2645.79    657.23 o
  -7  11   6     3161.00     4213.04    438.16 o
  -5  11   6     6104.21     5628.62    556.12 o
  -3  11   6     9814.62    11476.32    741.50 o
  -1  11   6    14740.92    14880.46    758.35 o
   1  11   6     3860.31     3724.33    353.90 o
   3  11   6     5960.81     5038.80    370.75 o
   5  11   6    11036.67    11981.89    572.97 o
   7  11   6     6419.92     6403.82    943.72 o
  -8  12   6     2342.47     2325.60    522.42 o
  -6  12   6      377.33      438.16    370.75 o
  -4  12   6        4.75     -168.52    269.63 o
  -2  12   6      297.19      387.60    252.78 o
   0  12   6      115.15      219.08    252.78 o
   2  12   6    13583.92    12116.71    623.53 o
   4  12   6    50412.48    49511.66   1820.03 o
   6  12   6    19861.35    19110.35    825.76 o
  -9  13   6     3265.89     3420.99    775.20 o
  -7  13   6     4168.28     4566.94    556.12 o
  -5  13   6      501.20      775.20    404.45 o
  -3  13   6     1272.08     1331.32    286.49 o
  -1  13   6     9417.48     7853.11    556.12 o
   1  13   6    20259.97    21200.02   1213.36 o
   3  13   6    15949.94    15638.81    758.35 o
   5  13   6     3175.76     2965.98    370.75 o
   7  13   6       98.18     -337.04    623.53 o
  -8  14   6     2178.05     1668.36    623.53 o
  -6  14   6    12512.49    13077.28    926.87 o
  -4  14   6     6154.26     5207.32    438.16 o
  -2  14   6       15.35      134.82    269.63 o
   0  14   6      735.33     1044.83    337.04 o
   2  14   6    18895.68    17576.81    893.16 o
   4  14   6    56637.51    59201.65   2157.08 o
   6  14   6    37145.61    42922.46   1988.56 o
  -9  15   6    22646.26    23458.21   4398.41 o
  -7  15   6    36296.09    36805.13   1718.92 o
  -5  15   6    31396.27    32777.46   1331.32 o
  -3  15   6     7503.95     7094.76    589.83 o
  -1  15   6       10.36     -185.37    303.34 o
   1  15   6     1667.16     1348.17    320.19 o
   3  15   6       36.80      353.90    353.90 o
   5  15   6     5320.29     6370.12    539.27 o
  -8  16   6       56.76      707.79    657.23 o
  -6  16   6      133.36      539.27    269.63 o
  -4  16   6     3115.56     3050.24    455.01 o
  -2  16   6    20629.09    20357.41   1078.54 o
   0  16   6    28301.55    26609.57   1196.50 o
   2  16   6     9143.29     8308.12    690.94 o
   4  16   6      328.83      589.83    387.60 o
   6  16   6       14.64     -101.11    488.71 o
  -7  17   6     2714.64     2426.71    556.12 o
  -5  17   6       24.80     -185.37    337.04 o
  -3  17   6     7229.38     7077.91    623.53 o
  -1  17   6    26027.49    23475.06   1145.95 o
   1  17   6    34646.62    33535.80   1584.10 o
   3  17   6    24304.53    26373.64   1365.03 o
   5  17   6     8209.01     7448.66    741.50 o
  -7   1   7   414370.59   437044.00  30519.27 o
  -5   1   7   164159.38   161494.28   4061.37 o
  -3   1   7    31783.96    30586.68    505.56 o
  -1   1   7   240917.39   250810.75   4381.56 o
   1   1   7   322565.13   315472.50   5594.92 o
   3   1   7    38725.78    31395.58    893.16 o
  -6   2   7    40868.89    49140.91   1516.69 o
  -4   2   7    53924.04    53118.02    994.28 o
  -2   2   7    14146.59    14088.41    303.34 o
   0   2   7     2132.59     2477.27    101.11 o
   2   2   7      226.28      168.52     67.41 o
   4   2   7       29.53      101.11    134.82 o
  -7   3   7   356907.66   393683.41  12369.49 o
  -5   3   7   199774.19   191575.39   4145.63 o
  -3   3   7     2536.70     2308.75    117.97 o
  -1   3   7    41943.42    42450.60    859.46 o
   1   3   7    13944.47    11526.88    303.34 o
   3   3   7    60053.88    56673.83   1398.73 o
  -8   4   7    24968.75    23491.92   3269.32 o
  -6   4   7    77138.11    89215.35   2275.04 o
  -4   4   7    35022.70    37192.73    792.05 o
  -2   4   7     5650.42     6336.41    219.08 o
   0   4   7   132993.88   137126.06   2628.94 o
   2   4   7   248741.94   245266.38   4870.28 o
   4   4   7   286988.69   288677.56   6825.13 o
  -7   5   7   124139.59   127149.57   3387.28 o
  -5   5   7      241.20      623.53    101.11 o
  -3   5   7   180170.64   186081.58   3589.51 o
  -1   5   7   283960.16   285863.25   5190.47 o
   1   5   7   159342.50   157180.13   2662.64 o
   3   5   7      240.46      404.45    101.11 o
   5   5   7     7883.78     5207.32    387.60 o
  -8   6   7    78247.86    77705.33   2359.30 o
  -6   6   7   182261.98   189502.58   3673.77 o
  -4   6   7   155788.67   149394.44   2780.61 o
  -2   6   7    17855.45    18335.15    455.01 o
   0   6   7     1155.97     1735.77    117.97 o
   2   6   7    15243.97    15419.73    353.90 o
   4   6   7    32515.73    34985.09    859.46 o
  -9   7   7    15312.76    10431.49   1887.44 o
  -7   7   7    33533.39    35810.85    910.02 o
  -5   7   7       69.06      286.49     84.26 o
  -3   7   7    88773.00    90344.45   1820.03 o
  -1   7   7    72611.93    69414.06   1365.03 o
   1   7   7    16144.12    13801.92    337.04 o
   3   7   7   152432.36   148922.58   2864.87 o
   5   7   7   143949.25   154551.19   4213.04 o
  -8   8   7    20429.52    23946.92    876.31 o
  -6   8   7    25824.57    26710.68    842.61 o
  -4   8   7    23804.63    21520.21    741.50 o
  -2   8   7     5763.38     7111.61    353.90 o
   0   8   7    11976.45    12571.71    505.56 o
   2   8   7    64151.32    60229.64   1482.99 o
   4   8   7    37197.31    35389.54    960.57 o
   6   8   7     5805.13     5106.21    455.01 o
  -9   9   7    21986.98    21216.88    977.43 o
  -7   9   7     3550.24     3876.00    353.90 o
  -5   9   7    32645.60    32221.34   1044.83 o
  -3   9   7    99202.18    96546.05   2965.98 o
  -1   9   7    36888.45    34580.64   1078.54 o
   1   9   7    22413.14    20593.34    707.79 o
   3   9   7   179658.06   171184.28   4887.13 o
   5   9   7   186775.20   186098.44   4802.87 o
  -8  10   7       51.73       84.26    320.19 o
  -6  10   7     4680.68     6454.38    539.27 o
  -4  10   7      177.03      657.23    269.63 o
  -2  10   7     1639.15     1718.92    269.63 o
   0  10   7    12036.91    11358.36    640.38 o
   2  10   7    26073.42    23643.59    876.31 o
   4  10   7    22860.03    23171.72    842.61 o
   6  10   7    21479.67    21857.26    893.16 o
  -9  11   7      317.60      421.30    353.90 o
  -7  11   7     1925.53     1634.66    421.30 o
  -5  11   7    36162.84    37782.55   1752.63 o
  -3  11   7   109709.59   103421.73   3892.85 o
  -1  11   7    57571.91    54297.67   2275.04 o
   1  11   7      161.15      101.11    252.78 o
   3  11   7    50489.28    53438.21   1803.18 o
   5  11   7    35961.80    35659.18   1230.21 o
   7  11   7      778.33      252.78   1044.83 o
  -8  12   7       28.09     -370.75    370.75 o
  -6  12   7      283.20      -16.85    370.75 o
  -4  12   7      176.23     -117.97    303.34 o
  -2  12   7     8177.53     9791.11    674.09 o
   0  12   7    13522.76    13599.70    775.20 o
   2  12   7    11531.32    11408.92    572.97 o
   4  12   7    21457.38    23626.73    960.57 o
   6  12   7    13761.14    12841.35    623.53 o
  -9  13   7     2698.08     2561.53    606.68 o
  -7  13   7      655.53      825.76    404.45 o
  -5  13   7     7894.54    10313.52    707.79 o
  -3  13   7    24297.67    23508.77   1061.69 o
  -1  13   7     2112.29     2190.78    370.75 o
   1  13   7    18411.00    19177.76    910.02 o
   3  13   7   109766.19   115302.50   3909.70 o
   5  13   7   107189.60   112302.82   3926.55 o
   7  13   7    19391.37    12908.76   2527.82 o
  -8  14   7     9556.39     9892.22    842.61 o
  -6  14   7    18065.49    19885.55   1011.13 o
  -4  14   7    12645.64    12268.38    690.94 o
  -2  14   7     4022.83     4802.87    488.71 o
   0  14   7       70.08     -252.78    286.49 o
   2  14   7     2062.86     2393.01    370.75 o
   4  14   7      158.39      589.83    320.19 o
   6  14   7      844.21     1078.54    387.60 o
  -9  15   7     2896.66     3033.39   1314.47 o
  -7  15   7      960.69      943.72    387.60 o
  -5  15   7     3140.97     3437.84    404.45 o
  -3  15   7    19670.19    18284.60    910.02 o
  -1  15   7    16100.94    15554.55    842.61 o
   1  15   7      151.37     -286.49    286.49 o
   3  15   7    10916.15    11071.87    775.20 o
   5  15   7    11933.13    14172.67    825.76 o
  -8  16   7     6678.86     9049.61   1162.80 o
  -6  16   7    11158.75    10212.41    657.23 o
  -4  16   7     6504.53     7381.25    539.27 o
  -2  16   7      186.60      320.19    353.90 o
   0  16   7     4208.15     3656.92    455.01 o
   2  16   7    11236.06    10262.97    758.35 o
   4  16   7     8491.76     7920.52    690.94 o
   6  16   7     1922.26      337.04    690.94 o
  -5  17   7      416.35      792.05    404.45 o
  -3  17   7     3968.99     3185.06    471.86 o
  -1  17   7     8082.96     7768.85    572.97 o
   1  17   7      955.55      758.35    421.30 o
  -6   0   8   253767.56   281296.31   9959.63 o
  -4   0   8     4859.05     5645.47    219.08 o
  -2   0   8     1749.62     1853.74    117.97 o
   0   0   8    17347.86    14459.16    370.75 o
   2   0   8    17270.92    16599.38    606.68 o
   4   0   8     3813.27     4213.04    421.30 o
  -7   1   8    10063.89    11172.98    775.20 o
  -5   1   8      367.42      404.45     84.26 o
  -3   1   8    15252.67    19042.95    320.19 o
  -1   1   8       47.26      235.93     50.56 o
   1   1   8     3850.89     4566.94    134.82 o
   3   1   8     6579.08     7364.40    303.34 o
  -8   2   8    71799.38    46040.11   5729.74 o
  -6   2   8    38849.71    42214.67   1162.80 o
  -4   2   8     2601.96     3437.84    151.67 o
  -2   2   8    32963.48    32069.67    589.83 o
   0   2   8    37287.77    37361.25    674.09 o
   2   2   8      324.87      235.93     67.41 o
   4   2   8    11461.82     9673.14    438.16 o
  -7   3   8    47353.59    44186.37   1482.99 o
  -5   3   8   124185.34   127773.10   2612.09 o
  -3   3   8    66617.43    69835.37   1297.62 o
  -1   3   8    10996.95    12807.64    320.19 o
   1   3   8     4613.03     3522.10    134.82 o
   3   3   8    59956.64    57701.81   1314.47 o
  -8   4   8   115559.72   109488.51   3404.14 o
  -6   4   8    36357.81    37361.25    893.16 o
  -4   4   8    23978.23    25413.06    623.53 o
  -2   4   8    65799.34    63195.61   1297.62 o
   0   4   8       72.04      101.11     67.41 o
   2   4   8    50054.50    44944.72    876.31 o
   4   4   8    30887.20    29575.55    859.46 o
  -9   5   8       57.25      674.09    505.56 o
  -7   5   8    49290.48    56067.15   1398.73 o
  -5   5   8   162262.80   169414.80   3117.65 o
  -3   5   8   150099.36   150776.31   2780.61 o
  -1   5   8    33288.50    31361.88    657.23 o
   1   5   8     2096.03     1499.84    117.97 o
   3   5   8    80700.40    77587.36   1634.66 o
   5   5   8    97942.22   103202.66   4061.37 o
  -8   6   8    91934.38    97826.81   2645.79 o
  -6   6   8    12377.13    12116.71    353.90 o
  -4   6   8    44796.96    48163.48   1061.69 o
  -2   6   8    98853.02    95534.91   1921.15 o
   0   6   8     1992.83     1381.88    134.82 o
   2   6   8    47057.05    48635.34    926.87 o
   4   6   8    67635.13    68284.97   1651.51 o
  -9   7   8    18938.03    24368.23   1280.76 o
  -7   7   8      492.15      488.71    151.67 o
  -5   7   8    25880.86    22733.57    657.23 o
  -3   7   8    49037.27    49376.84   1196.50 o
  -1   7   8     7276.89     7735.14    303.34 o
   1   7   8     9293.13     9218.13    320.19 o
   3   7   8    30793.69    30772.05    775.20 o
   5   7   8    34175.18    33822.29   1044.83 o
  -8   8   8    11712.98    11038.17    572.97 o
  -6   8   8    40575.86    45939.00   1516.69 o
  -4   8   8   202262.50   208039.95   5999.37 o
  -2   8   8   238551.38   248131.27   7296.99 o
   0   8   8    13196.20    12925.61    505.56 o
   2   8   8    85639.71    83081.16   2039.11 o
   4   8   8   185466.91   193597.66   4887.13 o
   6   8   8    55088.11    38237.56   1988.56 o
  -9   9   8    10429.44    10498.90    589.83 o
  -7   9   8    34659.07    37580.32   1314.47 o
  -5   9   8    45375.50    43293.21   1381.88 o
  -3   9   8    30597.62    28109.41    960.57 o
  -1   9   8    13100.66    13549.14    572.97 o
   1   9   8      338.31      640.38    185.37 o
   3   9   8    21724.95    24048.04    758.35 o
   5   9   8    23929.87    25884.92    893.16 o
 -10  10   8    87277.03    46225.49   3876.00 o
  -8  10   8    39429.05    43242.65   1786.33 o
  -6  10   8    10686.34    10785.38    640.38 o
  -4  10   8   137490.61   138002.38   4162.48 o
  -2  10   8   128726.16   125919.37   4027.67 o
   0  10   8     2107.67     1145.95    269.63 o
   2  10   8    78228.28    78783.87   2595.23 o
   4  10   8   123773.13   130149.27   3741.18 o
   6  10   8    26492.31    26744.38   1011.13 o
  -9  11   8     6030.56     7229.58    674.09 o
  -7  11   8     1972.80     3016.54    505.56 o
  -5  11   8       25.91       50.56    286.49 o
  -3  11   8      104.63      690.94    286.49 o
  -1  11   8      378.29      522.42    303.34 o
   1  11   8     1361.39     1921.15    337.04 o
   3  11   8     2433.33     3353.58    320.19 o
   5  11   8      168.86      455.01    219.08 o
  -8  12   8     7383.81     8881.09    775.20 o
  -6  12   8    11470.10    11476.32    724.64 o
  -4  12   8    98740.41    93462.10   3151.35 o
  -2  12   8    79634.90    75750.48   2965.98 o
   0  12   8     2463.05     2173.93    370.75 o
   2  12   8    35253.71    34075.07   1280.76 o
   4  12   8    77184.06    78295.15   2460.42 o
   6  12   8    30797.89    31058.54   1145.95 o
  -9  13   8       12.89     -303.34    353.90 o
  -7  13   8     1641.75      943.72    421.30 o
  -5  13   8     5275.19     4566.94    421.30 o
  -3  13   8     5044.32     5443.25    455.01 o
  -1  13   8     1762.61     2376.16    370.75 o
   1  13   8       40.36     -252.78    252.78 o
   3  13   8     2393.05     2645.79    353.90 o
   5  13   8     3924.29     4617.49    455.01 o
  -8  14   8     1493.87     2106.52    522.42 o
  -6  14   8    12434.72    13397.47    741.50 o
  -4  14   8    60614.04    61139.65   2376.16 o
  -2  14   8    44872.51    46983.83   1870.59 o
   0  14   8     1136.19      674.09    303.34 o
   2  14   8    24353.01    23003.20   1061.69 o
   4  14   8    45948.16    45012.13   1971.70 o
   6  14   8    14777.00    10751.68    876.31 o
  -9  15   8     1966.01     1718.92    775.20 o
  -7  15   8      638.35      758.35    320.19 o
  -5  15   8     4428.58     4145.63    421.30 o
  -3  15   8     4601.79     3842.29    438.16 o
  -1  15   8     1334.34     1280.76    337.04 o
   1  15   8      788.09      522.42    320.19 o
   3  15   8     4130.41     4398.41    539.27 o
   5  15   8     4467.51     3892.85    471.86 o
  -8  16   8    10225.72    10465.19    893.16 o
  -6  16   8      349.77      -33.70    303.34 o
  -4  16   8     4813.81     4533.23    488.71 o
  -2  16   8     7125.00     8038.48    572.97 o
   0  16   8       89.25     -269.63    303.34 o
   2  16   8     7596.78     6909.39    640.38 o
   4  16   8     9397.71    10262.97    741.50 o
   6  16   8      448.47     -876.31   1061.69 o
  -7   1   9    15262.16    16548.82    623.53 o
  -5   1   9     1543.23     2207.63    101.11 o
  -3   1   9     7859.08     8089.04    185.37 o
  -1   1   9   126523.52   127655.14   2089.67 o
   1   1   9   284025.22   289537.03   4550.08 o
   3   1   9    64939.07    72329.48   1668.36 o
  -8   2   9    58382.50    62369.86   2207.63 o
  -6   2   9    35666.64    37849.96    808.90 o
  -4   2   9     4627.88     5544.36    168.52 o
  -2   2   9     4047.97     3741.18    134.82 o
   0   2   9     2248.04     3387.28    134.82 o
   2   2   9    14808.11    14829.90    337.04 o
   4   2   9    15191.43    18722.75    690.94 o
  -9   3   9    14163.77     4111.93    977.43 o
  -7   3   9    63990.91    68032.18   1735.77 o
  -5   3   9   165817.92   159000.16   3235.62 o
  -3   3   9   112419.09   112033.19   1971.70 o
  -1   3   9      203.57      151.67     84.26 o
   1   3   9     7499.29     7785.70    235.93 o
   3   3   9     3243.15     4145.63    185.37 o
   5   3   9    54478.90    31395.58   2561.53 o
  -8   4   9     8646.17    10600.01    488.71 o
  -6   4   9   144819.13   153270.41   3235.62 o
  -4   4   9   299660.06   301586.34   5881.41 o
  -2   4   9   296031.03   295502.69   6167.89 o
   0   4   9   196300.70   184800.83   3623.22 o
   2   4   9    36731.24    32878.57    707.79 o
   4   4   9       28.35      269.63    134.82 o
  -9   5   9   193396.19   202933.77   7752.00 o
  -7   5   9    53076.75    55460.47   1280.76 o
  -5   5   9      506.04      724.64    134.82 o
  -3   5   9      300.83     1027.98    134.82 o
  -1   5   9    38964.82    35591.77    758.35 o
   1   5   9   157344.70   154231.00   2898.57 o
   3   5   9   148380.03   142282.81   2982.83 o
   5   5   9    15349.71    14728.79    674.09 o
  -8   6   9    51798.20    56269.38   1735.77 o
  -6   6   9     1709.65     1685.22    185.37 o
  -4   6   9    13614.91    12875.05    421.30 o
  -2   6   9     8392.22     7566.62    303.34 o
   0   6   9      479.37      471.86    117.97 o
   2   6   9    23754.79    22986.35    623.53 o
   4   6   9    80137.95    78076.08   2089.67 o
  -9   7   9    32562.24    36434.38   1280.76 o
  -7   7   9     7487.68     9133.87    421.30 o
  -5   7   9   107101.83   111797.25   2814.31 o
  -3   7   9   213615.91   240075.94   6639.75 o
  -1   7   9    48153.15    46966.98   1179.65 o
   1   7   9    15114.05    13195.24    455.01 o
   3   7   9    58137.66    54162.85   1314.47 o
   5   7   9    10895.60    11476.32    471.86 o
 -10   8   9    15024.93     8105.89   1179.65 o
  -8   8   9      241.52      101.11    252.78 o
  -6   8   9     8954.62    10768.53    522.42 o
  -4   8   9    46588.04    46781.61   1449.29 o
  -2   8   9    56851.81    54786.38   1634.66 o
   0   8   9    19492.99    19245.17    674.09 o
   2   8   9       83.77      185.37    151.67 o
   4   8   9     8258.04     9184.43    421.30 o
   6   8   9    15353.69    17037.54   1263.91 o
  -9   9   9    71196.95    82322.82   2746.90 o
  -7   9   9     2982.63     3791.74    404.45 o
  -5   9   9   142334.42   141827.83   4280.45 o
  -3   9   9   234953.33   229138.88   6353.27 o
  -1   9   9    76336.45    71318.36   2089.67 o
   1   9   9     3077.50     3420.99    303.34 o
   3   9   9    56827.52    55140.28   1550.40 o
   5   9   9    20698.92    23576.18    943.72 o
 -10  10   9     1333.95     3741.18    808.90 o
  -8  10   9     1999.50     1213.36    353.90 o
  -6  10   9    23867.10    25834.37   1129.09 o
  -4  10   9    31718.63    30384.45   1095.39 o
  -2  10   9    34270.66    33738.03   1196.50 o
   0  10   9    19691.01    22008.93    910.02 o
   2  10   9      891.25     1162.80    219.08 o
   4  10   9     1485.35     1752.63    252.78 o
   6  10   9       14.87     -134.82    202.23 o
  -9  11   9   122402.49   140934.64   5527.51 o
  -7  11   9    20448.30    22699.87   1247.06 o
  -5  11   9    13022.85    13127.84    690.94 o
  -3  11   9    56527.59    48298.30   1938.00 o
  -1  11   9     9157.32     9083.32    623.53 o
   1  11   9    19795.53    18065.52    825.76 o
   3  11   9    65587.23    66616.60   2005.41 o
   5  11   9    52999.98    59353.32   1971.70 o
 -10  12   9     7970.46     9757.40   2527.82 o
  -8  12   9     8595.41     8207.00    724.64 o
  -6  12   9    17249.39    17913.85    943.72 o
  -4  12   9    23470.89    23323.40   1027.98 o
  -2  12   9    20370.85    18469.97    994.28 o
   0  12   9    18627.34    21705.59   1129.09 o
   2  12   9    10777.82    11442.62    657.23 o
   4  12   9     4969.00     4769.16    387.60 o
   6  12   9     1273.47      893.16    303.34 o
  -9  13   9     5810.39     5493.81    657.23 o
  -7  13   9    12192.92    11577.44    758.35 o
  -5  13   9   108398.96   103910.44   3707.48 o
  -3  13   9   136996.95   127941.63   4668.05 o
  -1  13   9    39396.75    36383.82   1668.36 o
   1  13   9       47.27      -67.41    269.63 o
   3  13   9    12236.33    12740.24    724.64 o
   5  13   9     4370.81     5156.76    488.71 o
  -8  14   9    13210.43    16734.20   1061.69 o
  -6  14   9     4052.05     5561.21    471.86 o
  -4  14   9      139.88      893.16    320.19 o
  -2  14   9      581.42      792.05    353.90 o
   0  14   9       21.67     -101.11    269.63 o
   2  14   9     1624.76     2494.12    404.45 o
   4  14   9     6835.84     6639.75    606.68 o
   6  14   9    10198.90     7684.59   1027.98 o
  -9  15   9    20922.82    20829.27   1769.48 o
  -7  15   9     1601.32     2022.26    370.75 o
  -5  15   9     9553.50     9470.92    640.38 o
  -3  15   9    16516.35    16767.90    859.46 o
  -1  15   9     1052.70     1145.95    320.19 o
   1  15   9     9120.88     9942.78    690.94 o
   3  15   9    20229.09    19110.35   1145.95 o
   5  15   9     7025.22     6167.89    707.79 o
  -8  16   9      293.19      404.45    320.19 o
  -6  16   9     1282.87      926.87    353.90 o
  -4  16   9     6213.61     6589.20    539.27 o
  -2  16   9    10961.86    10937.05    674.09 o
   0  16   9     5905.67     6740.87    572.97 o
   2  16   9      551.69      926.87    421.30 o
   4  16   9     1375.63     1247.06    421.30 o
  -8   0  10     3110.48     1668.36    387.60 o
  -6   0  10     4498.93     6302.71    286.49 o
  -4   0  10    20797.96    23677.29    556.12 o
  -2   0  10   438338.19   466703.81  10667.42 o
   0   0  10  1607803.25  1581457.50  38776.83 o
   2   0  10   754453.00   754420.81  20003.52 o
   4   0  10    36677.38    37074.76   1617.81 o
  -9   1  10   105900.49   111005.20   5106.21 o
  -7   1  10   128965.83   142586.16   3404.14 o
  -5   1  10    63032.44    67577.17   1112.24 o
  -3   1  10    20717.30    19413.69    370.75 o
  -1   1  10    47207.88    45652.51    792.05 o
   1   1  10    85096.19    81210.58   1331.32 o
   3   1  10    20788.02    23660.44    572.97 o
   5   1  10    31019.11    18453.12   1449.29 o
  -8   2  10   178722.06   188794.78   5342.14 o
  -6   2  10   364476.41   384785.47   6808.27 o
  -4   2  10   146808.34   154686.02   2713.20 o
  -2   2  10     3930.05     4044.52    151.67 o
   0   2  10    48645.95    49157.76    893.16 o
   2   2  10    31903.05    31833.74    589.83 o
   4   2  10    19885.26    18267.75    589.83 o
  -9   3  10    14168.30    15015.28    876.31 o
  -7   3  10        6.45      -16.85    117.97 o
  -5   3  10    25803.30    26457.90    572.97 o
  -3   3  10    88313.10    86401.05   1550.40 o
  -1   3  10   122352.99   125211.58   2376.16 o
   1   3  10    69427.97    70610.57   1348.17 o
   3   3  10    30184.62    33552.66    808.90 o
   5   3  10      539.01      337.04    185.37 o
  -8   4  10     4760.91     5662.33    320.19 o
  -6   4  10    84492.89    87125.69   1752.63 o
  -4   4  10    46342.12    43529.14    960.57 o
  -2   4  10    11101.57    11914.48    404.45 o
   0   4  10   129280.15   125194.73   2612.09 o
   2   4  10   103234.68   105831.59   2106.52 o
   4   4  10     1758.12     1550.40    185.37 o
  -9   5  10    20667.06    19902.41    876.31 o
  -7   5  10     4029.97     4701.75    252.78 o
  -5   5  10    21052.28    24587.31    623.53 o
  -3   5  10    80339.06    81615.03   1735.77 o
  -1   5  10   144385.11   143175.98   2814.31 o
   1   5  10   103515.95   105443.99   2140.22 o
   3   5  10    12086.22    12639.12    404.45 o
   5   5  10     2370.90     2494.12    337.04 o
 -10   6  10   152491.92    59016.28   4802.87 o
  -8   6  10    38477.83    39248.69   1213.36 o
  -6   6  10     1911.30     1988.56    252.78 o
  -4   6  10     3160.87     3286.17    235.93 o
  -2   6  10    12625.99    13026.72    455.01 o
   0   6  10   140831.80   144237.66   3454.69 o
   2   6  10   173602.23   169246.28   4347.86 o
   4   6  10    34868.17    36198.45   1027.98 o
  -9   7  10   150015.95   169549.63   4853.42 o
  -7   7  10   113945.52   123239.87   3471.55 o
  -5   7  10    30874.02    30856.31    977.43 o
  -3   7  10     1552.77     1836.89    235.93 o
  -1   7  10      364.03      640.38    168.52 o
   1   7  10     3449.78     3488.40    252.78 o
   3   7  10    16867.96    17728.48    589.83 o
   5   7  10    46115.09    50842.98   1567.25 o
 -10   8  10     7696.19     7195.87    640.38 o
  -8   8  10     7498.59     7398.10    522.42 o
  -6   8  10   139784.36   144338.78   4179.34 o
  -4   8  10   237058.39   224976.39   7431.80 o
  -2   8  10   137826.36   127216.98   4078.22 o
   0   8  10    29259.13    26626.42    910.02 o
   2   8  10     8705.19     9437.21    421.30 o
   4   8  10    11593.94    12066.15    539.27 o
   6   8  10    38140.95    33502.10   2965.98 o
  -9   9  10     1672.12     2005.41    556.12 o
  -7   9  10    17549.90    17239.76    825.76 o
  -5   9  10    59182.82    59420.73   1938.00 o
  -3   9  10   108678.20    97085.31   3117.65 o
  -1   9  10   113386.91    98753.68   3235.62 o
   1   9  10    85027.57    84193.41   2376.16 o
   3   9  10    26070.10    28800.35   1027.98 o
   5   9  10    10167.46    11172.98    572.97 o
 -10  10  10   141096.45   148686.64   5375.84 o
  -8  10  10    59952.34    65217.88   2359.30 o
  -6  10  10      464.78      589.83    286.49 o
  -4  10  10     9084.20     7903.67    488.71 o
  -2  10  10     2187.39     1853.74    303.34 o
   0  10  10     8576.61     8291.26    522.42 o
   2  10  10    25114.08    22598.75    825.76 o
   4  10  10    20109.71    19902.41    808.90 o
   6  10  10     6100.48     6454.38    572.97 o
  -9  11  10     4963.87     5864.55    640.38 o
  -7  11  10     4071.36     5510.66    556.12 o
  -5  11  10     3601.33     3286.17    370.75 o
  -3  11  10     4451.36     5746.59    471.86 o
  -1  11  10     8254.33     9201.28    640.38 o
   1  11  10     4898.98     3926.55    387.60 o
   3  11  10     8384.79     8712.57    471.86 o
   5  11  10     8967.32     9555.18    539.27 o
 -10  12  10    52556.63    53758.40   3404.14 o
  -8  12  10    10457.65    11897.63    792.05 o
  -6  12  10     9024.38     8476.64    556.12 o
  -4  12  10    43798.43    42400.04   1634.66 o
  -2  12  10    32199.87    32642.64   1432.43 o
   0  12  10     1485.57     2072.82    370.75 o
   2  12  10     2582.41     1887.44    337.04 o
   4  12  10      552.65      977.43    286.49 o
   6  12  10       13.33     -337.04    421.30 o
  -9  13  10     2461.77     4111.93    606.68 o
  -7  13  10      897.96     1213.36    337.04 o
  -5  13  10     1014.19     1145.95    337.04 o
  -3  13  10     6055.53     5830.85    505.56 o
  -1  13  10     9980.47     8021.63    640.38 o
   1  13  10    10008.21     9487.77    589.83 o
   3  13  10     4442.99     4735.46    471.86 o
   5  13  10       71.94      134.82    286.49 o
  -8  14  10       37.49      134.82    303.34 o
  -6  14  10    26893.17    28850.91   1247.06 o
  -4  14  10    56858.02    57651.25   2190.78 o
  -2  14  10    25950.54    23222.28   1145.95 o
   0  14  10     1508.27     1348.17    320.19 o
   2  14  10       66.16       67.41    303.34 o
   4  14  10     1037.67      556.12    370.75 o
   6  14  10     4656.22     3050.24   1482.99 o
  -9  15  10    23318.01    25581.59   1718.92 o
  -7  15  10    20067.12    18149.78    943.72 o
  -5  15  10    11068.22    12032.44    724.64 o
  -3  15  10     1239.15      910.02    353.90 o
  -1  15  10      449.39     -134.82    303.34 o
   1  15  10      321.10      219.08    337.04 o
   3  15  10      947.37      202.23    387.60 o
   5  15  10     9106.12     7600.33    842.61 o
  -6  16  10        0.95     -151.67    320.19 o
  -4  16  10      193.91      825.76    353.90 o
  -2  16  10     1950.52     2072.82    370.75 o
   0  16  10    15022.01    13127.84    792.05 o
   2  16  10    18155.25    19464.25   1162.80 o
  -9   1  11    22996.66    23930.07   1769.48 o
  -7   1  11   229805.47   228818.67   4196.19 o
  -5   1  11   113117.35   112235.41   1820.03 o
  -3   1  11    21973.01    22918.94    421.30 o
  -1   1  11   375826.75   386841.44   7111.61 o
   1   1  11   553345.50   565979.94   9302.39 o
   3   1  11   115028.62   119161.65   2342.45 o
   5   1  11     6077.35     4701.75    572.97 o
  -8   2  11    90973.23    99697.40   2696.35 o
  -6   2  11    51878.01    61965.41   1145.95 o
  -4   2  11    24658.10    26019.74    522.42 o
  -2   2  11     3789.62     4364.71    168.52 o
   0   2  11     8658.00    10043.89    269.63 o
   2   2  11     4440.85     4651.20    185.37 o
   4   2  11     7849.55     8796.83    387.60 o
  -9   3  11   127099.28   135558.81   4213.04 o
  -7   3  11   358373.75   390616.28   7853.11 o
  -5   3  11   317230.25   341509.09   6488.08 o
  -3   3  11    56694.56    54061.75   1145.95 o
  -1   3  11     7549.18     6184.74    252.78 o
   1   3  11    17750.93    19565.36    471.86 o
   3   3  11     7330.70     7061.06    286.49 o
   5   3  11   116282.63   127671.99   5257.88 o
 -10   4  11      140.61     -522.42    589.83 o
  -8   4  11     1275.54     1904.29    219.08 o
  -6   4  11     1508.65     1600.96    168.52 o
  -4   4  11    37267.71    34125.63    808.90 o
  -2   4  11   137861.58   133115.23   2881.72 o
   0   4  11   241471.53   246766.22   4533.23 o
   2   4  11   220738.97   218201.81   4566.94 o
   4   4  11   101977.94   116819.20   3083.95 o
  -9   5  11     2935.03     4903.98    404.45 o
  -7   5  11     6192.24     6134.19    320.19 o
  -5   5  11      499.09      421.30    151.67 o
  -3   5  11    78644.77    77486.25   1954.85 o
  -1   5  11   254068.16   249142.38   5931.96 o
   1   5  11   278437.34   267915.69   6066.78 o
   3   5  11    71998.75    69346.66   2055.96 o
   5   5  11      217.53      775.20    235.93 o
 -10   6  11    56529.72    65436.95   3050.24 o
  -8   6  11   131216.30   138811.28   3892.85 o
  -6   6  11   134302.23   136519.38   3454.69 o
  -4   6  11    48527.78    48315.15   1533.55 o
  -2   6  11      563.67      775.20    202.23 o
   0   6  11     1508.06      926.87    202.23 o
   2   6  11       43.03      134.82    168.52 o
   4   6  11     3055.41     3117.65    252.78 o
  -9   7  11      863.61      808.90    235.93 o
  -7   7  11    34219.22    36147.89   1162.80 o
  -5   7  11    62007.18    62808.02   1820.03 o
  -3   7  11     5255.14     4381.56    337.04 o
  -1   7  11     5709.30     4786.01    303.34 o
   1   7  11       60.67      556.12    185.37 o
   3   7  11    18331.77    18453.12    674.09 o
   5   7  11    46641.98    51129.46   1769.48 o
 -10   8  11    13612.24    15335.47    977.43 o
  -8   8  11    19528.38    20138.34    960.57 o
  -6   8  11     4159.51     4684.90    370.75 o
  -4   8  11      649.15      690.94    269.63 o
  -2   8  11     6745.81     8257.56    505.56 o
   0   8  11    25770.98    22565.05    910.02 o
   2   8  11    34793.20    35119.91   1162.80 o
   4   8  11     7434.28     7111.61    421.30 o
   6   8  11      633.80      -67.41   1011.13 o
  -9   9  11     2654.81     3774.89    455.01 o
  -7   9  11     6734.23     6858.83    488.71 o
  -5   9  11    15792.81    14863.61    741.50 o
  -3   9  11     7914.32     9622.59    556.12 o
  -1   9  11      768.75      994.28    269.63 o
   1   9  11     2481.83     2157.08    252.78 o
   3   9  11    16762.30    16700.49    657.23 o
   5   9  11    40248.29    42669.68   1432.43 o
 -10  10  11      201.04      539.27    353.90 o
  -8  10  11     1622.44     2055.96    353.90 o
  -6  10  11     2595.90     3083.95    353.90 o
  -4  10  11    10160.60     9420.36    522.42 o
  -2  10  11    20903.84    20509.08    876.31 o
   0  10  11    26697.67    27772.37   1095.39 o
   2  10  11    17956.52    18722.75    741.50 o
   4  10  11     9769.73     9723.70    522.42 o
   6  10  11     8196.44     8038.48   1112.24 o
  -9  11  11    49217.89    50573.34   2123.37 o
  -7  11  11    15191.88    13633.40    758.35 o
  -5  11  11     2500.25     1449.29    303.34 o
  -3  11  11     6754.90     5190.47    488.71 o
  -1  11  11    14014.64    12521.16    758.35 o
   1  11  11    10127.13     9993.33    589.83 o
   3  11  11      845.16      876.31    252.78 o
   5  11  11      121.03      269.63    252.78 o
 -10  12  11     3611.20     3420.99    589.83 o
  -8  12  11     3306.05     4128.78    539.27 o
  -6  12  11     4907.82     5544.36    471.86 o
  -4  12  11     9717.68     8881.09    623.53 o
  -2  12  11    21520.88    21469.66   1095.39 o
   0  12  11    26786.93    27148.84   1095.39 o
   2  12  11    23814.08    25109.72   1078.54 o
   4  12  11    23835.67    24199.71   1011.13 o
   6  12  11    12383.41    12352.64   2578.38 o
  -9  13  11      531.25      387.60    471.86 o
  -7  13  11     8618.71     8122.74    572.97 o
  -5  13  11    22630.63    21082.06    977.43 o
  -3  13  11    16615.18    16397.15    876.31 o
  -1  13  11     8015.52     6521.79    572.97 o
   1  13  11     8307.04     8156.45    556.12 o
   3  13  11    26452.34    26811.79   1230.21 o
   5  13  11    36925.91    43697.66   2005.41 o
  -8  14  11    22788.01    24840.09   1129.09 o
  -6  14  11    23520.54    25379.36   1112.24 o
  -4  14  11    10729.85    11560.58    707.79 o
  -2  14  11     1624.98     1280.76    404.45 o
   0  14  11       64.42       84.26    286.49 o
   2  14  11      247.67      556.12    337.04 o
   4  14  11     1204.97     1078.54    404.45 o
  -9  15  11     4087.99     3589.51    623.53 o
  -7  15  11       13.19       67.41    303.34 o
  -5  15  11      808.49      471.86    337.04 o
  -3  15  11      227.38      134.82    337.04 o
  -1  15  11     5937.43     5358.99    488.71 o
   1  15  11     5745.88     5510.66    539.27 o
   3  15  11      322.45      370.75    404.45 o
   5  15  11      662.29       84.26    370.75 o
 -10   0  12     3407.35     2460.42    690.94 o
  -8   0  12   133749.17   159017.02   4516.38 o
  -6   0  12   166646.48   172684.13   4465.82 o
  -4   0  12       75.69     -134.82    134.82 o
  -2   0  12   149704.19   149242.75   3420.99 o
   0   0  12   294960.78   302445.78   6875.68 o
   2   0  12   162412.91   173459.33   4314.15 o
   4   0  12    38476.17    45349.17   1584.10 o
  -9   1  12     4875.73     5578.07    337.04 o
  -7   1  12    16776.58    19430.54    505.56 o
  -5   1  12    29821.78    31513.55    657.23 o
  -3   1  12    26054.53    25766.96    539.27 o
  -1   1  12    19942.80    19700.18    471.86 o
   1   1  12    13149.57    14947.87    370.75 o
   3   1  12    17846.38    18453.12    471.86 o
   5   1  12    15299.77    15891.59   1398.73 o
 -10   2  12     8777.28    10246.11   1179.65 o
  -8   2  12   205795.50   229964.64   5392.69 o
  -6   2  12   268105.84   270409.84   5544.36 o
  -4   2  12    63597.73    66549.20   1314.47 o
  -2   2  12     8108.17     9656.29    320.19 o
   0   2  12    84976.39    83772.10   1820.03 o
   2   2  12    18845.67    17762.18    488.71 o
   4   2  12    21753.92    22885.24    724.64 o
  -9   3  12    12697.18    12723.38    589.83 o
  -7   3  12    25327.04    26002.89    775.20 o
  -5   3  12    23035.60    20188.89    589.83 o
  -3   3  12      584.77      606.68    151.67 o
  -1   3  12    18965.13    19396.84    539.27 o
   1   3  12    54853.84    52915.79   1196.50 o
   3   3  12    60526.61    60566.68   1432.43 o
   5   3  12    32083.31    28513.86   1415.58 o
 -10   4  12     9605.82    10684.27    606.68 o
  -8   4  12    96114.73   104533.97   2982.83 o
  -6   4  12   127105.51   132003.00   2949.13 o
  -4   4  12     3862.18     3353.58    235.93 o
  -2   4  12    60316.75    57920.89   1432.43 o
   0   4  12    74419.27    75834.73   1836.89 o
   2   4  12    10518.32    11021.31    404.45 o
   4   4  12     8255.29     9437.21    471.86 o
  -9   5  12    11074.30    11257.25    690.94 o
  -7   5  12    42090.24    42315.78   1247.06 o
  -5   5  12    45101.43    45854.73   1179.65 o
  -3   5  12     4597.46     4920.83    320.19 o
  -1   5  12     8218.60     9757.40    438.16 o
   1   5  12    45374.73    49916.11   1314.47 o
   3   5  12    65168.77    64021.37   1786.33 o
   5   5  12    38891.34    40866.50   1954.85 o
 -10   6  12       10.15     -202.23    337.04 o
  -8   6  12    15356.17    16363.45    674.09 o
  -6   6  12    16828.10    17559.96    640.38 o
  -4   6  12    11352.54    10650.57    539.27 o
  -2   6  12    91754.59    91743.18   2527.82 o
   0   6  12    83210.31    73896.73   1938.00 o
   2   6  12    11359.46    11341.51    471.86 o
   4   6  12     3340.58     3774.88    303.34 o
  -9   7  12    13620.03    12976.17    640.38 o
  -7   7  12    45042.91    43630.25   1499.84 o
  -5   7  12    48515.16    48230.89   1499.84 o
  -3   7  12    35859.08    34091.93   1196.50 o
  -1   7  12     4544.65     4381.56    303.34 o
   1   7  12      504.56      758.35    202.23 o
   3   7  12     1491.61     3100.80    286.49 o
   5   7  12       28.24      117.97    235.93 o
 -10   8  12     1709.59     1634.66    421.30 o
  -8   8  12    20588.38    20424.82    893.16 o
  -6   8  12    10968.15    10178.71    539.27 o
  -4   8  12      176.56     -101.11    252.78 o
  -2   8  12    11909.27    12504.31    674.09 o
   0   8  12       10.60      185.37    202.23 o
   2   8  12    54490.52    50960.94   1617.81 o
   4   8  12   124308.30   132222.08   3741.18 o
 -11   9  12      357.86       33.70    572.97 o
  -9   9  12     1606.81     1887.44    404.45 o
  -7   9  12     2172.84     2494.12    337.04 o
  -5   9  12      144.96      337.04    252.78 o
  -3   9  12     3733.53     3252.47    370.75 o
  -1   9  12    15400.03    14914.17    724.64 o
   1   9  12    32800.13    28429.60    910.02 o
   3   9  12    38948.05    38625.16   1297.62 o
   5   9  12    24147.25    26744.38   1078.54 o
 -10  10  12      760.15      724.64    370.75 o
  -8  10  12      105.63       16.85    286.49 o
  -6  10  12     5293.28     6353.27    438.16 o
  -4  10  12    35004.03    33013.39   1213.36 o
  -2  10  12    50132.00    41035.02   1550.40 o
   0  10  12    12764.45    12959.31    640.38 o
   2  10  12     5935.23     5005.09    370.75 o
   4  10  12    24408.82    25244.54   1011.13 o
  -9  11  12       25.29     -320.19    404.45 o
  -7  11  12      145.99      556.12    303.34 o
  -5  11  12      716.53      674.09    286.49 o
  -3  11  12     1451.24     1466.14    320.19 o
  -1  11  12     2695.54     1904.29    353.90 o
   1  11  12      570.86      657.23    269.63 o
   3  11  12      325.21      -16.85    252.78 o
   5  11  12     2026.89     2241.34    337.04 o
 -10  12  12      378.32     -151.67    438.16 o
  -8  12  12        3.92      101.11    320.19 o
  -6  12  12       75.27       16.85    303.34 o
  -4  12  12     7262.32     7549.77    572.97 o
  -2  12  12    10077.26     8948.50    657.23 o
   0  12  12      532.81      539.27    303.34 o
   2  12  12     9008.87     8358.67    589.83 o
   4  12  12    31309.98    34766.01   1499.84 o
  -9  13  12      251.68     1078.54    488.71 o
  -7  13  12     1849.62     1213.36    353.90 o
  -5  13  12     2125.25     2106.52    387.60 o
  -3  13  12      136.62     -320.19    320.19 o
  -1  13  12      768.95      977.43    303.34 o
   1  13  12     4433.82     4617.49    455.01 o
   3  13  12     5256.13     5123.06    505.56 o
   5  13  12     2626.76     2140.22    438.16 o
  -8  14  12     1275.13     1887.44    387.60 o
  -6  14  12      707.35      910.02    353.90 o
  -4  14  12      990.06     1567.25    387.60 o
  -2  14  12     3328.09     2848.02    421.30 o
   0  14  12       29.57     -168.52    303.34 o
   2  14  12     9365.44     9909.07    674.09 o
   4  14  12    26678.09    28699.24   1415.58 o
  -7  15  12    12533.49    13683.96    792.05 o
  -5  15  12    13032.84    12352.64    792.05 o
  -3  15  12     5113.39     4095.08    505.56 o
  -1  15  12      357.19      421.30    320.19 o
   1  15  12      674.66     1011.13    370.75 o
   3  15  12      757.51      825.76    404.45 o
  -9   1  13    64714.10    69565.73   1752.63 o
  -7   1  13   128720.46   134008.41   2949.13 o
  -5   1  13    61941.28    57920.89   1247.06 o
  -3   1  13      850.86      842.61    134.82 o
  -1   1  13    21954.99    22177.45    589.83 o
   1   1  13     8085.64     8611.46    303.34 o
   3   1  13     2287.29     1820.03    185.37 o
   5   1  13       59.10        0.00    320.19 o
 -10   2  13     9563.88    12015.59    606.68 o
  -8   2  13       66.78      134.82    168.52 o
  -6   2  13     4312.07     5426.40    269.63 o
  -4   2  13     6198.47     6033.07    286.49 o
  -2   2  13     8345.39     8897.94    353.90 o
   0   2  13      405.01      438.16    151.67 o
   2   2  13     1351.16     2055.96    202.23 o
   4   2  13     2735.06     3522.10    303.34 o
  -9   3  13    22405.26    22413.38    893.16 o
  -7   3  13    53179.35    55864.93   1449.29 o
  -5   3  13     6093.53     5426.40    303.34 o
  -3   3  13    12380.03    11274.10    522.42 o
  -1   3  13    16910.76    20846.13    690.94 o
   1   3  13     1181.71      994.28    185.37 o
   3   3  13    10360.36    11931.33    505.56 o
   5   3  13     6114.92     6488.08    556.12 o
 -10   4  13      233.42      387.60    337.04 o
  -8   4  13     7659.21     8847.39    438.16 o
  -6   4  13    57259.52    57600.70   1466.14 o
  -4   4  13    70399.56    71992.45   1954.85 o
  -2   4  13    24927.03    25868.07    859.46 o
   0   4  13       99.59      117.97    168.52 o
   2   4  13    17158.32    18318.30    657.23 o
   4   4  13    43427.08    49006.09   1887.44 o
 -11   5  13    13237.05     3555.81    758.35 o
  -9   5  13    78199.90    84092.30   2864.87 o
  -7   5  13    64875.69    67391.80   1887.44 o
  -5   5  13     4687.44     5241.02    387.60 o
  -3   5  13    26752.48    26542.16    977.43 o
  -1   5  13    33142.90    35507.51   1145.95 o
   1   5  13     3823.04     3387.28    286.49 o
   3   5  13     8098.91     7229.58    438.16 o
   5   5  13     4654.61     5139.91    488.71 o
 -10   6  13    14356.82    16919.57    960.57 o
  -8   6  13      781.43     1044.83    252.78 o
  -6   6  13    26701.01    26896.05    910.02 o
  -4   6  13    38136.20    37260.14   1247.06 o
  -2   6  13     9329.36     8459.79    455.01 o
   0   6  13       10.08      353.90    185.37 o
   2   6  13    11840.16    11510.03    522.42 o
   4   6  13    22278.84    23188.58    960.57 o
 -11   7  13     1086.98      977.43    522.42 o
  -9   7  13    15257.71    19059.80    808.90 o
  -7   7  13     5849.97     6589.20    438.16 o
  -5   7  13     5237.05     5544.36    387.60 o
  -3   7  13    61912.23    58578.12   2173.93 o
  -1   7  13    41017.19    38894.79   1331.32 o
   1   7  13     1033.14      438.16    219.08 o
   3   7  13    47676.39    49191.46   1516.69 o
   5   7  13    40263.05    40293.52   1735.77 o
 -10   8  13      396.06     1011.13    404.45 o
  -8   8  13     6922.69     7364.40    488.71 o
  -6   8  13    13510.13    14998.42    690.94 o
  -4   8  13    16960.19    16009.56    724.64 o
  -2   8  13     8198.44     8207.00    539.27 o
   0   8  13        0.65      202.23    219.08 o
   2   8  13     7085.89     8173.30    438.16 o
   4   8  13    10044.40    11038.17    589.83 o
 -11   9  13     4554.48     3909.70    792.05 o
  -9   9  13    25948.38    29221.65   1196.50 o
  -7   9  13     1595.93     1600.96    320.19 o
  -5   9  13    34082.39    32103.37   1112.24 o
  -3   9  13    89516.55    86064.00   2898.57 o
  -1   9  13    40073.66    36029.93   1449.29 o
   1   9  13     2284.21     1954.85    269.63 o
   3   9  13    60188.11    63195.61   2039.11 o
   5   9  13    51743.22    50202.60   2005.41 o
 -10  10  13      607.23      640.38    387.60 o
  -8  10  13      339.23      252.78    269.63 o
  -6  10  13     5027.05     5392.69    421.30 o
  -4  10  13     4544.01     3859.15    387.60 o
  -2  10  13     1413.36     1651.51    337.04 o
   0  10  13        8.85     -185.37    235.93 o
   2  10  13     3637.11     3437.84    337.04 o
   4  10  13     6841.01     6572.34    455.01 o
 -11  11  13    20165.62     6656.60   1904.29 o
  -9  11  13    19159.71    23340.25   1078.54 o
  -7  11  13     2520.08     3336.73    387.60 o
  -5  11  13    10656.76     9824.81    589.83 o
  -3  11  13    52228.56    47994.96   1718.92 o
  -1  11  13    25424.88    23660.44   1011.13 o
   1  11  13      696.18      438.16    286.49 o
   3  11  13    26031.74    27148.84   1044.83 o
   5  11  13    25385.06    21840.40   1466.14 o
 -10  12  13     1056.64     1112.24    505.56 o
  -8  12  13     1381.32     1449.29    353.90 o
  -6  12  13     3184.14     2443.56    404.45 o
  -4  12  13     1692.88     1280.76    353.90 o
  -2  12  13       98.10      -50.56    337.04 o
   0  12  13       19.09     -117.97    269.63 o
   2  12  13      126.39     -252.78    286.49 o
   4  12  13     1197.84     1516.69    337.04 o
  -9  13  13     2184.43     2325.60    438.16 o
  -7  13  13      345.21      657.23    337.04 o
  -5  13  13    18546.03    20087.78    977.43 o
  -3  13  13    33907.40    34176.19   1449.29 o
  -1  13  13     9578.70     9049.61    623.53 o
   1  13  13     2330.83     1702.07    370.75 o
   3  13  13    27217.78    30300.19   1365.03 o
   5  13  13    26583.87    32642.64   4668.05 o
  -8  14  13        3.78     -320.19    320.19 o
  -6  14  13     1843.91      876.31    370.75 o
  -4  14  13     2667.55     2578.38    421.30 o
  -2  14  13     1478.06     1853.74    353.90 o
   0  14  13        1.96        0.00    320.19 o
   2  14  13     1106.30      640.38    370.75 o
   4  14  13     1210.83      910.02    438.16 o
 -10   0  14    44999.01    56117.70   2814.31 o
  -8   0  14    94655.83   105561.95   3926.55 o
  -6   0  14    63858.40    64560.64   2763.75 o
  -4   0  14    17677.24    18217.19    893.16 o
  -2   0  14    23278.11    23508.77   1078.54 o
   0   0  14   126563.11   109741.30   3993.96 o
   2   0  14    78747.78    74301.19   2949.13 o
   4   0  14     3303.63     6016.22    623.53 o
 -11   1  14    33331.67    22413.38   2022.26 o
  -9   1  14    30986.80    39046.46   1466.14 o
  -7   1  14    25104.97    25328.80    876.31 o
  -5   1  14    11650.16    12571.71    640.38 o
  -3   1  14      786.81     1179.65    219.08 o
  -1   1  14     2872.17     3117.65    320.19 o
   1   1  14    11295.10    10768.53    522.42 o
   3   1  14     1599.55     2578.38    337.04 o
   5   1  14     2027.32     2814.31    707.79 o
 -10   2  14     3456.86     3370.43    387.60 o
  -8   2  14        0.46       84.26    219.08 o
  -6   2  14     7176.19     8122.74    370.75 o
  -4   2  14    13064.63    12942.46    488.71 o
  -2   2  14    15162.97    14459.16    539.27 o
   0   2  14      875.38      657.23    185.37 o
   2   2  14     2264.07     3825.44    320.19 o
   4   2  14       35.54      -16.85    202.23 o
 -11   3  14     3133.29     2376.16    488.71 o
  -9   3  14      542.50      842.61    252.78 o
  -7   3  14     6421.34     6454.38    370.75 o
  -5   3  14    26520.50    26356.79    893.16 o
  -3   3  14    38681.55    40563.16   1162.80 o
  -1   3  14    24571.56    24418.79    792.05 o
   1   3  14     5942.51     5325.28    320.19 o
   3   3  14      405.08      269.63    219.08 o
   5   3  14     7649.86     7634.03    674.09 o
 -10   4  14    18207.48    18469.97   1078.54 o
  -8   4  14    23070.78    22632.46    926.87 o
  -6   4  14       87.25       50.56    185.37 o
  -4   4  14    16625.95    15503.99    657.23 o
  -2   4  14     5727.67     5628.62    370.75 o
   0   4  14     5633.68     5948.81    353.90 o
   2   4  14    22797.53    24149.15    893.16 o
   4   4  14     7555.79     8544.05    589.83 o
 -11   5  14    14588.50    12858.20   1078.54 o
  -9   5  14     3544.19     3808.59    387.60 o
  -7   5  14     5251.16     5156.76    370.75 o
  -5   5  14    47069.54    50050.93   1499.84 o
  -3   5  14    63937.38    61223.91   2022.26 o
  -1   5  14    31413.13    31580.96   1061.69 o
   1   5  14     6654.86     5931.96    353.90 o
   3   5  14     3296.77     2982.83    353.90 o
   5   5  14    18545.86    18857.57   1044.83 o
 -10   6  14    77302.71    73778.77   3252.47 o
  -8   6  14    54850.10    62993.39   1870.59 o
  -6   6  14     5220.08     4516.38    353.90 o
  -4   6  14    10207.85    11240.39    572.97 o
  -2   6  14    14694.04    14122.11    657.23 o
   0   6  14     2183.42     2544.68    269.63 o
   2   6  14    45904.91    46377.16   1415.58 o
   4   6  14    29485.35    34294.15   1280.76 o
 -11   7  14    69254.28    70863.34   3640.07 o
  -9   7  14    38534.49    42197.82   1365.03 o
  -7   7  14     8150.13    10296.67    539.27 o
  -5   7  14      209.70       84.26    252.78 o
  -3   7  14     6115.75     7263.28    522.42 o
  -1   7  14     1552.58     1415.58    252.78 o
   1   7  14     3422.52     3319.88    303.34 o
   3   7  14    14237.84    15318.62    640.38 o
   5   7  14    18241.76    20104.63   1162.80 o
 -10   8  14     6221.79     8560.90    741.50 o
  -8   8  14     1855.69     1988.56    337.04 o
  -6   8  14    30754.26    33771.74   1196.50 o
  -4   8  14   118090.05   124925.09   4078.22 o
  -2   8  14   109205.02   114931.75   4179.34 o
   0   8  14    20084.90    18082.37    707.79 o
   2   8  14     5117.87     5746.59    387.60 o
   4   8  14    21408.32    22329.12   1027.98 o
 -11   9  14     2249.87     2207.63    640.38 o
  -9   9  14     4330.14     5106.21    421.30 o
  -7   9  14    14081.12    13970.44    690.94 o
  -5   9  14    31271.12    32255.04   1213.36 o
  -3   9  14    37022.68    37192.73   1550.40 o
  -1   9  14    26934.54    25362.51    977.43 o
   1   9  14     7397.56     6488.08    421.30 o
   3   9  14      211.54       84.26    252.78 o
   5   9  14     1303.69      724.64    370.75 o
 -10  10  14    75157.03    96579.76   3909.70 o
  -8  10  14    40331.28    43781.92   1516.69 o
  -6  10  14       49.74      -16.85    269.63 o
  -4  10  14    32633.73    31631.51   1263.91 o
  -2  10  14    30789.33    30148.52   1196.50 o
   0  10  14      328.93       67.41    269.63 o
   2  10  14    19578.27    18031.82    792.05 o
   4  10  14    32269.27    33973.96   1365.03 o
 -11  11  14     2165.63      471.86   1196.50 o
  -9  11  14     2769.39     2932.28    438.16 o
  -7  11  14     1786.83     1971.70    320.19 o
  -5  11  14      423.22      269.63    286.49 o
  -3  11  14      632.16      589.83    320.19 o
  -1  11  14      959.37      792.05    286.49 o
   1  11  14     1179.98     1011.13    303.34 o
   3  11  14     2208.33     2106.52    337.04 o
   5  11  14     1611.32      657.23    640.38 o
 -10  12  14    26924.13    28598.12   2409.86 o
  -8  12  14     7694.97     7482.36    572.97 o
  -6  12  14     4107.93     2915.42    421.30 o
  -4  12  14    39452.86    38085.89   1499.84 o
  -2  12  14    38635.11    33738.03   1449.29 o
   0  12  14     2738.80     2443.56    404.45 o
   2  12  14     8208.07     6976.80    556.12 o
   4  12  14    15868.17    17880.14   1044.83 o
  -9  13  14      343.61     1129.09    370.75 o
  -7  13  14       68.68      -16.85    320.19 o
  -5  13  14     2332.50     2494.12    421.30 o
  -3  13  14     3776.22     3336.73    471.86 o
  -1  13  14     2389.14     1988.56    387.60 o
   1  13  14      798.34      876.31    353.90 o
   3  13  14        0.47      -33.70    337.04 o
  -8  14  14      923.79      758.35    370.75 o
  -6  14  14     8608.32     9470.92    674.09 o
  -4  14  14    35116.17    32592.08   1600.96 o
  -2  14  14    24897.51    25227.69   1112.24 o
   0  14  14     1416.02     1263.91    404.45 o
   2  14  14     4037.22     4280.45    522.42 o
 -11   1  15     7197.90     7886.81    657.23 o
  -9   1  15     4473.19     3589.51    370.75 o
  -7   1  15     6229.31     6403.82    421.30 o
  -5   1  15     7223.11     7364.40    488.71 o
  -3   1  15     2590.92     2510.97    320.19 o
  -1   1  15    88649.45    92012.82   3808.59 o
   1   1  15   167535.13   163920.98   5476.95 o
   3   1  15    50209.46    59252.21   2510.97 o
   5   1  15     2445.69     -269.63    808.90 o
 -10   2  15    61329.14    65689.73   3067.09 o
  -8   2  15    42714.71    51955.22   2190.78 o
  -6   2  15    20000.94    24637.86   1129.09 o
  -4   2  15     3614.34     3454.69    387.60 o
  -2   2  15       59.53      505.56    269.63 o
   0   2  15     3170.23     3522.10    404.45 o
   2   2  15     6115.11     5797.14    572.97 o
   4   2  15     5144.56     7954.22    792.05 o
 -11   3  15     9420.04    10482.05    859.46 o
  -9   3  15    18766.30    23795.26   1078.54 o
  -7   3  15    65291.29    68217.55   2140.22 o
  -5   3  15   103487.04    98837.95   3016.54 o
  -3   3  15    51844.56    50708.16   1482.99 o
  -1   3  15     1856.98     1870.59    252.78 o
   1   3  15     1506.94     2224.49    303.34 o
   3   3  15       70.50     -252.78    252.78 o
   5   3  15    20598.87    14526.56   1331.32 o
 -10   4  15      325.47      471.86    370.75 o
  -8   4  15     3759.74     3842.29    387.60 o
  -6   4  15    26970.12    29154.24   1011.13 o
  -4   4  15    75132.65    75295.47   2494.12 o
  -2   4  15    99584.15    97995.34   2848.02 o
   0   4  15    84872.30    81109.47   2089.67 o
   2   4  15    47156.57    49258.88   1702.07 o
   4   4  15     5914.18     6184.74    505.56 o
 -11   5  15    62680.33    72700.23   3303.02 o
  -9   5  15    55453.88    64796.57   2258.19 o
  -7   5  15    14872.69    18250.89    724.64 o
  -5   5  15      166.85      151.67    235.93 o
  -3   5  15     3543.43     3606.36    404.45 o
  -1   5  15    36818.61    38642.01   1196.50 o
   1   5  15    88314.37    87024.57   2258.19 o
   3   5  15    56550.62    60516.12   2055.96 o
   5   5  15     5566.42     3353.58    522.42 o
 -10   6  15    64560.50    70998.16   2831.16 o
  -8   6  15    50817.39    52292.26   1600.96 o
  -6   6  15    23541.71    23845.81    893.16 o
  -4   6  15      913.19     1196.50    286.49 o
  -2   6  15     1854.02     2713.20    320.19 o
   0   6  15     1023.02      690.94    235.93 o
   2   6  15     2655.59     2932.28    320.19 o
   4   6  15    14194.36    15925.29    926.87 o
 -11   7  15    14788.01    15908.44   1078.54 o
  -9   7  15    14987.93    16548.82    741.50 o
  -7   7  15     2803.95     2679.49    353.90 o
  -5   7  15    49145.76    48854.42   1786.33 o
  -3   7  15    50769.41    49848.70   1887.44 o
  -1   7  15     8927.32     8628.31    471.86 o
   1   7  15     1086.99     1027.98    269.63 o
   3   7  15     2493.31     2578.38    337.04 o
   5   7  15       63.04      421.30    387.60 o
 -10   8  15     9949.43    12588.57    893.16 o
  -8   8  15     4656.44     5291.58    438.16 o
  -6   8  15      495.67      168.52    269.63 o
  -4   8  15    10097.03     9976.48    640.38 o
  -2   8  15    13525.10    14476.01    724.64 o
   0   8  15    11238.63    10987.61    539.27 o
   2   8  15     4211.06     3774.88    353.90 o
   4   8  15       44.28      370.75    286.49 o
 -11   9  15    20876.91    21200.02   1820.03 o
  -9   9  15    17747.56    17559.96    808.90 o
  -7   9  15      556.72      353.90    303.34 o
  -5   9  15    33920.07    32726.90   1196.50 o
  -3   9  15    55851.29    51483.36   2022.26 o
  -1   9  15    20471.09    18301.45    808.90 o
   1   9  15        0.28     -134.82    252.78 o
   3   9  15     3448.38     3319.88    370.75 o
   5   9  15      125.42     -455.01    674.09 o
 -10  10  15      746.23     1921.15    505.56 o
  -8  10  15     1607.37     1533.55    353.90 o
  -6  10  15     6279.62     6083.63    471.86 o
  -4  10  15    12740.18    11965.04    657.23 o
  -2  10  15    17122.01    17391.43    808.90 o
   0  10  15    10568.74    10835.94    606.68 o
   2  10  15     2364.86     2645.79    337.04 o
   4  10  15      182.40      505.56    303.34 o
 -11  11  15    66990.10    22329.12   3640.07 o
  -9  11  15    63131.57    66953.65   2173.93 o
  -7  11  15    14394.48    14897.31    724.64 o
  -5  11  15      941.88      792.05    320.19 o
  -3  11  15     6428.81     7044.20    505.56 o
  -1  11  15      204.36       67.41    286.49 o
   1  11  15     6560.38     6976.80    539.27 o
   3  11  15    14239.98    15419.73    758.35 o
 -10  12  15     4059.61     5611.77    825.76 o
  -8  12  15     3894.28     3303.02    421.30 o
  -6  12  15     5791.90     6757.72    572.97 o
  -4  12  15     9233.12     8662.01    640.38 o
  -2  12  15    11991.25    10970.76    674.09 o
   0  12  15    11105.17    11290.95    707.79 o
   2  12  15     8319.92     7381.25    589.83 o
   4  12  15     6517.95     4920.83    724.64 o
  -9  13  15     3200.96     4196.19    471.86 o
  -7  13  15     4395.58     5173.61    522.42 o
  -5  13  15    35131.61    33215.61   1381.88 o
  -3  13  15    44767.55    46613.09   1550.40 o
  -1  13  15    16938.51    16953.28    926.87 o
   1  13  15     1023.32      910.02    370.75 o
   3  13  15        5.12      -50.56    320.19 o
 -10   0  16    13223.59    13852.48   1348.17 o
  -8   0  16     3289.19     3252.47    707.79 o
  -6   0  16    18766.29    16515.12   1735.77 o
  -4   0  16      594.84      455.01    539.27 o
  -2   0  16   107152.09   104938.42   8055.33 o
   0   0  16   261797.13   290447.06  20778.72 o
   2   0  16   175916.06   192788.75  13953.59 o
   4   0  16    30192.75    33080.80   3185.06 o
 -11   1  16    18204.57    23070.61   1230.21 o
  -9   1  16    25956.75    29204.80   1482.99 o
  -7   1  16    28395.46    31884.29   1499.84 o
  -5   1  16    22980.32    26643.27   1365.03 o
  -3   1  16    15769.92    15807.33    859.46 o
  -1   1  16    15927.14    16784.76   1011.13 o
   1   1  16    16488.74    16178.08   1112.24 o
   3   1  16    13434.10    12706.53   1078.54 o
 -10   2  16     6158.02     5898.26    657.23 o
  -8   2  16    76992.84    78851.27   3353.58 o
  -6   2  16   143831.20   151197.61   5679.18 o
  -4   2  16    71097.12    68857.95   2696.35 o
  -2   2  16      685.51      303.34    269.63 o
   0   2  16    26947.19    27704.96   1263.91 o
   2   2  16    17426.51    16986.98   1027.98 o
   4   2  16     4274.79     4111.93    606.68 o
 -11   3  16     1453.14     1803.18    505.56 o
  -9   3  16     6955.73     7971.07    657.23 o
  -7   3  16     2174.58     2831.16    387.60 o
  -5   3  16      364.83     1078.54    370.75 o
  -3   3  16    17055.21    18604.79    994.28 o
  -1   3  16    30115.38    30451.86   1297.62 o
   1   3  16    30494.46    31867.44   1365.03 o
   3   3  16    16552.96    16801.61   1044.83 o
 -10   4  16      601.96      876.31    387.60 o
  -8   4  16    11135.25    12824.50    674.09 o
  -6   4  16    44381.32    45601.95   1550.40 o
  -4   4  16    13632.29    13785.07    724.64 o
  -2   4  16     6524.80     6151.04    404.45 o
   0   4  16    38353.52    38389.23   1162.80 o
   2   4  16    25672.54    28176.82   1162.80 o
   4   4  16       44.16        0.00    353.90 o
 -11   5  16     2062.16     2544.68    522.42 o
  -9   5  16     8771.00     9066.46    572.97 o
  -7   5  16     9195.35     9352.95    505.56 o
  -5   5  16      392.36      185.37    269.63 o
  -3   5  16     9200.84     9925.92    556.12 o
  -1   5  16    26836.95    27704.96    910.02 o
   1   5  16    28642.11    29440.73    943.72 o
   3   5  16    12041.95    12740.23    690.94 o
 -10   6  16    30596.84    32558.38   1567.25 o
  -8   6  16     4913.72     3993.96    370.75 o
  -6   6  16     1960.56     1702.07    320.19 o
  -4   6  16        5.62     -185.37    252.78 o
  -2   6  16    15947.25    16953.28    741.50 o
   0   6  16    48139.36    49562.21   1415.58 o
   2   6  16    34566.88    33738.03   1230.21 o
   4   6  16     4224.36     3303.02    455.01 o
 -11   7  16    21722.79    31277.62   1904.29 o
  -9   7  16    39363.45    42720.23   1651.51 o
  -7   7  16    39105.55    42585.42   1449.29 o
  -5   7  16    19996.21    20407.97    960.57 o
  -3   7  16     6472.13     5628.62    539.27 o
  -1   7  16      261.27      -50.56    252.78 o
   1   7  16      211.71      134.82    235.93 o
   3   7  16     1724.73     1685.22    337.04 o
 -10   8  16     1501.81     1651.51    438.16 o
  -8   8  16     3915.79     3420.99    404.45 o
  -6   8  16    34333.16    36265.86   1398.73 o
  -4   8  16    42317.25    38793.68   1550.40 o
  -2   8  16    19267.66    19059.80    876.31 o
   0   8  16     4778.09     5207.32    404.45 o
   2   8  16     8481.77     9150.72    505.56 o
   4   8  16    16371.57    15824.18    960.57 o
 -11   9  16      152.50      488.71    505.56 o
  -9   9  16       20.81      286.49    303.34 o
  -7   9  16     1599.15     1466.14    337.04 o
  -5   9  16     9487.18     9976.48    623.53 o
  -3   9  16    22904.75    20829.27    960.57 o
  -1   9  16    27633.14    27098.28   1112.24 o
   1   9  16    25931.82    23862.66    910.02 o
   3   9  16    15433.58    16026.41    825.76 o
 -10  10  16    37030.62    48348.86   2258.19 o
  -8  10  16    18061.93    17863.29    842.61 o
  -6  10  16     1917.12     1702.07    353.90 o
  -4  10  16       22.80       16.85    320.19 o
  -2  10  16      745.65      168.52    303.34 o
   0  10  16     3782.49     3522.10    404.45 o
   2  10  16     2439.95     2460.42    370.75 o
   4  10  16      636.61     1381.88    404.45 o
 -11  11  16     1578.56      657.23   1162.80 o
  -9  11  16      949.40     1263.91    337.04 o
  -7  11  16      863.67      556.12    337.04 o
  -5  11  16      929.41      556.12    320.19 o
  -3  11  16     1039.41     1095.39    320.19 o
  -1  11  16     2039.34     1820.03    353.90 o
   1  11  16     1488.18     1129.09    370.75 o
   3  11  16     1794.31     1786.33    370.75 o
 -10  12  16    14446.46    15234.36   1297.62 o
  -8  12  16     3337.66     4061.37    505.56 o
  -6  12  16     1392.29      893.16    387.60 o
  -4  12  16     5437.87     5409.54    539.27 o
  -2  12  16     2872.98     2578.38    387.60 o
   0  12  16      197.21      151.67    337.04 o
   2  12  16       14.95     -303.34    337.04 o
   4  12  16      863.26      556.12    758.35 o
 -11   1  17     7695.26     8999.06    741.50 o
  -9   1  17    14036.50    14947.87   1331.32 o
  -7   1  17    69695.49    67240.13   3201.91 o
  -5   1  17    46342.70    45315.47   2628.94 o
  -3   1  17     1210.44      572.97    387.60 o
  -1   1  17    60000.02    56572.71   2645.79 o
   1   1  17    76320.88    79828.70   4398.41 o
   3   1  17    22460.99    23660.44   1786.33 o
 -10   2  17     4604.38     4583.79    606.68 o
  -8   2  17    14183.40    14476.01    994.28 o
  -6   2  17    15239.05    17222.91    926.87 o
  -4   2  17     8550.02     9959.63    690.94 o
  -2   2  17     3392.03     3791.74    404.45 o
   0   2  17      643.69      556.12    320.19 o
   2   2  17      259.42       67.41    387.60 o
   4   2  17      193.87      808.90    471.86 o
 -11   3  17     3213.23     3707.48    606.68 o
  -9   3  17    25672.09    29457.58   1482.99 o
  -7   3  17    92902.17    95686.58   3538.95 o
  -5   3  17    67149.62    64510.07   2763.75 o
  -3   3  17     6157.58     6218.45    606.68 o
  -1   3  17     4420.50     5426.40    488.71 o
   1   3  17     5328.32     5915.11    522.42 o
   3   3  17     1508.74     1044.83    438.16 o
 -12   4  17     3478.93     -101.11    775.20 o
 -10   4  17       42.58      303.34    370.75 o
  -8   4  17     1685.33     1331.32    353.90 o
  -6   4  17     3057.74     2494.12    455.01 o
  -4   4  17       84.04     -151.67    353.90 o
  -2   4  17     7863.97     7768.85    589.83 o
   0   4  17    31807.86    33232.46   1398.73 o
   2   4  17    38297.97    41169.84   1702.07 o
   4   4  17    29191.95    26457.90   1702.07 o
 -11   5  17     7143.54     7077.91    775.20 o
  -9   5  17     1236.17     1651.51    353.90 o
  -7   5  17    10285.74    12083.00    690.94 o
  -5   5  17     3039.75     2864.87    387.60 o
  -3   5  17    13338.64    13498.58    690.94 o
  -1   5  17    54421.45    47775.88   1567.25 o
   1   5  17    48233.86    47523.10   1600.96 o
   3   5  17     8858.07     9352.95    758.35 o
 -10   6  17     4413.88     3842.29    488.71 o
  -8   6  17    21925.84    22261.71    876.31 o
  -6   6  17    31342.34    31580.96   1162.80 o
  -4   6  17    16986.14    16464.56    808.90 o
  -2   6  17     1919.45     2612.09    320.19 o
   0   6  17       89.17      286.49    252.78 o
   2   6  17      703.77      674.09    303.34 o
   4   6  17      545.18     -185.37    353.90 o
 -11   7  17     3123.30     2376.16    539.27 o
  -9   7  17      169.27       67.41    320.19 o
  -7   7  17     9099.16     9774.25    623.53 o
  -5   7  17     7294.09     5948.81    539.27 o
  -3   7  17      313.13      455.01    303.34 o
  -1   7  17     5821.67     4802.87    404.45 o
   1   7  17       67.62      202.23    252.78 o
   3   7  17     7497.52     7920.52    556.12 o
 -10   8  17     1566.22     2207.63    438.16 o
  -8   8  17     7165.46     8173.30    556.12 o
  -6   8  17     3811.66     3707.48    438.16 o
  -4   8  17      678.16      320.19    387.60 o
  -2   8  17      108.46       16.85    286.49 o
   0   8  17     3102.17     2848.02    370.75 o
   2   8  17     5936.63     6386.97    471.86 o
   4   8  17     2335.04     2578.38    455.01 o
 -11   9  17     2865.59     2022.26    623.53 o
  -9   9  17      233.97      320.19    286.49 o
  -7   9  17     2331.36     2460.42    404.45 o
  -5   9  17       13.91     -101.11    320.19 o
  -3   9  17     1863.96     1904.29    353.90 o
  -1   9  17     2368.09     2089.67    370.75 o
   1   9  17      375.41     -117.97    269.63 o
   3   9  17    11544.26    11526.88    724.64 o
 -10  10  17       36.75      -84.26    387.60 o
  -8  10  17      229.07      235.93    303.34 o
  -6  10  17       15.21      202.23    337.04 o
  -4  10  17      407.97       84.26    320.19 o
  -2  10  17     2628.76     2494.12    387.60 o
   0  10  17     3361.06     3656.92    421.30 o
   2  10  17     4702.71     4600.64    455.01 o
   4  10  17     3215.72     1988.56    994.28 o
 -11  11  17     4188.44      -33.70    943.72 o
  -9  11  17     4185.31     4162.48    438.16 o
  -7  11  17     1463.76     1786.33    370.75 o
  -5  11  17     1320.44     1095.39    337.04 o
  -3  11  17     7603.40     5628.62    455.01 o
  -1  11  17     8903.41     7752.00    572.97 o
   1  11  17     1661.48     1752.63    387.60 o
   3  11  17      504.70      202.23    404.45 o
  -6  12  17       97.82     -286.49    353.90 o
  -4  12  17      559.27      151.67    337.04 o
  -2  12  17     2473.48     1685.22    387.60 o
 -12   0  18     7609.19     2746.90   1247.06 o
 -10   0  18     5465.64     4735.46   1230.21 o
  -8   0  18    49810.45    53808.96   3808.59 o
  -6   0  18    57329.73    56555.86   4617.49 o
  -4   0  18     6316.29     5156.76    960.57 o
  -2   0  18     7362.62     7077.91   1112.24 o
   0   0  18    11005.65    12487.45   1786.33 o
   2   0  18     6399.82     4499.53   1213.36 o
 -11   1  18     2477.93     2173.93    522.42 o
  -9   1  18      408.35      269.63    589.83 o
  -7   1  18       42.17      235.93    387.60 o
  -5   1  18      577.51      674.09    421.30 o
  -3   1  18     2895.08     2409.86    505.56 o
  -1   1  18     1269.14     1213.36    421.30 o
   1   1  18      143.76     -589.83    589.83 o
   3   1  18     1290.73     1600.96    657.23 o
 -12   2  18    31856.00     8662.01   1533.55 o
 -10   2  18        0.65     -404.45    404.45 o
  -8   2  18    25642.85    28749.79   1870.59 o
  -6   2  18    32380.50    31850.59   2072.82 o
  -4   2  18     5898.98     4684.90    640.38 o
  -2   2  18     3945.07     3016.54    488.71 o
   0   2  18    14277.63    11880.78    926.87 o
   2   2  18     2404.71     1482.99    707.79 o
 -11   3  18      872.40      775.20    471.86 o
  -9   3  18      661.94      808.90    387.60 o
  -7   3  18     6757.76     6976.80    606.68 o
  -5   3  18     7725.65     8914.79    724.64 o
  -3   3  18     2638.22     2072.82    387.60 o
  -1   3  18       28.14      -67.41    320.19 o
   1   3  18     1726.17     1904.29    438.16 o
   3   3  18     6394.27     7027.35    876.31 o
 -12   4  18     9109.03     4128.78   1398.73 o
 -10   4  18     2892.51     2140.22    455.01 o
  -8   4  18    28192.10    30131.67   1449.29 o
  -6   4  18    21484.23    22362.82   1230.21 o
  -4   4  18        9.87      117.97    370.75 o
  -2   4  18     9281.99     9319.25    657.23 o
   0   4  18     6614.03     7802.55    589.83 o
   2   4  18       72.12      286.49    370.75 o
   4   4  18     2277.13     2308.75    707.79 o
 -11   5  18     2241.37     2173.93    572.97 o
  -9   5  18      301.99      893.16    353.90 o
  -7   5  18     7606.46     8257.56    690.94 o
  -5   5  18    17849.00    18537.38   1095.39 o
  -3   5  18    11181.36    10414.64    775.20 o
  -1   5  18      189.28       33.70    337.04 o
   1   5  18     2268.64     2864.87    438.16 o
   3   5  18     8889.83    11526.88   1011.13 o
 -12   6  18      665.60       33.70    859.46 o
 -10   6  18     4758.47     5392.69    623.53 o
  -8   6  18    13818.30    14627.68    926.87 o
  -6   6  18     6876.71     6774.57    640.38 o
  -4   6  18     1442.47     1432.43    438.16 o
  -2   6  18    19467.48    19481.10   1061.69 o
   0   6  18    10988.23    10667.42    674.09 o
   2   6  18       64.91      134.82    337.04 o
   4   6  18     3229.94     3201.91    606.68 o
 -11   7  18     6730.71     7111.61    758.35 o
  -9   7  18       75.01      539.27    353.90 o
  -7   7  18     3530.43     3083.95    438.16 o
  -5   7  18     7229.70     8105.89    606.68 o
  -3   7  18     7132.36     6993.65    488.71 o
  -1   7  18      843.37      707.79    303.34 o
   1   7  18      704.52      421.30    320.19 o
   3   7  18     2157.16     2679.49    522.42 o
 -10   8  18      434.46      572.97    353.90 o
  -8   8  18     4658.21     4145.63    471.86 o
  -6   8  18       11.21     -269.63    320.19 o
  -4   8  18     7291.88     7313.84    539.27 o
  -2   8  18    15362.54    16110.67    758.35 o
   0   8  18     3161.19     2561.53    370.75 o
   2   8  18     6167.68     5948.81    505.56 o
 -11   9  18      500.62      438.16    539.27 o
  -9   9  18     1653.55     1702.07    404.45 o
  -7   9  18     2936.66     2679.49    421.30 o
  -5   9  18     3039.12     3050.24    438.16 o
  -3   9  18      793.47      235.93    303.34 o
  -1   9  18       13.86      151.67    303.34 o
   1   9  18     1239.46     1297.62    337.04 o
   3   9  18     4519.13     5527.51    589.83 o
 -10  10  18     4230.46     5358.99    640.38 o
  -8  10  18     4064.66     3538.95    471.86 o
  -6  10  18      184.52     -151.67    353.90 o
  -4  10  18    12018.84    11948.18    657.23 o
  -2  10  18    18091.64    16329.75    808.90 o
   0  10  18     3495.03     3471.55    438.16 o
   2  10  18     2369.29     2679.49    455.01 o
  -7  11  18      138.78        0.00    353.90 o
  -5  11  18       11.22      168.52    320.19 o
  -3  11  18        3.23      421.30    303.34 o
  -1  11  18       23.85     -286.49    320.19 o
 -11   1  19        4.53      185.37    539.27 o
  -9   1  19    11937.67    15065.83   1482.99 o
  -7   1  19    16203.58    13919.89   1078.54 o
  -5   1  19     6804.71     7802.55    842.61 o
  -3   1  19      105.59     1263.91    488.71 o
  -1   1  19      256.54      269.63    421.30 o
   1   1  19     3958.41     3538.95    674.09 o
   3   1  19     2227.42     2780.61    775.20 o
 -12   2  19    11147.37     5392.69    960.57 o
 -10   2  19    12035.89    12217.82   1280.76 o
  -8   2  19     3788.31     4465.82    724.64 o
  -6   2  19      596.76      910.02    589.83 o
  -4   2  19       72.19     1027.98    488.71 o
  -2   2  19      921.54      825.76    421.30 o
   0   2  19       35.76      910.02    522.42 o
   2   2  19     1180.53     2443.56    758.35 o
 -11   3  19     8797.62    11105.58   1230.21 o
  -9   3  19      156.92      455.01    505.56 o
  -7   3  19      829.74      623.53    522.42 o
  -5   3  19     2490.05     1297.62    623.53 o
  -3   3  19     9651.35     8324.97    808.90 o
  -1   3  19     5342.96     4516.38    539.27 o
   1   3  19      649.88      994.28    488.71 o
   3   3  19      557.08     1078.54    690.94 o
 -12   4  19       83.08      286.49    657.23 o
 -10   4  19      113.35      -67.41    320.19 o
  -8   4  19     3888.38     4213.04    572.97 o
  -6   4  19    15933.78    17088.09   1044.83 o
  -4   4  19    26645.19    27401.62   1415.58 o
  -2   4  19    17161.14    19110.35   1027.98 o
   0   4  19     5472.96     5476.95    539.27 o
   2   4  19      325.48      741.50    488.71 o
 -11   5  19    10352.51    11493.18   1095.39 o
  -9   5  19    30354.53    30266.48   1600.96 o
  -7   5  19    20332.24    21739.29   1230.21 o
  -5   5  19     1928.10     2157.08    488.71 o
  -3   5  19     1270.04     1247.06    421.30 o
  -1   5  19      613.22      572.97    370.75 o
   1   5  19     2683.31     2258.19    455.01 o
   3   5  19     8463.55     9201.28    926.87 o
 -12   6  19    19490.05     3640.07   1381.88 o
 -10   6  19    16524.65    20576.49   1280.76 o
  -8   6  19     4028.48     3876.00    556.12 o
  -6   6  19       21.38      168.52    387.60 o
  -4   6  19     3341.53     2898.57    488.71 o
  -2   6  19     2526.20     2409.86    471.86 o
   0   6  19      127.54      134.82    353.90 o
   2   6  19     2321.69     2814.31    572.97 o
 -11   7  19     1210.05     1482.99    572.97 o
  -9   7  19     7975.66     8324.97    842.61 o
  -7   7  19     1205.91     1297.62    505.56 o
  -5   7  19     5599.95     4988.24    707.79 o
  -3   7  19    21177.90    19632.77   1230.21 o
  -1   7  19    12449.69    12133.56    926.87 o
   1   7  19        2.97      -33.70    353.90 o
   3   7  19     5755.06     6504.94    910.02 o
 -10   8  19     1217.61     2072.82    556.12 o
  -8   8  19       72.02      353.90    387.60 o
  -6   8  19     2676.16     2072.82    471.86 o
  -4   8  19     5335.54     5173.61    488.71 o
  -2   8  19     3730.08     3960.26    471.86 o
   0   8  19      942.08      977.43    370.75 o
   2   8  19       39.48     -185.37    337.04 o
 -11   9  19     3278.38     2494.12    741.50 o
  -9   9  19     8657.98     9251.84    758.35 o
  -7   9  19      557.44      522.42    387.60 o
  -5   9  19     9577.05     8156.45    556.12 o
  -3   9  19    27718.59    27401.62   1078.54 o
  -1   9  19    14580.95    13363.77    724.64 o
   1   9  19        9.42     -151.67    337.04 o
   3   9  19     7891.73     4044.52    859.46 o
  -6  10  19     1939.12     1499.84    421.30 o
  -4  10  19     3032.44     2831.16    404.45 o
  -2  10  19     2993.34     2780.61    404.45 o
 -12   0  20     4504.73     2713.20   1263.91 o
 -10   0  20    12854.27    16178.08   2275.04 o
  -8   0  20    11630.70    13717.66   2039.11 o
  -6   0  20     3712.87     3100.80    792.05 o
  -4   0  20     2657.79     1634.66    775.20 o
  -2   0  20    14792.68    13178.39   1381.88 o
   0   0  20    44949.68    41237.24   3016.54 o
   2   0  20    39328.57    39029.61   3791.74 o
 -11   1  20    10927.23    13683.96   1449.29 o
  -9   1  20    12653.51    15621.96   1584.10 o
  -7   1  20    10462.63    14509.71   1230.21 o
  -5   1  20     5792.70     6134.19    775.20 o
  -3   1  20     2696.99     2426.71    522.42 o
  -1   1  20     2926.13     2965.98    539.27 o
   1   1  20     4507.94     4027.67    724.64 o
   3   1  20     3004.44     3016.54   1129.09 o
 -12   2  20     7864.76     2241.34    775.20 o
 -10   2  20     1776.47     2848.02    775.20 o
  -8   2  20     3735.25     3724.33    741.50 o
  -6   2  20    13332.16    14071.56   1247.06 o
  -4   2  20    14151.81    12655.98   1129.09 o
  -2   2  20     3531.18     2359.30    556.12 o
   0   2  20      561.72      286.49    421.30 o
   2   2  20     2596.99     2308.75    792.05 o
 -11   3  20      937.79      674.09    707.79 o
  -9   3  20     1007.25     1280.76    572.97 o
  -7   3  20      166.30      994.28    572.97 o
  -5   3  20     3791.74     4398.41    842.61 o
  -3   3  20    10036.85    10229.26   1044.83 o
  -1   3  20    10445.05     9521.47    808.90 o
   1   3  20     4643.87     4381.56    758.35 o
   3   3  20      892.81      977.43    926.87 o
 -12   4  20      289.00      910.02    792.05 o
 -10   4  20     2769.63     3623.22    707.79 o
  -8   4  20     1239.81      556.12    572.97 o
  -6   4  20     1216.56      690.94    589.83 o
  -4   4  20     4707.79     4566.94    859.46 o
  -2   4  20      317.19     -235.93    572.97 o
   0   4  20     2499.55     2477.27    623.53 o
   2   4  20     5757.54     4331.01   1331.32 o
 -11   5  20     3408.09     4179.34    876.31 o
  -9   5  20     1988.74     1988.56    572.97 o
  -7   5  20       20.61      117.97    404.45 o
  -5   5  20     3864.28     4044.52    539.27 o
  -3   5  20    10577.86     9639.44    724.64 o
  -1   5  20     9913.96     9454.06    758.35 o
   1   5  20     4462.70     4448.97    674.09 o
   3   5  20      160.44     -606.68    606.68 o
 -12   6  20     9399.02      185.37    994.28 o
 -10   6  20    23987.87    27216.24   1718.92 o
  -8   6  20    15620.38    15605.10   1027.98 o
  -6   6  20     1012.62      471.86    471.86 o
  -4   6  20      806.69      859.46    438.16 o
  -2   6  20      178.83      505.56    421.30 o
   0   6  20     3552.42     3522.10    539.27 o
   2   6  20    11883.04    11476.32   1061.69 o
 -11   7  20    18982.73    19464.25   1786.33 o
  -9   7  20    16387.82    19026.09   1297.62 o
  -7   7  20     7584.79     7903.67    808.90 o
  -5   7  20     1307.75     1685.22    505.56 o
  -3   7  20        1.85      724.64    438.16 o
  -1   7  20       55.42      539.27    471.86 o
   1   7  20      331.45      438.16    421.30 o
   3   7  20     2263.79     2359.30   1786.33 o
 -10   8  20     1569.45     1432.43    640.38 o
  -8   8  20       81.95      421.30    505.56 o
  -6   8  20     9924.30     9942.78    910.02 o
  -4   8  20    30532.88    29204.80   1634.66 o
  -2   8  20    25731.46    26339.93   1516.69 o
   0   8  20     5532.37     5055.65    690.94 o
   2   8  20       31.09      353.90    522.42 o
 -11   1  21     3488.49     3623.22    859.46 o
  -9   1  21       40.11      -50.56    657.23 o
  -7   1  21     6013.88     6622.90    876.31 o
  -5   1  21     7447.03     7010.50    842.61 o
  -3   1  21      118.35     -421.30    438.16 o
  -1   1  21    18682.83    20610.20   1314.47 o
   1   1  21    34833.66    36737.71   1954.85 o
 -12   2  21     3009.97      404.45    808.90 o
 -10   2  21    10188.68    10583.16   1263.91 o
  -8   2  21    11161.79    10094.45   1044.83 o
  -6   2  21     5851.63     8190.15    977.43 o
  -4   2  21     1753.23     2157.08    522.42 o
  -2   2  21      347.80      606.68    455.01 o
   0   2  21      540.95      320.19    438.16 o
   2   2  21      768.24     2393.01   1196.50 o
 -11   3  21      226.11      -33.70    623.53 o
  -9   3  21     5976.46     5948.81    910.02 o
  -7   3  21    24021.62    24738.98   1820.03 o
  -5   3  21    30580.03    31513.55   2325.60 o
  -3   3  21    11498.49    11577.44   1196.50 o
  -1   3  21      276.79     -387.60    387.60 o
   1   3  21      701.27     1061.69    572.97 o
 -12   4  21     1007.93     -252.78    522.42 o
 -10   4  21       26.19      337.04    455.01 o
  -8   4  21      101.22     -235.93    572.97 o
  -6   4  21     1648.69     1078.54    640.38 o
  -4   4  21     6558.81     6774.57    842.61 o
  -2   4  21    15383.87    15756.77   1314.47 o
   0   4  21    18480.70    18503.68   1415.58 o
   2   4  21    12749.72    12824.50   1954.85 o
 -11   5  21    13154.38    15689.37   1803.18 o
  -9   5  21     7438.09     8847.39   1061.69 o
  -7   5  21      903.67      808.90    640.38 o
  -5   5  21       48.85      320.19    623.53 o
  -3   5  21     1289.23     2426.71    724.64 o
  -1   5  21    12497.90    12234.67   1196.50 o
   1   5  21    21548.21    24452.49   1887.44 o
 -10   6  21    11318.57    13144.69   1263.91 o
  -8   6  21    14682.41    15166.95   1213.36 o
  -6   6  21     9982.01    10650.57    910.02 o
  -4   6  21     2147.15     2157.08    522.42 o
  -2   6  21        1.99      219.08    455.01 o
   0   6  21      120.60      185.37    488.71 o
   2   6  21      150.24      522.42    539.27 o
  -7   7  21     1032.57      994.28    539.27 o
  -5   7  21     9093.09     9605.73    792.05 o
  -3   7  21     5979.39     6319.56    707.79 o
  -1   7  21      290.63      286.49    471.86 o
 -12   0  22     9297.53     4566.94   1617.81 o
 -10   0  22     1000.01       67.41   1027.98 o
  -8   0  22     4064.40     3791.74   1331.32 o
  -6   0  22    10750.17     9049.61   1314.47 o
  -4   0  22      560.59       50.56    657.23 o
  -2   0  22    10797.78     8156.45   1162.80 o
   0   0  22    27152.52    27907.18   2342.45 o
 -11   1  22     1001.42      825.76    707.79 o
  -9   1  22     2587.95     1466.14    825.76 o
  -7   1  22     3205.26     2679.49    741.50 o
  -5   1  22     3131.53     3033.39    606.68 o
  -3   1  22     3452.83     4044.52    640.38 o
  -1   1  22     2292.95     1752.63    522.42 o
   1   1  22     1301.80     1516.69    505.56 o
 -12   2  22     3743.62     1482.99    842.61 o
 -10   2  22      121.04     -202.23    657.23 o
  -8   2  22    13335.09    14425.45   1348.17 o
  -6   2  22    27488.50    27165.69   1988.56 o
  -4   2  22    13186.04    11459.47    977.43 o
  -2   2  22       37.50      -33.70    455.01 o
   0   2  22     6032.19     5729.74    707.79 o
   2   2  22     3215.07     4095.08   1365.03 o
 -11   3  22        6.15     -674.09    674.09 o
  -9   3  22     1015.11      690.94    623.53 o
  -7   3  22     1453.47     1011.13    674.09 o
  -5   3  22      264.08       67.41    606.68 o
  -3   3  22      732.17      337.04    623.53 o
  -1   3  22     2515.02     1567.25    707.79 o
   1   3  22     3507.85     3353.58    674.09 o
 -10   4  22       58.69       50.56    488.71 o
  -8   4  22     5224.75     5207.32    943.72 o
  -6   4  22    11019.65    11459.47   1145.95 o
  -4   4  22     2137.31     2915.42    741.50 o
  -2   4  22     1346.17      707.79    690.94 o
   0   4  22     5751.33     5662.33    910.02 o
  -7   5  22     2543.35     3252.47    825.76 o
  -5   5  22     1631.63     1348.17    640.38 o
  -3   5  22        2.67     -269.63    589.83 o
 
