# Supplementary material for: Observation of a re-entrant phase transition in the molecular complex tris(μ2-3,5-diiso­propyl-1,2,4-triazolato-κ2 N 1:N 2)trigold(I) under high pressure
Source: IUCrJ. 2016 Aug 18;3(Pt 5):367–76. doi: 10.1107/S2052252516013129 (PMC5391858; doi:10.1107/S2052252516013129)
Supplement: Supplementary file 8 [file m-03-00367-1.69GPa_Au3triazole-FORM-Isup8.hkl]

# 
# h,k,l, Fc-squared, Fo-squared, sigma(Fo-squared) and status flag 
# 
data_new1 
_shelx_title ' Newcell in P2(1)/n' 
_shelx_refln_list_code          4 
_shelx_F_calc_maximum      732.40 
_exptl_crystal_F_000      3888.00 
_reflns_d_resolution_high  0.6979 
 
loop_ 
 _symmetry_equiv_pos_as_xyz 
 'x, y, z' 
 '-x+1/2, y+1/2, -z+1/2' 
 '-x, -y, -z' 
 'x-1/2, -y-1/2, z-1/2' 
 
_cell_length_a    23.7647 
_cell_length_b    13.3959 
_cell_length_c    16.7889 
_cell_angle_alpha  90.000 
_cell_angle_beta   99.578 
_cell_angle_gamma  90.000 
 
_shelx_F_squared_multiplier     1.000 
 
loop_ 
 _refln_index_h 
 _refln_index_k 
 _refln_index_l 
 _refln_F_squared_calc 
 _refln_F_squared_meas 
 _refln_F_squared_sigma 
 _refln_observed_status 
   4   0   0    32722.99    33391.46   1524.14 o 
   6   0   0   181245.59   179713.88   8114.41 o 
   8   0   0   210976.58   209761.91   8200.28 o 
  10   0   0    23929.64    23387.97    745.97 o 
  12   0   0   400771.09   497088.34  54681.07 o 
  14   0   0   350996.03   312217.09  11640.32 o 
  16   0   0   169228.86   147417.20   4609.97 o 
  18   0   0    49519.97    47967.34   1787.10 o 
  20   0   0     4991.12     3949.87    257.60 o 
  22   0   0     4050.36     4314.81    262.97 o 
  24   0   0     3809.75     4991.01    343.47 o 
  26   0   0       52.16     -182.47    305.90 o 
   2   1   0     1307.31      525.93     37.57 o 
   3   1   0    34916.38    35178.56   1057.24 o 
   4   1   0       86.52       75.13     16.10 o 
   5   1   0   109063.35   116118.76   3203.91 o 
   6   1   0     9937.83     6810.31    155.63 o 
   7   1   0   325045.44   278407.03  13566.96 o 
   8   1   0    12889.74     9922.98    214.67 o 
   9   1   0   342475.38   375559.97  17329.00 o 
  10   1   0      173.87      198.57     37.57 o 
  11   1   0   194482.81   224047.97   5436.44 o 
  12   1   0     7830.38     8050.01    182.47 o 
  13   1   0    44032.60    43872.57    960.63 o 
  14   1   0    14215.98    12439.96    279.07 o 
  15   1   0     8322.00     9230.68    214.67 o 
  16   1   0     4291.13     3864.01    123.43 o 
  17   1   0     3919.94     3772.77    134.17 o 
  18   1   0       48.84      182.47     96.60 o 
  19   1   0     1814.38     1905.17    134.17 o 
  20   1   0      241.72      155.63    139.53 o 
  21   1   0      352.65      -32.20    123.43 o 
  22   1   0       36.84      262.97    144.90 o 
  23   1   0     3033.24     3134.14    203.93 o 
  24   1   0      221.62      542.03    177.10 o 
  25   1   0     2920.64     2790.67    241.50 o 
  26   1   0        0.96      118.07    214.67 o 
  27   1   0     1438.20     1776.37    305.90 o 
  28   1   0      976.89      896.23    327.37 o 
  29   1   0      131.87      327.37    322.00 o 
  30   1   0     1669.43     1534.87    456.17 o 
   2   2   0     6196.39     7486.51    772.80 o 
   3   2   0     1982.04      681.57     85.87 o 
   4   2   0   187544.30   210577.62  14860.32 o 
   5   2   0      175.07       64.40     16.10 o 
   7   2   0     7535.54     5951.64    144.90 o 
   9   2   0    15089.49    15617.03    381.03 o 
  10   2   0   148405.94   142807.23   3354.17 o 
  11   2   0     6751.92     5999.94    198.57 o 
  12   2   0     3101.02     5559.88    161.00 o 
  13   2   0      510.41      354.20     64.40 o 
  14   2   0    15711.33    13110.79    348.83 o 
  15   2   0     1855.28     1438.27     96.60 o 
  16   2   0       46.75      316.63    118.07 o 
  17   2   0     2757.05     2704.80    161.00 o 
  18   2   0    13722.96    13110.79    483.00 o 
  19   2   0       33.58      322.00    150.27 o 
  20   2   0    12524.34    11930.12    504.47 o 
  21   2   0      328.47      515.20    171.73 o 
  22   2   0     2459.55     2420.37    214.67 o 
  23   2   0     1472.58     1610.00    225.40 o 
  24   2   0      142.34      279.07    187.83 o 
  25   2   0      790.93      842.57    209.30 o 
  26   2   0      771.85      584.97    214.67 o 
  27   2   0      148.10       16.10    209.30 o 
  28   2   0     3948.25     4330.91    300.53 o 
  29   2   0      108.96      -53.67    262.97 o 
  30   2   0     2939.43     2441.84    364.93 o 
  31   2   0      568.87     1309.47    364.93 o 
  32   2   0        1.08     -525.93    525.93 o 
   3   3   0   202090.70   211377.25  13008.82 o 
   4   3   0       78.55      139.53     59.03 o 
   5   3   0    17165.18    25802.98    966.00 o 
   6   3   0    12651.27    10234.25    332.73 o 
   7   3   0      646.01      676.20     42.93 o 
   8   3   0    21382.98    16459.60    397.13 o 
   9   3   0    25216.35    31470.19    740.60 o 
  10   3   0     5492.69     4599.24    139.53 o 
  11   3   0     3389.90     5286.18    155.63 o 
  12   3   0     1074.48     1379.24     80.50 o 
  13   3   0     7292.66     7143.05    225.40 o 
  14   3   0      389.69      386.40     85.87 o 
  15   3   0    52891.75    52196.29   1738.80 o 
  16   3   0       48.53      144.90    128.80 o 
  17   3   0    45659.18    51047.82   1867.60 o 
  18   3   0     2889.69     3375.64    214.67 o 
  19   3   0    28513.54    30010.45   1228.97 o 
  20   3   0     2866.63     2914.10    225.40 o 
  21   3   0     5346.77     6482.94    322.00 o 
  22   3   0      372.96      295.17    177.10 o 
  23   3   0     1225.12     1674.40    214.67 o 
  24   3   0      405.04      289.80    193.20 o 
  25   3   0     8139.39     8007.08    391.77 o 
  26   3   0      273.20      118.07    209.30 o 
  27   3   0     8520.04     8490.08    423.97 o 
  28   3   0      252.88       69.77    225.40 o 
  29   3   0     1774.99     2651.14    273.70 o 
  30   3   0      468.30      499.10    343.47 o 
   4   4   0    10490.31    10475.75    692.30 o 
   5   4   0     7144.55     6676.15    354.20 o 
   6   4   0   234699.58   274408.88  14683.22 o 
   7   4   0      574.44      536.67     64.40 o 
   8   4   0   149943.00   155193.53   5414.98 o 
   9   4   0     6673.44     7223.55    193.20 o 
  10   4   0     2679.27     3069.74    101.97 o 
  11   4   0      262.50      327.37     59.03 o 
  12   4   0    91791.27    91034.92   2114.47 o 
  13   4   0     8237.91     6880.08    203.93 o 
  14   4   0    85592.25    91496.46   2377.44 o 
  15   4   0    28367.79    29253.75   1003.57 o 
  16   4   0     2274.63     2645.77    177.10 o 
  17   4   0    20263.02    21112.50    778.17 o 
  18   4   0    18733.11    19228.80    724.50 o 
  19   4   0     4663.73     5275.44    322.00 o 
  20   4   0     8562.73     8575.95    434.70 o 
  21   4   0       34.28     -187.83    187.83 o 
  22   4   0       23.33      375.67    198.57 o 
  23   4   0     1424.66     1577.80    209.30 o 
  24   4   0     1930.41     1588.54    230.77 o 
  25   4   0     2970.27     4561.67    305.90 o 
  26   4   0      120.69      144.90    209.30 o 
  27   4   0      851.74      423.97    257.60 o 
  28   4   0     2172.72     1518.77    423.97 o 
  29   4   0      111.65     -155.63    386.40 o 
  30   4   0     3249.43     3203.91    525.93 o 
   5   5   0      198.66      370.30    139.53 o 
   6   5   0     4006.83     4089.41    327.37 o 
   7   5   0    35559.89    36123.09   1599.27 o 
   8   5   0       14.33      155.63     80.50 o 
   9   5   0    33641.80    31824.39    976.73 o 
  10   5   0      729.78      740.60     69.77 o 
  11   5   0     6453.69     7502.61    203.93 o 
  12   5   0     9523.35     9053.58    241.50 o 
  13   5   0      160.92      305.90     75.13 o 
  14   5   0    10279.73    10443.55    375.67 o 
  15   5   0    32703.36    33858.36   1202.14 o 
  16   5   0     3943.97     3681.54    236.13 o 
  17   5   0    57118.58    53623.83   1915.90 o 
  18   5   0        5.49      305.90    187.83 o 
  19   5   0    46235.51    44226.77   1824.67 o 
  20   5   0       18.40      209.30    209.30 o 
  21   5   0    12761.85    15509.69    724.50 o 
  22   5   0     2337.92     2420.37    284.43 o 
  23   5   0       83.83      -10.73    214.67 o 
  24   5   0     3514.09     4250.41    327.37 o 
  25   5   0     7865.29     9150.18    670.83 o 
  26   5   0     1074.62     1465.10    407.87 o 
  27   5   0     6745.92     6788.85    601.07 o 
  28   5   0      193.43      123.43    386.40 o 
  29   5   0      952.90      864.03    429.33 o 
   6   6   0    24023.45    11146.59   1288.00 o 
   7   6   0    14575.60    14849.59    992.83 o 
   8   6   0      165.14      391.77    171.73 o 
   9   6   0    43974.12    41355.60   1556.34 o 
  10   6   0   111001.88   118802.09   3740.57 o 
  11   6   0    34729.01    34609.69    912.33 o 
  12   6   0   186955.94   182563.58   4958.81 o 
  13   6   0     3150.07     2704.80    139.53 o 
  14   6   0    71442.90    66417.98   2313.04 o 
  15   6   0      476.14      402.50    128.80 o 
  16   6   0     1737.74     2178.87    171.73 o 
  17   6   0     2238.00     2629.67    203.93 o 
  18   6   0     7588.77     7728.01    348.83 o 
  19   6   0      544.99      665.47    209.30 o 
  20   6   0      916.65      332.73    209.30 o 
  21   6   0     1990.25     2141.30    289.80 o 
  22   6   0     6295.69     6869.35    638.63 o 
  23   6   0     7373.10     9273.62    778.17 o 
  24   6   0    18134.60    18697.50   1330.94 o 
  25   6   0     4633.91     6166.31    627.90 o 
  26   6   0     7121.81     6826.41    574.23 o 
  27   6   0     1265.22     1974.94    413.23 o 
  28   6   0       69.70      -75.13    402.50 o 
  29   6   0        0.38      101.97    440.07 o 
   8   7   0     6927.50     7105.48    542.03 o 
   9   7   0   268912.19   266380.31  16341.53 o 
  10   7   0     7095.57     6289.74    289.80 o 
  11   7   0   181203.25   187989.28   7561.65 o 
  12   7   0     4249.07     4416.77    177.10 o 
  13   7   0    44887.71    44291.18   1314.84 o 
  14   7   0     3171.37     3756.67    214.67 o 
  15   7   0     1108.05     1910.54    171.73 o 
  16   7   0     7998.33     7685.08    370.30 o 
  17   7   0     5109.74     7567.01    397.13 o 
  18   7   0     9248.82    10153.75    542.03 o 
  19   7   0     4705.92     4980.28    381.03 o 
  20   7   0     2917.75     2500.87    364.93 o 
  21   7   0       19.18      348.83    305.90 o 
  22   7   0       44.80       75.13    322.00 o 
  23   7   0     7418.87     6343.41    568.87 o 
  24   7   0      759.01      987.47    370.30 o 
  25   7   0    17385.54    15450.66    992.83 o 
  26   7   0      599.76     1271.90    397.13 o 
  27   7   0    12985.57    13540.12    917.70 o 
  28   7   0       54.53      107.33    364.93 o 
  10   8   0      662.59      134.17    300.53 o 
  11   8   0     6347.44     6826.41    595.70 o 
  12   8   0     3556.72     3826.44    246.87 o 
  13   8   0      308.90      225.40    155.63 o 
  14   8   0     2001.20     2248.64    268.33 o 
  15   8   0    20713.44    20742.20   1051.87 o 
  16   8   0    70170.82    65097.78   3472.24 o 
  17   8   0    24849.38    27311.01   1395.34 o 
  18   8   0   110895.77   101795.11   4915.88 o 
  19   8   0     8426.62     9311.18    574.23 o 
  20   8   0    37313.44    32414.72   1642.20 o 
  21   8   0      462.92      584.97    332.73 o 
  22   8   0      138.39     -220.03    354.20 o 
  23   8   0      151.09      445.43    354.20 o 
  24   8   0     7972.55     8581.31    654.73 o 
  25   8   0      300.32      923.07    381.03 o 
  26   8   0     4753.02     3558.11    472.27 o 
  27   8   0       69.90      -48.30    402.50 o 
  12   9   0     1284.84       59.03    504.47 o 
  13   9   0    18278.51    15434.56   1148.47 o 
  14   9   0     2889.11     3053.64    338.10 o 
  15   9   0    26089.39    21225.20   1277.27 o 
  16   9   0      102.74      -42.93    252.23 o 
  17   9   0    39487.55    38028.27   2162.77 o 
  18   9   0      461.37      209.30    284.43 o 
  19   9   0    32175.62    31266.25   1572.44 o 
  20   9   0       74.11      -64.40    257.60 o 
  21   9   0    10382.24    10561.62    627.90 o 
  22   9   0     1302.81     1218.24    364.93 o 
  23   9   0      121.99      101.97    354.20 o 
  24   9   0     5563.89     6289.74    568.87 o 
  25   9   0     2456.59     3203.91    450.80 o 
  26   9   0     4094.18     4336.27    509.83 o 
  16  10   0    13448.61     2640.40    413.23 o 
  17  10   0     2948.64     1819.30    322.00 o 
  18  10   0    35438.14    38629.33   2597.47 o 
  19  10   0      655.18      767.43    300.53 o 
  20  10   0     8938.05     8076.85    778.17 o 
  21  10   0      550.85      896.23    322.00 o 
  22  10   0     2348.49     2345.24    536.67 o 
  23  10   0     2112.02     1711.97    525.93 o 
  24  10   0    15982.08    16132.23   1261.17 o 
  25  10   0     1112.61     1626.10    547.40 o 
  21  11   0      829.09     -536.67    622.53 o 
  22  11   0      189.57     -348.83    348.83 o 
  23  11   0       31.70     -155.63    429.33 o 
  24  11   0      679.15     -284.43    466.90 o 
 -25   0   1     2189.51     1797.84    316.63 o 
 -23   0   1     7655.98     9332.65    617.17 o 
 -21   0   1    15150.15    16427.39    788.90 o 
 -19   0   1     3939.67     3429.31    225.40 o 
 -17   0   1     1983.99     1432.90    128.80 o 
 -15   0   1    28542.42    25432.68    810.37 o 
 -13   0   1    16596.47    15837.06    504.47 o 
 -11   0   1     3104.12     3649.34    166.37 o 
  -9   0   1     2341.37     1980.30    101.97 o 
  -7   0   1     1083.22      413.23     59.03 o 
  -5   0   1      112.49      -32.20     32.20 o 
  -3   0   1      878.10      649.37     91.23 o 
   3   0   1      430.47      364.93     21.47 o 
   5   0   1      132.64      -16.10     16.10 o 
   7   0   1      842.11      654.73     37.57 o 
   9   0   1     1809.88     1389.97     69.77 o 
  11   0   1    28860.33    24203.71    638.63 o 
  13   0   1    13210.97    11248.55    316.63 o 
  15   0   1     5067.19     4550.94    155.63 o 
  17   0   1     5909.09     6021.41    246.87 o 
  19   0   1    10067.29    11436.39    466.90 o 
  21   0   1    12726.41    12751.22    525.93 o 
  23   0   1    19724.01    22749.34    864.03 o 
  25   0   1     5419.96     6032.14    359.57 o 
  27   0   1      130.42      150.27    284.43 o 
  29   0   1     2187.07     1985.67    504.47 o 
 -28   1   1     1576.10     1180.67    332.73 o 
 -27   1   1       51.40       21.47    305.90 o 
 -26   1   1      934.11      735.23    322.00 o 
 -25   1   1      909.12      783.53    257.60 o 
 -24   1   1      413.29      316.63    230.77 o 
 -23   1   1    17069.38    16250.29    638.63 o 
 -22   1   1      151.44      316.63    171.73 o 
 -21   1   1    51423.28    51552.29   2296.94 o 
 -20   1   1      227.09      101.97    134.17 o 
 -19   1   1     7881.92     6778.11    273.70 o 
 -18   1   1     1285.06     1545.60    128.80 o 
 -17   1   1    35003.15    35758.16    906.97 o 
 -16   1   1      663.98      568.87     80.50 o 
 -15   1   1   298802.47   317154.44   8441.78 o 
 -14   1   1       26.70      -59.03     59.03 o 
 -13   1   1   314155.09   320691.06   9193.12 o 
 -12   1   1     1416.19     1529.50     64.40 o 
 -11   1   1    24076.00    22255.61    590.33 o 
 -10   1   1     2510.27     2677.97     85.87 o 
  -9   1   1   248881.53   263031.53   9788.82 o 
  -8   1   1     4729.41     4599.24    144.90 o 
  -6   1   1     2086.95     1202.14     53.67 o 
  -5   1   1   155877.31   157731.97   6144.84 o 
  -4   1   1      824.18      332.73     21.47 o 
  -3   1   1    89359.66    96686.03   4749.51 o 
  -2   1   1      650.55      531.30     21.47 o 
   0   1   1     1180.48      917.70     48.30 o 
   2   1   1      349.68      166.37     26.83 o 
   3   1   1    87795.43   106485.58   4110.87 o 
   4   1   1      111.04       48.30     16.10 o 
   5   1   1    17125.54    15423.83    397.13 o 
   6   1   1     2809.08     2109.10     59.03 o 
   7   1   1    39922.67    54085.36   1094.80 o 
   8   1   1    14728.64    11602.75    236.13 o 
   9   1   1     1049.46     1159.20     42.93 o 
  10   1   1    17541.65    14307.56    284.43 o 
  11   1   1    45695.94    46598.85    966.00 o 
  12   1   1    15664.42    14736.89    300.53 o 
  13   1   1    29857.49    32226.89    692.30 o 
  14   1   1     3369.33     3590.31    107.33 o 
  15   1   1     4072.08     4513.37    128.80 o 
  16   1   1     2972.62     2758.47    107.33 o 
  17   1   1     2769.52     3171.71    128.80 o 
  18   1   1     5887.52     6144.84    198.57 o 
  19   1   1    23511.82    25293.14    665.47 o 
  20   1   1     2197.54     2125.20    150.27 o 
  21   1   1    47240.28    43996.01   1400.70 o 
  22   1   1     3391.21     3719.11    193.20 o 
  23   1   1    33429.66    33708.09    933.80 o 
  24   1   1     4977.02     6160.94    252.23 o 
  25   1   1     2726.84     2318.40    187.83 o 
  26   1   1     2552.09     3069.74    220.03 o 
  27   1   1     5196.24     6311.21    348.83 o 
  28   1   1     1062.76     1363.14    257.60 o 
  29   1   1     9889.88    10073.25    627.90 o 
  30   1   1      515.53      606.43    332.73 o 
  31   1   1     1772.01     -150.27    338.10 o 
 -31   2   1      297.48      375.67    595.70 o 
 -30   2   1     1168.06      778.17    407.87 o 
 -29   2   1     1613.71     3048.27    413.23 o 
 -28   2   1        2.32      338.10    257.60 o 
 -27   2   1     2820.26     3466.87    311.27 o 
 -26   2   1      601.10      799.63    273.70 o 
 -25   2   1     1418.67     1577.80    220.03 o 
 -24   2   1      847.37      703.03    198.57 o 
 -23   2   1      648.71      413.23    187.83 o 
 -22   2   1       34.17      -16.10    166.37 o 
 -21   2   1     6243.50     7132.31    332.73 o 
 -20   2   1      611.17      225.40    182.47 o 
 -19   2   1     1775.09     2409.64    187.83 o 
 -18   2   1     4818.85     4781.71    236.13 o 
 -17   2   1     2225.75     2398.90    161.00 o 
 -16   2   1    14428.59    15477.49    499.10 o 
 -15   2   1    12123.96    11087.55    322.00 o 
 -14   2   1     7277.66     9515.12    268.33 o 
 -13   2   1     3717.30     3273.67    123.43 o 
 -12   2   1     3261.21     2275.47     96.60 o 
 -11   2   1      529.10      429.33     53.67 o 
 -10   2   1    86068.34    90417.76   2270.10 o 
  -9   2   1    18515.70    15343.33    397.13 o 
  -8   2   1   109377.19   122526.58   2817.50 o 
  -7   2   1    21339.51    16947.96    413.23 o 
  -6   2   1    74943.30    84278.28   2066.17 o 
  -5   2   1     4531.37     4046.47    112.70 o 
  -4   2   1    50979.85    53784.83   1481.20 o 
  -3   2   1      233.00      -16.10     16.10 o 
  -2   2   1     9427.59    11243.19    483.00 o 
  -1   2   1      195.12       -5.37     21.47 o 
   0   2   1    26772.86    30214.38   2307.67 o 
   1   2   1      907.52      762.07    118.07 o 
   3   2   1       31.05      -48.30     48.30 o 
   4   2   1    73836.45    79169.20   3456.14 o 
   5   2   1      818.85      837.20     53.67 o 
   6   2   1    46534.95    54192.69   1406.07 o 
   7   2   1    10773.69     9177.02    225.40 o 
   8   2   1   235096.97   256693.47   7100.11 o 
   9   2   1     7759.97     6611.74    161.00 o 
  10   2   1   164791.72   178914.23   4223.57 o 
  11   2   1     2791.63     2506.24     91.23 o 
  12   2   1   153346.80   160318.70   4110.87 o 
  13   2   1     3764.91     3429.31    107.33 o 
  14   2   1    70920.73    75750.62   1894.44 o 
  15   2   1     7888.68     7733.38    203.93 o 
  16   2   1    10377.89     9955.18    268.33 o 
  17   2   1    13156.46    14296.82    407.87 o 
  18   2   1     1280.65     1357.77    118.07 o 
  19   2   1     3287.17     3246.84    166.37 o 
  20   2   1       11.54       16.10    123.43 o 
  21   2   1       38.84      139.53    128.80 o 
  22   2   1     1898.71     1647.57    166.37 o 
  23   2   1       45.48       59.03    182.47 o 
  24   2   1     9272.63     9343.38    429.33 o 
  25   2   1      338.18      493.73    198.57 o 
  26   2   1    13151.56    13379.12    568.87 o 
  27   2   1     4577.18     5887.24    332.73 o 
  28   2   1     8017.31     7679.71    391.77 o 
  29   2   1     7640.26     9069.68    440.07 o 
  30   2   1     2150.56     2313.04    262.97 o 
  31   2   1     3311.55     3542.01    606.43 o 
  32   2   1       92.04     1025.04    515.20 o 
  33   2   1        9.49     -177.10    708.40 o 
 -32   3   1      204.44     -434.70    579.60 o 
 -31   3   1      551.56     1089.44    343.47 o 
 -30   3   1      147.20      322.00    332.73 o 
 -29   3   1     2410.45     2420.37    370.30 o 
 -28   3   1      181.47      676.20    322.00 o 
 -27   3   1     6165.35     6316.58    354.20 o 
 -26   3   1     2008.35     2849.70    246.87 o 
 -25   3   1     3567.76     3794.24    268.33 o 
 -24   3   1     4842.22     6584.91    343.47 o 
 -23   3   1     2749.12     2924.84    236.13 o 
 -22   3   1     2260.63     2710.17    214.67 o 
 -21   3   1    33558.82    30724.22   1116.27 o 
 -20   3   1      170.72      397.13    161.00 o 
 -19   3   1    27513.79    27552.51   1003.57 o 
 -18   3   1     3408.37     3853.27    220.03 o 
 -17   3   1     6338.71     6692.24    279.07 o 
 -16   3   1     9436.11    10234.25    397.13 o 
 -15   3   1   153039.98   160093.31   4636.81 o 
 -14   3   1    10935.14    10041.05    284.43 o 
 -13   3   1   144265.61   148082.69   4164.54 o 
 -12   3   1     1571.22     1674.40     85.87 o 
 -11   3   1     7486.54    10454.28    262.97 o 
 -10   3   1      477.73      268.33     48.30 o 
  -8   3   1      145.13      155.63     26.83 o 
  -6   3   1     4671.79     5200.31    144.90 o 
  -4   3   1     7841.78     7169.88    257.60 o 
  -3   3   1    11378.37    14956.93    579.60 o 
  -2   3   1      889.08      729.87     75.13 o 
  -1   3   1    23612.63    26157.18   1191.40 o 
   0   3   1      528.99      397.13     64.40 o 
   1   3   1    94959.45    67872.34   5253.98 o 
   4   3   1     1225.77      756.70     91.23 o 
   6   3   1      702.85      558.13     64.40 o 
   8   3   1    10201.99     9273.62    284.43 o 
   9   3   1   246996.84   253146.09   6826.41 o 
  10   3   1     3691.30     3627.87    150.27 o 
  11   3   1    90729.14    99911.40   2302.30 o 
  12   3   1       19.81        0.00     53.67 o 
  13   3   1    87831.45    93498.23   2361.34 o 
  14   3   1     8374.61     8704.75    268.33 o 
  15   3   1   100010.01   105723.52   3499.07 o 
  16   3   1    17693.58    17602.70    622.53 o 
  17   3   1    92156.49    93621.66   3434.67 o 
  18   3   1     9803.49    10330.85    477.63 o 
  19   3   1    23032.65    23522.14   1094.80 o 
  20   3   1     2971.43     3032.17    246.87 o 
  21   3   1       39.09      134.17    193.20 o 
  22   3   1     1063.24      987.47    187.83 o 
  23   3   1       72.07        5.37    182.47 o 
  24   3   1      128.37     -107.33    193.20 o 
  25   3   1     4012.04     4239.67    289.80 o 
  26   3   1        4.78      -48.30    209.30 o 
  27   3   1    19835.93    18096.43    783.53 o 
  28   3   1       41.17     -209.30    241.50 o 
  29   3   1    21181.77    20119.67    847.93 o 
  30   3   1       40.61      327.37    284.43 o 
  31   3   1     6387.66     5130.54    558.13 o 
 -30   4   1      344.78      939.17    418.60 o 
 -29   4   1       29.32      -16.10    316.63 o 
 -28   4   1     5357.88     5801.38    477.63 o 
 -27   4   1      680.29      520.57    316.63 o 
 -26   4   1    16344.95    16588.39    896.23 o 
 -25   4   1      594.77      799.63    230.77 o 
 -24   4   1    23084.70    22352.20    853.30 o 
 -23   4   1      198.64      214.67    198.57 o 
 -22   4   1    10058.11    12155.52    499.10 o 
 -21   4   1     1831.25     2318.40    214.67 o 
 -20   4   1       13.75      225.40    171.73 o 
 -19   4   1      121.27       91.23    161.00 o 
 -18   4   1     5020.12     4169.91    241.50 o 
 -17   4   1     3044.60     2651.14    187.83 o 
 -16   4   1    47552.95    58308.93   2146.67 o 
 -15   4   1    21764.72    23296.74    778.17 o 
 -14   4   1    54976.03    53908.26   1438.27 o 
 -13   4   1    15744.56    14178.76    348.83 o 
 -12   4   1    37955.09    43491.54   1051.87 o 
 -11   4   1      348.63      225.40     42.93 o 
 -10   4   1     1884.51     1524.14     75.13 o 
  -9   4   1     5332.63     5135.91    134.17 o 
  -8   4   1    19209.82    24482.78    606.43 o 
  -7   4   1      167.65       75.13     37.57 o 
  -6   4   1    39115.58    44580.98   1427.54 o 
  -5   4   1     1064.27     1014.30     75.13 o 
  -4   4   1    55682.92    54804.50   2076.90 o 
  -3   4   1    17673.72    18552.60    778.17 o 
  -2   4   1   179283.86   201583.08  12606.32 o 
   5   4   1      178.99      177.10    118.07 o 
   6   4   1   250097.11   260562.84  16185.89 o 
   7   4   1       13.23       37.57     80.50 o 
   8   4   1     7725.77     7899.75    300.53 o 
   9   4   1       34.85      -91.23     91.23 o 
  10   4   1      326.70      547.40     64.40 o 
  11   4   1     1201.56     1239.70     69.77 o 
  12   4   1     2028.26     2565.27    112.70 o 
  13   4   1      455.18      338.10     80.50 o 
  14   4   1    40212.30    37507.70   1110.90 o 
  15   4   1       93.75      118.07    123.43 o 
  16   4   1   122679.48   113086.59   3955.24 o 
  17   4   1     1716.93     1985.67    171.73 o 
  18   4   1   153040.67   147470.88   5865.78 o 
  19   4   1      105.42     -198.57    198.57 o 
  20   4   1   110120.21   117879.03   5050.04 o 
  21   4   1     3179.93     3681.54    311.27 o 
  22   4   1    48349.06    47945.88   2135.94 o 
  23   4   1     6505.88     7330.88    456.17 o 
  24   4   1     4859.55     4341.64    327.37 o 
  25   4   1     3050.97     3858.64    300.53 o 
  26   4   1      769.39     1180.67    246.87 o 
  27   4   1       89.59       59.03    236.13 o 
  28   4   1     1158.39     1137.74    262.97 o 
  29   4   1     1639.41     1932.00    332.73 o 
  30   4   1        3.02      676.20    429.33 o 
 -30   5   1      256.39      -96.60    407.87 o 
 -29   5   1     1834.24     1679.77    434.70 o 
 -28   5   1      286.75      391.77    381.03 o 
 -27   5   1      118.82      327.37    391.77 o 
 -26   5   1     4694.74     6558.08    579.60 o 
 -25   5   1      280.80      456.17    370.30 o 
 -24   5   1    10717.03    12488.26    703.03 o 
 -23   5   1     3051.39     3005.34    327.37 o 
 -22   5   1     8434.47     8946.25    456.17 o 
 -21   5   1    28924.07    30981.82   1202.14 o 
 -20   5   1      424.99      268.33    193.20 o 
 -19   5   1    39690.24    44656.11   1733.44 o 
 -18   5   1     2398.88     2254.00    187.83 o 
 -17   5   1       59.22      101.97    144.90 o 
 -16   5   1     5813.09     6504.41    284.43 o 
 -15   5   1    95800.58   105460.54   3139.51 o 
 -14   5   1       41.97      305.90    112.70 o 
 -13   5   1   174644.38   192550.95   5007.11 o 
 -12   5   1    12687.75    12096.49    316.63 o 
 -11   5   1    52741.21    51080.02   1228.97 o 
 -10   5   1    23667.90    21579.40    558.13 o 
  -9   5   1    38310.08    41473.67   1062.60 o 
  -8   5   1    12922.06    11232.45    343.47 o 
  -7   5   1    84647.16    96627.00   2994.60 o 
  -6   5   1      539.30      450.80     96.60 o 
  -5   5   1     1486.25     1985.67    161.00 o 
  -4   5   1     1365.32     2023.24    166.37 o 
  -3   5   1   338972.12   237110.47  23581.17 o 
   6   5   1     1010.96      928.43    177.10 o 
   7   5   1    13347.46    14425.62    955.27 o 
   8   5   1    15860.52    15579.46    713.77 o 
   9   5   1   152950.16   168111.12   6735.18 o 
  10   5   1    13887.03    14033.86    445.43 o 
  11   5   1   454640.75   472584.12  14334.39 o 
  12   5   1      343.49      295.17     69.77 o 
  13   5   1   201492.69   201599.17   5414.98 o 
  14   5   1     4491.69     4626.07    203.93 o 
  15   5   1    37428.99    34625.79   1180.67 o 
  16   5   1     9924.57    10905.08    423.97 o 
  17   5   1      251.04      118.07    144.90 o 
  18   5   1     5034.46     4958.81    295.17 o 
  19   5   1     3312.87     3547.37    252.23 o 
  20   5   1      450.86      745.97    220.03 o 
  21   5   1    33366.29    36096.26   1524.14 o 
  22   5   1       62.33      348.83    236.13 o 
  23   5   1    50613.00    50419.92   2066.17 o 
  24   5   1      680.94      633.27    262.97 o 
  25   5   1    16026.09    14683.22    660.10 o 
  26   5   1      926.27     1105.54    257.60 o 
  27   5   1      308.98     -128.80    375.67 o 
  28   5   1      667.50     1175.30    423.97 o 
  29   5   1      576.43      101.97    418.60 o 
 -29   6   1     1224.85     1626.10    456.17 o 
 -28   6   1       12.79      772.80    397.13 o 
 -27   6   1       60.85     -101.97    370.30 o 
 -26   6   1     2109.51     1808.57    407.87 o 
 -25   6   1       25.13       21.47    354.20 o 
 -24   6   1     3182.64     1974.94    483.00 o 
 -23   6   1      829.99      686.93    391.77 o 
 -22   6   1     1095.14     1550.97    391.77 o 
 -21   6   1     3015.82     3466.87    488.37 o 
 -20   6   1     3422.04     4057.21    397.13 o 
 -19   6   1     2772.87     2093.00    284.43 o 
 -18   6   1    18757.30    18617.00    826.47 o 
 -17   6   1      715.07      407.87    166.37 o 
 -16   6   1    23938.97    24853.08    923.07 o 
 -15   6   1        7.04       16.10    118.07 o 
 -14   6   1    30600.40    30531.02    998.20 o 
 -13   6   1      731.85      976.73    101.97 o 
 -12   6   1     2939.90     3402.47    128.80 o 
 -11   6   1     8359.61     9788.82    273.70 o 
 -10   6   1    20630.69    22266.34    590.33 o 
  -9   6   1    10269.56     9847.85    332.73 o 
  -8   6   1   187990.59   197858.61   6654.68 o 
  -7   6   1     3872.82     2833.60    220.03 o 
  -6   6   1   336868.59   330388.66  20956.87 o 
  -5   6   1      372.46     -182.47    182.47 o 
   8   6   1   215723.59   207422.02  15155.49 o 
   9   6   1     2787.02     2914.10    316.63 o 
  10   6   1   328040.19   337569.28  14677.86 o 
  11   6   1     6711.21     5865.78    230.77 o 
  12   6   1   301163.84   321651.72   9676.12 o 
  13   6   1     1236.23     1261.17    134.17 o 
  14   6   1   100651.43   101821.94   3783.51 o 
  15   6   1        2.72     -128.80    128.80 o 
  16   6   1     8417.50     9681.48    375.67 o 
  17   6   1     1434.60     1325.57    171.73 o 
  18   6   1     4003.11     3965.97    252.23 o 
  19   6   1      628.72      402.50    177.10 o 
  20   6   1     4401.38     4513.37    279.07 o 
  21   6   1     1168.01     1073.34    225.40 o 
  22   6   1      473.21      729.87    230.77 o 
  23   6   1     6659.32     7513.35    445.43 o 
  24   6   1    11741.03    10373.78    735.23 o 
  25   6   1     3917.78     4330.91    493.73 o 
  26   6   1    19556.62    18557.96   1175.30 o 
  27   6   1      175.47      692.30    364.93 o 
  28   6   1    12067.24    11398.82    740.60 o 
  29   6   1      902.62     1073.34    391.77 o 
 -28   7   1     1302.82     1411.44    391.77 o 
 -27   7   1    10835.97     9982.02    745.97 o 
 -26   7   1      105.27     -198.57    423.97 o 
 -25   7   1    22464.79    21955.07   1534.87 o 
 -24   7   1     1552.82     1508.04    434.70 o 
 -23   7   1     8380.55     8570.58    767.43 o 
 -22   7   1      721.26      649.37    381.03 o 
 -21   7   1      526.83      -42.93    354.20 o 
 -20   7   1     1673.79     1765.64    391.77 o 
 -19   7   1    10743.24     8570.58    713.77 o 
 -18   7   1    14169.29    15171.59   1078.70 o 
 -17   7   1    10310.53     9745.88    574.23 o 
 -16   7   1    17394.95    18944.37    896.23 o 
 -15   7   1     2552.55     2597.47    209.30 o 
 -14   7   1     4635.35     5092.98    220.03 o 
 -13   7   1    28861.39    28185.78    966.00 o 
 -12   7   1     3058.66     2967.77    134.17 o 
 -11   7   1    10822.26     8935.51    289.80 o 
 -10   7   1    11933.17     9858.58    348.83 o 
  -9   7   1    22284.31    21659.90    756.70 o 
  -8   7   1     2908.74     2806.77    220.03 o 
  -7   7   1    96689.13    95204.83   4969.54 o 
  -6   7   1     7200.23     6402.44    778.17 o 
   9   7   1       24.91      300.53    316.63 o 
  10   7   1    27517.04    27434.45   2323.77 o 
  11   7   1    22818.44    19502.50    992.83 o 
  12   7   1     9246.66     8790.62    397.13 o 
  13   7   1     1453.84     1266.54    144.90 o 
  14   7   1       18.32      -85.87    139.53 o 
  15   7   1    26059.82    24847.71    933.80 o 
  16   7   1      297.03      279.07    161.00 o 
  17   7   1    69974.80    73303.42   2865.80 o 
  18   7   1      196.80       64.40    198.57 o 
  19   7   1    33373.94    31792.19   1400.70 o 
  20   7   1       80.54       32.20    230.77 o 
  21   7   1     1882.33     1915.90    300.53 o 
  22   7   1     1201.45     1577.80    354.20 o 
  23   7   1     2649.69     2355.97    407.87 o 
  24   7   1     1649.10     2323.77    407.87 o 
  25   7   1     1528.60     1336.30    397.13 o 
  26   7   1     1379.17     1958.84    429.33 o 
  27   7   1      140.72       16.10    381.03 o 
  28   7   1      799.14     1169.94    413.23 o 
 -28   8   1     2964.62     3531.27    429.33 o 
 -27   8   1     3072.74     3815.71    488.37 o 
 -26   8   1     8767.70     9069.68    708.40 o 
 -25   8   1     4648.37     6295.11    547.40 o 
 -24   8   1     7978.22     7679.71    622.53 o 
 -23   8   1     2456.07     4051.84    456.17 o 
 -22   8   1     4980.86     5329.11    509.83 o 
 -21   8   1      449.42      418.60    316.63 o 
 -20   8   1     1011.77     1089.44    322.00 o 
 -19   8   1      188.49      547.40    305.90 o 
 -18   8   1     1870.08     1454.37    252.23 o 
 -17   8   1      523.66      327.37    225.40 o 
 -16   8   1    13372.21    12692.19    703.03 o 
 -15   8   1     1158.55     1717.34    236.13 o 
 -14   8   1    15921.44    13320.09    708.40 o 
 -13   8   1      329.53      193.20    166.37 o 
 -12   8   1      640.33      456.17    134.17 o 
 -11   8   1     5142.05     5162.74    246.87 o 
 -10   8   1     7663.73     8715.48    520.57 o 
  -9   8   1     4678.37     3971.34    359.57 o 
  -8   8   1    28818.72    19529.33   2060.80 o 
  12   8   1    34365.27    22078.50   1932.00 o 
  13   8   1      430.63      601.07    187.83 o 
  14   8   1      735.54      713.77    198.57 o 
  15   8   1     5593.11     4787.07    381.03 o 
  16   8   1    16209.36    16835.26    821.10 o 
  17   8   1    18347.88    21751.14   1127.00 o 
  18   8   1    38731.06    39337.73   1910.54 o 
  19   8   1    12406.81    11334.42    676.20 o 
  20   8   1    29280.93    31963.92   1615.37 o 
  21   8   1     1704.27     1561.70    300.53 o 
  22   8   1     3663.56     3515.17    364.93 o 
  23   8   1       72.60     -225.40    348.83 o 
  24   8   1     1785.87     1588.54    397.13 o 
  25   8   1      496.27      778.17    397.13 o 
  26   8   1     7838.75     9053.58    703.03 o 
  27   8   1        1.73       85.87    413.23 o 
 -27   9   1     3160.06     2822.87    445.43 o 
 -26   9   1     3491.33     5227.14    542.03 o 
 -25   9   1    12055.99    10996.32    783.53 o 
 -24   9   1     5303.81     6461.48    563.50 o 
 -23   9   1     5053.84     4143.07    466.90 o 
 -22   9   1     2319.28     2865.80    402.50 o 
 -21   9   1     5400.39     5817.48    558.13 o 
 -20   9   1      627.18      729.87    322.00 o 
 -19   9   1    40848.61    40378.87   1985.67 o 
 -18   9   1    11577.89    12928.32    708.40 o 
 -17   9   1    39523.34    39101.60   2592.10 o 
 -16   9   1    13142.57    11586.65    762.07 o 
 -15   9   1     2145.21     2431.10    327.37 o 
 -14   9   1      311.83      171.73    246.87 o 
 -13   9   1     2861.97     3552.74    295.17 o 
 -12   9   1     5955.76     6531.24    381.03 o 
 -11   9   1      194.25      220.03    214.67 o 
 -10   9   1    15247.49     1330.94    493.73 o 
  15   9   1     7861.54     1658.30    327.37 o 
  16   9   1    12966.43    11495.42    756.70 o 
  17   9   1    71171.84    63697.07   3509.81 o 
  18   9   1     6686.86     6069.71    504.47 o 
  19   9   1    46398.98    40040.77   2254.00 o 
  20   9   1     2083.54     2382.80    370.30 o 
  21   9   1     4518.75     3080.47    343.47 o 
  22   9   1     1001.71     1363.14    311.27 o 
  23   9   1     1113.70      509.83    381.03 o 
  24   9   1     1016.01     1175.30    397.13 o 
  25   9   1     2170.13     1470.47    418.60 o 
  26   9   1      593.65     -284.43    413.23 o 
 -26  10   1      563.34      595.70    381.03 o 
 -25  10   1      758.65      150.27    370.30 o 
 -24  10   1       97.41      171.73    338.10 o 
 -23  10   1      288.05      488.37    477.63 o 
 -22  10   1      208.88      257.60    456.17 o 
 -21  10   1        0.36      440.07    450.80 o 
 -20  10   1     1346.23     1502.67    472.27 o 
 -19  10   1       16.29      112.70    295.17 o 
 -18  10   1     3292.42     4137.71    418.60 o 
 -17  10   1       86.07      112.70    262.97 o 
 -16  10   1     3473.34     3965.97    391.77 o 
 -15  10   1      398.80     -241.50    241.50 o 
 -14  10   1     4194.72     2404.27    295.17 o 
 -13  10   1      400.67     -525.93    525.93 o 
  19  10   1      499.77     -273.70    381.03 o 
  20  10   1    25039.13    10803.12   1159.20 o 
  21  10   1      110.42     -262.97    445.43 o 
  22  10   1     7515.41     7577.75    740.60 o 
  23  10   1     3500.00     3933.77    606.43 o 
  24  10   1      129.94      338.10    515.20 o 
  25  10   1     5071.32     5940.91    745.97 o 
 -24  11   1     1914.16     2275.47    568.87 o 
 -23  11   1     9909.62    12402.39   1019.67 o 
 -22  11   1      872.20      112.70    483.00 o 
 -21  11   1       70.93      531.30    456.17 o 
 -20  11   1      242.47      633.27    445.43 o 
 -19  11   1    11741.54     6584.91    676.20 o 
 -18  11   1     2935.47       53.67    332.73 o 
 -22   0   2   214830.72   196914.06  13599.16 o 
 -20   0   2   205619.81   215021.23  13051.76 o 
 -18   0   2    45076.95    43051.47   1899.80 o 
 -16   0   2    69878.48    74730.96   2543.80 o 
 -14   0   2   332417.06   343370.66  14371.96 o 
 -12   0   2    43546.62    39530.93   1540.24 o 
 -10   0   2   115143.77   134816.27   5586.71 o 
   2   0   2   150791.05   114116.98  11618.85 o 
   4   0   2    30921.37    32409.36    837.20 o 
   6   0   2    98634.08   116167.06   2806.77 o 
   8   0   2   222422.94   235715.14   7422.11 o 
  10   0   2   182753.94   212965.80   5323.74 o 
  12   0   2    82123.44    83806.01   2162.77 o 
  14   0   2     6934.39     8425.68    252.23 o 
  16   0   2      186.96      246.87    112.70 o 
  18   0   2    81484.32    77226.46   2425.74 o 
  20   0   2   181846.53   179617.27   6236.08 o 
  22   0   2   192981.41   188118.09   7400.65 o 
  24   0   2    78342.91    79555.60   2763.84 o 
  26   0   2     3016.49     3198.54    279.07 o 
  28   0   2     3171.16     3488.34    305.90 o 
  30   0   2     1376.56      627.90    472.27 o 
 -26   1   2       14.23      477.63    305.90 o 
 -25   1   2    11055.78    12869.29    799.63 o 
 -24   1   2     6379.47     5908.71    429.33 o 
 -23   1   2     9127.26     9922.98    606.43 o 
 -22   1   2    24592.17    25352.18   1191.40 o 
 -21   1   2     2767.70     2822.87    273.70 o 
 -20   1   2    18206.21    19523.96    982.10 o 
 -19   1   2     7439.51     7647.51    375.67 o 
 -18   1   2      441.87      504.47    134.17 o 
 -17   1   2    30810.32    34502.36   1293.37 o 
 -16   1   2     7951.26     6949.84    246.87 o 
 -15   1   2    27019.11    28384.35    847.93 o 
 -14   1   2    14990.12    13202.02    386.40 o 
 -13   1   2    50357.87    54944.03   1604.64 o 
 -12   1   2      515.32      584.97     64.40 o 
 -11   1   2    28091.75    26656.28    745.97 o 
 -10   1   2     4767.27     4770.97    155.63 o 
  -9   1   2     9734.95    12922.96    381.03 o 
  -8   1   2    18165.74    16223.46    504.47 o 
  -7   1   2      344.54      440.07     59.03 o 
  -6   1   2     8258.65     4406.04    166.37 o 
  -5   1   2   137464.12   136324.30   5635.01 o 
  -4   1   2        1.26      -32.20     32.20 o 
  -3   1   2     9340.38    11930.12    483.00 o 
  -2   1   2        5.40      -16.10     16.10 o 
  -1   1   2    21346.46    22287.80    772.80 o 
   0   1   2     1548.48      729.87     26.83 o 
   1   1   2    19591.40    21343.27    670.83 o 
   2   1   2      381.92      289.80     16.10 o 
   3   1   2     6590.25     8189.55    193.20 o 
   4   1   2      497.56      118.07     16.10 o 
   5   1   2      356.49      423.97     26.83 o 
   6   1   2      129.80        5.37     10.73 o 
   7   1   2    98649.76   121410.30   2318.40 o 
   8   1   2     3405.00     2978.51     69.77 o 
   9   1   2   141286.53   141959.30   2753.10 o 
  10   1   2     2607.76     2645.77     69.77 o 
  11   1   2   213150.77   206531.14   4025.01 o 
  12   1   2      668.41      488.37     48.30 o 
  13   1   2   123447.70   118211.76   2237.90 o 
  14   1   2     3539.91     3756.67     96.60 o 
  15   1   2    61847.38    61786.54   1175.30 o 
  16   1   2     3205.16     3026.81    112.70 o 
  17   1   2    40409.14    42970.97    987.47 o 
  18   1   2      321.52      209.30     96.60 o 
  19   1   2    12043.59    15005.23    445.43 o 
  20   1   2    13601.52    15568.73    429.33 o 
  21   1   2     4695.42     4583.14    198.57 o 
  22   1   2    21197.98    24010.51    670.83 o 
  23   1   2    15923.70    16518.63    493.73 o 
  24   1   2     8405.30    10137.65    332.73 o 
  25   1   2    17300.88    16813.79    520.57 o 
  26   1   2        3.30      171.73    150.27 o 
  27   1   2    11924.61    11275.39    413.23 o 
  28   1   2     3599.03     4212.84    284.43 o 
  29   1   2     7020.77     7282.58    423.97 o 
  30   1   2     2657.36     3767.41    327.37 o 
  31   1   2     2844.17     3273.67    579.60 o 
  32   1   2       43.79     -230.77    466.90 o 
 -29   2   2     3932.39     3445.41    622.53 o 
 -28   2   2    28286.96    28244.81   1599.27 o 
 -27   2   2     2495.62     3531.27    343.47 o 
 -26   2   2    20109.93    21600.87   1030.40 o 
 -25   2   2     1317.36     1883.70    300.53 o 
 -24   2   2      142.05      101.97    220.03 o 
 -23   2   2      931.55      901.60    220.03 o 
 -22   2   2    30360.33    28480.95   1110.90 o 
 -21   2   2      812.26     1255.80    198.57 o 
 -20   2   2    42349.64    46437.84   1749.54 o 
 -19   2   2     1926.13     1985.67    171.73 o 
 -18   2   2    20115.62    23870.97    831.83 o 
 -17   2   2     5583.31     5441.81    246.87 o 
 -16   2   2   279660.38   290412.28   8656.45 o 
 -15   2   2     7030.26     6885.44    193.20 o 
 -14   2   2   491048.22   506785.94  16615.23 o 
 -13   2   2     5687.49     5597.44    161.00 o 
 -12   2   2   167823.41   180153.94   4534.84 o 
 -11   2   2     1000.78      719.13     59.03 o 
 -10   2   2     6283.88     7722.65    225.40 o 
  -9   2   2     1145.26      874.77     48.30 o 
  -7   2   2     7895.11     7218.18    209.30 o 
  -5   2   2     9144.77     7320.15    187.83 o 
  -4   2   2     3645.99     3418.57     96.60 o 
  -3   2   2      481.19      107.33     21.47 o 
  -2   2   2    20878.33    22996.21    799.63 o 
  -1   2   2      811.43      311.27     21.47 o 
   1   2   2     1821.36      574.23     59.03 o 
   2   2   2    10796.75    10132.28    558.13 o 
   3   2   2     1320.30     1030.40     75.13 o 
   4   2   2   134530.23   147808.98   4685.11 o 
   5   2   2      210.72      289.80     32.20 o 
   6   2   2    68729.46    61099.60   1502.67 o 
   7   2   2    15679.40    15364.79    348.83 o 
   8   2   2     1995.63     1658.30     59.03 o 
   9   2   2    13882.59    12896.12    311.27 o 
  10   2   2    36840.44    41479.04    890.87 o 
  11   2   2     6503.13     5286.18    128.80 o 
  12   2   2   117967.11   125376.27   2715.54 o 
  13   2   2     5617.36     4991.01    128.80 o 
  14   2   2   264271.66   278798.81   6005.31 o 
  15   2   2     1818.99     1862.24     91.23 o 
  16   2   2   217897.39   228792.12   5388.14 o 
  17   2   2     1029.76      692.30    107.33 o 
  18   2   2    51977.86    53280.36   1406.07 o 
  19   2   2     1938.34     2050.07    155.63 o 
  20   2   2     5746.73     6434.64    246.87 o 
  21   2   2     1071.68     1363.14    150.27 o 
  22   2   2    12207.33    12262.85    391.77 o 
  23   2   2     1983.65     2157.40    161.00 o 
  24   2   2      148.83      112.70    144.90 o 
  25   2   2     2392.54     2651.14    236.13 o 
  26   2   2    18312.47    17833.46    708.40 o 
  27   2   2     2576.95     3107.31    262.97 o 
  28   2   2    32058.00    31239.42   1239.70 o 
  29   2   2     2131.79     2538.44    311.27 o 
  30   2   2    16987.41    14640.29    676.20 o 
  31   2   2     1242.92     1475.84    370.30 o 
  32   2   2     2228.81     1803.20    536.67 o 
 -31   3   2      139.56     1191.40   1003.57 o 
 -30   3   2     6704.04     9649.28   1110.90 o 
 -29   3   2      100.20      -69.77    348.83 o 
 -28   3   2    11127.60    15048.16    853.30 o 
 -27   3   2     2111.37     1508.04    332.73 o 
 -26   3   2     7892.55     9423.88    547.40 o 
 -25   3   2    10774.81     9858.58    509.83 o 
 -24   3   2     1133.18     1293.37    203.93 o 
 -23   3   2    24818.07    25781.51    955.27 o 
 -22   3   2      583.02      407.87    177.10 o 
 -21   3   2    19539.89    18525.77    740.60 o 
 -20   3   2      884.18      890.87    171.73 o 
 -19   3   2    10403.42    11624.22    423.97 o 
 -18   3   2     7089.64     8495.45    348.83 o 
 -17   3   2     1517.80     2683.34    177.10 o 
 -16   3   2    31065.35    29049.81    906.97 o 
 -15   3   2     7379.69     8302.25    257.60 o 
 -14   3   2    40255.52    38232.20    992.83 o 
 -13   3   2    60829.70    71419.73   1636.84 o 
 -12   3   2     6144.98     5736.98    161.00 o 
 -11   3   2     3600.65     3155.61    118.07 o 
 -10   3   2     2637.71     2737.00     96.60 o 
  -9   3   2     8752.21     9804.92    257.60 o 
  -8   3   2     5802.86     5345.21    155.63 o 
  -7   3   2   112167.13   115802.13   2935.57 o 
  -6   3   2       99.07       53.67     32.20 o 
  -5   3   2   230239.89   242981.61  10760.18 o 
  -4   3   2     2825.85     2280.84     75.13 o 
  -3   3   2    52715.40    59924.30   1980.30 o 
  -2   3   2     3358.73     3252.21    128.80 o 
  -1   3   2     1745.24     1438.27     85.87 o 
   0   3   2       41.55      -42.93     42.93 o 
   1   3   2   180605.50   193119.83  10336.22 o 
   2   3   2       10.82      -32.20     53.67 o 
   3   3   2   296205.81   251922.50  27745.71 o 
   4   3   2     4931.18     4234.31    177.10 o 
   5   3   2   233226.36   233611.39   8200.28 o 
   6   3   2     2449.55     1754.90     80.50 o 
   7   3   2    48257.00    45573.81   1459.74 o 
   8   3   2      211.95      150.27     53.67 o 
   9   3   2      180.22      220.03     53.67 o 
  10   3   2       13.87      220.03     53.67 o 
  11   3   2    14658.29    11865.72    295.17 o 
  12   3   2     5082.37     4738.77    139.53 o 
  13   3   2    18117.70    17651.00    413.23 o 
  14   3   2    28751.60    27219.78    644.00 o 
  15   3   2     3033.97     3311.24    134.17 o 
  16   3   2    32335.01    30241.22    869.40 o 
  17   3   2    37451.36    38908.40   1153.84 o 
  18   3   2    16207.75    17447.06    536.67 o 
  19   3   2    43009.32    40223.23   1304.10 o 
  20   3   2       12.11      128.80    144.90 o 
  21   3   2    29775.85    25164.34   1153.84 o 
  22   3   2      920.19     1148.47    279.07 o 
  23   3   2    13671.43    14554.42    686.93 o 
  24   3   2        1.17      144.90    214.67 o 
  25   3   2     1146.38      708.40    241.50 o 
  26   3   2     3608.05     4239.67    311.27 o 
  27   3   2      214.54      552.77    252.23 o 
  28   3   2    10789.60    13126.89    611.80 o 
  29   3   2      235.82      397.13    262.97 o 
  30   3   2     8433.82    12788.79    606.43 o 
  31   3   2        0.11      488.37    343.47 o 
  32   3   2     1814.74     2221.80    397.13 o 
 -30   4   2      665.40      858.67    407.87 o 
 -29   4   2      789.16     1583.17    407.87 o 
 -28   4   2     5972.09     5903.34    558.13 o 
 -27   4   2     3803.74     4604.61    499.10 o 
 -26   4   2     3144.88     3547.37    386.40 o 
 -25   4   2    14223.65    18482.83    998.20 o 
 -24   4   2     6050.37     6643.94    429.33 o 
 -23   4   2    21641.24    25019.44    976.73 o 
 -22   4   2    57094.18    61545.04   2141.30 o 
 -21   4   2    11237.98    13008.82    531.30 o 
 -20   4   2    73282.53    78916.97   2758.47 o 
 -19   4   2     1847.69     1942.74    198.57 o 
 -18   4   2     3333.27     3472.24    214.67 o 
 -17   4   2       97.00       42.93    128.80 o 
 -16   4   2    58686.33    62065.61   1894.44 o 
 -15   4   2      480.17      370.30    118.07 o 
 -14   4   2   198245.17   210051.69   5382.78 o 
 -13   4   2     3081.83     3547.37    128.80 o 
 -12   4   2    36098.87    37577.46    966.00 o 
 -11   4   2     4484.35     4175.27    123.43 o 
 -10   4   2   118436.38   139705.30   3026.81 o 
  -9   4   2       35.43      -26.83     26.83 o 
  -8   4   2   241152.19   252083.50   6590.28 o 
  -7   4   2     1546.10     1239.70     53.67 o 
  -6   4   2   235590.31   248884.95   7572.38 o 
  -5   4   2     8068.62     7540.18    203.93 o 
  -4   4   2     4803.41     5211.04    177.10 o 
  -3   4   2       25.40      -53.67     53.67 o 
  -2   4   2   261761.59   320090.00  35543.49 o 
  -1   4   2     8968.42     5978.48    284.43 o 
   0   4   2    88856.76    94319.33   4636.81 o 
   1   4   2    25810.16    23162.57   1062.60 o 
   2   4   2     9267.54    10642.12    499.10 o 
   3   4   2    14200.28    11345.15    638.63 o 
   4   4   2    31735.63    18751.16   2076.90 o 
   6   4   2     2311.23     2527.70    241.50 o 
   7   4   2      272.91      289.80     96.60 o 
   8   4   2    43112.49    39504.10   1711.97 o 
   9   4   2     5122.79     5372.04    220.03 o 
  10   4   2    90177.92    88362.32   2726.27 o 
  11   4   2      151.44       85.87     64.40 o 
  12   4   2     2990.16     3386.37    134.17 o 
  13   4   2     7995.42     8688.65    284.43 o 
  14   4   2    38472.59    39810.00   1175.30 o 
  15   4   2    12835.71    11157.32    413.23 o 
  16   4   2    37326.68    39375.30   1282.64 o 
  17   4   2    11249.81    11227.09    525.93 o 
  18   4   2     2595.74     3311.24    252.23 o 
  19   4   2     7979.71     9042.85    450.80 o 
  20   4   2    26832.57    26404.04   1186.04 o 
  21   4   2     8032.36     9032.12    509.83 o 
  22   4   2    40975.84    38430.77   1754.90 o 
  23   4   2    10425.17    11371.99    606.43 o 
  24   4   2    10554.25     9563.42    542.03 o 
  25   4   2     4747.63     5790.64    354.20 o 
  26   4   2      954.27     1416.80    252.23 o 
  27   4   2     1028.21      788.90    252.23 o 
  28   4   2     8568.40     8377.38    429.33 o 
  29   4   2      237.18      -75.13    252.23 o 
  30   4   2     3714.90     3601.04    456.17 o 
 -30   5   2     1475.15     1529.50    445.43 o 
 -29   5   2      497.31      590.33    397.13 o 
 -28   5   2      359.37      279.07    386.40 o 
 -27   5   2      415.89      -59.03    370.30 o 
 -26   5   2     1388.06     1561.70    386.40 o 
 -25   5   2     6386.02     5951.64    542.03 o 
 -24   5   2     9221.05    13663.56    874.77 o 
 -23   5   2    17135.56    16529.36    890.87 o 
 -22   5   2    16864.76    20747.57   1084.07 o 
 -21   5   2    17218.17    20023.07   1019.67 o 
 -20   5   2     9912.02     9584.88    520.57 o 
 -19   5   2     7935.69     8393.48    391.77 o 
 -18   5   2      446.52      949.90    150.27 o 
 -17   5   2      768.03      810.37    144.90 o 
 -16   5   2     2307.51     2490.14    177.10 o 
 -15   5   2    45148.31    46647.15   1438.27 o 
 -14   5   2     1661.11     1926.64    134.17 o 
 -13   5   2    87616.72    82802.45   2098.37 o 
 -12   5   2     2703.97     2957.04    101.97 o 
 -11   5   2    52435.85    51702.56   1110.90 o 
 -10   5   2     9518.88     8951.62    214.67 o 
  -9   5   2     1461.96     1846.14     80.50 o 
  -8   5   2     3828.53     3107.31    107.33 o 
  -7   5   2   133677.50   146971.78   3767.41 o 
  -6   5   2      805.56      370.30     53.67 o 
  -5   5   2   252613.72   250516.42   8473.98 o 
  -4   5   2     6797.62     8393.48    359.57 o 
  -3   5   2   104778.23   123353.04   5382.78 o 
  -2   5   2     6288.62     6552.71    305.90 o 
  -1   5   2     2329.74     3901.57    225.40 o 
   0   5   2     1359.30      949.90    112.70 o 
   1   5   2   113862.98   109651.91   6778.11 o 
   8   5   2     5489.69     4416.77    381.03 o 
   9   5   2    20385.63    19008.77    858.67 o 
  10   5   2    13713.72    13218.12    542.03 o 
  11   5   2    96013.62    97560.80   3101.94 o 
  12   5   2    11519.66    11307.59    348.83 o 
  13   5   2    56008.62    53017.39   1524.14 o 
  14   5   2      217.86       85.87    118.07 o 
  15   5   2     5236.74     5500.84    246.87 o 
  16   5   2      308.40      139.53    134.17 o 
  17   5   2    17252.25    17634.90    686.93 o 
  18   5   2       13.46      246.87    166.37 o 
  19   5   2    48304.64    45772.38   1889.07 o 
  20   5   2     6065.40     5618.91    327.37 o 
  21   5   2    35666.80    38135.60   1615.37 o 
  22   5   2    21760.39    24348.61   1073.34 o 
  23   5   2    11191.26     9520.48    509.83 o 
  24   5   2    16684.13    19448.83    896.23 o 
  25   5   2      129.17      370.30    241.50 o 
  26   5   2     3115.35     3021.44    273.70 o 
  27   5   2     1291.88     1379.24    246.87 o 
  28   5   2        3.77     -268.33    268.33 o 
  29   5   2     1416.64     1395.34    418.60 o 
 -29   6   2     5424.87     8892.58    686.93 o 
 -28   6   2      388.18       69.77    391.77 o 
 -27   6   2      916.10     1014.30    386.40 o 
 -26   6   2     1609.80     1400.70    402.50 o 
 -25   6   2      123.78     -177.10    375.67 o 
 -24   6   2      980.29      756.70    660.10 o 
 -23   6   2      747.93      284.43    584.97 o 
 -22   6   2    18997.54    16845.99   1196.77 o 
 -21   6   2      139.51      853.30    375.67 o 
 -20   6   2    29162.99    27606.18   1803.20 o 
 -19   6   2     4946.02     4878.31    488.37 o 
 -18   6   2     9213.52    10207.42    756.70 o 
 -17   6   2     6847.72     6343.41    466.90 o 
 -16   6   2     4576.65     4148.44    268.33 o 
 -15   6   2     2354.34     2533.07    177.10 o 
 -14   6   2    32745.06    33316.32   1148.47 o 
 -13   6   2      145.13      236.13     64.40 o 
 -12   6   2     5913.91     9359.48    246.87 o 
 -11   6   2     6464.91     6815.68    198.57 o 
 -10   6   2    39503.72    46781.31   1110.90 o 
  -9   6   2     1717.26     1121.64     69.77 o 
  -8   6   2    74528.85    71618.29   1948.10 o 
  -7   6   2      161.06      209.30     75.13 o 
  -6   6   2    18409.03    24128.57    885.50 o 
  -5   6   2     1886.51     1132.37    150.27 o 
  -4   6   2    85264.95    85952.68   4631.44 o 
  -3   6   2       61.06      418.60    123.43 o 
  -2   6   2   164376.02   196264.70  14833.49 o 
   9   6   2     9881.55     3525.91    440.07 o 
  10   6   2   160510.36   156401.02   9638.55 o 
  11   6   2     6238.64     5908.71    279.07 o 
  12   6   2    71676.99    73078.02   2774.57 o 
  13   6   2     1935.74     1851.50    177.10 o 
  14   6   2     1634.86     1953.47    171.73 o 
  15   6   2      991.62     1100.17    161.00 o 
  16   6   2     1809.26     1980.30    171.73 o 
  17   6   2      641.03      762.07    182.47 o 
  18   6   2      396.68      611.80    187.83 o 
  19   6   2      927.46     1078.70    203.93 o 
  20   6   2    13629.17    14291.46    595.70 o 
  21   6   2      733.92     1025.04    209.30 o 
  22   6   2    31516.18    28706.35   1105.54 o 
  23   6   2      840.15      896.23    257.60 o 
  24   6   2    16053.40    13625.99    644.00 o 
  25   6   2     1237.39     1127.00    295.17 o 
  26   6   2      977.05       59.03    391.77 o 
  27   6   2     2209.31     2318.40    445.43 o 
  28   6   2      114.70     -220.03    375.67 o 
 -29   7   2     6494.57     6719.08    611.80 o 
 -28   7   2     1460.13     1400.70    418.60 o 
 -27   7   2     3665.35     4073.31    483.00 o 
 -26   7   2     1276.15      912.33    391.77 o 
 -25   7   2     1040.57     1636.84    434.70 o 
 -24   7   2      150.84     -107.33    402.50 o 
 -23   7   2       78.65     -386.40    386.40 o 
 -22   7   2       21.20      -80.50    364.93 o 
 -21   7   2     2011.29     2543.80    407.87 o 
 -20   7   2      229.00      354.20    370.30 o 
 -19   7   2        5.76      214.67    311.27 o 
 -18   7   2     2432.59     3327.34    402.50 o 
 -17   7   2    13960.80    12101.85    880.13 o 
 -16   7   2     1662.86     1604.64    359.57 o 
 -15   7   2    59524.98    60847.37   2887.27 o 
 -14   7   2        7.43     -139.53    139.53 o 
 -13   7   2   106179.98   109190.38   3456.14 o 
 -12   7   2     8174.26     7073.28    236.13 o 
 -11   7   2    64176.04    64480.61   1749.54 o 
 -10   7   2    17935.33    16781.60    456.17 o 
  -9   7   2       36.11      327.37     85.87 o 
  -8   7   2    18831.84    19856.70    660.10 o 
  -7   7   2    67030.55    63493.14   2538.44 o 
  -6   7   2     4119.54     3402.47    230.77 o 
  -5   7   2   133164.91   131692.84   7931.95 o 
  -4   7   2        7.66      -37.57    155.63 o 
  12   7   2     4092.71     3472.24    429.33 o 
  13   7   2   203539.70   218160.73   9450.72 o 
  14   7   2     1120.61     1250.44    177.10 o 
  15   7   2    73806.16    75272.99   2838.97 o 
  16   7   2     8411.07     7711.91    402.50 o 
  17   7   2     4058.19     3187.81    262.97 o 
  18   7   2    11239.64    13513.29    686.93 o 
  19   7   2     1442.98     1846.14    252.23 o 
  20   7   2     2952.46     3305.87    279.07 o 
  21   7   2     1436.72     1545.60    252.23 o 
  22   7   2       12.81      166.37    262.97 o 
  23   7   2     2220.94     1711.97    397.13 o 
  24   7   2      136.22      445.43    364.93 o 
  25   7   2    14220.35    15912.19   1030.40 o 
  26   7   2      117.94      772.80    397.13 o 
  27   7   2    17275.53    17017.73   1089.44 o 
  28   7   2     1310.66     1642.20    450.80 o 
 -28   8   2     8623.64     7760.21    579.60 o 
 -27   8   2      712.73      998.20    364.93 o 
 -26   8   2    22316.74    22255.61   1363.14 o 
 -25   8   2     3744.77     4797.81    483.00 o 
 -24   8   2    20569.32    21729.67   1288.00 o 
 -23   8   2     2901.19     2704.80    413.23 o 
 -22   8   2     5567.28     6058.98    542.03 o 
 -21   8   2      114.08      123.43    322.00 o 
 -20   8   2      223.87      928.43    311.27 o 
 -19   8   2     5316.39     6504.41    509.83 o 
 -18   8   2     2456.67     2506.24    332.73 o 
 -17   8   2    15369.08    17189.46   1051.87 o 
 -16   8   2    14600.03    13990.92    842.57 o 
 -15   8   2     6284.51     5345.21    370.30 o 
 -14   8   2    20695.21    20597.30    837.20 o 
 -13   8   2        0.32       26.83    139.53 o 
 -12   8   2      161.16      445.43    123.43 o 
 -11   8   2     1496.18     1652.94    144.90 o 
 -10   8   2    22501.32    23157.21    831.83 o 
  -9   8   2      119.32      284.43    134.17 o 
  -8   8   2    31960.09    31974.65   1325.57 o 
  -7   8   2    18753.26    18568.70   1239.70 o 
  -6   8   2     2653.03     2076.90    434.70 o 
  14   8   2    20814.99     8753.05    933.80 o 
  15   8   2      319.42      885.50    209.30 o 
  16   8   2    79315.20    69450.15   3386.37 o 
  17   8   2       28.11      177.10    214.67 o 
  18   8   2    75233.16    60503.90   3193.17 o 
  19   8   2        2.69     -262.97    262.97 o 
  20   8   2    24202.53    21021.27   1245.07 o 
  21   8   2      707.42     1100.17    295.17 o 
  22   8   2     5318.22     5393.51    440.07 o 
  23   8   2     1344.50     1228.97    316.63 o 
  24   8   2     4426.21     4126.97    483.00 o 
  25   8   2     1400.07     1948.10    418.60 o 
  26   8   2     6720.84     7781.68    660.10 o 
  27   8   2      277.97      252.23    413.23 o 
 -27   9   2     4307.33     3273.67    461.53 o 
 -26   9   2      414.61      252.23    375.67 o 
 -25   9   2     7154.14     6815.68    590.33 o 
 -24   9   2      648.47      826.47    364.93 o 
 -23   9   2    11816.94    10234.25    745.97 o 
 -22   9   2      679.39      456.17    332.73 o 
 -21   9   2    20332.14    22797.64   1502.67 o 
 -20   9   2     2130.17     3112.67    391.77 o 
 -19   9   2    21445.57    21777.97   1234.34 o 
 -18   9   2     6292.69     7320.15    563.50 o 
 -17   9   2     8007.01     7679.71    477.63 o 
 -16   9   2     6529.02     6853.25    525.93 o 
 -15   9   2       53.62     -246.87    246.87 o 
 -14   9   2     4032.69     4545.57    407.87 o 
 -13   9   2     3443.69     3321.97    262.97 o 
 -12   9   2      218.06      144.90    166.37 o 
 -11   9   2     1918.28     1765.64    166.37 o 
 -10   9   2      346.67      697.67    161.00 o 
  -9   9   2      364.14      912.33    214.67 o 
  18   9   2     8115.12     4137.71    563.50 o 
  19   9   2    67611.71    45697.25   3375.64 o 
  20   9   2     2600.28     3568.84    440.07 o 
  21   9   2    40549.21    39015.73   2194.97 o 
  22   9   2        5.20      332.73    332.73 o 
  23   9   2    11144.91     9423.88    729.87 o 
  24   9   2      465.72      220.03    370.30 o 
  25   9   2     1567.97      917.70    407.87 o 
  26   9   2      623.48      456.17    423.97 o 
 -26  10   2      917.51      982.10    391.77 o 
 -25  10   2     6204.50     6284.38    563.50 o 
 -24  10   2      643.30      456.17    375.67 o 
 -23  10   2     6448.06     6939.11    574.23 o 
 -22  10   2     1916.18     1642.20    354.20 o 
 -21  10   2      660.10      300.53    466.90 o 
 -20  10   2    13996.38    15498.96   1191.40 o 
 -19  10   2     1214.07     1518.77    456.17 o 
 -18  10   2    19123.95    21643.80   1550.97 o 
 -17  10   2     3337.57     3751.31    381.03 o 
 -16  10   2     9857.34     9649.28    670.83 o 
 -15  10   2      175.20      719.13    273.70 o 
 -14  10   2     7829.43     7067.91    466.90 o 
 -13  10   2    18347.12    20887.10   1073.34 o 
 -12  10   2    19437.26    14162.66   1169.94 o 
 -11  10   2    39341.98    18767.27   1572.44 o 
  24  10   2     4829.92     -670.83    670.83 o 
  25  10   2     2011.27     -509.83    767.43 o 
 -24  11   2      357.89      397.13    483.00 o 
 -23  11   2     5622.37     6402.44    703.03 o 
 -22  11   2      691.31     1137.74    488.37 o 
 -21  11   2     2580.37     2865.80    552.77 o 
 -20  11   2      612.71      638.63    472.27 o 
 -19  11   2      739.54     1223.60    477.63 o 
 -18  11   2      575.12      676.20    423.97 o 
 -17  11   2      711.45      488.37    440.07 o 
 -16  11   2     1310.79       16.10    225.40 o 
 -15  11   2     3118.87      542.03    262.97 o 
 -14  11   2     7233.50      101.97    246.87 o 
 -23  12   2        0.95      -21.47    440.07 o 
 -22  12   2     6302.25     1679.77    429.33 o 
 -21  12   2     2613.16     -118.07    423.97 o 
 -20  12   2      612.00     -649.37    649.37 o 
 -17   0   3     4077.03      703.03    359.57 o 
 -15   0   3      373.75      386.40    193.20 o 
 -13   0   3      648.16      246.87    144.90 o 
 -11   0   3    12820.96     9574.15   1186.04 o 
   1   0   3      186.79       -5.37     69.77 o 
   3   0   3     2568.41     2017.87     91.23 o 
   5   0   3      510.26      -10.73     10.73 o 
   7   0   3    20326.09    18922.90    445.43 o 
   9   0   3    12118.88    11763.75    284.43 o 
  11   0   3     2904.33     2618.94     96.60 o 
  13   0   3     4162.66     3847.91    128.80 o 
  15   0   3    16144.03    14189.49    461.53 o 
  17   0   3      921.25      713.77    134.17 o 
  19   0   3    11348.85    12880.02    558.13 o 
  21   0   3    33143.77    37368.16   1373.87 o 
  23   0   3    31898.04    37105.20   1330.94 o 
  25   0   3     8931.53    10368.42    466.90 o 
  27   0   3      112.55      177.10    220.03 o 
  29   0   3      309.37      214.67    257.60 o 
  31   0   3       57.91      139.53    450.80 o 
 -24   1   3     9016.45     7540.18    810.37 o 
 -23   1   3    91229.03    90095.76   4738.77 o 
 -22   1   3     6533.56     7293.31    429.33 o 
 -21   1   3   183889.78   197268.28   8404.21 o 
 -20   1   3     5047.30     3858.64    300.53 o 
 -19   1   3    68841.98    65784.71   2597.47 o 
 -18   1   3    14142.90    13159.09    552.77 o 
 -17   1   3     7195.29     7964.15    343.47 o 
 -16   1   3     8944.37     7744.11    284.43 o 
 -15   1   3   124847.74   134596.23   4733.41 o 
 -14   1   3     4310.35     4239.67    187.83 o 
 -13   1   3    64662.61    66031.58   2409.64 o 
 -12   1   3     7361.26     6622.48    252.23 o 
 -11   1   3    10938.02    12187.72    499.10 o 
 -10   1   3     8200.54     8157.35    327.37 o 
  -9   1   3   164358.70   175731.80   7341.61 o 
  -8   1   3     8341.93     6740.54    279.07 o 
  -7   1   3    91860.16   105106.34   3842.54 o 
  -6   1   3     5321.71     5017.84    209.30 o 
  -5   1   3    86627.28    90541.19   3542.01 o 
  -4   1   3      168.93      166.37     37.57 o 
  -3   1   3      663.68      547.40     53.67 o 
  -2   1   3      152.21      -42.93     42.93 o 
  -1   1   3    35376.73    32323.49   1465.10 o 
   0   1   3     2073.13     1191.40     64.40 o 
   1   1   3    69567.50    72922.39   2388.17 o 
   2   1   3       28.63      -21.47     21.47 o 
   3   1   3     9013.92     8135.88    209.30 o 
   4   1   3       13.86      -10.73     10.73 o 
   5   1   3    20769.23    21799.44    423.97 o 
   6   1   3      756.15      831.83     32.20 o 
   7   1   3   281013.34   297603.62   8495.45 o 
   8   1   3      589.80      381.03     26.83 o 
   9   1   3   223615.80   241403.81   4744.14 o 
  10   1   3      638.25     1003.57     91.23 o 
  11   1   3     3260.19     3112.67     75.13 o 
  12   1   3     1196.96     1212.87     53.67 o 
  13   1   3   115306.59   117294.07   2254.00 o 
  14   1   3     2157.96     1824.67     75.13 o 
  15   1   3   178481.19   179805.11   3703.01 o 
  16   1   3     3195.95     3509.81    134.17 o 
  17   1   3    27208.72    27708.14    686.93 o 
  18   1   3     5420.38     5914.08    198.57 o 
  19   1   3    28595.88    26978.28    729.87 o 
  20   1   3     1458.89     1288.00    134.17 o 
  21   1   3   103426.26   101843.41   2656.50 o 
  22   1   3     1832.01     2731.64    177.10 o 
  23   1   3    56610.06    53897.52   1432.90 o 
  24   1   3     3285.32     3321.97    187.83 o 
  25   1   3     4146.94     4030.37    209.30 o 
  26   1   3     3400.28     3858.64    209.30 o 
  27   1   3     2415.15     2586.74    209.30 o 
  28   1   3     2801.86     3456.14    225.40 o 
  29   1   3     3772.14     3998.17    343.47 o 
  30   1   3     2599.02     3606.41    418.60 o 
  31   1   3      272.75      499.10    327.37 o 
  32   1   3     1727.50     1631.47    525.93 o 
 -28   2   3    10043.56      246.87    568.87 o 
 -27   2   3    13629.95    13921.16   1266.54 o 
 -26   2   3    11470.60    11887.19    654.73 o 
 -25   2   3     3199.04     4325.54    359.57 o 
 -24   2   3     6463.86     7432.85    456.17 o 
 -23   2   3      353.53      729.87    241.50 o 
 -22   2   3     2451.50     2248.64    262.97 o 
 -21   2   3     2865.80     3118.04    284.43 o 
 -20   2   3       12.88       10.73    214.67 o 
 -19   2   3      745.60      536.67    161.00 o 
 -18   2   3     6086.16     8200.28    375.67 o 
 -17   2   3    24920.67    25180.44    917.70 o 
 -16   2   3    24047.14    26243.04    788.90 o 
 -15   2   3    33954.93    31073.05    756.70 o 
 -14   2   3   111656.59   120760.93   3059.01 o 
 -13   2   3    16303.48    14033.86    359.57 o 
 -12   2   3   167946.45   169168.36   4524.11 o 
 -11   2   3     2557.51     2216.44    107.33 o 
 -10   2   3    77959.24    75938.46   2033.97 o 
  -9   2   3      140.84       42.93     21.47 o 
  -8   2   3    27058.31    28432.65    853.30 o 
  -7   2   3        6.98      -16.10     16.10 o 
  -6   2   3        3.01      -10.73     32.20 o 
  -5   2   3       70.49      134.17     26.83 o 
  -4   2   3      513.96      128.80     32.20 o 
  -3   2   3        1.28      -26.83     26.83 o 
  -2   2   3     5399.29     7781.68    193.20 o 
  -1   2   3      153.68      -10.73     10.73 o 
   0   2   3      311.31       48.30     26.83 o 
   1   2   3       20.43      -10.73     10.73 o 
   2   2   3      684.40     1942.74     69.77 o 
   3   2   3      126.07        0.00     26.83 o 
   4   2   3    54070.54    60090.66   1481.20 o 
   5   2   3     2511.42     1974.94     53.67 o 
   6   2   3    66381.83    73131.69   1465.10 o 
   7   2   3    14593.41    12343.35    252.23 o 
   8   2   3     2786.20     2549.17     64.40 o 
   9   2   3    11778.90     9686.85    187.83 o 
  10   2   3    12005.40    12719.02    241.50 o 
  11   2   3       32.41       37.57     42.93 o 
  12   2   3    51062.17    57192.66   1051.87 o 
  13   2   3    13176.93    11447.12    225.40 o 
  14   2   3    68381.87    75997.49   1556.34 o 
  15   2   3    33576.42    32860.16    729.87 o 
  16   2   3    25530.41    24874.54    617.17 o 
  17   2   3    18487.07    18498.93    520.57 o 
  18   2   3     4954.27     4110.87    166.37 o 
  19   2   3       12.21       80.50    118.07 o 
  20   2   3      568.44      590.33    139.53 o 
  21   2   3     7213.40     8828.18    316.63 o 
  22   2   3      639.75      617.17    155.63 o 
  23   2   3     2530.69     2720.90    198.57 o 
  24   2   3     1580.66     1432.90    171.73 o 
  25   2   3      970.43     1357.77    177.10 o 
  26   2   3     3358.44     3906.94    230.77 o 
  27   2   3     7448.98    10566.98    525.93 o 
  28   2   3     3622.43     3745.94    322.00 o 
  29   2   3     8785.05    11554.45    558.13 o 
  30   2   3     3180.57     3042.91    327.37 o 
  31   2   3     2978.67     3740.57    434.70 o 
  32   2   3     2137.23     2055.44    375.67 o 
 -30   3   3        0.93     -880.13    906.97 o 
 -29   3   3    40444.39    31411.15   3982.07 o 
 -28   3   3       53.75      923.07    488.37 o 
 -27   3   3    50261.77    59516.43   3783.51 o 
 -26   3   3     1108.01     1738.80    343.47 o 
 -25   3   3    13198.73    14098.26    837.20 o 
 -24   3   3     3830.42     4502.64    354.20 o 
 -23   3   3     1522.11      697.67    230.77 o 
 -22   3   3     4571.94     5592.08    391.77 o 
 -21   3   3    20797.37    20699.27    960.63 o 
 -20   3   3     2008.35     2130.57    182.47 o 
 -19   3   3       61.00       80.50    139.53 o 
 -18   3   3     2070.35     2329.14    171.73 o 
 -17   3   3   140355.94   154356.33   5050.04 o 
 -16   3   3     3971.95     3783.51    171.73 o 
 -15   3   3   396694.81   412310.97  10427.45 o 
 -14   3   3     3324.28     4126.97    134.17 o 
 -13   3   3   368595.06   413336.00  13191.29 o 
 -12   3   3     1195.61     1330.94     69.77 o 
 -11   3   3    75825.94    81321.24   2286.20 o 
 -10   3   3       40.16       -5.37     10.73 o 
  -9   3   3     1672.27     2227.17     85.87 o 
  -8   3   3     5549.35     6563.44    177.10 o 
  -7   3   3     3668.97     5436.44    150.27 o 
  -6   3   3     8687.14     7406.01    187.83 o 
  -5   3   3    46234.70    45976.31   1100.17 o 
  -4   3   3     3517.33     3413.21    101.97 o 
  -3   3   3   164229.09   165948.36   4942.71 o 
  -2   3   3       17.54      -10.73     10.73 o 
  -1   3   3     6841.93     4502.64    134.17 o 
   0   3   3      239.78      -37.57     37.57 o 
   1   3   3     7425.44     9804.92    316.63 o 
   2   3   3       12.95       53.67     32.20 o 
   3   3   3    45751.17    49539.79   1508.04 o 
   4   3   3      877.60      998.20     64.40 o 
   5   3   3    31800.28    34411.12   1110.90 o 
   6   3   3     8251.52     7754.85    225.40 o 
   7   3   3   151520.70   150148.86   3536.64 o 
   8   3   3     7113.36     6965.95    187.83 o 
   9   3   3   110815.86   113016.81   2452.57 o 
  10   3   3      394.56      445.43     53.67 o 
  11   3   3     4090.44     3740.57    101.97 o 
  12   3   3     1076.33      810.37     69.77 o 
  13   3   3   218293.20   219293.09   4797.81 o 
  14   3   3     1280.62     1196.77     80.50 o 
  15   3   3   277890.16   283644.91   5774.54 o 
  16   3   3       71.08      134.17     91.23 o 
  17   3   3    87695.16    84627.11   2366.70 o 
  18   3   3       71.92     -112.70    112.70 o 
  19   3   3       67.49     -123.43    123.43 o 
  20   3   3      698.34      354.20    144.90 o 
  21   3   3    19666.24    18858.50    665.47 o 
  22   3   3     3789.11     4132.34    236.13 o 
  23   3   3     2367.94     2656.50    214.67 o 
  24   3   3     4015.53     5468.64    370.30 o 
  25   3   3     6966.35     7094.75    397.13 o 
  26   3   3     1330.52     1320.20    252.23 o 
  27   3   3    23191.15    22781.54    928.43 o 
  28   3   3       47.87     -246.87    246.87 o 
  29   3   3    18629.40    16915.76    745.97 o 
  30   3   3       40.29      327.37    332.73 o 
  31   3   3     5581.34     4105.51    423.97 o 
  32   3   3       29.51     -123.43    327.37 o 
 -30   4   3      178.74      579.60    418.60 o 
 -29   4   3     2011.02     3042.91    466.90 o 
 -28   4   3      152.77     -101.97    370.30 o 
 -27   4   3     1280.99     2474.04    418.60 o 
 -26   4   3     3159.24     2050.07    391.77 o 
 -25   4   3      874.94      880.13    354.20 o 
 -24   4   3    31150.06    30053.38   1722.70 o 
 -23   4   3     8937.88    10400.62    617.17 o 
 -22   4   3    88376.51    98762.94   5023.21 o 
 -21   4   3     9498.12     9885.42    450.80 o 
 -20   4   3   122423.33   121651.80   4207.47 o 
 -19   4   3       61.66      -69.77    161.00 o 
 -18   4   3   121306.25   124904.01   4352.37 o 
 -17   4   3     6305.87     5747.71    289.80 o 
 -16   4   3    54851.73    58657.77   2076.90 o 
 -15   4   3     9331.07     9466.82    322.00 o 
 -14   4   3     2354.28     3284.41    128.80 o 
 -13   4   3     2340.78     2538.44    101.97 o 
 -12   4   3     7873.14     7872.91    220.03 o 
 -11   4   3     1164.95      794.27     59.03 o 
 -10   4   3     2697.01     2892.64     96.60 o 
  -9   4   3     2584.01     3890.84    252.23 o 
  -8   4   3    12946.40    12622.42    322.00 o 
  -7   4   3       41.28       32.20     42.93 o 
  -6   4   3   312961.09   332470.94  15928.29 o 
  -5   4   3      528.68      660.10     53.67 o 
  -4   4   3   379854.66   448353.56  34797.53 o 
  -3   4   3     7418.20     7293.31    236.13 o 
  -1   4   3    11263.19    10405.98    370.30 o 
   0   4   3    79706.66    77543.10   2951.67 o 
   1   4   3    10707.25    11253.92    509.83 o 
   2   4   3    12197.92    10287.92    466.90 o 
   3   4   3    15576.19    13207.39    644.00 o 
   4   4   3   119729.50   134032.72   4776.34 o 
   5   4   3     4329.08     4475.81    198.57 o 
   6   4   3   179506.22   185472.31   7840.71 o 
   7   4   3      118.87       21.47     75.13 o 
   8   4   3    74762.69    74070.86   2613.57 o 
   9   4   3     4020.60     3681.54    144.90 o 
  10   4   3      592.74      724.50     80.50 o 
  11   4   3      970.65      966.00     85.87 o 
  12   4   3    20098.78    19915.73    504.47 o 
  13   4   3     9414.15     9627.82    273.70 o 
  14   4   3     7944.82     7685.08    257.60 o 
  15   4   3    21552.52    21262.77    617.17 o 
  16   4   3      766.13      681.57    112.70 o 
  17   4   3     9063.40     9488.28    327.37 o 
  18   4   3    32401.24    33407.55   1078.70 o 
  19   4   3       13.89     -150.27    150.27 o 
  20   4   3    45688.56    48477.19   1883.70 o 
  21   4   3     6896.80     7878.28    413.23 o 
  22   4   3    47699.12    46942.32   1942.74 o 
  23   4   3     5254.84     5989.21    386.40 o 
  24   4   3    27857.58    23484.57   1041.14 o 
  25   4   3      280.45      842.57    257.60 o 
  26   4   3     8769.58     7937.31    402.50 o 
  27   4   3     1019.64     1422.17    246.87 o 
  28   4   3     1735.66     1572.44    257.60 o 
  29   4   3     1354.05     1610.00    284.43 o 
  30   4   3      506.00      466.90    327.37 o 
  31   4   3      121.84      327.37    332.73 o 
 -30   5   3     1020.74     1148.47    440.07 o 
 -29   5   3       24.17      203.93    397.13 o 
 -28   5   3      148.86      161.00    391.77 o 
 -27   5   3       50.37     1008.93    407.87 o 
 -26   5   3      600.06      627.90    381.03 o 
 -25   5   3    12731.59    11291.49    783.53 o 
 -24   5   3     2577.59     2801.40    407.87 o 
 -23   5   3    80203.31    85362.34   4567.04 o 
 -22   5   3     2448.54     3359.54    397.13 o 
 -21   5   3   116573.57   117519.47   6311.21 o 
 -20   5   3      366.76       26.83    262.97 o 
 -19   5   3    47293.87    50441.39   3021.44 o 
 -18   5   3      719.38      670.83    187.83 o 
 -17   5   3      469.30      230.77     59.03 o 
 -16   5   3     3448.99     3799.61    209.30 o 
 -15   5   3     2035.37     2452.57    139.53 o 
 -14   5   3     5788.27     5876.51    220.03 o 
 -13   5   3    10294.00    11753.02    300.53 o 
 -12   5   3     6560.45     6772.74    193.20 o 
 -11   5   3   237710.08   267915.22   6359.51 o 
 -10   5   3      231.40      348.83     59.03 o 
  -9   5   3   307501.28   347578.19  10137.65 o 
  -8   5   3     1197.04      987.47     59.03 o 
  -7   5   3   181137.36   179381.14   4685.11 o 
  -6   5   3     1524.88     1991.04     80.50 o 
  -5   5   3     1896.71     1974.94     91.23 o 
  -4   5   3     2914.94     2785.30    101.97 o 
  -3   5   3    23853.93    21890.67    708.40 o 
  -2   5   3    17566.70    16040.99    703.03 o 
  -1   5   3     4844.45     4137.71    311.27 o 
   0   5   3    44685.44    42842.17   1942.74 o 
   1   5   3    67664.64    69643.35   3123.41 o 
   2   5   3    20535.71    17640.26    826.47 o 
   3   5   3   131806.73   158386.70   9053.58 o 
   4   5   3     4341.02     4411.41    300.53 o 
   5   5   3     2101.25     3735.21    273.70 o 
   6   5   3      504.72      681.57    279.07 o 
   7   5   3   119697.98   138911.03   9788.82 o 
   8   5   3     1115.96      751.33    193.20 o 
   9   5   3   150804.25   110134.91   5683.31 o 
  10   5   3      954.04     1368.50    150.27 o 
  11   5   3    46198.04    46545.18   1663.67 o 
  12   5   3     5648.96     5500.84    268.33 o 
  13   5   3     5502.59     5109.08    252.23 o 
  14   5   3     1443.89     1599.27    161.00 o 
  15   5   3    25250.96    25690.28    901.60 o 
  16   5   3        0.14      144.90    166.37 o 
  17   5   3      287.98      203.93    187.83 o 
  18   5   3       48.14       64.40    171.73 o 
  19   5   3    42852.17    42750.94   1561.70 o 
  20   5   3      869.62      697.67    198.57 o 
  21   5   3    68775.07    69525.28   2495.50 o 
  22   5   3     5064.58     6364.88    348.83 o 
  23   5   3    39314.69    38135.60   1497.30 o 
  24   5   3     5827.17     7872.91    429.33 o 
  25   5   3     5873.24     5677.94    375.67 o 
  26   5   3     2076.09     2318.40    295.17 o 
  27   5   3       17.20      171.73    230.77 o 
  28   5   3        0.40      241.50    241.50 o 
  29   5   3      294.21      740.60    364.93 o 
 -29   6   3       57.30      354.20    402.50 o 
 -28   6   3    15576.90    15375.53    998.20 o 
 -27   6   3      289.68     -123.43    359.57 o 
 -26   6   3    14994.84    15144.76    998.20 o 
 -25   6   3     4543.44     5930.18    536.67 o 
 -24   6   3     5917.55     7325.51    601.07 o 
 -23   6   3    11067.93    10454.28    751.33 o 
 -22   6   3        5.55     -139.53    343.47 o 
 -21   6   3     6642.30     7556.28    660.10 o 
 -20   6   3     2519.06     2828.24    402.50 o 
 -19   6   3      415.36      477.63    311.27 o 
 -18   6   3      373.45      407.87    279.07 o 
 -17   6   3      209.97      118.07    257.60 o 
 -16   6   3    38211.31    37717.00   1830.04 o 
 -15   6   3        5.45       59.03     75.13 o 
 -14   6   3   193402.25   212155.42   7336.25 o 
 -13   6   3     3150.76     3236.11    134.17 o 
 -12   6   3   343545.19   370295.25   9434.62 o 
 -11   6   3    18145.68    16980.16    434.70 o 
 -10   6   3   245729.47   257718.52   6633.21 o 
  -9   6   3    19691.24    17597.33    445.43 o 
  -8   6   3    35985.35    36128.46    917.70 o 
  -7   6   3    15184.47    16234.19    429.33 o 
  -6   6   3    37725.79    40706.23   1137.74 o 
  -5   6   3     8281.42     9407.78    295.17 o 
  -4   6   3   143725.45   152295.53   5141.28 o 
  -3   6   3     6220.09     6338.04    322.00 o 
  -2   6   3    28599.25    23167.94    901.60 o 
  -1   6   3     1668.22     1862.24    144.90 o 
   0   6   3      869.80     1862.24    166.37 o 
   1   6   3      398.01      681.57    134.17 o 
   2   6   3    74193.31    61008.37   3016.07 o 
   3   6   3      452.13     1196.77    177.10 o 
  11   6   3    20173.38    18515.03   1631.47 o 
  12   6   3   165712.11   159030.70   6987.41 o 
  13   6   3     3015.41     3032.17    230.77 o 
  14   6   3   122842.93   112152.79   4524.11 o 
  15   6   3       14.47      -69.77    177.10 o 
  16   6   3    35773.09    34679.46   1534.87 o 
  17   6   3       29.55       -5.37    166.37 o 
  18   6   3     4172.83     3171.71    236.13 o 
  19   6   3      635.14      853.30    203.93 o 
  20   6   3       10.47      386.40    198.57 o 
  21   6   3     5416.69     7084.01    370.30 o 
  22   6   3      170.43      590.33    214.67 o 
  23   6   3     6748.08     8017.81    402.50 o 
  24   6   3      889.28     1245.07    268.33 o 
  25   6   3     2183.54     2259.37    289.80 o 
  26   6   3     3673.44     3783.51    327.37 o 
  27   6   3      138.89      327.37    381.03 o 
  28   6   3     5962.51     6091.18    574.23 o 
 -29   7   3     3422.38     2796.04    445.43 o 
 -28   7   3     2992.17     3220.01    466.90 o 
 -27   7   3     8738.11     9863.95    719.13 o 
 -26   7   3      657.47     1196.77    375.67 o 
 -25   7   3     4480.37     4448.97    483.00 o 
 -24   7   3      124.93      354.20    338.10 o 
 -23   7   3       23.63     -177.10    375.67 o 
 -22   7   3      744.62     1132.37    359.57 o 
 -21   7   3        8.93        5.37    332.73 o 
 -20   7   3     3018.81     4234.31    493.73 o 
 -19   7   3    10458.99    11216.35    853.30 o 
 -18   7   3     8650.23    10244.98    783.53 o 
 -17   7   3    46636.70    46341.25   2946.31 o 
 -16   7   3     9292.62    10626.02    805.00 o 
 -15   7   3    55474.60    55593.39   2318.40 o 
 -14   7   3     2198.76     2500.87    209.30 o 
 -13   7   3    10900.47    10572.35    386.40 o 
 -12   7   3     1328.95     1379.24    107.33 o 
 -11   7   3     9388.63    10427.45    322.00 o 
 -10   7   3     4935.53     4191.37    134.17 o 
  -9   7   3    14453.63    17790.53    499.10 o 
  -8   7   3    17968.61    18799.46    499.10 o 
  -7   7   3     7554.01     8833.55    284.43 o 
  -6   7   3    24998.37    24729.64    713.77 o 
  -5   7   3   121429.64   122290.44   3778.14 o 
  -4   7   3     6592.34     6831.78    338.10 o 
  -3   7   3   281273.94   297914.91  12949.79 o 
  -2   7   3     1308.13     1207.50    150.27 o 
  -1   7   3    83385.61    81670.08   5479.38 o 
   0   7   3     6190.69     5742.34    751.33 o 
  13   7   3    10743.15     3042.91    413.23 o 
  14   7   3     4796.17     4491.91    284.43 o 
  15   7   3    27497.30    27300.28   1261.17 o 
  16   7   3     9534.07    10057.15    552.77 o 
  17   7   3     9800.17     8243.21    472.27 o 
  18   7   3     8063.61     9794.18    493.73 o 
  19   7   3     2250.30     2570.64    273.70 o 
  20   7   3     2130.59     2801.40    284.43 o 
  21   7   3        5.58       69.77    236.13 o 
  22   7   3        1.19     -252.23    252.23 o 
  23   7   3     1285.47     1406.07    273.70 o 
  24   7   3       80.49      338.10    311.27 o 
  25   7   3     8728.41     8769.15    686.93 o 
  26   7   3      119.28     -268.33    402.50 o 
  27   7   3     9388.44     9949.82    778.17 o 
 -28   8   3     1943.46     2978.51    466.90 o 
 -27   8   3     1840.05     1862.24    423.97 o 
 -26   8   3     1117.55     1556.34    386.40 o 
 -25   8   3      769.94     1524.14    423.97 o 
 -24   8   3      148.47      440.07    381.03 o 
 -23   8   3      859.60     1121.64    391.77 o 
 -22   8   3    12540.25    11978.42    912.33 o 
 -21   8   3     3569.19     4443.61    504.47 o 
 -20   8   3    40604.98    42326.97   2742.37 o 
 -19   8   3    14509.64    16116.13   1153.84 o 
 -18   8   3    33869.47    39573.87   2516.97 o 
 -17   8   3    23518.75    25717.11   1711.97 o 
 -16   8   3     4263.46     3778.14    375.67 o 
 -15   8   3    12805.46    13008.82    660.10 o 
 -14   8   3    11787.00    12117.95    536.67 o 
 -13   8   3     1156.16      928.43    134.17 o 
 -12   8   3    57828.81    62285.64   2044.70 o 
 -11   8   3      400.21      289.80    107.33 o 
 -10   8   3    17829.53    17296.79    568.87 o 
  -9   8   3      503.80      493.73    101.97 o 
  -8   8   3     4203.20     6219.98    252.23 o 
  -7   8   3      885.69      729.87    118.07 o 
  -6   8   3    52947.67    59274.93   2420.37 o 
  -5   8   3     5747.37     5457.91    445.43 o 
  -4   8   3   154028.50   153046.86   9236.05 o 
  -3   8   3     3371.71     2828.24    499.10 o 
  16   8   3      361.53     -112.70    311.27 o 
  17   8   3     9446.95     7588.48    525.93 o 
  18   8   3     9217.01    10910.45    649.37 o 
  19   8   3     7315.83     7819.25    472.27 o 
  20   8   3    19776.81    21756.50   1051.87 o 
  21   8   3     1970.24     2221.80    343.47 o 
  22   8   3     9185.62     9048.22    601.07 o 
  23   8   3     1074.70     1314.84    322.00 o 
  24   8   3     1769.57     1057.24    332.73 o 
  25   8   3     1607.08     1894.44    434.70 o 
  26   8   3      226.56       75.13    418.60 o 
 -27   9   3     1851.78     2227.17    386.40 o 
 -26   9   3     5829.30     7443.58    622.53 o 
 -25   9   3     1180.66     1588.54    381.03 o 
 -24   9   3     9362.29    11779.85    821.10 o 
 -23   9   3      204.17      101.97    343.47 o 
 -22   9   3     5914.29     6134.11    520.57 o 
 -21   9   3      207.90     -112.70    348.83 o 
 -20   9   3      684.90     1524.14    327.37 o 
 -19   9   3     6785.62     6064.34    515.20 o 
 -18   9   3        4.32      670.83    289.80 o 
 -17   9   3    21069.71    20554.37   1212.87 o 
 -16   9   3      665.50      847.93    273.70 o 
 -15   9   3     5549.87     5688.68    488.37 o 
 -14   9   3     8692.22    10041.05    547.40 o 
 -13   9   3     9225.26     8452.51    418.60 o 
 -12   9   3    10607.01    11114.39    488.37 o 
 -11   9   3    87083.00    89467.85   3026.81 o 
 -10   9   3     3044.73     3305.87    198.57 o 
  -9   9   3   107407.83   115190.32   4132.34 o 
  -8   9   3     1270.74     1078.70    177.10 o 
  -7   9   3        0.35       91.23    144.90 o 
  -6   9   3     6703.73     6745.91    606.43 o 
  21   9   3      847.02     -558.13    670.83 o 
  22   9   3     3539.65      665.47    300.53 o 
  23   9   3      840.23      627.90    397.13 o 
  24   9   3     6258.05     3896.21    563.50 o 
  25   9   3     3216.18      579.60    472.27 o 
 -26  10   3       13.87      -59.03    370.30 o 
 -25  10   3     3151.70     3756.67    466.90 o 
 -24  10   3      307.64      858.67    354.20 o 
 -23  10   3     3007.50     3289.77    423.97 o 
 -22  10   3     5494.08     6284.38    547.40 o 
 -21  10   3      558.88      338.10    311.27 o 
 -20  10   3    18090.00    18021.30   1293.37 o 
 -19  10   3      148.59      166.37    434.70 o 
 -18  10   3    22604.66    25980.08   1754.90 o 
 -17  10   3      360.28     -123.43    397.13 o 
 -16  10   3     3816.25     1948.10    445.43 o 
 -15  10   3      385.44      434.70    230.77 o 
 -14  10   3      570.46      772.80    209.30 o 
 -13  10   3     5369.69     5736.98    413.23 o 
 -12  10   3     3100.86     4491.91    327.37 o 
 -11  10   3     8732.40     8130.51    483.00 o 
 -10  10   3     6266.44     7722.65    547.40 o 
  -9  10   3     2241.16     1652.94    241.50 o 
  -8  10   3      140.39     -450.80    450.80 o 
 -24  11   3      505.39        0.00    504.47 o 
 -23  11   3     2439.88     1765.64    531.30 o 
 -22  11   3      474.32      649.37    483.00 o 
 -21  11   3     1982.08     1738.80    483.00 o 
 -20  11   3     5674.77     6262.91    686.93 o 
 -19  11   3       59.23       32.20    407.87 o 
 -18  11   3     9291.26     9617.08    847.93 o 
 -17  11   3      256.25      515.20    423.97 o 
 -16  11   3     3490.37     4293.34    568.87 o 
 -15  11   3     1798.66     1357.77    445.43 o 
 -14  11   3      407.40      584.97    193.20 o 
 -13  11   3    47561.71    48487.92   3053.64 o 
 -12  11   3     8093.30     4330.91    472.27 o 
 -23  12   3      209.80      644.00    525.93 o 
 -22  12   3     9556.36     9117.98    842.57 o 
 -21  12   3     1347.57      906.97    483.00 o 
 -20  12   3     4501.56     3016.07    542.03 o 
 -19  12   3     2162.01     2613.57    493.73 o 
 -18  12   3     3247.83     2431.10    783.53 o 
 -17  12   3      947.25     -343.47    633.27 o 
 -16  12   3     4528.56     -552.77    681.57 o 
   4   0   4    20034.05    20162.60    665.47 o 
   6   0   4   241792.17   230155.25   6933.75 o 
   8   0   4   351345.94   340011.09  14259.26 o 
  10   0   4    25907.16    28974.68    767.43 o 
  12   0   4   127558.63   122311.91   2999.97 o 
  14   0   4   295283.41   297995.41   7894.38 o 
  16   0   4   127193.58   125639.25   4121.61 o 
  18   0   4      274.69      161.00    144.90 o 
  20   0   4    37161.53    41548.80   1550.97 o 
  22   0   4    50285.09    47752.68   1706.60 o 
  24   0   4    14747.28    15885.36    676.20 o 
  26   0   4     1338.06     1153.84    284.43 o 
  28   0   4      117.74     -203.93    295.17 o 
  30   0   4      444.06       69.77    322.00 o 
  32   0   4      859.46      778.17    708.40 o 
 -21   1   4     3107.44      847.93    445.43 o 
 -20   1   4     8601.52     3826.44    670.83 o 
 -19   1   4     9557.51    11060.72    563.50 o 
 -18   1   4      614.14      751.33    150.27 o 
 -17   1   4    32084.97    33423.66   1427.54 o 
 -16   1   4       28.87       85.87    118.07 o 
 -15   1   4    50264.57    49695.42   2087.64 o 
 -14   1   4      201.09      381.03    123.43 o 
 -13   1   4   130330.66   128623.12   6499.04 o 
 -12   1   4     5451.97     4545.57    262.97 o 
 -11   1   4   281603.06   290498.16  13352.29 o 
 -10   1   4     3339.06     2683.34    171.73 o 
  -9   1   4   242050.08   268870.44  12386.29 o 
  -8   1   4     1087.65      762.07     96.60 o 
  -7   1   4   277450.88   288147.56  13438.16 o 
  -6   1   4      557.02      348.83     64.40 o 
  -5   1   4    74727.10    76770.30   4207.47 o 
  -4   1   4       61.12      139.53     48.30 o 
  -3   1   4     1300.90     2516.97    144.90 o 
  -2   1   4      159.08      134.17     37.57 o 
  -1   1   4    88935.12    81627.14   3085.84 o 
   0   1   4     4557.70     4014.27    139.53 o 
   1   1   4   125016.59   124018.50   4320.17 o 
   2   1   4     3134.00     1695.87     64.40 o 
   3   1   4     3891.09     4250.41    107.33 o 
   4   1   4      100.69      423.97     32.20 o 
   5   1   4    77410.47    71768.55   1593.90 o 
   6   1   4    10915.67     8318.35    166.37 o 
   7   1   4    72640.39    81391.00   1556.34 o 
   8   1   4    27973.48    23790.47    413.23 o 
   9   1   4    37289.19    40282.27    703.03 o 
  10   1   4     7060.88     5946.28    123.43 o 
  11   1   4    18865.23    17919.33    322.00 o 
  12   1   4     3296.06     3220.01     75.13 o 
  13   1   4       13.09      225.40     53.67 o 
  14   1   4    21554.02    20312.87    450.80 o 
  15   1   4     6309.90     7583.11    214.67 o 
  16   1   4    13884.53    13239.59    354.20 o 
  17   1   4     3616.47     3584.94    150.27 o 
  18   1   4      210.71      214.67    107.33 o 
  19   1   4     1928.00     1475.84    128.80 o 
  20   1   4     7402.40     8699.38    295.17 o 
  21   1   4     1918.07     2710.17    166.37 o 
  22   1   4    12842.47    15380.89    483.00 o 
  23   1   4     1234.53     1422.17    161.00 o 
  24   1   4     2938.44     3627.87    209.30 o 
  25   1   4     1327.07     1025.04    171.73 o 
  26   1   4       14.42     -112.70    161.00 o 
  27   1   4     1613.12     1803.20    193.20 o 
  28   1   4      312.99      252.23    187.83 o 
  29   1   4     1596.37     1636.84    246.87 o 
  30   1   4       19.32      402.50    246.87 o 
  31   1   4     1546.48     1019.67    348.83 o 
  32   1   4      163.26     -397.13    397.13 o 
 -25   2   4     2103.82      805.00    364.93 o 
 -24   2   4       44.21      305.90    236.13 o 
 -23   2   4     3162.11     4969.54    348.83 o 
 -22   2   4     8919.05     8318.35    515.20 o 
 -21   2   4     2674.84     2388.17    257.60 o 
 -20   2   4     3734.72     4609.97    289.80 o 
 -19   2   4     2074.68     2522.34    209.30 o 
 -18   2   4    32650.63    38495.16   1524.14 o 
 -17   2   4      599.96      638.63    128.80 o 
 -16   2   4   140047.98   158349.14   5452.54 o 
 -15   2   4      361.15      429.33     91.23 o 
 -14   2   4   156957.09   177046.66   5259.34 o 
 -13   2   4     3505.70     3101.94    139.53 o 
 -12   2   4   107393.32   116451.49   3499.07 o 
 -11   2   4    12483.00    12080.39    418.60 o 
 -10   2   4    70701.21    79045.77   2833.60 o 
  -9   2   4    17889.36    15772.66    509.83 o 
  -8   2   4   211381.52   223028.30   8817.45 o 
  -7   2   4    17527.62    16856.73    536.67 o 
  -6   2   4   469000.72   321072.12  33718.82 o 
  -5   2   4     6158.14     5967.74    187.83 o 
  -4   2   4   141662.28   160436.77   5672.58 o 
  -3   2   4      102.72       48.30     32.20 o 
  -2   2   4     7244.15     7373.81    198.57 o 
  -1   2   4      272.98      171.73     26.83 o 
   0   2   4    24226.73    21547.20    536.67 o 
   1   2   4     1190.25      831.83     42.93 o 
   2   2   4    12036.57    13041.02    332.73 o 
   3   2   4       97.33       16.10     32.20 o 
   4   2   4    61317.53    63165.77   1481.20 o 
   5   2   4      191.77      450.80     32.20 o 
   7   2   4       40.59       42.93     26.83 o 
   9   2   4      867.66      971.37     48.30 o 
  10   2   4    87091.10    87455.35   1524.14 o 
  11   2   4       42.26       42.93     26.83 o 
  12   2   4    35668.43    35087.32    611.80 o 
  13   2   4     1914.77     1695.87     69.77 o 
  14   2   4   179943.12   182021.55   3783.51 o 
  15   2   4     5469.24     5425.71    155.63 o 
  16   2   4    97296.34    90718.29   2114.47 o 
  17   2   4     4088.94     4465.07    182.47 o 
  18   2   4     2135.61     2747.74    166.37 o 
  19   2   4      962.69     1084.07    139.53 o 
  20   2   4    21827.09    18423.80    638.63 o 
  21   2   4       74.16      -64.40    144.90 o 
  22   2   4    15747.49    15187.69    520.57 o 
  23   2   4        4.34     -123.43    155.63 o 
  24   2   4      210.54      -42.93    166.37 o 
  25   2   4       21.26      -75.13    161.00 o 
  26   2   4     3860.80     3418.57    214.67 o 
  27   2   4      314.88       80.50    182.47 o 
  28   2   4     4867.85     4293.34    279.07 o 
  29   2   4     1008.76     1416.80    305.90 o 
  30   2   4     1918.41     1449.00    354.20 o 
  31   2   4     1715.26     1915.90    370.30 o 
 -28   3   4     9263.54    10261.08   1738.80 o 
 -27   3   4     5370.96     7422.11    740.60 o 
 -26   3   4     2928.17     3810.34    547.40 o 
 -25   3   4     1175.41     1953.47    477.63 o 
 -24   3   4       16.86      118.07    407.87 o 
 -23   3   4     3316.21     2549.17    391.77 o 
 -22   3   4       10.54      -10.73    284.43 o 
 -21   3   4    35550.48    37668.70   1669.04 o 
 -20   3   4     1591.57     1261.17    209.30 o 
 -19   3   4    66590.38    64652.34   3236.11 o 
 -18   3   4    14510.48    16400.56    670.83 o 
 -17   3   4    68733.90    75192.49   2366.70 o 
 -16   3   4    22359.45    21885.30    670.83 o 
 -15   3   4    25114.56    26892.41    724.50 o 
 -14   3   4    18955.58    18536.50    483.00 o 
 -13   3   4     5679.27     8194.91    236.13 o 
 -12   3   4     7526.31     6643.94    203.93 o 
 -11   3   4    14052.50    17323.63    461.53 o 
 -10   3   4     3139.45     2758.47    101.97 o 
  -9   3   4    13080.18    18590.16    477.63 o 
  -8   3   4     4076.66     4116.24    118.07 o 
  -7   3   4    11102.35    13153.72    316.63 o 
  -6   3   4     5230.87     4137.71    123.43 o 
  -5   3   4   148680.58   163710.44   4470.44 o 
  -4   3   4     3514.74     2710.17     91.23 o 
  -2   3   4     2027.60     2318.40     69.77 o 
  -1   3   4   132375.16   154147.05   4652.91 o 
   0   3   4     3197.14     2699.44     80.50 o 
   1   3   4   120882.46   120186.70   3257.57 o 
   2   3   4    11358.39     9745.88    262.97 o 
   3   3   4      686.45      423.97     42.93 o 
   4   3   4     3707.95     3177.07    107.33 o 
   5   3   4    27352.40    28727.81    821.10 o 
   6   3   4     6752.52     5983.84    161.00 o 
   7   3   4    22879.78    22615.17    466.90 o 
   8   3   4    21300.46    18021.30    381.03 o 
   9   3   4    15912.36    16701.10    348.83 o 
  10   3   4     7008.95     7019.61    150.27 o 
  11   3   4      278.44      187.83     48.30 o 
  12   3   4      570.79      354.20     53.67 o 
  13   3   4    24351.68    26559.68    547.40 o 
  14   3   4    23283.36    23328.94    483.00 o 
  15   3   4    17373.34    15837.06    381.03 o 
  16   3   4    17319.83    17715.40    483.00 o 
  17   3   4     5050.44     4035.74    166.37 o 
  18   3   4     1490.82     1883.70    150.27 o 
  19   3   4        8.40      246.87    134.17 o 
  20   3   4     2433.20     2779.94    182.47 o 
  21   3   4     3668.85     3971.34    220.03 o 
  22   3   4     2166.34     2189.60    203.93 o 
  23   3   4     8180.59     7443.58    338.10 o 
  24   3   4       55.48       10.73    182.47 o 
  25   3   4     7728.39     6305.84    305.90 o 
  26   3   4     2745.63     4062.57    300.53 o 
  27   3   4     3667.60     3692.27    300.53 o 
  28   3   4     2961.32     4604.61    316.63 o 
  29   3   4      596.79     1003.57    268.33 o 
  30   3   4     1783.29     1894.44    354.20 o 
  31   3   4       14.04     -161.00    316.63 o 
 -30   4   4     7077.22     7314.78    724.50 o 
 -29   4   4      153.01       10.73    504.47 o 
 -28   4   4    13939.95    16357.63   1057.24 o 
 -27   4   4      501.90      515.20    381.03 o 
 -26   4   4     1719.02     3316.61    434.70 o 
 -25   4   4     1386.21     1481.20    359.57 o 
 -24   4   4     9498.85     8479.35    622.53 o 
 -23   4   4     3833.19     4438.24    429.33 o 
 -22   4   4    31291.16    30654.45   2039.34 o 
 -21   4   4     4912.24     5812.11    563.50 o 
 -20   4   4    15399.78    16448.86    992.83 o 
 -19   4   4     7304.50     6729.81    461.53 o 
 -18   4   4     9920.05    11677.89    670.83 o 
 -17   4   4    19763.62    21418.40    799.63 o 
 -16   4   4    28474.37    33262.66   1073.34 o 
 -15   4   4    33264.77    34223.29   1019.67 o 
 -14   4   4     2424.68     3520.54    123.43 o 
 -13   4   4    24478.50    22674.21    563.50 o 
 -12   4   4    28505.45    28996.15    692.30 o 
 -11   4   4     4528.94     4588.51    139.53 o 
 -10   4   4    46107.25    49663.22   1239.70 o 
  -9   4   4     1155.18      858.67     59.03 o 
  -8   4   4      644.56     2935.57    144.90 o 
  -7   4   4     1028.73     1652.94     75.13 o 
  -6   4   4    59021.98    65822.27   1846.14 o 
  -5   4   4      290.53      364.93     48.30 o 
  -4   4   4    59561.57    67888.45   2017.87 o 
  -3   4   4    11886.99    11339.79    311.27 o 
  -2   4   4    21097.34    21799.44    622.53 o 
  -1   4   4    21369.71    17463.16    504.47 o 
   0   4   4   298233.31   310585.62  18939.00 o 
   1   4   4     2355.71     2731.64    112.70 o 
   2   4   4   257342.14   291126.06  10572.35 o 
   3   4   4       24.16      -37.57     48.30 o 
   4   4   4     5537.59     6128.74    203.93 o 
   5   4   4     1404.18     1228.97     80.50 o 
   6   4   4   143172.44   152574.61   4320.17 o 
   7   4   4      415.32      322.00     69.77 o 
   8   4   4   233336.50   258663.03   7813.88 o 
   9   4   4     1095.14     1277.27     80.50 o 
  10   4   4    64930.40    69074.48   1669.04 o 
  11   4   4     1512.76     1744.17     85.87 o 
  12   4   4    29056.48    30933.52    724.50 o 
  13   4   4      393.65      338.10     75.13 o 
  14   4   4   135479.33   145109.55   3118.04 o 
  15   4   4     4667.41     5007.11    166.37 o 
  16   4   4    39510.12    41554.17   1084.07 o 
  17   4   4     3215.47     3799.61    203.93 o 
  18   4   4     2658.95     3160.97    187.83 o 
  19   4   4       50.28       48.30    139.53 o 
  20   4   4    32344.85    32693.79    992.83 o 
  21   4   4     2306.04     2264.74    182.47 o 
  22   4   4    20194.18    18536.50    622.53 o 
  23   4   4     8275.90     8704.75    477.63 o 
  24   4   4     1333.22     1164.57    257.60 o 
  25   4   4     8714.19    11522.25    558.13 o 
  26   4   4      934.81      445.43    252.23 o 
  27   4   4     2265.31     2774.57    295.17 o 
  28   4   4      752.78      686.93    246.87 o 
  29   4   4      348.52      719.13    322.00 o 
  30   4   4        8.22      107.33    322.00 o 
  31   4   4        5.64      220.03    327.37 o 
 -30   5   4      432.76      343.47    423.97 o 
 -29   5   4     2449.27     1513.40    434.70 o 
 -27   5   4     6571.05     8404.21    649.37 o 
 -26   5   4     3624.75     3906.94    445.43 o 
 -25   5   4     1839.86     2527.70    413.23 o 
 -24   5   4    17231.68    20457.77   1207.50 o 
 -23   5   4     5052.43     4749.51    456.17 o 
 -22   5   4    21549.23    27160.75   1545.60 o 
 -21   5   4    41985.05    48804.55   2661.87 o 
 -20   5   4     6533.43     8023.18    563.50 o 
 -19   5   4    81169.69    75332.02   4035.74 o 
 -18   5   4      353.80      542.03    279.07 o 
 -17   5   4    60138.48    60112.13   2881.91 o 
 -16   5   4      760.36      724.50    161.00 o 
 -15   5   4     4139.53     3574.21    209.30 o 
 -14   5   4     4959.63     5168.11    182.47 o 
 -13   5   4    28007.29    29033.71    724.50 o 
 -12   5   4    14556.81    15901.46    391.77 o 
 -11   5   4    95065.49    97372.96   2565.27 o 
 -10   5   4    11162.11    10244.98    295.17 o 
  -9   5   4    54383.75    52105.06   1384.60 o 
  -8   5   4     8459.32     8420.31    236.13 o 
  -7   5   4     4008.24     3542.01    123.43 o 
  -6   5   4     6770.49     7110.85    735.23 o 
  -5   5   4   111647.91   133839.52   4234.31 o 
  -4   5   4     8362.20     7556.28    230.77 o 
  -3   5   4   261647.80   285925.75   9177.02 o 
  -2   5   4     2771.93     3171.71    128.80 o 
  -1   5   4   211248.20   223242.98   6837.15 o 
   0   5   4     1987.04     1604.64     85.87 o 
   1   5   4    79185.88    81627.15   2624.30 o 
   2   5   4     6029.18     6134.11    262.97 o 
   3   5   4    16536.14    13690.39    552.77 o 
   4   5   4    10914.20     8629.61    375.67 o 
   5   5   4    85002.96    89698.62   4062.57 o 
   6   5   4       93.65       75.13     91.23 o 
   7   5   4   111215.38   120578.47   4787.07 o 
   8   5   4     6765.78     6440.01    273.70 o 
   9   5   4     7384.23     9150.18    413.23 o 
  10   5   4     4437.07     3590.31    193.20 o 
  11   5   4    16445.46    13872.86    434.70 o 
  12   5   4      217.54      209.30    107.33 o 
  13   5   4    35374.83    34593.59   1078.70 o 
  14   5   4     8775.13     9117.98    327.37 o 
  15   5   4    35709.27    37411.09   1175.30 o 
  16   5   4     6781.29     6262.91    246.87 o 
  17   5   4    10860.49    12032.09    456.17 o 
  18   5   4        1.78      139.53    187.83 o 
  19   5   4      940.56      590.33    193.20 o 
  20   5   4     2891.62     4046.47    279.07 o 
  21   5   4      748.36      499.10    214.67 o 
  22   5   4     3524.25     3917.67    289.80 o 
  23   5   4     3819.06     3279.04    300.53 o 
  24   5   4     1360.89     1470.47    268.33 o 
  25   5   4     4998.88     5060.78    359.57 o 
  26   5   4       59.12       21.47    262.97 o 
  27   5   4     1493.90      440.07    279.07 o 
  28   5   4       54.74      268.33    279.07 o 
  29   5   4       10.01      -16.10    316.63 o 
  30   5   4      846.97     1475.84    359.57 o 
 -29   6   4     2321.22     3005.34    461.53 o 
 -28   6   4      245.13      193.20    375.67 o 
 -27   6   4     2475.98     3509.81    450.80 o 
 -26   6   4     3239.88     2924.84    429.33 o 
 -25   6   4     3155.56     3348.81    563.50 o 
 -24   6   4    27883.83    28094.55   1631.47 o 
 -23   6   4     4843.51     6928.38    563.50 o 
 -22   6   4    41785.02    43416.41   2393.54 o 
 -21   6   4     3827.84     4862.21    450.80 o 
 -20   6   4    10344.46    10341.58    767.43 o 
 -19   6   4     1711.67     1797.84    332.73 o 
 -18   6   4     1686.89      998.20    305.90 o 
 -17   6   4     1010.14     1830.04    289.80 o 
 -16   6   4      731.75     1491.94    182.47 o 
 -15   6   4      673.96      842.57    155.63 o 
 -14   6   4    10358.44    10239.62    370.30 o 
 -13   6   4     1407.25     1314.84    118.07 o 
 -12   6   4   142200.58   146182.88   3858.64 o 
 -11   6   4     9427.15    10287.92    262.97 o 
 -10   6   4   252589.94   281793.41   7336.25 o 
  -9   6   4    26399.04    24713.54    611.80 o 
  -8   6   4    61793.54    71366.05   1830.04 o 
  -7   6   4    20420.29    19153.67    515.20 o 
  -6   6   4     3861.98     4073.31    144.90 o 
  -5   6   4     2340.17     2227.17    107.33 o 
  -4   6   4    21438.34    26366.48    756.70 o 
  -3   6   4     5904.04     4481.17    144.90 o 
  -2   6   4      104.98      123.43     75.13 o 
  -1   6   4    15222.13    14876.43    568.87 o 
   0   6   4   172203.34   160248.94   7652.88 o 
   1   6   4     3942.44     3649.34    214.67 o 
   2   6   4   294546.84   308100.84  16813.79 o 
   3   6   4      117.14      262.97     96.60 o 
   4   6   4    77104.48    81943.77   4035.74 o 
   5   6   4      404.28      450.80    128.80 o 
   6   6   4     6234.94     6348.78    370.30 o 
   7   6   4     3970.27     3150.24    305.90 o 
   8   6   4    34487.38    42149.88   3053.64 o 
   9   6   4    13523.25    11532.99   1330.94 o 
  13   6   4     1312.01     1191.40    177.10 o 
  14   6   4    44590.57    40835.04   1819.30 o 
  15   6   4     1731.17     2254.00    257.60 o 
  16   6   4     6242.60     5313.01    359.57 o 
  17   6   4     4948.67     5753.08    348.83 o 
  18   6   4     3936.43     3670.81    289.80 o 
  19   6   4     2885.94     2747.74    262.97 o 
  20   6   4    10886.42     9831.75    456.17 o 
  21   6   4      273.07      203.93    209.30 o 
  22   6   4     3281.62     3101.94    295.17 o 
  23   6   4     3260.86     3971.34    300.53 o 
  24   6   4      452.22      407.87    236.13 o 
  25   6   4     1875.49     1915.90    295.17 o 
  26   6   4     2316.08     2109.10    311.27 o 
  27   6   4       23.12       85.87    273.70 o 
  28   6   4      316.36      450.80    466.90 o 
 -29   7   4    10901.49    13024.92    864.03 o 
 -28   7   4     1524.81     1330.94    413.23 o 
 -27   7   4    27076.79    29881.65   1706.60 o 
 -26   7   4        9.54     -364.93    364.93 o 
 -25   7   4    27505.09    26355.75   1513.40 o 
 -24   7   4      273.34      279.07    332.73 o 
 -23   7   4     7799.51     7438.21    579.60 o 
 -22   7   4        0.91     -220.03    338.10 o 
 -21   7   4      476.07      810.37    343.47 o 
 -20   7   4     2802.69     4245.04    477.63 o 
 -19   7   4     5985.49     6101.91    542.03 o 
 -18   7   4    15281.05    18042.76   1223.60 o 
 -17   7   4       28.43     -128.80    262.97 o 
 -16   7   4    17187.88    17006.99    858.67 o 
 -15   7   4    35271.23    36208.96   1550.97 o 
 -14   7   4     6246.51     7609.95    381.03 o 
 -13   7   4   177336.16   175543.97   5908.71 o 
 -12   7   4      135.05       75.13     96.60 o 
 -11   7   4   352322.66   372168.22  10529.42 o 
 -10   7   4       13.89       75.13     75.13 o 
  -9   7   4   245411.00   254927.84   7293.31 o 
  -8   7   4      232.72      166.37     69.77 o 
  -7   7   4   104904.29   103244.11   3112.67 o 
  -6   7   4        9.33      123.43     85.87 o 
  -5   7   4     1245.06     1373.87    107.33 o 
  -4   7   4     2413.51     2586.74    128.80 o 
  -3   7   4    17295.71    19035.60    670.83 o 
  -2   7   4     6179.06     4883.67    220.03 o 
  -1   7   4     4377.47     6445.38    295.17 o 
   0   7   4     1034.67     1148.47    166.37 o 
   1   7   4     9574.09    13008.82    665.47 o 
   2   7   4     1990.39     2205.70    209.30 o 
   3   7   4    81023.77    84718.34   4609.97 o 
   4   7   4     1226.58     1728.07    236.13 o 
  16   7   4      206.54       10.73    182.47 o 
  17   7   4     6385.92     6273.64    407.87 o 
  18   7   4      129.59     -241.50    241.50 o 
  19   7   4      432.93      187.83    246.87 o 
  20   7   4      335.94     -246.87    246.87 o 
  21   7   4      554.17      665.47    252.23 o 
  22   7   4      291.89      187.83    241.50 o 
  23   7   4     1135.36      423.97    262.97 o 
  24   7   4       80.72      381.03    262.97 o 
  25   7   4      696.26     1094.80    311.27 o 
  26   7   4      837.59      864.03    429.33 o 
  27   7   4       46.72      391.77    429.33 o 
 -28   8   4     4245.06     5484.74    542.03 o 
 -27   8   4      238.61       75.13    370.30 o 
 -26   8   4     1380.54     2028.60    407.87 o 
 -25   8   4     1026.00     1089.44    364.93 o 
 -24   8   4        1.54     -241.50    311.27 o 
 -23   8   4      920.54     1073.34    381.03 o 
 -22   8   4     2325.83     2785.30    461.53 o 
 -21   8   4      400.88      359.57    338.10 o 
 -20   8   4    37070.20    40266.17   2554.54 o 
 -19   8   4      455.81     1384.60    338.10 o 
 -18   8   4   135323.23   101038.41   7953.41 o 
 -17   8   4     3580.07     5098.34    477.63 o 
 -16   8   4   131361.75   128022.05   6745.91 o 
 -15   8   4     8739.83     8897.95    450.80 o 
 -14   8   4    27416.63    26527.48   1025.04 o 
 -13   8   4     2594.43     2361.34    182.47 o 
 -12   8   4     2379.70     2060.80    144.90 o 
 -11   8   4      633.68      552.77    128.80 o 
 -10   8   4    11502.54    12600.96    418.60 o 
  -9   8   4     7007.39     6058.98    225.40 o 
  -8   8   4     3845.52     3080.47    155.63 o 
  -7   8   4    10108.02    10148.38    338.10 o 
  -6   8   4   201145.08   204073.22   6080.44 o 
  -5   8   4      377.32      246.87    101.97 o 
  -4   8   4   413682.00   403665.28  18842.40 o 
  -3   8   4     5453.94     4851.48    246.87 o 
  -2   8   4   272345.59   264539.53  12531.19 o 
  -1   8   4     3091.40     2656.50    246.87 o 
   0   8   4    42722.08    42890.47   2817.50 o 
  19   8   4     7786.80        5.37    391.77 o 
  20   8   4     5451.96     1754.90    391.77 o 
  21   8   4       65.37      284.43    241.50 o 
  22   8   4      731.28      788.90    257.60 o 
  23   8   4      959.83     1041.14    316.63 o 
  24   8   4    10961.39     9225.32    638.63 o 
  25   8   4     1427.90     1599.27    381.03 o 
  26   8   4    11673.04     9477.55    745.97 o 
 -27   9   4      569.21      906.97    359.57 o 
 -26   9   4     1896.99     1534.87    354.20 o 
 -25   9   4       21.15      155.63    348.83 o 
 -24   9   4     3177.33     3241.47    429.33 o 
 -23   9   4     6123.11     4121.61    450.80 o 
 -22   9   4      685.19      429.33    322.00 o 
 -21   9   4    40672.66    42643.61   2393.54 o 
 -20   9   4     1036.73      638.63    311.27 o 
 -19   9   4    88800.54    93315.77   5055.41 o 
 -18   9   4     4559.89     4964.18    440.07 o 
 -17   9   4    73033.80    71408.98   4406.04 o 
 -16   9   4     1927.05     1964.20    295.17 o 
 -15   9   4    25874.44    26527.48   1196.77 o 
 -14   9   4       10.93      123.43    236.13 o 
 -13   9   4     5853.39     9622.45    509.83 o 
 -12   9   4      573.35      322.00    236.13 o 
 -11   9   4     3559.49     3488.34    225.40 o 
 -10   9   4     1020.27      949.90    171.73 o 
  -9   9   4     5315.38     5538.41    300.53 o 
  -8   9   4      235.36      230.77    155.63 o 
  -7   9   4    56926.02    58845.60   2259.37 o 
  -6   9   4      646.74      735.23    150.27 o 
  -5   9   4   147371.78   158021.77   6316.58 o 
  -4   9   4       51.86      198.57    187.83 o 
  -3   9   4   203243.95   197246.78  13974.82 o 
 -26  10   4     5905.33     5205.68    531.30 o 
 -25  10   4      972.48      805.00    370.30 o 
 -24  10   4    13466.85    14001.66    928.43 o 
 -23  10   4      228.65      279.07    343.47 o 
 -22  10   4     7866.53     6901.54    552.77 o 
 -21  10   4      169.57      354.20    305.90 o 
 -20  10   4       72.85      -75.13    289.80 o 
 -19  10   4      166.62     -391.77    391.77 o 
 -18  10   4    10888.66    10389.88    885.50 o 
 -17  10   4       43.60      327.37    397.13 o 
 -16  10   4     6117.36     8151.98    740.60 o 
 -15  10   4     1586.58     2114.47    348.83 o 
 -14  10   4    20587.55    17720.76    998.20 o 
 -13  10   4     3413.55     4062.57    397.13 o 
 -12  10   4   189401.00   177889.22   7856.81 o 
 -11  10   4      173.17       96.60    198.57 o 
 -10  10   4   269748.31   243840.28  11554.45 o 
  -9  10   4     2386.67     2645.77    423.97 o 
  -8  10   4   106648.96   100410.51   6413.18 o 
  -7  10   4      224.49      579.60    316.63 o 
  -6  10   4      622.08      590.33    359.57 o 
 -24  11   4     1690.13     1932.00    574.23 o 
 -23  11   4     2295.83     3273.67    574.23 o 
 -22  11   4      101.31     -364.93    472.27 o 
 -21  11   4       55.63      203.93    466.90 o 
 -20  11   4      458.57      665.47    461.53 o 
 -19  11   4      137.06      300.53    434.70 o 
 -18  11   4      860.67      536.67    445.43 o 
 -17  11   4      291.53      327.37    423.97 o 
 -16  11   4       24.94      161.00    418.60 o 
 -15  11   4     9307.62     8506.18    665.47 o 
 -14  11   4     3650.80     5447.18    547.40 o 
 -13  11   4    33560.04    31963.92   2098.37 o 
 -12  11   4     7459.37     7143.05    660.10 o 
 -11  11   4    42637.24    50017.42   3279.04 o 
 -10  11   4     2287.65     2511.60    429.33 o 
  -9  11   4    32163.04    17189.46   1534.87 o 
 -23  12   4       74.51      316.63    488.37 o 
 -22  12   4      288.90       64.40    466.90 o 
 -21  12   4     2280.73     1974.94    520.57 o 
 -20  12   4     8280.40     7067.91    745.97 o 
 -19  12   4     5284.58     2914.10    536.67 o 
 -18  12   4    36236.70    31679.49   2141.30 o 
 -17  12   4     2503.19     2232.54    461.53 o 
 -16  12   4    30284.64    31271.62   3584.94 o 
 -15  12   4      321.64      703.03    735.23 o 
 -14  12   4      364.70      -10.73    633.27 o 
 -13  12   4       24.43      -96.60    638.63 o 
 -21  13   4      653.64     -338.10    778.17 o 
 -20  13   4     5277.88      729.87    788.90 o 
   1   0   5     7735.80     7024.98    794.27 o 
   3   0   5      376.77      466.90     53.67 o 
   5   0   5     2316.05     1695.87     85.87 o 
   7   0   5    10258.82     8629.61    225.40 o 
   9   0   5     8795.41     7781.68    203.93 o 
  11   0   5     4140.61     4025.01    128.80 o 
  13   0   5    19142.38    17318.26    456.17 o 
  15   0   5    23930.22    24493.51    944.53 o 
  17   0   5     7614.26     6821.04    300.53 o 
  19   0   5      146.93      107.33    193.20 o 
  21   0   5     1634.49     2527.70    284.43 o 
  23   0   5       30.62      150.27    225.40 o 
  25   0   5       33.77      161.00    289.80 o 
  27   0   5      133.67      252.23    295.17 o 
  29   0   5      637.00      928.43    332.73 o 
  31   0   5      755.05     1143.10    423.97 o 
 -14   1   5     3877.72      -32.20    230.77 o 
 -12   1   5    11644.96     6885.44    955.27 o 
 -11   1   5    58400.61    19931.83   2017.87 o 
 -10   1   5    11096.89     7465.05    971.37 o 
  -8   1   5    12962.21     1642.20    423.97 o 
  -6   1   5     6614.57     5264.71    633.27 o 
  -5   1   5   146755.86    71623.66   7717.28 o 
  -4   1   5     2249.14     2608.20    166.37 o 
  -3   1   5    73946.39    87906.15   4287.97 o 
  -2   1   5     3767.43     3268.31    193.20 o 
   0   1   5      430.54      322.00     59.03 o 
   2   1   5     2370.74     2264.74     91.23 o 
   3   1   5   309000.59   318308.25  13454.26 o 
   4   1   5      207.95       80.50     37.57 o 
   5   1   5   108687.66   117326.26   2495.50 o 
   6   1   5     1371.85     1255.80     48.30 o 
   7   1   5   327114.78   348184.56   9134.08 o 
   8   1   5     4483.66     3493.71    112.70 o 
   9   1   5   157045.25   159443.94   2919.47 o 
  10   1   5     6283.78     5398.88    112.70 o 
  11   1   5    10421.32    10250.35    198.57 o 
  12   1   5     5157.66     5125.17    112.70 o 
  13   1   5   137774.98   132347.59   2522.34 o 
  14   1   5       78.10       75.13     75.13 o 
  15   1   5   118305.27   125800.25   3279.04 o 
  16   1   5       19.90      -42.93     96.60 o 
  17   1   5    23376.57    21718.94    595.70 o 
  18   1   5       45.19       80.50    112.70 o 
  19   1   5      613.78      542.03    128.80 o 
  20   1   5        6.58        0.00    128.80 o 
  21   1   5     1680.32     2227.17    182.47 o 
  22   1   5      170.33      107.33    161.00 o 
  23   1   5      150.23      381.03    161.00 o 
  24   1   5      668.68     1116.27    182.47 o 
  25   1   5       16.90      144.90    182.47 o 
  26   1   5       38.74       59.03    203.93 o 
  27   1   5      229.12      466.90    214.67 o 
  28   1   5       38.90      -69.77    214.67 o 
  29   1   5      870.82     1041.14    230.77 o 
  30   1   5      229.68      633.27    236.13 o 
  31   1   5      408.62      477.63    257.60 o 
 -23   2   5       29.05       75.13    434.70 o 
 -22   2   5     1027.08      703.03    316.63 o 
 -21   2   5     1099.89     1186.04    262.97 o 
 -20   2   5      259.92      273.70    182.47 o 
 -19   2   5     3973.11     4502.64    262.97 o 
 -18   2   5      415.30      268.33     75.13 o 
 -17   2   5     5365.80     5103.71    246.87 o 
 -16   2   5      192.87      692.30    123.43 o 
 -15   2   5     2506.48     2055.44    128.80 o 
 -14   2   5     8558.08    10620.65    386.40 o 
 -13   2   5     1965.88     2720.90    155.63 o 
 -12   2   5    70808.29    76571.73   2640.40 o 
 -11   2   5     2680.80     2157.40    128.80 o 
 -10   2   5   232937.95   261217.56   9509.75 o 
  -9   2   5     8310.30     6697.61    257.60 o 
  -8   2   5   210641.23   237137.31   7803.15 o 
  -7   2   5     7957.56     8339.81    284.43 o 
  -6   2   5   146713.94   168374.08   5919.44 o 
  -5   2   5     3314.51     3429.31    139.53 o 
  -4   2   5    33284.25    32259.09    960.63 o 
  -3   2   5     1182.85      563.50     53.67 o 
  -2   2   5     3283.09     3864.01    123.43 o 
  -1   2   5     4545.34     3622.51    118.07 o 
   0   2   5    57381.27    61571.87   1626.10 o 
   1   2   5     5958.16     4980.28    134.17 o 
   2   2   5    16930.83    19395.17    525.93 o 
   3   2   5     1190.61     1218.24     59.03 o 
   4   2   5    39090.49    31931.72    805.00 o 
   5   2   5     4585.39     3708.37    107.33 o 
   6   2   5    97285.91   108337.09   2425.74 o 
   7   2   5    30007.50    23500.67    542.03 o 
   8   2   5   124103.54   130378.02   2758.47 o 
   9   2   5    26846.06    24981.88    434.70 o 
  10   2   5    92637.27    97743.27   1636.84 o 
  11   2   5     2196.26     1701.24     59.03 o 
  12   2   5    43057.67    43936.98    788.90 o 
  13   2   5     1333.75     1389.97     69.77 o 
  14   2   5     2674.51     3123.41    118.07 o 
  15   2   5     4698.43     4760.24    155.63 o 
  16   2   5      174.67      177.10     96.60 o 
  17   2   5       32.76       80.50    107.33 o 
  18   2   5       89.64      161.00    123.43 o 
  19   2   5     1656.64     1550.97    155.63 o 
  20   2   5        1.68     -134.17    134.17 o 
  21   2   5     2505.89     3091.21    193.20 o 
  22   2   5      432.32      440.07    161.00 o 
  23   2   5     1049.21      885.50    161.00 o 
  24   2   5     2655.64     2833.60    203.93 o 
  25   2   5       10.49     -166.37    166.37 o 
  26   2   5     2367.50     2318.40    193.20 o 
  27   2   5       11.53     -150.27    193.20 o 
  28   2   5     1072.55     1245.07    257.60 o 
  29   2   5       62.94     -236.13    236.13 o 
  30   2   5        7.48        5.37    322.00 o 
  31   2   5      144.37      203.93    316.63 o 
 -26   3   5      205.20     -327.37    788.90 o 
 -25   3   5      298.47     -391.77    391.77 o 
 -24   3   5      665.22      847.93    402.50 o 
 -23   3   5        7.94     -150.27    370.30 o 
 -22   3   5       24.82     -295.17    359.57 o 
 -21   3   5     4356.67     5790.64    579.60 o 
 -20   3   5     1373.70     1271.90    305.90 o 
 -19   3   5    29862.36    27869.15   1266.54 o 
 -18   3   5     6681.04     6681.51    332.73 o 
 -17   3   5    45252.46    51852.82   1754.90 o 
 -16   3   5    15573.31    15826.33    477.63 o 
 -15   3   5     9811.34    12123.32    381.03 o 
 -14   3   5    17969.88    19024.87    531.30 o 
 -13   3   5       38.01      461.53     85.87 o 
 -12   3   5     3199.11     3268.31    123.43 o 
 -11   3   5    45583.61    54235.62   1384.60 o 
 -10   3   5       44.08      107.33     32.20 o 
  -9   3   5   320046.59   345855.44  11409.55 o 
  -8   3   5      903.73      842.57     59.03 o 
  -6   3   5      391.60      225.40     53.67 o 
  -4   3   5     2730.94     2468.67     75.13 o 
  -3   3   5   123864.42   133957.59   3273.67 o 
  -2   3   5     4597.81     5243.24    139.53 o 
  -1   3   5    37966.70    35371.76    880.13 o 
   0   3   5       16.19      -26.83     26.83 o 
   1   3   5    16962.23    17785.16    461.53 o 
   2   3   5     3501.98     3246.84     96.60 o 
   3   3   5    16523.56    18182.30    461.53 o 
   4   3   5     7570.70     6531.24    187.83 o 
   5   3   5   477614.69   410362.84  30638.35 o 
   6   3   5      178.61      128.80     53.67 o 
   8   3   5     1820.95     1529.50     59.03 o 
   9   3   5   417751.56   411183.94  12037.45 o 
  10   3   5     4298.85     4035.74    101.97 o 
  11   3   5    42854.48    44430.71    842.57 o 
  12   3   5        4.85        0.00     53.67 o 
  13   3   5     2258.72     2189.60     91.23 o 
  14   3   5     6397.78     6434.64    177.10 o 
  15   3   5     8736.79     7948.05    220.03 o 
  16   3   5    12613.33    11490.05    364.93 o 
  17   3   5     2132.14     2286.20    171.73 o 
  18   3   5     8421.74     8613.51    305.90 o 
  19   3   5    20639.11    20527.53    627.90 o 
  20   3   5     1272.95     1008.93    144.90 o 
  21   3   5    12903.62    11849.62    407.87 o 
  22   3   5       66.04      327.37    150.27 o 
  23   3   5     2048.13     2125.20    187.83 o 
  24   3   5     1085.66     1352.40    187.83 o 
  25   3   5        0.89      107.33    171.73 o 
  26   3   5      926.02     1320.20    220.03 o 
  27   3   5       65.71      268.33    198.57 o 
  28   3   5      195.96      445.43    246.87 o 
  29   3   5      618.68      912.33    327.37 o 
  30   3   5       85.93      268.33    327.37 o 
  31   3   5      324.51      203.93    322.00 o 
 -29   4   5     1095.42     -161.00    917.70 o 
 -28   4   5     4632.33     5500.84    649.37 o 
 -27   4   5        2.25      144.90    466.90 o 
 -26   4   5     8597.37     9853.22    880.13 o 
 -25   4   5     2092.10     2522.34    504.47 o 
 -24   4   5     2196.38     2216.44    483.00 o 
 -23   4   5     3366.42     3772.77    499.10 o 
 -22   4   5     8637.80     8533.01    729.87 o 
 -21   4   5     1156.05      815.73    381.03 o 
 -20   4   5    55381.41    52877.86   3391.74 o 
 -19   4   5        6.93       26.83    322.00 o 
 -18   4   5   110587.05   105589.34   8178.81 o 
 -17   4   5        8.35       10.73     69.77 o 
 -16   4   5   120679.59   132734.00   4599.24 o 
 -15   4   5     1876.62     1191.40     96.60 o 
 -14   4   5    63039.23    70303.45   1926.64 o 
 -13   4   5     3040.71     2908.74    118.07 o 
 -12   4   5    15809.29    16529.36    402.50 o 
 -11   4   5     1690.18     2119.84     85.87 o 
 -10   4   5       65.89       64.40     53.67 o 
  -9   4   5       15.48      -37.57     59.03 o 
  -8   4   5      354.93      279.07     69.77 o 
  -7   4   5      618.36      -69.77    128.80 o 
  -6   4   5    50207.14    54010.22   1540.24 o 
  -5   4   5     1634.95     1760.27     80.50 o 
  -4   4   5   296852.69   319140.12  13835.29 o 
  -3   4   5     1453.36     1137.74     59.03 o 
  -1   4   5       60.30      -37.57     37.57 o 
   1   4   5     4640.72     3338.07    101.97 o 
   2   4   5   370749.59   380969.56  29135.68 o 
   3   4   5     8172.58     7577.75    220.03 o 
   4   4   5   163506.03   187044.75   5253.98 o 
   5   4   5       75.71     -123.43    123.43 o 
   6   4   5    17605.07    19851.33    499.10 o 
   7   4   5     2831.09     2060.80     80.50 o 
   8   4   5      270.55      456.17     59.03 o 
   9   4   5     3997.95     3134.14    107.33 o 
  10   4   5     1534.61     1524.14     75.13 o 
  11   4   5      250.02      187.83     59.03 o 
  12   4   5    24203.24    23119.64    483.00 o 
  13   4   5     7758.16     7379.18    187.83 o 
  14   4   5    44276.09    41124.84   1014.30 o 
  15   4   5    11590.29    12434.59    359.57 o 
  16   4   5    58968.81    58217.70   1776.37 o 
  17   4   5     1166.21     1073.34    144.90 o 
  18   4   5    39809.50    35747.43   1169.94 o 
  19   4   5      197.45      101.97    144.90 o 
  20   4   5    16639.64    15187.69    509.83 o 
  21   4   5       96.25      262.97    155.63 o 
  22   4   5     2669.75     2924.84    203.93 o 
  23   4   5      175.32      273.70    171.73 o 
  24   4   5     1216.52      864.03    209.30 o 
  25   4   5     1081.31     1406.07    273.70 o 
  26   4   5     5291.85     5822.84    364.93 o 
  27   4   5      257.42     -161.00    252.23 o 
  28   4   5     2647.00     2232.54    322.00 o 
  29   4   5       26.09     -118.07    311.27 o 
  30   4   5      163.37      273.70    327.37 o 
 -30   5   5        3.94      713.77    531.30 o 
 -29   5   5     3450.52     3252.21    461.53 o 
 -28   5   5      471.99     1175.30    381.03 o 
 -27   5   5        3.22      177.10    364.93 o 
 -26   5   5     2024.68     2350.60    391.77 o 
 -25   5   5     9083.01     8747.68    649.37 o 
 -24   5   5     3487.59     3499.07    402.50 o 
 -23   5   5    22895.88    22964.01   1341.67 o 
 -22   5   5     2819.91     3520.54    402.50 o 
 -21   5   5     7004.94     6708.34    644.00 o 
 -20   5   5      317.78      241.50    354.20 o 
 -19   5   5     2058.61     3177.07    456.17 o 
 -18   5   5     2516.56     2581.37    434.70 o 
 -17   5   5      179.75      262.97    112.70 o 
 -16   5   5     8938.97     9515.12    499.10 o 
 -15   5   5    58171.60    63579.00   2908.74 o 
 -14   5   5     3753.12     3901.57    187.83 o 
 -13   5   5   222691.75   253231.97   6729.81 o 
 -12   5   5      719.43      574.23     85.87 o 
 -11   5   5   287466.03   316617.78   8060.75 o 
 -10   5   5    13945.32    13035.66    370.30 o 
  -9   5   5    52702.41    54450.29   1534.87 o 
  -8   5   5    15086.08    14307.56    418.60 o 
  -7   5   5     1622.49     1395.34     91.23 o 
  -6   5   5      852.77      499.10     75.13 o 
  -5   5   5      234.30      477.63    123.43 o 
  -4   5   5     4022.13     6520.51    359.57 o 
  -3   5   5   132418.70   133748.30   3509.81 o 
  -2   5   5     6996.67     6316.58    193.20 o 
  -1   5   5   536405.50   529385.00  60906.40 o 
   0   5   5      273.77      214.67     48.30 o 
   2   5   5     5644.48     4255.77    171.73 o 
   3   5   5   216555.97   226339.55   6021.41 o 
   4   5   5     6264.70     6520.51    203.93 o 
   5   5   5     4351.58     5318.38    187.83 o 
   6   5   5     1388.77     1025.04     91.23 o 
   7   5   5     9925.14    10400.62    327.37 o 
   8   5   5    16159.15    16835.26    461.53 o 
   9   5   5     5540.16     5388.14    193.20 o 
  10   5   5    20639.64    19357.60    568.87 o 
  11   5   5   139624.11   143864.48   4164.54 o 
  12   5   5     6748.31     6906.91    225.40 o 
  13   5   5   191203.92   192567.09   5559.88 o 
  14   5   5     1041.05     1164.57    118.07 o 
  15   5   5    75022.27    76453.67   2082.27 o 
  16   5   5     6988.34     7207.45    284.43 o 
  17   5   5      352.81      177.10    177.10 o 
  18   5   5     4027.85     4148.44    225.40 o 
  19   5   5     7042.01     6219.98    273.70 o 
  20   5   5       15.00     -112.70    144.90 o 
  21   5   5      723.97      584.97    225.40 o 
  22   5   5     2209.05     2726.27    268.33 o 
  23   5   5     2349.57     2602.84    268.33 o 
  24   5   5     4923.97     5790.64    354.20 o 
  25   5   5     3413.17     2302.30    300.53 o 
  26   5   5     3197.32     4534.84    359.57 o 
  27   5   5      407.66      552.77    284.43 o 
  28   5   5      625.72      703.03    375.67 o 
  29   5   5      471.06      348.83    327.37 o 
  30   5   5       10.57      171.73    322.00 o 
 -29   6   5     2290.23     2468.67    450.80 o 
 -28   6   5     7509.94     7427.48    611.80 o 
 -27   6   5       16.76     -348.83    348.83 o 
 -26   6   5    20116.62    20382.63   1228.97 o 
 -25   6   5     1536.32     1728.07    375.67 o 
 -24   6   5    15485.28    14296.82    917.70 o 
 -23   6   5     2685.66     2661.87    375.67 o 
 -22   6   5     1322.36     1905.17    348.83 o 
 -21   6   5      357.48      724.50    300.53 o 
 -20   6   5    10243.32    10899.72    708.40 o 
 -19   6   5      829.20      563.50    257.60 o 
 -18   6   5    23402.84    24289.58   1631.47 o 
 -17   6   5     1921.65     2033.97    268.33 o 
 -16   6   5     2617.02     3053.64    252.23 o 
 -15   6   5       94.15      -32.20    166.37 o 
 -14   6   5    13644.66    13615.26    472.27 o 
 -13   6   5       21.25      -32.20     59.03 o 
 -12   6   5   133505.61   141707.08   4320.17 o 
 -11   6   5       29.83      -80.50     85.87 o 
 -10   6   5   231968.81   242552.28   6933.75 o 
  -9   6   5       24.09       69.77     75.13 o 
  -8   6   5   248596.33   263294.47   8243.21 o 
  -7   6   5     1531.97     2141.30    112.70 o 
  -6   6   5   188205.30   193409.61   5860.41 o 
  -5   6   5     6175.52     5881.88    187.83 o 
  -4   6   5    42396.01    45783.11   1255.80 o 
  -3   6   5     7142.90     5656.48    182.47 o 
  -2   6   5      432.98      670.83     75.13 o 
  -1   6   5      395.81      338.10     69.77 o 
   0   6   5      358.83      450.80     59.03 o 
   1   6   5     2181.15     1652.94     96.60 o 
   2   6   5    18819.42    20516.80    692.30 o 
   3   6   5     4781.98     4862.21    187.83 o 
   4   6   5   101089.42   111320.95   3783.51 o 
   5   6   5     3333.21     3273.67    166.37 o 
   6   6   5   183746.66   170182.66   7073.28 o 
   7   6   5     1922.02     1658.30    134.17 o 
   8   6   5   175608.48   168245.28   6772.74 o 
   9   6   5     3827.56     3681.54    193.20 o 
  10   6   5    94396.56   103437.31   4094.77 o 
  11   6   5      879.20      864.03    187.83 o 
  12   6   5    35648.87    31239.42   1658.30 o 
  13   6   5       76.92      150.27    177.10 o 
  14   6   5     2199.23     2667.24    241.50 o 
  15   6   5       49.17      -21.47    171.73 o 
  16   6   5      311.84      166.37    182.47 o 
  17   6   5      494.94      316.63    236.13 o 
  18   6   5     5343.30     5457.91    402.50 o 
  19   6   5     2007.73     1932.00    289.80 o 
  20   6   5     1714.83     1513.40    257.60 o 
  21   6   5      794.59      810.37    198.57 o 
  22   6   5      543.12      413.23    214.67 o 
  23   6   5       89.84     -123.43    220.03 o 
  24   6   5     4059.37     3788.87    295.17 o 
  25   6   5      553.43      745.97    246.87 o 
  26   6   5     4541.15     3955.24    343.47 o 
  27   6   5       42.96       -5.37    289.80 o 
  28   6   5     1357.65     1652.94    391.77 o 
  29   6   5      591.77     1389.97    477.63 o 
 -29   7   5      607.86       64.40    386.40 o 
 -28   7   5       35.24      483.00    364.93 o 
 -27   7   5     1437.55     1803.20    397.13 o 
 -26   7   5      361.36      525.93    364.93 o 
 -25   7   5    12722.48    15724.36    992.83 o 
 -24   7   5     1744.06     1926.64    370.30 o 
 -23   7   5    10851.73    12831.72    847.93 o 
 -22   7   5     2395.10     3445.41    397.13 o 
 -21   7   5      116.46      617.17    289.80 o 
 -20   7   5      238.26      144.90    305.90 o 
 -19   7   5    30402.67    27268.08   1803.20 o 
 -18   7   5     1316.78      939.17    305.90 o 
 -17   7   5    65815.00    67228.34   2822.87 o 
 -16   7   5     3658.82     3547.37    236.13 o 
 -15   7   5    20785.39    24520.34    912.33 o 
 -14   7   5     1747.68     2033.97    150.27 o 
 -13   7   5     8492.52     7851.45    279.07 o 
 -12   7   5     4012.71     3804.97    166.37 o 
 -11   7   5    34415.97    32006.86    853.30 o 
 -10   7   5    19469.84    19379.07    542.03 o 
  -9   7   5      843.02     1304.10    107.33 o 
  -8   7   5    20040.11    19395.17    531.30 o 
  -7   7   5   105817.03   106555.35   2758.47 o 
  -6   7   5      975.13     1062.60     96.60 o 
  -5   7   5   171684.86   185343.52   4926.61 o 
  -4   7   5     5774.23     6665.41    193.20 o 
  -3   7   5    79327.65    71484.12   2280.84 o 
  -2   7   5    11757.86    11264.65    370.30 o 
  -1   7   5      265.65      257.60     69.77 o 
   0   7   5       51.99      -16.10     26.83 o 
   1   7   5     3761.84     4502.64    182.47 o 
   2   7   5    16554.93    16330.79    606.43 o 
   3   7   5    10974.48     9187.75    364.93 o 
   4   7   5    18604.98    19486.40    756.70 o 
   5   7   5    69795.75    68854.45   2779.94 o 
   6   7   5     1625.96     1368.50    171.73 o 
   7   7   5   114667.62   119692.97   5189.58 o 
   8   7   5    11162.10    11334.42    595.70 o 
   9   7   5    16935.65    19765.47   1491.94 o 
  18   7   5     6820.61     3311.24    418.60 o 
  19   7   5    16430.12    13416.69    826.47 o 
  20   7   5     1131.52     1245.07    316.63 o 
  21   7   5     1989.78     1481.20    279.07 o 
  22   7   5      435.11      472.27    268.33 o 
  23   7   5     2726.38     3123.41    343.47 o 
  24   7   5     1565.90     2039.34    327.37 o 
  25   7   5     6776.18     5812.11    402.50 o 
  26   7   5      713.28     1067.97    332.73 o 
 -28   8   5     7609.87     7905.11    644.00 o 
 -27   8   5      460.59       80.50    364.93 o 
 -26   8   5    17229.08    22019.47   1320.20 o 
 -25   8   5     2224.83     2415.00    391.77 o 
 -24   8   5     8747.72     9965.92    703.03 o 
 -23   8   5     1212.10     1282.64    338.10 o 
 -22   8   5        4.67      -32.20    375.67 o 
 -21   8   5      209.10      397.13    316.63 o 
 -20   8   5    11637.41    11441.75    864.03 o 
 -19   8   5     4074.63     4266.51    461.53 o 
 -18   8   5    30585.56    30917.42   2060.80 o 
 -17   8   5     6053.92     5194.94    440.07 o 
 -16   8   5    25882.84    29006.88   1266.54 o 
 -15   8   5     2285.09     1942.74    214.67 o 
 -14   8   5     2027.78     1760.27    220.03 o 
 -13   8   5     1913.48     2087.64    155.63 o 
 -12   8   5    18715.06    19636.67    665.47 o 
 -11   8   5     4010.12     3713.74    198.57 o 
 -10   8   5    41806.94    44908.35   1384.60 o 
  -9   8   5     4570.25     4695.84    187.83 o 
  -8   8   5    24703.09    23887.08    686.93 o 
  -7   8   5     1413.07     1465.10    123.43 o 
  -6   8   5       59.22      177.10    107.33 o 
  -5   8   5       12.72      150.27     80.50 o 
  -4   8   5    36586.55    36520.23   1137.74 o 
  -3   8   5     4440.86     4019.64    187.83 o 
  -2   8   5    89569.80   103013.34   3193.17 o 
  -1   8   5     1062.98      692.30    112.70 o 
   0   8   5    94878.09   101033.04   3268.31 o 
   1   8   5     3534.60     3826.44    225.40 o 
   2   8   5    57629.09    62350.04   2409.64 o 
   3   8   5     7337.46     7346.98    386.40 o 
   4   8   5     2332.08     1599.27    397.13 o 
  25   8   5     2101.79     -745.97    745.97 o 
 -27   9   5      504.82       96.60    364.93 o 
 -26   9   5        2.28     -343.47    343.47 o 
 -25   9   5     8346.26     7937.31    617.17 o 
 -24   9   5       18.31        0.00    327.37 o 
 -23   9   5     5947.69     6558.08    617.17 o 
 -22   9   5        9.08      230.77    343.47 o 
 -21   9   5     4527.66     5146.64    536.67 o 
 -20   9   5      978.22     1148.47    343.47 o 
 -19   9   5    65193.09    59731.10   3724.47 o 
 -18   9   5     9232.84    10008.85    783.53 o 
 -17   9   5    98316.30    94474.96   5114.44 o 
 -16   9   5    15835.72    14989.12    681.57 o 
 -15   9   5    16116.11    17001.63    735.23 o 
 -14   9   5     8087.51     7910.48    504.47 o 
 -13   9   5    12021.06    13003.46    547.40 o 
 -12   9   5       37.00       10.73    150.27 o 
 -11   9   5    46175.82    44811.74   1513.40 o 
 -10   9   5     4859.97     5779.91    273.70 o 
  -9   9   5    36874.34    38216.10   1277.27 o 
  -8   9   5     3975.15     4953.44    225.40 o 
  -7   9   5     3699.37     4148.44    209.30 o 
  -6   9   5     5156.40     5264.71    225.40 o 
  -5   9   5    55682.87    53097.89   1658.30 o 
  -4   9   5    34139.87    37615.03   1486.57 o 
  -3   9   5    47222.52    48026.38   2372.07 o 
  -2   9   5    32208.17    31663.39   1373.87 o 
  -1   9   5    11353.52    13008.82    762.07 o 
   0   9   5      717.49      837.20    268.33 o 
   1   9   5      255.61      386.40    262.97 o 
 -26  10   5     1043.01     1169.94    348.83 o 
 -25  10   5     3798.08     4105.51    413.23 o 
 -24  10   5        9.87      -91.23    327.37 o 
 -23  10   5     2603.66     2742.37    391.77 o 
 -22  10   5     3858.83     4148.44    445.43 o 
 -21  10   5      213.91      155.63    305.90 o 
 -20  10   5    19360.33    18327.20   1116.27 o 
 -19  10   5        0.45      466.90    456.17 o 
 -18  10   5    28289.30    28958.58   1974.94 o 
 -17  10   5       32.29      139.53    413.23 o 
 -16  10   5    12739.90    12622.42    762.07 o 
 -15  10   5     1516.51      767.43    289.80 o 
 -14  10   5     2222.18     1728.07    284.43 o 
 -13  10   5     4925.39     5372.04    370.30 o 
 -12  10   5     1117.37     2484.77    279.07 o 
 -11  10   5     4968.66     4701.21    332.73 o 
 -10  10   5       69.05      289.80    220.03 o 
  -9  10   5      191.11      284.43    193.20 o 
  -8  10   5      105.11     -193.20    289.80 o 
  -7  10   5     1025.93     1062.60    289.80 o 
  -6  10   5    11727.34    13609.89    649.37 o 
  -5  10   5     6888.38     7384.55    413.23 o 
  -4  10   5    22177.48    21547.20   1116.27 o 
  -3  10   5     7853.96     5017.84    874.77 o 
 -24  11   5      561.13     -155.63    525.93 o 
 -23  11   5    21540.73    22094.61   1610.00 o 
 -22  11   5     1863.15     1626.10    509.83 o 
 -21  11   5     1256.89     1910.54    493.73 o 
 -20  11   5     1840.04     1524.14    477.63 o 
 -19  11   5    10891.92     8962.35    826.47 o 
 -18  11   5      431.95      220.03    423.97 o 
 -17  11   5    25853.11    24976.51   1760.27 o 
 -16  11   5        0.08       37.57    407.87 o 
 -15  11   5     1634.37     2152.04    370.30 o 
 -14  11   5      856.72     1626.10    338.10 o 
 -13  11   5    45060.27    44119.44   2216.44 o 
 -12  11   5    10263.53    11243.19    772.80 o 
 -11  11   5   170578.25   145474.48   9246.78 o 
 -10  11   5    23728.50    25470.24   1771.00 o 
  -9  11   5   130432.52   146885.92   9262.88 o 
  -8  11   5    10992.53     9998.12    821.10 o 
  -7  11   5    39547.25    36938.82   3010.71 o 
  -6  11   5       69.74      139.53    375.67 o 
 -23  12   5      142.62       32.20    483.00 o 
 -22  12   5      912.21      869.40    515.20 o 
 -21  12   5     3205.13     3364.91    584.97 o 
 -20  12   5      866.55      161.00    456.17 o 
 -19  12   5     6687.70     6525.88    713.77 o 
 -18  12   5     3432.57     4690.47    617.17 o 
 -17  12   5     4052.12     3654.71    558.13 o 
 -16  12   5    11061.23    10679.68    912.33 o 
 -15  12   5      515.89      166.37    305.90 o 
 -14  12   5    21333.15    15477.49   1389.97 o 
 -13  12   5      404.81      434.70    509.83 o 
 -12  12   5    23071.74    21209.10   1518.77 o 
 -11  12   5     1949.63     2350.60    536.67 o 
 -10  12   5    11683.06     4733.41    638.63 o 
 -21  13   5     1939.21     2087.64    499.10 o 
 -20  13   5      144.80      692.30    338.10 o 
 -19  13   5    29981.27    34260.86   3885.47 o 
 -18  13   5     1624.75     2248.64    864.03 o 
 -17  13   5    54424.57    49266.08   5452.54 o 
 -16  13   5     3405.93     1100.17    745.97 o 
   4   0   6    37962.41    46089.01   1663.67 o 
   6   0   6     4963.90     4921.24    166.37 o 
   8   0   6      249.56      740.60     64.40 o 
  10   0   6    60675.49    59650.60   1470.47 o 
  12   0   6   175340.20   171427.73   4062.57 o 
  14   0   6    99429.01    98414.10   3268.31 o 
  16   0   6    54152.22    49062.15   1749.54 o 
  18   0   6    51566.29    45418.18   1964.20 o 
  20   0   6    37347.41    39031.83   1926.64 o 
  22   0   6    32174.90    28019.41   1749.54 o 
  24   0   6    20149.96    17495.36   1014.30 o 
  26   0   6     1263.87     1545.60    322.00 o 
  28   0   6     1189.94     1728.07    343.47 o 
  30   0   6     1278.16     1041.14    343.47 o 
  -4   1   6      628.54      -16.10    144.90 o 
  -3   1   6    19393.15    21665.27   1411.44 o 
  -2   1   6      902.23      595.70     91.23 o 
  -1   1   6    95306.63    94614.50   3837.17 o 
   0   1   6     8902.14     6719.08    268.33 o 
   1   1   6    97253.16   108401.48   3499.07 o 
   2   1   6    10963.22     8661.81    284.43 o 
   3   1   6    36639.20    42895.84   1180.67 o 
   4   1   6       63.58       26.83     42.93 o 
   5   1   6   102606.16   105390.77   2264.74 o 
   6   1   6     5972.39     5130.54    123.43 o 
   7   1   6   153613.16   149397.52   2801.41 o 
   8   1   6     8350.03     7599.21    155.63 o 
   9   1   6   177820.48   186266.59   3364.91 o 
  10   1   6      322.51      257.60     42.93 o 
  11   1   6   164306.66   157340.20   2704.80 o 
  12   1   6     2647.38     2393.54     80.50 o 
  13   1   6    53921.46    56339.36   1266.54 o 
  14   1   6     3640.59     3150.24    128.80 o 
  15   1   6    24052.08    28362.88    837.20 o 
  16   1   6      425.64      359.57    112.70 o 
  17   1   6    18779.37    20532.90    633.27 o 
  18   1   6      192.70      289.80    139.53 o 
  19   1   6     4985.17     4733.41    241.50 o 
  20   1   6     1055.79     1207.50    182.47 o 
  21   1   6     1252.48     1159.20    187.83 o 
  22   1   6     1731.19     2377.44    198.57 o 
  23   1   6     5948.73     6107.28    316.63 o 
  24   1   6     1743.01     2205.70    246.87 o 
  25   1   6     6212.39     5372.04    332.73 o 
  26   1   6        4.74        0.00    203.93 o 
  27   1   6     3955.47     3574.21    284.43 o 
  28   1   6     1212.78     1384.60    246.87 o 
  29   1   6     1666.36     1717.34    252.23 o 
  30   1   6     1481.84     2082.27    262.97 o 
  31   1   6      269.92     -171.73    284.43 o 
 -19   2   6      307.25      -75.13    386.40 o 
 -18   2   6      180.05      692.30    284.43 o 
 -17   2   6     2733.43     2313.04    284.43 o 
 -16   2   6    52080.41    50323.32   2672.60 o 
 -15   2   6     3669.44     3493.71    246.87 o 
 -14   2   6   150226.44   149311.66   6327.31 o 
 -13   2   6      966.30      815.73    144.90 o 
 -12   2   6    68500.05    64818.71   2769.20 o 
 -11   2   6      864.07     1127.00    134.17 o 
 -10   2   6    63875.09    62774.00   2484.77 o 
  -9   2   6     4927.54     4245.04    236.13 o 
  -7   2   6      824.91      729.87     96.60 o 
  -5   2   6      290.35       75.13     69.77 o 
  -4   2   6   262081.48   281932.94  13427.42 o 
  -3   2   6      543.82      418.60     64.40 o 
  -2   2   6    12109.01    11774.49    348.83 o 
  -1   2   6      521.13      563.50     53.67 o 
   0   2   6   133544.81   140113.17   3821.07 o 
   1   2   6      169.73      289.80     42.93 o 
   2   2   6    33002.66    41457.57   1057.24 o 
   3   2   6     3810.28     3515.17    118.07 o 
   4   2   6    92543.28    95043.82   2415.00 o 
   5   2   6       11.36       48.30     48.30 o 
   6   2   6   445153.56   460262.19  14414.89 o 
   7   2   6     7164.31     6617.11    166.37 o 
   8   2   6   372482.94   387575.97   9171.65 o 
   9   2   6    10107.99    10126.92    214.67 o 
  10   2   6   105576.40   114090.15   2178.87 o 
  11   2   6     7186.30     6440.01    128.80 o 
  12   2   6    28043.22    27482.74    536.67 o 
  13   2   6     2200.95     2141.30    107.33 o 
  14   2   6    11970.48    12568.75    311.27 o 
  15   2   6      164.86       91.23     53.67 o 
  16   2   6    24556.82    22652.74    729.87 o 
  17   2   6      839.72     1030.40    155.63 o 
  18   2   6    25397.67    23468.47    799.63 o 
  19   2   6       43.15       80.50    150.27 o 
  20   2   6     3136.43     3826.44    230.77 o 
  21   2   6      145.58      236.13    161.00 o 
  22   2   6       10.99       75.13    166.37 o 
  23   2   6     1254.73     1851.50    203.93 o 
  24   2   6      461.64      611.80    187.83 o 
  25   2   6     1053.87      966.00    209.30 o 
  26   2   6     3471.77     3499.07    295.17 o 
  27   2   6      693.53     1186.04    225.40 o 
  28   2   6     7073.26     5624.28    343.47 o 
  29   2   6      231.26      279.07    246.87 o 
  30   2   6     4758.34     3686.91    311.27 o 
 -23   3   6    12824.25    11817.42    939.17 o 
 -22   3   6       27.25      402.50    391.77 o 
 -21   3   6      171.05      214.67    359.57 o 
 -20   3   6     1066.93     1127.00    359.57 o 
 -19   3   6     7586.49     8688.65    896.23 o 
 -18   3   6       71.42      -80.50    187.83 o 
 -17   3   6    19027.17    17822.73    703.03 o 
 -16   3   6     1557.78     1261.17    123.43 o 
 -15   3   6    33560.50    36643.66   1084.07 o 
 -14   3   6     4190.79     3998.17    161.00 o 
 -13   3   6    32482.48    39589.97   1019.67 o 
 -12   3   6      473.16      477.63     75.13 o 
 -11   3   6     2497.29     3289.77    123.43 o 
 -10   3   6     3369.54     3466.87    134.17 o 
  -9   3   6    29956.17    27638.38    724.50 o 
  -8   3   6     6040.09     6660.04    214.67 o 
  -7   3   6    19692.61    18418.43    515.20 o 
  -6   3   6     1062.18      601.07     64.40 o 
  -5   3   6     5235.48     4969.54    155.63 o 
  -4   3   6      269.07      236.13     42.93 o 
  -3   3   6    27005.59    29173.25    735.23 o 
  -2   3   6      162.83      203.93     37.57 o 
  -1   3   6   136683.28   149021.86   3982.07 o 
   0   3   6     2670.69     1942.74     69.77 o 
   1   3   6   155772.16   167574.45   4277.24 o 
   2   3   6     7696.87     6311.21    177.10 o 
   3   3   6   190782.70   193806.77   5431.08 o 
   4   3   6      176.43        5.37     53.67 o 
   5   3   6    65886.57    65747.14   1792.47 o 
   6   3   6     5504.03     4459.71    144.90 o 
   7   3   6      496.00      499.10     69.77 o 
   8   3   6    14612.07    11393.45    284.43 o 
   9   3   6     3257.11     3230.74     96.60 o 
  10   3   6     2124.49     2447.20     85.87 o 
  11   3   6     3167.29     3155.61     96.60 o 
  12   3   6     1423.04      901.60     69.77 o 
  13   3   6      111.13      182.47     75.13 o 
  14   3   6      794.77      794.27     96.60 o 
  15   3   6    14740.34    13282.52    445.43 o 
  16   3   6     1787.23     1738.80    150.27 o 
  17   3   6    33469.37    34293.06    992.83 o 
  18   3   6     4920.28     5205.68    225.40 o 
  19   3   6    22293.69    22770.80    686.93 o 
  20   3   6     1027.54     1035.77    150.27 o 
  21   3   6    10038.92    10636.75    370.30 o 
  22   3   6        4.14     -144.90    144.90 o 
  23   3   6     1584.81     1298.74    171.73 o 
  24   3   6       41.26      284.43    187.83 o 
  25   3   6      338.90      370.30    203.93 o 
  26   3   6       35.35       10.73    214.67 o 
  27   3   6     1897.40     1711.97    279.07 o 
  28   3   6     1599.70     2028.60    268.33 o 
  29   3   6      578.95      756.70    322.00 o 
  30   3   6     2156.52     2957.04    386.40 o 
 -27   4   6     2068.20       85.87    923.07 o 
 -26   4   6     1134.60      847.93    461.53 o 
 -25   4   6     7497.43     9370.22    853.30 o 
 -24   4   6       32.36      644.00    423.97 o 
 -23   4   6    10553.77    12498.99    971.37 o 
 -22   4   6     9995.40    12021.35    933.80 o 
 -21   4   6     4196.57     5431.08    568.87 o 
 -20   4   6    37930.49    36471.93   2372.07 o 
 -19   4   6      217.29      547.40    327.37 o 
 -18   4   6    23431.63    27257.35   1416.80 o 
 -17   4   6     7277.58     8355.91    418.60 o 
 -16   4   6     9332.57     9568.78    493.73 o 
 -15   4   6     9491.57     9166.28    397.13 o 
 -14   4   6   143599.34   159524.44   4701.21 o 
 -13   4   6     1594.59     1529.50     91.23 o 
 -12   4   6    87646.38    89301.48   2168.14 o 
 -11   4   6     1044.66      992.84     69.77 o 
 -10   4   6    13122.73    16164.43    381.03 o 
  -9   4   6     1291.44     1175.30     69.77 o 
  -8   4   6   168822.08   194568.83   5071.51 o 
  -7   4   6      455.94      788.90     69.77 o 
  -6   4   6   311290.59   300437.25   9236.05 o 
  -5   4   6     9699.35     9992.75    289.80 o 
  -4   4   6    15486.41    17849.56    434.70 o 
  -3   4   6    14618.03    12391.65    284.43 o 
  -2   4   6   160225.30   178688.84   4255.77 o 
  -1   4   6       28.05       26.83     42.93 o 
   0   4   6   305367.34   322215.22  10803.12 o 
   1   4   6     7860.53     6831.78    187.83 o 
   2   4   6   102455.52   110612.55   2742.37 o 
   3   4   6    12869.07    11849.62    348.83 o 
   4   4   6     6522.11     8151.98    236.13 o 
   5   4   6     2679.07     2323.77     96.60 o 
   6   4   6    94223.54    97952.56   2672.60 o 
   7   4   6     1214.80     1153.84     85.87 o 
   8   4   6    41364.12    38999.63    982.10 o 
   9   4   6     9427.22     9885.42    246.87 o 
  10   4   6     2413.14     2404.27     96.60 o 
  11   4   6     2250.86     2280.84     96.60 o 
  12   4   6    33956.27    34335.99    821.10 o 
  13   4   6     3075.74     2796.04    123.43 o 
  14   4   6    11105.42    11200.25    343.47 o 
  15   4   6    13022.66    13717.22    407.87 o 
  16   4   6      321.19      633.27    134.17 o 
  17   4   6    14989.79    17393.40    536.67 o 
  18   4   6     5664.42     5822.84    241.50 o 
  19   4   6     6334.85     6917.64    289.80 o 
  20   4   6        6.64      -32.20    150.27 o 
  21   4   6     1922.17     2033.97    182.47 o 
  22   4   6     3608.63     3499.07    220.03 o 
  23   4   6      508.78      241.50    171.73 o 
  24   4   6     3502.62     3144.87    241.50 o 
  25   4   6       36.37     -214.67    214.67 o 
  26   4   6        3.46       16.10    214.67 o 
  27   4   6      142.05      -64.40    262.97 o 
  28   4   6     2160.02     2694.07    423.97 o 
  29   4   6        9.13     -182.47    311.27 o 
  30   4   6     2014.17     1411.44    348.83 o 
 -29   5   6       72.69       80.50    456.17 o 
 -28   5   6      965.70      681.57    499.10 o 
 -27   5   6     6185.14     5876.51    686.93 o 
 -26   5   6        0.74      676.20    488.37 o 
 -25   5   6    14533.43    16851.36   1041.14 o 
 -24   5   6        6.72     -214.67    418.60 o 
 -23   5   6     7586.25     8092.95    751.33 o 
 -22   5   6      492.14     1336.30    434.70 o 
 -21   5   6       90.37      279.07    402.50 o 
 -20   5   6     1580.96     1309.47    386.40 o 
 -19   5   6    13697.24    11431.02    869.40 o 
 -18   5   6      111.02      118.07    252.23 o 
 -17   5   6    36498.99    36756.36   1449.00 o 
 -16   5   6     2171.10     2468.67    182.47 o 
 -15   5   6    52304.18    55115.76   2490.14 o 
 -14   5   6     4213.11     4550.94    198.57 o 
 -13   5   6    27721.67    27702.78    815.73 o 
 -12   5   6     1316.02      880.13     91.23 o 
 -11   5   6      470.85      418.60     91.23 o 
 -10   5   6      218.80      118.07     75.13 o 
  -9   5   6    13758.80    16754.76    466.90 o 
  -8   5   6       10.90       91.23     69.77 o 
  -7   5   6    82662.82    90568.02   2398.90 o 
  -6   5   6     7881.93     6923.01    225.40 o 
  -5   5   6    44709.32    44189.21   1180.67 o 
  -4   5   6    13810.42    15606.29    402.50 o 
  -3   5   6      563.17      590.33     69.77 o 
  -2   5   6     7063.27     6606.38    203.93 o 
  -1   5   6    90083.51    95934.70   2688.70 o 
   0   5   6      428.45      354.20     53.67 o 
   1   5   6   152626.59   159030.70   4529.47 o 
   2   5   6     1468.76      853.30     75.13 o 
   3   5   6   119712.02   121957.70   3214.64 o 
   4   5   6     1594.29     1384.60     80.50 o 
   5   5   6    38833.51    41860.07   1239.70 o 
   6   5   6      232.61      150.27     80.50 o 
   7   5   6       21.28      220.03     85.87 o 
   8   5   6        4.09       16.10     64.40 o 
   9   5   6    18751.18    18654.56    483.00 o 
  10   5   6     1239.97     1159.20     91.23 o 
  11   5   6    28421.43    30423.69   1008.93 o 
  12   5   6     7656.29     7717.28    279.07 o 
  13   5   6     5459.89     5066.14    214.67 o 
  14   5   6     3313.99     3032.17    171.73 o 
  15   5   6     1885.07     1717.34    155.63 o 
  16   5   6     1152.83     1261.17    139.53 o 
  17   5   6    25905.86    23795.84    858.67 o 
  18   5   6       19.14      220.03    139.53 o 
  19   5   6    35034.37    34947.80   1089.44 o 
  20   5   6      314.06      161.00    155.63 o 
  21   5   6    16122.46    16475.70    552.77 o 
  22   5   6     4738.28     5184.21    284.43 o 
  23   5   6     1863.10     1422.17    257.60 o 
  24   5   6     6104.64     7234.28    402.50 o 
  25   5   6      794.85     1035.77    257.60 o 
  26   5   6     1717.42     2216.44    305.90 o 
  27   5   6     2346.39     2844.34    343.47 o 
  28   5   6       12.89       32.20    370.30 o 
  29   5   6      789.01      847.93    402.50 o 
 -29   6   6     1835.94     2323.77    440.07 o 
 -28   6   6       12.86      295.17    375.67 o 
 -27   6   6       34.19       37.57    343.47 o 
 -26   6   6     7000.60     7609.95    611.80 o 
 -25   6   6     1399.84     2017.87    370.30 o 
 -24   6   6     9628.09    11012.42    756.70 o 
 -23   6   6     4084.88     4234.31    434.70 o 
 -22   6   6      546.88     1314.84    305.90 o 
 -21   6   6     1161.77     1073.34    295.17 o 
 -20   6   6     8685.57     8736.95    751.33 o 
 -19   6   6      815.45      520.57    375.67 o 
 -18   6   6    17546.35    18981.93   1019.67 o 
 -17   6   6     3806.13     3826.44    279.07 o 
 -16   6   6       77.05      257.60    198.57 o 
 -15   6   6     1380.38     1218.24    198.57 o 
 -14   6   6    63318.53    65956.45   2098.37 o 
 -13   6   6     1539.86     1819.30    150.27 o 
 -12   6   6   109797.52   116993.53   3343.44 o 
 -11   6   6    18995.12    20865.63    633.27 o 
 -10   6   6    32691.84    39783.17   1255.80 o 
  -9   6   6    24371.17    21912.14    665.47 o 
  -8   6   6     6339.53     7588.48    262.97 o 
  -7   6   6     4715.91     4631.44    177.10 o 
  -6   6   6    30202.09    31700.95    917.70 o 
  -5   6   6      632.94      493.73     69.77 o 
  -4   6   6    22445.22    24713.54    649.37 o 
  -3   6   6     2767.27     3466.87    139.53 o 
  -2   6   6   146110.92   176708.53   7974.88 o 
  -1   6   6      383.64      493.73     59.03 o 
   0   6   6   288646.91   326191.94  10051.78 o 
   1   6   6    17533.34    17597.33    515.20 o 
   2   6   6    66349.95    68140.68   1958.84 o 
   3   6   6    29638.93    27981.85    778.17 o 
   4   6   6      985.27     1116.27     75.13 o 
   5   6   6     4815.05     4202.11    166.37 o 
   6   6   6    13660.29    15064.26    461.53 o 
   7   6   6     8440.19     8645.71    295.17 o 
   8   6   6     3735.33     4443.61    187.83 o 
   9   6   6    21755.22    19325.40    601.07 o 
  10   6   6    77676.14    74140.62   2479.40 o 
  11   6   6    23557.85    23404.07    788.90 o 
  12   6   6   120080.29   123680.41   4186.01 o 
  13   6   6     3631.30     3681.54    209.30 o 
  14   6   6    38585.14    36724.16   1856.87 o 
  15   6   6       35.28      193.20    187.83 o 
  16   6   6     1180.22      837.20    193.20 o 
  17   6   6     1036.09     1041.14    177.10 o 
  18   6   6      707.54      466.90    177.10 o 
  19   6   6      429.95      686.93    279.07 o 
  20   6   6      240.33      627.90    316.63 o 
  21   6   6      252.67      928.43    338.10 o 
  22   6   6     8011.85     6735.18    466.90 o 
  23   6   6     2724.62     2946.31    300.53 o 
  24   6   6    11892.61     9633.18    520.57 o 
  25   6   6     3136.54     3579.57    332.73 o 
  26   6   6     3663.65     2742.37    327.37 o 
  27   6   6     1848.45     2254.00    552.77 o 
  28   6   6       65.94      150.27    488.37 o 
  29   6   6      719.60      638.63    509.83 o 
 -28   7   6       42.38      638.63    364.93 o 
 -27   7   6     3413.55     3670.81    456.17 o 
 -26   7   6     1244.31     1711.97    397.13 o 
 -25   7   6     9290.21     9273.62    670.83 o 
 -24   7   6     1002.54     1508.04    354.20 o 
 -23   7   6     5953.20     6558.08    525.93 o 
 -22   7   6        7.38      101.97    289.80 o 
 -21   7   6      817.62     1449.00    316.63 o 
 -20   7   6      320.73      214.67    262.97 o 
 -19   7   6     3806.31     4202.11    397.13 o 
 -18   7   6     1314.95     1368.50    268.33 o 
 -17   7   6    18230.30    20328.97    864.03 o 
 -16   7   6     1405.62     1465.10    187.83 o 
 -15   7   6     9654.87     9338.02    461.53 o 
 -14   7   6     2092.11     3091.21    166.37 o 
 -13   7   6      224.87      246.87     96.60 o 
 -12   7   6     8619.71     8828.18    322.00 o 
 -11   7   6    23950.59    27080.25    874.77 o 
 -10   7   6    15936.71    16389.83    552.77 o 
  -9   7   6   111517.79   125376.27   3917.67 o 
  -8   7   6     8980.99     9697.58    300.53 o 
  -7   7   6   175863.33   183465.19   4985.64 o 
  -6   7   6     2844.91     2602.84    134.17 o 
  -5   7   6   111269.95   116853.99   3751.31 o 
  -4   7   6      470.79      450.80     75.13 o 
  -3   7   6    59736.02    63557.54   1706.60 o 
  -2   7   6      488.79      397.13     80.50 o 
  -1   7   6     5909.44     6617.11    214.67 o 
   0   7   6     3359.80     2592.10    101.97 o 
   1   7   6       16.90      144.90     48.30 o 
   2   7   6     4958.48     4915.87    203.93 o 
   3   7   6       95.55      101.97     26.83 o 
   4   7   6     1704.04     2157.40    134.17 o 
   5   7   6    12110.44    10888.99    375.67 o 
   6   7   6       39.52       -5.37    118.07 o 
   7   7   6    79866.12    81578.84   2565.27 o 
   8   7   6      170.39      171.73    144.90 o 
   9   7   6   133881.91   133700.00   5092.98 o 
  10   7   6        3.72      144.90    214.67 o 
  11   7   6   168946.59   192432.88   9364.85 o 
  12   7   6      447.21      740.60    257.60 o 
  13   7   6    88541.54    89864.98   4443.61 o 
  14   7   6      421.99       37.57    381.03 o 
  15   7   6    18323.28    15026.69   2023.24 o 
  21   7   6      189.67     -531.30    531.30 o 
  22   7   6       27.32     -257.60    327.37 o 
  23   7   6     3189.21     1534.87    343.47 o 
  24   7   6      340.57      123.43    327.37 o 
  25   7   6    10981.31     9563.42   1035.77 o 
  26   7   6      142.00      246.87    354.20 o 
  27   7   6    10518.10     4652.91   1008.93 o 
 -28   8   6     1561.31     1771.00    391.77 o 
 -27   8   6       91.87      874.77    364.93 o 
 -26   8   6    14729.96    13110.79    874.77 o 
 -25   8   6     1337.04     1706.60    364.93 o 
 -24   8   6    22506.82    22706.41   1491.94 o 
 -23   8   6     1352.71     2135.94    354.20 o 
 -22   8   6     2654.13     3397.11    386.40 o 
 -21   8   6        3.43      166.37    284.43 o 
 -20   8   6    13167.91    12300.42    912.33 o 
 -19   8   6     5992.03     5989.21    542.03 o 
 -18   8   6    42973.90    44999.58   3418.57 o 
 -17   8   6    20470.29    21735.04   1041.14 o 
 -16   8   6    25743.08    24622.31   1094.80 o 
 -15   8   6    16074.53    16974.79    772.80 o 
 -14   8   6      221.23      305.90    123.43 o 
 -13   8   6      646.82      686.93    128.80 o 
 -12   8   6     3705.85     4121.61    214.67 o 
 -11   8   6     2819.19     3118.04    214.67 o 
 -10   8   6      777.48      890.87    150.27 o 
  -9   8   6     3835.34     4760.24    198.57 o 
  -8   8   6    44255.91    44741.98   1347.04 o 
  -7   8   6     3087.48     3643.97    177.10 o 
  -6   8   6    78072.88    78541.30   2570.64 o 
  -5   8   6    33938.89    33300.22   1041.14 o 
  -4   8   6    23912.34    25175.08    772.80 o 
  -3   8   6    46735.27    44210.68   1513.40 o 
  -2   8   6     2197.11     1878.34    144.90 o 
  -1   8   6     8643.38     8516.91    316.63 o 
   0   8   6    13663.42    12885.39    429.33 o 
   1   8   6     4243.24     3670.81    214.67 o 
   2   8   6   131284.11   139463.80   5318.38 o 
   3   8   6    19444.72    19110.73    767.43 o 
   4   8   6   231866.95   237287.56   9177.02 o 
   5   8   6     6218.93     6702.98    343.47 o 
   6   8   6   195518.41   208463.14   9064.31 o 
   7   8   6     2347.63     2313.04    214.67 o 
   8   8   6    38550.13    42096.21   2318.40 o 
   9   8   6    13791.67    13894.32   1835.40 o 
  10   8   6     1586.45      493.73    520.57 o 
 -27   9   6     7511.28     6976.68    584.97 o 
 -26   9   6     2086.65     2436.47    402.50 o 
 -25   9   6     8530.54     9171.65    665.47 o 
 -24   9   6     3377.35     3064.37    407.87 o 
 -23   9   6     3267.42     3413.21    407.87 o 
 -22   9   6     1655.28     1599.27    370.30 o 
 -21   9   6        2.41     -268.33    305.90 o 
 -20   9   6      482.50      531.30    316.63 o 
 -19   9   6     4450.14     3842.54    423.97 o 
 -18   9   6     1076.29     1116.27    305.90 o 
 -17   9   6    12375.72    12584.85    735.23 o 
 -16   9   6     2260.82     2033.97    257.60 o 
 -15   9   6    15552.67    14736.89    767.43 o 
 -14   9   6     3053.37     3649.34    322.00 o 
 -13   9   6     7572.75     6397.08    338.10 o 
 -12   9   6     1258.30     1309.47    182.47 o 
 -11   9   6     2431.99     2087.64    209.30 o 
 -10   9   6       34.62      187.83    155.63 o 
  -9   9   6       42.66      134.17    166.37 o 
  -8   9   6      156.93       53.67    139.53 o 
  -7   9   6      399.09      429.33    150.27 o 
  -6   9   6     9349.95     9617.08    423.97 o 
  -5   9   6     5390.81     7942.68    338.10 o 
  -4   9   6    14016.65    15504.33    579.60 o 
  -3   9   6    33582.23    31690.22   1202.14 o 
  -2   9   6    13428.53    13083.96    627.90 o 
  -1   9   6    88543.38    91067.12   3794.24 o 
   0   9   6     4608.01     3901.57    311.27 o 
   1   9   6   144133.45   147830.45   6783.48 o 
   2   9   6      118.82      236.13    220.03 o 
   3   9   6   118787.86   119692.97   7695.81 o 
   4   9   6       19.63       16.10    289.80 o 
   5   9   6    83164.48    84450.01   9745.88 o 
 -25  10   6     2926.95     2688.70    381.03 o 
 -24  10   6    13912.60    14098.26    815.73 o 
 -23  10   6     4475.91     4529.47    456.17 o 
 -22  10   6     1030.39      563.50    305.90 o 
 -21  10   6     1308.70     1153.84    322.00 o 
 -20  10   6    14046.61    15321.86    939.17 o 
 -19  10   6      476.15      284.43    289.80 o 
 -18  10   6    44262.23    50060.35   3257.57 o 
 -17  10   6     3692.56     4937.34    584.97 o 
 -16  10   6    24681.36    25046.28   1143.10 o 
 -15  10   6      546.40      552.77    273.70 o 
 -14  10   6      204.48      332.73    284.43 o 
 -13  10   6     6313.46     6880.08    359.57 o 
 -12  10   6    26094.52    28035.51   1057.24 o 
 -11  10   6    29439.21    28641.95   1067.97 o 
 -10  10   6    33582.29    33799.32   1239.70 o 
  -9  10   6    22934.51    22953.27    874.77 o 
  -8  10   6    16475.42    14602.72    724.50 o 
  -7  10   6     1564.09     1567.07    268.33 o 
  -6  10   6    14130.90    12880.02    504.47 o 
  -5  10   6     8927.35     8608.15    364.93 o 
  -4  10   6    38001.47    37293.03   1314.84 o 
  -3  10   6    14494.00    15289.66    681.57 o 
  -2  10   6    43693.11    27853.05   2404.27 o 
  -1  10   6     1046.70      703.03    252.23 o 
   0  10   6    24158.98    22475.64   1357.77 o 
   1  10   6    14852.45    10486.48   1486.57 o 
 -24  11   6       42.56     -504.47    504.47 o 
 -23  11   6     1154.13      445.43    493.73 o 
 -22  11   6      402.80      134.17    440.07 o 
 -21  11   6     2652.53     2586.74    525.93 o 
 -20  11   6     1443.39     1760.27    488.37 o 
 -19  11   6     2106.01     2146.67    504.47 o 
 -18  11   6     1885.56      987.47    456.17 o 
 -17  11   6      541.36      713.77    450.80 o 
 -16  11   6      676.68     1003.57    348.83 o 
 -15  11   6       91.92      -16.10    284.43 o 
 -14  11   6      904.88     1207.50    295.17 o 
 -13  11   6      877.55     1427.54    268.33 o 
 -12  11   6     2708.45     2887.27    305.90 o 
 -11  11   6     1059.63      729.87    257.60 o 
 -10  11   6     3966.44     5146.64    402.50 o 
  -9  11   6     1342.01     1652.94    332.73 o 
  -8  11   6     2828.24     2570.64    359.57 o 
  -7  11   6     3489.46     3042.91    375.67 o 
  -6  11   6      145.86      155.63    171.73 o 
  -5  11   6     8468.03     6944.48    509.83 o 
  -4  11   6      293.10        5.37    354.20 o 
  -3  11   6    12584.74    12278.95   1695.87 o 
 -22  12   6     9617.86    12584.85   1067.97 o 
 -21  12   6       98.32     -112.70    472.27 o 
 -20  12   6     1104.16      987.47    493.73 o 
 -19  12   6     3081.80     3434.67    568.87 o 
 -18  12   6    16891.74    10341.58    906.97 o 
 -17  12   6     7290.87     8393.48    799.63 o 
 -16  12   6    13590.38    13685.02    955.27 o 
 -15  12   6     2116.20     2742.37    386.40 o 
 -14  12   6      442.37      257.60    295.17 o 
 -13  12   6     1485.01     1969.57    558.13 o 
 -12  12   6     7870.52     6778.11    670.83 o 
 -11  12   6    15391.54    15574.09   1180.67 o 
 -10  12   6    15872.85    15144.76   1255.80 o 
  -9  12   6    13088.30    12397.02    971.37 o 
  -8  12   6     7436.67     7808.51    697.67 o 
  -7  12   6      143.44     -434.70    434.70 o 
 -21  13   6        1.42     -348.83    499.10 o 
 -20  13   6      419.73     -386.40    493.73 o 
 -19  13   6      819.16     1384.60    488.37 o 
 -18  13   6      187.27      295.17    772.80 o 
 -17  13   6     5773.42     6643.94   1175.30 o 
 -16  13   6        0.14      611.80    767.43 o 
 -15  13   6     9236.56    11704.72   1175.30 o 
 -14  13   6       28.27      370.30    542.03 o 
 -13  13   6     5026.48     4486.54    928.43 o 
 -12  13   6      154.08     -101.97    660.10 o 
   3   0   7      298.59      203.93     85.87 o 
   5   0   7      167.27      273.70    107.33 o 
   7   0   7       54.39        5.37     26.83 o 
   9   0   7     1220.63     1186.04     80.50 o 
  11   0   7     5421.64     4030.37    144.90 o 
  13   0   7      521.38      477.63    128.80 o 
  15   0   7      562.34      772.80    155.63 o 
  17   0   7      220.36      107.33    187.83 o 
  19   0   7     7816.72     8436.41    552.77 o 
  21   0   7    13075.06    15981.96   1051.87 o 
  23   0   7    16602.29    15091.09   1293.37 o 
  25   0   7     5163.78     5436.44    456.17 o 
  27   0   7       13.06     -295.17    295.17 o 
  29   0   7     1039.85     1615.37    343.47 o 
  -2   1   7     1696.67      509.83     96.60 o 
  -1   1   7   204317.73   208860.30   9080.41 o 
   0   1   7     1838.90     2103.74    128.80 o 
   1   1   7   265670.84   261298.06   9826.38 o 
   2   1   7     1018.70     1175.30     85.87 o 
   3   1   7    29514.45    29956.78    998.20 o 
   4   1   7      504.46      456.17     69.77 o 
   5   1   7     1180.59      654.73     59.03 o 
   6   1   7       10.68       16.10     21.47 o 
   7   1   7      150.49      381.03     53.67 o 
   8   1   7     3693.76     3177.07     91.23 o 
   9   1   7    15225.19    17269.96    327.37 o 
  10   1   7     5743.86     5194.94    118.07 o 
  11   1   7    12428.50    11656.42    241.50 o 
  12   1   7     4659.54     3960.61    123.43 o 
  13   1   7       30.31      112.70     42.93 o 
  14   1   7     1337.44     1223.60    118.07 o 
  15   1   7     7327.18     8173.45    268.33 o 
  16   1   7     1164.83     1116.27    161.00 o 
  17   1   7     1707.81     1556.34    161.00 o 
  18   1   7     2947.86     2860.44    198.57 o 
  19   1   7    13414.04    13851.39    515.20 o 
  20   1   7      862.04      740.60    187.83 o 
  21   1   7    38420.63    36230.43   1465.10 o 
  22   1   7     1214.54     1416.80    241.50 o 
  23   1   7    27975.65    25395.11   1062.60 o 
  24   1   7     2420.34     2855.07    268.33 o 
  25   1   7     3387.16     3085.84    279.07 o 
  26   1   7     2065.78     2420.37    246.87 o 
  27   1   7     1236.27     1309.47    230.77 o 
  28   1   7     1296.92     1717.34    241.50 o 
  29   1   7     3389.60     2989.24    268.33 o 
  30   1   7      728.05     1003.57    289.80 o 
 -14   2   7    31721.02     6016.04    933.80 o 
 -13   2   7     4775.14     1878.34    348.83 o 
 -12   2   7    25404.50    10588.45   1212.87 o 
 -11   2   7      144.57       85.87    144.90 o 
 -10   2   7       59.67      413.23    155.63 o 
  -9   2   7     1912.90     2087.64    214.67 o 
  -8   2   7    32921.16    35704.49   2012.50 o 
  -7   2   7     1133.90     1078.70    171.73 o 
  -6   2   7    27233.38    34459.42   1572.44 o 
  -5   2   7       38.07       75.13     85.87 o 
  -4   2   7    44605.06    50978.05   2076.90 o 
  -3   2   7      239.32      311.27     75.13 o 
  -2   2   7    16683.12    18021.30    633.27 o 
  -1   2   7      968.20     1239.70     85.87 o 
   0   2   7     3369.97     3214.64    134.17 o 
   1   2   7     5787.10     4159.17    134.17 o 
   2   2   7      117.18      364.93     59.03 o 
   3   2   7      252.55      606.43     64.40 o 
   4   2   7     1677.81     1400.70     80.50 o 
   5   2   7       15.17       26.83     48.30 o 
   6   2   7      127.07      139.53     59.03 o 
   7   2   7      419.39      402.50     59.03 o 
   8   2   7    32510.90    34572.12    778.17 o 
   9   2   7       13.56       21.47     37.57 o 
  10   2   7    69510.41    70877.69   1341.67 o 
  11   2   7      140.05      171.73     59.03 o 
  12   2   7    88179.70    85356.98   1980.30 o 
  13   2   7     3361.04     3402.47    144.90 o 
  14   2   7    60342.25    58786.57   1508.04 o 
  15   2   7     9006.17     8747.68    322.00 o 
  16   2   7    13647.45    13604.52    477.63 o 
  17   2   7    10299.30    11876.45    440.07 o 
  18   2   7     2026.34     2533.07    193.20 o 
  19   2   7     1159.46     1389.97    182.47 o 
  20   2   7      113.02      236.13    171.73 o 
  21   2   7     1553.19     1899.80    182.47 o 
  22   2   7     1076.01     1540.24    198.57 o 
  23   2   7      989.36     1465.10    220.03 o 
  24   2   7     4024.43     4347.01    295.17 o 
  25   2   7      138.30     -214.67    214.67 o 
  26   2   7     5546.58     5103.71    338.10 o 
  27   2   7     3174.01     3440.04    289.80 o 
  28   2   7     4050.57     2855.07    262.97 o 
  29   2   7     5542.33     7363.08    386.40 o 
  30   2   7     1769.63     1470.47    295.17 o 
 -20   3   7      695.93     1110.90    445.43 o 
 -19   3   7    20403.73    21633.07   1502.67 o 
 -18   3   7        4.83     -161.00    161.00 o 
 -17   3   7    34139.66    32302.02   1389.97 o 
 -16   3   7      630.15      847.93    182.47 o 
 -15   3   7   251458.59   256167.52   8511.55 o 
 -14   3   7      996.71      826.47    118.07 o 
 -13   3   7   326905.19   351104.06  10443.55 o 
 -12   3   7       13.12      -53.67    101.97 o 
 -11   3   7    22145.29    17640.26    579.60 o 
 -10   3   7       15.25       16.10     85.87 o 
  -9   3   7   155200.08   167166.58   5125.18 o 
  -8   3   7     2252.52     2237.90    112.70 o 
  -7   3   7   343990.06   375785.38  12724.39 o 
  -6   3   7     7562.67     8253.95    289.80 o 
  -5   3   7   189389.55   178887.41   6032.14 o 
  -4   3   7    10293.17    10304.02    295.17 o 
  -3   3   7     2591.08     2527.70    101.97 o 
  -2   3   7      980.85      998.20     64.40 o 
  -1   3   7    44675.13    49421.72   1186.04 o 
   0   3   7      762.96      821.10     53.67 o 
   1   3   7    14581.37    15182.33    348.83 o 
   2   3   7     3258.71     2726.27    139.53 o 
   3   3   7    40315.66    44210.68   1255.80 o 
   4   3   7     3107.93     2699.44    107.33 o 
   5   3   7   104682.20   113070.48   2973.14 o 
   6   3   7     1024.83     1143.10     85.87 o 
   7   3   7   104506.76   101322.84   2758.47 o 
   8   3   7     7668.37     7336.25    225.40 o 
   9   3   7    23240.43    23779.74    617.17 o 
  10   3   7     5416.49     5286.18    150.27 o 
  11   3   7    18671.45    20033.80    488.37 o 
  12   3   7     1602.60     1373.87     96.60 o 
  13   3   7    78804.32    74881.23   2033.97 o 
  14   3   7       54.26      171.73    118.07 o 
  15   3   7   100839.75   102133.21   3407.84 o 
  16   3   7     4039.97     4148.44    230.77 o 
  17   3   7    64080.34    64502.08   1991.04 o 
  18   3   7     3000.47     3177.07    203.93 o 
  19   3   7    10780.58    10572.35    391.77 o 
  20   3   7     1782.35     2087.64    187.83 o 
  21   3   7      379.66      343.47    171.73 o 
  22   3   7     1393.47     1497.30    193.20 o 
  23   3   7       32.19      166.37    177.10 o 
  24   3   7      801.28      692.30    198.57 o 
  25   3   7     3636.38     3638.61    289.80 o 
  26   3   7       55.21      -32.20    252.23 o 
  27   3   7    12172.04    10411.35    552.77 o 
  28   3   7       28.39      -32.20    257.60 o 
  29   3   7    12271.30     9708.32    483.00 o 
  30   3   7        0.65     -214.67    370.30 o 
 -24   4   7    37271.92    33273.39   2189.60 o 
 -23   4   7     1167.00     1679.77    445.43 o 
 -22   4   7    47904.67    50173.05   3236.11 o 
 -21   4   7     3733.34     4529.47    542.03 o 
 -20   4   7    24003.56    22266.34   1518.77 o 
 -19   4   7      361.31       91.23    279.07 o 
 -18   4   7     7231.75     9837.12    525.93 o 
 -17   4   7     2338.10     2189.60    230.77 o 
 -16   4   7      470.75     1234.34    182.47 o 
 -15   4   7    10217.76    11640.32    440.07 o 
 -14   4   7    19697.96    20844.17    670.83 o 
 -13   4   7     4778.69     5125.18    177.10 o 
 -12   4   7    22458.64    23210.88    644.00 o 
 -11   4   7       48.08       91.23     64.40 o 
 -10   4   7     1321.33      906.97     75.13 o 
  -9   4   7     1215.93     1234.34     91.23 o 
  -8   4   7    14267.27    15429.19    450.80 o 
  -7   4   7      569.48      976.73     75.13 o 
  -6   4   7    82526.83    93229.89   2377.44 o 
  -5   4   7     6676.88     6230.71    166.37 o 
  -4   4   7    60262.73    65435.88   1615.37 o 
  -3   4   7     7261.12     8420.31    214.67 o 
  -2   4   7      106.08      300.53     53.67 o 
  -1   4   7     3838.92     4025.01    118.07 o 
   0   4   7    82376.95    93498.23   2302.30 o 
   1   4   7      989.97     1207.50     75.13 o 
   2   4   7   201261.58   220597.20   6681.51 o 
   3   4   7     1043.56      998.20     75.13 o 
   4   4   7   284535.12   298837.97  11286.12 o 
   5   4   7     1872.36     1706.60     91.23 o 
   6   4   7   157221.69   163656.78   4325.54 o 
   7   4   7      372.15      332.73     80.50 o 
   8   4   7    36988.46    42160.61   1084.07 o 
   9   4   7        4.09       32.20     80.50 o 
  10   4   7      261.46      703.03     91.23 o 
  11   4   7     1243.71     1169.94    112.70 o 
  12   4   7      145.56      300.53    101.97 o 
  13   4   7      366.85      139.53    112.70 o 
  14   4   7     2765.99     3477.61    166.37 o 
  15   4   7     2122.03     2361.34    161.00 o 
  16   4   7    31170.18    29661.62   1067.97 o 
  17   4   7     3894.47     4041.11    241.50 o 
  18   4   7    61460.34    56650.62   1813.94 o 
  19   4   7      384.99      112.70    161.00 o 
  20   4   7    56551.56    56387.66   1760.27 o 
  21   4   7     2658.72     3123.41    225.40 o 
  22   4   7    34279.29    32253.72   1051.87 o 
  23   4   7     4654.02     4980.28    284.43 o 
  24   4   7    10793.80     9869.32    407.87 o 
  25   4   7     1582.46     1840.77    230.77 o 
  26   4   7      860.12      821.10    246.87 o 
  27   4   7      149.43       -5.37    262.97 o 
  28   4   7       15.61     -241.50    359.57 o 
  29   4   7     1168.28     1862.24    402.50 o 
 -27   5   7      287.80     1491.94    493.73 o 
 -26   5   7     2654.14     2774.57    536.67 o 
 -25   5   7      753.01     1261.17    461.53 o 
 -24   5   7     7789.25     7835.35    751.33 o 
 -23   5   7    22204.05    19974.77   1373.87 o 
 -22   5   7     6936.58     8216.38    735.23 o 
 -21   5   7    71408.97    77548.47   4840.74 o 
 -20   5   7      524.63      558.13    375.67 o 
 -19   5   7    53434.66    50752.65   2833.60 o 
 -18   5   7      474.14      386.40    241.50 o 
 -17   5   7     1439.28      858.67    203.93 o 
 -16   5   7      150.97      236.13     75.13 o 
 -15   5   7    37953.42    40915.54   1288.00 o 
 -14   5   7     1954.40     1942.74    139.53 o 
 -13   5   7    48307.86    51316.16   1432.90 o 
 -12   5   7    10001.63    10744.08    316.63 o 
 -11   5   7     1119.18     2479.40    123.43 o 
 -10   5   7    11757.95    12794.16    370.30 o 
  -9   5   7   115396.12   128016.68   3289.77 o 
  -8   5   7     1562.24     1223.60     91.23 o 
  -7   5   7   161586.48   171191.59   4609.97 o 
  -6   5   7     1100.61     1143.10     75.13 o 
  -5   5   7     6463.92     6740.54    187.83 o 
  -4   5   7     1973.09     1711.97     80.50 o 
  -3   5   7   110203.91   121785.98   2989.24 o 
  -2   5   7     1329.72     1475.84     69.77 o 
  -1   5   7   219914.12   240931.53   6939.11 o 
   0   5   7    24534.14    22448.80    590.33 o 
   1   5   7   133294.67   142088.11   3729.84 o 
   2   5   7    32801.58    29731.38    794.27 o 
   3   5   7      376.56      413.23     75.13 o 
   4   5   7    20164.46    17398.76    488.37 o 
   5   5   7     1976.96     2119.84    107.33 o 
   6   5   7      293.63      182.47     80.50 o 
   7   5   7    26775.21    24772.58    660.10 o 
   8   5   7     1979.60     2221.80    118.07 o 
   9   5   7    95323.28    93009.86   2898.00 o 
  10   5   7     5335.67     4985.64    203.93 o 
  11   5   7   151987.64   148973.55   4647.54 o 
  12   5   7      178.73      177.10    128.80 o 
  13   5   7    49256.10    48638.18   1577.80 o 
  14   5   7      713.89      906.97    134.17 o 
  15   5   7     3019.45     2296.94    198.57 o 
  16   5   7     2436.49     2350.60    203.93 o 
  17   5   7      751.38      864.03    171.73 o 
  18   5   7     2438.95     2683.34    220.03 o 
  19   5   7    10704.06    11704.72    493.73 o 
  20   5   7     1366.98     1615.37    193.20 o 
  21   5   7    29098.79    28470.22   1014.30 o 
  22   5   7      673.50      735.23    214.67 o 
  23   5   7    30212.54    27332.48    982.10 o 
  24   5   7      165.61      375.67    214.67 o 
  25   5   7     9917.14     8779.88    504.47 o 
  26   5   7        2.89     -112.70    284.43 o 
  27   5   7      510.05      273.70    364.93 o 
  28   5   7      215.78      445.43    381.03 o 
  29   5   7        4.74      440.07    375.67 o 
 -29   6   7      836.03     1690.50    563.50 o 
 -28   6   7     3489.66     3493.71    461.53 o 
 -27   6   7      336.90     -225.40    348.83 o 
 -26   6   7      134.26      -59.03    338.10 o 
 -25   6   7     1137.95     1218.24    343.47 o 
 -24   6   7      304.22       10.73    300.53 o 
 -23   6   7     3780.07     4652.91    574.23 o 
 -22   6   7      707.88     1330.94    445.43 o 
 -21   6   7     4196.89     5602.81    595.70 o 
 -20   6   7      186.83      686.93    407.87 o 
 -19   6   7     1945.73     2254.00    364.93 o 
 -18   6   7    11385.25    11634.95    552.77 o 
 -17   6   7      554.87      429.33    203.93 o 
 -16   6   7    46846.90    49309.02   2114.47 o 
 -15   6   7       81.50      198.57    150.27 o 
 -14   6   7    93408.16    91576.96   2898.00 o 
 -13   6   7     1981.53     2232.54    161.00 o 
 -12   6   7    67724.70    71671.95   2355.97 o 
 -11   6   7    10397.06     9842.48    332.73 o 
 -10   6   7    13847.00    14119.72    461.53 o 
  -9   6   7    10913.68     9499.02    316.63 o 
  -8   6   7    31468.43    33713.46   1030.40 o 
  -7   6   7     5350.86     6182.41    225.40 o 
  -6   6   7   130332.84   141658.78   3729.84 o 
  -5   6   7      755.07      735.23     85.87 o 
  -4   6   7   152467.50   162030.67   4255.77 o 
  -3   6   7      958.38      638.63     80.50 o 
  -2   6   7    27608.33    30997.92    788.90 o 
  -1   6   7     1256.75     1250.44     80.50 o 
   0   6   7      121.35      144.90     75.13 o 
   1   6   7     2054.04     2259.37    112.70 o 
   2   6   7    13052.27    14312.92    440.07 o 
   3   6   7     2844.66     2838.97    118.07 o 
   4   6   7    36761.46    39740.23   1084.07 o 
   5   6   7      459.63      627.90     96.60 o 
   6   6   7     3003.92     3332.71    150.27 o 
   7   6   7     2742.46     2549.17    139.53 o 
   8   6   7    32333.04    33112.39    917.70 o 
   9   6   7     4352.93     4534.84    182.47 o 
  10   6   7   139003.25   147658.72   5350.58 o 
  11   6   7    10310.01     9611.72    407.87 o 
  12   6   7   173110.00   172103.92   5860.41 o 
  13   6   7     3289.23     2978.51    214.67 o 
  14   6   7    84647.97    82523.38   3853.27 o 
  15   6   7        2.00      171.73    155.63 o 
  16   6   7    17010.78    16062.46    788.90 o 
  17   6   7      590.79      595.70    198.57 o 
  18   6   7      192.24      295.17    198.57 o 
  19   6   7      157.88       37.57    177.10 o 
  20   6   7      542.71      681.57    252.23 o 
  21   6   7     1112.24     1486.57    311.27 o 
  22   6   7       12.66     -230.77    316.63 o 
  23   6   7     4431.70     4556.31    466.90 o 
  24   6   7     3461.64     3745.94    434.70 o 
  25   6   7     2730.68     3348.81    450.80 o 
  26   6   7     7646.67     8200.28    552.77 o 
  27   6   7      165.70     1610.00    493.73 o 
  28   6   7     6503.08     7497.25    805.00 o 
 -28   7   7     3377.30     4808.54    509.83 o 
 -27   7   7    12645.03    13808.46    923.07 o 
 -26   7   7      126.28      348.83    343.47 o 
 -25   7   7    21175.29    21697.47   1298.74 o 
 -24   7   7      374.16      332.73    332.73 o 
 -23   7   7     7516.73     9413.15    665.47 o 
 -22   7   7        9.19     -273.70    273.70 o 
 -21   7   7      201.29     -268.33    268.33 o 
 -20   7   7     2841.08     2865.81    348.83 o 
 -19   7   7     1782.38     1180.67    262.97 o 
 -18   7   7    15768.64    16261.03    783.53 o 
 -17   7   7       64.64      273.70    214.67 o 
 -16   7   7    19390.05    20066.00    874.77 o 
 -15   7   7    19118.38    16647.43    805.00 o 
 -14   7   7     3554.59     3542.01    236.13 o 
 -13   7   7    32334.41    29162.52   1041.14 o 
 -12   7   7      965.27     1057.24    161.00 o 
 -11   7   7     1882.71     2710.17    171.73 o 
 -10   7   7     3274.50     3289.77    171.73 o 
  -9   7   7    10149.22     9960.55    359.57 o 
  -8   7   7      228.21      354.20    118.07 o 
  -7   7   7    25209.92    30058.75    917.70 o 
  -6   7   7    15899.99    16169.79    542.03 o 
  -5   7   7      122.61      381.03    101.97 o 
  -4   7   7    24791.63    25030.18    788.90 o 
  -3   7   7    69037.91    74382.12   2232.54 o 
  -2   7   7     6530.39     5999.94    220.03 o 
  -1   7   7    60363.88    59130.04   1572.44 o 
   0   7   7     3345.41     3745.94    134.17 o 
   1   7   7    11526.23    12278.95    391.77 o 
   2   7   7    12390.55    11538.35    499.10 o 
   3   7   7   133142.97   121227.83   5490.11 o 
   4   7   7     4348.65     3649.34    182.47 o 
   5   7   7   128981.30   136238.44   4856.84 o 
   6   7   7     1745.78     2221.80    144.90 o 
   7   7   7    29650.39    29446.95    982.10 o 
   8   7   7    14867.54    13507.92    504.47 o 
   9   7   7      857.54      788.90    182.47 o 
  10   7   7    13092.73    13175.19    552.77 o 
  11   7   7     8709.64     9139.45    423.97 o 
  12   7   7     7723.12     7958.78    386.40 o 
  13   7   7       35.38       53.67    155.63 o 
  14   7   7     1700.69     1239.70    209.30 o 
  15   7   7    12607.38    14108.99    923.07 o 
  16   7   7      228.65      456.17    209.30 o 
  17   7   7    26294.87    26184.01   1669.04 o 
 -27   8   7     3343.94     4202.11    472.27 o 
 -26   8   7     3489.49     3708.37    445.43 o 
 -25   8   7     3580.76     3987.44    450.80 o 
 -24   8   7     6639.78     5704.78    499.10 o 
 -23   8   7     2650.73     3112.67    386.40 o 
 -22   8   7    10498.41    10856.79    735.23 o 
 -21   8   7     2271.38     2999.97    364.93 o 
 -20   8   7    10853.72    11688.62    756.70 o 
 -19   8   7     4597.82     5736.98    429.33 o 
 -18   8   7     2139.28     2892.64    295.17 o 
 -17   8   7     7997.83     8071.48    429.33 o 
 -16   8   7     1733.35     3107.31    262.97 o 
 -15   8   7     5042.20     5275.44    359.57 o 
 -14   8   7    12219.52    12686.82    558.13 o 
 -13   8   7      110.16     -166.37    166.37 o 
 -12   8   7    14707.48    15456.03    665.47 o 
 -11   8   7     1040.17     1116.27    177.10 o 
 -10   8   7       38.82       96.60    155.63 o 
  -9   8   7     1790.18     2076.90    177.10 o 
  -8   8   7    19840.18    18681.40    649.37 o 
  -7   8   7        2.60      -42.93    128.80 o 
  -6   8   7    35919.94    38312.70   1277.27 o 
  -5   8   7     2784.76     3118.04    198.57 o 
  -4   8   7    39745.47    34335.99   2254.00 o 
  -3   8   7     5509.63     4974.91    322.00 o 
  -2   8   7    15534.38    11822.79   1132.37 o 
  -1   8   7      573.61      719.13    112.70 o 
   0   8   7     6479.71     7175.25    289.80 o 
   1   8   7      855.29      976.73    128.80 o 
   2   8   7    71369.35    69090.59   3193.17 o 
   3   8   7     2967.12     3182.44    257.60 o 
   4   8   7    60728.23    64426.94   2533.07 o 
   5   8   7     3444.16     3150.24    193.20 o 
   6   8   7    19466.89    18337.93    686.93 o 
   7   8   7      665.80      558.13    166.37 o 
   8   8   7      778.03      960.63    246.87 o 
   9   8   7      443.24      423.97    268.33 o 
  10   8   7     7202.70     7969.51    681.57 o 
  11   8   7     2334.80     1577.80    375.67 o 
  12   8   7    16038.62    18767.27   1379.24 o 
  13   8   7       67.40      225.40    724.50 o 
 -26   9   7     5509.23     8608.15    665.47 o 
 -25   9   7    10617.06     8994.55    660.10 o 
 -24   9   7     9601.22    12155.52    821.10 o 
 -23   9   7     5593.33     6745.91    558.13 o 
 -22   9   7     5990.45     6960.58    547.40 o 
 -21   9   7      920.58     1057.24    289.80 o 
 -20   9   7       25.87      305.90    289.80 o 
 -19   9   7     9240.78     8490.08    692.30 o 
 -18   9   7     3830.80     3101.94    375.67 o 
 -17   9   7     7884.47     7266.48    434.70 o 
 -16   9   7     3871.62     4304.07    327.37 o 
 -15   9   7      423.64        0.00    187.83 o 
 -14   9   7      480.38      391.77    230.77 o 
 -13   9   7       13.67      246.87    203.93 o 
 -12   9   7    11473.61    12912.22    531.30 o 
 -11   9   7     8707.75    10658.22    466.90 o 
 -10   9   7    13588.22    14973.03    617.17 o 
  -9   9   7    29640.91    29430.85   1089.44 o 
  -8   9   7      926.27     1422.17    166.37 o 
  -7   9   7     5078.84     5028.58    246.87 o 
  -6   9   7    13480.01    13325.46    504.47 o 
  -5   9   7    25287.56    26452.34   1057.24 o 
  -4   9   7    24354.62    24697.44    901.60 o 
  -3   9   7    75962.45    73217.56   3729.84 o 
  -2   9   7     9653.84     9702.95    552.77 o 
  -1   9   7    23652.24    26167.91   1271.90 o 
   0   9   7     1336.46     1583.17    262.97 o 
   1   9   7    15015.68    15166.23    810.37 o 
   2   9   7    11251.80    11436.39    638.63 o 
   3   9   7   115866.71   113773.52   5704.78 o 
   4   9   7     5090.00     5457.91    316.63 o 
   5   9   7   113837.17   119048.97   4336.27 o 
   6   9   7       22.43      123.43    182.47 o 
   7   9   7     8095.51     8312.98    477.63 o 
   8   9   7     3235.99     3563.47    821.10 o 
 -25  10   7      195.11      783.53    381.03 o 
 -24  10   7      575.05      -37.57    327.37 o 
 -23  10   7      370.73      322.00    316.63 o 
 -22  10   7      594.17      815.73    311.27 o 
 -21  10   7      322.74      230.77    289.80 o 
 -20  10   7      591.31      547.40    284.43 o 
 -19  10   7        7.80     -262.97    262.97 o 
 -18  10   7      247.81      805.00    456.17 o 
 -17  10   7      302.33      402.50    284.43 o 
 -16  10   7      598.45     1475.84    300.53 o 
 -15  10   7       89.58     -262.97    262.97 o 
 -14  10   7     2227.44     3085.84    327.37 o 
 -13  10   7      273.44      584.97    225.40 o 
 -12  10   7     3785.63     4309.44    300.53 o 
 -11  10   7     1359.61     2146.67    230.77 o 
 -10  10   7     4075.37     5275.44    300.53 o 
  -9  10   7     2121.46     2334.50    225.40 o 
  -8  10   7     1406.90     1540.24    214.67 o 
  -7  10   7     1363.13     1711.97    203.93 o 
  -6  10   7     5673.00     6590.28    370.30 o 
  -5  10   7     5014.09     5076.88    311.27 o 
  -4  10   7     4964.87     3874.74    284.43 o 
  -3  10   7     4752.50     4534.84    423.97 o 
  -2  10   7      238.18      316.63    273.70 o 
  -1  10   7     3111.45     3783.51    364.93 o 
   0  10   7     5670.82     7803.15    584.97 o 
   1  10   7      928.08     2119.84    332.73 o 
   2  10   7    24089.93    23484.57   1202.14 o 
   3  10   7      946.06      885.50    305.90 o 
   4  10   7    24674.80    23849.51   1615.37 o 
 -24  11   7     1541.72     1186.04    445.43 o 
 -23  11   7     3935.46     5608.18    568.87 o 
 -22  11   7      192.53      568.87    493.73 o 
 -21  11   7      152.24     -456.17    456.17 o 
 -20  11   7     1898.53     2640.40    515.20 o 
 -19  11   7     6549.65     6123.38    665.47 o 
 -18  11   7     7567.03     8312.98    772.80 o 
 -17  11   7    10023.51    11076.82    724.50 o 
 -16  11   7     4676.24     4819.27    407.87 o 
 -15  11   7     4140.78     5189.58    407.87 o 
 -14  11   7      777.54      874.77    295.17 o 
 -13  11   7     2209.44     2516.97    273.70 o 
 -12  11   7    21307.28    20994.44    826.47 o 
 -11  11   7     2748.85     3021.44    262.97 o 
 -10  11   7    27872.92    27879.88   1255.80 o 
  -9  11   7      122.66      558.13    236.13 o 
  -8  11   7     8019.67     8930.15    466.90 o 
  -7  11   7     4394.74     4234.31    343.47 o 
  -6  11   7      144.06     -241.50    241.50 o 
  -5  11   7    34024.80    30783.25   1395.34 o 
  -4  11   7     3121.34     3606.41    354.20 o 
  -3  11   7    73113.58    78128.07   3906.94 o 
  -2  11   7      595.93      933.80    284.43 o 
  -1  11   7    27855.46    27311.01   1454.37 o 
   0  11   7     3596.60     3762.04    853.30 o 
 -22  12   7     5351.51     5479.38    719.13 o 
 -21  12   7       24.38     -322.00    472.27 o 
 -20  12   7     2253.03     2924.84    568.87 o 
 -19  12   7      120.01     -118.07    466.90 o 
 -18  12   7      388.91       91.23    472.27 o 
 -17  12   7      120.22      418.60    472.27 o 
 -16  12   7       49.57     -273.70    343.47 o 
 -15  12   7      928.08      992.84    354.20 o 
 -14  12   7      176.05      402.50    338.10 o 
 -13  12   7     5165.75     4416.77    407.87 o 
 -12  12   7      254.27     -101.97    300.53 o 
 -11  12   7     6983.07     6515.14    531.30 o 
 -10  12   7      537.46        0.00    338.10 o 
  -9  12   7     3056.42     3246.84    407.87 o 
  -8  12   7       59.22       48.30    327.37 o 
  -7  12   7     1729.47     2135.94    547.40 o 
  -6  12   7        1.86      665.47    509.83 o 
  -5  12   7     1225.59     2345.24    810.37 o 
  -4  12   7     1323.81     -402.50    665.47 o 
 -20  13   7     3163.94     2892.64    622.53 o 
 -19  13   7       54.04      762.07    499.10 o 
 -18  13   7    11206.49    11554.45   1014.30 o 
 -17  13   7      324.70     1062.60    359.57 o 
 -16  13   7     8206.34     8935.51    992.83 o 
 -15  13   7      282.57      407.87    568.87 o 
 -14  13   7      693.43     2119.84    622.53 o 
 -13  13   7       76.26      531.30    542.03 o 
 -12  13   7     2383.65     2656.50    504.47 o 
 -11  13   7      234.07      729.87    434.70 o 
 -10  13   7     3398.27     2731.64    595.70 o 
  -9  13   7      503.26     -686.93    708.40 o 
 -18  14   7     4564.05     3364.91    971.37 o 
 -17  14   7      782.27     -134.17    826.47 o 
 -16  14   7    10739.71     -241.50    810.37 o 
   4   0   8     3295.36     3778.14    252.23 o 
   6   0   8    45973.60    45235.71   1722.70 o 
   8   0   8   127628.59   131762.62   3778.14 o 
  10   0   8    72398.85    81713.01   2152.04 o 
  12   0   8     1383.74     1679.77    150.27 o 
  14   0   8    31287.39    33466.59   1620.74 o 
  16   0   8    14929.19    15450.66    896.23 o 
  18   0   8     7965.15     7921.21    617.17 o 
  20   0   8    54350.77    46529.08   2865.80 o 
  22   0   8    68475.25    64040.54   4765.61 o 
  24   0   8    27691.99    24053.44   1567.07 o 
  26   0   8     2662.45     2050.07    338.10 o 
  28   0   8       63.92      198.57    305.90 o 
  -1   1   8      688.24      311.27    203.93 o 
   0   1   8      540.35      654.73    144.90 o 
   1   1   8     5779.79     5935.54    284.43 o 
   2   1   8        8.18      150.27     75.13 o 
   3   1   8     4249.61     4078.67    187.83 o 
   4   1   8      247.89      606.43     75.13 o 
   5   1   8     2690.98     3048.27    118.07 o 
   6   1   8     2094.51     1921.27     85.87 o 
   7   1   8      240.21      375.67     59.03 o 
   8   1   8     9420.13     8855.01    198.57 o 
   9   1   8     8683.88    10234.25    220.03 o 
  10   1   8     3887.38     3896.21    112.70 o 
  11   1   8    20608.59    19679.60    434.70 o 
  12   1   8      142.28      225.40     59.03 o 
  13   1   8    26421.21    25196.54    724.50 o 
  14   1   8     7410.05     8087.58    311.27 o 
  15   1   8    22947.38    25534.64    933.80 o 
  16   1   8     7801.44     8790.62    343.47 o 
  17   1   8    13018.91    12332.62    483.00 o 
  18   1   8      211.90       96.60    177.10 o 
  19   1   8     5619.36     4878.31    295.17 o 
  20   1   8     5252.39     5838.94    348.83 o 
  21   1   8     3939.44     4277.24    305.90 o 
  22   1   8    12911.73    17216.29    767.43 o 
  23   1   8     5302.06     5221.78    343.47 o 
  24   1   8     5197.09     6005.31    348.83 o 
  25   1   8     5084.98     4770.97    322.00 o 
  26   1   8      148.44      418.60    225.40 o 
  27   1   8     4398.81     4110.87    289.80 o 
  28   1   8     1214.37     1352.40    236.13 o 
  29   1   8     2677.03     3005.34    332.73 o 
  -6   2   8    14082.82    16910.39   1304.10 o 
  -5   2   8    11903.13    11672.52    568.87 o 
  -4   2   8     6049.17     7261.11    381.03 o 
  -3   2   8     4660.53     3574.21    230.77 o 
  -2   2   8    29594.87    34620.42   1567.07 o 
  -1   2   8       62.76       80.50     96.60 o 
   0   2   8    34896.38    36294.83   1245.07 o 
   1   2   8     2606.21     2506.24    123.43 o 
   2   2   8      248.74      322.00     69.77 o 
   3   2   8       89.38       69.77     64.40 o 
   4   2   8     6094.63     6493.68    187.83 o 
   5   2   8       15.68        5.37     53.67 o 
   6   2   8    12873.87    14007.02    348.83 o 
   7   2   8     1595.85     1690.50     91.23 o 
   8   2   8    48445.22    52046.02   1250.44 o 
   9   2   8     3482.71     3429.31    118.07 o 
  10   2   8     2616.28     2753.10    112.70 o 
  11   2   8      876.44     1003.57     85.87 o 
  12   2   8    33168.21    36514.86    933.80 o 
  13   2   8     2762.21     2994.60    139.53 o 
  14   2   8   117041.80   124302.93   3751.31 o 
  15   2   8     2552.32     2237.90    177.10 o 
  16   2   8    95736.45    96031.30   3359.54 o 
  17   2   8     1195.81     1288.00    177.10 o 
  18   2   8    16879.20    17200.20    595.70 o 
  19   2   8      524.84      756.70    193.20 o 
  20   2   8     3115.75     2516.97    236.13 o 
  21   2   8      108.63      262.97    209.30 o 
  22   2   8     7243.95     6107.28    332.73 o 
  23   2   8      231.07      161.00    209.30 o 
  24   2   8       18.63      268.33    214.67 o 
  25   2   8      572.07      847.93    225.40 o 
  26   2   8     5422.45     4974.91    332.73 o 
  27   2   8      833.72      767.43    236.13 o 
  28   2   8     9633.88     9085.78    461.53 o 
  29   2   8      765.76     1422.17    295.17 o 
 -18   3   8     9600.17     1486.57    772.80 o 
 -17   3   8    21574.70     4389.94    461.53 o 
 -16   3   8    24555.49    19652.77   1180.67 o 
 -15   3   8        1.66      -80.50    230.77 o 
 -14   3   8    23605.56    19577.63    906.97 o 
 -13   3   8    23443.59    26645.54   1030.40 o 
 -12   3   8     7044.38     5661.84    316.63 o 
 -11   3   8    12633.48    13502.56    644.00 o 
 -10   3   8      500.53      402.50    123.43 o 
  -9   3   8       96.09      198.57    107.33 o 
  -8   3   8      112.36      305.90    101.97 o 
  -7   3   8    40909.42    41586.37   1368.50 o 
  -6   3   8     3128.57     3118.04    144.90 o 
  -5   3   8   123932.60   126208.11   3912.31 o 
  -4   3   8     3444.33     2779.94    118.07 o 
  -3   3   8    83137.45    94673.53   2527.70 o 
  -2   3   8     2224.62     2275.47     96.60 o 
  -1   3   8    18864.12    25421.94    654.73 o 
   0   3   8      945.88      799.63     64.40 o 
   1   3   8       91.09      338.10     53.67 o 
   2   3   8     1787.67     1701.24     80.50 o 
   3   3   8    48685.19    51235.66   1470.47 o 
   4   3   8     2657.09     2543.80    107.33 o 
   5   3   8    66326.18    73904.49   1889.07 o 
   6   3   8      121.33      316.63     80.50 o 
   7   3   8    29966.29    32666.96    874.77 o 
   8   3   8     1929.32     1711.97    107.33 o 
   9   3   8     2872.08     3177.07    144.90 o 
  10   3   8     2610.58     2710.17    134.17 o 
  11   3   8     2545.62     3257.57    150.27 o 
  12   3   8      804.20      778.17    101.97 o 
  13   3   8    11630.72    11683.25    338.10 o 
  14   3   8    17346.39    17409.50    606.43 o 
  15   3   8      516.60      397.13    166.37 o 
  16   3   8    19878.63    20323.60    772.80 o 
  17   3   8     2319.20     2388.17    214.67 o 
  18   3   8     6303.46     6440.01    311.27 o 
  19   3   8     8876.38     9853.22    391.77 o 
  20   3   8      420.08      295.17    171.73 o 
  21   3   8    10856.05    10926.55    456.17 o 
  22   3   8     2316.89     2822.87    246.87 o 
  23   3   8     7393.43     6574.18    348.83 o 
  24   3   8       53.25     -193.20    209.30 o 
  25   3   8     2484.78     2194.97    257.60 o 
  26   3   8     1564.55     1991.04    257.60 o 
  27   3   8      294.37      -64.40    262.97 o 
  28   3   8     3912.11     4620.71    364.93 o 
  29   3   8       11.42      -10.73    300.53 o 
 -22   4   8    52259.12    34802.89   4266.51 o 
 -21   4   8     9514.35    10041.05    815.73 o 
 -20   4   8    64505.67    68929.59   4352.37 o 
 -19   4   8     3186.05     2763.84    703.03 o 
 -18   4   8     1152.94      375.67    268.33 o 
 -17   4   8     3575.27     5296.91    332.73 o 
 -16   4   8    44317.97    47940.52   1835.40 o 
 -15   4   8    12228.44    13164.46    461.53 o 
 -14   4   8    96901.52   106431.91   3407.84 o 
 -13   4   8    18981.90    19454.20    579.60 o 
 -12   4   8    11471.58    11334.42    370.30 o 
 -11   4   8    13858.18    14178.76    402.50 o 
 -10   4   8    57073.96    60568.30   1626.10 o 
  -9   4   8     1045.51     1373.87    101.97 o 
  -8   4   8   110873.41   122800.27   3273.67 o 
  -7   4   8     1083.22     1486.57     85.87 o 
  -6   4   8    41420.79    43330.54   1035.77 o 
  -5   4   8     4601.95     4577.77    144.90 o 
  -4   4   8     9773.56    12493.62    322.00 o 
  -3   4   8       80.57       53.67     53.67 o 
  -2   4   8    32340.47    35886.96    847.93 o 
  -1   4   8     6029.07     4765.61    134.17 o 
   0   4   8      998.93     1416.80     75.13 o 
   1   4   8     7521.65     7744.11    220.03 o 
   2   4   8    44101.84    43480.81   1089.44 o 
   3   4   8     8021.19     7432.85    225.40 o 
   4   4   8    16912.46    19287.83    568.87 o 
   5   4   8      783.18      536.67     91.23 o 
   6   4   8     5842.05     6321.94    225.40 o 
   7   4   8       97.42       53.67     96.60 o 
   8   4   8    54166.77    54418.09   1556.34 o 
   9   4   8     1268.71     1073.34     96.60 o 
  10   4   8    49501.57    47232.11   1352.40 o 
  11   4   8        2.94      118.07    101.97 o 
  12   4   8       42.18      134.17     80.50 o 
  13   4   8        2.63       48.30    150.27 o 
  14   4   8    38728.38    28711.71   1583.17 o 
  15   4   8      525.27       32.20    139.53 o 
  16   4   8    24859.11    25336.08   1395.34 o 
  17   4   8      954.72      837.20    182.47 o 
  18   4   8      447.57      316.63    177.10 o 
  19   4   8     1866.84     2205.70    214.67 o 
  20   4   8    13200.62    14881.79    547.40 o 
  21   4   8     3029.91     3552.74    236.13 o 
  22   4   8    17902.46    17919.33    686.93 o 
  23   4   8     5608.08     6080.44    364.93 o 
  24   4   8     4144.02     3085.84    289.80 o 
  25   4   8     3972.80     4164.54    322.00 o 
  26   4   8      279.39      622.53    279.07 o 
  27   4   8      790.58      842.57    273.70 o 
  28   4   8     2079.49     1974.94    289.80 o 
 -25   5   8     1199.29      531.30    386.40 o 
 -24   5   8    12576.79    16486.43   1228.97 o 
 -23   5   8    15083.57    12160.89    966.00 o 
 -22   5   8    19958.46    27251.98   1851.50 o 
 -21   5   8    31835.94    34078.39   2259.37 o 
 -20   5   8    10217.02    12719.02    949.90 o 
 -19   5   8    26906.15    27300.28   1298.74 o 
 -18   5   8     1088.25     1363.14    273.70 o 
 -17   5   8     8340.29    10218.15    515.20 o 
 -16   5   8      220.40      381.03    161.00 o 
 -15   5   8     6901.19     6847.88    279.07 o 
 -14   5   8     1458.14     1636.84    161.00 o 
 -13   5   8    49403.51    50570.19   1432.90 o 
 -12   5   8     9072.04     8511.55    279.07 o 
 -11   5   8    70381.18    74188.93   2023.24 o 
 -10   5   8     9229.29     9134.08    279.07 o 
  -9   5   8    13939.21    13781.62    407.87 o 
  -8   5   8     4814.32     4926.61    171.73 o 
  -7   5   8    24740.96    25346.81    665.47 o 
  -6   5   8      214.01      413.23     69.77 o 
  -5   5   8   138900.83   146451.20   3729.84 o 
  -4   5   8      209.79      123.43     59.03 o 
  -3   5   8   153236.02   162561.98   4202.11 o 
  -2   5   8        1.65       64.40     53.67 o 
  -1   5   8    34718.40    39901.23    966.00 o 
   0   5   8     1338.69     1481.20     80.50 o 
   1   5   8      455.90      413.23     75.13 o 
   2   5   8      966.63     1127.00     85.87 o 
   3   5   8    81945.36    79904.44   2205.70 o 
   4   5   8     3157.56     3236.11    144.90 o 
   5   5   8   114828.60   119902.27   3552.74 o 
   6   5   8       35.27      -75.13     91.23 o 
   7   5   8    50498.54    54697.16   1427.54 o 
   8   5   8     3622.56     3332.71    150.27 o 
   9   5   8      404.22      381.03    112.70 o 
  10   5   8     6132.23     5892.61    236.13 o 
  11   5   8    27210.37    25760.04    778.17 o 
  12   5   8     2404.29     1765.64    171.73 o 
  13   5   8    35637.41    35495.20   1497.30 o 
  14   5   8     1106.66      933.80    214.67 o 
  15   5   8    11226.37    11672.52    611.80 o 
  16   5   8     2468.66     2758.47    397.13 o 
  17   5   8      286.23      542.03    332.73 o 
  18   5   8       85.47     -209.30    209.30 o 
  19   5   8     7497.84     7320.15    423.97 o 
  20   5   8     2226.68     3209.27    305.90 o 
  21   5   8     8953.09     8731.58    515.20 o 
  22   5   8     7072.52     8506.18    477.63 o 
  23   5   8     4624.47     3665.44    322.00 o 
  24   5   8     5678.99     7701.18    418.60 o 
  25   5   8      768.27      509.83    214.67 o 
  26   5   8      861.56      429.33    214.67 o 
  27   5   8       11.33      472.27    483.00 o 
  28   5   8        0.70      499.10    466.90 o 
 -28   6   8      651.61      960.64    998.20 o 
 -27   6   8     1958.81     3016.07    552.77 o 
 -26   6   8      213.38      536.67    472.27 o 
 -25   6   8      383.24      144.90    461.53 o 
 -24   6   8     5998.78     6665.41    686.93 o 
 -23   6   8      426.79     -112.70    466.90 o 
 -22   6   8    32984.41    34056.92   2189.60 o 
 -21   6   8     2102.07     2527.70    461.53 o 
 -20   6   8    28993.58    33246.55   2205.70 o 
 -19   6   8     5264.22     5720.88    450.80 o 
 -18   6   8     3824.07     3794.24    300.53 o 
 -17   6   8     7265.15     8312.98    434.70 o 
 -16   6   8     2754.06     3203.91    246.87 o 
 -15   6   8     2533.32     2184.24    198.57 o 
 -14   6   8     9794.45    11527.62    413.23 o 
 -13   6   8       26.82     -123.43    128.80 o 
 -12   6   8     4118.99     4631.44    214.67 o 
 -11   6   8      880.72      686.93    112.70 o 
 -10   6   8    85232.46    96337.20   2726.27 o 
  -9   6   8      529.12      670.83    101.97 o 
  -8   6   8    76479.52    82448.23   2431.10 o 
  -7   6   8     7051.44     6595.64    209.30 o 
  -6   6   8    10175.70    11066.08    311.27 o 
  -5   6   8     7851.60     7915.85    236.13 o 
  -4   6   8    27893.30    32548.89    906.97 o 
  -3   6   8      542.44      649.37     75.13 o 
  -2   6   8    60986.66    65167.55   1567.07 o 
  -1   6   8     6882.13     7368.45    203.93 o 
   0   6   8      409.17      225.40     75.13 o 
   1   6   8    19594.45    19250.27    542.03 o 
   2   6   8    41860.54    43829.64   1320.20 o 
   3   6   8    11417.95    10008.85    327.37 o 
   4   6   8    51768.91    52266.06   1508.04 o 
   5   6   8     1730.78     1357.77    118.07 o 
   6   6   8      738.22      955.27    123.43 o 
   7   6   8       85.88      289.80    118.07 o 
   8   6   8    29893.67    31636.55    944.53 o 
   9   6   8      142.16      386.40    139.53 o 
  10   6   8    36447.27    35693.76   1153.84 o 
  11   6   8      415.60      177.10    166.37 o 
  12   6   8     9738.75     8881.85    413.23 o 
  13   6   8      412.60      209.30    193.20 o 
  14   6   8      568.42     1057.24    225.40 o 
  15   6   8      697.97      906.97    268.33 o 
  16   6   8     2578.80     1851.50    305.90 o 
  17   6   8      581.34     1389.97    364.93 o 
  18   6   8      277.61      611.80    359.57 o 
  19   6   8      553.46      772.80    364.93 o 
  20   6   8     7237.70     6815.68    622.53 o 
  21   6   8        7.72      638.63    354.20 o 
  22   6   8     9371.03     8795.98    729.87 o 
  23   6   8      151.94      220.03    617.17 o 
  25   6   8        6.76     1577.80    579.60 o 
 -28   7   8     1808.01     3375.64    445.43 o 
 -27   7   8    11701.88    11822.79    810.37 o 
 -26   7   8      746.72      461.53    343.47 o 
 -25   7   8     7102.30     6338.04    536.67 o 
 -24   7   8       90.17      257.60    316.63 o 
 -23   7   8      909.59     1062.60    322.00 o 
 -22   7   8       88.60     -289.80    289.80 o 
 -21   7   8     1070.25     1008.93    418.60 o 
 -20   7   8     1115.15     1212.87    418.60 o 
 -19   7   8     1652.76     2323.77    391.77 o 
 -18   7   8     5846.76     6075.08    381.03 o 
 -17   7   8     5184.07     6869.35    397.13 o 
 -16   7   8     8102.58     7711.91    413.23 o 
 -15   7   8    46799.57    46572.01   1733.44 o 
 -14   7   8     2161.41     2109.10    187.83 o 
 -13   7   8   117396.16   126809.17   4137.71 o 
 -12   7   8     1183.46     1395.34    155.63 o 
 -11   7   8   158169.39   157731.97   5302.28 o 
 -10   7   8     3253.28     4132.34    214.67 o 
  -9   7   8    48372.50    55786.59   2243.27 o 
  -8   7   8     4148.79     4905.14    273.70 o 
  -7   7   8        0.32       26.83    107.33 o 
  -6   7   8     1486.06     1690.50    134.17 o 
  -5   7   8    28013.67    26452.35    885.50 o 
  -4   7   8      124.07      150.27     59.03 o 
  -3   7   8    69822.67    68575.38   2329.14 o 
  -2   7   8     3179.36     2892.64    209.30 o 
  -1   7   8    17206.96    17173.36    686.93 o 
   0   7   8     1523.69     1234.34    161.00 o 
   1   7   8     9092.66    10228.88    617.17 o 
   2   7   8       39.19       26.83     26.83 o 
   3   7   8    45073.25    51332.25   2146.67 o 
   4   7   8      500.27      305.90    101.97 o 
   5   7   8    62026.78    61099.60   2017.87 o 
   6   7   8      742.39      703.03    139.53 o 
   7   7   8    25708.39    24600.84    847.93 o 
   8   7   8     8021.33     8017.81    354.20 o 
   9   7   8     2207.04     2366.70    203.93 o 
  10   7   8     9636.49    10690.42    450.80 o 
  11   7   8    46077.20    44591.71   1744.17 o 
  12   7   8     6939.08     8055.38    418.60 o 
  13   7   8    63402.72    66385.78   3633.24 o 
  14   7   8        5.17      187.83    257.60 o 
  15   7   8    33785.72    32747.46   1642.20 o 
  16   7   8      919.75     1228.97    322.00 o 
  17   7   8     3650.94     3627.87    434.70 o 
  18   7   8     1965.23     1116.27    665.47 o 
  19   7   8      142.52      -48.30    617.17 o 
 -27   8   8      492.30      928.43    375.67 o 
 -26   8   8    14262.86    15268.19    955.27 o 
 -25   8   8     3365.43     4690.47    477.63 o 
 -24   8   8    10232.67    10336.22    740.60 o 
 -23   8   8     3683.90     4067.94    429.33 o 
 -22   8   8     4194.52     4583.14    434.70 o 
 -21   8   8      230.96      515.20    273.70 o 
 -20   8   8     6218.76     6380.98    499.10 o 
 -19   8   8     1829.32     2178.87    289.80 o 
 -18   8   8    30163.24    31604.35   1186.04 o 
 -17   8   8     3183.86     3804.97    273.70 o 
 -16   8   8    49015.11    48654.28   1851.50 o 
 -15   8   8      148.43      101.97    193.20 o 
 -14   8   8    25398.64    27804.74   1153.84 o 
 -13   8   8     1749.17     1658.30    225.40 o 
 -12   8   8       87.86      123.43    203.93 o 
 -11   8   8     1934.09     2259.37    300.53 o 
 -10   8   8    14984.11    16931.86    735.23 o 
  -9   8   8       10.69      -26.83    166.37 o 
  -8   8   8    10814.76    12268.22    509.83 o 
  -7   8   8    11865.33    12853.19    536.67 o 
  -6   8   8    32212.57    33455.86   1255.80 o 
  -5   8   8    21190.92    22287.81    923.07 o 
  -4   8   8   152794.56   151109.48   6295.11 o 
  -3   8   8    11807.44    11667.15    778.17 o 
  -2   8   8   168683.23   172951.86   8694.01 o 
  -1   8   8      441.45      407.87    193.20 o 
   0   8   8    12586.83    13744.06    703.03 o 
   1   8   8       39.94      134.17     26.83 o 
   2   8   8    51567.64    51863.56   4105.51 o 
   3   8   8       46.77       -5.37     26.83 o 
   4   8   8   122765.44   133217.00   4770.97 o 
   5   8   8     3717.61     3885.47    209.30 o 
   6   8   8    35415.55    33557.82   1250.44 o 
   7   8   8     9150.33     9617.08    434.70 o 
   8   8   8      814.04     1143.10    230.77 o 
   9   8   8     3230.37     3794.24    343.47 o 
  10   8   8     9545.93     9439.98    531.30 o 
  11   8   8      681.94     1159.20    273.70 o 
  12   8   8     1100.27     1084.07    370.30 o 
  13   8   8      634.30       96.60    381.03 o 
  14   8   8     8757.99     9568.78    826.47 o 
  15   8   8     1851.94     1985.67    515.20 o 
  16   8   8    14446.55    14490.02   1980.30 o 
 -26   9   8       21.24     -112.70    348.83 o 
 -25   9   8     3066.49     2694.07    391.77 o 
 -24   9   8      146.05       21.47    305.90 o 
 -23   9   8    10191.70     9536.58    676.20 o 
 -22   9   8        3.88      -53.67    284.43 o 
 -21   9   8    28544.78    29049.81   1658.30 o 
 -20   9   8     1242.32     1518.77    289.80 o 
 -19   9   8    45656.47    48707.95   2618.94 o 
 -18   9   8     5369.37     6032.14    370.30 o 
 -17   9   8    28290.92    28035.51   1255.80 o 
 -16   9   8     4218.42     4148.44    305.90 o 
 -15   9   8     4750.79     5168.11    493.73 o 
 -14   9   8     1618.12     1148.47    236.13 o 
 -13   9   8       10.34      123.43    214.67 o 
 -12   9   8       98.40      429.33    214.67 o 
 -11   9   8      305.47      982.10    203.93 o 
 -10   9   8      361.94      343.47    187.83 o 
  -9   9   8     2419.28     2135.94    214.67 o 
  -8   9   8      439.73      799.63    193.20 o 
  -7   9   8    30560.58    33498.79   1223.60 o 
  -6   9   8     4501.70     5307.64    289.80 o 
  -5   9   8    64113.25    65194.38   3032.17 o 
  -4   9   8     5129.65     4400.67    295.17 o 
  -3   9   8    56968.13    56806.26   2898.00 o 
  -2   9   8     3170.39     3069.74    305.90 o 
  -1   9   8    27611.69    26538.21   1475.84 o 
   0   9   8     5871.40     5270.08    429.33 o 
   1   9   8       24.32      279.07    236.13 o 
   2   9   8     9636.08     9783.45    579.60 o 
   3   9   8    27486.60    28556.08   1395.34 o 
   4   9   8    19291.94    19395.17   1014.30 o 
   5   9   8    37733.90    39772.43   1695.87 o 
   6   9   8    15829.47    16282.49    708.40 o 
   7   9   8    17116.38    17511.46    858.67 o 
   8   9   8     1805.27     1679.77    182.47 o 
   9   9   8      452.17      622.53    257.60 o 
  10   9   8      414.87      767.43    364.93 o 
  11   9   8     2014.37     1819.30    423.97 o 
  12   9   8      503.47     -654.73    654.73 o 
 -25  10   8     5003.06     5178.84    499.10 o 
 -24  10   8      390.98     -161.00    305.90 o 
 -23  10   8     4202.45     3992.81    429.33 o 
 -22  10   8     2781.48     2608.20    359.57 o 
 -21  10   8      211.80      257.60    279.07 o 
 -20  10   8     4889.35     5409.61    456.17 o 
 -19  10   8     1290.51     1588.54    289.80 o 
 -18  10   8     2193.76     2259.37    450.80 o 
 -17  10   8     2325.08     2629.67    338.10 o 
 -16  10   8      472.51       16.10    279.07 o 
 -15  10   8      169.96      348.83    273.70 o 
 -14  10   8     9246.05     9504.38    477.63 o 
 -13  10   8    11980.63    12139.42    536.67 o 
 -12  10   8    60282.26    55765.12   2103.74 o 
 -11  10   8    19566.67    18670.66    772.80 o 
 -10  10   8   107605.48   106185.05   3719.11 o 
  -9  10   8     5911.48     6332.68    332.73 o 
  -8  10   8    44737.21    45375.25   1996.40 o 
  -7  10   8      119.84      252.23    214.67 o 
  -6  10   8     1198.97     1674.40    257.60 o 
  -5  10   8      132.07       42.93    246.87 o 
  -4  10   8    72072.29    78713.03   3944.51 o 
  -3  10   8      813.22     1094.80    279.07 o 
  -2  10   8    67142.71    67609.38   3456.14 o 
  -1  10   8     5846.17     6289.74    440.07 o 
   0  10   8      366.69      375.67    262.97 o 
   1  10   8    11333.62    10765.55    622.53 o 
   2  10   8    50682.24    54901.09   2559.90 o 
   3  10   8     4905.97     5500.84    413.23 o 
   4  10   8    85299.23    78149.53   4089.41 o 
   5  10   8      805.05     1035.77    338.10 o 
   6  10   8    15470.47    14779.82    955.27 o 
   7  10   8      336.49      531.30    681.57 o 
   8  10   8     9009.73     5742.34   1067.97 o 
 -23  11   8     3879.24     4432.87    558.13 o 
 -22  11   8      838.05      971.37    407.87 o 
 -21  11   8     1942.13     1915.90    434.70 o 
 -20  11   8      237.29      -37.57    461.53 o 
 -19  11   8      602.60      966.00    466.90 o 
 -18  11   8       77.21      289.80    456.17 o 
 -17  11   8      894.69      595.70    311.27 o 
 -16  11   8      364.28      230.77    295.17 o 
 -15  11   8     4535.13     4089.41    386.40 o 
 -14  11   8     4276.98     4819.27    402.50 o 
 -13  11   8    18082.41    20114.30    810.37 o 
 -12  11   8     9007.82     9246.78    445.43 o 
 -11  11   8    20590.22    20817.34    815.73 o 
 -10  11   8     5116.66     5178.84    316.63 o 
  -9  11   8    17893.17    18654.56    842.57 o 
  -8  11   8     1484.43     1067.97    279.07 o 
  -7  11   8     5508.53     5677.94    407.87 o 
  -6  11   8      542.04      322.00    284.43 o 
  -5  11   8       27.09      284.43    273.70 o 
  -4  11   8     2647.13     3101.94    338.10 o 
  -3  11   8      825.95      912.33    289.80 o 
  -2  11   8     6324.47     7067.91    499.10 o 
  -1  11   8      891.10      434.70    289.80 o 
   0  11   8     6532.03     6965.95    488.37 o 
   1  11   8     1530.58     1588.54    322.00 o 
   2  11   8     1022.64     1218.24    359.57 o 
   3  11   8     6748.16     7427.48    660.10 o 
 -22  12   8     2349.54     3724.47    499.10 o 
 -21  12   8     2427.01     3166.34    579.60 o 
 -20  12   8     2863.22     3488.34    579.60 o 
 -19  12   8    11747.41    12831.72   1347.04 o 
 -18  12   8     5906.11     7631.41    805.00 o 
 -17  12   8    12075.38    11178.79    713.77 o 
 -16  12   8     4989.87     5146.64    434.70 o 
 -15  12   8     2811.15     2989.24    370.30 o 
 -14  12   8       75.89       75.13    300.53 o 
 -13  12   8      537.68      -21.47    273.70 o 
 -12  12   8     9854.73     9799.55    574.23 o 
 -11  12   8     3192.05     3794.24    327.37 o 
 -10  12   8    22087.72    25894.21   1191.40 o 
  -9  12   8      345.06      225.40    279.07 o 
  -8  12   8     2131.81     1610.00    327.37 o 
  -7  12   8     2645.68     2892.64    359.57 o 
  -6  12   8    17225.00    17286.06    917.70 o 
  -5  12   8     8173.29     8908.68    574.23 o 
  -4  12   8    82997.66    85528.71   4266.51 o 
  -3  12   8     3396.29     4304.07    381.03 o 
  -2  12   8    57965.46    54804.50   6461.48 o 
  -1  12   8      180.85     -649.37    649.37 o 
 -20  13   8     2414.86     2549.17    584.97 o 
 -19  13   8       55.23      456.17    525.93 o 
 -18  13   8     2488.05     2076.90    568.87 o 
 -17  13   8      921.66     1443.64    525.93 o 
 -16  13   8      724.93     1288.00    322.00 o 
 -15  13   8     2348.90     2232.54    520.57 o 
 -14  13   8       10.27      246.87    429.33 o 
 -13  13   8     1505.78      740.60    450.80 o 
 -12  13   8      251.23     -118.07    563.50 o 
 -11  13   8      614.38      343.47    579.60 o 
 -10  13   8      293.12      193.20    568.87 o 
  -9  13   8      558.18      423.97    568.87 o 
  -8  13   8     2546.19     3912.31    729.87 o 
  -7  13   8      128.61     1239.70    579.60 o 
  -6  13   8     2896.76     1642.20    810.37 o 
 -17  14   8     1574.77     2618.94    971.37 o 
 -16  14   8     1392.03     2055.44    665.47 o 
 -15  14   8       14.88      440.07    595.70 o 
 -14  14   8       34.75     -128.80    858.67 o 
   5   0   9     1338.75     1427.54    150.27 o 
   7   0   9    15962.46    13126.89    418.60 o 
   9   0   9    12301.48    11897.92    418.60 o 
  11   0   9      546.27      584.97    134.17 o 
  13   0   9     5587.12     6998.14    633.27 o 
  15   0   9    17316.58    18246.70   1266.54 o 
  17   0   9     4866.73     4234.31    418.60 o 
  19   0   9      695.41      638.63    300.53 o 
  21   0   9    10227.41    10475.75    772.80 o 
  23   0   9     7868.43     9665.38    740.60 o 
  25   0   9     1656.82     2103.74    386.40 o 
  27   0   9       45.37      193.20    295.17 o 
   0   1   9       86.89      -91.23    225.40 o 
   1   1   9   283292.66   298102.75  17581.23 o 
   2   1   9      221.81      155.63    101.97 o 
   3   1   9    75890.95    81219.27   2881.91 o 
   4   1   9      381.20      273.70     96.60 o 
   5   1   9    14320.38    16475.70    483.00 o 
   6   1   9      250.00      171.73     80.50 o 
   7   1   9   160306.03   166452.83   3740.57 o 
   8   1   9       71.06       91.23     42.93 o 
   9   1   9   122215.92   119692.97   2742.37 o 
  10   1   9      253.01      203.93     42.93 o 
  11   1   9      235.84      241.50     75.13 o 
  12   1   9        1.53      -80.50    107.33 o 
  13   1   9    64241.47    62323.21   1991.04 o 
  14   1   9      817.63      783.53    230.77 o 
  15   1   9    86677.81    79856.13   3466.87 o 
  16   1   9      609.50      713.77    214.67 o 
  17   1   9    17378.08    15713.63    708.40 o 
  18   1   9      432.45      381.03    193.20 o 
  19   1   9     2299.20     2194.97    236.13 o 
  20   1   9      291.24      262.97    220.03 o 
  21   1   9    20048.59    19529.33    853.30 o 
  22   1   9      218.54      595.70    230.77 o 
  23   1   9    11034.13     8688.65    461.53 o 
  24   1   9       78.28      246.87    230.77 o 
  25   1   9     1021.16      681.57    220.03 o 
  26   1   9      427.25      295.17    246.87 o 
  27   1   9      160.18       59.03    225.40 o 
  28   1   9      547.13      568.87    268.33 o 
  -5   2   9     1083.96      198.57    139.53 o 
  -4   2   9     3783.48     4422.14    273.70 o 
  -3   2   9     1463.70     1282.64    155.63 o 
  -2   2   9     4525.38     3751.31    279.07 o 
  -1   2   9     3507.16     3697.64    187.83 o 
   0   2   9     3914.21     4502.64    198.57 o 
   1   2   9     2951.68     2753.10    150.27 o 
   2   2   9    16537.35    14747.62    423.97 o 
   3   2   9     1367.11     1196.77     91.23 o 
   4   2   9    25373.07    28336.05    713.77 o 
   5   2   9     1019.53      923.07     75.13 o 
   6   2   9    54246.58    54777.66   1524.14 o 
   7   2   9    17544.16    16695.73    440.07 o 
   8   2   9    16402.65    19491.77    542.03 o 
   9   2   9    17154.28    16642.06    520.57 o 
  10   2   9     1941.32     2779.94    144.90 o 
  11   2   9     1232.28     1228.97    128.80 o 
  12   2   9      160.92      445.43    118.07 o 
  13   2   9     4012.14     4089.41    187.83 o 
  14   2   9     5719.51     6080.44    279.07 o 
  15   2   9    15941.08    16207.36    638.63 o 
  16   2   9     5726.36     5554.51    332.73 o 
  17   2   9     5408.50     5726.24    348.83 o 
  18   2   9     1025.16      708.40    198.57 o 
  19   2   9       12.33     -203.93    203.93 o 
  20   2   9       64.17      214.67    257.60 o 
  21   2   9     3797.50     4572.41    332.73 o 
  22   2   9       18.23      134.17    209.30 o 
  23   2   9     2483.78     2951.67    257.60 o 
  24   2   9        3.82      295.17    214.67 o 
  25   2   9        3.40      171.73    225.40 o 
  26   2   9      166.79      617.17    236.13 o 
  27   2   9     1265.58     1690.50    252.23 o 
  28   2   9      275.13      794.27    316.63 o 
 -14   3   9     8785.60      209.30    466.90 o 
 -13   3   9   128045.55    68258.75   5082.24 o 
 -12   3   9     6889.65     5924.81    515.20 o 
 -11   3   9    50265.91    56253.49   3611.77 o 
 -10   3   9      639.66      327.37    101.97 o 
  -9   3   9    26576.84    30332.45   1212.87 o 
  -8   3   9      240.27      322.00    118.07 o 
  -7   3   9    80130.80    80972.41   2903.37 o 
  -6   3   9     1292.10     1910.54    139.53 o 
  -5   3   9   159973.92   175592.27   5677.94 o 
  -4   3   9      813.10      531.30     85.87 o 
  -3   3   9    97488.70    99889.94   2887.27 o 
  -2   3   9      136.75      220.03     75.13 o 
  -1   3   9      107.61       53.67     69.77 o 
   0   3   9      728.72      939.17     75.13 o 
   1   3   9     7725.01     8318.35    225.40 o 
   2   3   9      352.59      279.07     69.77 o 
   3   3   9     1624.19     1894.44    101.97 o 
   4   3   9      614.40      783.53     91.23 o 
   5   3   9    72853.83    70888.42   1899.80 o 
   6   3   9       20.97       69.77     91.23 o 
   7   3   9   198334.33   207475.70   6085.81 o 
   8   3   9      330.19      322.00     96.60 o 
   9   3   9   135061.98   139098.84   4116.24 o 
  10   3   9       73.15       10.73    118.07 o 
  11   3   9     8160.11     8404.21    316.63 o 
  12   3   9      786.08      826.47    139.53 o 
  13   3   9    27423.91    27203.68    901.60 o 
  14   3   9     2582.70     2796.04    182.47 o 
  15   3   9    62365.97    60750.77   2168.14 o 
  16   3   9     2499.79     2833.60    225.40 o 
  17   3   9    16926.58    15761.93    633.27 o 
  18   3   9      854.75      960.63    203.93 o 
  19   3   9      719.64      971.37    209.30 o 
  20   3   9        0.17       -5.37    198.57 o 
  21   3   9     8428.99     7701.18    375.67 o 
  22   3   9      660.78      499.10    214.67 o 
  23   3   9     1916.96     1330.94    241.50 o 
  24   3   9     1385.09     1974.94    246.87 o 
  25   3   9      914.98      703.03    230.77 o 
  26   3   9      717.95      649.37    236.13 o 
  27   3   9     3577.06     2946.31    316.63 o 
  28   3   9       82.32      -75.13    305.90 o 
 -20   4   9    80703.69    31840.49   3788.87 o 
 -19   4   9       87.70       85.87    456.17 o 
 -18   4   9   116270.38    68328.52   4856.84 o 
 -17   4   9     1234.63      778.17    268.33 o 
 -16   4   9    77186.32    86891.85   3536.64 o 
 -15   4   9     1346.03     1669.04    209.30 o 
 -14   4   9    17064.38    16384.46    799.63 o 
 -13   4   9        9.39      123.43    118.07 o 
 -12   4   9       84.40      134.17    128.80 o 
 -11   4   9      655.56      601.07    123.43 o 
 -10   4   9     1328.64     1223.60    123.43 o 
  -9   4   9     1420.21     1561.70    123.43 o 
  -8   4   9     1913.06     2720.90    134.17 o 
  -7   4   9      372.67      418.60     80.50 o 
  -6   4   9   113223.98   121866.48   3241.47 o 
  -5   4   9       60.24      -32.20     64.40 o 
  -4   4   9   274836.44   288008.03   7685.08 o 
  -3   4   9       22.19      118.07     59.03 o 
  -2   4   9   288788.47   306404.97   8570.58 o 
  -1   4   9     2302.60     2270.10     91.23 o 
   0   4   9   187485.27   183792.55   4416.77 o 
   1   4   9     7044.12     6321.94    193.20 o 
   2   4   9    33507.93    36230.43    939.17 o 
   3   4   9     8502.67     8656.45    252.23 o 
   4   4   9      460.81      590.33     96.60 o 
   5   4   9     1130.36      928.43    101.97 o 
   6   4   9    23136.46    21960.44    708.40 o 
   7   4   9     1368.91      944.53    118.07 o 
   8   4   9    13562.40    12842.46    413.23 o 
   9   4   9     5200.72     5602.81    241.50 o 
  10   4   9       32.05      134.17     91.23 o 
  11   4   9      352.83      257.60    107.33 o 
  12   4   9    15058.79    14307.56    590.33 o 
  13   4   9     6178.13     6681.51    332.73 o 
  14   4   9    15975.97    15810.23    708.40 o 
  15   4   9    13655.96    14425.62    847.93 o 
  16   4   9     4722.97     4465.07    456.17 o 
  17   4   9     5149.88     4631.44    289.80 o 
  18   4   9       61.88       32.20    161.00 o 
  19   4   9        6.24      220.03    177.10 o 
  20   4   9     2102.79     2452.57    236.13 o 
  21   4   9     1714.63     1846.14    241.50 o 
  22   4   9     4628.57     4738.77    295.17 o 
  23   4   9     1170.15     1518.77    252.23 o 
  24   4   9     5778.33     4159.17    343.47 o 
  25   4   9        3.62      -53.67    262.97 o 
  26   4   9     3972.70     2855.07    316.63 o 
  27   4   9      333.64      386.40    257.60 o 
  28   4   9     1479.02      917.70    311.27 o 
 -23   5   9    52751.29    35913.79   4448.97 o 
 -22   5   9       39.90     -584.97    772.80 o 
 -21   5   9    68343.51    59757.93   3821.07 o 
 -20   5   9       50.45      316.63    322.00 o 
 -19   5   9    17582.21    17688.56    896.23 o 
 -18   5   9       96.56      -69.77    252.23 o 
 -17   5   9       14.70      284.43    166.37 o 
 -16   5   9     3093.81     2871.17    209.30 o 
 -15   5   9     1061.58     1926.64    193.20 o 
 -14   5   9     5436.46     6144.84    284.43 o 
 -13   5   9    40271.21    43244.67   1508.04 o 
 -12   5   9     3737.15     3826.44    182.47 o 
 -11   5   9   179029.23   199457.88   6064.34 o 
 -10   5   9       45.55      187.83    107.33 o 
  -9   5   9   185897.45   201400.61   5382.78 o 
  -8   5   9     1907.17     1910.54    123.43 o 
  -7   5   9    51576.01    53328.66   1271.90 o 
  -6   5   9     3011.95     2801.40    118.07 o 
  -5   5   9     2688.41     3359.54    128.80 o 
  -4   5   9       47.22      241.50     64.40 o 
  -3   5   9      720.22      853.30     75.13 o 
  -2   5   9     5019.04     5361.31    161.00 o 
  -1   5   9    47787.38    54015.59   1368.50 o 
   0   5   9     6914.37     6579.54    209.30 o 
   1   5   9   157151.52   171696.06   4459.71 o 
   2   5   9     5090.22     4373.84    155.63 o 
   3   5   9   124617.76   130056.02   3536.64 o 
   4   5   9     1112.71     1309.47    155.63 o 
   5   5   9    11119.59    11033.89    370.30 o 
   6   5   9     2326.83     2216.44    144.90 o 
   7   5   9    15790.12    15788.76    563.50 o 
   8   5   9     3992.05     4084.04    209.30 o 
   9   5   9    17112.96    21981.90    810.37 o 
  10   5   9     3500.20     3724.47    225.40 o 
  11   5   9      188.81      268.33    150.27 o 
  12   5   9     2142.16     2286.20    182.47 o 
  13   5   9    25863.33    26012.28   1025.04 o 
  14   5   9        0.20      407.87    209.30 o 
  15   5   9    24030.56    25894.21   1137.74 o 
  16   5   9      916.52     1550.97    348.83 o 
  17   5   9      167.70      203.93    327.37 o 
  18   5   9      420.38      493.73    343.47 o 
  19   5   9    11860.44     9230.68    745.97 o 
  20   5   9      190.97       59.03    354.20 o 
  21   5   9    13587.89    11270.02    992.83 o 
  22   5   9     2382.35     1808.57    391.77 o 
  23   5   9     5080.48     3160.97    472.27 o 
  24   5   9     3490.40     2656.50    445.43 o 
  25   5   9      338.41     -123.43    305.90 o 
  26   5   9     1646.88     1647.57    370.30 o 
  27   5   9        3.37     -316.63    316.63 o 
 -26   6   9    18561.30    13969.46   2157.40 o 
 -25   6   9     2769.01     3751.31    558.13 o 
 -24   6   9     9760.86    10207.42    869.40 o 
 -23   6   9     7003.14     8795.98    799.63 o 
 -22   6   9       98.94      552.77    440.07 o 
 -21   6   9     4203.69     4964.18    568.87 o 
 -20   6   9     6296.83     6965.95    638.63 o 
 -19   6   9      134.46      381.03    262.97 o 
 -18   6   9     5589.25     5677.94    413.23 o 
 -17   6   9      463.81       16.10    214.67 o 
 -16   6   9     4515.31     6026.78    354.20 o 
 -15   6   9      205.44      101.97    182.47 o 
 -14   6   9    71092.76    73668.35   2731.64 o 
 -13   6   9      862.97     1014.30    166.37 o 
 -12   6   9   202629.92   209332.56   6590.28 o 
 -11   6   9     5131.96     5388.14    236.13 o 
 -10   6   9   217978.77   211822.70   6520.51 o 
  -9   6   9     4888.76     5533.04    230.77 o 
  -8   6   9    91097.91    93385.52   2983.87 o 
  -7   6   9     9574.28    11125.12    370.30 o 
  -6   6   9     8629.67     7937.31    295.17 o 
  -5   6   9     6892.69     6724.44    252.23 o 
  -4   6   9     8639.27     8291.51    300.53 o 
  -3   6   9     6511.97     7008.88    273.70 o 
  -2   6   9     8727.93     9193.12    407.87 o 
  -1   6   9     2196.61     2506.24    166.37 o 
   0   6   9       51.28      252.23    112.70 o 
   1   6   9       34.41      -42.93     42.93 o 
   2   6   9    36215.21    33423.66   1169.94 o 
   3   6   9     1059.74     1116.27    139.53 o 
   4   6   9    99510.94    94711.10   3413.21 o 
   5   6   9      289.29      177.10    139.53 o 
   6   6   9   111078.49   120326.24   4121.61 o 
   7   6   9     4244.15     4277.24    203.93 o 
   8   6   9    40276.11    42235.74   1422.17 o 
   9   6   9     8587.11     9386.32    370.30 o 
  10   6   9       76.32      359.57    155.63 o 
  11   6   9     7490.51     6976.68    316.63 o 
  12   6   9    13653.58    13046.39    525.93 o 
  13   6   9      684.63      558.13    220.03 o 
  14   6   9    17324.24    16030.26    745.97 o 
  15   6   9       64.20      144.90    220.03 o 
  16   6   9     6407.97     6670.78    584.97 o 
  17   6   9       49.89      370.30    343.47 o 
  18   6   9     1664.92     2232.54    397.13 o 
  19   6   9      609.26     1094.80    375.67 o 
  20   6   9       34.39     -343.47    343.47 o 
  21   6   9     1841.40     2023.24    423.97 o 
  22   6   9      145.08      118.07    381.03 o 
  23   6   9     1572.27     1819.30    413.23 o 
  24   6   9       18.71     -214.67    364.93 o 
 -27   7   9     2007.25     2270.10    525.93 o 
 -26   7   9      261.79      697.67    332.73 o 
 -25   7   9       29.94       -5.37    327.37 o 
 -24   7   9      314.18      638.63    456.17 o 
 -23   7   9     2431.40     2753.10    504.47 o 
 -22   7   9     1907.73     1352.40    466.90 o 
 -21   7   9      184.44     -364.93    407.87 o 
 -20   7   9     3679.97     5200.31    509.83 o 
 -19   7   9    11524.83    11543.72    579.60 o 
 -18   7   9     4416.47     5307.64    354.20 o 
 -17   7   9    54077.12    57503.93   2291.57 o 
 -16   7   9     2107.72     2033.97    220.03 o 
 -15   7   9    47913.65    46888.65   1636.84 o 
 -14   7   9        2.52       -5.37    166.37 o 
 -13   7   9     2021.33     2624.30    203.93 o 
 -12   7   9      156.34      268.33    193.20 o 
 -11   7   9    13165.37    13481.09    601.07 o 
 -10   7   9     3327.93     3284.41    220.03 o 
  -9   7   9    17167.09    20532.90    708.40 o 
  -8   7   9    15031.24    14640.29    477.63 o 
  -7   7   9    12773.83    13282.52    440.07 o 
  -6   7   9    13756.74    14355.86    520.57 o 
  -5   7   9    96670.86    97152.95   3456.14 o 
  -4   7   9     4427.78     4389.94    241.50 o 
  -3   7   9   150125.39   158236.44   7395.28 o 
  -2   7   9       69.64       26.83    134.17 o 
  -1   7   9    36794.96    37872.63   1685.14 o 
   0   7   9      325.79      429.33    198.57 o 
   1   7   9     4205.60     3826.44    273.70 o 
   2   7   9      575.48      719.13    161.00 o 
   3   7   9    27936.64    28700.98   1137.74 o 
   4   7   9     4269.78     4599.24    236.13 o 
   5   7   9     2557.31     3069.74    193.20 o 
   6   7   9     2196.22     3037.54    187.83 o 
   7   7   9    17718.85    17591.96    611.80 o 
   8   7   9        0.72       37.57    182.47 o 
   9   7   9    20465.53    19169.77    729.87 o 
  10   7   9      408.04      343.47    182.47 o 
  11   7   9      270.27      273.70    187.83 o 
  12   7   9      160.43      805.00    214.67 o 
  13   7   9     4594.26     4760.24    322.00 o 
  14   7   9     2113.94     2946.31    279.07 o 
  15   7   9     4336.19     4422.14    391.77 o 
  16   7   9     4944.56     5844.31    450.80 o 
  17   7   9      154.37      504.47    375.67 o 
  18   7   9     4148.63     6118.01    606.43 o 
  19   7   9      301.47      225.40    354.20 o 
  20   7   9     1187.65     1669.04    670.83 o 
  21   7   9      143.95      311.27    611.80 o 
 -27   8   9      451.27      161.00    348.83 o 
 -26   8   9     6903.02     7567.01    601.07 o 
 -25   8   9        3.74     -198.57    322.00 o 
 -24   8   9     1374.03     2506.24    364.93 o 
 -23   8   9       30.24      220.03    300.53 o 
 -22   8   9     3867.69     2887.27    370.30 o 
 -21   8   9     1495.71     2581.37    338.10 o 
 -20   8   9    24853.88    23108.91   1234.34 o 
 -19   8   9     7921.66     9338.02    525.93 o 
 -18   8   9    31145.19    31287.72   1298.74 o 
 -17   8   9    13219.90    13287.89    627.90 o 
 -16   8   9    10904.00    13169.82    622.53 o 
 -15   8   9     8174.85     8962.35    397.13 o 
 -14   8   9     1346.80     1143.10    198.57 o 
 -13   8   9     3493.05     3509.81    241.50 o 
 -12   8   9    31740.50    34083.76   1298.74 o 
 -11   8   9     1480.30     1384.60    214.67 o 
 -10   8   9    28477.06    27074.88   1035.77 o 
  -9   8   9     1765.85     1985.67    236.13 o 
  -8   8   9     1658.02     1620.74    134.17 o 
  -7   8   9     1203.68     1658.30    144.90 o 
  -6   8   9    15629.32    18863.87    864.03 o 
  -5   8   9     1516.26     1143.10    236.13 o 
  -4   8   9    68088.93    69391.12   3440.04 o 
  -3   8   9      148.74      -32.20    214.67 o 
  -2   8   9    88364.32    88217.42   8103.68 o 
  -1   8   9       43.46     -257.60    257.60 o 
   0   8   9    33636.62    36225.06   1910.54 o 
   1   8   9     3698.53     3450.77    359.57 o 
   2   8   9      291.49      311.27    166.37 o 
   3   8   9    10264.75     9327.28    477.63 o 
   4   8   9    15161.01    16706.46    729.87 o 
   5   8   9     6048.68     5661.84    311.27 o 
   6   8   9    25706.16    24300.31    912.33 o 
   7   8   9       87.67      230.77    203.93 o 
   8   8   9     7835.93     7406.01    402.50 o 
   9   8   9      991.62      531.30    220.03 o 
  10   8   9       14.92      316.63    236.13 o 
  11   8   9     1929.52     2355.97    289.80 o 
  12   8   9     2802.22     4084.04    348.83 o 
  13   8   9       42.71      257.60    316.63 o 
  14   8   9     7978.07     9150.18    772.80 o 
  15   8   9     1549.23     1830.04    525.93 o 
  16   8   9     3243.40     3010.71    611.80 o 
  17   8   9      805.08      381.03    644.00 o 
 -26   9   9     3324.06     3933.77    440.07 o 
 -25   9   9       44.84      305.90    332.73 o 
 -24   9   9     4808.24     6289.74    525.93 o 
 -23   9   9      774.08     1186.04    322.00 o 
 -22   9   9     2352.53     2420.37    348.83 o 
 -21   9   9      788.90     1223.60    284.43 o 
 -20   9   9      386.39      456.17    257.60 o 
 -19   9   9    22052.24    21718.94   1218.24 o 
 -18   9   9      641.35      262.97    187.83 o 
 -17   9   9    46178.16    51766.95   2441.84 o 
 -16   9   9     3440.10     3864.01    364.93 o 
 -15   9   9    12714.41    14672.49    670.83 o 
 -14   9   9    10371.20    12708.29    568.87 o 
 -13   9   9     5584.30     4964.18    359.57 o 
 -12   9   9     9063.37    10121.55    536.67 o 
 -11   9   9    52973.82    52716.86   2248.64 o 
 -10   9   9     1645.63     1352.40    225.40 o 
  -9   9   9    69885.25    73625.43   3134.14 o 
  -8   9   9      647.27     1137.74    209.30 o 
  -7   9   9       61.83      300.53    246.87 o 
  -6   9   9      509.68      558.13    252.23 o 
  -5   9   9    63084.18    64373.27   3225.37 o 
  -4   9   9     1226.17     1051.87    284.43 o 
  -3   9   9   122550.58   126653.55   6327.31 o 
  -2   9   9     5374.28     5425.71    423.97 o 
  -1   9   9    35678.00    38672.27   2055.44 o 
   0   9   9     2588.05     2833.60    354.20 o 
   1   9   9     4378.52     4025.01    348.83 o 
   2   9   9      206.49       69.77    246.87 o 
   3   9   9    35123.75    33429.02   1550.97 o 
   4   9   9     4046.16     3821.07    279.07 o 
   5   9   9    12210.12    11570.55    638.63 o 
   6   9   9     4397.08     4819.27    348.83 o 
   7   9   9      231.76      488.37    246.87 o 
   8   9   9      101.74      144.90    214.67 o 
   9   9   9     4415.75     3869.37    381.03 o 
  10   9   9     3468.68     4368.47    397.13 o 
  11   9   9     3187.38     3466.87    472.27 o 
  12   9   9     1884.45     2178.87    440.07 o 
  13   9   9        9.16       42.93    381.03 o 
  14   9   9        7.81       16.10    767.43 o 
 -24  10   9       74.07      611.80    354.20 o 
 -23  10   9     3110.00     3305.87    407.87 o 
 -22  10   9     3894.97     3745.94    391.77 o 
 -21  10   9      901.80      982.10    284.43 o 
 -20  10   9    18183.08    18203.77   1218.24 o 
 -19  10   9       44.67      407.87    434.70 o 
 -18  10   9    25204.68    24300.31   1062.60 o 
 -17  10   9       17.42      193.20    284.43 o 
 -16  10   9     8800.25     9880.05    558.13 o 
 -15  10   9     1101.17     1395.34    300.53 o 
 -14  10   9       36.55      134.17    220.03 o 
 -13  10   9     4486.86     5227.14    343.47 o 
 -12  10   9      309.04      220.03    220.03 o 
 -11  10   9     5335.15     5495.48    364.93 o 
 -10  10   9     1195.51      955.27    220.03 o 
  -9  10   9      711.52      552.77    220.03 o 
  -8  10   9      414.02      815.73    246.87 o 
  -7  10   9        2.96      155.63    230.77 o 
  -6  10   9    12004.25    12874.66    660.10 o 
  -5  10   9      986.09     1159.20    246.87 o 
  -4  10   9    28120.88    31228.69   1669.04 o 
  -3  10   9     2237.38     2280.84    311.27 o 
  -2  10   9    33939.02    37335.96   1937.37 o 
  -1  10   9     1373.44     1545.60    305.90 o 
   0  10   9    17405.87    18659.93    976.73 o 
   1  10   9      168.30      525.93    273.70 o 
   2  10   9       28.22      230.77    284.43 o 
   3  10   9     4664.75     5313.01    418.60 o 
   4  10   9     5874.53     7856.81    515.20 o 
   5  10   9    11129.51    11082.19    649.37 o 
   6  10   9     2138.08     2484.77    332.73 o 
   7  10   9     2198.98     2597.47    402.50 o 
   8  10   9       97.78      504.47    354.20 o 
   9  10   9      113.37      477.63    381.03 o 
  10  10   9     2228.47     3112.67    864.03 o 
 -23  11   9     7871.81     8151.98    686.93 o 
 -22  11   9      569.96      472.27    413.23 o 
 -21  11   9     2208.70     3686.91    493.73 o 
 -20  11   9     5187.16     6391.71    590.33 o 
 -19  11   9      891.35      751.33    397.13 o 
 -18  11   9     7329.66     7889.01    504.47 o 
 -17  11   9     6452.45     6338.04    461.53 o 
 -16  11   9     2554.75     3305.87    359.57 o 
 -15  11   9      165.00      697.67    305.90 o 
 -14  11   9        4.76     -257.60    257.60 o 
 -13  11   9    34368.29    37153.50   1363.14 o 
 -12  11   9      214.65      525.93    268.33 o 
 -11  11   9   136178.27   140837.67   5237.88 o 
 -10  11   9      126.02      -48.30    273.70 o 
  -9  11   9   105822.96   103668.08   5082.24 o 
  -8  11   9      986.65      574.23    257.60 o 
  -7  11   9    16718.50    17651.00    869.40 o 
  -6  11   9      824.49     1046.50    295.17 o 
  -5  11   9     6936.36     6933.74    488.37 o 
  -4  11   9      491.47       10.73    295.17 o 
  -3  11   9    37184.87    34539.92   1695.87 o 
  -2  11   9     3377.17     2361.34    327.37 o 
  -1  11   9     7479.57     7438.21    509.83 o 
   0  11   9     3313.96     3128.77    364.93 o 
   1  11   9     8386.92     8184.18    547.40 o 
   2  11   9       92.74     -295.17    295.17 o 
   3  11   9    35568.61    31454.08   1754.90 o 
   4  11   9      579.99      461.53    354.20 o 
   5  11   9    37904.46    37996.06   2216.44 o 
   6  11   9      386.24      558.13    719.13 o 
 -21  12   9     1811.02     2157.40    472.27 o 
 -20  12   9     3161.02     2624.30    461.53 o 
 -19  12   9     3285.71     4062.57    509.83 o 
 -18  12   9     3405.23     4663.64    649.37 o 
 -17  12   9     1768.99     1889.07    354.20 o 
 -16  12   9     5609.09     6654.68    488.37 o 
 -15  12   9       21.67      257.60    322.00 o 
 -14  12   9    11499.58    11731.55    649.37 o 
 -13  12   9      616.21      853.30    279.07 o 
 -12  12   9    17734.89    19878.17    976.73 o 
 -11  12   9       30.97      128.80    300.53 o 
 -10  12   9    14414.82    14001.66    724.50 o 
  -9  12   9      463.58      354.20    284.43 o 
  -8  12   9     7422.57     8184.18    493.73 o 
  -7  12   9      553.17      654.73    273.70 o 
  -6  12   9     8092.97     9209.22    595.70 o 
  -5  12   9        0.58      413.23    305.90 o 
  -4  12   9     7854.49     8506.18    563.50 o 
  -3  12   9     3897.24     3719.11    391.77 o 
  -2  12   9     5822.52     5082.24    429.33 o 
  -1  12   9     8157.35     7964.15    542.03 o 
   0  12   9     9838.02    10105.45    622.53 o 
   1  12   9     3155.49     3971.34    509.83 o 
   2  12   9    11340.76     4749.51    837.20 o 
 -19  13   9    19768.96    18643.83   1411.44 o 
 -18  13   9     1526.03     1577.80    542.03 o 
 -17  13   9    34248.08    35725.96   1615.37 o 
 -16  13   9      198.33      429.33    332.73 o 
 -15  13   9    18398.89    20983.70   1363.14 o 
 -14  13   9      502.70      595.70    440.07 o 
 -13  13   9      128.29      155.63    391.77 o 
 -12  13   9     1342.08      681.57    413.23 o 
 -11  13   9     9186.64     8946.25    697.67 o 
 -10  13   9       45.61     -236.13    364.93 o 
  -9  13   9     6224.78     6584.91    654.73 o 
  -8  13   9     1395.72     1545.60    456.17 o 
  -7  13   9     5425.69     5608.18    611.80 o 
  -6  13   9     1781.64     1395.34    466.90 o 
  -5  13   9    62179.84    61963.64   4175.27 o 
  -4  13   9       29.70     -150.27    826.47 o 
  -3  13   9    83895.93    46534.45   5586.71 o 
 -16  14   9     3255.60     9719.05   1105.54 o 
 -15  14   9      596.22     1186.04    960.63 o 
 -14  14   9     6433.42     6445.38   1277.27 o 
 -13  14   9     1261.96      885.50    912.33 o 
 -12  14   9     9448.94     8130.51   1019.67 o 
 -11  14   9       22.44     -611.80    611.80 o 
 -10  14   9    13739.16     9955.18   1084.07 o 
  -9  14   9     2580.57     3026.81    992.83 o 
   6   0  10    30192.93    31786.82   2216.44 o 
   8   0  10    62905.22    60536.10   2146.67 o 
  10   0  10       54.53      139.53     69.77 o 
  12   0  10    62711.78    63358.97   3413.21 o 
  14   0  10    97921.68   107655.52   6670.78 o 
  16   0  10    56602.97    50183.79   2694.07 o 
  18   0  10    13028.27    10588.45    692.30 o 
  20   0  10       13.12      402.50    295.17 o 
  22   0  10      895.22     1105.54    327.37 o 
  24   0  10       17.68     -311.27    311.27 o 
  26   0  10        1.26     -193.20    316.63 o 
  28   0  10      143.55     -279.07    359.57 o 
   2   1  10     6100.63     2957.04    311.27 o 
   3   1  10    25080.04    30675.92   1481.20 o 
   4   1  10      118.39       10.73    128.80 o 
   5   1  10    42677.89    45960.21   1567.07 o 
   6   1  10     6842.83     6692.25    241.50 o 
   7   1  10    57074.46    54724.00   1626.10 o 
   8   1  10    19197.99    17871.03    542.03 o 
   9   1  10    54903.36    54922.56   1513.40 o 
  10   1  10     4911.23     5253.98    220.03 o 
  11   1  10    33610.73    31437.99    912.33 o 
  12   1  10      876.46      923.07    209.30 o 
  13   1  10     6673.64     8017.81    440.07 o 
  14   1  10    10346.43    11329.05    611.80 o 
  15   1  10      443.83     1330.94    220.03 o 
  16   1  10     5704.25     7341.61    445.43 o 
  17   1  10      689.38      654.73    230.77 o 
  18   1  10      579.98      869.40    209.30 o 
  19   1  10      131.40      273.70    203.93 o 
  20   1  10      731.83     1084.07    225.40 o 
  21   1  10      124.88      182.47    214.67 o 
  22   1  10     1841.09     2672.60    284.43 o 
  23   1  10       77.86      332.73    230.77 o 
  24   1  10      272.79      520.57    236.13 o 
  25   1  10      177.71      381.03    236.13 o 
  26   1  10        9.66      -64.40    220.03 o 
  27   1  10       27.54     -273.70    273.70 o 
  28   1  10        3.41       37.57    262.97 o 
  -3   2  10      494.41      -69.77    112.70 o 
  -2   2  10     2930.55     2983.87    257.60 o 
  -1   2  10      683.18      509.83    112.70 o 
   0   2  10    39992.54    50344.79   1958.84 o 
   1   2  10       21.48      112.70    101.97 o 
   2   2  10    25540.30    25776.14    805.00 o 
   3   2  10     3005.73     2801.40    134.17 o 
   4   2  10    24579.75    25658.08    692.30 o 
   5   2  10       84.44      166.37     80.50 o 
   6   2  10   253581.86   261185.36   8141.25 o 
   7   2  10      873.94      681.57    107.33 o 
   8   2  10   291373.94   306431.81   8538.38 o 
   9   2  10     1728.96     1787.10    139.53 o 
  10   2  10    78335.52    82834.64   2957.04 o 
  11   2  10      653.38      542.03    150.27 o 
  12   2  10      465.64      466.90    155.63 o 
  13   2  10       64.59      107.33    187.83 o 
  14   2  10    18009.14    16218.09    729.87 o 
  15   2  10     1419.05     1454.37    225.40 o 
  16   2  10     5900.29     5844.31    386.40 o 
  17   2  10     1694.17     1872.97    252.23 o 
  18   2  10     1056.34      708.40    209.30 o 
  19   2  10      277.43      295.17    209.30 o 
  20   2  10     5914.86     6284.38    375.67 o 
  21   2  10       69.41      241.50    220.03 o 
  22   2  10     3468.39     3198.54    284.43 o 
  23   2  10      213.16      144.90    209.30 o 
  24   2  10      503.78      343.47    220.03 o 
  25   2  10      124.40      568.87    241.50 o 
  26   2  10       24.32      515.20    225.40 o 
  27   2  10        4.33     -252.23    295.17 o 
  -8   3  10     2508.72     1658.30    182.47 o 
  -7   3  10      346.74     -128.80    134.17 o 
  -6   3  10     1100.63     1159.20    139.53 o 
  -5   3  10    22196.42    24021.24    896.23 o 
  -4   3  10      331.02      273.70     91.23 o 
  -3   3  10    86653.49    89494.69   2592.10 o 
  -2   3  10     2913.52     2484.77    139.53 o 
  -1   3  10   105032.67   111498.05   3096.57 o 
   0   3  10     8820.20     8490.08    268.33 o 
   1   3  10    62781.80    64807.97   1905.17 o 
   2   3  10    11772.52    10829.95    305.90 o 
   3   3  10    26314.78    27219.78    778.17 o 
   4   3  10     1696.84     1679.77    118.07 o 
   5   3  10      820.15     1191.40    112.70 o 
   6   3  10     4059.25     3649.34    150.27 o 
   7   3  10     2397.04     2060.80    123.43 o 
   8   3  10    16864.46    14447.09    461.53 o 
   9   3  10     2967.93     2833.60    166.37 o 
  10   3  10     3639.53     4320.17    209.30 o 
  11   3  10       10.32      150.27    144.90 o 
  12   3  10        4.63      182.47    150.27 o 
  13   3  10     4214.44     3445.41    236.13 o 
  14   3  10     4405.24     5897.98    386.40 o 
  15   3  10     8741.68     7550.91    552.77 o 
  16   3  10     4295.68     4132.34    289.80 o 
  17   3  10     7416.63     6708.35    413.23 o 
  18   3  10       39.08       69.77    220.03 o 
  19   3  10     1518.18     1948.10    273.70 o 
  20   3  10      937.12     1449.00    262.97 o 
  21   3  10       39.18     -203.93    203.93 o 
  22   3  10      856.34      719.13    225.40 o 
  23   3  10      270.88     -150.27    214.67 o 
  24   3  10       39.52      128.80    220.03 o 
  25   3  10     1031.55     1110.90    230.77 o 
  26   3  10      390.43      445.43    236.13 o 
  27   3  10     1213.33     1304.10    322.00 o 
 -17   4  10     9994.27     1518.77    461.53 o 
 -16   4  10     7497.92     3810.34    542.03 o 
 -15   4  10    17690.04    18439.90    998.20 o 
 -14   4  10     6244.53     6525.88    445.43 o 
 -13   4  10    13468.36    13572.32    772.80 o 
 -12   4  10    34731.17    37464.76   1567.07 o 
 -11   4  10     2662.60     2415.00    171.73 o 
 -10   4  10     8786.53    11597.39    466.90 o 
  -9   4  10       32.84      134.17    112.70 o 
  -8   4  10    13840.31    12096.49    423.97 o 
  -7   4  10       10.56      -37.57     91.23 o 
  -6   4  10    79564.35    84621.75   2511.60 o 
  -5   4  10     1348.79     1293.37    101.97 o 
  -4   4  10    28215.33    30584.69    826.47 o 
  -3   4  10     7546.07     7379.18    214.67 o 
  -2   4  10    21554.94    21670.64    531.30 o 
  -1   4  10     1824.46     2114.47    101.97 o 
   0   4  10   146023.20   144250.88   3692.27 o 
   1   4  10       21.12      182.47     75.13 o 
   2   4  10   102348.98   106367.52   2951.67 o 
   3   4  10      693.90      354.20    112.70 o 
   4   4  10     1269.00     1432.90    118.07 o 
   5   4  10      322.69      386.40    107.33 o 
   6   4  10    46663.60    48310.82   1454.37 o 
   7   4  10     1115.78     1239.70    139.53 o 
   8   4  10    77770.02    78396.40   2828.24 o 
   9   4  10     4824.27     5216.41    262.97 o 
  10   4  10    11481.19    11457.85    429.33 o 
  11   4  10     2164.64     2592.10    166.37 o 
  12   4  10    14473.58    14178.76    638.63 o 
  13   4  10      269.56      -96.60    171.73 o 
  14   4  10    34839.70    37733.10   1556.34 o 
  15   4  10     3646.60     4304.07    407.87 o 
  16   4  10     9077.83     7282.58    563.50 o 
  17   4  10     4540.80     4620.71    429.33 o 
  18   4  10     1012.93      944.53    257.60 o 
  19   4  10     1015.95     1309.47    279.07 o 
  20   4  10     5974.91     5216.41    423.97 o 
  21   4  10        0.20      144.90    252.23 o 
  22   4  10     1826.28     1298.74    279.07 o 
  23   4  10      697.76      584.97    273.70 o 
  24   4  10        8.61      101.97    354.20 o 
  25   4  10     1578.23     2302.30    322.00 o 
  26   4  10      196.20      402.50    300.53 o 
  27   4  10      867.82     1314.84    370.30 o 
 -20   5  10     1466.69     1218.24    423.97 o 
 -19   5  10    43690.00    42251.84   2441.84 o 
 -18   5  10      411.10       91.23    322.00 o 
 -17   5  10    50360.23    48944.08   2216.44 o 
 -16   5  10     1356.83     1749.54    220.03 o 
 -15   5  10    19687.99    21252.04   1148.47 o 
 -14   5  10     2962.44     3767.41    316.63 o 
 -13   5  10      666.91      708.40    203.93 o 
 -12   5  10     4580.99     5264.71    268.33 o 
 -11   5  10    21000.12    22781.54    794.27 o 
 -10   5  10     2380.83     2683.34    161.00 o 
  -9   5  10    30747.46    28690.25    987.47 o 
  -8   5  10     4232.31     4599.24    209.30 o 
  -7   5  10    10463.60    11500.79    429.33 o 
  -6   5  10     8861.32     8645.71    305.90 o 
  -5   5  10     8108.77     8747.68    316.63 o 
  -4   5  10    11583.07    10105.45    338.10 o 
  -3   5  10    49719.38    51498.62   1647.57 o 
  -2   5  10     3560.09     3359.54    155.63 o 
  -1   5  10    98710.05   101612.64   3397.11 o 
   0   5  10      151.34      -16.10    101.97 o 
   1   5  10    69225.42    70453.72   2366.70 o 
   2   5  10     3319.09     3220.01    150.27 o 
   3   5  10     4294.72     5731.61    214.67 o 
   4   5  10     2249.53     1953.47    134.17 o 
   5   5  10     4677.92     5168.11    236.13 o 
   6   5  10      131.79       42.93    128.80 o 
   7   5  10    16192.31    17157.26    590.33 o 
   8   5  10     3510.77     3729.84    236.13 o 
   9   5  10     7067.81     7652.88    359.57 o 
  10   5  10     1719.13     1787.10    193.20 o 
  11   5  10      100.58      123.43    123.43 o 
  12   5  10      944.01      939.17    177.10 o 
  13   5  10     3884.34     3944.51    273.70 o 
  14   5  10     3579.84     3472.24    262.97 o 
  15   5  10     5965.92     6219.98    381.03 o 
  16   5  10     3330.75     2989.24    316.63 o 
  17   5  10     6969.14     7078.65    617.17 o 
  18   5  10        2.90      230.77    343.47 o 
  19   5  10     5041.53     5044.68    515.20 o 
  20   5  10      415.33      488.37    348.83 o 
  21   5  10      947.96      509.83    381.03 o 
  22   5  10      107.46      166.37    381.03 o 
  23   5  10       43.11      -96.60    375.67 o 
  24   5  10       54.55      203.93    397.13 o 
  25   5  10      819.26      450.80    397.13 o 
  26   5  10      117.38     -166.37    391.77 o 
 -23   6  10     3128.19     3493.71   1105.54 o 
 -22   6  10    21531.59    20125.04   2726.27 o 
 -21   6  10     3433.26     2871.17    466.90 o 
 -20   6  10     2059.79     2441.84    364.93 o 
 -19   6  10     1794.64     2366.70    322.00 o 
 -18   6  10     6233.62     6923.01    466.90 o 
 -17   6  10      495.14      708.40    209.30 o 
 -16   6  10     3195.73     3901.57    279.07 o 
 -15   6  10       16.50       32.20    193.20 o 
 -14   6  10    18300.65    21091.04    762.07 o 
 -13   6  10      284.98      311.27    166.37 o 
 -12   6  10    89951.34    91367.66   3343.44 o 
 -11   6  10     4585.17     4770.97    230.77 o 
 -10   6  10   118680.20   127614.17   4432.87 o 
  -9   6  10    14643.94    14752.99    499.10 o 
  -8   6  10    18727.42    20393.37    681.57 o 
  -7   6  10     9724.28    10352.32    375.67 o 
  -6   6  10     6643.85     6193.14    257.60 o 
  -5   6  10     2992.73     3053.64    177.10 o 
  -4   6  10     2274.08     2516.97    198.57 o 
  -3   6  10      406.71      343.47    155.63 o 
  -2   6  10    12736.65    12676.09    681.57 o 
  -1   6  10      194.43      440.07    161.00 o 
   0   6  10   113538.69   120326.24   4711.94 o 
   1   6  10      715.35      654.73    118.07 o 
   2   6  10   123409.64   120621.41   4266.51 o 
   3   6  10     4744.06     4652.91    225.40 o 
   4   6  10    19908.21    21847.74    810.37 o 
   5   6  10     1240.51     1057.24    166.37 o 
   6   6  10     4040.59     3896.21    236.13 o 
   7   6  10     2868.32     2903.37    203.93 o 
   8   6  10     5102.38     5946.28    322.00 o 
   9   6  10    10043.80    10083.98    450.80 o 
  10   6  10     3599.87     4228.94    257.60 o 
  11   6  10     9207.83    10851.42    466.90 o 
  12   6  10    32544.86    30096.32   1223.60 o 
  13   6  10     1209.71     1234.34    262.97 o 
  14   6  10    25251.12    25534.64   1110.90 o 
  15   6  10      660.57      644.00    241.50 o 
  16   6  10     3943.00     3343.44    440.07 o 
  17   6  10     1982.55     2452.57    413.23 o 
  18   6  10      614.39      644.00    354.20 o 
  19   6  10     1041.05     1368.50    386.40 o 
  20   6  10     1569.54      880.13    381.03 o 
  21   6  10       64.42      477.63    364.93 o 
  22   6  10        4.49      -42.93    370.30 o 
  23   6  10     1558.19     1894.44    445.43 o 
  24   6  10     1377.02      751.33    397.13 o 
  25   6  10     1599.04     2323.77    429.33 o 
 -26   7  10       67.43      853.30   1019.67 o 
 -25   7  10    20489.59    18445.27   1658.30 o 
 -24   7  10      499.70      300.53    472.27 o 
 -23   7  10     8845.19    11076.82    933.80 o 
 -22   7  10       37.14      -64.40    418.60 o 
 -21   7  10       75.26      144.90    413.23 o 
 -20   7  10      675.66      697.67    359.57 o 
 -19   7  10     6664.00     6751.28    466.90 o 
 -18   7  10     5000.77     4835.38    343.47 o 
 -17   7  10     6472.69     7948.05    429.33 o 
 -16   7  10     6642.06     7159.15    381.03 o 
 -15   7  10     1257.01      987.47    193.20 o 
 -14   7  10     4876.05     5930.18    305.90 o 
 -13   7  10    37316.86    41092.64   1465.10 o 
 -12   7  10     2980.10     3821.07    246.87 o 
 -11   7  10   130558.51   131413.78   4475.81 o 
 -10   7  10     5634.53     7438.21    343.47 o 
  -9   7  10   149058.89   155842.89   5050.04 o 
  -8   7  10     1676.60     2216.44    150.27 o 
  -7   7  10    96669.08   103485.62   3364.91 o 
  -6   7  10      361.54      268.33    144.90 o 
  -5   7  10    23108.17    22464.91   1046.50 o 
  -4   7  10      827.95      617.17    177.10 o 
  -3   7  10      202.70      515.20    171.73 o 
  -2   7  10     1524.05     1481.20    193.20 o 
  -1   7  10     1767.26     2232.54    220.03 o 
   0   7  10      199.05      343.47    171.73 o 
   1   7  10     2047.58     2280.84    220.03 o 
   2   7  10     4367.81     4647.54    359.57 o 
   3   7  10    16841.65    18069.60    885.50 o 
   4   7  10     2483.40     3107.31    268.33 o 
   5   7  10    56217.22    59650.60   2082.27 o 
   6   7  10       26.52       48.30    171.73 o 
   7   7  10    85195.90    84981.31   3230.74 o 
   8   7  10     3311.79     3289.77    236.13 o 
   9   7  10    46956.57    50081.82   1754.90 o 
  10   7  10     3347.71     3896.21    262.97 o 
  11   7  10    21689.91    23114.27    874.77 o 
  12   7  10      836.67      547.40    214.67 o 
  13   7  10     3842.66     3504.44    305.90 o 
  14   7  10       14.01     -209.30    236.13 o 
  15   7  10      167.27       16.10    236.13 o 
  16   7  10      352.52      322.00    364.93 o 
  17   7  10      388.27      -53.67    348.83 o 
  18   7  10     1482.66     1234.34    391.77 o 
  19   7  10       45.04      649.37    375.67 o 
  20   7  10     1008.76     1320.20    386.40 o 
  21   7  10       38.61     -311.27    348.83 o 
  22   7  10      158.73     -397.13    633.27 o 
 -26   8  10      476.93       26.83    364.93 o 
 -25   8  10      199.27      246.87    327.37 o 
 -24   8  10     5112.62     6348.78    542.03 o 
 -23   8  10       44.04       32.20    289.80 o 
 -22   8  10      242.70      504.47    456.17 o 
 -21   8  10        0.44      547.40    423.97 o 
 -20   8  10    17298.57    19862.07   1245.07 o 
 -19   8  10      389.25      177.10    257.60 o 
 -18   8  10    72782.55    74323.09   3456.14 o 
 -17   8  10     4374.74     4014.27    327.37 o 
 -16   8  10    78948.89    80043.97   3262.94 o 
 -15   8  10     8203.69     7980.25    370.30 o 
 -14   8  10    13553.99    15745.83    617.17 o 
 -13   8  10     3402.26     4025.01    257.60 o 
 -12   8  10     1109.13      697.67    187.83 o 
 -11   8  10       23.77     -150.27    182.47 o 
 -10   8  10     4654.28     4148.44    284.43 o 
  -9   8  10     1894.14     1991.04    155.63 o 
  -8   8  10     5218.04     4964.18    262.97 o 
  -7   8  10      598.45      359.57    182.47 o 
  -6   8  10    85554.84    81042.17   3606.41 o 
  -5   8  10     2016.31     2093.00    230.77 o 
  -4   8  10   139752.77   137242.00   6751.28 o 
  -3   8  10     7993.09     7346.98    461.53 o 
  -2   8  10    81659.00    86827.45   3847.91 o 
  -1   8  10     3677.24     3499.07    273.70 o 
   0   8  10    20385.15    21064.20   1121.64 o 
   1   8  10     1183.58      756.70    257.60 o 
   2   8  10     9236.56     9080.42    542.03 o 
   3   8  10    10566.89    11946.22    649.37 o 
   4   8  10    17038.65    20339.70   1014.30 o 
   5   8  10     8998.52     9472.18    466.90 o 
   6   8  10    42252.29    42235.74   1502.67 o 
   7   8  10      494.93      418.60    182.47 o 
   8   8  10    29049.47    25862.01    949.90 o 
   9   8  10     2140.85     2715.54    236.13 o 
  10   8  10     1881.32     2146.67    246.87 o 
  11   8  10     3147.11     3568.84    284.43 o 
  12   8  10      251.47      144.90    220.03 o 
  13   8  10       20.08      370.30    241.50 o 
  14   8  10       54.11      504.47    273.70 o 
  15   8  10     4825.89     4663.64    547.40 o 
  16   8  10     5373.28     5876.51    627.90 o 
  17   8  10     8301.13    10282.55   1416.80 o 
  18   8  10    16287.81    15321.86   1942.74 o 
  19   8  10     4419.12     4089.41    874.77 o 
 -25   9  10     2632.03     2935.57    407.87 o 
 -24   9  10     2535.41     3783.51    418.60 o 
 -23   9  10       85.79      166.37    289.80 o 
 -22   9  10     1199.53     1169.94    300.53 o 
 -21   9  10    11709.59    12697.56    805.00 o 
 -20   9  10        0.98       75.13    236.13 o 
 -19   9  10    35861.71    40480.84   1615.37 o 
 -18   9  10      239.35       53.67    279.07 o 
 -17   9  10    41505.87    41280.47   1867.60 o 
 -16   9  10       16.92      123.43    268.33 o 
 -15   9  10    20900.98    22046.30    901.60 o 
 -14   9  10      340.13      311.27    214.67 o 
 -13   9  10     4210.76     4674.37    305.90 o 
 -12   9  10      611.26     1051.87    279.07 o 
 -11   9  10      608.65      542.03    220.03 o 
 -10   9  10       82.85      161.00    230.77 o 
  -9   9  10       53.03      316.63    166.37 o 
  -8   9  10      140.00       16.10    166.37 o 
  -7   9  10     9515.01     9643.92    520.57 o 
  -6   9  10      634.87      810.37    187.83 o 
  -5   9  10    45574.82    48160.55   2173.50 o 
  -4   9  10     2229.28     2168.14    236.13 o 
  -3   9  10    93909.96    98789.77   4094.77 o 
  -2   9  10     2859.60     3080.47    262.97 o 
  -1   9  10   103238.85   102680.61   4636.81 o 
   0   9  10      181.73        5.37    225.40 o 
   1   9  10    67792.88    67952.84   2887.27 o 
   2   9  10     1849.29     2130.57    262.97 o 
   3   9  10    16313.68    17817.36    853.30 o 
   4   9  10     6167.64     5828.21    375.67 o 
   5   9  10     6917.16     6606.38    423.97 o 
   6   9  10     2700.36     2801.40    311.27 o 
   7   9  10     4447.97     4754.87    364.93 o 
   8   9  10      335.02      332.73    230.77 o 
   9   9  10     3543.10     3434.67    300.53 o 
  10   9  10      286.13      499.10    268.33 o 
  11   9  10     7217.50     8849.65    531.30 o 
  12   9  10      234.15      563.50    268.33 o 
  13   9  10     9501.91    10867.52    912.33 o 
  14   9  10      801.96     1186.04    531.30 o 
  15   9  10     5624.19     6499.04    810.37 o 
  16   9  10      409.17     1389.97    842.57 o 
 -24  10  10    14445.73    14699.32    944.53 o 
 -23  10  10      119.36       -5.37    279.07 o 
 -22  10  10     5332.54     5876.51    477.63 o 
 -21  10  10      670.43      638.63    262.97 o 
 -20  10  10     2342.49     3075.11    531.30 o 
 -19  10  10      189.86      214.67    327.37 o 
 -18  10  10    22852.15    21563.30    966.00 o 
 -17  10  10      154.15      -32.20    268.33 o 
 -16  10  10    17963.88    21649.17   1025.04 o 
 -15  10  10     1171.64      745.97    246.87 o 
 -14  10  10     3192.65     3123.41    246.87 o 
 -13  10  10      160.71      434.70    214.67 o 
 -12  10  10    75381.30    72047.62   2683.34 o 
 -11  10  10     1326.35     1250.44    284.43 o 
 -10  10  10   124168.75   125725.11   5699.41 o 
  -9  10  10     3853.18     4110.87    295.17 o 
  -8  10  10    57156.85    60450.23   2372.07 o 
  -7  10  10      771.49      187.83    241.50 o 
  -6  10  10     4978.44     4438.24    348.83 o 
  -5  10  10     2673.79     2511.60    284.43 o 
  -4  10  10      742.09      574.23    241.50 o 
  -3  10  10    10282.90     9949.82    595.70 o 
  -2  10  10        1.11      214.67    268.33 o 
  -1  10  10     5798.23     5474.01    423.97 o 
   0  10  10     7655.13     7293.31    488.37 o 
   1  10  10      448.63      268.33    295.17 o 
   2  10  10    14430.78    13781.62    751.33 o 
   3  10  10     4887.76     6010.68    477.63 o 
   4  10  10    14293.51    14227.06    815.73 o 
   5  10  10     4573.13     4534.84    364.93 o 
   6  10  10     9249.51     8806.71    509.83 o 
   7  10  10       30.59      257.60    262.97 o 
   8  10  10     8979.80    10159.12    751.33 o 
   9  10  10     7723.90     9139.45    703.03 o 
  10  10  10    15509.76    15418.46   1014.30 o 
  11  10  10     9459.88    10808.48    917.70 o 
  12  10  10    16968.88    15858.53   2178.87 o 
  13  10  10     2853.29     2753.10    949.90 o 
 -22  11  10        0.12      150.27    440.07 o 
 -21  11  10      330.07      300.53    407.87 o 
 -20  11  10      424.55      483.00    397.13 o 
 -19  11  10      870.07      847.93    407.87 o 
 -18  11  10      657.02      756.70    284.43 o 
 -17  11  10      139.00      225.40    284.43 o 
 -16  11  10        0.17      -53.67    273.70 o 
 -15  11  10     2146.95     2334.50    311.27 o 
 -14  11  10      420.19      853.30    268.33 o 
 -13  11  10    10328.86    10647.48    676.20 o 
 -12  11  10      259.45     1062.60    332.73 o 
 -11  11  10    13811.08    16003.43    799.63 o 
 -10  11  10       88.05      118.07    268.33 o 
  -9  11  10    11591.96    12305.79    644.00 o 
  -8  11  10      525.29      552.77    268.33 o 
  -7  11  10     6781.77     7100.11    445.43 o 
  -6  11  10        0.78     -198.57    246.87 o 
  -5  11  10     3094.19     2865.80    311.27 o 
  -4  11  10     1770.90     1899.80    289.80 o 
  -3  11  10     2529.69     2468.67    343.47 o 
  -2  11  10     5151.44     5731.61    456.17 o 
  -1  11  10     4324.65     5785.28    450.80 o 
   0  11  10     2094.37     2017.87    343.47 o 
   1  11  10     5183.32     5296.91    456.17 o 
   2  11  10        0.15      568.87    300.53 o 
   3  11  10    14266.00    17017.73    923.07 o 
   4  11  10      195.44      456.17    316.63 o 
   5  11  10    18091.36    18134.00    949.90 o 
   6  11  10      581.34      821.10    391.77 o 
   7  11  10     7448.53     9600.98    724.50 o 
   8  11  10        3.52      692.30    815.73 o 
   9  11  10     1738.86     1717.34    815.73 o 
 -20  12  10     2747.18     1416.80    488.37 o 
 -19  12  10      834.15      128.80    413.23 o 
 -18  12  10    24569.61    25760.04   1137.74 o 
 -17  12  10       46.59      -59.03    300.53 o 
 -16  12  10    22171.88    21337.90   1121.64 o 
 -15  12  10       30.64      912.33    434.70 o 
 -14  12  10      835.87      681.57    386.40 o 
 -13  12  10       77.68     -198.57    316.63 o 
 -12  12  10    18136.50    18176.93    896.23 o 
 -11  12  10     2962.94     3220.01    359.57 o 
 -10  12  10    38821.20    37942.40   1846.14 o 
  -9  12  10     6560.40     6944.48    461.53 o 
  -8  12  10    10946.34    12246.75    703.03 o 
  -7  12  10     2938.18     2983.87    332.73 o 
  -6  12  10     2731.49     2398.90    316.63 o 
  -5  12  10      384.53      402.50    273.70 o 
  -4  12  10    25607.21    24429.11   1143.10 o 
  -3  12  10     5629.22     7411.38    525.93 o 
  -2  12  10    28064.83    25937.14   1304.10 o 
  -1  12  10     2834.07     2940.94    364.93 o 
   0  12  10     6945.88     6998.14    515.20 o 
   1  12  10      200.40      364.93    316.63 o 
   2  12  10      634.28     1277.27    338.10 o 
   3  12  10     7371.82     9702.95    767.43 o 
   4  12  10      616.79      837.20    429.33 o 
   5  12  10     8211.00     2296.94    858.67 o 
 -18  13  10     1405.09     2978.50   1556.34 o 
 -17  13  10     1309.88     1856.87    515.20 o 
 -16  13  10      121.57      327.37    461.53 o 
 -15  13  10     2375.89     2141.30    499.10 o 
 -14  13  10      137.85     -429.33    429.33 o 
 -13  13  10     1707.87     1207.50    370.30 o 
 -12  13  10        1.23       21.47    322.00 o 
 -11  13  10      216.57      724.50    322.00 o 
 -10  13  10     1289.45     1304.10    332.73 o 
  -9  13  10     1469.64     1744.17    332.73 o 
  -8  13  10     3282.23     3354.17    391.77 o 
  -7  13  10     2146.34     1604.64    322.00 o 
  -6  13  10     1947.86     1711.97    364.93 o 
  -5  13  10      359.43      499.10    332.73 o 
  -4  13  10       11.60      112.70    343.47 o 
  -3  13  10       24.71      348.83    338.10 o 
  -2  13  10      733.10      735.23    332.73 o 
  -1  13  10     1569.65     1481.20    423.97 o 
   0  13  10      546.32       53.67    794.27 o 
 -17  14  10      734.82     1932.00    638.63 o 
 -16  14  10    18314.85    21128.60   1862.24 o 
 -15  14  10     2105.14      949.90    638.63 o 
 -14  14  10     2921.62     3289.77    703.03 o 
 -13  14  10     1271.06     1475.84    579.60 o 
 -12  14  10     2841.94     3804.97    584.97 o 
 -11  14  10        3.90     -552.77    601.07 o 
 -10  14  10     9835.09     9987.38   1153.84 o 
  -9  14  10      724.53      772.80    601.07 o 
  -8  14  10     2505.87     4121.61    762.07 o 
  -7  14  10       23.75      187.83    584.97 o 
  -6  14  10     4149.81     3069.74   1019.67 o 
  -5  14  10     2783.85     -826.47    826.47 o 
   7   0  11    10169.80     8168.08    477.63 o 
   9   0  11     4658.03     5404.24    300.53 o 
  11   0  11      344.48       53.67    230.77 o 
  13   0  11     4715.16     5023.21    531.30 o 
  15   0  11     3046.80     3187.81    493.73 o 
  17   0  11     2098.56     2640.40    332.73 o 
  19   0  11     1176.91     1132.37    316.63 o 
  21   0  11      268.46       -5.37    305.90 o 
  23   0  11      812.59     1550.97    338.10 o 
  25   0  11      508.95      477.63    338.10 o 
  27   0  11        0.17      -10.73    364.93 o 
   4   1  11      416.12      499.10    150.27 o 
   5   1  11     9461.34     8189.55    332.73 o 
   6   1  11       85.21      107.33    118.07 o 
   7   1  11    52090.54    52851.03   1647.57 o 
   8   1  11     1318.96      998.20    134.17 o 
   9   1  11    15548.50    15788.76    563.50 o 
  10   1  11     2397.20     1840.77    166.37 o 
  11   1  11     2750.64     2812.14    182.47 o 
  12   1  11     2264.59     2039.34    220.03 o 
  13   1  11    22531.94    23366.51   1116.27 o 
  14   1  11       85.54       85.87    246.87 o 
  15   1  11    14002.35    15053.53    788.90 o 
  16   1  11        3.53      123.43    209.30 o 
  17   1  11     3268.04     4416.77    332.73 o 
  18   1  11      218.77      391.77    209.30 o 
  19   1  11     1568.17     1309.47    225.40 o 
  20   1  11       51.60      525.93    214.67 o 
  21   1  11     1465.12     1599.27    236.13 o 
  22   1  11      135.87      128.80    220.03 o 
  23   1  11     1866.00     1604.64    246.87 o 
  24   1  11      579.70      423.97    246.87 o 
  25   1  11      506.38      423.97    236.13 o 
  26   1  11      274.04      177.10    284.43 o 
  27   1  11       73.38      225.40    289.80 o 
  -2   2  11     2364.24      -10.73    322.00 o 
  -1   2  11     6059.68     3649.34    381.03 o 
   0   2  11     8069.33     9799.55    552.77 o 
   1   2  11    14250.61    13148.36    499.10 o 
   2   2  11     3720.32     3987.44    198.57 o 
   3   2  11     3249.33     3515.17    177.10 o 
   4   2  11     4494.99     6713.71    252.23 o 
   5   2  11      337.56      262.97     85.87 o 
   6   2  11    18667.30    23854.88    751.33 o 
   7   2  11     8629.83     8484.71    348.83 o 
   8   2  11    48600.46    48552.32   1610.00 o 
   9   2  11     7817.66     7808.51    332.73 o 
  10   2  11    38709.30    36133.83   1449.00 o 
  11   2  11      987.49      847.93    203.93 o 
  12   2  11    29136.66    28502.41   1148.47 o 
  13   2  11      114.92      -64.40    225.40 o 
  14   2  11    10700.28    10035.68    504.47 o 
  15   2  11      357.34      703.03    220.03 o 
  16   2  11     1081.09     1491.94    241.50 o 
  17   2  11      163.03      123.43    225.40 o 
  18   2  11      377.35      697.67    241.50 o 
  19   2  11      702.14      187.83    236.13 o 
  20   2  11       52.59       69.77    214.67 o 
  21   2  11       87.60      295.17    220.03 o 
  22   2  11      357.73      552.77    225.40 o 
  23   2  11       39.14      252.23    230.77 o 
  24   2  11     1580.05     1347.04    246.87 o 
  25   2  11       14.25     -166.37    214.67 o 
  26   2  11     1655.08     1357.77    305.90 o 
  27   2  11      152.19     -112.70    289.80 o 
  -6   3  11     1635.33     1400.70    289.80 o 
  -5   3  11   263119.84   277430.31  13867.49 o 
  -4   3  11     3933.27     5533.04    397.13 o 
  -3   3  11    40120.43    40062.23   1604.64 o 
  -2   3  11     1770.84     1754.90    150.27 o 
  -1   3  11    11523.09    11162.69    413.23 o 
   0   3  11       46.81      -16.10    112.70 o 
   1   3  11    19688.92    23742.17    740.60 o 
   2   3  11     2713.19     2833.60    150.27 o 
   3   3  11     4618.85     4443.61    187.83 o 
   4   3  11     1983.97     1835.40    134.17 o 
   5   3  11   114402.61   120744.83   3660.07 o 
   6   3  11        1.13     -118.07    118.07 o 
   7   3  11   206281.14   226446.88   7057.18 o 
   8   3  11     2826.91     3139.51    193.20 o 
   9   3  11   113021.39   111256.55   3504.44 o 
  10   3  11     3964.27     3713.74    230.77 o 
  11   3  11    20126.80    20044.53    955.27 o 
  12   3  11      695.39      778.17    209.30 o 
  13   3  11     4232.51     3440.04    241.50 o 
  14   3  11      382.12      874.77    241.50 o 
  15   3  11     3345.61     3010.71    343.47 o 
  16   3  11     4723.50     4336.27    407.87 o 
  17   3  11     8649.00     8924.78    660.10 o 
  18   3  11     3205.71     3101.94    354.20 o 
  19   3  11     8883.64     7507.98    499.10 o 
  20   3  11      929.99      670.83    241.50 o 
  21   3  11     2499.94     2592.10    305.90 o 
  22   3  11       57.64       32.20    225.40 o 
  23   3  11      617.69      590.33    220.03 o 
  24   3  11        5.74     -214.67    214.67 o 
  25   3  11      480.61      327.37    220.03 o 
  26   3  11      142.61      590.33    295.17 o 
 -13   4  11     1236.15      209.30    284.43 o 
 -12   4  11    12031.21    12160.89    885.50 o 
 -11   4  11      579.31       85.87    118.07 o 
 -10   4  11      358.02      590.33    161.00 o 
  -9   4  11       59.50      112.70    144.90 o 
  -8   4  11     2178.85     2119.84    171.73 o 
  -7   4  11      894.92      864.03    128.80 o 
  -6   4  11        1.84      144.90    118.07 o 
  -5   4  11     5511.09     5973.11    241.50 o 
  -4   4  11    14557.94    14597.36    466.90 o 
  -3   4  11     2956.21     2983.87    139.53 o 
  -2   4  11    76173.34    85067.18   2452.57 o 
  -1   4  11       16.23      348.83    101.97 o 
   0   4  11   167593.17   174009.11   5162.74 o 
   1   4  11     1404.02     1373.87    123.43 o 
   2   4  11   157044.56   171851.69   5323.74 o 
   3   4  11      999.35      955.27    128.80 o 
   4   4  11    88212.79    92043.86   3005.34 o 
   5   4  11      226.48      -53.67    118.07 o 
   6   4  11    36013.48    37969.23   1175.30 o 
   7   4  11     1931.96     2415.00    187.83 o 
   8   4  11     5884.65     7454.31    343.47 o 
   9   4  11     2158.24     2382.80    203.93 o 
  10   4  11     1021.83     2001.77    198.57 o 
  11   4  11      123.41      262.97    144.90 o 
  12   4  11     5075.15     5270.08    289.80 o 
  13   4  11      742.39     1212.87    177.10 o 
  14   4  11    10591.65    11618.85    584.97 o 
  15   4  11     1305.54     1067.97    252.23 o 
  16   4  11    20934.79    20500.70   1325.57 o 
  17   4  11       21.58      413.23    268.33 o 
  18   4  11    23657.06    23672.41   1502.67 o 
  19   4  11      285.71        5.37    257.60 o 
  20   4  11    15915.25    16126.86    923.07 o 
  21   4  11       10.56      -21.47    273.70 o 
  22   4  11     6183.56     5581.34    456.17 o 
  23   4  11      527.35      397.13    295.17 o 
  24   4  11      887.18     1540.24    418.60 o 
  25   4  11      721.97     1738.80    429.33 o 
  26   4  11      123.90     -381.03    381.03 o 
 -19   5  11     9379.67      563.50    466.90 o 
 -18   5  11      274.15      348.83    316.63 o 
 -17   5  11     2257.94     2549.17    322.00 o 
 -16   5  11     1605.53     1379.24    300.53 o 
 -15   5  11    21162.64    23887.07   1271.90 o 
 -14   5  11      150.45      -96.60    177.10 o 
 -13   5  11    81542.45    86414.21   4051.84 o 
 -12   5  11     1081.95     1202.14    252.23 o 
 -11   5  11    53775.15    51267.86   1701.24 o 
 -10   5  11     6125.39     6359.51    268.33 o 
  -9   5  11      152.79      477.63    123.43 o 
  -8   5  11     2844.99     2618.94    166.37 o 
  -7   5  11    16275.00    14688.59    515.20 o 
  -6   5  11        0.51       32.20    112.70 o 
  -5   5  11     3301.14     3617.14    182.47 o 
  -4   5  11     2624.92     2903.37    182.47 o 
  -3   5  11    51925.55    58700.70   2028.60 o 
  -2   5  11      417.75      381.03    118.07 o 
  -1   5  11   201380.50   211296.77   7073.28 o 
   0   5  11     2149.37     2119.84    139.53 o 
   1   5  11   224620.97   230665.09   8162.71 o 
   2   5  11     9814.23     9450.72    359.57 o 
   3   5  11    57570.50    60289.23   2087.64 o 
   4   5  11     7476.77     8184.18    322.00 o 
   5   5  11      589.48      606.43    144.90 o 
   6   5  11       58.61      -21.47    150.27 o 
   7   5  11       23.28      262.97    193.20 o 
   8   5  11     5116.07     6219.98    332.73 o 
   9   5  11    11250.26    13003.46    584.97 o 
  10   5  11     7901.11     8441.78    402.50 o 
  11   5  11    65932.89    64861.64   2694.07 o 
  12   5  11     1824.97     1744.17    203.93 o 
  13   5  11    61238.91    57460.99   2350.60 o 
  14   5  11      107.59      161.00    187.83 o 
  15   5  11    19893.02    18611.63   1041.14 o 
  16   5  11     2031.49     2549.17    295.17 o 
  17   5  11     1129.37     1352.40    268.33 o 
  18   5  11     2023.58     2500.87    418.60 o 
  19   5  11       52.80      273.70    359.57 o 
  20   5  11      511.58      381.03    370.30 o 
  21   5  11     1510.70     1663.67    418.60 o 
  22   5  11       38.21     -364.93    370.30 o 
  23   5  11     4674.18     5092.98    552.77 o 
  24   5  11      552.99      826.47    391.77 o 
  25   5  11     3210.35     2404.27    461.53 o 
 -21   6  11       87.03      574.23    536.67 o 
 -20   6  11     4221.98     4856.84    525.93 o 
 -19   6  11      656.97      719.13    354.20 o 
 -18   6  11    18221.69    19132.20   1218.24 o 
 -17   6  11      995.15     1218.24    300.53 o 
 -16   6  11    19106.64    22690.30   1223.60 o 
 -15   6  11      275.42      289.80    230.77 o 
 -14   6  11     4830.12     5012.48    348.83 o 
 -13   6  11      158.23      139.53    187.83 o 
 -12   6  11     6068.22     6799.58    359.57 o 
 -11   6  11     1527.57     1561.70    177.10 o 
 -10   6  11    37836.92    44849.31   1502.67 o 
  -9   6  11     1200.82      976.73    155.63 o 
  -8   6  11    93159.85    95306.80   3332.71 o 
  -7   6  11        1.27       59.03    144.90 o 
  -6   6  11    98128.11   103018.71   3719.11 o 
  -5   6  11     1252.39     1282.64    144.90 o 
  -4   6  11    40507.82    42386.00   1647.57 o 
  -3   6  11      643.33      649.37    139.53 o 
  -2   6  11     1271.52     1980.30    187.83 o 
  -1   6  11       13.31      166.37    150.27 o 
   0   6  11       28.51       91.23    150.27 o 
   1   6  11     2231.49     2162.77    166.37 o 
   2   6  11      739.47      713.77    128.80 o 
   3   6  11     3129.63     2672.60    150.27 o 
   4   6  11     5264.68     5302.28    236.13 o 
   5   6  11      180.05      -59.03    182.47 o 
   6   6  11    22366.03    20946.13    858.67 o 
   7   6  11      122.01      107.33    203.93 o 
   8   6  11    48825.97    50602.39   2141.30 o 
   9   6  11      314.35      252.23    209.30 o 
  10   6  11    55968.22    58926.11   2286.20 o 
  11   6  11      389.98      450.80    203.93 o 
  12   6  11    43964.25    45826.05   1889.07 o 
  13   6  11      969.74     1137.74    246.87 o 
  14   6  11    15023.87    17844.20    831.83 o 
  15   6  11      122.73      681.57    262.97 o 
  16   6  11     1880.54     2490.14    407.87 o 
  17   6  11      296.09      601.07    359.57 o 
  18   6  11       46.49       26.83    354.20 o 
  19   6  11      619.35      735.23    381.03 o 
  20   6  11      174.27     -128.80    359.57 o 
  21   6  11       53.14      155.63    364.93 o 
  22   6  11       72.94      343.47    429.33 o 
  23   6  11      380.31      107.33    386.40 o 
  24   6  11     1467.79      971.37    407.87 o 
  25   6  11      675.13      713.77    407.87 o 
 -24   7  11      399.42      391.77    966.00 o 
 -23   7  11    13065.44    11414.92   1808.57 o 
 -22   7  11      751.98       -5.37    917.70 o 
 -21   7  11       84.49      284.43    568.87 o 
 -20   7  11        2.56     -268.33    268.33 o 
 -19   7  11    11256.47    12026.72    681.57 o 
 -18   7  11     2810.59     2463.30    289.80 o 
 -17   7  11    23835.99    26232.31   1100.17 o 
 -16   7  11     6043.58     6525.88    364.93 o 
 -15   7  11     1574.05     1094.80    241.50 o 
 -14   7  11     1760.04     1604.64    203.93 o 
 -13   7  11    11583.15    12010.62    477.63 o 
 -12   7  11     1053.08      998.20    187.83 o 
 -11   7  11    17918.37    18922.90    697.67 o 
 -10   7  11     6348.41     7169.88    338.10 o 
  -9   7  11      636.71      778.17    182.47 o 
  -8   7  11     2777.19     3203.91    230.77 o 
  -7   7  11    29839.67    34443.32   1443.64 o 
  -6   7  11      458.68      574.23    177.10 o 
  -5   7  11    42609.58    43926.24   1980.30 o 
  -4   7  11     5964.21     6112.64    364.93 o 
  -3   7  11     2492.33     2404.27    236.13 o 
  -2   7  11     4756.21     5490.11    343.47 o 
  -1   7  11     4910.66     5382.78    338.10 o 
   0   7  11      662.80      445.43    187.83 o 
   1   7  11       65.47     -177.10    182.47 o 
   2   7  11     9644.13    10502.58    563.50 o 
   3   7  11    20137.42    22481.00   1051.87 o 
   4   7  11     9283.42     9397.05    499.10 o 
   5   7  11    52653.28    52969.09   2066.17 o 
   6   7  11      378.67      220.03    187.83 o 
   7   7  11    38604.26    42396.74   1572.44 o 
   8   7  11     5957.68     6096.54    338.10 o 
   9   7  11     4692.44     5060.78    284.43 o 
  10   7  11     9147.82    10824.58    477.63 o 
  11   7  11     2451.46     2168.14    236.13 o 
  12   7  11     5544.96     6295.11    386.40 o 
  13   7  11     2311.85     1915.90    273.70 o 
  14   7  11       48.05      -42.93    246.87 o 
  15   7  11      404.56      563.50    262.97 o 
  16   7  11     1325.02     1760.27    391.77 o 
  17   7  11     8971.53     8795.98    729.87 o 
  18   7  11     1774.95     1781.74    418.60 o 
  19   7  11     9465.28     8205.65    697.67 o 
  20   7  11      507.45     -128.80    375.67 o 
  21   7  11     1710.05     1894.44    445.43 o 
  22   7  11        5.71       16.10    370.30 o 
  23   7  11      182.23       32.20    670.83 o 
 -25   8  11     2257.33     2355.97   1175.30 o 
 -24   8  11    10056.18     8951.62    815.73 o 
 -23   8  11     1646.04     2205.70    531.30 o 
 -22   8  11     2343.85     2640.40    547.40 o 
 -21   8  11      288.43     -322.00    370.30 o 
 -20   8  11      322.17      413.23    327.37 o 
 -19   8  11        1.90     -171.73    252.23 o 
 -18   8  11     6459.30     7304.05    429.33 o 
 -17   8  11       41.03     -236.13    236.13 o 
 -16   8  11    10637.61    11597.39    488.37 o 
 -15   8  11        1.37     -187.83    187.83 o 
 -14   8  11     3933.26     4658.27    273.70 o 
 -13   8  11      647.98      230.77    225.40 o 
 -12   8  11      746.68     1100.17    193.20 o 
 -11   8  11     2175.98     2602.84    225.40 o 
 -10   8  11    13333.08    13969.46    627.90 o 
  -9   8  11     2549.37     2822.87    257.60 o 
  -8   8  11    20251.84    22448.80   1041.14 o 
  -7   8  11      343.99      193.20    187.83 o 
  -6   8  11     4282.52     5720.88    354.20 o 
  -5   8  11      485.24      590.33    198.57 o 
  -4   8  11      812.25     1030.40    203.93 o 
  -3   8  11     2363.04     2007.14    230.77 o 
  -2   8  11     6826.34     8237.85    461.53 o 
  -1   8  11      170.49      -32.20    187.83 o 
   0   8  11    20881.71    24219.81   1132.37 o 
   1   8  11      164.39      236.13    193.20 o 
   2   8  11    30828.05    30638.35   1411.44 o 
   3   8  11      611.86      831.83    252.23 o 
   4   8  11     7735.80     8286.15    504.47 o 
   5   8  11       42.99      429.33    257.60 o 
   6   8  11       17.52      -21.47    241.50 o 
   7   8  11      193.95      112.70    187.83 o 
   8   8  11      746.18     1228.97    220.03 o 
   9   8  11       45.89      101.97    203.93 o 
  10   8  11     2417.11     3010.71    268.33 o 
  11   8  11      299.03      483.00    214.67 o 
  12   8  11     1505.66     1658.30    252.23 o 
  13   8  11      116.94       53.67    273.70 o 
  14   8  11       15.53     -257.60    257.60 o 
  15   8  11      102.74      193.20    305.90 o 
  16   8  11     1839.22     1915.90    381.03 o 
  17   8  11     2129.61     3606.41    461.53 o 
  18   8  11     4507.80     4073.31    858.67 o 
  19   8  11     2799.15     3815.71    837.20 o 
  20   8  11     3629.55     2983.87    805.00 o 
 -24   9  11     1243.27     1357.77    364.93 o 
 -23   9  11     7903.53    10524.05    735.23 o 
 -22   9  11     1270.55     1567.07    316.63 o 
 -21   9  11     1026.27     1100.17    268.33 o 
 -20   9  11        9.25       85.87    214.67 o 
 -19   9  11    28165.13    31475.55   1432.90 o 
 -18   9  11     2983.93     2962.41    311.27 o 
 -17   9  11    45085.73    49604.18   2007.14 o 
 -16   9  11     5758.00     5661.84    354.20 o 
 -15   9  11    11138.45    11538.35    515.20 o 
 -14   9  11     1763.36     1567.07    230.77 o 
 -13   9  11     2165.69     3155.61    268.33 o 
 -12   9  11      459.23      262.97    230.77 o 
 -11   9  11     8928.29    11012.42    686.93 o 
 -10   9  11     4038.56     5608.18    391.77 o 
  -9   9  11      853.19      735.23    203.93 o 
  -8   9  11     1388.19     1245.07    214.67 o 
  -7   9  11     2709.80     2677.97    257.60 o 
  -6   9  11     5404.59     5457.91    359.57 o 
  -5   9  11     3005.42     3477.61    279.07 o 
  -4   9  11    18591.04    18246.70    890.87 o 
  -3   9  11      564.83     1132.37    220.03 o 
  -2   9  11    15393.18    16159.06    783.53 o 
  -1   9  11       10.23      268.33    198.57 o 
   0   9  11       84.84      273.70    198.57 o 
   1   9  11     1044.30     1282.64    262.97 o 
   2   9  11     7317.36     7282.58    466.90 o 
   3   9  11    12805.28    10980.22    622.53 o 
   4   9  11     8857.08     8908.68    504.47 o 
   5   9  11    25512.36    21123.24   1121.64 o 
   6   9  11     1284.36     1363.14    273.70 o 
   7   9  11     6606.85     6236.08    429.33 o 
   8   9  11     1674.12     1577.80    295.17 o 
   9   9  11     3639.40     4019.64    359.57 o 
  10   9  11     5532.32     7427.48    429.33 o 
  11   9  11    14982.93    14490.02    772.80 o 
  12   9  11     1317.44     1475.84    311.27 o 
  13   9  11     6649.32     7341.61    536.67 o 
  14   9  11      326.20      343.47    413.23 o 
  15   9  11      488.37      381.03    423.97 o 
  16   9  11     2815.68     4051.84    703.03 o 
  17   9  11    10604.91    12348.72   1647.57 o 
 -23  10  11      188.95     -279.07    279.07 o 
 -22  10  11      385.35     -214.67    483.00 o 
 -21  10  11        4.47     -407.87    466.90 o 
 -20  10  11     4214.87     4030.37    601.07 o 
 -19  10  11       14.94      -10.73    289.80 o 
 -18  10  11     9119.98    10733.35    584.97 o 
 -17  10  11      325.60      493.73    284.43 o 
 -16  10  11     7235.11     6686.88    456.17 o 
 -15  10  11      912.04      767.43    246.87 o 
 -14  10  11     2136.07     1550.97    284.43 o 
 -13  10  11      734.67      901.60    289.80 o 
 -12  10  11      504.92      697.67    311.27 o 
 -11  10  11      131.80      762.07    305.90 o 
 -10  10  11      138.01      649.37    193.20 o 
  -9  10  11      287.96      284.43    187.83 o 
  -8  10  11      493.48      906.97    198.57 o 
  -7  10  11      243.18      107.33    187.83 o 
  -6  10  11      486.77      450.80    203.93 o 
  -5  10  11     3631.00     3896.21    311.27 o 
  -4  10  11     3320.88     4100.14    316.63 o 
  -3  10  11     5591.76     7057.18    397.13 o 
  -2  10  11    10161.05    10996.32    617.17 o 
  -1  10  11     3972.50     4234.31    305.90 o 
   0  10  11    16262.03    15933.66    767.43 o 
   1  10  11      503.17      483.00    241.50 o 
   2  10  11     9863.69    11388.09    595.70 o 
   3  10  11       33.70      268.33    246.87 o 
   4  10  11     4573.20     3992.81    348.83 o 
   5  10  11       29.91      187.83    268.33 o 
   6  10  11     3590.84     3370.27    332.73 o 
   7  10  11        0.31     -161.00    268.33 o 
   8  10  11      804.09      778.17    295.17 o 
   9  10  11      236.94      429.33    348.83 o 
  10  10  11      340.72      515.20    338.10 o 
  11  10  11     1773.80     1261.17    348.83 o 
  12  10  11      874.80     1524.14    606.43 o 
  13  10  11     1391.34     1336.30    542.03 o 
  14  10  11      437.82     -842.57    847.93 o 
 -21  11  11      759.98     1384.60    483.00 o 
 -20  11  11      149.97     -386.40    407.87 o 
 -19  11  11     7541.51     7491.88    472.27 o 
 -18  11  11      205.55      220.03    273.70 o 
 -17  11  11    18519.29    19191.23    890.87 o 
 -16  11  11      903.39      805.00    434.70 o 
 -15  11  11     3441.61     5452.54    579.60 o 
 -14  11  11      114.10      101.97    262.97 o 
 -13  11  11     6049.85     6429.28    445.43 o 
 -12  11  11     8532.92     7931.95    493.73 o 
 -11  11  11    33335.75    38452.23   1706.60 o 
 -10  11  11    17861.62    18778.00    815.73 o 
  -9  11  11    37031.76    38135.59   1540.24 o 
  -8  11  11     9659.25     9584.88    493.73 o 
  -7  11  11    15623.98    14667.12    676.20 o 
  -6  11  11      311.28      241.50    198.57 o 
  -5  11  11     4997.67     5447.18    343.47 o 
  -4  11  11     3310.08     3622.51    284.43 o 
  -3  11  11     5793.02     4980.28    327.37 o 
  -2  11  11     3953.21     5318.38    343.47 o 
  -1  11  11     5207.90     4701.21    348.83 o 
   0  11  11       27.26      112.70    246.87 o 
   1  11  11     1935.12     1776.37    279.07 o 
   2  11  11     6848.86     7330.88    456.17 o 
   3  11  11      110.96     -187.83    257.60 o 
   4  11  11     8854.70     9032.12    584.97 o 
   5  11  11       93.16      509.83    284.43 o 
   6  11  11     2521.21     3075.11    348.83 o 
   7  11  11     4602.96     4384.57    499.10 o 
   8  11  11      489.80      187.83    397.13 o 
   9  11  11    23192.98    18965.83   1196.77 o 
  10  11  11     3805.32     4561.67   1148.47 o 
  11  11  11    41324.97    32210.79   3949.87 o 
 -19  12  11     1502.96     1921.27    826.47 o 
 -18  12  11      101.57     -203.93    402.50 o 
 -17  12  11      888.67      300.53    450.80 o 
 -16  12  11     2228.10     3241.47    520.57 o 
 -15  12  11      206.99      279.07    429.33 o 
 -14  12  11     6211.41     7540.18    542.03 o 
 -13  12  11      967.21     1550.97    332.73 o 
 -12  12  11     5878.81     6558.08    472.27 o 
 -11  12  11     2957.65     3262.94    364.93 o 
 -10  12  11     4196.12     4674.37    327.37 o 
  -9  12  11     3755.73     4459.71    316.63 o 
  -8  12  11     2841.15     2806.77    268.33 o 
  -7  12  11     2545.77     2597.47    257.60 o 
  -6  12  11     2622.95     2747.74    273.70 o 
  -5  12  11      903.10      847.93    295.17 o 
  -4  12  11     4256.38     3799.61    375.67 o 
  -3  12  11       60.91     -155.63    300.53 o 
  -2  12  11     8574.06     7701.18    499.10 o 
  -1  12  11       30.09     -359.57    359.57 o 
   0  12  11    12818.49    13368.39    896.23 o 
   1  12  11      814.46      381.03    322.00 o 
   2  12  11    15382.76    16502.53    912.33 o 
   3  12  11      224.46      -26.83    343.47 o 
   4  12  11    16198.33    17769.06   1169.94 o 
   5  12  11       21.03        0.00    381.03 o 
   6  12  11     9092.66     7357.71    713.77 o 
   7  12  11       28.69     -756.70    756.70 o 
 -18  13  11     3111.49     2350.60    536.67 o 
 -17  13  11    18113.89    19282.46   1288.00 o 
 -16  13  11     4590.87     3595.67    558.13 o 
 -15  13  11    11000.69    12107.22    917.70 o 
 -14  13  11     1873.13     1422.17    472.27 o 
 -13  13  11      170.31      375.67    327.37 o 
 -12  13  11      126.60      -75.13    316.63 o 
 -11  13  11     2701.26     2919.47    375.67 o 
 -10  13  11     2125.92     1974.94    246.87 o 
  -9  13  11     1660.17     2050.07    252.23 o 
  -8  13  11      689.73      692.30    305.90 o 
  -7  13  11      454.67      289.80    295.17 o 
  -6  13  11     3085.10     3193.17    359.57 o 
  -5  13  11     4373.48     4577.77    407.87 o 
  -4  13  11    14681.24    14849.59    756.70 o 
  -3  13  11     6899.00     7363.08    547.40 o 
  -2  13  11    12277.12    11420.29    692.30 o 
  -1  13  11     8123.42     7459.68    563.50 o 
   0  13  11     1459.46     1502.67    364.93 o 
   1  13  11    13081.80    11377.35    821.10 o 
   2  13  11     1274.08      713.77    423.97 o 
 -18  14  11      496.35     -864.03   1288.00 o 
 -17  14  11      579.78      568.87    488.37 o 
 -16  14  11     2010.49     2313.04    525.93 o 
 -15  14  11     2125.56     2334.50    515.20 o 
 -14  14  11     1015.21      381.03    456.17 o 
 -13  14  11     2200.05     2849.70    504.47 o 
 -12  14  11       12.64      107.33    402.50 o 
 -11  14  11      663.83      826.47    230.77 o 
 -10  14  11     3840.53     3794.24    332.73 o 
  -9  14  11       26.80     -118.07    295.17 o 
  -8  14  11    12478.62    10363.05    670.83 o 
  -7  14  11       47.01     -327.37    327.37 o 
  -6  14  11    14441.12    12659.99    745.97 o 
  -5  14  11      516.82     -359.57    359.57 o 
  -4  14  11     8446.19     6804.94    890.87 o 
  -3  14  11     1081.06     -177.10    864.03 o 
 -16  15  11      164.04      601.07    584.97 o 
 -15  15  11     1850.29     3745.94    686.93 o 
 -14  15  11       15.35      252.23    880.13 o 
 -13  15  11      360.92      177.10    912.33 o 
 -12  15  11     1753.42      574.23    939.17 o 
   8   0  12     7415.55      322.00    386.40 o 
  10   0  12    28318.96    27445.18   1277.27 o 
  12   0  12    29608.07    29860.18   1985.67 o 
  14   0  12     7580.51     7465.05    670.83 o 
  16   0  12     3722.51     3719.11    515.20 o 
  18   0  12     8985.61    10083.98    665.47 o 
  20   0  12    16799.89    16835.26   1014.30 o 
  22   0  12    19351.09    14828.12   1014.30 o 
  24   0  12    10134.51     9917.62    713.77 o 
  26   0  12     1440.10     1518.77    488.37 o 
   5   1  12    11247.01    10368.42    547.40 o 
   6   1  12     1005.75     1105.54    209.30 o 
   7   1  12    13701.00    14634.92    670.83 o 
   8   1  12       98.49      198.57    155.63 o 
   9   1  12    24806.27    25717.11   1046.50 o 
  10   1  12       31.92      262.97    187.83 o 
  11   1  12    32522.32    34432.59   1572.44 o 
  12   1  12      251.48       75.13    262.97 o 
  13   1  12    23660.74    26720.68   1384.60 o 
  14   1  12        9.76      225.40    262.97 o 
  15   1  12    13134.79    14463.19    767.43 o 
  16   1  12      357.12       59.03    220.03 o 
  17   1  12     8032.69     8629.61    493.73 o 
  18   1  12        1.71      209.30    198.57 o 
  19   1  12     3100.19     3220.01    268.33 o 
  20   1  12      830.05     1373.87    246.87 o 
  21   1  12     1534.80     1760.27    305.90 o 
  22   1  12     2255.81     2935.57    273.70 o 
  23   1  12     2640.87     3268.31    305.90 o 
  24   1  12     1470.05     1438.27    241.50 o 
  25   1  12     2740.86     2479.40    364.93 o 
  26   1  12       84.53     -284.43    284.43 o 
   1   2  12     1685.77      794.27    311.27 o 
   2   2  12    15548.83    12558.02    622.53 o 
   3   2  12     1044.53     1282.64    166.37 o 
   4   2  12    19456.72    19486.40    713.77 o 
   5   2  12      285.84      123.43    166.37 o 
   6   2  12    49445.95    51552.29   1894.44 o 
   7   2  12      978.42      912.33    171.73 o 
   8   2  12    33037.20    33418.29   1143.10 o 
   9   2  12     4241.77     4599.24    289.80 o 
  10   2  12    16416.85    16819.16    719.13 o 
  11   2  12     1754.43     2114.47    246.87 o 
  12   2  12     9918.82     9692.22    504.47 o 
  13   2  12     1397.45      923.07    338.10 o 
  14   2  12    15401.27    13261.06    992.83 o 
  15   2  12       73.80     -246.87    246.87 o 
  16   2  12    19980.12    19910.37   1121.64 o 
  17   2  12        1.48     -198.57    198.57 o 
  18   2  12     9566.79     9273.62    504.47 o 
  19   2  12       14.89     -134.17    230.77 o 
  20   2  12      365.18      348.83    246.87 o 
  21   2  12        1.80      171.73    241.50 o 
  22   2  12      183.62      123.43    214.67 o 
  23   2  12      161.72      499.10    241.50 o 
  24   2  12       76.94     -139.53    214.67 o 
  25   2  12      401.69      150.27    284.43 o 
  26   2  12     1607.83     1926.64    322.00 o 
  -4   3  12     1396.56      107.33    214.67 o 
  -3   3  12      235.38      842.57    203.93 o 
  -2   3  12        0.30      134.17    155.63 o 
  -1   3  12     6435.46     6386.34    322.00 o 
   0   3  12     1315.55     1084.07    128.80 o 
   1   3  12    30474.32    33337.79   1084.07 o 
   2   3  12     1989.12     1389.97    134.17 o 
   3   3  12    45110.09    44650.74   1561.70 o 
   4   3  12       92.41      134.17    123.43 o 
   5   3  12    29901.17    30412.95    992.83 o 
   6   3  12      726.74      547.40    166.37 o 
   7   3  12     6795.19     6804.95    327.37 o 
   8   3  12     1924.34     1599.27    182.47 o 
   9   3  12       17.24      257.60    166.37 o 
  10   3  12       65.47       75.13    171.73 o 
  11   3  12      769.59      858.67    214.67 o 
  12   3  12       63.72      101.97    220.03 o 
  13   3  12      718.61      370.30    182.47 o 
  14   3  12     1372.21      869.40    225.40 o 
  15   3  12      843.95      665.47    252.23 o 
  16   3  12     2612.87     2447.20    311.27 o 
  17   3  12     5427.16     4169.91    413.23 o 
  18   3  12     2396.11     2211.07    332.73 o 
  19   3  12     7176.51     7400.65    590.33 o 
  20   3  12       70.32     -289.80    289.80 o 
  21   3  12     4957.02     4196.74    450.80 o 
  22   3  12      355.12       64.40    279.07 o 
  23   3  12     2112.65     2125.20    316.63 o 
  24   3  12       48.06     -241.50    273.70 o 
  25   3  12      190.07     -118.07    364.93 o 
 -11   4  12     4171.73       69.77    515.20 o 
 -10   4  12     7769.42      837.20    354.20 o 
  -9   4  12      874.36      322.00    198.57 o 
  -8   4  12    91194.69   105664.48   6042.88 o 
  -7   4  12      539.07      665.47    182.47 o 
  -6   4  12   113656.23   112023.98   4379.21 o 
  -5   4  12     6557.73     6697.61    322.00 o 
  -4   4  12     5569.52     5527.68    322.00 o 
  -3   4  12     2101.47     2516.97    177.10 o 
  -2   4  12    38883.21    41135.57   1325.57 o 
  -1   4  12       56.17      -10.73    112.70 o 
   0   4  12    54128.46    62521.77   1964.20 o 
   1   4  12     4586.42     4583.14    214.67 o 
   2   4  12     9170.06    12048.19    456.17 o 
   3   4  12     6278.26     5994.58    252.23 o 
   4   4  12     4281.63     4663.64    225.40 o 
   5   4  12     1818.45     1717.34    155.63 o 
   6   4  12    12952.35    13980.19    531.30 o 
   7   4  12       94.73      354.20    161.00 o 
   8   4  12      867.02     1180.67    177.10 o 
   9   4  12     3559.64     4041.11    241.50 o 
  10   4  12     5815.57     4626.07    262.97 o 
  11   4  12     1439.14     2275.47    252.23 o 
  12   4  12     4854.72     4830.01    289.80 o 
  13   4  12        4.29       85.87    166.37 o 
  14   4  12       87.92       96.60    209.30 o 
  15   4  12     1600.50     1534.87    273.70 o 
  16   4  12     2145.39     2232.54    322.00 o 
  17   4  12     3106.92     3225.37    370.30 o 
  18   4  12     1097.35      542.03    279.07 o 
  19   4  12     2375.37     3316.61    381.03 o 
  20   4  12      508.18      788.90    273.70 o 
  21   4  12     1006.53     1384.60    305.90 o 
  22   4  12     2892.42     2559.90    354.20 o 
  23   4  12      968.06      638.63    295.17 o 
  24   4  12     1658.25      955.27    407.87 o 
  25   4  12      254.41      461.53    391.77 o 
 -16   5  12       38.84      230.77    230.77 o 
 -15   5  12    20201.10    12445.32    939.17 o 
 -14   5  12       68.10      -48.30    246.87 o 
 -13   5  12    24758.38    22888.87   1508.04 o 
 -12   5  12     1417.64     1384.60    225.40 o 
 -11   5  12     8565.77     7921.21    354.20 o 
 -10   5  12      936.16     1234.34    182.47 o 
  -9   5  12     1193.58     1486.57    166.37 o 
  -8   5  12       69.20     -134.17    134.17 o 
  -7   5  12    24504.98    25561.47    982.10 o 
  -6   5  12     2279.61     2785.30    203.93 o 
  -5   5  12    38941.73    42160.61   1588.54 o 
  -4   5  12     2303.77     2602.84    182.47 o 
  -3   5  12    10800.54    10754.82    434.70 o 
  -2   5  12      359.67      504.47    134.17 o 
  -1   5  12     2010.44     2608.20    182.47 o 
   0   5  12        0.25      101.97    118.07 o 
   1   5  12    23129.50    24466.68    847.93 o 
   2   5  12      172.82      230.77    118.07 o 
   3   5  12    43229.39    46722.28   1481.20 o 
   4   5  12       53.30     -150.27    161.00 o 
   5   5  12    34565.27    36047.96   1223.60 o 
   6   5  12       78.83       42.93    166.37 o 
   7   5  12     5588.31     5457.91    289.80 o 
   8   5  12       24.71     -128.80    177.10 o 
   9   5  12     2973.47     2651.14    236.13 o 
  10   5  12      683.87      563.50    203.93 o 
  11   5  12    10585.88    11044.62    595.70 o 
  12   5  12     2051.98     2146.67    279.07 o 
  13   5  12     6759.49     6504.41    370.30 o 
  14   5  12      219.20       53.67    182.47 o 
  15   5  12      421.40      413.23    257.60 o 
  16   5  12        3.56       96.60    230.77 o 
  17   5  12     2865.12     2661.87    311.27 o 
  18   5  12      110.68      177.10    364.93 o 
  19   5  12     7957.88     8248.58    692.30 o 
  20   5  12      123.05      407.87    370.30 o 
  21   5  12     5274.30     4663.64    542.03 o 
  22   5  12     1831.12     2044.70    423.97 o 
  23   5  12     1528.05     1400.70    423.97 o 
  24   5  12     2690.83     2597.47    472.27 o 
 -20   6  12    11430.12     1862.24    767.43 o 
 -19   6  12     1345.65     1330.94    397.13 o 
 -18   6  12    11746.11    12547.29    858.67 o 
 -17   6  12     4166.94     5200.31    440.07 o 
 -16   6  12       27.74       21.47    279.07 o 
 -15   6  12     1887.09     1137.74    295.17 o 
 -14   6  12    24225.21    26999.75   1234.34 o 
 -13   6  12      269.26      466.90    225.40 o 
 -12   6  12    23652.76    22829.84    923.07 o 
 -11   6  12     5296.47     5645.74    322.00 o 
 -10   6  12        9.20     -150.27    182.47 o 
  -9   6  12     3598.04     3633.24    225.40 o 
  -8   6  12    14374.12    16765.49    686.93 o 
  -7   6  12        0.34     -177.10    177.10 o 
  -6   6  12    18112.40    16652.79    633.27 o 
  -5   6  12     3477.35     3542.01    209.30 o 
  -4   6  12     5531.88     6520.51    295.17 o 
  -3   6  12     2901.15     2898.00    198.57 o 
  -2   6  12    58467.55    65677.38   2694.07 o 
  -1   6  12      786.89      858.67    171.73 o 
   0   6  12    52943.62    55126.49   2259.37 o 
   1   6  12    12533.43    12692.19    590.33 o 
   2   6  12     5906.99     5484.74    316.63 o 
   3   6  12    15449.95    16400.56    590.33 o 
   4   6  12     4116.49     3788.87    193.20 o 
   5   6  12     4578.51     4669.01    279.07 o 
   6   6  12     3857.51     4137.71    300.53 o 
   7   6  12      210.62      407.87    209.30 o 
   8   6  12     2815.19     2280.84    257.60 o 
   9   6  12     4032.44     5092.98    332.73 o 
  10   6  12    23286.53    23098.17    976.73 o 
  11   6  12     5552.65     5570.61    370.30 o 
  12   6  12    27907.37    27332.48   1186.04 o 
  13   6  12     1682.65     1207.50    257.60 o 
  14   6  12     8138.96     7803.15    466.90 o 
  15   6  12       42.57        0.00    343.47 o 
  16   6  12       56.00      203.93    348.83 o 
  17   6  12      217.63      268.33    354.20 o 
  18   6  12       52.67     -359.57    359.57 o 
  19   6  12      144.88      300.53    375.67 o 
  20   6  12      676.55      531.30    386.40 o 
  21   6  12        9.61      112.70    397.13 o 
  22   6  12     3295.49     2629.67    456.17 o 
  23   6  12      113.87      220.03    402.50 o 
  24   6  12     3338.42     3209.27    493.73 o 
 -21   7  12      695.86      649.37    558.13 o 
 -20   7  12      104.41     -123.43    364.93 o 
 -19   7  12      286.11      112.70    359.57 o 
 -18   7  12      313.38       37.57    354.20 o 
 -17   7  12    10022.20     9799.55    574.23 o 
 -16   7  12      354.93      568.87    257.60 o 
 -15   7  12    18360.40    16872.83    831.83 o 
 -14   7  12        2.62      128.80    203.93 o 
 -13   7  12    16074.47    16336.16    745.97 o 
 -12   7  12     2558.24     3542.01    268.33 o 
 -11   7  12     4699.72     4921.24    311.27 o 
 -10   7  12     4940.77     5474.01    338.10 o 
  -9   7  12     3822.46     3236.11    268.33 o 
  -8   7  12     2832.47     3536.64    262.97 o 
  -7   7  12    29084.91    26822.64   1094.80 o 
  -6   7  12      790.26      665.47    177.10 o 
  -5   7  12    35275.03    35275.16   1615.37 o 
  -4   7  12        1.49      -32.20    193.20 o 
  -3   7  12    31282.70    32811.86   1502.67 o 
  -2   7  12      631.40      762.07    198.57 o 
  -1   7  12     6178.09     7212.81    418.60 o 
   0   7  12     1786.45     1465.10    214.67 o 
   1   7  12      471.79      552.77    193.20 o 
   2   7  12     1188.94     1352.40    203.93 o 
   3   7  12     2862.93     4073.31    300.53 o 
   4   7  12       29.57     -118.07    171.73 o 
   5   7  12      680.93       91.23    171.73 o 
   6   7  12       27.62       64.40    198.57 o 
   7   7  12     2265.06     2742.37    246.87 o 
   8   7  12      423.94      574.23    225.40 o 
   9   7  12    18451.66    20060.63    858.67 o 
  10   7  12     1676.65     1819.30    230.77 o 
  11   7  12    42428.16    43099.77   1610.00 o 
  12   7  12     1887.92     2227.17    284.43 o 
  13   7  12    35981.99    36364.59   1631.47 o 
  14   7  12       85.70      161.00    257.60 o 
  15   7  12    12933.10    13314.72    719.13 o 
  16   7  12      876.02     1159.20    386.40 o 
  17   7  12     1066.91     1422.17    407.87 o 
  18   7  12     2183.05     2774.57    450.80 o 
  19   7  12       53.70       -5.37    370.30 o 
  20   7  12     1198.38     2060.80    472.27 o 
  21   7  12       92.03      515.20    402.50 o 
  22   7  12        4.09      375.67    391.77 o 
  23   7  12      582.39      649.37    402.50 o 
 -24   8  12    16973.33    14586.62   2275.47 o 
 -23   8  12     2280.83     2194.97   1105.54 o 
 -22   8  12     4121.58     3279.04    703.03 o 
 -21   8  12      169.90      166.37    552.77 o 
 -20   8  12      680.64      499.10    386.40 o 
 -19   8  12     2139.05     2205.70    375.67 o 
 -18   8  12     2572.20     2967.77    305.90 o 
 -17   8  12     6949.18     7470.41    445.43 o 
 -16   8  12       88.66       85.87    209.30 o 
 -15   8  12     3800.24     4325.54    284.43 o 
 -14   8  12     2219.91     2275.47    230.77 o 
 -13   8  12        7.04      187.83    198.57 o 
 -12   8  12     2595.56     2747.74    268.33 o 
 -11   8  12     1960.21     1840.77    268.33 o 
 -10   8  12     2051.72     3177.07    273.70 o 
  -9   8  12     1705.55     1604.64    236.13 o 
  -8   8  12    17309.49    17200.20    783.53 o 
  -7   8  12     3156.25     3364.91    284.43 o 
  -6   8  12     4532.55     4701.21    327.37 o 
  -5   8  12    17346.98    18724.33    906.97 o 
  -4   8  12     2103.62     2039.34    241.50 o 
  -3   8  12    20538.02    21112.50   1025.04 o 
  -2   8  12    13905.42    13593.79    681.57 o 
  -1   8  12     4934.33     5425.71    354.20 o 
   0   8  12      340.64      -37.57    193.20 o 
   1   8  12      799.16      847.93    214.67 o 
   2   8  12    34504.38    36493.39   1674.40 o 
   3   8  12     5566.82     6638.58    413.23 o 
   4   8  12    89535.25    89698.62   3719.11 o 
   5   8  12      734.54      692.30    214.67 o 
   6   8  12    59687.55    58421.63   2704.80 o 
   7   8  12     1732.58     1819.30    289.80 o 
   8   8  12     9645.57    10185.95    563.50 o 
   9   8  12     5617.58     6499.04    348.83 o 
  10   8  12      837.30      751.33    225.40 o 
  11   8  12     3924.50     4803.17    316.63 o 
  12   8  12      861.54      708.40    273.70 o 
  13   8  12      642.84      805.00    268.33 o 
  14   8  12     2181.14     1915.90    300.53 o 
  15   8  12       56.58      118.07    273.70 o 
  16   8  12    12921.15    14527.59   1035.77 o 
  17   8  12      403.27      563.50    386.40 o 
  18   8  12    16249.56    14672.49   1062.60 o 
  19   8  12      634.18      397.13    488.37 o 
  20   8  12     7725.50     5629.64   1014.30 o 
  21   8  12      389.97      268.33    660.10 o 
 -23   9  12     5606.98     5329.11    622.53 o 
 -22   9  12      283.64      150.27    252.23 o 
 -21   9  12     4003.78     4561.67    391.77 o 
 -20   9  12      632.10     1175.30    284.43 o 
 -19   9  12     1523.88     1508.04    295.17 o 
 -18   9  12     2172.54     2581.37    311.27 o 
 -17   9  12        5.83      402.50    262.97 o 
 -16   9  12     2576.18     2533.07    252.23 o 
 -15   9  12     1303.75     1261.17    246.87 o 
 -14   9  12     1746.63     1073.34    279.07 o 
 -13   9  12      963.91     1384.60    273.70 o 
 -12   9  12      366.46      150.27    252.23 o 
 -11   9  12       27.33      -59.03    257.60 o 
 -10   9  12       15.55     -209.30    252.23 o 
  -9   9  12      853.93      933.80    220.03 o 
  -8   9  12        8.73      139.53    209.30 o 
  -7   9  12     3229.46     3118.04    289.80 o 
  -6   9  12     2519.20     3010.71    295.17 o 
  -5   9  12     2888.64     2822.87    295.17 o 
  -4   9  12     5190.47     5264.71    359.57 o 
  -3   9  12       35.58      161.00    209.30 o 
  -2   9  12     4123.39     3858.64    305.90 o 
  -1   9  12     4972.69     6273.64    418.60 o 
   0   9  12     3169.58     3515.17    311.27 o 
   1   9  12    20435.37    19126.83    880.13 o 
   2   9  12     1958.80     1642.20    236.13 o 
   3   9  12    31686.52    29554.28   1309.47 o 
   4   9  12     2766.92     3279.04    327.37 o 
   5   9  12    26188.78    22964.01   1067.97 o 
   6   9  12     3590.13     3826.44    343.47 o 
   7   9  12    13084.25    14366.59    724.50 o 
   8   9  12      773.45      987.47    289.80 o 
   9   9  12     2728.57     3128.77    375.67 o 
  10   9  12      659.31      847.93    311.27 o 
  11   9  12      444.95      864.03    311.27 o 
  12   9  12      913.08     1685.14    354.20 o 
  13   9  12      508.93      697.67    343.47 o 
  14   9  12       68.14      423.97    332.73 o 
  15   9  12     2518.83     2023.24    488.37 o 
  16   9  12      669.94      869.40    574.23 o 
  17   9  12     8287.26     6284.38   1046.50 o 
  18   9  12     1922.66     1899.80    729.87 o 
 -22  10  12      239.96      520.57    536.67 o 
 -21  10  12      853.11     1110.90    520.57 o 
 -20  10  12     6238.96     8184.18    611.80 o 
 -19  10  12      292.10       -5.37    300.53 o 
 -18  10  12    16864.01    20275.30    971.37 o 
 -17  10  12     2348.82     3343.44    391.77 o 
 -16  10  12     9661.82    10652.85    799.63 o 
 -15  10  12      340.18      536.67    273.70 o 
 -14  10  12     1406.53     1685.14    300.53 o 
 -13  10  12     5029.43     4781.71    391.77 o 
 -12  10  12       52.38       85.87    279.07 o 
 -11  10  12    16816.28    15751.19    885.50 o 
 -10  10  12      495.70      896.23    220.03 o 
  -9  10  12    11413.51    11795.95    633.27 o 
  -8  10  12      110.43      236.13    214.67 o 
  -7  10  12      919.94     1051.87    225.40 o 
  -6  10  12     3099.02     3676.17    305.90 o 
  -5  10  12     2028.98     2801.40    268.33 o 
  -4  10  12    23141.81    22620.54   1014.30 o 
  -3  10  12     2839.94     2688.70    268.33 o 
  -2  10  12    29693.41    30015.82   1309.47 o 
  -1  10  12        1.75      166.37    214.67 o 
   0  10  12     5958.64     6450.74    370.30 o 
   1  10  12     6124.85     6633.21    375.67 o 
   2  10  12     5038.14     5141.28    332.73 o 
   3  10  12     9679.31    11280.75    606.43 o 
   4  10  12    16141.98    17629.53    858.67 o 
   5  10  12     4770.18     6273.64    434.70 o 
   6  10  12     1718.13     1985.67    311.27 o 
   7  10  12      246.84      627.90    305.90 o 
   8  10  12    11227.46    11409.55    622.53 o 
   9  10  12      667.08      778.17    305.90 o 
  10  10  12    39951.38    41280.47   2119.84 o 
  11  10  12      306.10      869.40    364.93 o 
  12  10  12    37279.18    38006.80   1948.10 o 
  13  10  12      101.55      166.37    531.30 o 
  14  10  12     9514.46    10121.55   1765.64 o 
  15  10  12      410.06     1277.27    960.63 o 
 -20  11  12      802.06     1395.34    826.47 o 
 -19  11  12     2140.06     2093.00    440.07 o 
 -18  11  12      574.71      778.17    407.87 o 
 -17  11  12     1324.83     1567.07    413.23 o 
 -16  11  12      130.57      161.00    375.67 o 
 -15  11  12      571.95      429.33    311.27 o 
 -14  11  12      812.55      606.43    279.07 o 
 -13  11  12     1012.46     1432.90    284.43 o 
 -12  11  12     2831.31     2635.04    338.10 o 
 -11  11  12      702.53      837.20    289.80 o 
 -10  11  12     3368.31     3858.64    289.80 o 
  -9  11  12      917.36      359.57    209.30 o 
  -8  11  12     2140.77     2050.07    257.60 o 
  -7  11  12       53.21      -59.03    209.30 o 
  -6  11  12      459.18      273.70    203.93 o 
  -5  11  12      288.04      311.27    209.30 o 
  -4  11  12      245.30      386.40    214.67 o 
  -3  11  12     1532.06     1556.34    236.13 o 
  -2  11  12      378.16      279.07    214.67 o 
  -1  11  12     2192.16     2538.44    262.97 o 
   0  11  12      733.49      794.27    236.13 o 
   1  11  12      516.08      552.77    225.40 o 
   2  11  12      414.70      171.73    289.80 o 
   3  11  12      240.26     -101.97    279.07 o 
   4  11  12        8.18     -187.83    273.70 o 
   5  11  12     1152.23      847.93    300.53 o 
   6  11  12        4.21      -32.20    295.17 o 
   7  11  12     1759.18     1599.27    322.00 o 
   8  11  12      269.29      407.87    338.10 o 
   9  11  12     2677.85     2844.34    407.87 o 
  10  11  12     1820.58     2366.70    461.53 o 
  11  11  12     4439.76     4513.37    821.10 o 
  12  11  12     4235.89     6617.11   1384.60 o 
 -19  12  12     4301.08     4336.27    525.93 o 
 -18  12  12     1778.92     2372.07    493.73 o 
 -17  12  12     7487.41     7679.71    638.63 o 
 -16  12  12     1996.29     2254.00    445.43 o 
 -15  12  12     2884.28     2844.34    488.37 o 
 -14  12  12      153.36       85.87    279.07 o 
 -13  12  12      291.61      627.90    305.90 o 
 -12  12  12      126.18      209.30    300.53 o 
 -11  12  12     5786.11     5635.01    423.97 o 
 -10  12  12      270.03       64.40    203.93 o 
  -9  12  12     4561.05     4293.34    316.63 o 
  -8  12  12      915.84     1019.67    225.40 o 
  -7  12  12       14.95        0.00    203.93 o 
  -6  12  12     2914.51     3375.64    284.43 o 
  -5  12  12     5945.64     6289.74    386.40 o 
  -4  12  12     9972.02    10840.69    536.67 o 
  -3  12  12     9158.30    10486.48    552.77 o 
  -2  12  12     6015.11     5806.74    375.67 o 
  -1  12  12     2092.40     3085.84    289.80 o 
   0  12  12       37.40       53.67    230.77 o 
   1  12  12      425.88      429.33    273.70 o 
   2  12  12    10493.61    12075.02    638.63 o 
   3  12  12     2053.23     2747.74    332.73 o 
   4  12  12    26954.78    28915.65   1288.00 o 
   5  12  12      366.08      890.87    305.90 o 
   6  12  12    13125.42    12745.86    906.97 o 
   7  12  12      104.86      -48.30    418.60 o 
   8  12  12       29.81      220.03    842.57 o 
   9  12  12      589.29      649.37    944.53 o 
 -19  13  12      122.83      933.80   1497.30 o 
 -18  13  12      258.59      767.43    429.33 o 
 -17  13  12     1617.64     1679.77    456.17 o 
 -16  13  12      414.92      316.63    461.53 o 
 -15  13  12     4014.69     4432.87    611.80 o 
 -14  13  12      179.99      450.80    354.20 o 
 -13  13  12     3676.78     4298.71    407.87 o 
 -12  13  12       23.64     -214.67    311.27 o 
 -11  13  12     1308.94     1846.14    348.83 o 
 -10  13  12       82.01       75.13    209.30 o 
  -9  13  12       28.30      -26.83    214.67 o 
  -8  13  12        8.87      144.90    220.03 o 
  -7  13  12      216.22      241.50    230.77 o 
  -6  13  12       70.26      101.97    230.77 o 
  -5  13  12      492.24      203.93    230.77 o 
  -4  13  12        6.28       21.47    230.77 o 
  -3  13  12       67.17     -214.67    230.77 o 
  -2  13  12      122.11      284.43    236.13 o 
  -1  13  12      355.16       53.67    279.07 o 
   0  13  12      496.02      805.00    284.43 o 
   1  13  12     2001.46     1958.84    375.67 o 
   2  13  12      160.83      134.17    343.47 o 
   3  13  12     1993.03     1819.30    445.43 o 
   4  13  12      646.56     1373.87    450.80 o 
   5  13  12      238.56     -923.07    923.07 o 
 -18  14  12     3344.16     4116.24    542.03 o 
 -17  14  12     2255.20     2704.80    542.03 o 
 -16  14  12     3359.85     3080.47    547.40 o 
 -15  14  12      824.13      450.80    477.63 o 
 -14  14  12     1251.01     1218.24    466.90 o 
 -13  14  12      359.16     -118.07    440.07 o 
 -12  14  12      298.21        5.37    338.10 o 
 -11  14  12     3252.36     2914.10    407.87 o 
 -10  14  12      277.42      815.73    236.13 o 
  -9  14  12     2447.18     2812.14    289.80 o 
  -8  14  12      187.63       16.10    236.13 o 
  -7  14  12       59.41      -32.20    236.13 o 
  -6  14  12      211.93      209.30    241.50 o 
  -5  14  12     4647.83     5382.78    407.87 o 
  -4  14  12     2403.11     3128.77    327.37 o 
  -3  14  12     6211.85     6246.81    515.20 o 
  -2  14  12     1557.91     1137.74    381.03 o 
  -1  14  12     1436.51     1910.54    466.90 o 
   0  14  12      332.28     -493.73    858.67 o 
 -15  15  12     2913.26     4100.14    729.87 o 
 -14  15  12      281.91      928.43    574.23 o 
 -13  15  12     1974.57     2350.60    611.80 o 
 -12  15  12      350.29     1787.10    590.33 o 
 -11  15  12       49.54     1588.54    574.23 o 
 -10  15  12      523.33     1969.57    944.53 o 
  -9  15  12     2183.21     2157.40   1008.93 o 
  11   0  13      799.25     -584.97    584.97 o 
  13   0  13      182.48      101.97    364.93 o 
  15   0  13     2564.63     2688.70    466.90 o 
  17   0  13      740.73     1105.54    418.60 o 
  19   0  13      748.09     1062.60    322.00 o 
  21   0  13     4642.56     5672.58    499.10 o 
  23   0  13     4922.36     6649.31    547.40 o 
  25   0  13     1539.36     1502.67    483.00 o 
   6   1  13       77.02     -542.03    542.03 o 
   7   1  13     7617.49     7427.48    483.00 o 
   8   1  13      324.97      -53.67    187.83 o 
   9   1  13    16836.01    15354.06    756.70 o 
  10   1  13      366.19      -80.50    246.87 o 
  11   1  13     2633.37     2522.34    311.27 o 
  12   1  13      632.22      450.80    327.37 o 
  13   1  13     3211.00     3831.81    488.37 o 
  14   1  13      421.38      123.43    386.40 o 
  15   1  13    10481.82    10019.58    815.73 o 
  16   1  13      390.14      311.27    257.60 o 
  17   1  13     2724.86     2522.34    279.07 o 
  18   1  13      310.14      445.43    236.13 o 
  19   1  13     1900.63     1738.80    273.70 o 
  20   1  13      181.69      -42.93    209.30 o 
  21   1  13     9952.99     9010.65    466.90 o 
  22   1  13      201.70      354.20    236.13 o 
  23   1  13     7105.71     5092.98    343.47 o 
  24   1  13      279.21      810.37    327.37 o 
  25   1  13     1062.58      810.37    332.73 o 
   2   2  13     2025.14     -445.43    445.43 o 
   3   2  13       69.39       -5.37    166.37 o 
   4   2  13     4049.90     5919.44    418.60 o 
   5   2  13       11.29      -37.57    262.97 o 
   6   2  13     5533.47     4545.57    311.27 o 
   7   2  13     1195.15      724.50    177.10 o 
   8   2  13      425.65      381.03    289.80 o 
   9   2  13     1464.67     2323.77    359.57 o 
  10   2  13     6996.26     6574.18    429.33 o 
  11   2  13      182.17       32.20    252.23 o 
  12   2  13    11912.13    12337.99    719.13 o 
  13   2  13      978.28      955.27    343.47 o 
  14   2  13     9674.43     8726.22    729.87 o 
  15   2  13     5329.44     5645.74    450.80 o 
  16   2  13     3987.68     4502.64    407.87 o 
  17   2  13     3488.94     4148.44    397.13 o 
  18   2  13      762.66      499.10    284.43 o 
  19   2  13      244.89      123.43    279.07 o 
  20   2  13       70.45      364.93    289.80 o 
  21   2  13     1121.75      982.10    284.43 o 
  22   2  13      154.01       21.47    279.07 o 
  23   2  13     1143.59     1636.84    327.37 o 
  24   2  13      577.10      381.03    364.93 o 
  -2   3  13     1211.88     -338.10    338.10 o 
  -1   3  13    13509.96    13051.76    649.37 o 
   0   3  13      317.04      348.83    118.07 o 
   1   3  13     1645.31      971.37    144.90 o 
   2   3  13     2014.48     1454.37    139.53 o 
   3   3  13     6154.31     6466.84    300.53 o 
   4   3  13     1203.88      955.27    214.67 o 
   5   3  13     2713.59     2892.64    257.60 o 
   6   3  13       27.74      284.43    123.43 o 
   7   3  13      311.90       80.50    187.83 o 
   8   3  13     1188.25     1266.54    209.30 o 
   9   3  13     1699.12     2039.34    225.40 o 
  10   3  13     1130.42     1384.60    230.77 o 
  11   3  13       42.30       10.73    220.03 o 
  12   3  13     1232.08     1373.87    241.50 o 
  13   3  13    13231.82    14522.22    923.07 o 
  14   3  13      334.16      558.13    241.50 o 
  15   3  13    30294.92    27928.18   1572.44 o 
  16   3  13        0.96     -246.87    246.87 o 
  17   3  13    17847.49    17033.83    982.10 o 
  18   3  13      189.02      279.07    279.07 o 
  19   3  13     1915.15     1958.84    322.00 o 
  20   3  13      299.40       80.50    284.43 o 
  21   3  13      430.33      413.23    300.53 o 
  22   3  13      392.20      536.67    316.63 o 
  23   3  13      180.58      187.83    284.43 o 
  24   3  13      378.98      150.27    375.67 o 
  -8   4  13     2450.98     -520.57    520.57 o 
  -7   4  13      248.60      193.20    214.67 o 
  -6   4  13    41760.45    36106.99   1808.57 o 
  -5   4  13     2108.29     1593.90    198.57 o 
  -4   4  13    70908.89    68843.72   3515.17 o 
  -3   4  13      950.86     1132.37    187.83 o 
  -2   4  13    35534.06    32581.09   1293.37 o 
  -1   4  13      588.64      584.97    150.27 o 
   0   4  13     1685.17     2296.94    171.73 o 
   1   4  13      774.76      890.87    134.17 o 
   2   4  13     6363.99     6906.91    311.27 o 
   3   4  13     1124.25     1497.30    177.10 o 
   4   4  13    33003.72    36337.76   1175.30 o 
   5   4  13     1047.22     1127.00    182.47 o 
   6   4  13    35990.26    38715.20   1309.47 o 
   7   4  13       38.69      203.93    171.73 o 
   8   4  13    12587.68    12348.72    488.37 o 
   9   4  13      437.56      547.40    187.83 o 
  10   4  13      576.08      644.00    225.40 o 
  11   4  13      586.93      595.70    220.03 o 
  12   4  13      985.87     1271.90    182.47 o 
  13   4  13      684.82     1127.00    187.83 o 
  14   4  13      538.67      391.77    214.67 o 
  15   4  13     3232.80     4073.31    364.93 o 
  16   4  13     1121.52     1143.10    262.97 o 
  17   4  13     2567.59     3042.91    348.83 o 
  18   4  13     7365.61     7400.65    547.40 o 
  19   4  13      122.09      118.07    273.70 o 
  20   4  13     8573.63     9042.85    574.23 o 
  21   4  13      783.61      864.03    300.53 o 
  22   4  13     6585.97     5785.28    445.43 o 
  23   4  13     1335.58     1728.07    316.63 o 
  24   4  13     3576.19     3279.04    466.90 o 
 -13   5  13     3704.28     -316.63    375.67 o 
 -12   5  13     6168.19     3965.97    574.23 o 
 -11   5  13    14344.98    11060.72    864.03 o 
 -10   5  13     3645.11     3407.84    295.17 o 
  -9   5  13    76166.14    76888.36   3021.44 o 
  -8   5  13      266.52     -161.00    161.00 o 
  -7   5  13    64663.42    69922.42   2742.37 o 
  -6   5  13     2127.94     2441.84    214.67 o 
  -5   5  13     9080.62    11125.12    504.47 o 
  -4   5  13     1922.12     1513.40    209.30 o 
  -3   5  13    11354.01    12831.72    584.97 o 
  -2   5  13      264.39      284.43    177.10 o 
  -1   5  13    16470.03    16733.29    697.67 o 
   0   5  13     5715.91     5849.68    300.53 o 
   1   5  13      483.80      504.47    187.83 o 
   2   5  13    10318.70    11221.72    483.00 o 
   3   5  13     8017.91     8264.68    354.20 o 
   4   5  13     7907.78     8044.65    348.83 o 
   5   5  13     3635.59     3660.07    230.77 o 
   6   5  13     2034.98     2093.00    198.57 o 
   7   5  13     3118.69     3595.67    230.77 o 
   8   5  13       66.92      -53.67    171.73 o 
   9   5  13    18733.90    20071.37    740.60 o 
  10   5  13      275.41     -134.17    193.20 o 
  11   5  13    17229.96    18928.27    805.00 o 
  12   5  13       69.17      499.10    246.87 o 
  13   5  13     1706.45     1835.40    214.67 o 
  14   5  13        5.55     -123.43    203.93 o 
  15   5  13      182.60      236.13    236.13 o 
  16   5  13       58.40       64.40    246.87 o 
  17   5  13       57.44     -107.33    236.13 o 
  18   5  13      269.44      252.23    370.30 o 
  19   5  13     4137.41     3660.07    483.00 o 
  20   5  13      396.02      826.47    397.13 o 
  21   5  13     8010.59     8017.81    708.40 o 
  22   5  13      712.22     1486.57    429.33 o 
  23   5  13     6451.08     5414.98    584.97 o 
 -18   6  13      364.48     -542.03    542.03 o 
 -17   6  13       73.73      391.77    305.90 o 
 -16   6  13    15205.80    14956.93   1164.57 o 
 -15   6  13       13.58      241.50    284.43 o 
 -14   6  13    47278.99    52759.79   2898.00 o 
 -13   6  13     1524.46     1051.87    257.60 o 
 -12   6  13    62947.24    65221.21   3021.44 o 
 -11   6  13     5062.98     4931.98    322.00 o 
 -10   6  13    40143.14    42326.97   1679.77 o 
  -9   6  13     4168.86     4202.11    262.97 o 
  -8   6  13     2507.18     2833.60    220.03 o 
  -7   6  13     3469.51     3998.17    257.60 o 
  -6   6  13     8869.89     9574.15    445.43 o 
  -5   6  13     1066.11      821.10    155.63 o 
  -4   6  13    25861.26    24595.47    923.07 o 
  -3   6  13     1634.30     1416.80    166.37 o 
  -2   6  13    10590.97    12193.09    515.20 o 
  -1   6  13     1288.26     1669.04    187.83 o 
   0   6  13       66.22      118.07    161.00 o 
   1   6  13      717.20      547.40    166.37 o 
   2   6  13    12571.74    12150.15    509.83 o 
   3   6  13        4.80      -91.23    161.00 o 
   4   6  13    24931.34    24718.91   1100.17 o 
   5   6  13        7.99     -182.47    182.47 o 
   6   6  13    13643.13    13776.26    558.13 o 
   7   6  13      979.95     1164.57    220.03 o 
   8   6  13      119.20     -101.97    214.67 o 
   9   6  13     3117.26     3665.44    279.07 o 
  10   6  13    14167.19    13760.16    601.07 o 
  11   6  13     4206.17     5152.01    418.60 o 
  12   6  13    32878.66    31700.95   1615.37 o 
  13   6  13     1598.71     1663.67    262.97 o 
  14   6  13    20299.02    20269.94    869.40 o 
  15   6  13        9.70     -348.83    348.83 o 
  16   6  13     5415.28     6321.94    595.70 o 
  17   6  13      247.51      295.17    364.93 o 
  18   6  13      327.55      633.27    375.67 o 
  19   6  13        4.00       53.67    375.67 o 
  20   6  13       48.44       -5.37    375.67 o 
  21   6  13      430.67      853.30    402.50 o 
  22   6  13       10.20      461.53    402.50 o 
  23   6  13     1303.64     1690.50    440.07 o 
 -21   7  13      210.97     -584.97    584.97 o 
 -20   7  13     2983.26     1132.37    407.87 o 
 -19   7  13        5.03      161.00    364.93 o 
 -18   7  13     8382.36     8184.18    665.47 o 
 -17   7  13     6212.20     7862.18    574.23 o 
 -16   7  13     7287.78     8549.11    584.97 o 
 -15   7  13    20268.07    22738.61   1143.10 o 
 -14   7  13      872.28      386.40    246.87 o 
 -13   7  13    12175.67    14039.22    633.27 o 
 -12   7  13      338.37      161.00    220.03 o 
 -11   7  13       19.94     -214.67    214.67 o 
 -10   7  13      376.27      295.17    209.30 o 
  -9   7  13     8092.30     9617.08    483.00 o 
  -8   7  13     1775.24     1760.27    230.77 o 
  -7   7  13     2068.36     2447.20    241.50 o 
  -6   7  13     9867.46    10862.15    493.73 o 
  -5   7  13     7187.18     7395.28    359.57 o 
  -4   7  13    12326.37    13749.42    611.80 o 
  -3   7  13    43862.46    42761.67   1942.74 o 
  -2   7  13     3100.63     2989.24    289.80 o 
  -1   7  13    29821.98    29468.41   1357.77 o 
   0   7  13      226.74      112.70    193.20 o 
   1   7  13      186.71      139.53    193.20 o 
   2   7  13     2135.56     2715.54    252.23 o 
   3   7  13    29484.68    29028.35   1336.30 o 
   4   7  13      487.11     1019.67    214.67 o 
   5   7  13    27336.41    25958.61   1234.34 o 
   6   7  13      135.91      236.13    300.53 o 
   7   7  13     1971.46     1491.94    295.17 o 
   8   7  13     1593.81     2355.97    246.87 o 
   9   7  13     2993.97     2806.77    268.33 o 
  10   7  13     2068.64     1910.54    252.23 o 
  11   7  13     2494.61     2372.07    311.27 o 
  12   7  13     1550.45     1792.47    273.70 o 
  13   7  13       19.37       69.77    252.23 o 
  14   7  13     1250.75     1679.77    289.80 o 
  15   7  13     2500.94     2667.24    445.43 o 
  16   7  13      622.46      547.40    381.03 o 
  17   7  13     4235.82     4169.91    504.47 o 
  18   7  13      178.41      262.97    386.40 o 
  19   7  13     2222.08     2211.07    450.80 o 
  20   7  13       55.51     -381.03    381.03 o 
  21   7  13      274.83      225.40    402.50 o 
  22   7  13        5.42      831.83    407.87 o 
 -22   8  13     5272.72     4690.48   1046.50 o 
 -21   8  13     1530.03     2221.80    676.20 o 
 -20   8  13     9580.01    10379.15    805.00 o 
 -19   8  13     4314.82     5243.24    552.77 o 
 -18   8  13     5837.62     7379.18    633.27 o 
 -17   8  13     6516.87     6327.31    434.70 o 
 -16   8  13      223.14      -16.10    268.33 o 
 -15   8  13     4765.50     4615.34    343.47 o 
 -14   8  13     3387.99     3563.47    305.90 o 
 -13   8  13     1487.69     1400.70    252.23 o 
 -12   8  13    10315.96    11726.19    568.87 o 
 -11   8  13      184.18      214.67    220.03 o 
 -10   8  13     2786.37     3252.21    279.07 o 
  -9   8  13       47.73      -59.03    214.67 o 
  -8   8  13     2499.97     2597.47    279.07 o 
  -7   8  13      363.07      434.70    220.03 o 
  -6   8  13    14654.74    15380.89    713.77 o 
  -5   8  13     1129.49     1271.90    230.77 o 
  -4   8  13    23103.18    24262.74   1132.37 o 
  -3   8  13      301.02      493.73    214.67 o 
  -2   8  13    17462.13    15922.93    794.27 o 
  -1   8  13       10.84      144.90    203.93 o 
   0   8  13     2131.44     1384.60    241.50 o 
   1   8  13      791.53     1051.87    246.87 o 
   2   8  13     4362.56     5146.64    359.57 o 
   3   8  13     3853.77     3794.24    300.53 o 
   4   8  13    14389.54    14897.89    751.33 o 
   5   8  13     2978.26     3450.77    279.07 o 
   6   8  13    11429.78    11291.49    579.60 o 
   7   8  13      445.15      584.97    311.27 o 
   8   8  13     1991.76     2377.44    322.00 o 
   9   8  13      265.59      418.60    311.27 o 
  10   8  13      688.99      831.83    279.07 o 
  11   8  13     1262.18     1572.44    262.97 o 
  12   8  13     3249.17     4948.07    375.67 o 
  13   8  13      178.25      418.60    279.07 o 
  14   8  13     3337.55     3869.37    348.83 o 
  15   8  13      957.47      928.43    322.00 o 
  16   8  13      201.76       48.30    386.40 o 
  17   8  13     1661.95     2543.80    456.17 o 
  18   8  13     1704.12     1261.17    418.60 o 
  19   8  13     1722.98     2076.90    445.43 o 
  20   8  13     3851.67     2876.54    456.17 o 
  21   8  13      493.13     1196.77    719.13 o 
 -23   9  13     1202.63     1932.00   1180.67 o 
 -22   9  13     3983.89     3976.71    837.20 o 
 -21   9  13        0.21     -584.97    584.97 o 
 -20   9  13      199.79      418.60    397.13 o 
 -19   9  13        5.56     -101.97    316.63 o 
 -18   9  13      461.23      -42.93    316.63 o 
 -17   9  13      866.20     1094.80    348.83 o 
 -16   9  13      125.50      327.37    257.60 o 
 -15   9  13      679.04      525.93    252.23 o 
 -14   9  13     2061.49     2441.84    279.07 o 
 -13   9  13      254.65      644.00    284.43 o 
 -12   9  13     8774.46     9719.05    547.40 o 
 -11   9  13     9929.46    10711.88    568.87 o 
 -10   9  13     7692.04     8211.01    472.27 o 
  -9   9  13    26600.95    30176.82   1427.54 o 
  -8   9  13      309.70      214.67    209.30 o 
  -7   9  13     3357.57     3703.01    311.27 o 
  -6   9  13     2828.85     2629.67    273.70 o 
  -5   9  13    15294.75    15423.83    772.80 o 
  -4   9  13     3721.69     3740.57    305.90 o 
  -3   9  13    48939.27    48198.11   2173.50 o 
  -2   9  13      947.54     1491.94    236.13 o 
  -1   9  13    19781.86    19878.17    966.00 o 
   0   9  13      562.92      295.17    220.03 o 
   1   9  13     2116.68     2296.94    257.60 o 
   2   9  13     2570.19     3209.27    289.80 o 
   3   9  13    35329.66    32355.69   1406.07 o 
   4   9  13      696.18     1100.17    230.77 o 
   5   9  13    28286.31    29039.08   1186.04 o 
   6   9  13      146.42      155.63    203.93 o 
   7   9  13     2069.54     1556.34    246.87 o 
   8   9  13      279.60      735.23    305.90 o 
   9   9  13     4684.43     5060.78    418.60 o 
  10   9  13       82.10      171.73    295.17 o 
  11   9  13    10641.05     9289.72    644.00 o 
  12   9  13       12.06      338.10    402.50 o 
  13   9  13     2457.24     2479.40    483.00 o 
  14   9  13       58.09      187.83    359.57 o 
  15   9  13      453.85     -338.10    461.53 o 
  16   9  13        1.76      472.27    703.03 o 
  17   9  13     1060.09      450.80    697.67 o 
  18   9  13       13.78     -407.87    670.83 o 
  19   9  13      126.88      568.87    692.30 o 
 -21  10  13      755.47     3456.14   1239.70 o 
 -20  10  13     2923.11     3923.04    477.63 o 
 -19  10  13      125.75      370.30    407.87 o 
 -18  10  13     3193.19     3343.44    499.10 o 
 -17  10  13        5.18     -381.03    381.03 o 
 -16  10  13      449.47      890.87    327.37 o 
 -15  10  13       35.48      128.80    279.07 o 
 -14  10  13      410.48      300.53    279.07 o 
 -13  10  13      937.50      735.23    279.07 o 
 -12  10  13      572.21      574.23    273.70 o 
 -11  10  13     1682.50     1352.40    289.80 o 
 -10  10  13      742.41      670.83    284.43 o 
  -9  10  13      702.72      348.83    236.13 o 
  -8  10  13      511.27      252.23    225.40 o 
  -7  10  13       14.49      -21.47    214.67 o 
  -6  10  13     2237.26     2436.47    273.70 o 
  -5  10  13       44.45      203.93    220.03 o 
  -4  10  13     5587.52     5382.78    375.67 o 
  -3  10  13        6.26      134.17    214.67 o 
  -2  10  13     3558.42     3482.97    295.17 o 
  -1  10  13       18.90      418.60    230.77 o 
   0  10  13      304.42      220.03    225.40 o 
   1  10  13      167.02      230.77    225.40 o 
   2  10  13     2875.36     3005.34    284.43 o 
   3  10  13     1802.06     2114.47    268.33 o 
   4  10  13     7299.93     7781.68    440.07 o 
   5  10  13     4679.84     4942.71    343.47 o 
   6  10  13     4302.89     5050.04    348.83 o 
   7  10  13     1423.77     1953.47    332.73 o 
   8  10  13      744.65      295.17    316.63 o 
   9  10  13      204.53      252.23    316.63 o 
  10  10  13      259.18      617.17    322.00 o 
  11  10  13     1583.28     2189.60    423.97 o 
  12  10  13     1772.34     2425.74    477.63 o 
  13  10  13     1090.58     2060.80    450.80 o 
  14  10  13      351.02     1776.37    697.67 o 
  15  10  13      145.80     1615.37    633.27 o 
 -20  11  13     2269.22     1792.47    483.00 o 
 -19  11  13     1184.71     1679.77    472.27 o 
 -18  11  13     6552.44     6740.54    606.43 o 
 -17  11  13      700.64     1593.90    423.97 o 
 -16  11  13     4227.31     3821.07    483.00 o 
 -15  11  13      421.89      241.50    284.43 o 
 -14  11  13       15.96      558.13    284.43 o 
 -13  11  13     5241.84     6085.81    445.43 o 
 -12  11  13     4417.08     4738.77    391.77 o 
 -11  11  13    20455.69    19497.13    966.00 o 
 -10  11  13     5748.44     6042.88    397.13 o 
  -9  11  13    14813.23    15300.39    745.97 o 
  -8  11  13     1386.97     1411.44    252.23 o 
  -7  11  13      888.02     1046.50    246.87 o 
  -6  11  13      267.73      402.50    225.40 o 
  -5  11  13     8025.31     8570.58    456.17 o 
  -4  11  13     1311.58     1593.90    246.87 o 
  -3  11  13    31055.31    31234.05   1293.37 o 
  -2  11  13       24.89     -220.03    220.03 o 
  -1  11  13    12771.75    12837.09    649.37 o 
   0  11  13     1161.08     1604.64    257.60 o 
   1  11  13      776.50      289.80    230.77 o 
   2  11  13     3551.09     3209.27    289.80 o 
   3  11  13    16479.39    17924.70    788.90 o 
   4  11  13     2189.88     2264.74    273.70 o 
   5  11  13    18272.58    17264.60    853.30 o 
   6  11  13      336.07      198.57    295.17 o 
   7  11  13      894.98     1148.47    327.37 o 
   8  11  13       25.00      209.30    305.90 o 
   9  11  13     6019.31     5688.68    520.57 o 
  10  11  13      264.60      440.07    370.30 o 
  11  11  13    11805.53    12874.66   1008.93 o 
  12  11  13     1069.33     2211.07    660.10 o 
  13  11  13     5518.44     6155.58   1561.70 o 
 -19  12  13      303.77      847.93    418.60 o 
 -18  12  13     1490.24     2999.97    466.90 o 
 -17  12  13      183.78       10.73    386.40 o 
 -16  12  13      736.78      617.17    391.77 o 
 -15  12  13       58.19     -187.83    343.47 o 
 -14  12  13      722.45      155.63    284.43 o 
 -13  12  13      767.00     1057.24    289.80 o 
 -12  12  13     1834.48     1588.54    295.17 o 
 -11  12  13      841.69     1078.70    316.63 o 
 -10  12  13     2210.75     1958.84    257.60 o 
  -9  12  13      202.80     -214.67    214.67 o 
  -8  12  13      948.74     1003.57    230.77 o 
  -7  12  13       96.88      300.53    220.03 o 
  -6  12  13     1320.31     1524.14    246.87 o 
  -5  12  13      417.90      504.47    230.77 o 
  -4  12  13      354.76      171.73    230.77 o 
  -3  12  13     2655.71     3321.97    305.90 o 
  -2  12  13       28.03      354.20    230.77 o 
  -1  12  13     4088.59     4491.91    327.37 o 
   0  12  13        9.23       26.83    230.77 o 
   1  12  13     2667.89     2951.67    289.80 o 
   2  12  13        2.46       21.47    241.50 o 
   3  12  13      347.37      343.47    252.23 o 
   4  12  13        0.31       96.60    300.53 o 
   5  12  13       49.57      187.83    311.27 o 
   6  12  13        9.26      262.97    305.90 o 
   7  12  13       44.47     -322.00    338.10 o 
   8  12  13      701.25      354.20    354.20 o 
   9  12  13      274.01      493.73    499.10 o 
  10  12  13     2025.47     2012.50   1105.54 o 
 -19  13  13     2024.53     2742.37    493.73 o 
 -18  13  13     4191.62     4159.17    531.30 o 
 -17  13  13     2593.74     3085.84    477.63 o 
 -16  13  13     2976.87     3601.04    493.73 o 
 -15  13  13     1336.31     1797.84    483.00 o 
 -14  13  13      150.63      -91.23    311.27 o 
 -13  13  13        1.43      -37.57    316.63 o 
 -12  13  13     1368.65     1288.00    338.10 o 
 -11  13  13     1430.58     1298.74    332.73 o 
 -10  13  13     1696.70     1797.84    252.23 o 
  -9  13  13     1265.58      987.47    246.87 o 
  -8  13  13       35.56      155.63    225.40 o 
  -7  13  13     1024.56      665.47    241.50 o 
  -6  13  13     3593.89     3364.91    305.90 o 
  -5  13  13    16358.29    17237.76    772.80 o 
  -4  13  13     6070.29     6348.78    397.13 o 
  -3  13  13    22035.38    23049.87   1143.10 o 
  -2  13  13     2367.64     3209.27    305.90 o 
  -1  13  13     5168.82     5076.88    370.30 o 
   0  13  13      270.00      354.20    252.23 o 
   1  13  13     1666.76     1647.57    279.07 o 
   2  13  13      140.06     -225.40    295.17 o 
   3  13  13    16052.27    18472.10    923.07 o 
   4  13  13     1592.05     1304.10    370.30 o 
   5  13  13    14715.54    14677.86   1025.04 o 
   6  13  13     2833.45      896.23    434.70 o 
 -16  14  13     4084.48     3531.27    552.77 o 
 -15  14  13      103.01     -322.00    461.53 o 
 -14  14  13     6011.28     7915.85    729.87 o 
 -13  14  13       19.16     -182.47    445.43 o 
 -12  14  13     5056.49     6332.68    670.83 o 
 -11  14  13      200.29     -209.30    445.43 o 
 -10  14  13     2340.24     1910.54    466.90 o 
  -9  14  13     1658.68     2248.64    284.43 o 
  -8  14  13      280.94      225.40    252.23 o 
  -7  14  13     3565.32     3842.54    343.47 o 
  -6  14  13       68.35       64.40    246.87 o 
  -5  14  13     2598.69     2613.57    305.90 o 
  -4  14  13      287.59      343.47    257.60 o 
  -3  14  13      412.10      488.37    252.23 o 
  -2  14  13      139.50      284.43    289.80 o 
  -1  14  13       26.87      -64.40    295.17 o 
   0  14  13       85.87      450.80    456.17 o 
   1  14  13        2.73     -209.30    536.67 o 
   2  14  13      643.86     -525.93    525.93 o 
 -13  15  13     1921.69     2339.87    686.93 o 
 -12  15  13     3133.69     3654.71    729.87 o 
 -11  15  13     4702.50     5259.34    783.53 o 
 -10  15  13     3533.10     2983.87    676.20 o 
  -9  15  13     4993.56     5001.74    590.33 o 
  -8  15  13      947.38      976.73    440.07 o 
  -7  15  13      724.45     1674.40    617.17 o 
  -6  15  13        1.59      262.97    595.70 o 
  14   0  14    17287.92     6225.34   1035.77 o 
  16   0  14    12069.48    14425.62   1389.97 o 
  18   0  14      628.13      638.63    423.97 o 
  20   0  14     4244.00     4105.51    423.97 o 
  22   0  14     7879.10     6037.51    515.20 o 
  24   0  14     2976.30     2946.31    542.03 o 
   9   1  14     2335.36      241.50    423.97 o 
  10   1  14     3168.64     3633.24    407.87 o 
  11   1  14       49.07      -42.93    359.57 o 
  12   1  14       18.17     -316.63    316.63 o 
  13   1  14      658.19      161.00    386.40 o 
  14   1  14     3649.23     4207.47    552.77 o 
  15   1  14     1942.01     2135.94    456.17 o 
  16   1  14     4021.81     5141.28    574.23 o 
  17   1  14      958.95      767.43    295.17 o 
  18   1  14      601.49      547.40    289.80 o 
  19   1  14      556.47      257.60    268.33 o 
  20   1  14      881.36     1320.20    316.63 o 
  21   1  14      792.96      187.83    268.33 o 
  22   1  14     2885.78     3155.61    348.83 o 
  23   1  14      543.47      381.03    246.87 o 
   4   2  14       69.58      -26.83    386.40 o 
   5   2  14        6.06     -166.37    236.13 o 
   6   2  14    25981.01    27209.04   1384.60 o 
   7   2  14        0.66       91.23    268.33 o 
   8   2  14    45554.23    42702.64   2361.34 o 
   9   2  14       20.11      359.57    322.00 o 
  10   2  14    14316.04    16255.66    794.27 o 
  11   2  14      180.02      128.80    257.60 o 
  12   2  14      761.49      772.80    332.73 o 
  13   2  14      269.56       37.57    381.03 o 
  14   2  14    19028.18    19717.17   1373.87 o 
  15   2  14     1118.35      794.27    423.97 o 
  16   2  14    14458.42    14060.69    869.40 o 
  17   2  14      602.33      434.70    284.43 o 
  18   2  14     1228.90     1679.77    322.00 o 
  19   2  14      129.04       64.40    273.70 o 
  20   2  14     1059.80      971.37    316.63 o 
  21   2  14       37.35      -69.77    295.17 o 
  22   2  14     1822.95     1808.57    332.73 o 
  23   2  14        0.09      161.00    450.80 o 
   0   3  14     2745.93      450.80    579.60 o 
   1   3  14     7875.07     6842.51    397.13 o 
   2   3  14     3330.40     2769.20    236.13 o 
   3   3  14      178.73      209.30    144.90 o 
   4   3  14     1907.43     1813.94    246.87 o 
   5   3  14     6284.04     6295.11    375.67 o 
   6   3  14      485.93      531.30    230.77 o 
   7   3  14     5073.10     4491.91    327.37 o 
   8   3  14     3640.36     2924.84    262.97 o 
   9   3  14     1287.34      998.20    220.03 o 
  10   3  14     1811.80     1835.40    246.87 o 
  11   3  14      393.62      493.73    246.87 o 
  12   3  14       44.88       10.73    262.97 o 
  13   3  14     2339.35     2806.77    402.50 o 
  14   3  14     4262.13     4964.18    413.23 o 
  15   3  14     1492.08     1631.47    289.80 o 
  16   3  14     5841.39     6676.15    509.83 o 
  17   3  14      136.59      472.27    268.33 o 
  18   3  14     1188.64     1529.50    300.53 o 
  19   3  14      520.42      445.43    279.07 o 
  20   3  14      167.24      794.27    327.37 o 
  21   3  14     1254.35     1143.10    316.63 o 
  22   3  14      889.21     1406.07    327.37 o 
  23   3  14      984.14      338.10    381.03 o 
  -5   4  14      211.12      198.57    230.77 o 
  -4   4  14     7053.96     2753.10    311.27 o 
  -3   4  14       27.17     -161.00    161.00 o 
  -2   4  14      746.06      644.00    182.47 o 
  -1   4  14     1057.43     1685.14    220.03 o 
   0   4  14     8749.45     9568.78    434.70 o 
   1   4  14     1395.99     1883.70    177.10 o 
   2   4  14    20350.68    21724.30    858.67 o 
   3   4  14     1676.37     2135.94    225.40 o 
   4   4  14     4735.65     5495.48    311.27 o 
   5   4  14      830.07      767.43    198.57 o 
   6   4  14     3417.57     3982.07    246.87 o 
   7   4  14      341.07      262.97    187.83 o 
   8   4  14    20190.38    19803.03    719.13 o 
   9   4  14      304.49      182.47    182.47 o 
  10   4  14    10254.79    10829.95    520.57 o 
  11   4  14       86.90      187.83    230.77 o 
  12   4  14      481.54      413.23    241.50 o 
  13   4  14       70.77      311.27    203.93 o 
  14   4  14    11163.93    10862.15    638.63 o 
  15   4  14      198.51      348.83    230.77 o 
  16   4  14     7379.43     7422.11    536.67 o 
  17   4  14       75.36     -241.50    241.50 o 
  18   4  14       39.25       42.93    262.97 o 
  19   4  14       31.28      166.37    273.70 o 
  20   4  14     2971.94     2962.41    343.47 o 
  21   4  14      319.14       48.30    268.33 o 
  22   4  14     2911.63     2618.94    332.73 o 
  23   4  14      933.95     1202.14    402.50 o 
 -10   5  14     2938.08     -187.83    354.20 o 
  -9   5  14    12944.85     7228.91    692.30 o 
  -8   5  14     3542.35     3547.37    348.83 o 
  -7   5  14      110.74      -32.20    177.10 o 
  -6   5  14     2501.41     3144.87    252.23 o 
  -5   5  14    24664.83    25518.54   1143.10 o 
  -4   5  14     3070.04     2951.67    289.80 o 
  -3   5  14    45430.55    49888.62   2152.04 o 
  -2   5  14      940.66      692.30    177.10 o 
  -1   5  14    26145.07    27734.98   1062.60 o 
   0   5  14        7.70       75.13    155.63 o 
   1   5  14     5529.05     6064.34    354.20 o 
   2   5  14     1007.16     1143.10    220.03 o 
   3   5  14     4039.93     3740.57    262.97 o 
   4   5  14      887.66     1062.60    209.30 o 
   5   5  14    18719.46    19663.50    756.70 o 
   6   5  14        2.12     -187.83    187.83 o 
   7   5  14    14041.33    15858.53    606.43 o 
   8   5  14     1989.96     2221.80    225.40 o 
   9   5  14      859.03     1148.47    209.30 o 
  10   5  14     2377.94     2624.30    273.70 o 
  11   5  14     3599.13     3697.64    305.90 o 
  12   5  14      162.97       85.87    241.50 o 
  13   5  14     7310.98     7218.18    445.43 o 
  14   5  14      824.95      670.83    225.40 o 
  15   5  14     3266.96     3461.51    343.47 o 
  16   5  14     1531.61     1980.30    295.17 o 
  17   5  14      226.63      171.73    230.77 o 
  18   5  14       69.72      -64.40    364.93 o 
  19   5  14       74.78     -386.40    386.40 o 
  20   5  14      406.22      493.73    375.67 o 
  21   5  14      444.16     1228.97    391.77 o 
  22   5  14     1036.08     1685.14    413.23 o 
 -14   6  14      269.55     -252.23    418.60 o 
 -13   6  14       22.00     -241.50    241.50 o 
 -12   6  14    11665.10    12681.46    686.93 o 
 -11   6  14       81.50       -5.37    166.37 o 
 -10   6  14    51535.47    56655.99   2393.54 o 
  -9   6  14     1001.33      944.53    182.47 o 
  -8   6  14    31052.66    33831.52   1293.37 o 
  -7   6  14     4414.36     4454.34    273.70 o 
  -6   6  14     2114.49     2157.40    209.30 o 
  -5   6  14     6910.60     6912.28    348.83 o 
  -4   6  14     5748.35     7309.41    338.10 o 
  -3   6  14     1389.93     1481.20    177.10 o 
  -2   6  14     6526.69     6912.28    343.47 o 
  -1   6  14      176.08      -21.47    193.20 o 
   0   6  14     3079.83     2881.91    257.60 o 
   1   6  14     1063.05     1164.57    209.30 o 
   2   6  14    29731.00    28915.65   1207.50 o 
   3   6  14      795.45     1046.50    225.40 o 
   4   6  14    17442.52    18332.56    912.33 o 
   5   6  14      355.69      520.57    220.03 o 
   6   6  14      314.08      729.87    214.67 o 
   7   6  14      483.92      316.63    193.20 o 
   8   6  14     5205.22     5044.68    289.80 o 
   9   6  14      608.29      686.93    214.67 o 
  10   6  14     3251.59     3021.44    311.27 o 
  11   6  14      102.12      386.40    257.60 o 
  12   6  14      155.55      348.83    262.97 o 
  13   6  14        0.76     -225.40    246.87 o 
  14   6  14     2092.60     2704.80    316.63 o 
  15   6  14      377.93      762.07    348.83 o 
  16   6  14     1206.01      853.30    391.77 o 
  17   6  14      361.96      456.17    381.03 o 
  18   6  14       35.19     -193.20    407.87 o 
  19   6  14      214.36      724.50    391.77 o 
  20   6  14     1276.50     1352.40    423.97 o 
  21   6  14       24.98     -118.07    397.13 o 
 -18   7  14     2713.52      -32.20    311.27 o 
 -17   7  14       30.41      472.27    381.03 o 
 -16   7  14     4465.20     4883.67    445.43 o 
 -15   7  14     8831.66    10534.79    735.23 o 
 -14   7  14     2555.66     2463.30    322.00 o 
 -13   7  14    38514.24    41473.67   2109.10 o 
 -12   7  14      269.83      193.20    225.40 o 
 -11   7  14    74138.00    78058.29   3321.97 o 
 -10   7  14      176.94      456.17    214.67 o 
  -9   7  14    47876.67    49786.65   2135.94 o 
  -8   7  14       15.33      311.27    209.30 o 
  -7   7  14    10045.16    11473.95    547.40 o 
  -6   7  14       10.28      -48.30    203.93 o 
  -5   7  14      160.72      354.20    187.83 o 
  -4   7  14      348.51      461.53    209.30 o 
  -3   7  14     7975.43     8855.01    407.87 o 
  -2   7  14     1080.36     1352.40    193.20 o 
  -1   7  14     4488.55     5119.81    348.83 o 
   0   7  14      200.06      171.73    209.30 o 
   1   7  14     1475.60     1148.47    209.30 o 
   2   7  14      924.26      864.03    198.57 o 
   3   7  14    13465.55    15364.79    729.87 o 
   4   7  14     1417.55     1937.37    300.53 o 
   5   7  14    25726.31    28030.15   1363.14 o 
   6   7  14        3.59     -279.07    279.07 o 
   7   7  14    21758.67    22443.44   1127.00 o 
   8   7  14     2024.43     1550.97    305.90 o 
   9   7  14     3014.21     2962.40    327.37 o 
  10   7  14     2779.06     3649.34    305.90 o 
  11   7  14      733.84     1073.34    257.60 o 
  12   7  14     1713.39     2216.44    279.07 o 
  13   7  14     4386.47     4867.57    354.20 o 
  14   7  14       29.33     -268.33    268.33 o 
  15   7  14     4460.45     4159.17    536.67 o 
  16   7  14       68.56      -37.57    386.40 o 
  17   7  14      674.69      579.60    429.33 o 
  18   7  14       14.73     -193.20    391.77 o 
  19   7  14       25.99      155.63    391.77 o 
  20   7  14        2.42     -391.77    391.77 o 
  21   7  14      113.85      -37.57    397.13 o 
 -21   8  14       23.43      155.63    348.83 o 
 -20   8  14     4301.95     2624.30    493.73 o 
 -19   8  14      654.42      998.20    402.50 o 
 -18   8  14    23711.51    23806.57   1443.64 o 
 -17   8  14      192.65      466.90    214.67 o 
 -16   8  14    36508.95    40228.60   2093.00 o 
 -15   8  14      487.01      751.33    289.80 o 
 -14   8  14    14539.77    17302.16    799.63 o 
 -13   8  14     2494.68     2549.17    295.17 o 
 -12   8  14      139.60       26.83    225.40 o 
 -11   8  14     2472.29     2935.57    273.70 o 
 -10   8  14     4600.79     5313.01    359.57 o 
  -9   8  14        7.46       32.20    209.30 o 
  -8   8  14     1606.65     1540.24    257.60 o 
  -7   8  14     2469.96     2554.54    289.80 o 
  -6   8  14    17603.20    18311.10    847.93 o 
  -5   8  14     3112.66     3440.04    268.33 o 
  -4   8  14    68447.41    69149.62   2881.91 o 
  -3   8  14     1206.00     1330.94    225.40 o 
  -2   8  14    62314.70    70668.39   3466.87 o 
  -1   8  14        4.85      -32.20    214.67 o 
   0   8  14    12890.43    13287.89    735.23 o 
   1   8  14        6.88      246.87    214.67 o 
   2   8  14     1951.54     1851.50    252.23 o 
   3   8  14      182.99      670.83    225.40 o 
   4   8  14     9066.55     7980.25    504.47 o 
   5   8  14     1362.10      890.87    241.50 o 
   6   8  14      214.35      166.37    322.00 o 
   7   8  14     1035.71     1159.20    343.47 o 
   8   8  14     3203.24     3032.17    370.30 o 
   9   8  14      199.17       69.77    289.80 o 
  10   8  14     2603.29     2420.37    338.10 o 
  11   8  14        5.59      327.37    354.20 o 
  12   8  14      169.09     -230.77    375.67 o 
  13   8  14      136.79     -161.00    300.53 o 
  14   8  14      959.66      703.03    289.80 o 
  15   8  14     1311.08      901.60    413.23 o 
  16   8  14      573.36      504.47    450.80 o 
  17   8  14     1913.53     2753.10    466.90 o 
  18   8  14       15.43      -10.73    397.13 o 
  19   8  14      670.02      917.70    418.60 o 
  20   8  14       70.01      246.87    397.13 o 
 -23   9  14     2052.92     -225.40    735.23 o 
 -22   9  14      228.08     -520.57    692.30 o 
 -21   9  14    12164.37    14312.92   1234.34 o 
 -20   9  14      108.33     -139.53    418.60 o 
 -19   9  14    24410.08    30348.55   2050.07 o 
 -18   9  14     1011.26     1529.50    359.57 o 
 -17   9  14    20937.30    22845.94   1282.64 o 
 -16   9  14      580.12      595.70    305.90 o 
 -15   9  14     6243.88     7287.95    445.43 o 
 -14   9  14      100.53      -64.40    246.87 o 
 -13   9  14      474.69      649.37    279.07 o 
 -12   9  14       13.59       75.13    257.60 o 
 -11   9  14       70.02      -10.73    262.97 o 
 -10   9  14        6.48      182.47    262.97 o 
  -9   9  14      335.95      252.23    252.23 o 
  -8   9  14      248.78      440.07    252.23 o 
  -7   9  14     6463.99     7615.31    413.23 o 
  -6   9  14      287.26       75.13    214.67 o 
  -5   9  14    25421.39    26978.28   1180.67 o 
  -4   9  14        4.49      407.87    225.40 o 
  -3   9  14    38568.76    37577.46   1690.50 o 
  -2   9  14       93.68       -5.37    220.03 o 
  -1   9  14    30992.01    30793.98   1561.70 o 
   0   9  14      146.13      123.43    220.03 o 
   1   9  14     8208.92     8559.85    563.50 o 
   2   9  14     2587.09     3348.81    305.90 o 
   3   9  14      355.27       80.50    225.40 o 
   4   9  14     6488.56     6767.38    423.97 o 
   5   9  14     2258.05     3214.64    289.80 o 
   6   9  14     4869.10     4872.94    338.10 o 
   7   9  14      625.04     1320.20    316.63 o 
   8   9  14      605.89      289.80    305.90 o 
   9   9  14      152.36     -257.60    300.53 o 
  10   9  14        9.20        5.37    311.27 o 
  11   9  14     1916.75     2613.57    472.27 o 
  12   9  14       93.57      300.53    407.87 o 
  13   9  14     2677.74     3665.44    509.83 o 
  14   9  14      115.69      322.00    440.07 o 
  15   9  14      395.12     1320.20    525.93 o 
  17   9  14      118.84     -654.73    654.73 o 
  18   9  14      461.01     1320.20    708.40 o 
  19   9  14      920.31      703.03    703.03 o 
 -20  10  14      254.18       96.60    391.77 o 
 -19  10  14      792.94      134.17    413.23 o 
 -18  10  14     1105.68      933.80    423.97 o 
 -17  10  14      841.36      166.37    397.13 o 
 -16  10  14     2273.69     2618.94    343.47 o 
 -15  10  14      199.64      359.57    295.17 o 
 -14  10  14     1797.71      896.23    300.53 o 
 -13  10  14     3180.36     3005.34    332.73 o 
 -12  10  14    33037.64    33649.06   1631.47 o 
 -11  10  14     3669.61     3708.37    354.20 o 
 -10  10  14    66290.10    61185.47   2833.60 o 
  -9  10  14      826.45      343.47    289.80 o 
  -8  10  14    33131.10    35613.26   1577.80 o 
  -7  10  14        4.34      -16.10    220.03 o 
  -6  10  14      513.27      520.57    236.13 o 
  -5  10  14       25.21       16.10    225.40 o 
  -4  10  14    11796.83    11329.05    644.00 o 
  -3  10  14      691.28      949.90    246.87 o 
  -2  10  14    11403.17    10888.99    601.07 o 
  -1  10  14     1880.31     1518.77    252.23 o 
   0  10  14        2.56        5.37    225.40 o 
   1  10  14     1268.06     1373.87    257.60 o 
   2  10  14    12576.51    12955.16    644.00 o 
   3  10  14      438.62      606.43    225.40 o 
   4  10  14    21188.07    21869.20    939.17 o 
   5  10  14        9.44     -161.00    214.67 o 
   6  10  14     7730.69     7711.91    440.07 o 
   7  10  14       93.25      -37.57    203.93 o 
   8  10  14       12.72      171.73    209.30 o 
   9  10  14     1466.17     1593.90    343.47 o 
  10  10  14     1318.25      611.80    338.10 o 
  11  10  14     2557.71     3332.71    504.47 o 
  12  10  14      904.75      697.67    445.43 o 
  13  10  14     1308.41     1787.10    488.37 o 
 -20  11  14       22.36      499.10    418.60 o 
 -19  11  14       39.52     -139.53    407.87 o 
 -18  11  14        0.25     -402.50    402.50 o 
 -17  11  14      101.55      649.37    456.17 o 
 -16  11  14      142.30      917.70    418.60 o 
 -15  11  14     1704.89     2457.94    343.47 o 
 -14  11  14     1067.51     1465.10    311.27 o 
 -13  11  14     6505.19     6413.18    440.07 o 
 -12  11  14     1422.21     1266.54    300.53 o 
 -11  11  14     8372.91     9107.25    547.40 o 
 -10  11  14      347.81       10.73    284.43 o 
  -9  11  14     7585.17     7019.61    402.50 o 
  -8  11  14       27.92     -252.23    252.23 o 
  -7  11  14     3512.81     3075.11    300.53 o 
  -6  11  14      122.36       48.30    230.77 o 
  -5  11  14      520.59      568.87    241.50 o 
  -4  11  14     1702.02     1856.87    268.33 o 
  -3  11  14       72.94     -118.07    230.77 o 
  -2  11  14     4435.78     5715.51    359.57 o 
  -1  11  14      183.73      354.20    230.77 o 
   0  11  14     2970.04     3858.64    311.27 o 
   1  11  14      964.02     1110.90    241.50 o 
   2  11  14      246.97      300.53    236.13 o 
   3  11  14     4494.36     4502.64    338.10 o 
   4  11  14       88.38     -230.77    230.77 o 
   5  11  14     5374.67     5495.48    370.30 o 
   6  11  14      449.17      579.60    241.50 o 
   7  11  14     1429.82     1803.20    268.33 o 
   8  11  14       34.47     -220.03    220.03 o 
   9  11  14        5.29     -182.47    214.67 o 
  10  11  14     1133.79     1261.17    391.77 o 
  11  11  14      827.84     1593.90    402.50 o 
 -20  12  14     1346.46     1084.07    472.27 o 
 -19  12  14     4034.59     4550.94    531.30 o 
 -18  12  14     6685.06     7685.08    649.37 o 
 -17  12  14     4048.67     4706.57    520.57 o 
 -16  12  14     6788.62     7889.01    670.83 o 
 -15  12  14     1047.34      472.27    343.47 o 
 -14  12  14      404.76       75.13    295.17 o 
 -13  12  14       22.45     -268.33    268.33 o 
 -12  12  14     6768.44     6246.81    423.97 o 
 -11  12  14      178.29      236.13    273.70 o 
 -10  12  14    16662.23    16647.43    778.17 o 
  -9  12  14      180.96      150.27    225.40 o 
  -8  12  14     3979.27     4062.57    322.00 o 
  -7  12  14     1652.85     1400.70    246.87 o 
  -6  12  14     3509.55     3381.01    300.53 o 
  -5  12  14     1672.09     1604.64    257.60 o 
  -4  12  14    25952.85    26028.38   1100.17 o 
  -3  12  14      153.33      155.63    236.13 o 
  -2  12  14    25014.07    24874.54   1186.04 o 
  -1  12  14       37.44      198.57    241.50 o 
   0  12  14     2717.06     3010.71    295.17 o 
   1  12  14       36.61      407.87    252.23 o 
   2  12  14     1928.30     1556.34    273.70 o 
   3  12  14      593.74      477.63    252.23 o 
   4  12  14     6163.58     6128.74    418.60 o 
   5  12  14     2024.21     2710.17    305.90 o 
   6  12  14     3242.29     3096.57    332.73 o 
   7  12  14      979.86     1271.90    284.43 o 
   8  12  14      118.83      -26.83    273.70 o 
   9  12  14       27.47       96.60    370.30 o 
 -18  13  14     1125.86      826.47    429.33 o 
 -17  13  14        6.76      960.63    429.33 o 
 -16  13  14      299.11      332.73    397.13 o 
 -15  13  14        6.60     -402.50    402.50 o 
 -14  13  14        0.03     -375.67    375.67 o 
 -13  13  14       48.86      520.57    413.23 o 
 -12  13  14        0.54      -69.77    289.80 o 
 -11  13  14       56.94      300.53    295.17 o 
 -10  13  14      620.38      810.37    348.83 o 
  -9  13  14      486.63      756.70    246.87 o 
  -8  13  14     2159.75     2382.80    284.43 o 
  -7  13  14      385.28      370.30    246.87 o 
  -6  13  14     1497.86     1561.70    262.97 o 
  -5  13  14        2.13       91.23    241.50 o 
  -4  13  14       31.90       59.03    241.50 o 
  -3  13  14       34.61      423.97    246.87 o 
  -2  13  14      649.97     1250.44    268.33 o 
  -1  13  14       95.44      343.47    257.60 o 
   0  13  14      864.62      579.60    257.60 o 
   1  13  14      179.71      187.83    252.23 o 
   2  13  14       52.63      375.67    257.60 o 
   3  13  14       55.59     -262.97    262.97 o 
   4  13  14      758.79     1116.27    279.07 o 
   5  13  14        1.15      241.50    364.93 o 
   6  13  14     1454.89     2479.40    998.20 o 
 -15  14  14      203.75     -520.57    520.57 o 
 -14  14  14      399.16      660.10    638.63 o 
 -13  14  14     1428.27     1089.44    472.27 o 
 -12  14  14     2000.66     1754.90    483.00 o 
 -11  14  14     1524.30     1330.94    466.90 o 
 -10  14  14     5981.81     7384.55    681.57 o 
  -9  14  14      204.04      112.70    413.23 o 
  -8  14  14     1941.72     1427.54    434.70 o 
  -7  14  14       85.21      -37.57    413.23 o 
  -6  14  14     2277.44     2323.77    456.17 o 
  -5  14  14       46.40       10.73    397.13 o 
  -4  14  14    13182.91    14892.52   1019.67 o 
  -3  14  14      257.89     1014.30    407.87 o 
  -2  14  14     9848.23    10089.35    788.90 o 
  -1  14  14      934.57      660.10    407.87 o 
   0  14  14      629.15      246.87    381.03 o 
   1  14  14      148.12      187.83    574.23 o 
 -10  15  14       11.53     -563.50    595.70 o 
  -9  15  14     2855.20     2087.64    670.83 o 
  -8  15  14     1065.42      821.10    622.53 o 
  -7  15  14      644.91      450.80    611.80 o 
  -6  15  14     1415.67     1781.74    638.63 o 
  -5  15  14       31.99      622.53    601.07 o 
  -4  15  14      137.97      193.20    584.97 o 
  19   0  15       33.51     -692.30    692.30 o 
  21   0  15      868.67      445.43    348.83 o 
  12   1  15      108.70      144.90    638.63 o 
  13   1  15    12982.41     6992.78   1094.80 o 
  14   1  15       85.56     -525.93    638.63 o 
  15   1  15    14941.09    17382.66   1583.17 o 
  16   1  15      217.16      413.23    386.40 o 
  17   1  15     4135.77     4293.34    547.40 o 
  18   1  15       13.83      273.70    289.80 o 
  19   1  15        1.87     -123.43    311.27 o 
  20   1  15       18.84     -279.07    295.17 o 
  21   1  15      960.58     1084.07    316.63 o 
  22   1  15       19.69      144.90    440.07 o 
   7   2  15     4895.86      445.43    343.47 o 
   8   2  15    12763.63     9386.32    590.33 o 
   9   2  15     6646.41     7271.85    558.13 o 
  10   2  15     5372.45     6171.68    515.20 o 
  11   2  15      867.63      466.90    370.30 o 
  12   2  15     1945.70     1352.40    305.90 o 
  13   2  15      745.74      933.80    407.87 o 
  14   2  15       54.99     -343.47    402.50 o 
  15   2  15     3332.31     3209.27    515.20 o 
  16   2  15      211.45      -37.57    268.33 o 
  17   2  15     1050.68     1320.20    300.53 o 
  18   2  15        9.73      246.87    279.07 o 
  19   2  15       26.93      563.50    300.53 o 
  20   2  15        6.45     -284.43    284.43 o 
  21   2  15      551.79     1051.87    322.00 o 
  22   2  15       22.41     -354.20    434.70 o 
   2   3  15       85.75       85.87    644.00 o 
   3   3  15      106.38     -257.60    257.60 o 
   4   3  15       40.85      155.63    257.60 o 
   5   3  15    22999.00    23720.71   1228.97 o 
   6   3  15        7.84      -75.13    279.07 o 
   7   3  15    65909.30    65183.64   3101.94 o 
   8   3  15      402.45      364.93    295.17 o 
   9   3  15    47584.14    45294.74   2570.64 o 
  10   3  15      450.06      418.60    252.23 o 
  11   3  15     7856.65     8184.18    504.47 o 
  12   3  15        5.14      -42.93    332.73 o 
  13   3  15      474.35      842.57    359.57 o 
  14   3  15      318.99      456.17    402.50 o 
  15   3  15     3887.60     3230.74    348.83 o 
  16   3  15     1292.25     1722.70    305.90 o 
  17   3  15      366.95      193.20    268.33 o 
  18   3  15      770.83     1454.37    305.90 o 
  19   3  15     1088.68      708.40    295.17 o 
  20   3  15       73.48        0.00    284.43 o 
  21   3  15     1890.45     1663.67    343.47 o 
  22   3  15       23.13      563.50    445.43 o 
  -1   4  15       81.87      289.80    187.83 o 
   0   4  15    64217.50    72079.82   3252.21 o 
   1   4  15     2410.54     2398.90    225.40 o 
   2   4  15    33741.30    32591.82   1389.97 o 
   3   4  15     2130.09     2313.04    252.23 o 
   4   4  15     4260.77     5414.98    364.93 o 
   5   4  15       78.53       53.67    230.77 o 
   6   4  15       53.67        5.37    236.13 o 
   7   4  15      969.36     1717.34    268.33 o 
   8   4  15       44.94       21.47    203.93 o 
   9   4  15     2482.01     2957.04    284.43 o 
  10   4  15      329.94      676.20    257.60 o 
  11   4  15      133.57     -203.93    241.50 o 
  12   4  15     4095.50     4550.94    354.20 o 
  13   4  15      919.52     1561.70    246.87 o 
  14   4  15     5508.25     5350.58    434.70 o 
  15   4  15     2779.57     3772.77    359.57 o 
  16   4  15     3405.20     3617.14    354.20 o 
  17   4  15     1187.17     1277.27    284.43 o 
  18   4  15     1473.66     1164.57    322.00 o 
  19   4  15       10.64      295.17    273.70 o 
  20   4  15      418.65      590.33    284.43 o 
  21   4  15      244.19      241.50    262.97 o 
  -7   5  15     4983.50     -161.00    161.00 o 
  -6   5  15      426.39      472.27    241.50 o 
  -5   5  15        7.16      -69.77    182.47 o 
  -4   5  15        1.85      -85.87    187.83 o 
  -3   5  15     3369.37     3971.34    279.07 o 
  -2   5  15      314.40      311.27    187.83 o 
  -1   5  15    33837.57    31362.85   1304.10 o 
   0   5  15      177.01      477.63    166.37 o 
   1   5  15    71385.40    73909.86   3096.57 o 
   2   5  15       44.55     -225.40    225.40 o 
   3   5  15    41595.02    44280.44   1776.37 o 
   4   5  15        1.89     -171.73    214.67 o 
   5   5  15     3989.74     4422.14    295.17 o 
   6   5  15      241.96      144.90    214.67 o 
   7   5  15      966.53     1121.64    209.30 o 
   8   5  15     2177.71     2522.34    236.13 o 
   9   5  15      396.03      300.53    225.40 o 
  10   5  15     2282.29     3397.11    295.17 o 
  11   5  15     4214.81     4212.84    327.37 o 
  12   5  15      658.11      740.60    257.60 o 
  13   5  15    13885.12    14844.23    992.83 o 
  14   5  15       31.34      -32.20    407.87 o 
  15   5  15     8504.74     9219.95    617.17 o 
  16   5  15      352.26      853.30    445.43 o 
  17   5  15      519.43      939.17    466.90 o 
  18   5  15      362.00      386.40    370.30 o 
  19   5  15      615.65      788.90    381.03 o 
  20   5  15       14.37      370.30    375.67 o 
  21   5  15      725.58      665.47    386.40 o 
 -11   6  15      109.34     -112.70    230.77 o 
 -10   6  15    58419.47    47677.55   2704.80 o 
  -9   6  15       65.90      397.13    209.30 o 
  -8   6  15    45078.56    50285.75   2012.50 o 
  -7   6  15      851.01      890.87    203.93 o 
  -6   6  15    20495.30    19261.00    826.47 o 
  -5   6  15     2303.44     2651.14    246.87 o 
  -4   6  15      917.81     1234.34    209.30 o 
  -3   6  15     1756.48     1808.57    203.93 o 
  -2   6  15     1383.75     1958.84    241.50 o 
  -1   6  15      928.82     1003.57    225.40 o 
   0   6  15      319.43      225.40    214.67 o 
   1   6  15      333.22      236.13    214.67 o 
   2   6  15     4126.27     3627.87    289.80 o 
   3   6  15     1189.89      627.90    230.77 o 
   4   6  15    15724.09    18198.40    799.63 o 
   5   6  15      177.48       48.30    225.40 o 
   6   6  15    24485.28    27681.31   1245.07 o 
   7   6  15      925.85     1293.37    257.60 o 
   8   6  15    18603.85    20495.33    847.93 o 
   9   6  15     2274.67     2779.94    268.33 o 
  10   6  15     5285.60     5758.44    391.77 o 
  11   6  15      824.59      960.63    279.07 o 
  12   6  15      535.49      300.53    273.70 o 
  13   6  15        0.51      101.97    279.07 o 
  14   6  15       12.70      295.17    343.47 o 
  15   6  15       94.34       42.93    343.47 o 
  16   6  15      100.24       80.50    359.57 o 
  17   6  15        0.59     -118.07    364.93 o 
  18   6  15       54.03     -236.13    359.57 o 
  19   6  15      186.51       59.03    381.03 o 
  20   6  15        0.56     -381.03    381.03 o 
 -15   7  15    14314.08      864.03    488.37 o 
 -14   7  15      128.02      638.63    311.27 o 
 -13   7  15        2.30      300.53    262.97 o 
 -12   7  15        3.63      155.63    257.60 o 
 -11   7  15     9093.53    10432.82    558.13 o 
 -10   7  15      747.61      740.60    236.13 o 
  -9   7  15     7830.80     8897.95    466.90 o 
  -8   7  15     2803.13     3504.44    289.80 o 
  -7   7  15     3051.14     3633.24    252.23 o 
  -6   7  15     2017.33     2490.14    225.40 o 
  -5   7  15    31712.37    32420.08   1325.57 o 
  -4   7  15      531.64      595.70    187.83 o 
  -3   7  15    27378.86    30026.55   1148.47 o 
  -2   7  15        0.03     -177.10    177.10 o 
  -1   7  15     4120.08     4540.21    289.80 o 
   0   7  15      152.68       21.47    209.30 o 
   1   7  15      153.80      187.83    214.67 o 
   2   7  15     1110.46     1384.60    273.70 o 
   3   7  15      312.15     -193.20    246.87 o 
   4   7  15     2296.68     2951.67    311.27 o 
   5   7  15     1425.97     2345.24    300.53 o 
   6   7  15      464.12      799.63    295.17 o 
   7   7  15     9108.38     9992.75    558.13 o 
   8   7  15      388.38      161.00    273.70 o 
   9   7  15     5756.43     5001.74    381.03 o 
  10   7  15      905.01     1486.57    381.03 o 
  11   7  15        9.39      311.27    359.57 o 
  12   7  15      622.78     1067.97    262.97 o 
  13   7  15     1012.32     1234.34    262.97 o 
  14   7  15      160.63      -21.47    300.53 o 
  15   7  15      421.91      289.80    364.93 o 
  16   7  15     1441.51     1685.14    402.50 o 
  17   7  15      270.64      214.67    375.67 o 
  18   7  15     1251.20     1856.87    418.60 o 
  19   7  15     1037.94      601.07    397.13 o 
 -18   8  15    10266.38     2940.94    493.73 o 
 -17   8  15     1448.79     1652.94    456.17 o 
 -16   8  15     6237.70     5474.01    644.00 o 
 -15   8  15     1334.04     1610.00    327.37 o 
 -14   8  15      123.38      440.07    284.43 o 
 -13   8  15     1531.72     1642.20    295.17 o 
 -12   8  15     4838.35     4567.04    338.10 o 
 -11   8  15     1648.94     1669.04    262.97 o 
 -10   8  15    12047.07    13878.22    654.73 o 
  -9   8  15     1690.67     2152.04    257.60 o 
  -8   8  15     6427.92     6665.41    423.97 o 
  -7   8  15      736.24     1132.37    257.60 o 
  -6   8  15      488.11      440.07    246.87 o 
  -5   8  15       11.03      252.23    209.30 o 
  -4   8  15    10753.89     9772.72    477.63 o 
  -3   8  15      315.12      230.77    203.93 o 
  -2   8  15    16143.29    19159.03    880.13 o 
  -1   8  15       63.30      246.87    209.30 o 
   0   8  15    13045.07    13942.62    633.27 o 
   1   8  15      605.61      890.87    214.67 o 
   2   8  15     3644.42     3252.21    273.70 o 
   3   8  15     2175.22     2935.57    279.07 o 
   4   8  15      325.93      214.67    268.33 o 
   5   8  15     1784.79     2801.40    311.27 o 
   6   8  15     3233.49     3171.71    354.20 o 
   7   8  15       41.54      -48.30    295.17 o 
   8   8  15     1596.57     1309.47    322.00 o 
   9   8  15      112.00      214.67    279.07 o 
  10   8  15       86.76      187.83    338.10 o 
  11   8  15       46.10       16.10    338.10 o 
  12   8  15      257.62      606.43    359.57 o 
  13   8  15        3.28      161.00    359.57 o 
  14   8  15     1113.96      805.00    413.23 o 
  15   8  15      230.17      209.30    783.53 o 
  16   8  15      877.17      477.63    413.23 o 
  17   8  15        2.39      499.10    391.77 o 
  18   8  15      222.98     -268.33    407.87 o 
 -21   9  15      111.46      311.27    381.03 o 
 -20   9  15        3.48     -407.87    407.87 o 
 -19   9  15    12547.24    14693.96   1137.74 o 
 -18   9  15      171.52      112.70    407.87 o 
 -17   9  15    27111.05    34395.03   1985.67 o 
 -16   9  15     1497.97     1765.64    332.73 o 
 -15   9  15    10369.21    12466.79    708.40 o 
 -14   9  15     3065.70     2618.94    300.53 o 
 -13   9  15      800.72      563.50    257.60 o 
 -12   9  15     2498.84     3515.17    338.10 o 
 -11   9  15    14544.36    15702.89    864.03 o 
 -10   9  15      288.50      568.87    268.33 o 
  -9   9  15    12648.80    14098.26    703.03 o 
  -8   9  15       40.40      101.97    252.23 o 
  -7   9  15       15.75      182.47    246.87 o 
  -6   9  15      205.20      107.33    214.67 o 
  -5   9  15     9566.33     9638.55    483.00 o 
  -4   9  15     2351.13     2699.44    273.70 o 
  -3   9  15    19283.10    17854.93    810.37 o 
  -2   9  15     3317.86     2908.74    273.70 o 
  -1   9  15     6784.55     5806.74    364.93 o 
   0   9  15      560.45      574.23    241.50 o 
   1   9  15       65.12       75.13    230.77 o 
   2   9  15      439.62      542.03    241.50 o 
   3   9  15     1480.90     1169.94    241.50 o 
   4   9  15     1337.47     1416.80    246.87 o 
   5   9  15        1.59      -48.30    209.30 o 
   6   9  15      532.34      842.57    327.37 o 
   7   9  15      852.71      670.83    305.90 o 
   8   9  15      195.91     -177.10    300.53 o 
   9   9  15       89.38      558.13    305.90 o 
  10   9  15     1719.53     2055.44    364.93 o 
  11   9  15      180.68      166.37    407.87 o 
  12   9  15      702.97     1159.20    434.70 o 
  13   9  15      540.73      166.37    429.33 o 
 -21  10  15      256.05     -552.77    552.77 o 
 -20  10  15     5925.02     5812.11    821.10 o 
 -19  10  15      101.89      193.20    354.20 o 
 -18  10  15    10183.03    11667.15    880.13 o 
 -17  10  15      222.30      171.73    407.87 o 
 -16  10  15     5642.24     7073.28    568.87 o 
 -15  10  15      840.11     1078.70    311.27 o 
 -14  10  15      637.20      923.07    300.53 o 
 -13  10  15     1278.71     1266.54    305.90 o 
 -12  10  15       40.46      499.10    284.43 o 
 -11  10  15      619.16      370.30    273.70 o 
 -10  10  15      141.40       80.50    262.97 o 
  -9  10  15        2.42      327.37    273.70 o 
  -8  10  15        1.47      397.13    262.97 o 
  -7  10  15        7.92      -64.40    220.03 o 
  -6  10  15     1407.45     1459.74    246.87 o 
  -5  10  15     1119.29     1722.70    246.87 o 
  -4  10  15     7016.18     7330.88    423.97 o 
  -3  10  15     2662.56     3735.21    327.37 o 
  -2  10  15    11778.79    13851.39    713.77 o 
  -1  10  15     2294.82     2366.70    279.07 o 
   0  10  15     7780.14     7395.28    456.17 o 
   1  10  15      111.11      155.63    241.50 o 
   2  10  15      762.54     1202.14    246.87 o 
   3  10  15      376.65      305.90    236.13 o 
   4  10  15      150.85     -112.70    214.67 o 
   5  10  15     1234.59     1674.40    246.87 o 
   6  10  15       53.97      193.20    209.30 o 
   7  10  15      305.27      601.07    322.00 o 
   8  10  15       53.39       75.13    316.63 o 
   9  10  15        5.60       37.57    322.00 o 
  10  10  15      538.83     1395.34    381.03 o 
  11  10  15        6.38      209.30    440.07 o 
 -21  11  15     1342.36     2200.34   1556.34 o 
 -20  11  15     1457.96     1110.90    364.93 o 
 -19  11  15     1508.89     1561.70    456.17 o 
 -18  11  15     1795.56     2093.00    461.53 o 
 -17  11  15     7063.09     7577.75    719.13 o 
 -16  11  15      379.68      509.83    348.83 o 
 -15  11  15     1319.80     1996.40    354.20 o 
 -14  11  15        2.22     -273.70    289.80 o 
 -13  11  15     7888.86     7953.41    499.10 o 
 -12  11  15      213.13      515.20    289.80 o 
 -11  11  15    40678.94    41672.24   1819.30 o 
 -10  11  15     1595.88     1330.94    300.53 o 
  -9  11  15    39792.01    43652.54   1942.74 o 
  -8  11  15     1871.31     2023.24    268.33 o 
  -7  11  15     9543.09     9504.38    509.83 o 
  -6  11  15      933.01     1196.77    241.50 o 
  -5  11  15      118.83     -236.13    236.13 o 
  -4  11  15       64.15      -91.23    241.50 o 
  -3  11  15     2785.82     2350.60    284.43 o 
  -2  11  15     1185.18     1245.07    257.60 o 
  -1  11  15      207.46       32.20    230.77 o 
   0  11  15      321.53      257.60    236.13 o 
   1  11  15     2002.44     2028.60    262.97 o 
   2  11  15      281.18      295.17    230.77 o 
   3  11  15     4557.11     5023.21    348.83 o 
   4  11  15     1108.09     1148.47    241.50 o 
   5  11  15     4806.94     5162.74    354.20 o 
   6  11  15      609.01      397.13    225.40 o 
   7  11  15     2847.96     2302.30    268.33 o 
   8  11  15      109.03      525.93    354.20 o 
   9  11  15     1798.25     2420.37    381.03 o 
  10  11  15     1897.34     1889.07    971.37 o 
 -19  12  15     1053.12     1288.00    429.33 o 
 -18  12  15      579.77      874.77    434.70 o 
 -17  12  15      514.98      821.10    423.97 o 
 -16  12  15     1773.39     3139.51    477.63 o 
 -15  12  15        3.70      273.70    397.13 o 
 -14  12  15     4473.17     5259.34    531.30 o 
 -13  12  15        4.55      -32.20    273.70 o 
 -12  12  15     6139.13     6617.11    445.43 o 
 -11  12  15      409.22      665.47    284.43 o 
 -10  12  15     5550.05     5087.61    386.40 o 
  -9  12  15     1406.55     1722.70    252.23 o 
  -8  12  15     3172.90     3128.77    284.43 o 
  -7  12  15     1104.61      966.00    246.87 o 
  -6  12  15     2371.80     2527.70    279.07 o 
  -5  12  15      138.01      381.03    236.13 o 
  -4  12  15     2209.70     2178.87    279.07 o 
  -3  12  15      530.17      397.13    246.87 o 
  -2  12  15     2580.95     2313.04    279.07 o 
  -1  12  15     1242.75     1352.40    268.33 o 
   0  12  15     3998.95     4245.04    338.10 o 
   1  12  15      241.72      112.70    246.87 o 
   2  12  15     5705.16     6198.51    397.13 o 
   3  12  15        0.57       69.77    241.50 o 
   4  12  15     6620.76     8382.75    504.47 o 
   5  12  15       73.83      112.70    262.97 o 
   6  12  15     4001.93     5216.41    370.30 o 
   7  12  15      114.20      118.07    295.17 o 
   8  12  15      531.83      295.17    305.90 o 
   9  12  15       25.73      901.60    831.83 o 
  10  12  15        3.62      171.73    858.67 o 
 -16  13  15      186.98      -85.87    488.37 o 
 -15  13  15     9256.13     8345.18    783.53 o 
 -14  13  15      621.65      397.13    386.40 o 
 -13  13  15      146.42      676.20    397.13 o 
 -12  13  15      394.96       10.73    375.67 o 
 -11  13  15     3506.50     3080.47    483.00 o 
 -10  13  15       34.53       53.67    391.77 o 
  -9  13  15     3034.47     2898.00    477.63 o 
  -8  13  15      587.38      300.53    252.23 o 
  -7  13  15      622.49     1067.97    262.97 o 
  -6  13  15       23.34       21.47    246.87 o 
  -5  13  15    12509.86    13459.62    654.73 o 
  -4  13  15      884.07     1513.40    284.43 o 
  -3  13  15    19393.23    22432.71   1025.04 o 
  -2  13  15     1980.05     1803.20    295.17 o 
  -1  13  15     9940.23    10346.95    552.77 o 
   0  13  15      461.60      923.07    262.97 o 
   1  13  15     2169.50     2017.87    295.17 o 
   2  13  15      414.11      649.37    370.30 o 
   3  13  15      556.67      762.07    359.57 o 
   4  13  15     3270.42     3112.67    445.43 o 
   5  13  15      778.95      896.23    343.47 o 
   6  13  15     2342.32     3112.67    472.27 o 
   7  13  15      619.90      617.17    354.20 o 
   8  13  15      352.99      246.87    364.93 o 
 -12  14  15     1523.00     1958.84    660.10 o 
 -11  14  15       57.82     -531.30    606.43 o 
 -10  14  15     3997.81     2999.97    660.10 o 
  -9  14  15      537.71      225.40    638.63 o 
  -8  14  15     6252.38     6681.51    864.03 o 
  -7  14  15     1162.00     1100.17    644.00 o 
  -6  14  15     5436.68     5243.24    783.53 o 
  -5  14  15      275.22       32.20    595.70 o 
  -4  14  15     2608.19     2431.10    456.17 o 
  -3  14  15      157.12      735.23    402.50 o 
  -2  14  15      619.24      289.80    397.13 o 
  -1  14  15      541.07      633.27    391.77 o 
   0  14  15       42.09     -364.93    364.93 o 
   1  14  15      249.27     -579.60    579.60 o 
   2  14  15       29.90     -552.77    552.77 o 
   3  14  15       64.08      992.84    944.53 o 
  17   1  16     1122.92      896.23    697.67 o 
  18   1  16      121.37       26.83    676.20 o 
  19   1  16      464.87      123.43    665.47 o 
  20   1  16        1.22      150.27    713.77 o 
  21   1  16      136.30     -670.83    670.83 o 
  11   2  16      389.28     -445.43    445.43 o 
  12   2  16     1815.23      644.00    644.00 o 
  13   2  16      224.28     -177.10    649.37 o 
  14   2  16       59.29     -638.63    638.63 o 
  15   2  16      116.18      429.33    665.47 o 
  16   2  16       97.77      -59.03    241.50 o 
  17   2  16      271.14      670.83    284.43 o 
  18   2  16     1182.22     1438.27    311.27 o 
  19   2  16       50.56       48.30    284.43 o 
  20   2  16      941.35     1191.40    472.27 o 
  21   2  16       26.25      230.77    440.07 o 
   5   3  16     3338.34      386.40    456.17 o 
   6   3  16      675.64      -42.93    295.17 o 
   7   3  16       40.26      171.73    279.07 o 
   8   3  16     3477.56     3880.11    423.97 o 
   9   3  16      183.82      284.43    343.47 o 
  10   3  16      970.00     1856.87    364.93 o 
  11   3  16        2.50      -96.60    375.67 o 
  12   3  16        3.25       64.40    472.27 o 
  13   3  16      249.62      214.67    359.57 o 
  14   3  16      335.35     1057.24    429.33 o 
  15   3  16     1237.66     1379.24    289.80 o 
  16   3  16      291.80      686.93    279.07 o 
  17   3  16     1903.12     1958.84    327.37 o 
  18   3  16       27.78     -273.70    273.70 o 
  19   3  16     1132.08      837.20    305.90 o 
  20   3  16      125.10      -42.93    440.07 o 
   1   4  16      320.64     -214.67    214.67 o 
   2   4  16    20418.70    17973.00   1282.64 o 
   3   4  16      618.56     1432.90    327.37 o 
   4   4  16       74.13        5.37    273.70 o 
   5   4  16      290.09      670.83    295.17 o 
   6   4  16     9388.61    10701.15    649.37 o 
   7   4  16      371.38      348.83    284.43 o 
   8   4  16    10228.44    11044.62    681.57 o 
   9   4  16     1815.46     3187.81    407.87 o 
  10   4  16      363.77      906.97    316.63 o 
  11   4  16     1306.33     1964.20    311.27 o 
  12   4  16     2564.34     2468.67    402.50 o 
  13   4  16        5.19      429.33    225.40 o 
  14   4  16     3252.91     3724.47    364.93 o 
  15   4  16      539.69      225.40    246.87 o 
  16   4  16      456.46      606.43    268.33 o 
  17   4  16     1211.47     1255.80    279.07 o 
  18   4  16      235.64      434.70    273.70 o 
  19   4  16      607.77      783.53    289.80 o 
  20   4  16      389.44      198.57    456.17 o 
  -4   5  16     3293.49     -230.77    300.53 o 
  -3   5  16     3020.09      273.70    155.63 o 
  -2   5  16      621.77      676.20    187.83 o 
  -1   5  16    13030.13     9821.02    788.90 o 
   0   5  16       41.73       53.67    230.77 o 
   1   5  16    15004.31    15364.79    729.87 o 
   2   5  16      757.65      568.87    230.77 o 
   3   5  16     5919.04     6509.78    381.03 o 
   4   5  16      139.37      273.70    225.40 o 
   5   5  16      751.59      166.37    225.40 o 
   6   5  16      208.94      477.63    236.13 o 
   7   5  16      296.30      418.60    214.67 o 
   8   5  16     1101.96     1320.20    273.70 o 
   9   5  16     1329.94      660.10    236.13 o 
  10   5  16      264.49      595.70    252.23 o 
  11   5  16      583.36      681.57    262.97 o 
  12   5  16      250.81      171.73    257.60 o 
  13   5  16        0.22      203.93    359.57 o 
  14   5  16      574.59      472.27    429.33 o 
  15   5  16      258.31      193.20    429.33 o 
  16   5  16      379.11     1202.14    461.53 o 
  17   5  16     1072.42     1025.04    466.90 o 
  18   5  16        6.60      391.77    381.03 o 
  19   5  16     1690.05     1620.74    418.60 o 
  -9   6  16     2734.16     -649.37    729.87 o 
  -8   6  16      977.87     -220.03    225.40 o 
  -7   6  16     1057.28      595.70    273.70 o 
  -6   6  16     3572.10     3595.67    273.70 o 
  -5   6  16       29.97      225.40    198.57 o 
  -4   6  16      159.40      284.43    193.20 o 
  -3   6  16      253.27       21.47    193.20 o 
  -2   6  16     9763.40    10862.15    601.07 o 
  -1   6  16       83.25      -53.67    214.67 o 
   0   6  16    30683.31    34657.99   1400.70 o 
   1   6  16     2526.74     2849.70    279.07 o 
   2   6  16    19400.46    19008.77    847.93 o 
   3   6  16     4134.68     4776.34    332.73 o 
   4   6  16     1533.32     1840.77    273.70 o 
   5   6  16     1442.50     1840.77    279.07 o 
   6   6  16      822.59     1304.10    257.60 o 
   7   6  16      192.25      -91.23    246.87 o 
   8   6  16      345.95      504.47    257.60 o 
   9   6  16     2255.73     3397.11    386.40 o 
  10   6  16     2706.36     2543.80    375.67 o 
  11   6  16     2595.45     3128.77    354.20 o 
  12   6  16    10644.08    10185.95    563.50 o 
  13   6  16      512.58       26.83    370.30 o 
  14   6  16     6782.60     6069.71    536.67 o 
  15   6  16       43.20     -262.97    364.93 o 
  16   6  16      768.33      751.33    381.03 o 
  17   6  16      398.64      896.23    391.77 o 
  18   6  16       39.81      257.60    391.77 o 
  19   6  16      296.27      279.07    386.40 o 
 -13   7  16      734.32     -617.17    751.33 o 
 -12   7  16     1656.88     -225.40    225.40 o 
 -11   7  16    11949.98     9461.45    805.00 o 
 -10   7  16     2412.50     3064.37    370.30 o 
  -9   7  16    26503.66    28234.08   1288.00 o 
  -8   7  16     1263.86     1459.74    279.07 o 
  -7   7  16    25031.88    30251.95   1379.24 o 
  -6   7  16       75.07      -26.83    193.20 o 
  -5   7  16    10653.45    11259.29    542.03 o 
  -4   7  16       73.09      144.90    230.77 o 
  -3   7  16     2521.69     1819.30    241.50 o 
  -2   7  16       10.09      -21.47    214.67 o 
  -1   7  16        0.05      327.37    230.77 o 
   0   7  16      596.94      670.83    236.13 o 
   1   7  16       63.90      112.70    246.87 o 
   2   7  16     1380.77     1475.84    268.33 o 
   3   7  16     1405.45     1572.44    295.17 o 
   4   7  16      407.39      617.17    279.07 o 
   5   7  16     5671.54     5211.04    391.77 o 
   6   7  16        2.24       80.50    273.70 o 
   7   7  16    10452.74    11425.65    622.53 o 
   8   7  16      211.65      466.90    289.80 o 
   9   7  16     9522.71     8908.68    676.20 o 
  10   7  16       18.50      -96.60    375.67 o 
  11   7  16     8523.32     8629.61    681.57 o 
  12   7  16       55.80     -214.67    359.57 o 
  13   7  16     4761.65     3123.41    445.43 o 
  14   7  16       90.33      805.00    504.47 o 
  15   7  16      958.89      713.77    423.97 o 
  16   7  16       68.55     -364.93    364.93 o 
  17   7  16       64.03      -96.60    381.03 o 
  18   7  16      522.28       69.77    391.77 o 
 -15   8  16     2139.22     -123.43    509.83 o 
 -14   8  16     2428.57      676.20    225.40 o 
 -13   8  16      889.83      944.53    289.80 o 
 -12   8  16      939.60      547.40    273.70 o 
 -11   8  16        0.52      -21.47    225.40 o 
 -10   8  16      684.11      638.63    241.50 o 
  -9   8  16      478.46      423.97    230.77 o 
  -8   8  16     2694.97     3568.84    327.37 o 
  -7   8  16       42.21      359.57    246.87 o 
  -6   8  16    14892.76    16067.83    772.80 o 
  -5   8  16     2666.51     3128.77    311.27 o 
  -4   8  16    14674.57    16566.93    745.97 o 
  -3   8  16     4665.38     5940.91    359.57 o 
  -2   8  16     5052.35     6756.65    391.77 o 
  -1   8  16     2055.47     2334.50    300.53 o 
   0   8  16     1508.68     2264.74    300.53 o 
   1   8  16      180.97      209.30    268.33 o 
   2   8  16     5205.23     5892.61    407.87 o 
   3   8  16     3108.34     3509.81    343.47 o 
   4   8  16    14113.23    15058.89    815.73 o 
   5   8  16     1644.36     1277.27    295.17 o 
   6   8  16    18362.05    19024.87    992.83 o 
   7   8  16       24.58     -203.93    273.70 o 
   8   8  16     8268.54     8812.08    542.03 o 
   9   8  16     1495.87     1626.10    338.10 o 
  10   8  16      353.49      187.83    343.47 o 
  11   8  16     1585.62     2506.24    402.50 o 
  12   8  16       38.70      214.67    391.77 o 
  13   8  16      197.66      187.83    381.03 o 
 -18   9  16      240.01     -547.40    547.40 o 
 -17   9  16     7517.54     8495.45    960.63 o 
 -16   9  16      505.50      220.03    241.50 o 
 -15   9  16     5509.64     6858.61    493.73 o 
 -14   9  16      474.73       75.13    295.17 o 
 -13   9  16      882.79     1046.50    262.97 o 
 -12   9  16      130.74      214.67    284.43 o 
 -11   9  16       64.40       80.50    268.33 o 
 -10   9  16       20.07       59.03    262.97 o 
  -9   9  16      378.34      284.43    262.97 o 
  -8   9  16      126.03      536.67    252.23 o 
  -7   9  16       57.61      139.53    257.60 o 
  -6   9  16      348.15      241.50    252.23 o 
  -5   9  16     3311.64     3611.77    295.17 o 
  -4   9  16     1450.43     1695.87    246.87 o 
  -3   9  16    12678.17    12686.82    595.70 o 
  -2   9  16     2171.33     1991.04    252.23 o 
  -1   9  16    17850.09    20178.70    874.77 o 
   0   9  16      729.99      944.53    225.40 o 
   1   9  16    15907.41    17033.83    762.07 o 
   2   9  16        3.90      -85.87    220.03 o 
   3   9  16     8573.38     8237.85    493.73 o 
   4   9  16      109.81     -134.17    273.70 o 
   5   9  16     3973.31     3665.44    343.47 o 
   6   9  16        0.15     -273.70    273.70 o 
   7   9  16     2235.20     1669.04    305.90 o 
   8   9  16       35.25      161.00    273.70 o 
   9   9  16     1274.98     1717.34    300.53 o 
  10   9  16      111.70       64.40    359.57 o 
  11   9  16     1358.55     1932.00    397.13 o 
 -20  10  16     1546.69      799.63    568.87 o 
 -19  10  16       92.08      756.70    590.33 o 
 -18  10  16    11680.09    14345.12   1373.87 o 
 -17  10  16      150.28      354.20    386.40 o 
 -16  10  16     9493.83     9177.02    670.83 o 
 -15  10  16      437.18      627.90    364.93 o 
 -14  10  16       14.21      316.63    300.53 o 
 -13  10  16       64.10      429.33    289.80 o 
 -12  10  16     9296.21    10352.32    579.60 o 
 -11  10  16     2059.71     2173.50    316.63 o 
 -10  10  16    17446.26    18702.87    906.97 o 
  -9  10  16     2681.83     2881.91    316.63 o 
  -8  10  16     9312.93     9917.62    552.77 o 
  -7  10  16      562.55      364.93    273.70 o 
  -6  10  16     1993.38     2103.74    262.97 o 
  -5  10  16      562.30      670.83    230.77 o 
  -4  10  16      560.70      584.97    236.13 o 
  -3  10  16     2289.04     2989.24    284.43 o 
  -2  10  16     1415.69     1121.64    241.50 o 
  -1  10  16      736.28      472.27    230.77 o 
   0  10  16     2140.04     2388.17    273.70 o 
   1  10  16      550.30      525.93    230.77 o 
   2  10  16      686.01     1116.27    257.60 o 
   3  10  16     2323.34     2763.84    289.80 o 
   4  10  16       94.11      273.70    220.03 o 
   5  10  16     1534.94     2093.00    332.73 o 
   6  10  16      415.98      606.43    322.00 o 
   7  10  16       76.77      552.77    322.00 o 
   8  10  16     3167.60     2898.00    397.13 o 
   9  10  16     1160.41     1663.67    343.47 o 
 -19  11  16     1104.56      289.80    407.87 o 
 -18  11  16      202.88     -364.93    407.87 o 
 -17  11  16      565.04      880.13    423.97 o 
 -16  11  16        4.83      289.80    397.13 o 
 -15  11  16       10.79      289.80    391.77 o 
 -14  11  16       13.47      236.13    295.17 o 
 -13  11  16      715.37      713.77    322.00 o 
 -12  11  16      120.28       64.40    300.53 o 
 -11  11  16     1305.33     1631.47    305.90 o 
 -10  11  16      749.49     1014.30    295.17 o 
  -9  11  16     1010.10      853.30    289.80 o 
  -8  11  16      908.81      853.30    279.07 o 
  -7  11  16      660.63      858.67    241.50 o 
  -6  11  16      111.93      112.70    230.77 o 
  -5  11  16      278.44      198.57    225.40 o 
  -4  11  16      137.19      343.47    230.77 o 
  -3  11  16      344.30      177.10    236.13 o 
  -2  11  16      555.92      558.13    257.60 o 
  -1  11  16      816.13      654.73    246.87 o 
   0  11  16      253.09        5.37    236.13 o 
   1  11  16      964.74     1014.30    252.23 o 
   2  11  16        1.62     -112.70    230.77 o 
   3  11  16     2272.84     3155.61    295.17 o 
   4  11  16       16.12      305.90    241.50 o 
   5  11  16     3721.77     4137.71    343.47 o 
   6  11  16      101.67      638.63    327.37 o 
   7  11  16     1941.93     2908.74    638.63 o 
   8  11  16       50.68       32.20    563.50 o 
   9  11  16      614.06      778.17    595.70 o 
 -17  12  16      410.58      606.43    520.57 o 
 -16  12  16     6807.54     8565.21    681.57 o 
 -15  12  16      481.09      751.33    402.50 o 
 -14  12  16      485.00      638.63    402.50 o 
 -13  12  16        0.01      134.17    386.40 o 
 -12  12  16     3023.32     3488.34    461.53 o 
 -11  12  16     1447.52     1567.07    402.50 o 
 -10  12  16     7487.94     8012.45    633.27 o 
  -9  12  16     2669.44     2629.67    327.37 o 
  -8  12  16     3296.94     3617.14    305.90 o 
  -7  12  16      701.05      547.40    252.23 o 
  -6  12  16        0.05     -241.50    241.50 o 
  -5  12  16      399.25      466.90    252.23 o 
  -4  12  16      988.86      381.03    262.97 o 
  -3  12  16     2798.24     3413.21    322.00 o 
  -2  12  16     1407.79     1105.54    279.07 o 
  -1  12  16     1280.71     1470.47    284.43 o 
   0  12  16      761.87      783.53    273.70 o 
   1  12  16       44.35       48.30    246.87 o 
   2  12  16      893.30     1363.14    262.97 o 
   3  12  16     1710.76     1304.10    354.20 o 
   4  12  16     2193.89     2355.97    375.67 o 
   5  12  16     1448.42     1459.74    327.37 o 
   6  12  16     1508.01     1787.10    322.00 o 
   7  12  16      231.87      268.33    606.43 o 
   8  12  16        1.62      284.43    590.33 o 
   9  12  16      107.21      574.23    853.30 o 
 -14  13  16      215.23       37.57    499.10 o 
 -13  13  16     1641.11     1803.20    531.30 o 
 -12  13  16        0.00     -483.00    483.00 o 
 -11  13  16      614.84     1475.84    525.93 o 
 -10  13  16      477.94      -42.93    499.10 o 
  -9  13  16        1.15     -118.07    343.47 o 
  -8  13  16      836.26      644.00    391.77 o 
  -7  13  16      241.68      665.47    386.40 o 
  -6  13  16      432.73      295.17    381.03 o 
  -5  13  16      278.31      128.80    375.67 o 
  -4  13  16        6.09       26.83    364.93 o 
  -3  13  16       38.85     -375.67    375.67 o 
  -2  13  16       72.62      305.90    364.93 o 
  -1  13  16      173.97     -305.90    348.83 o 
   0  13  16       36.15       80.50    354.20 o 
   1  13  16     1154.64     1384.60    386.40 o 
   2  13  16       11.17      343.47    348.83 o
[truncated: 25,702 more chars]
