# Supplementary material for: Observation of a re-entrant phase transition in the molecular complex tris(μ2-3,5-diiso­propyl-1,2,4-triazolato-κ2 N 1:N 2)trigold(I) under high pressure
Source: IUCrJ. 2016 Aug 18;3(Pt 5):367–76. doi: 10.1107/S2052252516013129 (PMC5391858; doi:10.1107/S2052252516013129)
Supplement: Supplementary file 9 [file m-03-00367-2.18GPa_Au3triazole-FORM-Isup9.hkl]

#
# h,k,l, Fc-squared, Fo-squared, sigma(Fo-squared) and status flag
#
data_shelx
_shelx_title ' 6869LC in P2(1)/c'
_shelx_refln_list_code          4
_shelx_F_calc_maximum     1797.82
_exptl_crystal_F_000      7776.00
_reflns_d_resolution_high  0.6999
 
loop_
 _symmetry_equiv_pos_as_xyz
 'x, y, z'
 '-x, y+1/2, -z+1/2'
 '-x, -y, -z'
 'x, -y-1/2, z-1/2'
 
_cell_length_a    26.5291
_cell_length_b    13.3959
_cell_length_c    31.0945
_cell_angle_alpha  90.000
_cell_angle_beta  110.114
_cell_angle_gamma  90.000
 
_shelx_F_squared_multiplier     1.000
 
loop_
 _refln_index_h
 _refln_index_k
 _refln_index_l
 _refln_F_squared_calc
 _refln_F_squared_meas
 _refln_F_squared_sigma
 _refln_observed_status
   1   1   0     4871.42      110.73     27.68 o
   3   1   0     6172.87     1660.95    110.73 o
   4   1   0     3498.07     2048.51    166.10 o
   5   1   0      113.67      110.73    166.10 o
   6   1   0    35233.09    37260.75   1522.54 o
   7   1   0       39.39      138.41    221.46 o
   1   2   0      448.88      110.73    221.46 o
   2   2   0     7959.34     7391.25    442.92 o
   3   2   0       59.34     -110.73    110.73 o
   4   2   0    38369.14    39087.80   1799.37 o
   5   2   0      657.92      193.78    110.73 o
   6   2   0      362.27      692.06    166.10 o
   7   2   0        2.72      636.70    193.78 o
   8   2   0   258490.61   256755.89   8996.84 o
   9   2   0      113.97       27.68    249.14 o
  10   2   0    15206.58    16831.01    692.06 o
  11   2   0      572.78      968.89    249.14 o
   1   3   0     2816.04      553.65    249.14 o
   2   3   0   380270.97   385839.75  15612.97 o
   3   3   0     2164.14     1605.59    166.10 o
   4   3   0       77.35       55.37     83.05 o
   5   3   0      614.78     3128.13    221.46 o
   6   3   0   156045.33   146108.64   4097.02 o
   7   3   0     7332.07    12014.24    470.60 o
   8   3   0    30464.89    23696.29    830.48 o
   9   3   0     8982.47     8221.73    415.24 o
  10   3   0  1889607.25  1866276.25  66355.13 o
  11   3   0     3115.13     1301.08    581.33 o
  12   3   0    15448.71    17689.17    858.16 o
  13   3   0       21.94      498.29    387.56 o
  14   3   0   370516.81   346032.22  13675.19 o
  15   3   0      163.31     -332.19    581.33 o
   1   4   0       49.92    11765.09   1024.26 o
   2   4   0    17380.85    19211.71   1190.35 o
   3   4   0     3572.58      249.14    332.19 o
   4   4   0    13980.32    25523.34    913.53 o
   5   4   0    11227.82     6145.53    249.14 o
   6   4   0    98103.53    83988.95   2436.07 o
   7   4   0     8331.14      304.51    221.46 o
   8   4   0    21756.28    19709.99    747.43 o
   9   4   0    14982.75     9467.44    442.92 o
  10   4   0       71.88     -553.65    553.65 o
  11   4   0     1579.43     1522.54    359.87 o
  12   4   0   345968.25   347111.81  11211.44 o
  13   4   0     1392.26     -359.87    387.56 o
  14   4   0     2005.34     5508.83    498.29 o
  15   4   0      389.60      941.21    442.92 o
  16   4   0   244481.27   251994.48   8996.84 o
  17   4   0     4744.47    10325.60    941.21 o
   2   5   0  2412596.75  2329378.25 138412.88 o
   3   5   0     2902.31    21675.46   1328.76 o
   4   5   0     6096.02     5896.39    415.24 o
   5   5   0     2585.73     6837.60    359.87 o
   6   5   0   439874.66   440291.38  13121.54 o
   7   5   0    54486.21    45427.11   1577.91 o
   8   5   0    65498.64    51877.15   1633.27 o
   9   5   0     1243.50     -304.51    304.51 o
  10   5   0    20771.00    18990.25    747.43 o
  11   5   0     6817.57     5093.59    442.92 o
  12   5   0     2797.75     1134.99    415.24 o
  13   5   0     2508.68     8858.42    609.02 o
  14   5   0   101157.62    88085.96   2795.94 o
  15   5   0     2636.42     8996.84    775.11 o
  16   5   0    17605.08    15640.66    968.89 o
  17   5   0     1049.15     1965.46    664.38 o
  18   5   0    69871.80    76403.91   2989.72 o
  19   5   0     6852.00    12484.84   1134.99 o
  20   5   0    12369.25    17329.29   1965.46 o
   3   6   0     2310.94     2214.61    664.38 o
   4   6   0    53800.71    46811.23   2131.56 o
   5   6   0     1582.44     2712.89    498.29 o
   6   6   0     7543.27     8000.26    415.24 o
   7   6   0     4716.81     7585.03    359.87 o
   8   6   0   214750.64   209197.23   8443.19 o
   9   6   0    16221.11    23087.27    885.84 o
  10   6   0    22128.12    19516.21    775.11 o
  11   6   0     1270.06      221.46    415.24 o
  12   6   0    61081.13    66216.73   2380.70 o
  13   6   0      432.55     -193.78    498.29 o
  14   6   0    19502.57    18851.83   1190.35 o
  15   6   0        8.33     9633.54    802.79 o
  16   6   0   101921.01    85899.04   3737.15 o
  17   6   0    19245.01    32831.54   1577.91 o
  18   6   0    53968.11    58770.11   2463.75 o
  19   6   0     1549.88      664.38    775.11 o
  20   6   0    14359.25    18879.52   1218.03 o
  21   6   0      218.21     2159.24    581.33 o
  22   6   0      703.88     3128.13   1688.64 o
   3   7   0     1703.40     -636.70    636.70 o
   4   7   0    21568.54    20429.74   1439.49 o
   5   7   0    12839.45    18187.45    968.89 o
   6   7   0   567611.69   630304.56  20125.23 o
   7   7   0    17691.29    32969.95   1107.30 o
   8   7   0     7975.48     7640.39    581.33 o
   9   7   0     9640.43     8553.92    609.02 o
  10   7   0   258669.89   272202.78   9771.95 o
  11   7   0       59.13     7501.98    636.70 o
  12   7   0     5370.21     5757.98    858.16 o
  13   7   0     5501.67     3266.54    802.79 o
  14   7   0   107215.26   113941.48   4761.40 o
  15   7   0     1224.06     1051.94    830.48 o
  16   7   0    51364.61    48665.97   2380.70 o
  17   7   0      206.72     1079.62    913.53 o
  18   7   0    67884.73    77068.30   3072.77 o
  19   7   0    18066.75    41219.36   1882.42 o
  20   7   0    18493.63    23585.56   1384.13 o
  21   7   0       41.46       55.37    941.21 o
  22   7   0     4306.26     3404.96    885.84 o
  23   7   0      675.60    -1134.99   1134.99 o
   4   8   0   709635.00   758087.38  36015.03 o
   5   8   0    76315.41    90411.30   3515.69 o
   6   8   0    86993.89    89110.21   3045.08 o
   7   8   0     9808.15     4844.45    498.29 o
   8   8   0     2096.98     4290.80    359.87 o
   9   8   0    16734.54     9744.27    830.48 o
  10   8   0    19232.98    16194.31   1633.27 o
  11   8   0    30306.12    33938.84   1993.15 o
  12   8   0   624007.69   632740.69  29011.34 o
  13   8   0    17523.96    31032.17   1910.10 o
  14   8   0      952.88      692.06    968.89 o
  15   8   0       63.21     1854.73    913.53 o
  16   8   0     2668.80     2269.97    913.53 o
  17   8   0     4425.09    12650.94   1190.35 o
  18   8   0     5089.02     3128.13    858.16 o
  19   8   0      274.97     3321.91    858.16 o
  20   8   0     6016.48     6145.53    968.89 o
  21   8   0     1972.58     3875.56    941.21 o
  22   8   0     1089.82     2408.38    941.21 o
  23   8   0     1053.02     4955.18   1024.26 o
  24   8   0     1090.01     -553.65    553.65 o
  25   8   0     4296.56     2574.48   2020.83 o
   5   9   0     3637.23     9467.44   1965.46 o
   6   9   0   449081.09   493441.94  23336.41 o
   7   9   0   117237.80   149098.36   7446.61 o
   8   9   0   132677.08   122966.00   6256.26 o
   9   9   0    30099.27    20512.79   1633.27 o
  10   9   0    38465.35    46368.32   2795.94 o
  11   9   0       78.27     -276.83    858.16 o
  12   9   0     6410.59     2629.84    968.89 o
  13   9   0     1785.10     2436.07   1051.94 o
  14   9   0    14581.03    18381.23   1494.86 o
  15   9   0     3522.71     2020.83   1107.30 o
  16   9   0    12413.38    16969.42   1467.18 o
  17   9   0     3231.56      442.92   1051.94 o
  18   9   0    10528.89     8913.79   1356.45 o
  19   9   0     2323.57     1882.42    858.16 o
  20   9   0      214.68     -858.16    858.16 o
  21   9   0      996.03     -470.60    913.53 o
  22   9   0    52837.47    62147.39   2740.58 o
  23   9   0    11792.79    12567.89   1218.03 o
  24   9   0      881.51     1577.91   1051.94 o
  25   9   0      136.09     3211.18    941.21 o
  26   9   0     6327.34     6034.80   2380.70 o
   6  10   0    31952.76    20789.61   1744.00 o
   7  10   0     2729.68     1744.00   1162.67 o
   8  10   0   252883.50   199037.73  12540.21 o
   9  10   0    74026.71    96778.28   5121.28 o
  10  10   0    28950.42    32360.93   2214.61 o
  11  10   0     1051.84     4235.43   1218.03 o
  12  10   0    11748.85    13370.68   1273.40 o
  13  10   0        5.37     -913.53    913.53 o
  14  10   0     9740.38     7751.12   1107.30 o
  15  10   0     3361.51     4152.39   1134.99 o
  16  10   0    25699.20    26741.37   1937.78 o
  17  10   0     4028.97     7585.03   1273.40 o
  18  10   0      498.45     -387.56   1134.99 o
  19  10   0     5192.92    10104.14   1384.13 o
  20  10   0    62071.08    55337.47   3377.27 o
  21  10   0     3762.43    12014.24   1273.40 o
  22  10   0     2345.72     2851.31   1107.30 o
  23  10   0     9877.78     3488.00   1134.99 o
  24  10   0   123035.59   115630.13   4955.18 o
  25  10   0    21652.22    28928.29   1688.64 o
  26  10   0     2131.58      470.60    941.21 o
  27  10   0       17.58     1494.86   5038.23 o
   8  11   0      151.96     -166.10   1218.03 o
   9  11   0     2054.43     3515.69   1273.40 o
  10  11   0    38639.25    36679.41   2574.48 o
  11  11   0     4662.02     6671.50   1384.13 o
  12  11   0     1333.30     1522.54   1051.94 o
  13  11   0        1.43     -968.89    968.89 o
  14  11   0     5415.48     6145.53   1218.03 o
  15  11   0     2009.23     3764.83   1079.62 o
  16  11   0     2894.98     5564.20   1190.35 o
  17  11   0     1844.08     5038.23   1162.67 o
  18  11   0     3134.06     6533.09   1356.45 o
  19  11   0     4494.63     4152.39   1301.08 o
  20  11   0      853.30     2297.65   1301.08 o
  21  11   0    23249.05    18436.60   1494.86 o
  22  11   0   138217.97   126924.61   6283.94 o
  23  11   0    20239.42    35848.93   2131.56 o
  24  11   0    14427.62    18325.87   1550.22 o
  25  11   0     3330.91    -1162.67   1162.67 o
  26  11   0    16526.49    14062.75   2131.56 o
  27  11   0     7176.75     9356.71   1771.68 o
  28  11   0     5019.05     1079.62   5065.91 o
   9  12   0     3028.86     6477.72   1439.49 o
  10  12   0       12.23    -1273.40   1273.40 o
  11  12   0    12295.40    11128.40   1660.95 o
  12  12   0    42244.57    44015.30   2380.70 o
  13  12   0     9636.94    10242.55   1273.40 o
  14  12   0       65.55      775.11   1107.30 o
  15  12   0      778.33      470.60   1051.94 o
  16  12   0     1447.85     1910.10   1190.35 o
  17  12   0     4069.42     7751.12   1273.40 o
  18  12   0     2557.06     3128.13   1162.67 o
  19  12   0     5138.46     5232.01   1245.72 o
  20  12   0    18056.64    16664.91   1577.91 o
  21  12   0       12.45     -968.89    968.89 o
  22  12   0     2222.09     1439.49   1107.30 o
  23  12   0     8377.42     -553.65   1107.30 o
  24  12   0    17825.18    12927.76   1550.22 o
  25  12   0     9517.07    21841.55   2491.43 o
  26  12   0    14258.48    19377.80   2380.70 o
  27  12   0       89.42     1910.10   2242.29 o
  11  13   0    11504.41    13453.73   1771.68 o
  12  13   0     3177.08      359.87   1439.49 o
  13  13   0     7287.75     1771.68   1218.03 o
  14  13   0    27777.71    26132.35   1827.05 o
  15  13   0    10071.83    16277.36   1550.22 o
  16  13   0     8735.94    14948.59   1522.54 o
  17  13   0       55.38      692.06   1218.03 o
  18  13   0      180.04      664.38   1162.67 o
  19  13   0     4599.14     3737.15   1218.03 o
  20  13   0      554.75     1439.49   1245.72 o
  21  13   0     3372.59     -885.84   1245.72 o
  22  13   0     5549.22     4761.40   1301.08 o
  23  13   0     1370.83     4678.36   1605.59 o
  24  13   0     3169.48     2989.72   1633.27 o
  25  13   0      350.61     2602.16   1993.15 o
  26  13   0       95.18    -1882.42   1965.46 o
  13  14   0    14134.17    26769.05   2353.02 o
  14  14   0    39470.89    45593.20   4484.58 o
  15  14   0      458.52     8194.04   1356.45 o
  16  14   0      967.67      802.79   1218.03 o
  17  14   0       51.85     4512.26   1411.81 o
  18  14   0    15518.42    23253.36   1799.37 o
  19  14   0     2338.30      968.89   1245.72 o
  20  14   0     6807.64     5951.75   1910.10 o
  21  14   0      395.72     2242.29   2353.02 o
  22  14   0     1014.40     1079.62   1965.46 o
  23  14   0     3622.38    -1190.35   1799.37 o
  24  14   0     9338.53     6671.50   2131.56 o
  15  15   0        4.74     6007.12   1965.46 o
  16  15   0    27070.69    33689.70   2712.89 o
  17  15   0      297.53     1910.10   1467.18 o
  18  15   0     1206.30    -1799.37   1799.37 o
  19  15   0      320.42      830.48   1827.05 o
  20  15   0     3034.37     5979.44   2020.83 o
  21  15   0    17547.65     7529.66   2629.84 o
  22  15   0    36326.74    23447.14   3460.32 o
  18  16   0     1652.37      415.24   2851.31 o
  19  16   0     6799.33     5093.59   2574.48 o
  -8   1   1       46.43      249.14    304.51 o
  -7   1   1      191.27      -27.68    166.10 o
  -6   1   1      821.79       27.68    166.10 o
  -5   1   1    20305.33    23668.60   1273.40 o
  -4   1   1      272.23      -27.68     83.05 o
  -3   1   1     1811.70     3072.77    193.78 o
  -2   1   1      165.10        0.00     27.68 o
  -1   1   1   825589.06   692922.50  53953.34 o
   0   1   1      720.00       27.68     27.68 o
   1   1   1    11920.36     6505.41    221.46 o
   2   1   1     1000.12      -27.68     27.68 o
   3   1   1    84398.35    85732.94   3875.56 o
   4   1   1     1391.71      332.19    166.10 o
   5   1   1      149.28     -166.10    166.10 o
   6   1   1     2408.15     3654.10    249.14 o
 -13   2   1    35272.29     8166.36   1107.30 o
 -12   2   1    14931.34    15253.10    941.21 o
 -11   2   1   327041.88   343706.88  11986.56 o
 -10   2   1       36.93     -249.14    249.14 o
  -9   2   1     5776.84     7418.93    415.24 o
  -8   2   1      712.69      470.60    193.78 o
  -7   2   1   238073.70   243108.39   7225.15 o
  -6   2   1      638.51      -27.68    138.41 o
  -5   2   1    10662.85     8166.36    387.56 o
  -4   2   1     2658.65      221.46    110.73 o
  -3   2   1     5129.46    10214.87    498.29 o
  -2   2   1     2723.49      332.19    166.10 o
   1   2   1   147155.00   150620.89  11875.83 o
   2   2   1     3390.71      -55.37    276.83 o
   3   2   1     6764.87     7059.06    249.14 o
   4   2   1       53.14       27.68     83.05 o
   5   2   1     5805.14     8692.33    332.19 o
   6   2   1       98.00       55.37    166.10 o
   7   2   1      116.49     -193.78    193.78 o
   8   2   1     1104.98      -83.05    221.46 o
   9   2   1   145531.33   112668.09   4041.66 o
  10   2   1       45.42     1051.94    304.51 o
  11   2   1      940.85     1467.18    470.60 o
 -16   3   1     5954.38     3820.20    692.06 o
 -15   3   1    53867.73    53067.50   2657.53 o
 -14   3   1    15770.47    22533.62    968.89 o
 -13   3   1    11990.97    11377.54    636.70 o
 -12   3   1      857.68      332.19    332.19 o
 -11   3   1      896.70     1467.18    332.19 o
 -10   3   1       66.03      110.73    249.14 o
  -9   3   1    86751.91    90964.95   2795.94 o
  -8   3   1     3125.45     -166.10    221.46 o
  -7   3   1    13281.84    12457.16    498.29 o
  -6   3   1      650.48     4982.86    276.83 o
  -5   3   1  1165823.88  1131331.50  36707.10 o
  -4   3   1     4841.76     2989.72    249.14 o
  -3   3   1    24342.91    26243.08   1328.76 o
  -2   3   1     3258.65     3321.91    359.87 o
   0   3   1     3753.87     2020.83    332.19 o
   1   3   1     4014.38     1577.91    304.51 o
   2   3   1       61.85     1301.08    276.83 o
   3   3   1   667434.75   689683.69  24499.08 o
   4   3   1      504.00     5148.96    193.78 o
   5   3   1       73.98      276.83    110.73 o
   6   3   1       32.46      332.19    110.73 o
   7   3   1     3043.45     1688.64    166.10 o
   8   3   1     3192.38     2408.38    249.14 o
   9   3   1    35800.45    38091.23   1162.67 o
  10   3   1     1359.85      858.16    304.51 o
  11   3   1   298846.41   305671.00  10768.52 o
  12   3   1     2405.08      830.48    415.24 o
  13   3   1    12614.51    11737.41    692.06 o
  14   3   1     3527.97     3460.32    609.02 o
 -18   4   1       81.19      415.24    830.48 o
 -17   4   1    10849.45     7335.88    747.43 o
 -16   4   1     3177.63     3903.24    636.70 o
 -15   4   1   161674.77   170580.03   5647.25 o
 -14   4   1     8561.65      885.84    415.24 o
 -13   4   1    10868.33     9135.25    553.65 o
 -12   4   1     2419.10     1245.72    332.19 o
 -11   4   1    96455.60    94895.87   3183.50 o
 -10   4   1       72.57     4373.85    581.33 o
  -9   4   1     8793.66    10491.70    525.97 o
  -8   4   1      217.38     1660.95    276.83 o
  -7   4   1   527703.88   532308.25  14865.54 o
  -6   4   1     9685.03     4152.39    332.19 o
  -5   4   1    76684.30    69178.76   2546.80 o
  -4   4   1    30863.99    39973.64   1577.91 o
  -3   4   1  3232146.50  2616945.00 220519.41 o
  -2   4   1     1059.11    11709.73    830.48 o
   1   4   1  2301220.75  2341724.50 197238.36 o
   2   4   1    49315.22    41053.26   2048.51 o
   3   4   1   179650.38   151977.34   5398.10 o
   4   4   1    17901.08      442.92    138.41 o
   5   4   1    50486.49    54230.17   1411.81 o
   6   4   1       22.60     -166.10    166.10 o
   7   4   1      317.40     -193.78    193.78 o
   8   4   1      536.86    10906.94    442.92 o
   9   4   1   670800.69   699178.88  19433.17 o
  10   4   1     4342.51     7114.42    359.87 o
  11   4   1    10984.95     9605.85    442.92 o
  12   4   1     2133.93     8387.82    525.97 o
  13   4   1   661026.69   656630.69  21260.22 o
  14   4   1      284.98      802.79    442.92 o
  15   4   1      696.62      858.16    442.92 o
  16   4   1     1024.25     1660.95    581.33 o
  17   4   1    38646.30    30755.34   3377.27 o
 -21   5   1       68.87    -1771.68   1771.68 o
 -20   5   1     3433.91     -968.89    968.89 o
 -19   5   1    22725.49    29232.80   1467.18 o
 -18   5   1     3222.62      332.19    664.38 o
 -17   5   1     2901.63     3238.86    692.06 o
 -16   5   1      565.23      332.19    609.02 o
 -15   5   1    11848.07    13647.51    858.16 o
 -14   5   1     9068.19    15972.85    719.75 o
 -13   5   1       62.71     -166.10    415.24 o
 -12   5   1     4267.05     6892.96    525.97 o
 -11   5   1     5605.81      553.65    387.56 o
 -10   5   1    13527.23    24139.21    941.21 o
  -9   5   1   328841.56   374711.34   9882.68 o
  -8   5   1       65.74     1910.10    332.19 o
  -7   5   1    25322.52    21758.51    885.84 o
  -6   5   1    22757.60    28706.83    968.89 o
  -5   5   1  1161356.00  1221355.25  39862.91 o
  -4   5   1    20840.50     7474.30    553.65 o
  -3   5   1   236317.06   195605.09   9356.71 o
   1   5   1   108666.51    91158.73   4539.94 o
   2   5   1    16955.61      830.48    498.29 o
   3   5   1   390126.81   391182.47  18547.33 o
   4   5   1    49589.84    25855.53    885.84 o
   5   5   1   131060.88   101954.94   3072.77 o
   6   5   1     7622.53     -138.41    138.41 o
   7   5   1    75111.27    64555.76   1882.42 o
   8   5   1       49.47     1854.73    415.24 o
   9   5   1    40217.17    44984.19   1301.08 o
  10   5   1      431.59    11294.49    498.29 o
  11   5   1   156850.00   159949.94   4816.77 o
  12   5   1       92.42      359.87    415.24 o
  13   5   1      581.37     2325.34    415.24 o
  14   5   1     3242.51     5093.59    553.65 o
  15   5   1   189345.44   174843.16   6200.90 o
  16   5   1     8755.03     5841.02    719.75 o
  17   5   1    19359.88    26935.15   1328.76 o
  18   5   1     4012.74     1993.15    692.06 o
  19   5   1    23650.18    24637.49   1799.37 o
 -22   6   1      407.31     4041.66   1190.35 o
 -21   6   1    54080.47    53067.50   2297.65 o
 -20   6   1    10630.14    15585.29   1107.30 o
 -19   6   1      145.07     2574.48    802.79 o
 -18   6   1      388.93      719.75    747.43 o
 -17   6   1      157.98     -664.38    664.38 o
 -16   6   1     1305.56     7585.03    802.79 o
 -15   6   1   126669.40   128004.23   5342.74 o
 -14   6   1     1901.62      -83.05    609.02 o
 -13   6   1    37183.54    39281.57   1467.18 o
 -12   6   1    45705.66    59046.93   1965.46 o
 -11   6   1   636728.88   657904.13  21260.22 o
 -10   6   1     5324.74    11377.54    581.33 o
  -9   6   1     6835.09     4955.18    442.92 o
  -8   6   1     5348.43    23585.56    968.89 o
  -7   6   1   997743.38   988627.88  34963.09 o
  -6   6   1      524.02    14228.84    692.06 o
  -5   6   1   105125.86   111450.05   4180.07 o
  -4   6   1    19872.20     3183.50    664.38 o
  -3   6   1      639.37     1633.27    636.70 o
   2   6   1    26079.58     5425.79    747.43 o
   3   6   1   260666.95   218000.28  10491.70 o
   4   6   1    13041.11        0.00    332.19 o
   5   6   1   316919.59   279649.38   7889.53 o
   6   6   1     3486.17     7612.71    359.87 o
   7   6   1     4042.49     5287.37    359.87 o
   8   6   1     3295.48     7252.83    470.60 o
   9   6   1   378827.09   402476.97  11266.81 o
  10   6   1      579.10     7557.34    470.60 o
  11   6   1    39568.41    43959.93   1439.49 o
  12   6   1      271.97     2629.84    498.29 o
  13   6   1    16578.84    18962.56   1079.62 o
  14   6   1       22.91      -55.37    692.06 o
  15   6   1      230.06     1384.13    636.70 o
  16   6   1     4077.16     1522.54    692.06 o
  17   6   1   149216.97   168863.72   6117.85 o
  18   6   1    28435.87    35931.98   1827.05 o
  19   6   1    49239.49    46396.00   2076.19 o
  20   6   1      163.13     1079.62    775.11 o
  21   6   1   227303.39   198096.52  12014.24 o
 -24   7   1     8572.52     6007.12   1218.03 o
 -23   7   1    26808.09    35322.97   2076.19 o
 -22   7   1     5928.55    12512.52   1134.99 o
 -21   7   1    85067.79    74632.23   3045.08 o
 -20   7   1     1949.52     3598.73    858.16 o
 -19   7   1     3852.05     1356.45    830.48 o
 -18   7   1      146.72     -692.06    692.06 o
 -17   7   1    11124.59     8443.19    913.53 o
 -16   7   1     4492.86     1273.40    830.48 o
 -15   7   1    78767.87    84681.00   3626.42 o
 -14   7   1    30675.04    44651.99   2186.92 o
 -13   7   1   208117.22   202470.36   8277.09 o
 -12   7   1     4500.14     7474.30    885.84 o
 -11   7   1    14828.57    14671.77    802.79 o
 -10   7   1     1370.28    10021.09    692.06 o
  -9   7   1   615809.19   621999.81  22063.01 o
  -8   7   1    36370.19    30810.71   1162.67 o
  -7   7   1    35015.11    28817.56   1051.94 o
  -6   7   1      884.49     5315.05    498.29 o
  -5   7   1   258074.33   278071.47  12927.76 o
  -4   7   1     1623.80      553.65    692.06 o
   3   7   1    45088.70    46257.58   2629.84 o
   4   7   1     1896.44     4263.12    525.97 o
   5   7   1      340.90     -304.51    304.51 o
   6   7   1     9538.74    10297.92    525.97 o
   7   7   1   324774.13   340357.28  10214.87 o
   8   7   1     7772.85     -276.83    276.83 o
   9   7   1   126837.90   128198.02   4290.80 o
  10   7   1     4845.83     2768.26    525.97 o
  11   7   1    24247.95    23364.09   1301.08 o
  12   7   1     7869.32     6671.50    830.48 o
  13   7   1    10230.67     9495.12    941.21 o
  14   7   1    11348.05     8027.95    913.53 o
  15   7   1    90699.66   105830.48   5287.37 o
  16   7   1      128.56     4207.75    747.43 o
  17   7   1      503.34       83.05    747.43 o
  18   7   1     5351.30     6394.67    858.16 o
  19   7   1   164978.72   160171.39   5841.02 o
  20   7   1    16537.86    23364.09   1356.45 o
  21   7   1    49190.41    55032.96   2408.38 o
  22   7   1     2884.92     6422.36    941.21 o
  23   7   1   171475.14   161887.69  10021.09 o
 -25   8   1     4676.65     7308.20   1494.86 o
 -24   8   1       49.87      636.70    885.84 o
 -23   8   1     7710.94     6892.96   1051.94 o
 -22   8   1     1252.48     2768.26    941.21 o
 -21   8   1    25483.66    25800.16   1494.86 o
 -20   8   1     1123.17     1660.95    968.89 o
 -19   8   1      284.91     -719.75    802.79 o
 -18   8   1     1581.12     -775.11    775.11 o
 -17   8   1    19228.71    23668.60   1494.86 o
 -16   8   1     2997.22      498.29    913.53 o
 -15   8   1     7876.26    11682.05   1245.72 o
 -14   8   1     3504.61     1051.94    913.53 o
 -13   8   1    13832.42    17578.44   1384.13 o
 -12   8   1       54.34     -359.87    858.16 o
 -11   8   1    12450.71    16664.91   1301.08 o
 -10   8   1    19440.87     8249.41   1107.30 o
  -9   8   1   188256.25   179272.38   6643.82 o
  -8   8   1    11823.79      -27.68    387.56 o
  -7   8   1   429436.06   417397.88  15197.73 o
  -6   8   1    14500.34    15474.56    968.89 o
  -5   8   1     4318.34     2491.43    609.02 o
   4   8   1     3990.44     7003.69   1051.94 o
   5   8   1   198696.31   185694.73   6173.21 o
   6   8   1    10527.17      -83.05    387.56 o
   7   8   1   150514.14   165846.31   4789.09 o
   8   8   1    12870.48     1051.94    304.51 o
   9   8   1     9817.43    10602.43   1384.13 o
  10   8   1    16450.50     9135.25   1079.62 o
  11   8   1    33275.89    30090.96   1799.37 o
  12   8   1     4231.42     5093.59    968.89 o
  13   8   1   114962.22   113415.52   6477.72 o
  14   8   1     3630.11     -858.16    858.16 o
  15   8   1    63079.85    70452.16   3266.54 o
  16   8   1     8653.02     6699.18    996.57 o
  17   8   1    21612.20    25578.70   1577.91 o
  18   8   1      824.07      470.60    802.79 o
  19   8   1    15681.48    16138.94   1162.67 o
  20   8   1       14.14      387.56    858.16 o
  21   8   1     8526.55    11294.49   1079.62 o
  22   8   1     2389.73     2048.51    941.21 o
  23   8   1    26958.50    36596.37   1910.10 o
  24   8   1     1519.22     1356.45    941.21 o
 -26   9   1     1014.79     2878.99   2076.19 o
 -25   9   1     1320.31      609.02   1079.62 o
 -24   9   1      111.13      996.57   1024.26 o
 -23   9   1    12042.23    13176.91   1218.03 o
 -22   9   1        1.90     -968.89    968.89 o
 -21   9   1    34290.36    33412.87   1744.00 o
 -20   9   1     3927.60     5148.96    968.89 o
 -19   9   1    18216.92    26686.00   1633.27 o
 -18   9   1     4429.90     3986.29   1162.67 o
 -17   9   1      267.00    -1024.26   1024.26 o
 -16   9   1     2005.70     3100.45   1107.30 o
 -15   9   1    24033.10    30838.39   1993.15 o
 -14   9   1     1101.27     3128.13   1079.62 o
 -13   9   1   163455.02   149901.16   7142.10 o
 -12   9   1     4497.24    11792.78   1134.99 o
 -11   9   1    50270.08    41219.36   2131.56 o
 -10   9   1    11576.38    12180.33   1328.76 o
  -9   9   1     6392.80    11017.67   1328.76 o
  -8   9   1    10558.52     1051.94    968.89 o
  -7   9   1    30091.24    27904.04   1910.10 o
  -6   9   1     5306.63    11183.76   1937.78 o
   5   9   1     2761.74     4429.21   1716.32 o
   6   9   1       82.06     2131.56    996.57 o
   7   9   1      333.85      332.19    968.89 o
   8   9   1    25861.60    20097.55   1577.91 o
   9   9   1   159090.63   131907.48   6505.41 o
  10   9   1     1073.37    12152.65   1328.76 o
  11   9   1   337574.56   322529.72  14976.27 o
  12   9   1    12712.77    19876.09   1522.54 o
  13   9   1      290.59    -1162.67   1162.67 o
  14   9   1    15379.66    12014.24   1245.72 o
  15   9   1    71089.38    72777.50   3792.51 o
  16   9   1      616.92     2519.11   1024.26 o
  17   9   1      281.99     2131.56   1051.94 o
  18   9   1      812.67     2186.92   1218.03 o
  19   9   1    16478.84    12983.13   1107.30 o
  20   9   1     1160.30     1577.91    941.21 o
  21   9   1    42147.66    53870.29   2408.38 o
  22   9   1      214.30      692.06    996.57 o
  23   9   1      638.89     1494.86    996.57 o
  24   9   1      628.60     -968.89    968.89 o
  25   9   1        0.83     -609.02    609.02 o
 -27  10   1     3710.51     4097.02    885.84 o
 -26  10   1      106.23     3100.45   1051.94 o
 -25  10   1      512.73      885.84   1134.99 o
 -24  10   1       26.41     1218.03   1134.99 o
 -23  10   1     1296.78      913.53   1107.30 o
 -22  10   1      722.52     3571.05   1107.30 o
 -21  10   1    50073.91    63919.07   3072.77 o
 -20  10   1     7483.91    15779.07   1328.76 o
 -19  10   1    15468.89    19820.72   1716.32 o
 -18  10   1     1784.85     3709.47   1218.03 o
 -17  10   1     5567.42    13702.88   1494.86 o
 -16  10   1     2037.21     1910.10   1162.67 o
 -15  10   1     2606.43     3017.40   1024.26 o
 -14  10   1     3272.67     3072.77    996.57 o
 -13  10   1      196.54      442.92    968.89 o
 -12  10   1      395.10     -802.79    913.53 o
 -11  10   1     6021.67     -664.38   1356.45 o
 -10  10   1      205.91    -1024.26   1024.26 o
  -9  10   1    27908.86    28236.23   2103.88 o
  -8  10   1      723.67     -719.75   1107.30 o
  -7  10   1   130079.63   129637.51   6616.14 o
   6  10   1      243.59     2574.48   1134.99 o
   7  10   1    22133.39    22505.94   1854.73 o
   8  10   1      666.72     1633.27   1079.62 o
   9  10   1     6710.66     1633.27   1134.99 o
  10  10   1    10823.95     8858.42   1467.18 o
  11  10   1    73575.98    81054.59   3681.78 o
  12  10   1     5095.21     5674.93   1024.26 o
  13  10   1    75748.75    67074.88   3183.50 o
  14  10   1     4650.60     5370.42   1190.35 o
  15  10   1      714.15       55.37   1051.94 o
  16  10   1      586.69     -470.60   1245.72 o
  17  10   1     1066.78     -996.57   1107.30 o
  18  10   1     7569.00    13453.73   1439.49 o
  19  10   1    33086.07    42824.95   2602.16 o
  20  10   1      547.60     5591.88   1190.35 o
  21  10   1      405.36     -996.57    996.57 o
  22  10   1      240.25      415.24   1079.62 o
  23  10   1     3134.11     -359.87   1051.94 o
  24  10   1     1511.90      858.16   1134.99 o
  25  10   1    14390.98    22312.16   1577.91 o
  26  10   1      527.26     -525.97    636.70 o
 -28  11   1       55.97     2657.53   2463.75 o
 -27  11   1     4058.36      968.89   1716.32 o
 -26  11   1      478.57     3377.27   1827.05 o
 -25  11   1    33563.38    29924.87   1937.78 o
 -24  11   1     4857.42     1799.37   1190.35 o
 -23  11   1    13139.25    12733.99   1411.81 o
 -22  11   1     6239.42    13149.22   1328.76 o
 -21  11   1      933.19      387.56   1024.26 o
 -20  11   1       49.79      692.06   1328.76 o
 -19  11   1    37989.81    49939.37   3017.40 o
 -18  11   1     3896.21    14118.11   1439.49 o
 -17  11   1    17772.52    22948.86   1688.64 o
 -16  11   1     1562.27    -1134.99   1134.99 o
 -15  11   1       63.16     -885.84   1024.26 o
 -14  11   1     2347.43     3488.00   1190.35 o
 -13  11   1    47667.94    59628.27   2962.04 o
 -12  11   1     5725.18     8194.04   1190.35 o
 -11  11   1    16493.76    16388.09   1716.32 o
 -10  11   1      709.64     2436.07   1301.08 o
  -9  11   1   118416.92   108543.38   5647.25 o
  -8  11   1     9988.62    11543.63   1494.86 o
   7  11   1   137501.33   121028.23   6311.63 o
   8  11   1      313.28       55.37   1190.35 o
   9  11   1    76872.77    79781.19   4429.21 o
  10  11   1    11444.50    16277.36   1660.95 o
  11  11   1    44958.95    50880.57   3183.50 o
  12  11   1      355.69      -27.68    996.57 o
  13  11   1    14272.42    14754.81   1384.13 o
  14  11   1      468.49     -193.78    996.57 o
  15  11   1      604.22      221.46   1024.26 o
  16  11   1     1217.00     2214.61   1134.99 o
  17  11   1     4250.00     7391.25   1301.08 o
  18  11   1      577.71     -858.16   1190.35 o
  19  11   1     7598.00     7086.74   1411.81 o
  20  11   1     5942.17    14394.94   1328.76 o
  21  11   1    18440.45    24471.40   1660.95 o
  22  11   1     3473.13     1218.03   1079.62 o
  23  11   1    27458.96    32693.12   2020.83 o
  24  11   1      289.44     2602.16   1162.67 o
  25  11   1     5255.65     6588.45   1328.76 o
  26  11   1      577.59     3571.05   1744.00 o
  27  11   1     4926.19     3432.64    996.57 o
 -27  12   1    10267.88     6228.58   1993.15 o
 -26  12   1     5073.14     3598.73   1799.37 o
 -25  12   1      479.38      692.06   1660.95 o
 -24  12   1     1940.26     2851.31   1273.40 o
 -23  12   1    21384.12    13896.65   1384.13 o
 -22  12   1     7882.91     1716.32   1024.26 o
 -21  12   1    20058.58    17218.56   1633.27 o
 -20  12   1     1472.06     7280.52   1301.08 o
 -19  12   1     6152.46     8249.41   1328.76 o
 -18  12   1      985.17    -1079.62   1079.62 o
 -17  12   1      988.73     -110.73   1107.30 o
 -16  12   1      623.37    -1107.30   1107.30 o
 -15  12   1    14465.65    25108.10   1771.68 o
 -14  12   1     2906.31     1190.35   1107.30 o
 -13  12   1      162.32     1550.22   1107.30 o
 -12  12   1      471.89     2989.72   1384.13 o
 -11  12   1    56321.45    48998.16   3377.27 o
 -10  12   1    22300.10    37011.61   2629.84 o
   8  12   1    33067.58    58216.46   5398.10 o
   9  12   1   117813.13   103532.84   5591.88 o
  10  12   1       34.36     -775.11   1384.13 o
  11  12   1    29448.35    23585.55   2076.19 o
  12  12   1     1205.62     2574.48   1107.30 o
  13  12   1     3995.93     8194.04   1273.40 o
  14  12   1     2881.67      830.48   1107.30 o
  15  12   1    10592.20    11820.46   1328.76 o
  16  12   1      425.62    10547.06   1439.49 o
  17  12   1      269.04      -83.05   1079.62 o
  18  12   1       66.30    -1079.62   1079.62 o
  19  12   1     4503.08     5702.61   1245.72 o
  20  12   1     3885.76     1937.78   1245.72 o
  21  12   1     7364.40     7252.83   1190.35 o
  22  12   1      510.26     1439.49   1134.99 o
  23  12   1     3345.61     1024.26   1162.67 o
  24  12   1     6250.84     3709.47   1688.64 o
  25  12   1    17228.33    16471.13   2159.24 o
  26  12   1       96.72     1218.03   1688.64 o
  27  12   1     2777.50     -609.02   2103.88 o
 -26  13   1      247.35      -27.68   1937.78 o
 -25  13   1      590.60      609.02   1577.91 o
 -24  13   1     3094.15    -1494.86   1494.86 o
 -23  13   1     6903.38     5591.88   1633.27 o
 -22  13   1      140.46      193.78   1079.62 o
 -21  13   1     6195.51     8775.38   1411.81 o
 -20  13   1      429.33     2408.38   1273.40 o
 -19  13   1      436.03      193.78   1190.35 o
 -18  13   1       26.44       83.05   1190.35 o
 -17  13   1      504.04      775.11   1218.03 o
 -16  13   1      148.75     1660.95   1218.03 o
 -15  13   1    24837.37    22699.71   1744.00 o
 -14  13   1     3059.31    -1218.03   1218.03 o
 -13  13   1    11927.05     4401.53   1577.91 o
 -12  13   1      674.92      553.65   1439.49 o
 -11  13   1    31811.18    46119.17   4539.94 o
  10  13   1      799.72    13924.34   1771.68 o
  11  13   1     1963.77     2546.80   1467.18 o
  12  13   1     1183.69      609.02   1411.81 o
  13  13   1    12552.93    15031.64   1660.95 o
  14  13   1     1013.08     5591.88   1273.40 o
  15  13   1       77.79      941.21   1134.99 o
  16  13   1     1486.96     -193.78   1162.67 o
  17  13   1     9933.90    11848.14   1467.18 o
  18  13   1     1598.01     1245.72   1134.99 o
  19  13   1    15405.48     6976.01   1301.08 o
  20  13   1     2850.58       83.05   1273.40 o
  21  13   1    11158.63     8636.96   1439.49 o
  22  13   1     1083.40    -1051.94   1550.22 o
  23  13   1       60.94    -1494.86   1494.86 o
  24  13   1     1133.26     -968.89   1577.91 o
  25  13   1      289.42     -830.48   1937.78 o
 -24  14   1     3006.16     3128.13   1937.78 o
 -23  14   1    15866.50    10187.19   1882.42 o
 -22  14   1     1590.55     6948.33   2048.51 o
 -21  14   1     8234.97     3820.20   1965.46 o
 -20  14   1      170.41    -1356.45   1356.45 o
 -19  14   1    14066.46    13315.32   1550.22 o
 -18  14   1     4125.82     1882.42   1273.40 o
 -17  14   1     3388.05     1993.15   1273.40 o
 -16  14   1     4903.50     6782.23   1301.08 o
 -15  14   1    28373.18    13232.27   1910.10 o
 -14  14   1     6524.28     5813.34   1605.59 o
 -13  14   1      735.99    -1716.32   1716.32 o
  12  14   1     6061.72    -1328.76   1439.49 o
  13  14   1    20181.58    19931.45   2103.88 o
  14  14   1     1709.04     2878.99   1190.35 o
  15  14   1    16495.90    10851.57   1411.81 o
  16  14   1     3078.92     -359.87   1190.35 o
  17  14   1    15095.31     9190.62   1439.49 o
  18  14   1     4543.48     -359.87   1218.03 o
  19  14   1     2569.97     2878.99   1301.08 o
  20  14   1     8500.54    12761.67   2131.56 o
  21  14   1    38409.77    17965.99   2408.38 o
  22  14   1     7444.45     8083.31   1744.00 o
  23  14   1     1544.70     2269.97   1910.10 o
 -22  15   1      343.01     3072.77   2353.02 o
 -21  15   1    18238.08    13370.68   2906.67 o
 -20  15   1     5220.85    12789.35   2214.61 o
 -19  15   1     6834.64     7197.47   2048.51 o
 -18  15   1      680.02    10962.30   2159.24 o
 -17  15   1      359.22     3155.81   1328.76 o
 -16  15   1      905.85      692.06   1522.54 o
  14  15   1      377.71    -1771.68   1771.68 o
  15  15   1      321.40    -1522.54   1522.54 o
  16  15   1      370.86      276.83   1273.40 o
  17  15   1       12.32     3847.88   1993.15 o
  18  15   1    11672.49     9356.71   2020.83 o
  19  15   1    31987.97    18491.96   2436.07 o
  20  15   1     4344.25     5398.10   2408.38 o
  21  15   1     2564.24     2934.35   2491.43 o
 -19  16   1     6601.88     7446.61   3072.77 o
 -18  16   1     4638.71     3515.69   3128.13 o
  17  16   1    10493.84    13149.22   3626.42 o
  18  16   1     1719.23     1854.73   2325.34 o
  19  16   1      999.25     4013.97   2546.80 o
  -4   0   2     2155.92     2131.56    193.78 o
  -3   0   2      796.03      -55.37     55.37 o
  -1   0   2      577.26      -27.68    276.83 o
 -10   1   2    41822.32    26686.00   2269.97 o
  -9   1   2     3709.91     1190.35    276.83 o
  -8   1   2    95128.13    79006.08   3654.10 o
  -7   1   2     1708.62     1688.64    193.78 o
  -6   1   2       42.66     -166.10    166.10 o
  -5   1   2       68.13      -83.05     83.05 o
  -4   1   2   374327.88   390185.91  12374.11 o
  -3   1   2      664.09      359.87     27.68 o
  -2   1   2     2774.15     3155.81    193.78 o
  -1   1   2     1341.13       55.37     27.68 o
   1   1   2     1152.49      636.70     55.37 o
   2   1   2     6935.29     4539.94    221.46 o
   3   1   2     2483.67      968.89    138.41 o
   4   1   2   319279.56   273060.94  15003.96 o
   5   1   2       75.84     1079.62    166.10 o
   6   1   2     8560.88     6976.01    913.53 o
 -13   2   2     3993.96      -83.05    442.92 o
 -12   2   2   128877.32   111062.49   4041.66 o
 -11   2   2    25892.26    23114.95    885.84 o
 -10   2   2  2714317.50  2549620.75 198456.39 o
  -9   2   2     2348.18     4733.72    304.51 o
  -8   2   2    18242.92    10796.21    387.56 o
  -7   2   2      953.85      719.75    138.41 o
  -6   2   2   566414.44   556752.00  15529.93 o
  -5   2   2      348.01      -27.68     83.05 o
  -4   2   2      237.24       27.68     55.37 o
  -3   2   2      982.67       83.05    110.73 o
  -2   2   2    21381.41    26492.22   2186.92 o
   0   2   2      619.92     -193.78    193.78 o
   1   2   2      801.06      -27.68     27.68 o
   2   2   2   148788.84   159673.09   4789.09 o
   3   2   2     1346.25      193.78     55.37 o
   4   2   2       56.00      -83.05     83.05 o
   5   2   2      733.25      304.51    138.41 o
   6   2   2    57157.00    50216.19   1854.73 o
   7   2   2       67.23     1854.73    249.14 o
   8   2   2    11402.91    17578.44    858.16 o
   9   2   2       83.44      -27.68    304.51 o
  10   2   2   420407.94   349713.97  27959.40 o
 -17   3   2      407.35    -1301.08   1301.08 o
 -16   3   2    84481.68    75462.70   3626.42 o
 -15   3   2       19.98     1577.91    332.19 o
 -14   3   2    63231.14    53897.97   1910.10 o
 -13   3   2    25808.48    21869.24    858.16 o
 -11   3   2      581.47    18602.69    664.38 o
 -10   3   2    32678.72    30810.71    996.57 o
  -9   3   2     3558.87      138.41    166.10 o
  -8   3   2   162043.55   164932.81   5010.55 o
  -7   3   2     3918.64     3626.42    221.46 o
  -6   3   2    27717.68    22921.17    719.75 o
  -5   3   2     5290.08     6726.87    332.19 o
  -4   3   2   302647.00   320398.13  18353.55 o
  -3   3   2     1178.31      442.92    249.14 o
  -2   3   2    13854.62    10657.79    885.84 o
   0   3   2   129363.29   122633.81   5896.39 o
   1   3   2       28.45     1577.91    249.14 o
   2   3   2     1287.55     -138.41    138.41 o
   3   3   2     1990.34       83.05     27.68 o
   4   3   2    31964.84    35239.92    941.21 o
   5   3   2    16346.20     3847.88    166.10 o
   6   3   2    80019.27    72998.95   1993.15 o
   7   3   2     2324.52     1799.37    193.78 o
   8   3   2    57082.52    57552.08   1965.46 o
   9   3   2       24.77      249.14    276.83 o
  10   3   2      148.52      525.97    359.87 o
  11   3   2      598.80      636.70    387.56 o
  12   3   2   402561.06   406574.00  15972.85 o
  13   3   2      137.40     1273.40    415.24 o
  14   3   2     1460.92     -415.24    968.89 o
 -19   4   2     9613.13    12041.92   1134.99 o
 -18   4   2   190072.33   161500.16   7751.12 o
 -17   4   2       37.31     -525.97    525.97 o
 -16   4   2      866.91      885.84    498.29 o
 -15   4   2      241.86       55.37    442.92 o
 -14   4   2   157515.72   139630.91   4650.67 o
 -13   4   2     1192.29     3571.05    304.51 o
 -12   4   2    14196.53    13038.49    581.33 o
 -11   4   2      723.70     1134.99    304.51 o
 -10   4   2   589044.56   592545.63  17716.85 o
  -9   4   2     4491.90     5481.15    387.56 o
  -8   4   2    35332.41    32222.52   1024.26 o
  -7   4   2    15501.11    12235.70    525.97 o
  -6   4   2    93153.34    95311.11   3488.00 o
  -5   4   2     2037.68       27.68    276.83 o
  -4   4   2       24.60      -83.05    359.87 o
  -3   4   2     4834.90     7225.15    636.70 o
   0   4   2    66010.64    37371.48   1965.46 o
   1   4   2    20987.95     9301.35    692.06 o
   2   4   2   359210.63   370199.09  17163.20 o
   3   4   2     5986.28     1467.18    193.78 o
   4   4   2    95935.75    77206.70   2076.19 o
   5   4   2    10821.19    10380.97    359.87 o
   6   4   2  1038040.88  1059827.50  27904.04 o
   7   4   2    30203.45    41025.58   1107.30 o
   8   4   2    52537.07    49053.52   1301.08 o
   9   4   2     1736.59     -276.83    276.83 o
  10   4   2    20052.31    22505.94    747.43 o
  11   4   2     2539.00      387.56    249.14 o
  12   4   2    12579.13    10768.52    581.33 o
  13   4   2     1160.45      110.73    415.24 o
  14   4   2    31400.57    33994.21   1245.72 o
  15   4   2      249.55      553.65    692.06 o
  16   4   2     4538.82     1134.99    415.24 o
 -21   5   2      875.04      996.57    996.57 o
 -20   5   2     3148.08     4484.58   1024.26 o
 -19   5   2      655.10     1245.72    719.75 o
 -18   5   2    24432.57    20928.03   1190.35 o
 -17   5   2    18751.04    35101.51   1605.59 o
 -16   5   2   369902.13   335900.38  13481.41 o
 -15   5   2      817.67     5425.79    581.33 o
 -14   5   2      234.01     1190.35    470.60 o
 -13   5   2      718.33        0.00    415.24 o
 -12   5   2    47800.38    50050.10   1827.05 o
 -11   5   2        5.17     -221.46    387.56 o
 -10   5   2     1398.64      719.75    359.87 o
  -9   5   2     8738.11     3709.47    415.24 o
  -8   5   2      121.96     2906.67    415.24 o
  -7   5   2     1498.59     -332.19    332.19 o
  -6   5   2       41.33      138.41    332.19 o
  -5   5   2     1703.47      885.84    415.24 o
  -4   5   2   190420.78   162552.11   7861.85 o
  -3   5   2     1538.16     2962.04    553.65 o
   1   5   2      125.19    31751.92   1771.68 o
   2   5   2     8874.45     5481.15    636.70 o
   3   5   2      394.28     2962.04    304.51 o
   4   5   2   251905.56   260077.80   7723.44 o
   5   5   2    17170.14    13702.88    470.60 o
   6   5   2    29156.65    32167.15   1024.26 o
   8   5   2   778995.50   819210.44  24526.76 o
   9   5   2    24766.49    24166.89    802.79 o
  10   5   2    11557.97     8249.41    498.29 o
  11   5   2       63.74       27.68    249.14 o
  12   5   2      899.78     1965.46    276.83 o
  13   5   2     1703.93     2242.29    276.83 o
  14   5   2       10.54     -166.10    415.24 o
  15   5   2       64.24     2657.53    636.70 o
  16   5   2    70631.69    62202.75   2491.43 o
  17   5   2     2497.48     2519.11    692.06 o
  18   5   2    25839.43    25634.07   1494.86 o
  19   5   2     1115.66     -442.92   1245.72 o
 -23   6   2      728.51     1467.18    996.57 o
 -22   6   2   130877.37   135090.97   6643.82 o
 -21   6   2     4433.12     5038.23    913.53 o
 -20   6   2    39532.44    42409.71   1937.78 o
 -19   6   2    34413.95    55254.42   2353.02 o
 -18   6   2   100406.45    90992.63   3488.00 o
 -17   6   2        0.90        0.00    692.06 o
 -16   6   2    19999.72    20623.52   1162.67 o
 -15   6   2     3137.97     4235.43    802.79 o
 -14   6   2     5551.20     3598.73    664.38 o
 -13   6   2      578.44     4152.39    525.97 o
 -12   6   2    11052.43    14256.53    775.11 o
 -11   6   2      716.01     2380.70    442.92 o
 -10   6   2    42521.21    45150.28   1660.95 o
  -9   6   2      117.60     1328.76    415.24 o
  -8   6   2     5874.50     8830.74    636.70 o
  -7   6   2       28.93     5425.79    498.29 o
  -6   6   2   131548.20   142952.83   5979.44 o
  -5   6   2    10314.63     2878.99    692.06 o
  -4   6   2    66239.08    58354.87   3017.40 o
   1   6   2     2707.07     4539.94    664.38 o
   2   6   2   267936.59   270015.84  12955.45 o
   3   6   2     6772.23     3930.93    664.38 o
   4   6   2     2447.57     4429.21    415.24 o
   5   6   2     9319.61    31336.68   1024.26 o
   6   6   2   959545.25   971769.19  28762.20 o
   7   6   2    22995.08    49634.86   1467.18 o
   8   6   2    31941.97    29841.82    996.57 o
   9   6   2     2543.67     1522.54    332.19 o
  10   6   2     3279.41     5370.42    415.24 o
  11   6   2     3374.70     -415.24    442.92 o
  12   6   2     8283.34     5093.59    553.65 o
  13   6   2     1161.88      470.60    692.06 o
  14   6   2      190.94     1301.08    609.02 o
  15   6   2      185.07     -470.60    636.70 o
  16   6   2    23436.96    23917.75   1273.40 o
  17   6   2      176.72     -692.06    692.06 o
  18   6   2    26099.18    31253.63   1522.54 o
  19   6   2     2851.26     4152.39    830.48 o
  20   6   2     2451.44     1356.45    553.65 o
  21   6   2      822.81     2657.53   2186.92 o
 -25   7   2       22.97    -2685.21   2685.21 o
 -24   7   2     4540.01     5813.34   1439.49 o
 -23   7   2      175.97     -747.43    747.43 o
 -22   7   2     4761.85     5121.28    968.89 o
 -21   7   2    17544.78    20872.66   1328.76 o
 -20   7   2       30.63      -55.37    830.48 o
 -19   7   2     1050.12       27.68    775.11 o
 -18   7   2    55260.61    58244.14   2408.38 o
 -17   7   2    15367.69    25301.88   1550.22 o
 -16   7   2       51.91     -830.48    830.48 o
 -15   7   2      888.40     -719.75    830.48 o
 -14   7   2      172.38     -858.16    941.21 o
 -13   7   2     8421.91    22312.16   1356.45 o
 -12   7   2   449852.34   429439.81  13841.29 o
 -11   7   2     5302.08    10906.94    719.75 o
 -10   7   2    10033.99     8886.11    664.38 o
  -9   7   2      159.37     1993.15    442.92 o
  -8   7   2   113998.04   119145.81   3654.10 o
  -7   7   2     6140.73     3100.45    470.60 o
  -6   7   2    16418.69    11875.83    775.11 o
  -5   7   2     2015.57    23114.95   1577.91 o
   2   7   2    23672.63    21869.24   1550.22 o
   3   7   2     4036.68     9439.76   1024.26 o
   4   7   2   119622.16   136696.56   4982.86 o
   5   7   2     4976.12     8360.14    498.29 o
   6   7   2    11518.67     9495.12    442.92 o
   7   7   2     2217.62     2546.80    276.83 o
   8   7   2    46185.77    49994.73   1605.59 o
   9   7   2     1376.67      221.46    415.24 o
  10   7   2    25490.08    23807.02   1024.26 o
  11   7   2    15564.97     9550.49   1051.94 o
  12   7   2   417769.06   398795.19  15612.97 o
  13   7   2     3234.11    14644.08   1051.94 o
  14   7   2    11272.68    11405.22    996.57 o
  15   7   2      942.62     7059.06    913.53 o
  16   7   2    81307.96    93926.98   3626.42 o
  17   7   2     7023.60    14727.13   1051.94 o
  18   7   2    15308.98    15474.56   1107.30 o
  19   7   2     1046.03      193.78    802.79 o
  20   7   2    24520.15    31641.19   1605.59 o
  21   7   2       83.03     -830.48    830.48 o
  22   7   2    12782.16    16471.13   1771.68 o
 -26   8   2    10081.25     3155.81   1356.45 o
 -25   8   2     2072.78     6533.09   1550.22 o
 -24   8   2      585.84     1605.59   1051.94 o
 -23   8   2      483.75      581.33    996.57 o
 -22   8   2      956.51     3045.08    941.21 o
 -21   8   2      209.29      747.43    885.84 o
 -20   8   2     9974.35     9578.17   1051.94 o
 -19   8   2    24516.63    38118.91   1799.37 o
 -18   8   2    25174.34    24443.71   1550.22 o
 -17   8   2       14.26     -885.84    885.84 o
 -16   8   2     1812.36    -1051.94   1051.94 o
 -15   8   2      655.07    10574.74   1550.22 o
 -14   8   2   119144.80   134592.69   6450.04 o
 -13   8   2     6578.99     5841.02    968.89 o
 -12   8   2     1371.26      913.53    885.84 o
 -11   8   2      524.80     2491.43    858.16 o
 -10   8   2    87893.98    83103.09   3266.54 o
  -9   8   2    16319.86    12124.97    885.84 o
  -8   8   2    36638.40    35876.62   1633.27 o
  -7   8   2    62981.32   109955.20   4152.39 o
  -6   8   2  1113357.88  1244608.63  50437.65 o
  -5   8   2    35803.29    47392.57   4346.16 o
   3   8   2     8056.66     4927.50    968.89 o
   4   8   2    23241.68    22616.67   1162.67 o
   5   8   2     3709.56      110.73    359.87 o
   6   8   2     2862.54     3681.78    359.87 o
   7   8   2    22501.15    17190.88    664.38 o
   8   8   2    49107.43    42188.25   1854.73 o
   9   8   2    42891.92    66299.77   4373.85 o
  10   8   2   761884.81   815694.81  37343.79 o
  11   8   2    20412.54    47254.16   2519.11 o
  12   8   2    10136.03    10242.55   1107.30 o
  13   8   2     1302.32     1273.40    885.84 o
  14   8   2    91596.80    99380.45   4872.13 o
  15   8   2     5735.26     8083.31   1051.94 o
  16   8   2      516.69     2103.88    913.53 o
  17   8   2    10046.32    13785.92   1024.26 o
  18   8   2    93717.98    83795.16   3238.86 o
  19   8   2     5467.41     3958.61    968.89 o
  20   8   2      344.96       27.68    858.16 o
  21   8   2      298.23     2629.84    913.53 o
  22   8   2     1749.19     2242.29    913.53 o
  23   8   2     7060.03     8636.96   1024.26 o
  24   8   2     5764.09     1245.72   2823.62 o
 -27   9   2     1380.74    -1301.08   1301.08 o
 -26   9   2      154.52     9744.27   1937.78 o
 -25   9   2     3975.97     4373.85   1190.35 o
 -24   9   2    24630.61    29897.18   1716.32 o
 -23   9   2       14.58       27.68   1024.26 o
 -22   9   2      719.04     4235.43   1024.26 o
 -21   9   2     2477.63     2214.61    968.89 o
 -20   9   2     6457.27     3266.54    968.89 o
 -19   9   2      232.91      968.89   1190.35 o
 -18   9   2        9.18     1107.30   1079.62 o
 -17   9   2    16138.17    31308.99   2020.83 o
 -16   9   2   108981.88   103726.62   5176.64 o
 -15   9   2     5623.82     2491.43   1051.94 o
 -14   9   2     3480.38     1273.40   1162.67 o
 -13   9   2      578.19     -664.38    885.84 o
 -12   9   2    15168.95    16526.50   1273.40 o
 -11   9   2    15430.33    13121.54   1384.13 o
 -10   9   2    82362.31    96196.95   5038.23 o
  -9   9   2    73472.64    93733.20   4955.18 o
  -8   9   2   247814.80   259690.25  15945.17 o
  -7   9   2       71.20     6422.36   1107.30 o
   4   9   2    70193.43    67683.90   4955.18 o
   5   9   2    45136.50    45897.71   2768.26 o
   6   9   2    79009.63    76514.64   3404.96 o
   7   9   2    11978.71     3404.96    968.89 o
   8   9   2     4231.98     6394.67   1079.62 o
   9   9   2     5167.30     3460.32   1024.26 o
  10   9   2        4.87     -387.56    996.57 o
  11   9   2    17493.32    25855.53   1744.00 o
  12   9   2   304309.16   296452.69  13813.60 o
  13   9   2    65528.77    74300.04   3792.51 o
  14   9   2    79300.83    92155.30   4650.67 o
  15   9   2     7231.54     9605.85   1218.03 o
  16   9   2      385.76      193.78   1024.26 o
  17   9   2      611.33     1162.67   1107.30 o
  18   9   2      693.98     3128.13    913.53 o
  19   9   2      158.35     -221.46    858.16 o
  20   9   2    18534.40    14256.53   1190.35 o
  21   9   2     3790.13     8996.84   1107.30 o
  22   9   2      318.64     -858.16    913.53 o
  23   9   2      982.70     1744.00    996.57 o
  24   9   2    34428.64    25218.83   1577.91 o
  25   9   2    10786.95    17882.94   3847.88 o
 -28  10   2       54.19     4235.43   2076.19 o
 -27  10   2     5242.13     2242.29    802.79 o
 -26  10   2    32605.07    31502.77   1827.05 o
 -25  10   2     2586.76      885.84   1134.99 o
 -24  10   2     3284.28     2436.07   1134.99 o
 -23  10   2     6970.76    15114.69   1411.81 o
 -22  10   2    62331.11    61898.24   2962.04 o
 -21  10   2     6026.18     9661.22   1328.76 o
 -20  10   2      653.47    -1190.35   1190.35 o
 -19  10   2    25125.93    32056.42   2186.92 o
 -18  10   2   104310.17    81829.70   4124.70 o
 -17  10   2     6316.77     2878.99   1245.72 o
 -16  10   2        3.52     2768.26   1162.67 o
 -15  10   2    12762.80    27765.62   1744.00 o
 -14  10   2   174861.83   167507.27   7031.37 o
 -13  10   2     6898.02    11765.09   1190.35 o
 -12  10   2     2541.16     5674.93   1051.94 o
 -11  10   2    16107.43    15336.15   1799.37 o
 -10  10   2    82197.91    74853.70   4180.07 o
  -9  10   2       34.79    -1051.94   1051.94 o
  -8  10   2    67417.85    66299.77   3709.47 o
  -7  10   2    55036.80    93428.70   7861.85 o
   5  10   2     8243.15    10297.92   1328.76 o
   6  10   2   185577.02   171244.42   8609.28 o
   7  10   2    61022.43    61732.14   3515.69 o
   8  10   2    17320.72    14422.62   1522.54 o
   9  10   2     7423.53     6809.91   1245.72 o
  10  10   2    10658.05    10630.11   1688.64 o
  11  10   2     1270.60     6366.99   1051.94 o
  12  10   2    22966.17    25329.56   1633.27 o
  13  10   2     1280.48     -996.57    996.57 o
  14  10   2    39781.23    35156.87   2214.61 o
  15  10   2    15507.95    24111.52   1827.05 o
  16  10   2     7672.32    10823.89   1328.76 o
  17  10   2      688.73     1771.68   1162.67 o
  18  10   2    35665.27    48333.78   2878.99 o
  19  10   2     1789.67     5121.28   1079.62 o
  20  10   2      201.19     -747.43   1024.26 o
  21  10   2    10977.11     4373.85   1051.94 o
  22  10   2   135442.41   151977.36   6173.21 o
  23  10   2    25331.37    35987.35   2048.51 o
  24  10   2     2313.67     5813.34   1190.35 o
  25  10   2       18.59     1384.13    996.57 o
  26  10   2     1497.73    -1688.64   3238.86 o
 -29  11   2      403.65     3598.73   1882.42 o
 -28  11   2     3677.14     1882.42   1162.67 o
 -27  11   2     1843.09     3266.54   1799.37 o
 -26  11   2     9465.55    13093.86   1577.91 o
 -25  11   2    12144.10    17467.71   1550.22 o
 -24  11   2    64068.14    62396.53   3571.05 o
 -23  11   2    16247.72     7418.93   1273.40 o
 -22  11   2       56.25     2463.75   1079.62 o
 -21  11   2     3695.64      304.51   1301.08 o
 -20  11   2     1954.02     3543.37   1328.76 o
 -19  11   2     1917.82    10962.30   1494.86 o
 -18  11   2    17733.95    16747.96   1577.91 o
 -17  11   2    38283.76    57911.95   2962.04 o
 -16  11   2   140967.05   123436.61   6366.99 o
 -15  11   2    13468.94    13813.60   1356.45 o
 -14  11   2        5.97    -1051.94   1051.94 o
 -13  11   2     2209.29     7723.44   1190.35 o
 -12  11   2    93785.09    79642.77   4346.16 o
 -11  11   2     6031.48     5924.07   1328.76 o
 -10  11   2      253.46     2768.26   1245.72 o
  -9  11   2    16650.72    38091.23   2602.16 o
   6  11   2     1102.79    -1328.76   1328.76 o
   7  11   2      783.98     5010.55   1301.08 o
   8  11   2     9531.79    12650.94   1577.91 o
   9  11   2     8566.23     9799.63   1494.86 o
  10  11   2     1754.74     2325.34   1245.72 o
  11  11   2    14682.25    12401.79   1550.22 o
  12  11   2    81483.13    92487.48   4124.70 o
  13  11   2     7632.67    16609.54   1467.18 o
  14  11   2      742.45     -304.51    996.57 o
  15  11   2     4631.46     1882.42   1079.62 o
  16  11   2    32431.15    32665.44   2159.24 o
  17  11   2      412.06      470.60   1134.99 o
  18  11   2      149.30     -941.21   1273.40 o
  19  11   2     9377.28    11709.73   1494.86 o
  20  11   2    80776.19    82023.47   3737.15 o
  21  11   2     9367.21    15834.43   1439.49 o
  22  11   2     4206.49     5785.66   1162.67 o
  23  11   2     3204.28      -27.68   1079.62 o
  24  11   2    32251.08    27516.48   1827.05 o
  25  11   2    15875.51    25800.16   2602.16 o
  26  11   2     4233.95     8221.73   1716.32 o
  27  11   2     3245.85     8498.55   5398.10 o
 -28  12   2     5818.73    13315.32   2685.21 o
 -27  12   2      230.03     5924.07   1910.10 o
 -26  12   2        3.56     2048.51   1688.64 o
 -25  12   2     1094.64    -1301.08   1688.64 o
 -24  12   2     3317.60     4152.39   1162.67 o
 -23  12   2      665.35      442.92   1051.94 o
 -22  12   2    12699.51    12318.75   1273.40 o
 -21  12   2     7435.29    12900.08   1522.54 o
 -20  12   2    12706.27    16886.37   1605.59 o
 -19  12   2    22647.80    37482.21   2242.29 o
 -18  12   2    10671.26     6505.41   1328.76 o
 -17  12   2     1590.41     3017.40   1273.40 o
 -16  12   2     1165.97     -221.46   1079.62 o
 -15  12   2       43.05     2740.58   1134.99 o
 -14  12   2    10965.78     7751.12   1273.40 o
 -13  12   2     1174.26     1771.68   1134.99 o
 -12  12   2      133.65      941.21   1301.08 o
 -11  12   2        0.22     -525.97   1356.45 o
 -10  12   2    30638.79    23834.70   2851.31 o
   8  12   2      106.45     1356.45   1328.76 o
   9  12   2    31898.27    31142.90   2408.38 o
  10  12   2   186158.19   171438.20   8775.38 o
  11  12   2    20629.45    24720.54   2159.24 o
  12  12   2     1933.21     3211.18   1134.99 o
  13  12   2    14271.01    11626.68   1356.45 o
  14  12   2    62124.55    55891.13   2851.31 o
  15  12   2     5066.07     7308.20   1218.03 o
  16  12   2      311.99    -1134.99   1134.99 o
  17  12   2      900.31    -1051.94   1107.30 o
  18  12   2     5241.70     4429.21   1190.35 o
  19  12   2     1698.60     -692.06   1162.67 o
  20  12   2      418.32     -553.65   1245.72 o
  21  12   2     5016.48     1384.13   1107.30 o
  22  12   2    24100.88    20595.84   1744.00 o
  23  12   2    10465.00    26270.76   1882.42 o
  24  12   2    10029.97     7861.85   1882.42 o
  25  12   2        2.14     3349.59   1688.64 o
  26  12   2       33.17       27.68   2159.24 o
  27  12   2     1645.94     2519.11   1827.05 o
 -26  13   2     2246.19     3488.00   2048.51 o
 -25  13   2      516.87     1522.54   1660.95 o
 -24  13   2      567.62      609.02   1577.91 o
 -23  13   2      300.56     -525.97   1494.86 o
 -22  13   2       13.69    -1301.08   1301.08 o
 -21  13   2     2694.39     2657.53   1273.40 o
 -20  13   2      628.16     -221.46   1190.35 o
 -19  13   2       48.26      996.57   1273.40 o
 -18  13   2      177.22      553.65   1245.72 o
 -17  13   2     2603.35     3488.00   1301.08 o
 -16  13   2     7228.34     5481.15   1245.72 o
 -15  13   2     1576.06      719.75   1190.35 o
 -14  13   2     4228.27     7169.79   1688.64 o
 -13  13   2     9319.75    10989.98   1716.32 o
 -12  13   2     5201.18     7252.83   1937.78 o
   9  13   2     5972.54     8996.84   2020.83 o
  10  13   2      484.99      332.19   1439.49 o
  11  13   2    50730.59    30755.34   2491.43 o
  12  13   2   198001.23   178275.80   7529.66 o
  13  13   2    50595.57    66548.92   3681.78 o
  14  13   2    16052.99    20789.62   1660.95 o
  15  13   2        2.21     5591.88   1218.03 o
  16  13   2     1084.46     1716.32   1190.35 o
  17  13   2      459.75    -1134.99   1134.99 o
  18  13   2     1064.57     3681.78   1190.35 o
  19  13   2      203.21     -858.16   1190.35 o
  20  13   2     2328.76     6782.23   1356.45 o
  21  13   2       59.09      553.65   1051.94 o
  22  13   2      124.13     -249.14   1439.49 o
  23  13   2     2021.53     -498.29   1577.91 o
  24  13   2     4698.84     1439.49   1633.27 o
  25  13   2     4368.39    10685.47   2408.38 o
 -24  14   2     1625.32     3875.56   1937.78 o
 -23  14   2     1584.67     7723.44   1744.00 o
 -22  14   2      690.82     2076.19   1854.73 o
 -21  14   2     1878.70     2574.48   1827.05 o
 -20  14   2     4840.51     7308.20   1439.49 o
 -19  14   2     5627.47     -664.38   1301.08 o
 -18  14   2    20812.98    18076.72   1688.64 o
 -17  14   2     5918.84     3100.45   1356.45 o
 -16  14   2    14160.97    16194.31   1605.59 o
 -15  14   2       22.18    -1384.13   1384.13 o
 -14  14   2    13865.08    11266.81   2297.65 o
  11  14   2    24064.32    50133.15   4816.77 o
  12  14   2    36788.61    35433.70   2712.89 o
  13  14   2     5532.94     1051.94   1439.49 o
  14  14   2    25685.35    15945.17   1577.91 o
  15  14   2    15879.19    33108.36   2103.88 o
  16  14   2    23865.10    25993.94   1910.10 o
  17  14   2        1.04     1439.49   1245.72 o
  18  14   2     3082.40     4318.48   1273.40 o
  19  14   2      100.90     1494.86   1384.13 o
  20  14   2       57.14       55.37   1799.37 o
  21  14   2     5740.27     2823.62   1827.05 o
  22  14   2    21008.64    13149.22   2214.61 o
  23  14   2     4227.71     1910.10   1910.10 o
 -22  15   2     2416.99     -830.48   2408.38 o
 -21  15   2      180.02     2020.83   1965.46 o
 -20  15   2       29.02    -1660.95   1910.10 o
 -19  15   2      192.23     2491.43   1937.78 o
 -18  15   2     7920.50     9522.81   2214.61 o
 -17  15   2    12232.44     1384.13   1522.54 o
 -16  15   2    60849.16    36457.95   3958.61 o
  14  15   2    32345.16    23170.32   2131.56 o
  15  15   2     1276.07      885.84   1218.03 o
  16  15   2     7670.36     5647.25   1384.13 o
  17  15   2      367.92      415.24   1799.37 o
  18  15   2     1559.45      802.79   1799.37 o
  19  15   2    11095.18    10325.60   2048.51 o
  20  15   2    38184.30    29094.39   3681.78 o
  21  15   2     4658.07     7252.83   2712.89 o
 -20  16   2       87.00     -525.97   2795.94 o
 -19  16   2     8313.90     4678.36   3211.18 o
  16  16   2     2717.02     3155.81   2851.31 o
  17  16   2     3631.99     2574.48   2325.34 o
  18  16   2    11849.98     7197.47   2685.21 o
 -11   1   3   260850.63   204186.69  11571.32 o
 -10   1   3      680.12    11515.95    636.70 o
  -9   1   3     5876.19     5730.29    415.24 o
  -8   1   3      672.43     2851.31    193.78 o
  -7   1   3     1372.36     1301.08    193.78 o
  -6   1   3        8.12      110.73    110.73 o
  -5   1   3       60.45      110.73     55.37 o
  -4   1   3      226.61      -27.68     27.68 o
  -3   1   3   147999.77   141457.97   3903.24 o
  -2   1   3      512.26      -55.37     55.37 o
  -1   1   3     5775.95     4290.80    193.78 o
   0   1   3     2339.27      387.56     55.37 o
   1   1   3    82119.28    86978.66   3100.45 o
   2   1   3     4060.08      -55.37     55.37 o
   3   1   3    16668.27     8803.06    581.33 o
   4   1   3     4533.43      747.43    304.51 o
   5   1   3   496032.84   385701.34  20734.25 o
 -14   2   3    16153.39    17938.31   1024.26 o
 -13   2   3   431837.88   407266.06  18768.79 o
 -12   2   3     1129.77      913.53    304.51 o
 -11   2   3       62.34     -110.73    276.83 o
 -10   2   3      361.40     1937.78    276.83 o
  -9   2   3   246055.05   256008.47   8166.36 o
  -7   2   3     1303.34     2436.07    166.10 o
  -6   2   3     8462.45     2823.62    138.41 o
  -5   2   3   269614.00   260299.27   6782.23 o
  -4   2   3       54.25      692.06     83.05 o
  -3   2   3     9459.36     4927.50    692.06 o
  -1   2   3    42797.69    47337.21   2629.84 o
   0   2   3       92.59        0.00     27.68 o
   1   2   3     7092.02     2297.65    110.73 o
   2   2   3     5213.79      -55.37     55.37 o
   3   2   3      504.29      -27.68    110.73 o
   4   2   3     2659.59       27.68    110.73 o
   5   2   3     8674.25     4622.99    276.83 o
   6   2   3      225.36     4456.90    332.19 o
   7   2   3   101628.35    83047.73   3792.51 o
   8   2   3     1774.51      830.48    276.83 o
   9   2   3    29828.57    29703.40   1605.59 o
  10   2   3      559.21     -498.29    692.06 o
 -17   3   3    42815.69    45980.76   2491.43 o
 -16   3   3     8852.54     8664.65    885.84 o
 -15   3   3     4669.85     4816.77    470.60 o
 -14   3   3     5213.05     -110.73    387.56 o
 -13   3   3     8326.64     8498.55    498.29 o
 -12   3   3      296.61     2159.24    304.51 o
 -11   3   3    63065.22    68874.25   1771.68 o
 -10   3   3     5888.46     6616.14    304.51 o
  -9   3   3    76252.37    66050.63   1605.59 o
  -8   3   3    10210.14     4899.82    221.46 o
  -7   3   3  1009878.81   983838.75  27295.02 o
  -6   3   3      151.63     1134.99    110.73 o
  -5   3   3     2351.46     1162.67    138.41 o
  -4   3   3     4820.43     7917.22    415.24 o
  -3   3   3   750002.00   734972.38  34658.59 o
  -1   3   3     6811.39     8055.63    719.75 o
   0   3   3       73.14      -83.05    138.41 o
   1   3   3     3197.77     4152.39    359.87 o
   2   3   3      690.66       55.37     27.68 o
   3   3   3     3402.56      996.57    166.10 o
   4   3   3     4166.49        0.00    110.73 o
   5   3   3   447764.63   485829.22  12623.25 o
   6   3   3     4664.07     3792.51    221.46 o
   7   3   3    16779.69    16194.31    581.33 o
   8   3   3     4417.83     1107.30    249.14 o
   9   3   3   751690.19   711608.31  27765.62 o
  10   3   3     6369.87     9716.58    719.75 o
  11   3   3    11138.65    10906.94    636.70 o
  12   3   3      360.27      249.14    415.24 o
  13   3   3   280693.50   263067.53  14865.54 o
 -20   4   3      121.90      193.78    747.43 o
 -19   4   3       32.71     -858.16    858.16 o
 -18   4   3      347.28     -332.19    359.87 o
 -17   4   3      290.80     3515.69    553.65 o
 -16   4   3     3651.44      359.87    470.60 o
 -15   4   3    70963.62    73635.65   2159.24 o
 -14   4   3    15630.45    10436.33    470.60 o
 -13   4   3     2291.62     1439.49    249.14 o
 -12   4   3     3892.70     4927.50    387.56 o
 -11   4   3      409.89      941.21    304.51 o
 -10   4   3        4.45     4733.72    359.87 o
  -9   4   3   673925.13   739955.25  19433.17 o
  -8   4   3     5741.28     1411.81    249.14 o
  -7   4   3      766.78     1439.49    249.14 o
  -6   4   3      945.03     9633.54    525.97 o
  -5   4   3  2047204.63  1984951.38  91435.55 o
  -4   4   3     4013.92    15087.00    968.89 o
  -3   4   3   137190.34   109401.55   5315.05 o
   0   4   3    13738.06     6837.60    609.02 o
   1   4   3    47942.71    38700.24   2076.19 o
   2   4   3    19221.34     5896.39    415.24 o
   3   4   3   280966.88   318404.97  10353.28 o
   4   4   3     4522.13     1882.42    193.78 o
   5   4   3    29326.50    22450.57    636.70 o
   6   4   3     7019.28    10906.94    387.56 o
   7   4   3  1358707.63  1471439.63  43959.93 o
   8   4   3    17869.76    20678.88    609.02 o
   9   4   3    68643.17    60403.38   1716.32 o
  11   4   3  1132607.00  1096313.00  30478.52 o
  12   4   3     5797.82     6976.01    498.29 o
  13   4   3     2370.99     1716.32    442.92 o
  14   4   3        7.41      359.87    470.60 o
  15   4   3    72089.13    42575.80   2740.58 o
 -22   5   3      640.51     1411.81    858.16 o
 -21   5   3    17053.24    22450.57   1688.64 o
 -20   5   3     1104.82      719.75    941.21 o
 -19   5   3   125026.27   136142.91   5065.91 o
 -18   5   3       80.40      609.02    664.38 o
 -17   5   3    24031.86    25329.56   1273.40 o
 -16   5   3     7953.49    20512.79    941.21 o
 -15   5   3    76306.91    65358.57   2020.83 o
 -14   5   3    10168.15      -27.68    442.92 o
 -13   5   3    91955.38    84874.78   2685.21 o
 -12   5   3    42254.18    44181.39   1384.13 o
 -11   5   3   362611.34   374683.69  12235.70 o
 -10   5   3     1980.35     4235.43    387.56 o
  -9   5   3      605.73     -332.19    332.19 o
  -8   5   3     5564.20     9744.27    609.02 o
  -7   5   3   897799.19   917788.19  36153.45 o
  -6   5   3     1952.51    14007.38    664.38 o
  -5   5   3    79210.13    72915.91   3681.78 o
  -4   5   3    11175.38     8027.95    747.43 o
   0   5   3     6443.80     2297.65    553.65 o
   1   5   3    21361.29    26852.10   1577.91 o
   2   5   3    46923.84     4318.48    581.33 o
   3   5   3   295252.31   187411.03  11045.35 o
   4   5   3    51617.92    15419.20    609.02 o
   5   5   3   226068.33   260077.80   7778.80 o
   6   5   3     1434.97     1273.40    249.14 o
   7   5   3    36709.47    36845.51   1134.99 o
   8   5   3     2155.71     4235.43    304.51 o
   9   5   3   455722.50   447571.88  12318.75 o
  10   5   3    22669.80    11073.03    442.92 o
  11   5   3   115521.68   119561.05   3045.08 o
  12   5   3     1730.87     7308.20    387.56 o
  13   5   3   454059.47   461191.75  13758.24 o
  14   5   3    10433.49    10519.38    775.11 o
  15   5   3     7225.59    10048.77    802.79 o
  16   5   3       45.66     1494.86    664.38 o
  17   5   3    57315.24    59213.03   2408.38 o
  18   5   3    18923.96    19239.39   1550.22 o
 -24   6   3     1211.03     3183.50   2574.48 o
 -23   6   3     6697.99     6173.21   1356.45 o
 -22   6   3      149.01     2186.92    609.02 o
 -21   6   3    55659.02    68708.16   2823.62 o
 -20   6   3     2097.01     -359.87    802.79 o
 -19   6   3      137.26     1660.95    968.89 o
 -18   6   3     5670.36    13343.00    996.57 o
 -17   6   3   555914.25   524501.75  18464.28 o
 -16   6   3      961.32     5924.07    885.84 o
 -15   6   3   100613.08    96196.95   3654.10 o
 -14   6   3    60383.80    83407.60   2740.58 o
 -13   6   3   604240.25   617598.31  21869.24 o
 -12   6   3     1327.65     6256.26    581.33 o
 -11   6   3    10492.71    10602.43    609.02 o
 -10   6   3    10803.06    18934.88    885.84 o
  -9   6   3   496687.41   517774.88  18436.60 o
  -8   6   3     5380.78    16249.67    802.79 o
  -7   6   3     2312.33     2380.70    470.60 o
  -6   6   3      313.29      525.97    664.38 o
  -5   6   3      188.32      470.60    664.38 o
  -4   6   3     6291.41     2519.11    968.89 o
   1   6   3   107753.35   102259.43   5093.59 o
   2   6   3    19703.22     3847.88    664.38 o
   3   6   3     6321.43     7889.53    553.65 o
   4   6   3     9031.99     3349.59    609.02 o
   5   6   3    18056.91    18575.01    664.38 o
   6   6   3      451.11     2076.19    249.14 o
   7   6   3   109864.78   106660.96   3571.05 o
   8   6   3    11339.78      -27.68    304.51 o
   9   6   3   193019.95   216117.88   6090.17 o
  10   6   3     7436.03      858.16    387.56 o
  11   6   3   161909.88   183064.88   5536.52 o
  12   6   3     4722.34     3626.42    609.02 o
  13   6   3     7233.22     7501.98    802.79 o
  14   6   3     6936.98    12567.89    858.16 o
  15   6   3   423917.94   419972.38  16831.01 o
  16   6   3    24913.50    30976.80   1494.86 o
  17   6   3     6753.47     6837.60    885.84 o
  18   6   3        4.51     -581.33    747.43 o
  19   6   3   179335.09   168946.77   6726.87 o
  20   6   3    17296.28    21038.76   2159.24 o
 -25   7   3       33.36    -1411.81   1411.81 o
 -24   7   3      108.39     -968.89   1301.08 o
 -23   7   3    16797.53    15834.43   1218.03 o
 -22   7   3     1705.08     6117.85    968.89 o
 -21   7   3     3890.38     2269.97    913.53 o
 -20   7   3     1982.26      359.87    830.48 o
 -19   7   3   184322.78   183037.20   6699.18 o
 -18   7   3     2225.91     6256.26    858.16 o
 -17   7   3    61731.33    57607.44   2712.89 o
 -16   7   3    28472.03    45759.30   2242.29 o
 -15   7   3   468522.50   406518.66  23807.02 o
 -14   7   3     1261.16     4761.40    941.21 o
 -13   7   3    48230.44    48665.97   2131.56 o
 -12   7   3    23226.76    49662.54   1882.42 o
 -11   7   3   565277.31   632020.88  22312.16 o
 -10   7   3    33196.45    26962.83   1245.72 o
  -9   7   3    88366.75    76929.88   2657.53 o
  -8   7   3    12752.41     1328.76    525.97 o
  -7   7   3   177933.97   169998.72   7114.42 o
  -6   7   3     2957.94     3764.83    830.48 o
  -5   7   3    39157.99    37399.16   2186.92 o
   2   7   3      228.16      470.60    719.75 o
   3   7   3    34237.95    39835.23   1993.15 o
   4   7   3     1110.29      470.60    110.73 o
   5   7   3    58498.89    57995.00   1550.22 o
   6   7   3     5882.20      470.60    276.83 o
   7   7   3    94895.32    96113.91   3238.86 o
   8   7   3    10594.52     6892.96    442.92 o
   9   7   3      634.92     2408.38    470.60 o
  10   7   3     2096.45     3986.29    581.33 o
  11   7   3    24987.20    30727.66   1605.59 o
  12   7   3    10740.47    10962.30    941.21 o
  13   7   3   263717.09   263261.31  10630.11 o
  14   7   3       74.56     2297.65    802.79 o
  15   7   3    20735.24    28540.74   1384.13 o
  16   7   3    12934.92    12346.43   1134.99 o
  17   7   3   266251.59   252631.20  11654.37 o
  18   7   3    17592.46    25412.61   1384.13 o
  19   7   3    25105.54    28291.59   1522.54 o
  20   7   3        2.79      110.73    913.53 o
  21   7   3    68475.27    46479.05   2242.29 o
  22   7   3     6615.01     4207.75   1744.00 o
 -26   8   3     1044.01      138.41   1494.86 o
 -25   8   3       10.05      802.79    719.75 o
 -24   8   3     2181.31     8526.23   1245.72 o
 -23   8   3     1012.57     -913.53    913.53 o
 -22   8   3     2006.88     3654.10    968.89 o
 -21   8   3    12891.06    19571.58   1301.08 o
 -20   8   3      228.02     -276.83    858.16 o
 -19   8   3     2881.33     6228.58    913.53 o
 -18   8   3      973.15     2989.72    996.57 o
 -17   8   3    33820.58    35710.52   1937.78 o
 -16   8   3      368.60     1660.95   1134.99 o
 -15   8   3    84376.11    85206.97   4318.48 o
 -14   8   3    10494.78     7335.88   1107.30 o
 -13   8   3    21728.98    27378.07   1771.68 o
 -12   8   3     9136.78     7252.83   1051.94 o
 -11   8   3    68194.31    67794.63   3128.13 o
 -10   8   3     6221.36     2353.02    664.38 o
  -9   8   3   258174.05   258333.80   9439.76 o
  -8   8   3    31932.55    22201.43   1190.35 o
  -7   8   3    43556.11    40665.70   2103.88 o
  -6   8   3     2246.19     9965.73   1134.99 o
   2   8   3      106.42     3543.37    885.84 o
   3   8   3    46612.91    49496.45   3764.83 o
   4   8   3     7303.88     3847.88    498.29 o
   5   8   3    13975.29    15502.24    636.70 o
   6   8   3       55.33     7363.57    415.24 o
   7   8   3   215158.14   234416.06   7142.10 o
   8   8   3    39461.13    39087.80   2823.62 o
   9   8   3   101513.98    98273.15   6090.17 o
  10   8   3      657.47     2380.70    858.16 o
  11   8   3   277545.22   243911.16  13343.00 o
  12   8   3       12.38     1467.18    885.84 o
  13   8   3    27550.56    28734.51   1799.37 o
  14   8   3    19661.36    13066.18   1134.99 o
  15   8   3    92036.36   102148.71   4401.53 o
  16   8   3      781.69      498.29    885.84 o
  17   8   3     4716.70     4456.90    858.16 o
  18   8   3       19.77     -802.79    802.79 o
  19   8   3      274.30     1577.91    885.84 o
  20   8   3     2435.97     1411.81    858.16 o
  21   8   3    36470.59    46728.19   2159.24 o
  22   8   3      454.12      719.75    913.53 o
  23   8   3     4185.86     2685.21    609.02 o
 -27   9   3    10045.35     7474.30   1771.68 o
 -26   9   3      115.34     -359.87    913.53 o
 -25   9   3      724.39    -1079.62   1079.62 o
 -24   9   3     3451.40     3349.59   1079.62 o
 -23   9   3    39533.41    41440.82   2048.51 o
 -22   9   3     2475.82     2325.34    968.89 o
 -21   9   3    13304.87    13758.24   1190.35 o
 -20   9   3     1804.84     1910.10    968.89 o
 -19   9   3    18453.18    19516.22   1771.68 o
 -18   9   3      311.70     1937.78   1107.30 o
 -17   9   3    14485.06    18132.09   1605.59 o
 -16   9   3      356.92      470.60   1024.26 o
 -15   9   3    26677.64    26409.18   1854.73 o
 -14   9   3     5443.70    10547.06   1328.76 o
 -13   9   3    17467.13    21537.04   1467.18 o
 -12   9   3      394.75     2408.38    885.84 o
 -11   9   3      844.49     1356.45    941.21 o
 -10   9   3     9195.41     1356.45    996.57 o
  -9   9   3    52560.09    50465.34   2906.67 o
  -8   9   3     2062.44     9384.39   1245.72 o
  -7   9   3   538774.06   470327.00  28374.64 o
   3   9   3    24934.59    20623.52   2297.65 o
   4   9   3    18972.87    38395.73   2436.07 o
   5   9   3   194357.16   200892.45   8332.46 o
   6   9   3    32548.64    39364.63   1937.78 o
   7   9   3    79002.87    88445.84   4678.36 o
   8   9   3     1283.32    14118.11   1356.45 o
   9   9   3   453138.75   418034.56  19931.46 o
  10   9   3    30490.11    39558.40   2325.34 o
  11   9   3    28246.41    29011.34   1882.42 o
  12   9   3    12026.87    14339.57   1384.13 o
  13   9   3   172619.48   186746.66   8775.38 o
  14   9   3        0.60     -968.89    968.89 o
  15   9   3    27635.66    28208.54   1854.73 o
  16   9   3       96.09     2214.61   1024.26 o
  17   9   3    15692.93    13038.49   1467.18 o
  18   9   3      583.19      442.92    913.53 o
  19   9   3    11530.76    18242.82   1245.72 o
  20   9   3     3649.13     4401.53    941.21 o
  21   9   3    10318.23     8969.15   1190.35 o
  22   9   3      436.96      858.16    941.21 o
  23   9   3     1614.33     2823.62   1024.26 o
  24   9   3     1267.20      802.79    830.48 o
 -28  10   3      265.85      885.84   2325.34 o
 -27  10   3     2546.41     3626.42   1051.94 o
 -26  10   3      258.10       55.37   1162.67 o
 -25  10   3      317.68     -525.97   1162.67 o
 -24  10   3        2.77     -387.56   1107.30 o
 -23  10   3    17158.01    16028.21   1384.13 o
 -22  10   3     1854.89     1218.03   1051.94 o
 -21  10   3    45066.70    53039.82   2712.89 o
 -20  10   3     4607.76     6948.33   1356.45 o
 -19  10   3    22393.78    30589.25   2131.56 o
 -18  10   3     3163.34     4013.97   1245.72 o
 -17  10   3    11386.63    21952.28   1827.05 o
 -16  10   3       61.76     2657.53   1107.30 o
 -15  10   3    45461.63    43184.82   2297.65 o
 -14  10   3     7556.16    11654.37   1218.03 o
 -13  10   3      167.31        0.00    941.21 o
 -12  10   3      156.47     1550.22    941.21 o
 -11  10   3     1112.47      249.14   1273.40 o
 -10  10   3     7498.90     9467.44   1384.13 o
  -9  10   3    88071.53    83601.39   4567.63 o
  -8  10   3     7807.80     5841.02   1301.08 o
   5  10   3     6271.03     4622.99   1190.35 o
   6  10   3     2652.44     7944.90   1273.40 o
   7  10   3    34393.46    43267.87   2712.89 o
   8  10   3    24015.63    28457.69   2048.51 o
   9  10   3   149057.98   145471.95   7391.25 o
  10  10   3      688.13     2408.38   1190.35 o
  11  10   3   118895.18   112003.70   5785.66 o
  12  10   3     8053.90    11183.76   1273.40 o
  13  10   3     5380.38     7363.57   1190.35 o
  14  10   3     2425.70     -692.06   1024.26 o
  15  10   3    19132.44    24194.57   1799.37 o
  16  10   3      703.93    -1051.94   1051.94 o
  17  10   3      370.05      802.79   1079.62 o
  18  10   3     1013.51     2325.34   1190.35 o
  19  10   3     1513.72     1993.15    968.89 o
  20  10   3      217.96     1494.86   1024.26 o
  21  10   3     4349.35     4789.09   1051.94 o
  22  10   3      172.02    -1024.26   1024.26 o
  23  10   3     3378.71    12955.45   1328.76 o
  24  10   3     2058.36     3488.00   1079.62 o
  25  10   3    11692.97     7917.22   1218.03 o
 -29  11   3      417.37      830.48   2768.26 o
 -28  11   3     1669.14     3930.93   1633.27 o
 -27  11   3    16415.10    14118.11   2186.92 o
 -26  11   3     3326.45     1245.72   1245.72 o
 -25  11   3     1149.29     2463.75   1245.72 o
 -24  11   3     4090.45    12401.79   1384.13 o
 -23  11   3     2792.16     1439.49   1134.99 o
 -22  11   3      449.22      830.48   1079.62 o
 -21  11   3    50845.94    52624.58   3128.13 o
 -20  11   3     2524.94    10408.65   1356.45 o
 -19  11   3    63262.80    78092.55   3737.15 o
 -18  11   3     5470.44     5259.69   1273.40 o
 -17  11   3      783.25      -27.68   1107.30 o
 -16  11   3     4600.03     7142.10   1218.03 o
 -15  11   3    58238.70    55669.66   2851.31 o
 -14  11   3     4866.03      415.24   1051.94 o
 -13  11   3    14565.48    17993.67   1522.54 o
 -12  11   3     7943.58    12263.38   1577.91 o
 -11  11   3    21590.97    16443.45   1744.00 o
 -10  11   3     2680.03     4899.82   1273.40 o
  -9  11   3       23.94     2186.92   1577.91 o
   6  11   3      266.91      470.60   1218.03 o
   7  11   3    50521.17    61953.61   3709.47 o
   8  11   3     7382.45    11073.03   1494.86 o
   9  11   3    16998.22    13675.19   1550.22 o
  10  11   3     1351.79     2962.04   1245.72 o
  11  11   3    65334.56    61178.50   2962.04 o
  12  11   3     1033.59     1356.45   1024.26 o
  13  11   3    34304.52    36208.81   2103.88 o
  14  11   3      410.07     1910.10   1079.62 o
  15  11   3     3541.64     5259.69   1245.72 o
  16  11   3     5046.30    10630.11   1356.45 o
  17  11   3    34476.07    39336.94   2491.43 o
  18  11   3     4120.31     3626.42   1273.40 o
  19  11   3      510.07      581.33    996.57 o
  20  11   3     1272.45     1854.73   1024.26 o
  21  11   3    13730.29    12374.11   1328.76 o
  22  11   3      104.73     1688.64   1079.62 o
  23  11   3     1174.54     3432.64   1134.99 o
  24  11   3      947.69     -193.78   1134.99 o
  25  11   3     5961.71    10325.60   1910.10 o
  26  11   3     1320.39     1328.76   1328.76 o
 -28  12   3     1152.00     1079.62   1882.42 o
 -27  12   3       84.74     1411.81   1799.37 o
 -26  12   3     2009.11     5730.29   1744.00 o
 -25  12   3    22272.01    14450.30   1965.46 o
 -24  12   3     7037.18     -442.92   1079.62 o
 -23  12   3     8791.17     6754.55   1190.35 o
 -22  12   3     3111.36     7557.34   1439.49 o
 -21  12   3     3493.23     8636.96   1439.49 o
 -20  12   3      952.18     -802.79   1190.35 o
 -19  12   3     2975.98     5785.66   1273.40 o
 -18  12   3       74.70       27.68   1190.35 o
 -17  12   3    39931.79    50548.39   2740.58 o
 -16  12   3    10956.70     -276.83   1107.30 o
 -15  12   3    19799.24    22007.65   1660.95 o
 -14  12   3     2000.11     7612.71   1301.08 o
 -13  12   3    12139.62    15668.34   1854.73 o
 -12  12   3     4276.76     7086.74   1522.54 o
 -11  12   3     9321.00     8775.38   1993.15 o
   7  12   3   128551.98   109290.81   5730.29 o
   8  12   3     2114.67     1910.10   1328.76 o
   9  12   3    62693.57    56334.05   3460.32 o
  10  12   3     2781.72     9107.57   1577.91 o
  11  12   3     6624.94     5259.69   1439.49 o
  12  12   3     3873.89     7723.44   1190.35 o
  13  12   3     9157.62    15446.88   1439.49 o
  14  12   3    12040.74    23890.06   1688.64 o
  15  12   3    25903.44    25467.97   1827.05 o
  16  12   3      432.93     -664.38   1079.62 o
  17  12   3     5404.23     4512.26   1190.35 o
  18  12   3     3842.99     4235.43   1190.35 o
  19  12   3     9839.88    10325.60   1522.54 o
  20  12   3      278.29     2795.94   1051.94 o
  21  12   3     4699.72     4955.18   1134.99 o
  22  12   3     3735.90      166.10   1079.62 o
  23  12   3    10550.30    10104.14   1356.45 o
  24  12   3       44.94      -55.37   1577.91 o
  25  12   3     2734.41     2740.57   1688.64 o
  26  12   3      132.56     -636.70   2159.24 o
 -26  13   3      701.12    -1688.64   1688.64 o
 -25  13   3       24.13    -1605.59   1605.59 o
 -24  13   3       42.10     -470.60   1494.86 o
 -23  13   3        2.50    -1522.54   1522.54 o
 -22  13   3      678.71     1384.13   1328.76 o
 -21  13   3     3391.45     2602.16   1301.08 o
 -20  13   3     1284.99     -193.78   1245.72 o
 -19  13   3     1958.93      858.16   1328.76 o
 -18  13   3     2249.63    -1190.35   1190.35 o
 -17  13   3    10269.08     2657.53   1273.40 o
 -16  13   3     2881.68     3377.27   1218.03 o
 -15  13   3    18072.79     9688.90   1384.13 o
 -14  13   3     1055.59     -166.10   1550.22 o
 -13  13   3      205.50     1107.30   1328.76 o
   9  13   3     5028.63     2076.19   1411.81 o
  10  13   3      166.90     -249.14   1356.45 o
  11  13   3       53.27      498.29   1411.81 o
  12  13   3     2854.66     3404.96   1273.40 o
  13  13   3     1657.27      885.84   1162.67 o
  14  13   3     5585.78    15889.80   1494.86 o
  15  13   3    42180.40    55005.28   2851.31 o
  16  13   3        3.70     9688.90   1356.45 o
  17  13   3     3462.12     -802.79   1190.35 o
  18  13   3     5489.81     5785.66   1218.03 o
  19  13   3     2970.02     3681.78   1273.40 o
  20  13   3       71.63      110.73   1218.03 o
  21  13   3     2468.45     -359.87   1134.99 o
  22  13   3     1169.68     1024.26   1467.18 o
  23  13   3     4127.52     3100.45   1550.22 o
  24  13   3     2088.69     3321.91   1937.78 o
  25  13   3     3996.02    -1273.40   2159.24 o
 -25  14   3     2277.35      249.14   1937.78 o
 -24  14   3       22.53     1467.18   1660.95 o
 -23  14   3     2468.38     -525.97   1882.42 o
 -22  14   3      552.82     3349.59   1882.42 o
 -21  14   3     1566.83       55.37   1882.42 o
 -20  14   3      338.99     8055.63   1439.49 o
 -19  14   3     1739.85     6117.85   1411.81 o
 -18  14   3     9840.42    16914.05   1716.32 o
 -17  14   3    26224.80    14422.62   1522.54 o
 -16  14   3     4277.16    12429.48   1827.05 o
 -15  14   3    12759.97     9993.41   2159.24 o
  11  14   3     4900.74     5481.15   1660.95 o
  12  14   3       31.53     3626.42   1522.54 o
  13  14   3    13515.05    16443.45   1605.59 o
  14  14   3      866.44     2353.02   1162.67 o
  15  14   3     8560.50     6671.50   1301.08 o
  16  14   3    10278.90    15723.70   1577.91 o
  17  14   3     4086.72     1218.03   1218.03 o
  18  14   3    10613.87     5508.83   1301.08 o
  19  14   3    40573.03    20125.23   2491.43 o
  20  14   3     9965.73    10602.43   2048.51 o
  21  14   3     6789.78     5121.28   1550.22 o
  22  14   3        2.02     3543.37   1882.42 o
  23  14   3     1015.86     2408.38   1937.78 o
 -22  15   3       41.09    13592.14   3017.40 o
 -21  15   3    13823.54    16083.58   2353.02 o
 -20  15   3     4166.93    17190.88   2408.38 o
 -19  15   3      115.02     2851.31   1910.10 o
 -18  15   3       33.22    -2269.97   2269.97 o
 -17  15   3       23.10     -249.14   1827.05 o
  13  15   3     2426.36     1965.46   1439.49 o
  14  15   3     1742.21     4373.85   1633.27 o
  15  15   3     3786.50      858.16   1245.72 o
  16  15   3     9238.30     -858.16   1411.81 o
  17  15   3    22411.28    17273.93   2297.65 o
  18  15   3     8072.52     4816.77   1882.42 o
  19  15   3      240.76     1577.91   2242.29 o
  20  15   3     2078.69     3626.42   2574.48 o
  21  15   3     9708.70     1134.99   2546.80 o
 -20  16   3       15.11     8609.28   3266.54 o
  16  16   3     2216.33     3072.77   2463.75 o
  17  16   3     1025.49     4069.34   2380.70 o
  18  16   3     1562.08     -775.11   2325.34 o
  -7   0   4      379.22      304.51    221.46 o
  -6   0   4       25.33     -138.41    138.41 o
  -5   0   4      423.97      110.73    110.73 o
  -4   0   4   117510.09   114162.95   4013.97 o
  -3   0   4      335.60        0.00     55.37 o
  -2   0   4    10484.00     5619.56    249.14 o
  -1   0   4      915.41       55.37     83.05 o
 -12   1   4   142883.03   132737.95   7585.03 o
 -11   1   4    19215.50    11515.95    802.79 o
 -10   1   4  1192128.75  1152924.00  45233.33 o
  -9   1   4     1672.72     8277.09    470.60 o
  -8   1   4      648.98      304.51    221.46 o
  -7   1   4      277.13      166.10    138.41 o
  -6   1   4    81177.52    70230.70   2795.94 o
  -5   1   4      492.50      110.73     27.68 o
  -4   1   4      809.83      193.78     55.37 o
  -3   1   4      224.61      -27.68     27.68 o
  -2   1   4   364144.63   396109.97  12484.84 o
  -1   1   4      119.33      138.41     27.68 o
   0   1   4       35.41      -27.68     27.68 o
   1   1   4        3.87      166.10     83.05 o
   2   1   4   156002.16   145029.03   8111.00 o
   3   1   4      252.01      553.65    276.83 o
   4   1   4    28785.66    27128.93   1328.76 o
 -15   2   4     1713.14     -193.78    498.29 o
 -14   2   4   145391.92   137194.86   5536.52 o
 -13   2   4    49489.28    34547.86   1550.22 o
 -12   2   4  2601447.50  2603795.50 118315.34 o
 -11   2   4     4720.43    10131.82    470.60 o
 -10   2   4    86659.66    81995.79   2297.65 o
  -9   2   4     3400.22     1107.30    166.10 o
  -8   2   4   237055.92   221239.14   5841.02 o
  -7   2   4      374.78      276.83     83.05 o
  -6   2   4     5669.08     5093.59    221.46 o
  -5   2   4      228.01     2076.19    138.41 o
  -4   2   4   813486.63   756232.63  26630.64 o
  -3   2   4      741.38      -83.05    249.14 o
  -2   2   4     1086.97     -276.83    276.83 o
  -1   2   4      729.69       83.05     83.05 o
   0   2   4    74233.68    85622.21   3294.23 o
   1   2   4       71.03       55.37     27.68 o
   2   2   4      377.90      -83.05     83.05 o
   3   2   4        1.11      -83.05     83.05 o
   4   2   4    99344.21    82549.45   3238.86 o
   5   2   4     2164.00      -83.05    193.78 o
   6   2   4    36003.99    39143.16   1633.27 o
   7   2   4      548.18     2297.65    304.51 o
   8   2   4   140625.42   142565.27   6394.67 o
   9   2   4     2344.18      110.73    304.51 o
 -18   3   4    95913.67    86729.51   4263.12 o
 -17   3   4     1743.13     5979.44    747.43 o
 -16   3   4    10657.48     9162.93    692.06 o
 -15   3   4    12048.15    11599.00    636.70 o
 -14   3   4  1592995.63  1553407.88  46285.27 o
 -12   3   4    94259.27    94674.41   2436.07 o
 -11   3   4    12901.26    11460.59    415.24 o
 -10   3   4   600706.88   581832.38  13785.92 o
  -9   3   4     1770.56     5979.44    249.14 o
  -8   3   4    10880.23     9190.62    332.19 o
  -7   3   4     4849.88     9633.54    332.19 o
  -5   3   4     2297.66     1688.64    166.10 o
  -4   3   4      630.17      830.48    304.51 o
  -1   3   4     3267.64     -110.73    193.78 o
   0   3   4    32835.28    20678.88    830.48 o
   1   3   4     5542.84        0.00     27.68 o
   2   3   4    23638.01    18962.56    609.02 o
   3   3   4     4170.79      110.73    110.73 o
   4   3   4    10567.90    14201.16    415.24 o
   5   3   4     3311.11     -138.41    138.41 o
   6   3   4    98829.55   100183.24   2851.31 o
   7   3   4     4404.15     5259.69    304.51 o
   8   3   4    49570.11    45953.08   1577.91 o
   9   3   4      769.88      996.57    359.87 o
  10   3   4   128897.48   131077.00   4650.67 o
  11   3   4     2173.96     8194.04    553.65 o
  12   3   4    14031.61    11017.67    885.84 o
 -20   4   4      957.91     2020.83    968.89 o
 -19   4   4     1173.60     8360.14   1134.99 o
 -18   4   4     2724.98     1910.10    470.60 o
 -17   4   4     1988.53     7142.10    636.70 o
 -16   4   4    11235.42    12706.30    609.02 o
 -15   4   4        3.62     2353.02    359.87 o
 -14   4   4    22235.38    21620.09    664.38 o
 -13   4   4     6538.65     9467.44    387.56 o
 -12   4   4   965969.50   963575.06  25329.56 o
 -11   4   4      859.03     8083.31    415.24 o
 -10   4   4       49.17      692.06    276.83 o
  -9   4   4      387.51      138.41    221.46 o
  -8   4   4     1085.61     3377.27    221.46 o
  -7   4   4        8.09      -55.37    138.41 o
  -6   4   4     1613.89      747.43    221.46 o
  -5   4   4       52.58      664.38    276.83 o
  -4   4   4    27985.83    33883.47   1827.05 o
  -1   4   4    45505.04    25246.51   1411.81 o
   0   4   4   875145.38  1018718.81  40554.97 o
   1   4   4     3825.00     6422.36    442.92 o
   2   4   4    76248.23    63559.19   2131.56 o
   3   4   4     8850.26     6062.48    276.83 o
   4   4   4  1258266.25  1239376.63  36651.73 o
   5   4   4    13197.59    20042.19    581.33 o
   6   4   4    18825.69    14311.89    470.60 o
   7   4   4     1216.72     4927.50    276.83 o
   8   4   4   464735.34   451835.00  11820.46 o
   9   4   4      601.49     5564.20    359.87 o
  10   4   4     6136.57     6117.85    359.87 o
  11   4   4      398.42     -304.51    304.51 o
  12   4   4    63262.10    62230.43   1993.15 o
  13   4   4    16980.07    12927.76    719.75 o
  14   4   4    10090.71     4678.36    664.38 o
  15   4   4     2019.92     2242.29    581.33 o
 -22   5   4   126075.90   152143.44   7308.20 o
 -21   5   4      126.45     3211.18   1079.62 o
 -20   5   4     8182.01     6422.36    885.84 o
 -19   5   4    25346.81    32582.39   1577.91 o
 -18   5   4   523334.53   502937.03  19931.46 o
 -17   5   4     1490.54     2795.94    664.38 o
 -16   5   4     3111.96     1660.95    553.65 o
 -15   5   4      204.35      249.14    415.24 o
 -14   5   4    20516.90    19903.77    885.84 o
 -13   5   4     2138.20     1162.67    387.56 o
 -12   5   4    40034.24    31530.46   1079.62 o
 -11   5   4    11467.38    20069.87    802.79 o
 -10   5   4   471433.47   488569.81  17135.52 o
  -9   5   4     2134.79    12900.08    609.02 o
  -8   5   4    10403.48    11654.37    692.06 o
  -7   5   4     2452.74      359.87    332.19 o
  -6   5   4     1458.89     3377.27    609.02 o
  -5   5   4     6489.63      442.92    498.29 o
  -4   5   4    72668.93    53039.82   4456.90 o
  -1   5   4     4219.11    11239.13   1356.45 o
   0   5   4    39448.63    33689.70   1882.42 o
   1   5   4     4797.82      249.14    276.83 o
   2   5   4    33242.00    33329.82   1273.40 o
   3   5   4     4035.47      249.14     55.37 o
   4   5   4     9180.57     6976.01    359.87 o
   6   5   4  2772358.00  2571822.00 148323.25 o
   7   5   4    26253.47    55143.69   1494.86 o
   8   5   4     2093.77     1744.00    276.83 o
   9   5   4      148.45     1301.08    249.14 o
  10   5   4     5775.54     5841.02    332.19 o
  11   5   4     3862.33     5785.66    359.87 o
  12   5   4    19006.10    18934.88    692.06 o
  13   5   4      124.36     -415.24    415.24 o
  14   5   4    30271.00    31392.04   1411.81 o
  15   5   4     7506.05     8692.33    775.11 o
  16   5   4     1037.85     2491.43    664.38 o
  17   5   4     1008.22     -249.14    664.38 o
 -24   6   4    97451.59   106882.43   5481.15 o
 -23   6   4     1895.50      -83.05   1273.40 o
 -22   6   4     5136.06     3488.00    775.11 o
 -21   6   4    15441.62    22395.21   1356.45 o
 -20   6   4    11312.09     7585.03    941.21 o
 -19   6   4       69.21        0.00    858.16 o
 -18   6   4    46644.07    37039.29   1716.32 o
 -17   6   4    18059.65    19571.58   1134.99 o
 -16   6   4   238357.55   228602.72   9301.35 o
 -15   6   4     4804.76     5093.59    609.02 o
 -14   6   4    27040.93    25052.73   1162.67 o
 -13   6   4    21738.66    30257.06   1273.40 o
 -12   6   4   129206.10   133513.06   4429.21 o
 -11   6   4     1035.46     7142.10    498.29 o
 -10   6   4    51329.26    49800.95   1827.05 o
  -9   6   4     5991.50     3986.29    525.97 o
  -8   6   4      312.32      387.56    415.24 o
  -7   6   4     4715.44      747.43    442.92 o
  -6   6   4    57858.13    54534.68   2934.35 o
  -5   6   4    19115.70     6699.18    996.57 o
   0   6   4   569222.31   586095.50  27820.99 o
   1   6   4     4604.93    27184.29   1328.76 o
   2   6   4    12960.42    14062.75    941.21 o
   3   6   4    10274.70    25717.11   1356.45 o
   4   6   4   640178.63   648021.44  20983.39 o
   5   6   4     5238.94    24471.40    775.11 o
   6   6   4     9056.05     7335.88    387.56 o
   7   6   4     1052.53    12235.70    525.97 o
   8   6   4   235037.78   243745.09   8747.69 o
   9   6   4    13863.40     5841.02    470.60 o
  10   6   4    27751.53    27654.89    996.57 o
  11   6   4     4888.79     1467.18    387.56 o
  12   6   4   146113.78   146164.00   6948.33 o
  13   6   4     7024.74    19543.90   1051.94 o
  14   6   4      876.37       27.68    636.70 o
  15   6   4        2.07      609.02    664.38 o
  16   6   4    24301.58    23751.65   1273.40 o
  17   6   4      100.85     2906.67    885.84 o
  18   6   4       35.40     1550.22    747.43 o
  19   6   4      246.83     1328.76    719.75 o
 -26   7   4     2415.64     -858.16    858.16 o
 -25   7   4        5.40      -27.68   1411.81 o
 -24   7   4       31.98      719.75    525.97 o
 -23   7   4     3152.57     7640.39   1051.94 o
 -22   7   4    27742.28    35489.06   1827.05 o
 -21   7   4     1895.05     2934.35    885.84 o
 -20   7   4    43239.64    43101.77   1965.46 o
 -19   7   4    21543.04    33551.28   1605.59 o
 -18   7   4     9228.11     7003.69    968.89 o
 -17   7   4       48.06     1882.42    885.84 o
 -16   7   4       15.28     -802.79    830.48 o
 -15   7   4     4972.42     9467.44   1051.94 o
 -14   7   4    71306.98    82715.53   3654.10 o
 -13   7   4       64.50     1356.45    636.70 o
 -12   7   4    86809.33    85649.89   2934.35 o
 -11   7   4    21800.91    26990.51   1162.67 o
 -10   7   4     8686.49    12180.33    775.11 o
  -9   7   4     1029.62     2048.51    525.97 o
  -8   7   4    15454.11    14699.45    885.84 o
  -7   7   4     1300.99    20014.50   1245.72 o
  -6   7   4   773142.44   701338.06  33357.50 o
   1   7   4     6017.67    12623.25   1134.99 o
   2   7   4   269016.53   303207.25  18270.50 o
   3   7   4    10352.14    15197.73    747.43 o
   4   7   4     8247.84     8692.33    470.60 o
   5   7   4     2567.96     3432.64    276.83 o
   6   7   4     6090.05     9024.52    415.24 o
   7   7   4     8974.56     3155.81    387.56 o
   8   7   4    41923.50    41496.18   1439.49 o
   9   7   4    14271.87     9716.58    719.75 o
  10   7   4   407001.66   410892.47  18879.52 o
  11   7   4     9355.64    27433.43   1467.18 o
  12   7   4      619.66     -581.33    664.38 o
  13   7   4       44.44     1218.03    747.43 o
  14   7   4     1766.67     1965.46    802.79 o
  15   7   4     1285.60     1245.72    692.06 o
  16   7   4      544.02     -221.46    719.75 o
  17   7   4     6596.18     4290.80    830.48 o
  18   7   4   167432.48   177057.75   7252.83 o
  19   7   4     2011.96     5757.98    885.84 o
  20   7   4     5970.93     4899.82    858.16 o
  21   7   4       44.58     -166.10    581.33 o
 -27   8   4     1959.06     3543.37   1301.08 o
 -26   8   4      225.17      110.73   1494.86 o
 -25   8   4      635.52     1688.64    941.21 o
 -24   8   4      596.10      276.83   1024.26 o
 -23   8   4        0.62      609.02    941.21 o
 -22   8   4      107.69     1494.86    885.84 o
 -21   8   4     9018.41    11654.37   1107.30 o
 -20   8   4      306.36     1744.00    858.16 o
 -19   8   4     1568.73     5619.56   1107.30 o
 -18   8   4    10245.00    10297.92   1162.67 o
 -17   8   4     4452.62     4069.34    968.89 o
 -16   8   4     1613.55     -692.06   1079.62 o
 -15   8   4        9.07     -941.21    941.21 o
 -14   8   4     7558.66     5868.71   1051.94 o
 -13   8   4    15975.74    26049.30   1744.00 o
 -12   8   4   152755.25   145499.61   6062.48 o
 -11   8   4    10139.27     9716.58    802.79 o
 -10   8   4      199.56     -636.70    636.70 o
  -9   8   4    11878.99    22672.03   1218.03 o
  -8   8   4   493457.63   473953.41  19433.17 o
  -7   8   4    13147.19    14561.04   1134.99 o
   2   8   4     3657.45     5841.02    996.57 o
   3   8   4     9126.67     8581.60    692.06 o
   4   8   4   132072.89   132488.81   4982.86 o
   5   8   4        9.24     1605.59    304.51 o
   6   8   4    24288.38    23336.41    802.79 o
   7   8   4    19494.43    28513.05   1107.30 o
   8   8   4   407799.03   422353.09  19543.90 o
   9   8   4    12190.60    21426.31   1467.18 o
  10   8   4    10236.67     9771.95   1051.94 o
  11   8   4     4058.49     8221.73   1024.26 o
  12   8   4   356411.69   344592.72  15945.17 o
  13   8   4    45656.09    59157.67   3100.45 o
  14   8   4    30816.98    30644.61   1799.37 o
  15   8   4    18036.50    23502.51   1467.18 o
  16   8   4   170801.39   186802.03   6754.55 o
  17   8   4     3889.27     7003.69    913.53 o
  18   8   4       35.53     -138.41    802.79 o
  19   8   4     5289.90     3460.32    885.84 o
  20   8   4    33316.90    32582.39   1660.95 o
  21   8   4      123.18     -138.41    885.84 o
  22   8   4     1989.40     -442.92   1051.94 o
  23   8   4      290.25    -2602.16   2602.16 o
 -28   9   4     4632.05     2712.89   1522.54 o
 -27   9   4      139.97     1605.59   1633.27 o
 -26   9   4     1204.01     -276.83   1024.26 o
 -25   9   4      297.45     6450.04   1107.30 o
 -24   9   4     3724.38     4595.31   1079.62 o
 -23   9   4      170.24      166.10   1107.30 o
 -22   9   4      302.74     1854.73    968.89 o
 -21   9   4      451.57     3072.77    968.89 o
 -20   9   4       56.27     -802.79   1162.67 o
 -19   9   4    27977.68    39226.21   2463.75 o
 -18   9   4   170809.64   150731.63   7225.15 o
 -17   9   4     2602.87     1356.45   1079.62 o
 -16   9   4     1483.52      802.79   1079.62 o
 -15   9   4     1635.10     5342.74   1024.26 o
 -14   9   4    25490.77    33053.00   1993.15 o
 -13   9   4      277.39     -110.73    858.16 o
 -12   9   4    10017.69    13536.78   1218.03 o
 -11   9   4     2561.38     1937.78    996.57 o
 -10   9   4       15.16      802.79    996.57 o
  -9   9   4     5154.68     4899.82   1051.94 o
  -8   9   4    66293.00    62534.94   3543.37 o
   3   9   4      592.67     5868.71   1744.00 o
   4   9   4    15939.22    21260.22   1273.40 o
   5   9   4     1436.13      -55.37    470.60 o
   6   9   4       87.05      830.48    913.53 o
   7   9   4     3885.29     2546.80    996.57 o
   8   9   4      381.73     -913.53    913.53 o
   9   9   4    13924.44    17827.58   1799.37 o
  10   9   4   316158.63   316190.41  14699.45 o
  11   9   4    62987.30    85400.75   4290.80 o
  12   9   4    91736.36    81054.59   4180.07 o
  13   9   4     3063.09     4567.63   1051.94 o
  14   9   4    32729.24    29371.21   1882.42 o
  15   9   4    24483.76    27876.35   1882.42 o
  16   9   4    10521.27     9993.41   1245.72 o
  17   9   4     7066.54     4816.77    968.89 o
  18   9   4    15682.17    15363.83   1134.99 o
  19   9   4     1300.41     3709.47    913.53 o
  20   9   4     5685.56    10076.46   1079.62 o
  21   9   4      914.88     -304.51    913.53 o
  22   9   4    16288.02    14699.45   1218.03 o
  23   9   4     4936.82     4069.34   1079.62 o
  24   9   4        0.91    -1550.22   2906.67 o
 -29  10   4      511.78    -1245.72   2297.65 o
 -28  10   4     1220.51     1467.18   2408.38 o
 -27  10   4      342.98       55.37   1162.67 o
 -26  10   4      992.74     1273.40   1134.99 o
 -25  10   4     4622.48     4539.94   1218.03 o
 -24  10   4    11699.65    10574.74   1356.45 o
 -23  10   4     1869.26     1218.03   1107.30 o
 -22  10   4      375.52       55.37   1051.94 o
 -21  10   4    14951.42    17910.63   1799.37 o
 -20  10   4    90295.52    83158.46   4401.53 o
 -19  10   4     3070.38     2602.16   1218.03 o
 -18  10   4     9263.47     9910.36   1411.81 o
 -17  10   4    45197.07    83629.06   3903.24 o
 -16  10   4   408007.97   413605.38  16775.64 o
 -15  10   4    29124.67    25052.73   1633.27 o
 -14  10   4      260.27     -636.70    968.89 o
 -13  10   4       75.84       27.68    941.21 o
 -12  10   4     9814.74     6311.63   1273.40 o
 -11  10   4      121.19    -1190.35   1190.35 o
 -10  10   4    22158.20    20457.42   1799.37 o
  -9  10   4     6250.79     6865.28   1301.08 o
   4  10   4    48110.27    55060.64   3238.86 o
   5  10   4     7411.40     9190.62   1328.76 o
   6  10   4       16.94     -747.43   1024.26 o
   7  10   4      396.18      138.41   1024.26 o
   8  10   4     1207.83     4290.80   1162.67 o
   9  10   4       89.72      913.53   1439.49 o
  10  10   4     4221.09     5453.47   1218.03 o
  11  10   4    13019.46    12401.79   1190.35 o
  12  10   4   230051.08   218083.33  10270.24 o
  13  10   4    66952.32   110841.04   5508.83 o
  14  10   4    46749.27    46257.58   2657.53 o
  15  10   4       66.69     -525.97   1079.62 o
  16  10   4    35774.48    37260.75   2353.02 o
  17  10   4     5345.71     5176.64   1218.03 o
  18  10   4     1141.61     2269.97    968.89 o
  19  10   4     2543.49     2795.94   1134.99 o
  20  10   4    40767.49    51268.13   2546.80 o
  21  10   4     4272.32     5951.75   1107.30 o
  22  10   4       21.76     -609.02   1024.26 o
  23  10   4      207.02      802.79   1051.94 o
  24  10   4     2837.91     -858.16    858.16 o
  25  10   4     2992.45     2186.92    470.60 o
 -30  11   4      207.99     5398.10   2297.65 o
 -29  11   4      215.80     3045.08   2934.35 o
 -28  11   4      430.48      332.19   1716.32 o
 -27  11   4       70.89      581.33   1744.00 o
 -26  11   4      781.85     -885.84   1162.67 o
 -25  11   4     1763.00    -1134.99   1134.99 o
 -24  11   4      948.78     2989.72   1190.35 o
 -23  11   4      764.76      193.78   1107.30 o
 -22  11   4      182.38     2103.88   1107.30 o
 -21  11   4      874.08    10574.74   1411.81 o
 -20  11   4    35250.48    37343.79   2269.97 o
 -19  11   4    60131.41   105581.34   4733.72 o
 -18  11   4   249652.59   219107.59   9162.93 o
 -17  11   4    28442.30    12208.02   1384.13 o
 -16  11   4     2268.79     3903.24   1162.67 o
 -15  11   4     5227.19    15917.48   1494.86 o
 -14  11   4   151755.48   134924.88   5841.02 o
 -13  11   4    21304.05    24111.52   1688.64 o
 -12  11   4     8744.92     6311.63   1411.81 o
 -11  11   4     1791.72     1384.13   1273.40 o
 -10  11   4    16730.14    21398.63   2629.84 o
   5  11   4     7262.19    12291.06   1605.59 o
   6  11   4     9604.75    11737.41   1522.54 o
   7  11   4     7237.94     7169.79   1411.81 o
   8  11   4    10224.20    15668.34   1660.95 o
   9  11   4    23298.40    17827.58   1744.00 o
  10  11   4   111167.78   112031.39   5813.34 o
  11  11   4    12328.62    20844.98   1494.86 o
  12  11   4      351.22     2712.89   1051.94 o
  13  11   4    12821.63    11349.86   1218.03 o
  14  11   4    95666.20    80722.39   3709.47 o
  15  11   4    14351.89    19128.66   1633.27 o
  16  11   4     1446.78     3847.88   1162.67 o
  17  11   4      683.48     -193.78   1218.03 o
  18  11   4    15927.52    19156.34   1688.64 o
  19  11   4     1028.77     1854.73    996.57 o
  20  11   4      746.82      968.89   1024.26 o
  21  11   4     1037.77    -1024.26   1051.94 o
  22  11   4    16926.99    12927.76   1356.45 o
  23  11   4     9551.97    13841.29   1411.81 o
  24  11   4     3148.32     4706.04   1356.45 o
  25  11   4     3474.34     4318.48   1273.40 o
  26  11   4    14667.13    19709.99   6173.21 o
 -28  12   4    15123.66    14727.13   2297.65 o
 -27  12   4     1037.03     -442.92   1660.95 o
 -26  12   4       25.16    -1550.22   1550.22 o
 -25  12   4        6.07      276.83   1744.00 o
 -24  12   4      386.65     1024.26   1107.30 o
 -23  12   4      547.31     2159.24   1079.62 o
 -22  12   4    16056.64    23031.90   1827.05 o
 -21  12   4    13389.65    28014.77   1965.46 o
 -20  12   4     7982.30     3432.64   1273.40 o
 -19  12   4     2481.28     5065.91   1411.81 o
 -18  12   4    17113.37    21841.55   1744.00 o
 -17  12   4    16364.68    45759.30   2602.16 o
 -16  12   4    89303.05    86009.77   3986.29 o
 -15  12   4    20017.74    17495.39   1550.22 o
 -14  12   4     4074.99     4318.48   1218.03 o
 -13  12   4     5894.62     1301.08   1356.45 o
 -12  12   4    23560.86    31751.92   2353.02 o
 -11  12   4     4007.55     3321.91   1744.00 o
   7  12   4    13828.24    16000.53   1771.68 o
   8  12   4   113771.45   112086.76   6034.80 o
   9  12   4     5115.85     5010.55   1494.86 o
  10  12   4    14222.76    18519.64   1910.10 o
  11  12   4    28994.29    23917.75   1688.64 o
  12  12   4   130598.95   110038.24   4899.82 o
  13  12   4    19589.10    26769.05   1744.00 o
  14  12   4       29.92     -304.51   1079.62 o
  15  12   4      186.16     2962.04   1190.35 o
  16  12   4      359.22    -1218.03   1218.03 o
  17  12   4     1159.85      332.19   1107.30 o
  18  12   4      653.64      581.33   1245.72 o
  19  12   4       69.01      -55.37   1301.08 o
  20  12   4      253.86    -1024.26   1024.26 o
  21  12   4      243.09     1633.27   1079.62 o
  22  12   4     1310.18     3072.77   1134.99 o
  23  12   4       42.27     -830.48   1522.54 o
  24  12   4      127.08     1605.59   1605.59 o
  25  12   4     4177.81     8055.63   2353.02 o
  26  12   4       28.57      221.46   1965.46 o
 -27  13   4     1826.87    -1633.27   1937.78 o
 -26  13   4    19562.38    14893.23   2076.19 o
 -25  13   4     2809.37     4069.34   1688.64 o
 -24  13   4       11.58     -332.19   1550.22 o
 -23  13   4        7.94      996.57   1494.86 o
 -22  13   4     1397.72    -1301.08   1301.08 o
 -21  13   4        1.13      249.14   1273.40 o
 -20  13   4     4176.46     2768.26   1328.76 o
 -19  13   4     9919.08    24609.81   1882.42 o
 -18  13   4    14904.10    14588.72   1577.91 o
 -17  13   4     6270.87     1190.35   1218.03 o
 -16  13   4      165.35     1411.81   1190.35 o
 -15  13   4     1213.44    -1162.67   1384.13 o
 -14  13   4     3927.14     5868.71   1854.73 o
 -13  13   4      624.95    -1577.91   1577.91 o
   8  13   4     3373.97    -1301.08   1301.08 o
   9  13   4    53603.58    57164.52   3571.05 o
  10  13   4   250155.13   214456.92  10768.52 o
  11  13   4    52776.73    56860.02   2934.35 o
  12  13   4     3414.39     4013.97   1273.40 o
  13  13   4      481.18     1577.91   1162.67 o
  14  13   4     6895.41    11682.05   1384.13 o
  15  13   4     3218.15     5481.15   1245.72 o
  16  13   4     1937.12     2186.92   1162.67 o
  17  13   4     5696.47     9467.44   1356.45 o
  18  13   4    13115.04     7834.17   1301.08 o
  19  13   4     8471.69     3847.88   1273.40 o
  20  13   4     1514.84     4373.85   1107.30 o
  21  13   4      189.99     4290.80   1550.22 o
  22  13   4     1784.97     2214.61   1522.54 o
  23  13   4     2172.67     1854.73   1577.91 o
  24  13   4      364.26     3404.96   2214.61 o
 -25  14   4     1116.40     1494.86   1882.42 o
 -24  14   4     2691.67     4373.85   1716.32 o
 -23  14   4       14.22        0.00   1910.10 o
 -22  14   4      783.93     3654.10   2186.92 o
 -21  14   4     2636.15      525.97   1910.10 o
 -20  14   4    13781.20    10962.30   1522.54 o
 -19  14   4     2270.00     -221.46   1356.45 o
 -18  14   4      259.03     2629.84   1328.76 o
 -17  14   4     8319.07    12457.16   1494.86 o
 -16  14   4    50165.42    48610.60   4761.40 o
 -15  14   4    14004.44     9079.88   2131.56 o
  10  14   4     6779.57     3017.40   1467.18 o
  11  14   4    22367.16     4872.13   1605.59 o
  12  14   4    76208.75    60846.30   3875.56 o
  13  14   4    46215.47    65635.38   3321.91 o
  14  14   4    17438.07    20457.42   1716.32 o
  15  14   4     3549.06    12817.03   1467.18 o
  16  14   4        6.48     1024.26   1190.35 o
  17  14   4      112.48     5148.96   1273.40 o
  18  14   4     2749.61     1744.00   1273.40 o
  19  14   4        8.35     1937.78   1771.68 o
  20  14   4     2109.33     2103.88   1799.37 o
  21  14   4        2.50     -885.84   1716.32 o
  22  14   4     8496.12    10989.98   2242.29 o
 -23  15   4      320.88     2740.58   2602.16 o
 -22  15   4     1240.60      387.56   2546.80 o
 -21  15   4        6.12      996.57   1937.78 o
 -20  15   4      106.00     2851.31   1882.42 o
 -19  15   4    22448.28    20208.28   2519.11 o
 -18  15   4    72111.16    42243.61   4456.90 o
  12  15   4    12059.00     7529.66   2103.88 o
  13  15   4     7310.55     3930.93   1577.91 o
  14  15   4    23631.93    20319.01   1716.32 o
  15  15   4    12119.08    19294.76   1688.64 o
  16  15   4      809.37     2629.84   1827.05 o
  17  15   4      800.74     4706.04   1827.05 o
  18  15   4    12948.17     9135.25   2048.51 o
  19  15   4      119.73     5453.47   2408.38 o
  20  15   4     9037.03    10159.51   2768.26 o
  15  16   4     3141.40     -775.11   2159.24 o
  16  16   4     9812.39     8526.23   2685.21 o
  17  16   4      101.92    -1993.15   2186.92 o
  18  16   4      816.97     3737.15   2436.07 o
 -13   1   5   147944.75   131381.52   7612.71 o
 -12   1   5      611.28     5813.34    609.02 o
 -11   1   5     2737.59     1051.94    332.19 o
 -10   1   5     2111.85    13121.54    636.70 o
  -9   1   5   397556.25   453302.19  14477.99 o
  -8   1   5     1548.11     1550.22    193.78 o
  -7   1   5    15588.02    11488.27    470.60 o
  -6   1   5     4570.56    10464.01    304.51 o
  -5   1   5   442231.84   429246.03  11820.46 o
  -4   1   5      657.58      -27.68     27.68 o
  -3   1   5     2138.97     -110.73    110.73 o
  -2   1   5      228.59      -27.68     55.37 o
  -1   1   5    35872.77    43184.82   1356.45 o
   0   1   5     4481.59       27.68     27.68 o
   1   1   5     2617.84      775.11    193.78 o
   2   1   5       16.20      276.83    166.10 o
   3   1   5   373675.25   308217.78  16886.37 o
   4   1   5     1145.52      304.51    415.24 o
 -16   2   5     6164.67      830.48    525.97 o
 -15   2   5   335763.28   327457.19  15003.96 o
 -14   2   5        5.52      498.29    442.92 o
 -13   2   5     3568.91     7363.57    609.02 o
 -12   2   5      346.62     5647.25    359.87 o
 -11   2   5     9296.20     9550.49    387.56 o
 -10   2   5     8266.25    10547.06    387.56 o
  -9   2   5   116926.56    91324.82   2463.75 o
  -8   2   5    32545.61    42465.07   1107.30 o
  -7   2   5   158754.75   159202.48   4180.07 o
  -6   2   5        4.11     1439.49    138.41 o
  -5   2   5       23.58      249.14     55.37 o
  -4   2   5      175.66     -110.73    110.73 o
  -3   2   5   178296.95   122384.66   9633.54 o
  -2   2   5      261.50      387.56    110.73 o
  -1   2   5     4353.82     1827.05    138.41 o
   0   2   5     2471.76      249.14     83.05 o
   1   2   5    30799.63    39503.04   1190.35 o
   2   2   5      171.43        0.00     83.05 o
   3   2   5      373.12      221.46    138.41 o
   4   2   5      111.25     2602.16    193.78 o
   5   2   5   256170.84   250001.34   9578.17 o
   6   2   5      139.75     3072.77    276.83 o
   7   2   5     1791.73     3294.23    442.92 o
   8   2   5     2235.47     1162.67    387.56 o
 -19   3   5     8934.37     2463.75    719.75 o
 -18   3   5      814.58      359.87    664.38 o
 -17   3   5    10088.17     7391.25    775.11 o
 -16   3   5     4284.80      858.16    221.46 o
 -15   3   5    31388.26    26630.64    885.84 o
 -14   3   5     1279.21      304.51    276.83 o
 -13   3   5    47993.51    45344.06   1245.72 o
 -12   3   5     3998.67     6643.82    332.19 o
 -11   3   5    51535.05    48361.46   1245.72 o
 -10   3   5    17714.70    25578.70    692.06 o
  -9   3   5   208459.59   216809.94   5702.61 o
  -8   3   5     6559.06     2076.19    166.10 o
  -7   3   5     4902.73     3792.51    193.78 o
  -6   3   5     2707.76     1273.40    166.10 o
  -5   3   5   110708.82   121997.11   5038.23 o
  -4   3   5     6411.54      553.65    332.19 o
  -3   3   5    60451.50    50271.56   2436.07 o
  -2   3   5     2796.06       83.05    166.10 o
  -1   3   5   241517.75   249475.39   9938.04 o
   0   3   5        7.90      221.46    110.73 o
   1   3   5       79.51      -83.05     83.05 o
   2   3   5     3412.47     8692.33    304.51 o
   3   3   5   538761.50   586649.13  15308.46 o
   5   3   5     1301.82      719.75    166.10 o
   6   3   5       99.88     1218.03    193.78 o
   7   3   5   578354.06   574302.81  16997.10 o
   8   3   5     3175.63    18325.86    747.43 o
   9   3   5    13330.86    13287.64    719.75 o
  10   3   5     1349.13     1190.35    387.56 o
  11   3   5   184552.03   168282.39   9605.85 o
  12   3   5        6.02     -110.73    249.14 o
 -21   4   5        7.22      747.43   1107.30 o
 -20   4   5      163.35     1993.15    968.89 o
 -19   4   5     2778.11     2519.11    941.21 o
 -18   4   5     2450.76      609.02    498.29 o
 -17   4   5    16767.21    16720.28    830.48 o
 -16   4   5      421.99     1024.26    332.19 o
 -15   4   5     9950.17    14477.99    525.97 o
 -14   4   5     2483.48      553.65    221.46 o
 -13   4   5     4862.15     6726.87    332.19 o
 -12   4   5      486.51     1273.40    249.14 o
 -11   4   5   245885.45   250084.39   7031.37 o
 -10   4   5     1807.55     -166.10    276.83 o
  -9   4   5     4135.65     3266.54    249.14 o
  -8   4   5     1889.08     -110.73    138.41 o
  -7   4   5  1009116.81  1030124.00  36374.91 o
  -6   4   5     2196.19    11709.73    609.02 o
  -5   4   5    48674.88    47420.25   2463.75 o
  -4   4   5     3087.58     1577.91    664.38 o
  -2   4   5      243.79     2574.48    442.92 o
  -1   4   5       75.42     -166.10    221.46 o
   0   4   5     7958.85    21620.09    775.11 o
   1   4   5  1507465.75  1591000.63  73718.70 o
   2   4   5     9693.03    12180.33    442.92 o
   3   4   5   147364.03   129997.38   3681.78 o
   4   4   5    31450.25    46229.91   1218.03 o
   5   4   5  2207083.25  2456468.75 113886.12 o
   6   4   5    31687.73    44651.99   1162.67 o
   7   4   5    47915.06    35848.94   1024.26 o
   8   4   5     4111.76     1854.73    249.14 o
   9   4   5   779193.06   748093.94  20955.71 o
  10   4   5    14739.39    12567.89    553.65 o
  11   4   5    45856.62    41939.10   1301.08 o
  12   4   5     3324.88     -166.10    387.56 o
  13   4   5     1734.99     1937.78    470.60 o
  14   4   5      233.50      193.78    885.84 o
 -23   5   5      701.64      802.79   1079.62 o
 -22   5   5      289.54     1660.95   1162.67 o
 -21   5   5   154638.86   163631.70   7834.17 o
 -20   5   5      289.06      442.92    775.11 o
 -19   5   5       18.13     -775.11    775.11 o
 -18   5   5      143.78      692.06    664.38 o
 -17   5   5   131034.30   135395.48   4180.07 o
 -16   5   5     5028.38      802.79    525.97 o
 -15   5   5   122283.92   128668.62   4097.02 o
 -14   5   5    24494.54    22810.44    941.21 o
 -13   5   5    12921.59    13343.00    609.02 o
 -12   5   5     3867.96       83.05    359.87 o
 -11   5   5     6980.02     8027.95    442.92 o
 -10   5   5      283.07     -193.78    276.83 o
  -9   5   5   147929.00   172047.22   4816.77 o
  -8   5   5     3998.32     5232.01    332.19 o
  -7   5   5     6949.13     3626.42    387.56 o
  -6   5   5     7110.69     3847.88    470.60 o
  -5   5   5      378.43      498.29    498.29 o
  -1   5   5   467507.72   498092.56  19903.77 o
   0   5   5    11643.82     4927.50    470.60 o
   1   5   5   120880.29    91518.60   3792.51 o
   2   5   5    60446.07    48278.41   1467.18 o
   3   5   5   677530.13   729131.44  20540.47 o
   4   5   5       81.98     7529.66    387.56 o
   5   5   5     2141.73      858.16     83.05 o
   6   5   5     2742.09     6394.67    359.87 o
   7   5   5   480766.63   511352.56  15170.05 o
   8   5   5    48214.20    27101.24    802.79 o
   9   5   5   217087.70   190206.98   4761.40 o
  10   5   5    12940.46     1384.13    276.83 o
  11   5   5   321507.00   324079.91   8553.92 o
  12   5   5    11263.80    13536.78    609.02 o
  13   5   5     3700.27     2906.67    498.29 o
  14   5   5      144.15     1301.08    581.33 o
  15   5   5    14821.82    21121.81   1107.30 o
  16   5   5     2533.94     6699.18    913.53 o
  17   5   5      927.07     1494.86    415.24 o
 -25   6   5     4951.87     2297.65    996.57 o
 -24   6   5     4646.69    -1273.40   1273.40 o
 -23   6   5    61779.52    67905.36   3792.51 o
 -22   6   5     1786.55     1411.81    830.48 o
 -21   6   5      146.28      775.11    830.48 o
 -20   6   5     2612.51     7695.76    913.53 o
 -19   6   5   716656.69   723124.25  25634.07 o
 -18   6   5     1209.39     6809.91    858.16 o
 -17   6   5   106558.83   123713.43   4595.31 o
 -16   6   5    35824.19    51295.82   2159.24 o
 -15   6   5   353683.13   312896.16  10159.51 o
 -14   6   5     1944.27     4013.97    636.70 o
 -13   6   5    78103.31    78064.87   2740.58 o
 -12   6   5    21762.21    10131.82    636.70 o
 -11   6   5     9214.63     9744.27    636.70 o
 -10   6   5     5788.40     2519.11    470.60 o
  -9   6   5    37775.77    35876.62   1273.40 o
  -8   6   5    18091.97    21177.17   1051.94 o
  -7   6   5    97715.33    95200.38   4097.02 o
  -6   6   5      558.51      581.33    442.92 o
  -5   6   5     2221.24     -858.16   1356.45 o
   0   6   5     4496.41     9993.41    719.75 o
   1   6   5   136298.25   104557.09   4429.21 o
   2   6   5     7351.43      249.14     83.05 o
   3   6   5    86698.71    91075.68   2878.99 o
   4   6   5    13677.32      553.65     83.05 o
   5   6   5     8402.96     9329.03    415.24 o
   6   6   5     8072.49     2408.38    304.51 o
   7   6   5   109436.88   112778.82   3017.40 o
   8   6   5    10553.99     1716.32    387.56 o
   9   6   5    49080.81    53233.59   1550.22 o
  10   6   5    16002.47    12567.89    581.33 o
  11   6   5    60117.89    59046.93   2103.88 o
  12   6   5      144.56    10989.98    885.84 o
  13   6   5   401026.69   405051.47  14477.99 o
  14   6   5     5932.62    11017.67    830.48 o
  15   6   5    15540.88    20180.60   1134.99 o
  16   6   5     2706.25      193.78    719.75 o
  17   6   5    76300.35    73109.69   2906.67 o
  18   6   5     6832.69     7335.88   1051.94 o
  19   6   5       79.50     -387.56    387.56 o
 -26   7   5     4735.30     2491.43   1411.81 o
 -25   7   5       21.38     -636.70   1384.13 o
 -24   7   5      387.61     3017.40    802.79 o
 -23   7   5     6238.08     9799.63   1107.30 o
 -22   7   5    10243.57    11432.90   1190.35 o
 -21   7   5   246316.31   255510.19   9245.98 o
 -20   7   5     8273.42     7059.06    913.53 o
 -19   7   5    27378.18    33717.38   1660.95 o
 -18   7   5    14599.40    35046.14   1993.15 o
 -17   7   5   639811.94   639633.63  25523.34 o
 -16   7   5     5353.71    20319.01   1356.45 o
 -15   7   5    83271.85    87006.34   4318.48 o
 -14   7   5    18528.14    26602.96   1328.76 o
 -13   7   5   160419.61   166372.28   6062.48 o
 -12   7   5    13655.94     8692.33    692.06 o
 -11   7   5    34095.21    36153.45   1384.13 o
 -10   7   5    11973.37    14644.08    885.84 o
  -9   7   5     3239.47     3294.23    581.33 o
  -8   7   5     4129.93     1744.00    553.65 o
  -7   7   5    22915.88    23031.90   1605.59 o
  -6   7   5    19686.00    20263.65   2242.29 o
   0   7   5     8139.07     9384.39   1494.86 o
   1   7   5     6099.89     7225.15    692.06 o
   2   7   5     5189.32     5564.20    747.43 o
   3   7   5    29068.45    35655.16   1550.22 o
   4   7   5       75.09     2519.11    415.24 o
   5   7   5      279.39       83.05    110.73 o
   6   7   5      798.36     4706.04    359.87 o
   7   7   5      302.64      719.75    304.51 o
   8   7   5     7681.46     7668.07    498.29 o
   9   7   5    70611.32    68237.55   2962.04 o
  10   7   5      259.01     5093.59    830.48 o
  11   7   5   208933.33   218941.48   8858.42 o
  12   7   5      413.83      166.10    692.06 o
  13   7   5    30752.72    40527.29   1993.15 o
  14   7   5    14835.66    16249.67   1024.26 o
  15   7   5   201327.33   212408.42   8775.38 o
  16   7   5     3113.26     5232.01    913.53 o
  17   7   5     4731.14     5536.52    858.16 o
  18   7   5      135.95      304.51    775.11 o
  19   7   5     4271.83     3515.69    858.16 o
  20   7   5     2513.52     1522.54    885.84 o
 -27   8   5     8249.35     6948.33   1660.95 o
 -26   8   5      431.80      -27.68   1494.86 o
 -25   8   5    18509.67    23336.41   1577.91 o
 -24   8   5     9235.33    16581.86   1301.08 o
 -23   8   5    25482.13    29094.39   1633.27 o
 -22   8   5     1087.40     1605.59    941.21 o
 -21   8   5     1593.69     2685.21    968.89 o
 -20   8   5     2087.25     3654.10    885.84 o
 -19   8   5    65331.94    63448.46   2989.72 o
 -18   8   5     3711.65     5647.25   1051.94 o
 -17   8   5    49706.17    62119.70   3294.23 o
 -16   8   5     6757.96     7917.22   1218.03 o
 -15   8   5    33695.16    42797.26   2463.75 o
 -14   8   5     1238.99      692.06    913.53 o
 -13   8   5     5709.29     3654.10    858.16 o
 -12   8   5       96.10     2159.24    830.48 o
 -11   8   5    37067.58    43157.14   2186.92 o
 -10   8   5    16339.54     7280.52    830.48 o
  -9   8   5   122161.44   106273.41   4013.97 o
  -8   8   5     8237.77     6699.18    885.84 o
  -7   8   5    71946.06    63088.59   5425.79 o
   1   8   5   642054.19   594566.38  28125.50 o
   2   8   5     6290.97    19377.80   1301.08 o
   3   8   5    17439.34    17606.12    885.84 o
   4   8   5    19242.15    24471.40    968.89 o
   5   8   5   364769.44   358157.19   9467.44 o
   6   8   5    19856.21    34769.32   1107.30 o
   7   8   5    17721.84    13038.49    830.48 o
   8   8   5     1010.35     6754.55    885.84 o
   9   8   5   294333.22   299082.56  16443.45 o
  10   8   5     1887.30    13564.46   1190.35 o
  11   8   5       98.84     1467.18    830.48 o
  12   8   5    12013.20     4180.07    941.21 o
  13   8   5    71202.55    78701.56   4013.97 o
  14   8   5     6396.71     2962.04    858.16 o
  15   8   5    58051.29    67407.08   2989.72 o
  16   8   5     1188.42      692.06    775.11 o
  17   8   5     3755.47     3488.00    858.16 o
  18   8   5      432.25     -221.46    913.53 o
  19   8   5    11838.65    13647.51   1107.30 o
  20   8   5     4119.30     3847.88    913.53 o
  21   8   5     7436.10     6920.64   1245.72 o
  22   8   5      132.64     -581.33    581.33 o
 -29   9   5    36824.09     6976.01   1439.49 o
 -28   9   5     2108.59     1605.59   1633.27 o
 -27   9   5    12464.48    19017.93   1744.00 o
 -26   9   5     4955.91    12041.92   1273.40 o
 -25   9   5    20399.79    18934.88   1439.49 o
 -24   9   5      307.99      664.38   1024.26 o
 -23   9   5      546.73      719.75   1134.99 o
 -22   9   5        7.30      830.48    941.21 o
 -21   9   5    12253.29    14035.07   1301.08 o
 -20   9   5     1397.98     1605.59   1218.03 o
 -19   9   5       20.63    -1134.99   1134.99 o
 -18   9   5     1227.98     3072.77   1162.67 o
 -17   9   5    18643.89    16388.09   1522.54 o
 -16   9   5     3282.21     2186.92    996.57 o
 -15   9   5    72300.38    78756.93   3571.05 o
 -14   9   5    11470.77     4401.53   1107.30 o
 -13   9   5    16529.27    18851.83   1384.13 o
 -12   9   5        4.40     -830.48    830.48 o
 -11   9   5     3556.37     2657.53   1024.26 o
 -10   9   5     2771.36     8332.46   1245.72 o
  -9   9   5   263577.13   253101.80  12208.02 o
   2   9   5    47170.97    80196.42   5481.15 o
   3   9   5   723529.38   699953.94  32360.93 o
   4   9   5    21395.57    26602.96   1301.08 o
   5   9   5     8038.97     8304.77    581.33 o
   6   9   5    22555.04    39807.55   2380.70 o
   7   9   5   498952.88   506065.19  23364.09 o
   8   9   5    37333.34    62701.04   3460.32 o
   9   9   5    59804.68    61399.96   4152.39 o
  10   9   5     1302.21      359.87    885.84 o
  11   9   5   134477.84   137194.86   6643.82 o
  12   9   5      107.71     3404.96    996.57 o
  13   9   5    21280.51    21343.27   1577.91 o
  14   9   5     1307.06      802.79    968.89 o
  15   9   5    24667.25    25246.51   1799.37 o
  16   9   5     8711.05     7668.07   1245.72 o
  17   9   5     6546.04     5481.15    968.89 o
  18   9   5     7657.85     9190.62    996.57 o
  19   9   5    58958.68    59074.62   2519.11 o
  20   9   5      689.42     1633.27    996.57 o
  21   9   5     2898.47     4069.34    996.57 o
  22   9   5      143.72      221.46    885.84 o
  23   9   5      807.71     -830.48    830.48 o
 -29  10   5     1419.91     6062.48   2546.80 o
 -28  10   5        1.66      332.19    941.21 o
 -27  10   5     2829.62     1771.68   1245.72 o
 -26  10   5      290.49     2602.16   1218.03 o
 -25  10   5      400.78     1467.18   1190.35 o
 -24  10   5       34.77     1328.76   1162.67 o
 -23  10   5    10943.52    16747.96   1467.18 o
 -22  10   5      432.77     4097.02   1107.30 o
 -21  10   5    30485.91    39669.13   2602.16 o
 -20  10   5     3734.96     1134.99   1273.40 o
 -19  10   5    21719.73    33191.41   2048.51 o
 -18  10   5      288.41     -830.48   1079.62 o
 -17  10   5    28811.21    28817.56   1882.42 o
 -16  10   5     7497.69    13453.73   1356.45 o
 -15  10   5     5293.85     8443.19   1190.35 o
 -14  10   5     2706.73     8720.01   1162.67 o
 -13  10   5    80044.69   107353.03   4789.09 o
 -12  10   5    17075.81    17633.80   1688.64 o
 -11  10   5       94.50     3266.54   1273.40 o
 -10  10   5     1219.04      747.43   1134.99 o
  -9  10   5      119.42     -664.38   1301.08 o
   3  10   5    99345.13    74327.72   4013.97 o
   4  10   5    37867.32    52486.16   3128.13 o
   5  10   5   128973.49   127865.82   6588.45 o
   6  10   5    16705.47    26796.73   1993.15 o
   7  10   5    81833.93    85317.70   4622.99 o
   8  10   5       38.05    -1190.35   1190.35 o
   9  10   5   104337.14    65939.90   4456.90 o
  10  10   5    14430.37    21481.68   1467.18 o
  11  10   5    31048.07    36015.03   2159.24 o
  12  10   5     1253.03      664.38    996.57 o
  13  10   5    40239.97    44762.73   2574.48 o
  14  10   5       24.60      332.19   1051.94 o
  15  10   5    30493.83    32831.54   2159.24 o
  16  10   5      425.85     3404.96   1107.30 o
  17  10   5    10059.12     4069.34   1162.67 o
  18  10   5     1061.77     -747.43    913.53 o
  19  10   5     2432.33     3432.64   1051.94 o
  20  10   5     1953.31     1827.05   1079.62 o
  21  10   5     4428.07      913.53   1024.26 o
  22  10   5     2265.43     4982.86   1107.30 o
  23  10   5     4832.43     6588.45   1162.67 o
  24  10   5      620.91     3294.23   1107.30 o
 -30  11   5     2217.49     5979.44   3045.08 o
 -29  11   5     2673.22     3792.51    968.89 o
 -28  11   5      614.74     1854.73   1827.05 o
 -27  11   5     1046.38     -498.29   1771.68 o
 -26  11   5     2154.92     2214.61   1273.40 o
 -25  11   5     5271.90     8277.09   1301.08 o
 -24  11   5      675.75    -1134.99   1134.99 o
 -23  11   5    13282.49    12180.33   1301.08 o
 -22  11   5      772.84     1965.46   1301.08 o
 -21  11   5    54121.46    53565.79   2823.62 o
 -20  11   5     5385.07     7778.80   1356.45 o
 -19  11   5     1092.49     2214.61   1218.03 o
 -18  11   5     4822.20    10823.89   1411.81 o
 -17  11   5    72556.15    75158.20   3626.42 o
 -16  11   5     5457.78     3294.23   1107.30 o
 -15  11   5    96944.42   110481.16   5010.55 o
 -14  11   5    19000.76    36430.27   2131.56 o
 -13  11   5      360.17     1605.59   1107.30 o
 -12  11   5      257.08     -968.89   1245.72 o
 -11  11   5     7400.29    15474.56   1854.73 o
 -10  11   5      187.20     1633.27   1577.91 o
   5  11   5     2177.77    -1384.13   1384.13 o
   6  11   5      268.70     2685.21   1273.40 o
   7  11   5    13246.28     6117.85   2242.29 o
   8  11   5     2129.44     2076.19   1218.03 o
   9  11   5    91019.66    82632.49   4484.58 o
  10  11   5      328.49    -1190.35   1190.35 o
  11  11   5    49375.61    53704.20   2851.31 o
  12  11   5      724.80     4097.02   1134.99 o
  13  11   5     2359.32     5176.64   1079.62 o
  14  11   5    13728.03    15640.66   1494.86 o
  15  11   5    79381.13    78120.23   3986.29 o
  16  11   5     1032.73     3626.42   1162.67 o
  17  11   5    23074.16    21592.41   1771.68 o
  18  11   5      401.73     2795.94    996.57 o
  19  11   5     4606.98     3847.88   1051.94 o
  20  11   5      170.08     -968.89    968.89 o
  21  11   5      133.05      692.06   1051.94 o
  22  11   5        5.56     2823.62   1079.62 o
  23  11   5       16.35      442.92   1107.30 o
  24  11   5     1755.19     4512.26   1577.91 o
  25  11   5     8570.66     7640.39   1965.46 o
 -28  12   5     2210.94     7668.07   1993.15 o
 -27  12   5    14449.61     7252.83   1882.42 o
 -26  12   5     2363.42     3266.54   1744.00 o
 -25  12   5      836.37     2962.04   1328.76 o
 -24  12   5      454.81     1301.08   1134.99 o
 -23  12   5       24.78    -1051.94   1051.94 o
 -22  12   5      266.90     1494.86   1301.08 o
 -21  12   5     3962.70     2712.89   1273.40 o
 -20  12   5      680.16      249.14   1245.72 o
 -19  12   5    74458.29    70618.25   3488.00 o
 -18  12   5    18591.49     5896.39   1301.08 o
 -17  12   5    20743.07    13868.97   1605.59 o
 -16  12   5     5502.03    14727.13   1467.18 o
 -15  12   5     5173.12     4733.72   1273.40 o
 -14  12   5     2098.54     1134.99   1384.13 o
 -13  12   5    11797.39    17356.97   1827.05 o
 -12  12   5      151.08     1744.00   1660.95 o
   6  12   5    12125.51     7585.03   1467.18 o
   7  12   5     8456.07     7308.20   1467.18 o
   8  12   5      726.66     4484.58   1439.49 o
   9  12   5    12787.61     9024.52   1550.22 o
  10  12   5     1484.12     4041.66   1384.13 o
  11  12   5       14.75      276.83   1079.62 o
  12  12   5    14621.26    20291.33   1577.91 o
  13  12   5    54833.98    47115.75   2519.11 o
  14  12   5      854.72     2380.70   1107.30 o
  15  12   5    43316.08    44319.80   2353.02 o
  16  12   5     9720.83    23447.14   1660.95 o
  17  12   5    26631.74    28291.59   1882.42 o
  18  12   5     1012.87      110.73   1218.03 o
  19  12   5      191.16      664.38   1024.26 o
  20  12   5      301.75     -885.84   1024.26 o
  21  12   5     1883.67     3654.10   1134.99 o
  22  12   5       75.38     -249.14   1218.03 o
  23  12   5      153.19      110.73   1550.22 o
  24  12   5        1.78     3100.45   1688.64 o
  25  12   5       73.55     -166.10   2048.51 o
 -27  13   5     2402.45     2519.11   1993.15 o
 -26  13   5       37.99     -193.78   1660.95 o
 -25  13   5     3637.17     2020.83   1660.95 o
 -24  13   5     1231.51     -636.70   1550.22 o
 -23  13   5       79.24      719.75   1494.86 o
 -22  13   5      636.41      553.65   1273.40 o
 -21  13   5      340.89     2712.89   1301.08 o
 -20  13   5     1823.70     -110.73   1273.40 o
 -19  13   5     1547.20      830.48   1273.40 o
 -18  13   5      942.65     3321.91   1301.08 o
 -17  13   5     1317.69     1494.86   1245.72 o
 -16  13   5      581.31     2712.89   1273.40 o
 -15  13   5    15898.48    10574.74   1688.64 o
 -14  13   5      247.64     3543.37   1827.05 o
   8  13   5     3810.72     2269.97   1356.45 o
   9  13   5     1688.80     -968.89   1384.13 o
  10  13   5     1609.55     -221.46   1411.81 o
  11  13   5       77.07     1384.13   1190.35 o
  12  13   5     5722.39    23059.59   1688.64 o
  13  13   5    49852.64    68708.16   3404.96 o
  14  13   5     3840.29    19488.53   1633.27 o
  15  13   5      463.27     1494.86   1162.67 o
  16  13   5     5190.10     6533.09   1273.40 o
  17  13   5     3082.72      664.38   1134.99 o
  18  13   5      596.81    -1162.67   1162.67 o
  19  13   5     1417.31    -1162.67   1162.67 o
  20  13   5      482.51     2214.61   1162.67 o
  21  13   5    10819.82    12208.02   1854.73 o
  22  13   5      841.38     -138.41   1494.86 o
  23  13   5     2963.06     1633.27   2076.19 o
  24  13   5      745.92      996.57   2103.88 o
 -25  14   5      700.96      193.78   1910.10 o
 -24  14   5     1002.10    -1605.59   1605.59 o
 -23  14   5     2021.76     3930.93   2048.51 o
 -22  14   5     1417.11     3155.81   2020.83 o
 -21  14   5     3692.49    10131.82   2214.61 o
 -20  14   5     7986.80    12457.16   1605.59 o
 -19  14   5    17342.21    14201.16   1633.27 o
 -18  14   5     1685.67      996.57   1328.76 o
 -17  14   5     4641.62     2906.67   1827.05 o
 -16  14   5     5313.90     7695.76   2020.83 o
  10  14   5     1074.58     6422.36   1577.91 o
  11  14   5      821.28     1605.59   1494.86 o
  12  14   5      131.75     1854.73   1190.35 o
  13  14   5     4842.55     4539.94   1273.40 o
  14  14   5    10683.05    28014.77   1965.46 o
  15  14   5    23186.80    23723.97   1771.68 o
  16  14   5     6498.53     -442.92   1190.35 o
  17  14   5    22776.63    13979.70   1494.86 o
  18  14   5     8918.31     3294.23   1384.13 o
  19  14   5     3114.50     1384.13   1771.68 o
  20  14   5      407.75      359.87   1439.49 o
  21  14   5     1210.94     -802.79   1799.37 o
  22  14   5       78.16    -1965.46   1965.46 o
 -23  15   5     7744.76     6034.80   2740.58 o
 -22  15   5     4319.98    12844.71   2380.70 o
 -21  15   5     2551.61     3321.91   2048.51 o
 -20  15   5     2310.02     5232.01   2131.56 o
 -19  15   5     5467.12     7114.42   3183.50 o
 -18  15   5     4407.95    12457.16   2546.80 o
  12  15   5     1515.74    12761.67   1827.05 o
  13  15   5     1162.13     -110.73   1550.22 o
  14  15   5     1400.50     -830.48   1190.35 o
  15  15   5     5101.78     1965.46   1384.13 o
  16  15   5     5184.21     8221.73   1937.78 o
  17  15   5     4847.34     3432.64   1854.73 o
  18  15   5     2648.36     -636.70   2297.65 o
  19  15   5     6702.53      996.57   2408.38 o
  20  15   5     1434.06     4152.39   2685.21 o
  14  16   5       28.84       27.68   2657.53 o
  15  16   5     4440.98     2463.75   2353.02 o
  16  16   5       56.65     6782.23   2519.11 o
  17  16   5      833.76     1716.32   2408.38 o
 -11   0   6     1063.09      -27.68    470.60 o
 -10   0   6   874695.06   775582.75  43544.69 o
  -9   0   6      389.32     -249.14    249.14 o
  -8   0   6     4970.62     5121.28    276.83 o
  -7   0   6      527.80      138.41    138.41 o
  -6   0   6   745649.25   740425.88  21647.78 o
  -5   0   6     1351.54        0.00     83.05 o
  -4   0   6     3367.61      276.83    110.73 o
  -3   0   6      109.17      -83.05     83.05 o
  -2   0   6      699.97     2491.43    221.46 o
  -1   0   6        1.79     -138.41    138.41 o
   0   0   6       47.56     -249.14    249.14 o
 -14   1   6    34521.13    36873.19   2353.02 o
 -13   1   6    10073.28    13619.83   1079.62 o
 -12   1   6   875191.56   854561.19  33606.65 o
 -11   1   6     4762.21     9162.93    470.60 o
 -10   1   6    17701.12    19045.61    747.43 o
  -9   1   6       35.21      941.21    221.46 o
  -8   1   6   175266.16   215979.45   6920.64 o
  -7   1   6     4374.87      498.29     83.05 o
  -6   1   6    37383.88    35765.89    802.79 o
  -5   1   6    10324.54      525.97     55.37 o
  -4   1   6   646311.38   627480.94  16277.36 o
  -3   1   6     2208.01      221.46     55.37 o
  -2   1   6      289.98      -83.05     83.05 o
  -1   1   6      495.49       55.37     27.68 o
   0   1   6     2083.75     1993.15    166.10 o
   1   1   6      178.82      110.73    166.10 o
   2   1   6      586.65     1107.30    166.10 o
   3   1   6     2392.63    13259.95    664.38 o
 -17   2   6      253.51      581.33    498.29 o
 -16   2   6    11445.31     7197.47    719.75 o
 -15   2   6    15593.19    10297.92    747.43 o
 -14   2   6   312965.25   325740.88  10353.28 o
 -13   2   6     3632.15     6809.91    415.24 o
 -12   2   6    58711.96    59766.68   1605.59 o
 -11   2   6     6220.87     7861.85    304.51 o
 -10   2   6    19380.98    16277.36    498.29 o
  -9   2   6      742.79     4872.13    249.14 o
  -8   2   6    48229.48    45344.06   1245.72 o
  -7   2   6    21799.56    31225.95    858.16 o
  -5   2   6     6914.29     6865.28    249.14 o
  -4   2   6    24257.81    22699.71    830.48 o
  -3   2   6     3818.00      747.43    138.41 o
  -2   2   6    16645.94    17052.47    581.33 o
  -1   2   6      447.44       55.37     83.05 o
   0   2   6      116.38     -110.73    110.73 o
   1   2   6       21.01      -83.05    110.73 o
   2   2   6    29042.82    27350.39    775.11 o
   3   2   6       72.73      359.87    138.41 o
   4   2   6    35940.22    34104.93   1273.40 o
   5   2   6     1300.95     2214.61    276.83 o
   6   2   6   501527.78   518799.19  23308.73 o
   7   2   6     4051.66     1328.76    415.24 o
   8   2   6    29349.50    18796.47   1384.13 o
 -19   3   6     3198.35    16415.77   1107.30 o
 -18   3   6     7171.23     2159.24    692.06 o
 -17   3   6     3428.24     2712.89    470.60 o
 -16   3   6   168282.14   147714.23   4235.43 o
 -15   3   6      779.02     1827.05    332.19 o
 -14   3   6    42603.41    37011.61    941.21 o
 -13   3   6    15175.15    19377.80    581.33 o
 -12   3   6   404894.44   380330.91   9467.44 o
 -11   3   6      840.40     3875.56    249.14 o
 -10   3   6      724.81      276.83    193.78 o
  -9   3   6     3538.24    11792.78    387.56 o
  -7   3   6     4618.36     5038.23    221.46 o
  -6   3   6    47123.50    51157.40   1771.68 o
  -5   3   6     2280.68     8138.68    498.29 o
  -3   3   6     9185.12     7917.22    525.97 o
  -2   3   6    13536.02    15751.39    636.70 o
  -1   3   6     4736.94     7861.85    276.83 o
   0   3   6   530645.44   554232.88  15253.10 o
   1   3   6     1565.60     2851.31    166.10 o
   2   3   6    22548.98    23723.97    636.70 o
   3   3   6      233.19      415.24    110.73 o
   4   3   6   149049.73   136807.30   3847.88 o
   5   3   6      280.93     2380.70    193.78 o
   6   3   6    15490.55    16637.23    581.33 o
   7   3   6      583.10     1051.94    249.14 o
   8   3   6    60665.07    61178.50   2934.35 o
   9   3   6       87.13      276.83    498.29 o
  10   3   6    11286.01     9522.81    830.48 o
  11   3   6      258.46      470.60    442.92 o
 -22   4   6   145581.83   107076.20   6837.60 o
 -21   4   6      137.73    16692.59   1522.54 o
 -20   4   6     3342.48     3045.08    996.57 o
 -19   4   6     2555.17     3820.20    747.43 o
 -18   4   6   134901.38   135783.03   4567.63 o
 -17   4   6     3659.91     8803.06    581.33 o
 -16   4   6      220.19      775.11    332.19 o
 -15   4   6     4552.03     4263.12    332.19 o
 -14   4   6   235221.34   231232.56   6173.21 o
 -13   4   6       15.15      830.48    276.83 o
 -12   4   6    13012.40    12429.48    498.29 o
 -11   4   6     3550.59    11045.35    470.60 o
 -10   4   6   172925.41   169389.69   4456.90 o
  -9   4   6       71.06      775.11    193.78 o
  -8   4   6      114.44       27.68    166.10 o
  -7   4   6      112.54     2851.31    249.14 o
  -6   4   6   931960.31  1082388.75  43710.79 o
  -5   4   6     3549.01      470.60    636.70 o
  -3   4   6    15680.95     4816.77    719.75 o
  -2   4   6     5989.14     8360.14    442.92 o
  -1   4   6    15446.25     2353.02    276.83 o
   0   4   6    68722.01    49247.30   1273.40 o
   1   4   6     4271.18      249.14    110.73 o
   2   4   6   133622.70   117650.95   2823.62 o
   3   4   6       83.11     3155.81    221.46 o
   4   4   6       89.36      -83.05     83.05 o
   5   4   6     8525.09    17772.21    498.29 o
   6   4   6  1284723.38  1285744.88  38506.46 o
   7   4   6        4.25    21149.49    747.43 o
   8   4   6    14484.10     9716.58    415.24 o
   9   4   6     3908.11     2020.83    304.51 o
  10   4   6   172891.41   151257.59   4982.86 o
  11   4   6    17604.51    18575.01    719.75 o
  12   4   6    43877.96    49524.13   1965.46 o
  13   4   6      749.74     -138.41    692.06 o
  14   4   6     8161.56     9356.71   2048.51 o
 -24   5   6    95710.36    82715.53   5647.25 o
 -23   5   6        0.44     2546.80   1245.72 o
 -22   5   6     8031.81     6311.63   1245.72 o
 -21   5   6     2693.00     1854.73    442.92 o
 -20   5   6   161263.16   169002.13   6228.58 o
 -19   5   6       12.28     1190.35    692.06 o
 -18   5   6    23472.08    30090.96   1467.18 o
 -17   5   6     9174.06    15779.07    858.16 o
 -16   5   6   535311.44   520127.94  16858.69 o
 -15   5   6     4904.67     3155.81    525.97 o
 -14   5   6    22239.49    21509.36    913.53 o
 -13   5   6    33668.62    41413.13   1356.45 o
 -12   5   6   507327.25   478327.22  13204.59 o
 -11   5   6      169.03    12180.33    525.97 o
 -10   5   6    19625.78    16332.72    553.65 o
  -9   5   6     4589.78     8553.92    359.87 o
  -8   5   6    42754.41    42575.80   1384.13 o
  -7   5   6       14.05     2408.38    415.24 o
  -6   5   6    31609.92    24720.54   1494.86 o
  -5   5   6     8133.57     1218.03    775.11 o
  -2   5   6    56726.91    53372.01   3072.77 o
  -1   5   6     7900.71     6699.18    553.65 o
   0   5   6    44826.97    50935.94   1799.37 o
   1   5   6     1294.43     4097.02    249.14 o
   2   5   6    24303.27    25052.73    858.16 o
   3   5   6    19247.86    45814.66   1245.72 o
   4   5   6  2105896.75  2113288.00  74881.37 o
   5   5   6     5590.90    30699.98   1024.26 o
   6   5   6     6038.99     5536.52    304.51 o
   7   5   6     9222.65    18076.72    498.29 o
   8   5   6   501188.16   514702.13  12900.08 o
   9   5   6      197.86     3681.78    304.51 o
  10   5   6     6046.23     5730.29    359.87 o
  11   5   6     1217.42    10879.25    470.60 o
  12   5   6   469688.09   468416.91  13979.70 o
  13   5   6    32518.10    36347.22   1411.81 o
  14   5   6     9591.73     6809.91    692.06 o
  15   5   6       55.27      166.10    775.11 o
  16   5   6     2655.75     1882.42    664.38 o
 -25   6   6      374.63     4401.53   1384.13 o
 -24   6   6      483.82     3709.47   1301.08 o
 -23   6   6       17.99     1439.49    415.24 o
 -22   6   6     7761.41    10768.52   1134.99 o
 -21   6   6      542.56     2519.11    858.16 o
 -20   6   6    16051.75    16720.28   1134.99 o
 -19   6   6    16513.74    12623.25   1024.26 o
 -18   6   6   373567.66   356745.34  12540.21 o
 -17   6   6     7175.32     3183.50    719.75 o
 -16   6   6    10048.12    10989.98    913.53 o
 -15   6   6    17370.64    29731.09   1273.40 o
 -14   6   6       66.02      609.02    609.02 o
 -13   6   6     2744.28     1550.22    525.97 o
 -12   6   6   101484.45    84238.08   2685.21 o
 -11   6   6    37810.45    47226.47   1605.59 o
 -10   6   6   160643.45   157735.31   4013.97 o
  -9   6   6       50.62    13315.32    609.02 o
  -8   6   6    18052.86    13038.49    719.75 o
  -7   6   6      857.77      304.51    442.92 o
  -6   6   6   115728.99   135035.61  10851.57 o
  -1   6   6     6511.77    10187.19    775.11 o
   0   6   6    48555.43    51877.15   2353.02 o
   1   6   6     7971.27     1218.03    553.65 o
   2   6   6      727.73      442.92    138.41 o
   3   6   6     1232.41      525.97     55.37 o
   4   6   6     2332.93     1827.05    304.51 o
   5   6   6    30343.30    50631.43   1439.49 o
   6   6   6  1023640.13  1061183.88  31696.55 o
   7   6   6    16709.94    21758.51    636.70 o
   8   6   6    12878.71    16277.36    581.33 o
   9   6   6     1643.03     4650.67    359.87 o
  10   6   6   151158.41   134039.03   4429.21 o
  11   6   6     2420.18    12844.71    941.21 o
  12   6   6     3752.76     2269.97    581.33 o
  13   6   6       85.62     3571.05    664.38 o
  14   6   6    58839.12    58659.38   2353.02 o
  15   6   6     7268.64     6616.14    775.11 o
  16   6   6     4310.02     2491.43    913.53 o
  17   6   6      684.16     -830.48    830.48 o
  18   6   6    13894.79    14477.99   1301.08 o
 -27   7   6       10.54     1993.15   1107.30 o
 -26   7   6      593.19     4041.66   1550.22 o
 -25   7   6      256.41     1356.45   1356.45 o
 -24   7   6    21785.54    29786.45   1771.68 o
 -23   7   6      763.02      387.56    913.53 o
 -22   7   6      509.68     1882.42    968.89 o
 -21   7   6     1458.45     -858.16    858.16 o
 -20   7   6     4043.92     7695.76    968.89 o
 -19   7   6      325.95     3681.78    830.48 o
 -18   7   6     2527.39     1245.72   1134.99 o
 -17   7   6     2406.67      885.84    858.16 o
 -16   7   6    21244.17    29509.63   1688.64 o
 -15   7   6     2723.24      -83.05    664.38 o
 -14   7   6    78031.24    71310.32   2823.62 o
 -13   7   6    52626.16    80113.38   2795.94 o
 -12   7   6    56906.18    56167.95   1937.78 o
 -11   7   6     1822.29     2353.02    498.29 o
 -10   7   6    52955.23    52237.02   1937.78 o
  -9   7   6     1054.52     3377.27    525.97 o
  -8   7   6   449328.97   492057.78  19654.63 o
  -7   7   6     2551.01     3100.45    719.75 o
   0   7   6   858265.88   839917.06  39835.23 o
   1   7   6    36212.59    49911.69   2020.83 o
   2   7   6    28164.58    27211.97    996.57 o
   3   7   6     8332.40      415.24     55.37 o
   4   7   6     2583.49     2131.56    415.24 o
   5   7   6      406.58      276.83     83.05 o
   6   7   6    22594.90    23225.68    913.53 o
   7   7   6      208.23     2685.21    304.51 o
   8   7   6    28168.67    27793.31   1218.03 o
   9   7   6      346.87     1771.68    775.11 o
  10   7   6       16.32     -498.29    719.75 o
  11   7   6      707.81      802.79    664.38 o
  12   7   6    78739.06    64998.69   2878.99 o
  13   7   6    10393.07    15889.80   1107.30 o
  14   7   6    21011.42    22229.11   1190.35 o
  15   7   6     7780.78    10657.79    913.53 o
  16   7   6   200503.11   226997.13   8055.63 o
  17   7   6     1486.77     7169.79    913.53 o
  18   7   6     3796.84     4512.26    830.48 o
  19   7   6      722.16      470.60    996.57 o
  20   7   6     4406.91     1218.03    581.33 o
 -28   8   6     6845.31     4456.90   1550.22 o
 -27   8   6     4536.19     9688.90   1744.00 o
 -26   8   6    18039.29    16443.45   1605.59 o
 -25   8   6      511.52     1688.64   1024.26 o
 -24   8   6     9030.88    10436.33   1190.35 o
 -23   8   6     2747.66     4872.13   1051.94 o
 -22   8   6    35493.33    36845.51   1882.42 o
 -21   8   6     4004.53     5065.91   1051.94 o
 -20   8   6       76.79     -830.48    830.48 o
 -19   8   6     1487.29      858.16   1024.26 o
 -18   8   6     2696.17     2463.75    996.57 o
 -17   8   6      983.66     1993.15   1024.26 o
 -16   8   6    10108.87     6256.26   1134.99 o
 -15   8   6    18956.43    26852.10   1799.37 o
 -14   8   6    16569.34    10574.74   1024.26 o
 -13   8   6       76.90     -553.65    775.11 o
 -12   8   6    12276.38     8581.60    747.43 o
 -11   8   6     5878.30    11875.83    885.84 o
 -10   8   6     7361.49    10159.51    885.84 o
  -9   8   6      125.59      470.60    636.70 o
  -8   8   6    10004.52     8194.04   1051.94 o
   1   8   6    29382.04    69510.95   3128.13 o
   2   8   6   797026.81   907268.75  29371.21 o
   3   8   6    42780.74    61815.19   2242.29 o
   4   8   6     5841.77     4041.66    525.97 o
   5   8   6       49.03      -83.05     83.05 o
   6   8   6    35956.71    39530.71   1605.59 o
   7   8   6     1212.71     1494.86    304.51 o
   8   8   6     2336.73     3045.08    747.43 o
   9   8   6        3.32      636.70    775.11 o
  10   8   6   142233.98   148572.38   7086.74 o
  11   8   6    34093.66    41883.74   2353.02 o
  12   8   6    53400.39    51877.15   2795.94 o
  13   8   6    13207.52    18408.91   1494.86 o
  14   8   6    79081.23    89913.01   3792.51 o
  15   8   6      313.55     1356.45    775.11 o
  16   8   6     1976.11     3349.59    830.48 o
  17   8   6    14430.13    10657.79    996.57 o
  18   8   6   207084.17   216865.30   7861.85 o
  19   8   6    11710.93    15142.37   1134.99 o
  20   8   6      784.80     2325.34    775.11 o
  21   8   6     1976.63     6892.96   1190.35 o
 -29   9   6     6849.92     9605.85   1827.05 o
 -28   9   6    30855.55    24609.81   2297.65 o
 -27   9   6     2008.51     2851.31    747.43 o
 -26   9   6     2401.31     3100.45   1107.30 o
 -25   9   6     3100.76     6117.85   1162.67 o
 -24   9   6       71.17     -166.10   1051.94 o
 -23   9   6     1244.84      609.02   1051.94 o
 -22   9   6     5351.45     2906.67    996.57 o
 -21   9   6     3846.82     1051.94    996.57 o
 -20   9   6    41664.20    55060.64   3072.77 o
 -19   9   6      138.50    -1107.30   1107.30 o
 -18   9   6     1609.49     3986.29   1134.99 o
 -17   9   6     4764.44     7723.44   1134.99 o
 -16   9   6    42990.89    59600.59   2906.67 o
 -15   9   6      222.71     -636.70    885.84 o
 -14   9   6      688.67     -802.79   1024.26 o
 -13   9   6    15377.47    24775.91   1605.59 o
 -12   9   6   142490.02   130827.85   6616.14 o
 -11   9   6    15442.88    10159.51   1273.40 o
 -10   9   6    19299.89    24332.98   1854.73 o
  -9   9   6     2295.61     2878.99   1356.45 o
   2   9   6       23.23     -747.43    747.43 o
   3   9   6       59.69     2823.62    636.70 o
   4   9   6    21707.57    27461.12   1301.08 o
   5   9   6     3795.07     4512.26    498.29 o
   6   9   6    22921.34    25966.26   1439.49 o
   7   9   6      545.66      166.10    996.57 o
   8   9   6    41351.13    44430.53   3183.50 o
   9   9   6    17279.21    23779.33   1605.59 o
  10   9   6    44328.69    54174.80   2934.35 o
  11   9   6       59.54      609.02    996.57 o
  12   9   6    99414.52    89137.90   4484.58 o
  13   9   6    44137.38    52513.84   2878.99 o
  14   9   6    25137.11    29094.39   1910.10 o
  15   9   6    16045.87    19571.58   1550.22 o
  16   9   6    81571.87    79698.14   3488.00 o
  17   9   6     8081.36     8692.33   1079.62 o
  18   9   6    21846.39    20319.01   1301.08 o
  19   9   6      105.44      719.75    913.53 o
  20   9   6     7121.96    10187.19   1107.30 o
  21   9   6     2084.67     -442.92    885.84 o
  22   9   6     2884.75     3045.08   1162.67 o
  23   9   6      297.40     5204.32   3045.08 o
 -30  10   6      125.52    -2131.56   2186.92 o
 -29  10   6        3.37     -249.14   2768.26 o
 -28  10   6      629.09      636.70   1079.62 o
 -27  10   6      197.22    -1162.67   1162.67 o
 -26  10   6     5424.72     8581.60   1328.76 o
 -25  10   6       95.86     -110.73   1162.67 o
 -24  10   6      341.71     1134.99   1107.30 o
 -23  10   6     1258.46     3211.18   1107.30 o
 -22  10   6    27788.22    30672.29   1965.46 o
 -21  10   6      706.21     -941.21   1273.40 o
 -20  10   6     9952.01    14865.54   1467.18 o
 -19  10   6    41100.41    85400.75   3930.93 o
 -18  10   6   356312.28   369147.19  17190.88 o
 -17  10   6    20947.78     8387.82   1273.40 o
 -16  10   6     4943.58     4263.12   1107.30 o
 -15  10   6      776.82     1744.00   1051.94 o
 -14  10   6     9571.71    11599.00   1301.08 o
 -13  10   6      832.13     8111.00   1162.67 o
 -12  10   6     1102.08      968.89   1162.67 o
 -11  10   6    21263.32    40527.29   2740.58 o
 -10  10   6   209748.77   166261.56  13398.37 o
   3  10   6     7834.84    10768.52   1384.13 o
   4  10   6    24047.51    22395.21   1827.05 o
   5  10   6    16165.22    23225.68   1882.42 o
   6  10   6    62323.64    67545.48   5038.23 o
   7  10   6     2785.91     2076.19   1079.62 o
   8  10   6     4115.08     4872.13   1328.76 o
   9  10   6     8020.19     9716.58   1356.45 o
  10  10   6   124854.58   121028.22   5204.32 o
  11  10   6    36688.23    49441.08   2795.94 o
  12  10   6    16977.21    16166.63   1467.18 o
  13  10   6      292.47     2020.83   1024.26 o
  14  10   6    43573.66    33385.19   2463.75 o
  15  10   6    17300.22    12650.94   1328.76 o
  16  10   6      347.16     1079.62   1107.30 o
  17  10   6     1287.71     1688.64    913.53 o
  18  10   6     3951.40     5647.25   1107.30 o
  19  10   6     3603.83     8415.50   1107.30 o
  20  10   6     7960.74    11322.17   1218.03 o
  21  10   6       20.38     3681.78   1079.62 o
  22  10   6       95.74     -442.92    996.57 o
  23  10   6        5.93      858.16   1301.08 o
  24  10   6      125.49     1273.40    609.02 o
 -30  11   6      806.99     2574.48   3100.45 o
 -29  11   6     4468.45     6699.18   1550.22 o
 -28  11   6     8560.34     6477.72   1965.46 o
 -27  11   6      306.13     1799.37   1882.42 o
 -26  11   6     2449.53     4733.72   1273.40 o
 -25  11   6      397.43     1273.40   1190.35 o
 -24  11   6     4341.04     2186.92   1107.30 o
 -23  11   6      304.86     2463.75   1107.30 o
 -22  11   6    24441.17    32250.20   2131.56 o
 -21  11   6    25293.65    42714.21   2463.75 o
 -20  11   6   106731.22    85400.75   4013.97 o
 -19  11   6    15436.96     4539.94   1660.95 o
 -18  11   6    14090.36    12346.43   1467.18 o
 -17  11   6    14910.07    32527.03   2076.19 o
 -16  11   6   218814.28   191314.28   8055.63 o
 -15  11   6    39273.95    44209.08   2491.43 o
 -14  11   6    22644.05    21869.24   1688.64 o
 -13  11   6    35002.30    37842.08   2629.84 o
 -12  11   6    19439.22    20485.11   1882.42 o
 -11  11   6      570.35     1965.46   1494.86 o
   4  11   6      101.41     -138.41   1134.99 o
   5  11   6      133.27      664.38   1190.35 o
   6  11   6     3097.51     6117.85   1301.08 o
   7  11   6      588.07    -1024.26   1162.67 o
   8  11   6     4187.37     3432.64   1218.03 o
   9  11   6        0.85     1162.67   1190.35 o
  10  11   6     9558.14    11626.68   1190.35 o
  11  11   6    12158.54    16221.99   1439.49 o
  12  11   6    74159.96    68901.93   3238.86 o
  13  11   6    20688.64    25938.57   1854.73 o
  14  11   6      120.32     1411.81   1079.62 o
  15  11   6      793.84     1882.42   1107.30 o
  16  11   6      803.29     3321.91   1218.03 o
  17  11   6       61.96     2851.31   1134.99 o
  18  11   6       44.53      858.16    968.89 o
  19  11   6     1098.80     -581.33    968.89 o
  20  11   6     2109.95    -1051.94   1051.94 o
  21  11   6       89.82     1051.94    996.57 o
  22  11   6      118.61      249.14   1024.26 o
  23  11   6     1563.23     1937.78   1107.30 o
  24  11   6     8280.63     9245.98   2297.65 o
  25  11   6        6.37     1467.18    775.11 o
 -29  12   6     2857.48      802.79   1771.68 o
 -28  12   6     1736.06      996.57   1771.68 o
 -27  12   6     4335.90    10076.46   2020.83 o
 -26  12   6    16759.50    16111.26   2131.56 o
 -25  12   6     1598.92      110.73   1218.03 o
 -24  12   6     9469.84    19377.80   1522.54 o
 -23  12   6      365.73     5536.52   1411.81 o
 -22  12   6      160.22     3238.86   1273.40 o
 -21  12   6      190.99     5896.39   1356.45 o
 -20  12   6    27149.21    25274.19   1910.10 o
 -19  12   6    16312.11    37011.61   2242.29 o
 -18  12   6    51420.13    47088.06   2629.84 o
 -17  12   6    22532.72    12457.16   1494.86 o
 -16  12   6     4074.99     3211.18   1273.40 o
 -15  12   6     7753.27     9716.58   1384.13 o
 -14  12   6    11514.45    14477.99   1771.68 o
 -13  12   6     4316.42     9495.12   2048.51 o
   5  12   6      805.06     3100.45   1633.27 o
   6  12   6    37783.95    45011.87   3017.40 o
   7  12   6       16.02      304.51   1273.40 o
   8  12   6    54415.92    50382.29   3266.54 o
   9  12   6    13661.25    23308.73   2048.51 o
  10  12   6    43485.77    38340.37   2629.84 o
  11  12   6     6781.86     5841.02   1134.99 o
  12  12   6     5416.16     7252.83   1218.03 o
  13  12   6     1007.10      747.43   1079.62 o
  14  12   6     7983.06     8055.63   1273.40 o
  15  12   6      514.93     1550.22   1079.62 o
  16  12   6      333.31     1660.95   1134.99 o
  17  12   6    10589.08     8387.82   1494.86 o
  18  12   6    38456.24    34907.73   2353.02 o
  19  12   6     6840.45     9439.76   1190.35 o
  20  12   6      118.84     -664.38   1024.26 o
  21  12   6      664.13     -442.92   1051.94 o
  22  12   6      753.74     2325.34   1577.91 o
  23  12   6     1411.51     1716.32   1577.91 o
  24  12   6       52.91     -996.57   1965.46 o
  25  12   6     1886.39    -1771.68   1910.10 o
 -27  13   6    11105.55     4622.99   1827.05 o
 -26  13   6      599.15      858.16   1688.64 o
 -25  13   6      706.34     -221.46   1605.59 o
 -24  13   6     2398.12     2546.80   1688.64 o
 -23  13   6      403.65       55.37   1439.49 o
 -22  13   6     3765.70     5647.25   1439.49 o
 -21  13   6      739.86     2906.67   1328.76 o
 -20  13   6       86.38    -1273.40   1273.40 o
 -19  13   6      377.44    -1301.08   1301.08 o
 -18  13   6     1576.30    -1273.40   1273.40 o
 -17  13   6      515.31     2685.21   1245.72 o
 -16  13   6     6097.09     3903.24   1550.22 o
 -15  13   6     4570.16     5508.83   1910.10 o
   7  13   6    12839.81    12014.24   1716.32 o
   8  13   6    69580.70    75047.47   4346.16 o
   9  13   6     7096.30     6228.58   1494.86 o
  10  13   6     4498.22     2602.16   1467.18 o
  11  13   6     1205.89    -1134.99   1134.99 o
  12  13   6     4320.64     3321.91   1190.35 o
  13  13   6     6855.75     9052.20   1273.40 o
  14  13   6      319.10      498.29   1134.99 o
  15  13   6    26112.51    29869.50   1910.10 o
  16  13   6    77069.47    57662.80   3543.37 o
  17  13   6    19029.39    24305.30   1771.68 o
  18  13   6     4264.44     6533.09   1301.08 o
  19  13   6     2579.40     -664.38    968.89 o
  20  13   6     7530.00     4733.72   1577.91 o
  21  13   6     1565.14     2297.65   1494.86 o
  22  13   6     3351.43     8332.46   1799.37 o
  23  13   6        2.92     -775.11   1965.46 o
 -25  14   6     4227.22     4816.77   1771.68 o
 -24  14   6      245.35     2602.16   2076.19 o
 -23  14   6      234.12    -1827.05   1882.42 o
 -22  14   6     2118.79      470.60   1882.42 o
 -21  14   6      101.53     -442.92   1439.49 o
 -20  14   6     1200.65     3820.20   1384.13 o
 -19  14   6     9070.87    10270.24   1550.22 o
 -18  14   6    13303.08    12291.06   2297.65 o
 -17  14   6     8169.35     2325.34   1827.05 o
   9  14   6    11251.88     5951.75   1633.27 o
  10  14   6    51066.23    30893.75   2519.11 o
  11  14   6    24050.63    31447.41   2076.19 o
  12  14   6     1581.24     2574.48   1218.03 o
  13  14   6     3347.23    11792.78   1411.81 o
  14  14   6     1294.34      138.41   1162.67 o
  15  14   6      445.17     1024.26   1190.35 o
  16  14   6     4655.89     1411.81   1162.67 o
  17  14   6     9510.07      802.79   1218.03 o
  18  14   6    15110.80     4401.53   1799.37 o
  19  14   6    10992.85    23281.05   2519.11 o
  20  14   6    17766.69    17993.67   2380.70 o
  21  14   6       10.93     3820.20   1910.10 o
  22  14   6        4.63     1494.86   1937.78 o
 -23  15   6      834.40    -2297.65   2297.65 o
 -22  15   6      610.21      249.14   1937.78 o
 -21  15   6     8657.50     9522.81   2519.11 o
 -20  15   6    26462.10    19184.03   4152.39 o
 -19  15   6    12941.28    -2436.07   2436.07 o
  11  15   6    10692.88     4180.07   1633.27 o
  12  15   6    28674.13    20374.38   2242.29 o
  13  15   6    22121.50    17965.99   1660.95 o
  14  15   6       10.94    -1190.35   1190.35 o
  15  15   6      821.29     1854.73   1799.37 o
  16  15   6      950.94    -1605.59   1605.59 o
  17  15   6       27.45      941.21   1688.64 o
  18  15   6    14187.39    10657.79   2712.89 o
  19  15   6      335.51     1688.64   2491.43 o
  14  16   6     6402.26      830.48   2463.75 o
  15  16   6     3040.90     1744.00   2408.38 o
  16  16   6      840.51    -1245.72   2131.56 o
  17  16   6      241.72     1910.10   2242.29 o
 -15   1   7    62638.32    56361.73   3488.00 o
 -14   1   7      655.35      359.87    553.65 o
 -13   1   7     1375.07     -332.19    415.24 o
 -12   1   7     2168.50     5757.98    415.24 o
 -11   1   7   544359.19   554758.81  17633.80 o
 -10   1   7     5830.64    11543.63    442.92 o
  -9   1   7    74321.05    62950.18   1577.91 o
  -8   1   7    13746.69    28817.56    636.70 o
  -7   1   7  1230467.13  1218780.75  36319.54 o
  -6   1   7       18.06      138.41     55.37 o
  -5   1   7    16893.05     8664.65    249.14 o
  -4   1   7      761.54      110.73     55.37 o
  -3   1   7   544529.06   518937.59  13509.10 o
  -2   1   7      161.15      166.10     27.68 o
  -1   1   7     2378.36     1439.49    110.73 o
   0   1   7     1346.25       55.37     55.37 o
   1   1   7    13981.09    15197.73    692.06 o
   2   1   7      307.08        0.00    166.10 o
 -18   2   7     2161.72    11820.46   1384.13 o
 -17   2   7   167728.30   159396.28   6422.36 o
 -16   2   7      128.48      581.33    525.97 o
 -15   2   7       61.41     -387.56    387.56 o
 -14   2   7      410.73     5315.05    442.92 o
 -13   2   7    46344.04    47364.89   1439.49 o
 -12   2   7     7347.28    21813.87    636.70 o
 -11   2   7    91642.80    75019.78   1827.05 o
 -10   2   7    34979.86    39143.16    941.21 o
  -9   2   7   802034.00   818961.31  20235.96 o
  -8   2   7     4848.90    11211.44    415.24 o
  -7   2   7    46002.48    39558.40    968.89 o
  -6   2   7     7379.09     2436.07    166.10 o
  -5   2   7   274077.38   264839.19   8498.55 o
  -4   2   7     1898.93     2408.38    193.78 o
  -3   2   7    67749.07    53787.25   1522.54 o
  -2   2   7     9642.98     4290.80    166.10 o
  -1   2   7     3779.11      525.97    138.41 o
   0   2   7     1949.93       83.05    110.73 o
   1   2   7      736.37     1024.26    138.41 o
   2   2   7      865.50     2214.61    166.10 o
   3   2   7    15671.60    17495.39    719.75 o
   4   2   7     1341.46     2519.11    304.51 o
   5   2   7     6405.37     7557.34    498.29 o
   6   2   7     1082.47     1024.26    415.24 o
   7   2   7    20410.89    13896.65   1162.67 o
 -20   3   7     3097.16    21454.00   1301.08 o
 -19   3   7      158.34      968.89    636.70 o
 -18   3   7      304.70      692.06    470.60 o
 -17   3   7       48.70     -415.24    415.24 o
 -16   3   7     4402.68     9467.44    442.92 o
 -15   3   7      784.03     1024.26    249.14 o
 -14   3   7      548.60     5065.91    304.51 o
 -13   3   7     4272.56     6228.58    304.51 o
 -12   3   7     5420.33    12152.65    415.24 o
 -11   3   7      412.66      359.87    193.78 o
 -10   3   7     6100.20     9827.31    387.56 o
  -9   3   7    66328.55    54949.91   1411.81 o
  -8   3   7    10034.51     8138.68    304.51 o
  -7   3   7     1704.41     1577.91    166.10 o
  -6   3   7     6342.22     -193.78    193.78 o
  -5   3   7    29087.81    32859.22   1273.40 o
  -4   3   7     6130.80     1384.13    304.51 o
  -3   3   7   978087.63   975063.44  29537.31 o
  -2   3   7     6345.98      276.83    138.41 o
  -1   3   7    26567.32    19903.77    553.65 o
   0   3   7     1379.77     2408.38    166.10 o
   1   3   7  1528529.88  1550307.38  71365.69 o
   2   3   7     1054.89     8969.15    304.51 o
   3   3   7    43800.69    46506.73   1079.62 o
   4   3   7     5292.69     4069.34    193.78 o
   5   3   7   457006.84   497705.03  13924.34 o
   6   3   7     5052.53     7086.74    359.87 o
   7   3   7     1697.68     2685.21    332.19 o
   8   3   7     1795.05      775.11    470.60 o
   9   3   7       22.36      692.06    525.97 o
  10   3   7       92.75     -138.41    498.29 o
 -22   4   7     1439.48     8055.63   1218.03 o
 -21   4   7     8189.15     8498.55   1218.03 o
 -20   4   7       71.30     1910.10    996.57 o
 -19   4   7    18401.94    14865.54    941.21 o
 -18   4   7    14049.36    13287.64    747.43 o
 -17   4   7    67048.39    76210.13   2353.02 o
 -16   4   7     1950.72      166.10    304.51 o
 -15   4   7     7873.48    10602.43    470.60 o
 -14   4   7       83.16     -276.83    276.83 o
 -13   4   7    10467.26    10574.74    470.60 o
 -12   4   7      529.42     1024.26    276.83 o
 -11   4   7    38870.78    33717.38   1107.30 o
 -10   4   7    16408.09    12623.25    581.33 o
  -9   4   7    37207.59    32416.30    858.16 o
  -8   4   7     6624.14       27.68    166.10 o
  -7   4   7     4348.88     2768.26    304.51 o
  -6   4   7     1771.59     3321.91    525.97 o
  -5   4   7   114792.16   121028.23   9661.22 o
  -4   4   7    11800.51      885.84    332.19 o
  -3   4   7    53737.99    45177.96   1937.78 o
  -2   4   7     2388.31     2103.88    276.83 o
  -1   4   7  1521227.00  1521489.75  49496.45 o
   0   4   7      443.05     6643.82    276.83 o
   1   4   7    71924.89    71421.05   1799.37 o
   2   4   7    28065.45    32582.39    802.79 o
   3   4   7  1658053.25  1653978.50  58244.14 o
   4   4   7     3880.89    16637.23    498.29 o
   5   4   7      379.13      609.02    138.41 o
   6   4   7     1209.22     -442.92    442.92 o
   7   4   7   292658.91   305366.50   8498.55 o
   8   4   7    19057.76     6588.45    359.87 o
   9   4   7    55433.05    54451.63   1605.59 o
  10   4   7    12773.02     4097.02    387.56 o
  11   4   7   139335.75   141236.50   5121.28 o
  12   4   7      482.79     2768.26    747.43 o
  13   4   7     2099.41      415.24    747.43 o
 -24   5   7     1195.94     1273.40   1162.67 o
 -23   5   7    45585.87    57607.44   3266.54 o
 -22   5   7     1209.18     5425.79   1218.03 o
 -21   5   7     8952.14     8830.74    941.21 o
 -20   5   7     5419.27     4982.86    830.48 o
 -19   5   7    43652.82    43323.23   1937.78 o
 -18   5   7      651.76     -553.65    553.65 o
 -17   5   7    36329.48    44181.39   1605.59 o
 -16   5   7     5283.84     6533.09    581.33 o
 -15   5   7    70782.98    76570.01   2463.75 o
 -14   5   7     6119.73     -276.83    387.56 o
 -13   5   7     9666.80    10906.94    581.33 o
 -12   5   7      507.81       55.37    332.19 o
 -11   5   7   106236.95    99408.13   2546.80 o
 -10   5   7     2979.62      193.78    221.46 o
  -9   5   7    89261.38    85788.30   2186.92 o
  -8   5   7    35265.13    26824.42   1024.26 o
  -7   5   7   100097.54   118398.38   4955.18 o
  -6   5   7      895.26     -719.75    719.75 o
  -3   5   7   904294.38  1032781.50  55392.84 o
  -2   5   7     1366.42     7308.20    581.33 o
  -1   5   7    14538.79    15723.70    719.75 o
   0   5   7    26534.46    38700.24   1051.94 o
   1   5   7   934098.19  1008116.44  25274.19 o
   3   5   7    47373.61    40831.80   1107.30 o
   4   5   7     4305.81     5038.23    581.33 o
   5   5   7   239069.83   291054.59   7668.07 o
   6   5   7    33999.96    20097.55    581.33 o
   7   5   7   144744.63   140046.16   3238.86 o
   8   5   7    21530.15     4567.63    304.51 o
   9   5   7     2381.10     3072.77    304.51 o
  10   5   7    11634.08     1494.86    304.51 o
  11   5   7    30264.95    27516.48    941.21 o
  12   5   7     1531.08     1605.59    387.56 o
  13   5   7    17406.13    18713.42   1024.26 o
  14   5   7     2452.00     -664.38    719.75 o
  15   5   7    53038.33    42935.68   2436.07 o
  16   5   7      459.53     3045.08   1827.05 o
 -26   6   7     5149.72      747.43   1218.03 o
 -25   6   7    23948.58    26990.51   2159.24 o
 -24   6   7        5.15     1494.86   1301.08 o
 -23   6   7      351.38     1688.64    581.33 o
 -22   6   7     2258.93     5121.28    941.21 o
 -21   6   7   361950.31   382600.91  13730.56 o
 -20   6   7     3525.61     1660.95    830.48 o
 -19   6   7     9195.12    12650.94   1024.26 o
 -18   6   7     4013.32    14533.35   1024.26 o
 -17   6   7   140773.20   136336.69   5065.91 o
 -16   6   7      550.93     7917.22    719.75 o
 -15   6   7    87736.38    85677.57   2934.35 o
 -14   6   7     6585.63     1965.46    636.70 o
 -13   6   7   300494.91   303788.59   9024.52 o
 -12   6   7       11.73     2076.19    470.60 o
 -11   6   7    42878.01    44485.90   1328.76 o
 -10   6   7    24181.42    49994.73   1439.49 o
  -9   6   7   764357.00   699040.50  22782.76 o
  -8   6   7      606.59     5536.52    581.33 o
  -7   6   7    73160.47    54590.04   3266.54 o
  -6   6   7    46693.88    58105.73   4955.18 o
  -2   6   7      463.52     8830.74    968.89 o
  -1   6   7   592812.75   634872.19  25246.51 o
   0   6   7     2051.42     7474.30    498.29 o
   1   6   7    27182.17    21398.63    719.75 o
   2   6   7     4687.29      -55.37    138.41 o
   3   6   7     9237.63     7778.80    442.92 o
   4   6   7      550.85      359.87     55.37 o
   5   6   7     2166.28     4650.67    304.51 o
   6   6   7     2568.60     2740.58    332.19 o
   7   6   7     5459.93     4927.50    304.51 o
   8   6   7    13614.19     4539.94    359.87 o
   9   6   7   116080.41   107436.09   2934.35 o
  10   6   7     4385.62     1218.03    498.29 o
  11   6   7   161503.59   158122.88   6505.41 o
  12   6   7       84.14      581.33    581.33 o
  13   6   7    42976.12    47309.52   1965.46 o
  14   6   7     4229.36     2214.61    664.38 o
  15   6   7    15354.27    17246.25   1079.62 o
  16   6   7       16.15     -830.48    830.48 o
  17   6   7    34487.54    42991.04   2214.61 o
  18   6   7     1370.19    -1882.42   1882.42 o
 -27   7   7      690.62     4512.26   1522.54 o
 -26   7   7      482.16     3571.05   1577.91 o
 -25   7   7    22340.52    30727.66   2297.65 o
 -24   7   7    13019.92    15972.85   1273.40 o
 -23   7   7   111778.77   112086.76   4346.16 o
 -22   7   7     5157.57     3820.20    968.89 o
 -21   7   7     3573.11     5481.15    941.21 o
 -20   7   7     3271.39     4927.50    885.84 o
 -19   7   7   344006.09   350959.69  14228.84 o
 -18   7   7    12237.89    13758.24   1328.76 o
 -17   7   7    32638.29    37925.13   1937.78 o
 -16   7   7     1868.60     9578.17   1051.94 o
 -15   7   7     2777.73     1522.54    719.75 o
 -14   7   7       12.62     1937.78    581.33 o
 -13   7   7     1540.25     2657.53    553.65 o
 -12   7   7    10279.60    19737.68    968.89 o
 -11   7   7   375784.56   344177.47  10380.97 o
 -10   7   7     2607.16     1439.49    415.24 o
  -9   7   7   178868.97   165984.72   5564.20 o
  -8   7   7    72491.24    99795.69   4290.80 o
  -7   7   7   820847.69   751388.13  58825.48 o
  -1   7   7    53525.09    47503.30   2823.62 o
   0   7   7      487.36     -304.51    525.97 o
   1   7   7    76881.29    99214.35   3100.45 o
   2   7   7      501.76      138.41     83.05 o
   3   7   7    69198.14    62507.26   2076.19 o
   4   7   7     8469.94       83.05     55.37 o
   5   7   7    36309.05    37759.04   1273.40 o
   6   7   7      427.94     1328.76    276.83 o
   7   7   7    22630.39    20235.96    664.38 o
   8   7   7     2287.93      498.29    609.02 o
   9   7   7    36743.05    34547.86   1965.46 o
  10   7   7       39.59     -664.38    664.38 o
  11   7   7     4144.43     3930.93    719.75 o
  12   7   7     5305.42    13149.22   1024.26 o
  13   7   7    60968.39    67988.40   2657.53 o
  14   7   7     2391.62      276.83    968.89 o
  15   7   7    63514.72    71227.27   2768.26 o
  16   7   7       31.30     1577.91    775.11 o
  17   7   7     8005.23     8332.46    913.53 o
  18   7   7      470.62      415.24    996.57 o
  19   7   7      842.37      664.38    885.84 o
 -28   8   7      375.36     -166.10   1550.22 o
 -27   8   7    42192.22    54839.18   3432.64 o
 -26   8   7    11378.34    24637.49   1854.73 o
 -25   8   7     4936.07     1190.35   1079.62 o
 -24   8   7       91.80     1550.22    996.57 o
 -23   8   7     7595.47    11073.03   1190.35 o
 -22   8   7     1055.21     2878.99    968.89 o
 -21   8   7    15053.72    17993.67   1356.45 o
 -20   8   7     6560.50     8083.31   1218.03 o
 -19   8   7     1319.74     3155.81    996.57 o
 -18   8   7      789.23     2519.11   1051.94 o
 -17   8   7     7413.29     7086.74   1162.67 o
 -16   8   7     1291.33      -27.68    968.89 o
 -15   8   7    18451.07    15529.93   1245.72 o
 -14   8   7      672.49     -802.79    802.79 o
 -13   8   7    17660.66    11543.63   1107.30 o
 -12   8   7     1579.33     -525.97    581.33 o
 -11   8   7    48641.54    49828.64   2159.24 o
 -10   8   7    11587.15     8221.73    802.79 o
  -9   8   7     1395.82     3183.50    775.11 o
  -8   8   7       55.30     1854.73   1162.67 o
   0   8   7    10629.90    18104.40   1134.99 o
   1   8   7    25808.11    22118.38   1162.67 o
   2   8   7    34036.14    44209.07   1439.49 o
   3   8   7   329225.06   340578.72  11156.08 o
   4   8   7      172.88    12761.67    719.75 o
   5   8   7    65467.95    71005.80   2546.80 o
   6   8   7     7282.27     1024.26    166.10 o
   7   8   7    10891.71    11488.27   1384.13 o
   8   8   7      104.97     1688.64    775.11 o
   9   8   7      183.91     -110.73    775.11 o
  10   8   7       48.88      747.43    802.79 o
  11   8   7     1448.94      276.83    802.79 o
  12   8   7    15033.08    10574.74   1162.67 o
  13   8   7    53914.14    66272.09   3432.64 o
  14   8   7     1595.40      304.51    692.06 o
  15   8   7    39913.20    52153.97   2242.29 o
  16   8   7     3205.11     6671.50    913.53 o
  17   8   7     3936.63     1134.99    885.84 o
  18   8   7     7989.64     6228.58    913.53 o
  19   8   7    54173.97    65829.17   3183.50 o
  20   8   7      325.58     1162.67   1079.62 o
  21   8   7     8101.81    13093.86   2159.24 o
 -30   9   7     5641.25     6976.01   2159.24 o
 -29   9   7    12449.46    23419.46   2297.65 o
 -28   9   7     3522.44    13426.05   1910.10 o
 -27   9   7    14962.91    10823.89   1245.72 o
 -26   9   7      653.16     -802.79   1079.62 o
 -25   9   7    12869.86    18436.60   1467.18 o
 -24   9   7      464.68     4041.66   1134.99 o
 -23   9   7     1762.83     2851.31   1107.30 o
 -22   9   7       10.16     -996.57    996.57 o
 -21   9   7    10947.51     9633.54   1494.86 o
 -20   9   7     5796.36     9910.36   1439.49 o
 -19   9   7    21963.69    28402.32   2020.83 o
 -18   9   7      396.81     -996.57    996.57 o
 -17   9   7    19388.17    21398.63   1522.54 o
 -16   9   7     1457.35     1079.62    968.89 o
 -15   9   7    63118.16    69206.44   3266.54 o
 -14   9   7     2586.02     5093.59   1162.67 o
 -13   9   7    19146.99    22810.44   1550.22 o
 -12   9   7     6221.37     6865.28   1190.35 o
 -11   9   7     5865.19     6007.12   1134.99 o
 -10   9   7     6680.70     3847.88   1079.62 o
   1   9   7   779794.31   699787.81  41856.05 o
   2   9   7     1046.53    10464.01    775.11 o
   4   9   7    41922.69    53787.25   3100.45 o
   6   9   7    13588.27    24692.86   1799.37 o
   7   9   7     4456.81     4484.58   1107.30 o
   8   9   7     1302.41     4982.86   1273.40 o
   9   9   7     1080.83     1550.22    858.16 o
  10   9   7     1042.68     1162.67   1162.67 o
  11   9   7      204.28     2491.43    913.53 o
  12   9   7       88.82     5287.37    996.57 o
  13   9   7    60985.87    69317.17   3543.37 o
  14   9   7    17171.19    22533.62   1660.95 o
  15   9   7    50621.18    48333.78   2380.70 o
  16   9   7     5042.38     6034.80   1024.26 o
  17   9   7   118136.26   126287.92   5176.64 o
  18   9   7     2661.02     3930.93    913.53 o
  19   9   7     1027.09     2491.43    941.21 o
  20   9   7     2944.00     2076.19    913.53 o
  21   9   7     4608.80     8526.23   1301.08 o
  22   9   7       14.70      221.46    996.57 o
 -30  10   7        8.59    -2795.94   2795.94 o
 -29  10   7    13831.82     9079.88   3238.86 o
 -28  10   7     2576.39     1577.91   1190.35 o
 -27  10   7     5872.59     5481.15   1301.08 o
 -26  10   7       44.14      470.60   1245.72 o
 -25  10   7      205.03      913.53   1162.67 o
 -24  10   7       87.03     1134.99   1107.30 o
 -23  10   7     6135.00     8221.73   1245.72 o
 -22  10   7     1213.00    -1356.45   1356.45 o
 -21  10   7     4490.12     7418.93   1301.08 o
 -20  10   7      667.13     -138.41   1162.67 o
 -19  10   7      678.99     -193.78   1134.99 o
 -18  10   7      367.69     3349.59   1190.35 o
 -17  10   7    23083.53    28125.50   1827.05 o
 -16  10   7     5115.89    14062.75   1384.13 o
 -15  10   7   137392.98   132239.67   5702.61 o
 -14  10   7    22895.23    27239.66   1771.68 o
 -13  10   7    58544.45    70369.11   3349.59 o
 -12  10   7     1284.89     -110.73   1162.67 o
 -11  10   7      965.74        0.00   1633.27 o
 -10  10   7      549.70     3709.47   1522.54 o
   2  10   7    58560.21    55863.44   3294.23 o
   3  10   7   115405.82   117955.46   6200.90 o
   4  10   7     1572.35     3515.69   1162.67 o
   5  10   7     4993.44     3377.27   1134.99 o
   6  10   7      200.52     1218.03   1079.62 o
   7  10   7    14352.97    21398.63   2020.83 o
   8  10   7    11728.91    15529.93   1550.22 o
   9  10   7    60173.13    63365.41   3017.40 o
  10  10   7     2051.47     7363.57   1107.30 o
  11  10   7     1903.15     3930.93   1024.26 o
  12  10   7     1366.31     2574.48   1051.94 o
  13  10   7    29130.33    33911.16   2186.92 o
  14  10   7       15.72      193.78    996.57 o
  15  10   7    19915.50    16747.96   1494.86 o
  16  10   7     5251.39     4456.89    941.21 o
  17  10   7    34157.51    46119.17   2269.97 o
  18  10   7     3134.94     2048.51    996.57 o
  19  10   7    28564.26    26741.37   1688.64 o
  20  10   7     1647.46     3100.45   1024.26 o
  21  10   7       17.76     -996.57    996.57 o
  22  10   7        2.60    -1301.08   1301.08 o
  23  10   7       64.52      276.83   1024.26 o
 -30  11   7      233.61    -2962.04   2962.04 o
 -29  11   7     2167.65     4124.70   1688.64 o
 -28  11   7      932.99     3875.56   1910.10 o
 -27  11   7     2828.07     3045.08   1411.81 o
 -26  11   7       34.01      664.38   1134.99 o
 -25  11   7      243.88     1190.35   1134.99 o
 -24  11   7      518.86     4290.80   1134.99 o
 -23  11   7    15125.20    15834.43   1384.13 o
 -22  11   7     2791.45     3100.45   1273.40 o
 -21  11   7     2484.74     2214.61   1245.72 o
 -20  11   7     4366.92    12069.60   1965.46 o
 -19  11   7    81746.59    72334.57   4013.97 o
 -18  11   7     7073.31     2436.07   1218.03 o
 -17  11   7    77637.99    77289.75   3709.47 o
 -16  11   7    19885.82    33163.73   2076.19 o
 -15  11   7    13167.06    18713.42   1633.27 o
 -14  11   7     1282.00    11765.09   1467.18 o
 -13  11   7    58350.69    60541.80   3515.69 o
 -12  11   7      760.46     3349.59   1688.64 o
   3  11   7    50805.54    68846.57   6090.17 o
   4  11   7     1230.84    -1107.30   1107.30 o
   5  11   7    49728.85    36845.51   2602.16 o
   6  11   7     2058.67      415.24   1218.03 o
   7  11   7    20048.55    18242.82   1799.37 o
   8  11   7      925.53     -166.10   1190.35 o
   9  11   7     7456.21     7280.52   1411.81 o
  10  11   7     2467.76     2269.97    968.89 o
  11  11   7      271.86      166.10    996.57 o
  12  11   7     6029.05     5647.25   1079.62 o
  13  11   7    62018.19    54700.77   3045.08 o
  14  11   7       47.01     -332.19   1051.94 o
  15  11   7    64271.71    62701.04   3377.27 o
  16  11   7     1189.78     3875.56   1218.03 o
  17  11   7      783.35     1467.18    941.21 o
  18  11   7        2.03     -968.89    968.89 o
  19  11   7     3376.55     5979.44   1134.99 o
  20  11   7     2006.51     2242.29   1051.94 o
  21  11   7    10928.50    12069.60   1301.08 o
  22  11   7     1509.52     2020.83   1079.62 o
  23  11   7       11.90     1965.46   2214.61 o
  24  11   7      492.06     1799.37   1660.95 o
 -29  12   7     6238.48     3654.10   1882.42 o
 -28  12   7      146.60     5038.23   1882.42 o
 -27  12   7     7028.24     7169.79   1937.78 o
 -26  12   7       56.75     -913.53   1660.95 o
 -25  12   7     3679.40     5093.59   1273.40 o
 -24  12   7        6.51     -581.33   1079.62 o
 -23  12   7      155.62      498.29   1328.76 o
 -22  12   7     2324.62    10685.47   1494.86 o
 -21  12   7    45895.34    30949.12   2103.88 o
 -20  12   7    13784.44     3155.81   1384.13 o
 -19  12   7     4057.31     2076.19   1328.76 o
 -18  12   7     8567.99    17301.61   1688.64 o
 -17  12   7    26364.73    19073.29   1716.32 o
 -16  12   7     5894.32     -664.38   1162.67 o
 -15  12   7    48005.23    46617.46   3100.45 o
 -14  12   7     2706.16     8111.00   2048.51 o
 -13  12   7    33904.25    45676.25   4512.26 o
   5  12   7    23078.83    28236.23   2269.97 o
   6  12   7      352.12     3598.73   1356.45 o
   7  12   7    26776.77    23640.92   2186.92 o
   8  12   7     1965.83      387.56   1301.08 o
   9  12   7     4708.74      249.14   1356.45 o
  10  12   7     9067.87     6145.53   1134.99 o
  11  12   7    46274.73    41939.10   2269.97 o
  12  12   7      409.72     2159.24   1079.62 o
  13  12   7    35143.00    39669.13   2269.97 o
  14  12   7    14214.27    31142.90   1937.78 o
  15  12   7    47416.98    34492.49   2048.51 o
  16  12   7     1332.91     1162.67   1162.67 o
  17  12   7     7141.94     6754.55   1328.76 o
  18  12   7      987.29     1079.62    968.89 o
  19  12   7      793.13     -304.51   1024.26 o
  20  12   7      763.35      747.43   1024.26 o
  21  12   7     4305.59     1411.81   1162.67 o
  22  12   7     1195.64     6090.17   1660.95 o
  23  12   7     2446.67      138.41   1550.22 o
  24  12   7        6.67      166.10   2048.51 o
  25  12   7     1062.15      249.14   1494.86 o
 -27  13   7     7438.12     5370.42   1854.73 o
 -26  13   7      258.55    -1218.03   1688.64 o
 -25  13   7     7709.15    14367.26   2048.51 o
 -24  13   7        2.47     1550.22   2076.19 o
 -23  13   7     2931.52     6228.58   1494.86 o
 -22  13   7        8.58      193.78   1301.08 o
 -21  13   7       22.21    -1273.40   1273.40 o
 -20  13   7       12.50    -1273.40   1273.40 o
 -19  13   7     1125.28    -1328.76   1328.76 o
 -18  13   7     4247.92     1965.46   1494.86 o
 -17  13   7     8350.26     2048.51   1273.40 o
 -16  13   7     1053.92      581.33   1827.05 o
 -15  13   7     2271.13       55.37   1716.32 o
   6  13   7     4493.05     2380.70   1660.95 o
   7  13   7     4246.53    12512.52   1716.32 o
   8  13   7      610.01     1439.49   1328.76 o
   9  13   7      189.86    -1190.35   1301.08 o
  10  13   7     2067.86     5813.34   1273.40 o
  11  13   7     7904.27    13758.24   1439.49 o
  12  13   7     6887.74    13481.41   1384.13 o
  13  13   7     6421.89     7778.80   1273.40 o
  14  13   7      587.51     6173.21   1190.35 o
  15  13   7    20368.95    21204.85   1633.27 o
  16  13   7       23.94     3681.78   1162.67 o
  17  13   7        2.72     6200.90   1245.72 o
  18  13   7      112.60     4069.34   1245.72 o
  19  13   7     9061.09     9578.17   1245.72 o
  20  13   7      316.58     5757.98   1577.91 o
  21  13   7      150.62     -885.84   1494.86 o
  22  13   7     1934.03     1411.81   2103.88 o
  23  13   7      695.41    -1051.94   2076.19 o
 -25  14   7    11842.64    12595.57   2048.51 o
 -24  14   7     3201.45      304.51   1993.15 o
 -23  14   7      262.00     1439.49   1910.10 o
 -22  14   7     1972.11     1079.62   1910.10 o
 -21  14   7    10231.50    11765.09   1771.68 o
 -20  14   7     1732.52      802.79   1411.81 o
 -19  14   7       54.70     2712.89   1577.91 o
 -18  14   7      658.69     2269.97   1910.10 o
 -17  14   7    14258.49    13868.97   2380.70 o
   8  14   7      377.31      -27.68   1744.00 o
   9  14   7     1863.45    -1384.13   1384.13 o
  10  14   7      123.57     4539.94   1522.54 o
  11  14   7     2238.03     1328.76   1162.67 o
  12  14   7     3878.09    15751.39   1522.54 o
  13  14   7    13614.45    19350.12   1660.95 o
  14  14   7      394.18      858.16   1190.35 o
  15  14   7     4040.72     3709.47   1245.72 o
  16  14   7     3130.25     7114.42   1273.40 o
  17  14   7      324.70    -1273.40   1273.40 o
  18  14   7      695.63     3349.59   1771.68 o
  19  14   7      591.73      747.43   1439.49 o
  20  14   7      258.59     2297.65   1799.37 o
  21  14   7     5310.89     5259.69   1993.15 o
 -23  15   7     7177.34     8747.69   2297.65 o
 -22  15   7     6191.98     4982.86   2297.65 o
 -21  15   7     8354.60     2076.19   2823.62 o
 -20  15   7      307.01    -2269.97   2906.67 o
  11  15   7     3650.14    -1522.54   1522.54 o
  12  15   7     1441.05    -1218.03   1218.03 o
  13  15   7      828.27     1439.49   1162.67 o
  14  15   7      149.72     5176.64   1494.86 o
  15  15   7    13284.98    11460.59   2076.19 o
  16  15   7      572.60     3515.69   1744.00 o
  17  15   7      142.49    -1910.10   2159.24 o
  18  15   7       96.61    -1993.15   2353.02 o
  19  15   7        9.01      138.41   1771.68 o
  13  16   7     1474.40     4346.16   2602.16 o
  14  16   7     7328.15    12512.52   2934.35 o
  15  16   7    15880.10    12152.65   2851.31 o
  16  16   7     1697.64    -1162.67   2380.70 o
 -14   0   8     5906.54      276.83    968.89 o
 -13   0   8      295.24     -719.75    719.75 o
 -12   0   8   763137.56   836595.13  32277.88 o
 -11   0   8       48.44      470.60    359.87 o
 -10   0   8     6541.96     7335.88    387.56 o
  -9   0   8      695.85        0.00    193.78 o
  -8   0   8   823322.06   771817.88  21481.68 o
  -7   0   8     1753.09     -110.73    110.73 o
  -6   0   8     4166.01     1937.78    221.46 o
  -5   0   8      469.25       27.68    110.73 o
  -3   0   8      624.00     -110.73    110.73 o
  -2   0   8      387.93       27.68    166.10 o
  -1   0   8      494.53      -27.68    166.10 o
   0   0   8    76228.87    65386.25   3128.13 o
 -16   1   8    18686.51    19737.68   1633.27 o
 -15   1   8      558.31     9550.49    941.21 o
 -14   1   8     4714.32     4456.90    442.92 o
 -13   1   8      170.32     8194.04    525.97 o
 -12   1   8    12583.11    14671.77    664.38 o
 -11   1   8      583.28     2380.70    221.46 o
 -10   1   8     2965.67     5121.28    221.46 o
  -9   1   8     2534.79      221.46     83.05 o
  -8   1   8    72970.51    63310.05   1328.76 o
  -7   1   8    20709.16    14367.26    332.19 o
  -5   1   8     5165.21     2906.67    110.73 o
  -4   1   8    48840.86    30672.29    636.70 o
  -3   1   8     6021.98     3571.05    138.41 o
  -2   1   8   318098.22   317962.06   8304.77 o
  -1   1   8        6.08     2408.38    193.78 o
   0   1   8     1354.99     2269.97    276.83 o
   1   1   8     1574.82     -166.10    166.10 o
   2   1   8   289180.91   309712.66  12457.16 o
 -19   2   8      378.62     -996.57    996.57 o
 -18   2   8     6466.52    10187.19    885.84 o
 -17   2   8     1658.08     6754.55    636.70 o
 -16   2   8   160321.44   172850.00   5564.20 o
 -15   2   8      977.71     3681.78    415.24 o
 -14   2   8     2077.16     2629.84    332.19 o
 -13   2   8     1741.51     4235.43    276.83 o
 -12   2   8   168377.73   174123.41   4346.16 o
 -11   2   8       11.57       83.05     83.05 o
 -10   2   8    47385.83    40859.48    996.57 o
  -9   2   8    25233.68    15419.20    442.92 o
  -7   2   8    10689.05     8498.55    249.14 o
  -6   2   8   121796.63   100044.83   2103.88 o
  -5   2   8    13271.15    14394.94    415.24 o
  -3   2   8     1291.66     5370.42    193.78 o
  -2   2   8      834.17     1688.64    138.41 o
  -1   2   8     1251.79     1799.37    138.41 o
   0   2   8   591527.75   602289.81  18104.40 o
   1   2   8     2281.93     2823.62    166.10 o
   2   2   8     4873.19     5398.10    304.51 o
   3   2   8       42.50     -138.41    193.78 o
   4   2   8    36357.68    37565.25   1577.91 o
   5   2   8      228.09      802.79    304.51 o
   6   2   8     6576.17     3432.64    470.60 o
   7   2   8      151.86     2048.51    692.06 o
 -21   3   8      337.71     9495.12   1079.62 o
 -20   3   8     2815.90      858.16    664.38 o
 -19   3   8       10.61     1356.45    636.70 o
 -18   3   8    11356.68    11599.00    692.06 o
 -17   3   8     5477.92      719.75    332.19 o
 -16   3   8      659.13     1550.22    304.51 o
 -15   3   8      841.84     6588.45    332.19 o
 -14   3   8    25106.85    23668.60    664.38 o
 -13   3   8      320.69      664.38    193.78 o
 -12   3   8       85.94      221.46    110.73 o
 -11   3   8       94.09      498.29    276.83 o
 -10   3   8   964473.88   932847.38  25827.84 o
  -9   3   8      736.97     3404.96    193.78 o
  -8   3   8   105338.09    96805.98   2103.88 o
  -7   3   8    21380.82    17827.58    525.97 o
  -5   3   8       11.48    12817.03    609.02 o
  -4   3   8     3750.14     3571.05    276.83 o
  -3   3   8     2455.94     2463.75    193.78 o
  -2   3   8   163032.48   140516.75   3183.50 o
  -1   3   8      405.09     -138.41    138.41 o
   0   3   8    24284.44    22312.16    581.33 o
   1   3   8     1568.99     6117.85    249.14 o
   2   3   8   443109.97   472846.09  11848.14 o
   3   3   8     2029.41      664.38    138.41 o
   4   3   8       12.17     1107.30    166.10 o
   5   3   8     1209.57     1051.94    221.46 o
   6   3   8   177305.02   204518.86   8138.68 o
   7   3   8      216.91     2242.29    415.24 o
   8   3   8     8964.56     5979.44    664.38 o
   9   3   8     2108.11     -525.97    525.97 o
  10   3   8    51566.11    42437.39   2768.26 o
 -23   4   8      156.86     5868.71   1107.30 o
 -22   4   8    11755.42    16388.09   1605.59 o
 -21   4   8      974.62       83.05   1024.26 o
 -20   4   8    45751.88    59213.03   2463.75 o
 -19   4   8     4727.77    10076.46    802.79 o
 -18   4   8    33157.45    39447.67   1467.18 o
 -17   4   8     5121.51     5315.05    525.97 o
 -16   4   8   125254.07   121747.97   2962.04 o
 -15   4   8       11.59     1411.81    332.19 o
 -14   4   8     3556.57     3875.56    359.87 o
 -13   4   8     9122.92    17744.53    609.02 o
 -12   4   8   320380.16   324522.84   9135.25 o
 -11   4   8        3.98        0.00    249.14 o
 -10   4   8      497.92     2186.92    359.87 o
  -9   4   8      405.97     2048.51    221.46 o
  -8   4   8   609204.63   583299.56  16332.72 o
  -7   4   8     1342.64     3072.77    332.19 o
  -6   4   8      531.80       83.05    692.06 o
  -5   4   8      530.80     2297.65    442.92 o
  -4   4   8   956533.13   987133.00  39447.67 o
  -3   4   8     9829.67     5398.10    387.56 o
  -2   4   8     5724.52     3875.56    276.83 o
  -1   4   8     4321.01     8138.68    304.51 o
   0   4   8   185087.11   195660.45   4872.13 o
   1   4   8     3648.58      166.10    166.10 o
   2   4   8    11819.79     9190.62    359.87 o
   3   4   8    12942.42    12789.35    442.92 o
   4   4   8   629708.56   634124.81  15197.73 o
   5   4   8     5311.08     3128.13    415.24 o
   6   4   8    45984.16    30838.39    885.84 o
   7   4   8     7636.06      110.73    221.46 o
   8   4   8    11733.74    11848.14    525.97 o
   9   4   8     6476.26       27.68    304.51 o
  10   4   8    35868.62    37952.81   1328.76 o
  11   4   8       13.05     4899.82    609.02 o
  12   4   8   468419.84   439571.63  24360.67 o
  13   4   8     8494.26      110.73    332.19 o
 -25   5   8       27.52     2519.11   1024.26 o
 -24   5   8    15997.72    24166.89   1965.46 o
 -23   5   8     1183.48     4539.94   1301.08 o
 -22   5   8    12775.98    13149.22   1522.54 o
 -21   5   8        3.52     2657.53    719.75 o
 -20   5   8     8679.71    12374.11    996.57 o
 -19   5   8    15442.23    10214.87    775.11 o
 -18   5   8   728295.38   795209.69  23807.02 o
 -17   5   8      111.36     3294.23    553.65 o
 -16   5   8      924.51     1411.81    553.65 o
 -15   5   8    11547.91    17827.58    885.84 o
 -14   5   8   133647.81   128530.20   3709.47 o
 -13   5   8      847.05      -27.68    387.56 o
 -12   5   8    62596.23    56140.27   1522.54 o
 -11   5   8    23238.53    42409.70   1162.67 o
 -10   5   8   553425.50   625349.31  15585.29 o
  -9   5   8     2778.19     3930.93    304.51 o
  -8   5   8      159.07      221.46    304.51 o
  -7   5   8     2571.00     3128.13    941.21 o
  -6   5   8   361716.16   357963.38  28125.50 o
  -4   5   8     5764.17     4429.21    858.16 o
  -3   5   8      286.98      442.92    359.87 o
  -2   5   8    19933.55    27405.75   1107.30 o
  -1   5   8     1861.20      -55.37    221.46 o
   0   5   8    48648.06    50326.93   1301.08 o
   1   5   8    14537.69    21094.12    581.33 o
   2   5   8   501419.25   499061.47  11765.09 o
   3   5   8     4286.20     5508.83    470.60 o
   4   5   8    62797.11    48942.80   1384.13 o
   5   5   8    24122.41    28291.59    858.16 o
   6   5   8   803399.13   854284.31  19543.90 o
   7   5   8      154.07    11848.14    470.60 o
   8   5   8    11661.56    10270.24    442.92 o
   9   5   8      425.16    14145.80    498.29 o
  10   5   8   677954.00   682956.81  17024.79 o
  11   5   8    21973.44    28208.54    968.89 o
  12   5   8    13924.77    14754.81    775.11 o
  13   5   8      420.14    10934.62    941.21 o
  14   5   8   235569.38   239565.02   9688.90 o
  15   5   8     4275.26     3183.50    692.06 o
 -26   6   8      947.77      498.29   1356.45 o
 -25   6   8     3634.63     9467.44   1577.91 o
 -24   6   8     8675.68     8941.47   1522.54 o
 -23   6   8       64.92     1107.30    692.06 o
 -22   6   8      176.95     -858.16    858.16 o
 -21   6   8     1060.24      387.56    830.48 o
 -20   6   8   116963.37   116294.50   4401.53 o
 -19   6   8      517.49      304.51    747.43 o
 -18   6   8       67.43     -581.33    581.33 o
 -17   6   8     3649.71     9301.35    775.11 o
 -16   6   8   140730.91   155077.80   5204.32 o
 -15   6   8     4100.47      -83.05    581.33 o
 -14   6   8   111422.58   105138.42   3654.10 o
 -13   6   8    74409.52   108294.23   3404.96 o
 -12   6   8   446129.41   470188.56  12429.48 o
 -11   6   8      641.19    10408.65    470.60 o
 -10   6   8    11647.77     9827.31    470.60 o
  -9   6   8      265.16      332.19    332.19 o
  -8   6   8      550.83     1633.27    553.65 o
  -7   6   8     1079.63      415.24    913.53 o
  -3   6   8     4228.72     2353.02    609.02 o
  -2   6   8    53983.66    60237.29   2574.48 o
  -1   6   8    10074.32     1190.35    387.56 o
   0   6   8    78956.77    87587.66   2325.34 o
   1   6   8     8360.80     4872.13    276.83 o
   2   6   8    40108.87    35129.19    968.89 o
   3   6   8    21048.01    29094.39    802.79 o
   4   6   8   554309.69   615909.69  17190.88 o
   5   6   8     4318.90    15557.61    581.33 o
   6   6   8     6385.95     8443.19    415.24 o
   7   6   8      164.64      166.10    304.51 o
   8   6   8      386.43     2103.88    359.87 o
   9   6   8      321.55     -359.87    359.87 o
  10   6   8       55.27      470.60    415.24 o
  11   6   8     9440.11    26602.96   1218.03 o
  12   6   8   445100.13   428111.03  15003.96 o
  13   6   8    19832.45    18741.10   1051.94 o
  14   6   8    24449.61    16221.99    996.57 o
  15   6   8     1680.49     1550.22    968.89 o
  16   6   8    12030.21    11765.09   1134.99 o
  17   6   8      576.74     1328.76    609.02 o
 -28   7   8     6026.35     7225.15   1328.76 o
 -27   7   8      241.09      830.48   1550.22 o
 -26   7   8      736.28     6505.41   1716.32 o
 -25   7   8       50.44      941.21   1218.03 o
 -24   7   8     2481.31     2491.43    996.57 o
 -23   7   8     9913.34    16831.01   1273.40 o
 -22   7   8    57451.91    62175.06   2685.21 o
 -21   7   8      994.04     1799.37    858.16 o
 -20   7   8      928.57      498.29    802.79 o
 -19   7   8     2535.41     7059.06   1107.30 o
 -18   7   8    33057.39    44153.71   2353.02 o
 -17   7   8     1717.02      498.29    830.48 o
 -16   7   8    56579.72    69427.90   2795.94 o
 -15   7   8    42815.71    52790.67   2214.61 o
 -14   7   8      417.80     4429.21    609.02 o
 -13   7   8     3243.23     1605.59    553.65 o
 -12   7   8    45771.86    45482.47   1633.27 o
 -11   7   8    10338.26    11432.90    553.65 o
 -10   7   8     7387.70    10547.06    664.38 o
  -9   7   8      684.38      609.02    553.65 o
  -8   7   8    40037.78    43240.18   2712.89 o
  -2   7   8   405973.84   428360.19  33662.01 o
  -1   7   8    21747.34    11488.27    858.16 o
   0   7   8    19092.54    13647.51    719.75 o
   1   7   8      698.22     4013.97    387.56 o
   2   7   8   264863.78   260077.78   6948.33 o
   3   7   8    10725.64    10048.78    470.60 o
   4   7   8     1520.62      609.02    110.73 o
   5   7   8    14146.35    12844.71    609.02 o
   6   7   8   203430.81   206262.88   5619.56 o
   7   7   8     9538.56    16609.54    636.70 o
   8   7   8     9252.64     9107.57    636.70 o
   9   7   8     1210.39      692.06    692.06 o
  10   7   8     9050.44     7363.57    775.11 o
  11   7   8     1559.98     2878.99    719.75 o
  12   7   8    33188.24    28208.54   1356.45 o
  13   7   8     4819.56     2657.53    692.06 o
  14   7   8    71134.38    78507.79   3211.18 o
  15   7   8      221.45     4318.48    802.79 o
  16   7   8     1304.31     4152.39    802.79 o
  17   7   8     5647.14     1799.37    996.57 o
  18   7   8    88041.82    83546.02   3792.51 o
  19   7   8     4463.88     8111.00   1439.49 o
 -29   8   8     8112.11     9467.44   1688.64 o
 -28   8   8    57209.02    62590.31   3792.51 o
 -27   8   8     1083.70      -55.37   1577.91 o
 -26   8   8     3465.84     2408.38    941.21 o
 -25   8   8    12456.98    25329.56   1633.27 o
 -24   8   8    45284.02    50160.83   2325.34 o
 -23   8   8     2130.68      996.57    968.89 o
 -22   8   8    18172.84    16443.45   1273.40 o
 -21   8   8     6581.82    16997.10   1328.76 o
 -20   8   8    17159.61    20983.39   1522.54 o
 -19   8   8     1616.61    10713.16   1218.03 o
 -18   8   8      208.98      747.43   1024.26 o
 -17   8   8     6026.71     7695.76   1218.03 o
 -16   8   8     1953.21     5121.28   1024.26 o
 -15   8   8     1227.20     2878.99    913.53 o
 -14   8   8    21135.26    21730.82   1439.49 o
 -13   8   8    35945.58    48832.06   1882.42 o
 -12   8   8    44770.79    53344.32   2020.83 o
 -11   8   8      425.46     -636.70    636.70 o
 -10   8   8     2905.04     1162.67    692.06 o
  -9   8   8     5684.54     6173.21   1301.08 o
  -1   8   8    37695.77    83546.02   7031.37 o
   0   8   8  1153563.63  1234504.50  43959.93 o
   1   8   8    67273.72    63559.19   1965.46 o
   2   8   8    26207.86    19405.49    802.79 o
   3   8   8     9472.42      858.16    166.10 o
   4   8   8     8330.29     8027.95    636.70 o
   5   8   8     2950.83      332.19    138.41 o
   6   8   8     3759.39     2906.67    525.97 o
   7   8   8    14289.29     7834.17   1245.72 o
   8   8   8    42005.14    47115.75   2463.75 o
   9   8   8      166.90      193.78    775.11 o
  10   8   8    22368.24    19239.39   1384.13 o
  11   8   8     9413.66     7751.12    996.57 o
  12   8   8    34109.11    35378.33   2103.88 o
  13   8   8      942.65     3764.83    941.21 o
  14   8   8     7431.09     6533.09    830.48 o
  15   8   8    12077.61    15972.85   1079.62 o
  16   8   8   306088.09   270680.22   9633.54 o
  17   8   8    25572.14    32111.79   1605.59 o
  18   8   8     9781.85    10076.46    968.89 o
  19   8   8      720.05     4097.02   1107.30 o
  20   8   8       25.12      249.14    996.57 o
 -30   9   8    30727.94    33191.41   3654.10 o
 -29   9   8     1800.63      498.29   1716.32 o
 -28   9   8        5.13     3266.54   1688.64 o
 -27   9   8     1992.39     5370.42   1218.03 o
 -26   9   8    13546.12    25910.89   1771.68 o
 -25   9   8      477.63     1356.45   1051.94 o
 -24   9   8    17087.91    20789.62   1494.86 o
 -23   9   8     5502.41    18104.40   1494.86 o
 -22   9   8     4419.84     4318.48   1134.99 o
 -21   9   8     2431.65     8027.95   1384.13 o
 -20   9   8     1874.29     1439.49   1245.72 o
 -19   9   8     5495.91     6782.23   1218.03 o
 -18   9   8    24384.77    30506.20   1854.73 o
 -17   9   8       19.44     -968.89    968.89 o
 -16   9   8     1329.12     1633.27    968.89 o
 -15   9   8    13706.10    15640.66   1356.45 o
 -14   9   8   128646.22   130883.22   5702.61 o
 -13   9   8     2680.51     -913.53    913.53 o
 -12   9   8     1235.93     2325.34   1107.30 o
 -11   9   8    19403.52    43240.18   2685.21 o
 -10   9   8   265037.44   304951.28  24028.48 o
   1   9   8       35.45     9218.30    747.43 o
   2   9   8   117261.73   138883.48   4678.36 o
   3   9   8    27222.65    28513.05   1605.59 o
   4   9   8    79448.14    82327.98   5757.98 o
   5   9   8    42847.45    39724.50   2463.75 o
   6   9   8    58269.26    72805.17   3986.29 o
   7   9   8        6.52     3349.59   1245.72 o
   8   9   8    28651.92    32582.39   1965.46 o
   9   9   8     1836.86      470.60    913.53 o
  10   9   8    14000.93    10159.51   1134.99 o
  11   9   8    14319.15    11100.71   1162.67 o
  12   9   8     7808.68     7612.71   1079.62 o
  13   9   8     7284.33     4622.99    996.57 o
  14   9   8    43323.27    43987.62   2519.11 o
  15   9   8     3098.86     1910.10    885.84 o
  16   9   8    15822.45    18519.64   1356.45 o
  17   9   8     2761.20     1439.49    913.53 o
  18   9   8    93148.49    87781.45   3404.96 o
  19   9   8    29864.57    35101.51   1744.00 o
  20   9   8    21860.29    32001.06   1965.46 o
  21   9   8     2612.88     6837.60   1384.13 o
 -30  10   8     2468.03     -332.19   3017.40 o
 -29  10   8     1165.18     -609.02   2934.35 o
 -28  10   8    21275.29    22035.33   1827.05 o
 -27  10   8     1795.40     -941.21   1218.03 o
 -26  10   8     1506.62     1522.54   1218.03 o
 -25  10   8     2557.98     4927.50   1273.40 o
 -24  10   8    13348.51    18021.36   1522.54 o
 -23  10   8      604.25     -996.57    996.57 o
 -22  10   8     1308.48     2408.38   1301.08 o
 -21  10   8    10648.81    10602.43   1411.81 o
 -20  10   8    59010.61    58604.02   2989.72 o
 -19  10   8     3444.88     -525.97   1107.30 o
 -18  10   8     3709.01     1273.40   1107.30 o
 -17  10   8      179.07     3737.15   1190.35 o
 -16  10   8     6416.77    12069.60   1301.08 o
 -15  10   8     2865.47     8969.15   1245.72 o
 -14  10   8     7522.04    11045.35   1245.72 o
 -13  10   8    69411.58   109207.77   4872.13 o
 -12  10   8   527459.81   503629.09  39419.99 o
 -11  10   8    34176.05    22838.13   2768.26 o
   1  10   8    19778.65    24222.25   2712.89 o
   2  10   8    43635.09    47835.49   2076.19 o
   3  10   8    43247.18    60735.57   3515.69 o
   4  10   8   132843.86   128142.65   6505.41 o
   5  10   8     1278.91     1827.05   1107.30 o
   6  10   8    15811.69    15806.75   1882.42 o
   7  10   8     4062.84     6976.01   1301.08 o
   8  10   8      508.49     1356.45   1134.99 o
   9  10   8      426.67      359.87    941.21 o
  10  10   8      101.23     -913.53    913.53 o
  11  10   8     2298.76     8526.23   1162.67 o
  12  10   8    40611.00    35350.65   2186.92 o
  13  10   8    15782.22    12927.76   1328.76 o
  14  10   8       43.78    -1024.26   1024.26 o
  15  10   8     8384.08     7391.25   1162.67 o
  16  10   8    48691.50    40361.20   2048.51 o
  17  10   8    13628.98    22755.08   1550.22 o
  18  10   8    24246.98    27045.88   1688.64 o
  19  10   8     1721.27      276.83    968.89 o
  20  10   8    26425.60    18685.74   1467.18 o
  21  10   8     9258.47     9218.30   1605.59 o
  22  10   8      292.43     4429.21   1411.81 o
  23  10   8      589.79     3100.45    719.75 o
 -30  11   8     4899.08      525.97   3155.81 o
 -29  11   8      350.28     2076.19   1827.05 o
 -28  11   8     2916.36     3294.23   1744.00 o
 -27  11   8      146.20     1550.22   1328.76 o
 -26  11   8     9927.62    14035.07   1439.49 o
 -25  11   8     1096.61     3847.88   1218.03 o
 -24  11   8     3826.60     8387.82   1245.72 o
 -23  11   8      156.97     3045.08   1301.08 o
 -22  11   8     4994.13     6560.77   1384.13 o
 -21  11   8     2545.25    -1218.03   1218.03 o
 -20  11   8     6479.80     4041.66   1467.18 o
 -19  11   8     7916.90    12152.65   1522.54 o
 -18  11   8    74137.23    79974.96   3764.83 o
 -17  11   8    18891.07    17384.66   1550.22 o
 -16  11   8    22621.38    31530.46   2020.83 o
 -15  11   8    42896.26    56472.45   2934.35 o
 -14  11   8    66411.65    57718.17   3460.32 o
 -13  11   8     2107.48     4512.26   1744.00 o
 -12  11   8    23515.14    18491.96   2519.11 o
   3  11   8     2600.37     5342.74   1245.72 o
   4  11   8     1142.80     1190.35   1245.72 o
   5  11   8    16180.25    27488.80   2159.24 o
   6  11   8    65877.36    71199.59   4041.66 o
   7  11   8    17794.75    15142.37   1633.27 o
   8  11   8    35438.26    47309.52   2989.72 o
   9  11   8     6906.38    13010.81   1245.72 o
  10  11   8    14489.87    12761.67   1384.13 o
  11  11   8     4646.85     4207.75    996.57 o
  12  11   8       10.59      525.97   1051.94 o
  13  11   8      762.59     -996.57    996.57 o
  14  11   8     2273.11     5619.56   1190.35 o
  15  11   8        0.92     1467.18   1218.03 o
  16  11   8      134.18     2574.48   1134.99 o
  17  11   8     9673.24     7363.57   1079.62 o
  18  11   8    51127.12    49800.95   2491.43 o
  19  11   8     9890.25    17799.90   1439.49 o
  20  11   8     1660.35     -996.57    996.57 o
  21  11   8     1737.20    -1024.26   1024.26 o
  22  11   8     8335.59     8304.77   1633.27 o
  23  11   8      686.53     -387.56   1882.42 o
  24  11   8      217.02     -692.06    830.48 o
 -29  12   8     7028.23    18353.55   2380.70 o
 -28  12   8    19428.44    22588.98   2491.43 o
 -27  12   8     4049.69     4622.99   1716.32 o
 -26  12   8     4821.18     8304.77   1827.05 o
 -25  12   8     2436.03      332.19   1134.99 o
 -24  12   8     5362.27     8443.19   1245.72 o
 -23  12   8      218.42      166.10   1301.08 o
 -22  12   8     6514.18     8304.77   1467.18 o
 -21  12   8        9.16    -1218.03   1218.03 o
 -20  12   8     1725.17     2740.58   1301.08 o
 -19  12   8     1005.09    -1245.72   1245.72 o
 -18  12   8     2474.12     7585.03   1522.54 o
 -17  12   8     1603.47     6062.48   1411.81 o
 -16  12   8     3929.32     5757.98   1356.45 o
 -15  12   8     3408.22    14671.77   2436.07 o
 -14  12   8    40470.51    39696.82   4041.66 o
   4  12   8     9699.01    13370.68   2186.92 o
   5  12   8      416.94    -1218.03   1218.03 o
   6  12   8    44737.66    49164.26   3266.54 o
   7  12   8      222.11      719.75   1245.72 o
   8  12   8     7745.30     9162.93   1550.22 o
   9  12   8     4998.82     5481.15   1439.49 o
  10  12   8    16900.94    26104.67   1744.00 o
  11  12   8      217.75     1190.35   1024.26 o
  12  12   8    12386.77    16969.42   1411.81 o
  13  12   8        2.89    -1051.94   1051.94 o
  14  12   8     1740.81     1079.62   1079.62 o
  15  12   8    19702.56    19017.93   1494.86 o
  16  12   8    86694.98    81635.91   5370.42 o
  17  12   8    14187.66    17024.79   1384.13 o
  18  12   8        4.03     3017.40   1024.26 o
  19  12   8     2570.43     -996.57    996.57 o
  20  12   8     7260.14     7695.76   1162.67 o
  21  12   8      513.20     4982.86   1577.91 o
  22  12   8     1044.60     1744.00   1522.54 o
  23  12   8        0.36     -609.02   2103.88 o
  24  12   8       59.11      249.14   1882.42 o
 -27  13   8       24.82      415.24   1827.05 o
 -26  13   8     3940.72     1882.42   1744.00 o
 -25  13   8     1711.26      609.02   1688.64 o
 -24  13   8      530.91      525.97   2048.51 o
 -23  13   8     6215.46     5093.59   1494.86 o
 -22  13   8    25224.54    23557.87   1910.10 o
 -21  13   8     4094.57     4346.16   1384.13 o
 -20  13   8     1916.61     3930.93   1439.49 o
 -19  13   8      617.20     1384.13   1356.45 o
 -18  13   8     3794.83     2436.07   1328.76 o
 -17  13   8      537.98      359.87   1799.37 o
 -16  13   8     1856.34     3543.37   1910.10 o
   6  13   8       27.06    -1134.99   1301.08 o
   7  13   8     2481.92     5093.59   1439.49 o
   8  13   8    19144.92    17052.47   1910.10 o
   9  13   8     1016.59    -1411.81   1411.81 o
  10  13   8     8597.88     7861.85   1245.72 o
  11  13   8       28.53     -470.60   1079.62 o
  12  13   8       19.24      -55.37   1079.62 o
  13  13   8    23264.62    24637.49   1744.00 o
  14  13   8    98186.05    81303.73   4512.26 o
  15  13   8    12915.23    16498.82   1467.18 o
  16  13   8     1579.68     2353.02   1162.67 o
  17  13   8    13709.07     6782.23   1245.72 o
  18  13   8    48428.22    44070.66   2214.61 o
  19  13   8    16210.55    22063.01   2159.24 o
  20  13   8     4368.69    10464.01   1799.37 o
  21  13   8      579.84    10408.65   1771.68 o
  22  13   8     1142.78     1162.67   2048.51 o
 -25  14   8     3505.17     1993.15   1771.68 o
 -24  14   8        1.75     3571.05   2076.19 o
 -23  14   8        4.08     1051.94   2020.83 o
 -22  14   8     1457.75     -747.43   1937.78 o
 -21  14   8      847.41     3958.61   1522.54 o
 -20  14   8     2512.12      498.29   1522.54 o
 -19  14   8        4.43     8055.63   2131.56 o
 -18  14   8     5648.29     3432.64   1910.10 o
   8  14   8       61.42    -1162.67   1411.81 o
   9  14   8       32.72     -553.65   1411.81 o
  10  14   8     2929.79     2325.34   1190.35 o
  11  14   8     2380.93     -885.84   1134.99 o
  12  14   8     3321.30     1522.54   1218.03 o
  13  14   8      825.67     3017.40   1190.35 o
  14  14   8     2786.35     2823.62   1218.03 o
  15  14   8    22070.27    10270.24   1356.45 o
  16  14   8    53872.42    36125.76   2269.97 o
  17  14   8    20914.16    37343.79   3211.18 o
  18  14   8    16641.51    22007.65   2436.07 o
  19  14   8      650.51     1134.99   1854.73 o
  20  14   8     4555.69     4097.02   1993.15 o
  21  14   8     3057.10     2159.24   2103.88 o
 -23  15   8      177.03     2906.67   2297.65 o
 -22  15   8     1755.87     1494.86   2214.61 o
 -21  15   8     1309.75    -2629.84   2629.84 o
  10  15   8     6954.73     3072.77   1577.91 o
  11  15   8     7445.88     1965.46   1633.27 o
  12  15   8     3507.37     3266.54   1273.40 o
  13  15   8     1426.92     1356.45   1245.72 o
  14  15   8     1088.57     -553.65   1688.64 o
  15  15   8      133.91      304.51   1688.64 o
  16  15   8     6879.91     7972.58   1854.73 o
  17  15   8     8266.71     3737.15   2463.75 o
  18  15   8     9846.10     9578.17   2712.89 o
  12  16   8     3293.74     2353.02   2851.31 o
  13  16   8     6220.50     5121.28   2408.38 o
  14  16   8      225.43     -858.16   2463.75 o
  15  16   8     4543.19     2546.80   2353.02 o
  16  16   8     1770.65    -2269.97   2269.97 o
 -17   1   9       30.47     1937.78    968.89 o
 -16   1   9      535.75    10630.11    830.48 o
 -15   1   9     4009.99     4484.58    470.60 o
 -14   1   9     3800.14     2131.56    387.56 o
 -13   1   9   831926.13   802794.69  25357.24 o
 -12   1   9     1308.92     2602.16    221.46 o
 -11   1   9    78366.68    78258.65   1771.68 o
 -10   1   9    17395.29    25495.65    581.33 o
  -9   1   9  1262543.25  1347255.63  28180.86 o
  -8   1   9     2401.11     1799.37    138.41 o
  -7   1   9    35643.36    29648.04    609.02 o
  -6   1   9     2860.76      -27.68     83.05 o
  -5   1   9      281.96     1107.30    110.73 o
  -4   1   9     2029.43     4650.67    166.10 o
  -3   1   9    40958.49    35101.51    802.79 o
  -2   1   9     4688.29     3847.88    166.10 o
  -1   1   9   274179.09   294072.03  13426.05 o
   0   1   9      908.15     1467.18    193.78 o
   1   1   9    22429.73    27295.02   1245.72 o
   2   1   9     5570.71      166.10    221.46 o
 -20   2   9     2115.68    34658.59   3958.61 o
 -19   2   9    15065.40    14533.35   1273.40 o
 -18   2   9      323.98      249.14    581.33 o
 -17   2   9     8547.55     6477.72    525.97 o
 -16   2   9     3006.95     8830.74    498.29 o
 -15   2   9   196836.88   194276.33   5176.64 o
 -14   2   9      549.17      802.79    166.10 o
 -13   2   9    32409.81    29758.77    830.48 o
 -12   2   9    11221.98     4290.80    470.60 o
 -11   2   9   638941.00   657350.50  16360.40 o
 -10   2   9    13347.60     2463.75    166.10 o
  -9   2   9    94069.58    91324.82   2131.56 o
  -8   2   9    14079.20     8221.73    249.14 o
  -7   2   9   378994.19   408456.44   9273.66 o
  -6   2   9     4818.50     4013.97    166.10 o
  -5   2   9    65112.15    52403.12   1273.40 o
  -4   2   9    18253.87    28097.81    692.06 o
  -3   2   9      352.99      359.87    138.41 o
  -2   2   9     3937.39     2325.34    166.10 o
  -1   2   9    42571.11    45316.38   1218.03 o
   0   2   9     9925.16     1633.27    138.41 o
   1   2   9   116843.43   134343.55   3543.37 o
   2   2   9      611.17     -166.10    193.78 o
   3   2   9     3928.39     3986.29    304.51 o
   4   2   9     2705.39        0.00    276.83 o
   5   2   9    84111.89    80805.45   3266.54 o
   6   2   9       45.55     3654.10    830.48 o
 -22   3   9    17265.32    32610.07   2851.31 o
 -21   3   9    52084.17    45039.55   1993.15 o
 -20   3   9     1883.06     -636.70    636.70 o
 -19   3   9    38679.81    32056.42   1356.45 o
 -18   3   9    27451.55    55641.98   1605.59 o
 -17   3   9    75823.83    86923.29   2408.38 o
 -16   3   9      294.47     -193.78    193.78 o
 -15   3   9     5013.09     4041.66    332.19 o
 -14   3   9     3826.73     4373.85    304.51 o
 -13   3   9    45479.49    35572.11    885.84 o
 -12   3   9     3667.38     4789.09    276.83 o
 -11   3   9    23486.27    24886.63    802.79 o
 -10   3   9     7171.90    11875.83    415.24 o
  -9   3   9    70453.15    93345.65   2380.70 o
  -8   3   9      139.96      166.10     83.05 o
  -7   3   9     2850.27     4456.90    221.46 o
  -6   3   9     1575.97     1910.10    249.14 o
  -5   3   9   365914.94   382157.97  13509.10 o
  -4   3   9     7572.21     2380.70    193.78 o
  -3   3   9    70242.22    56721.60   1411.81 o
  -2   3   9    13797.99     3792.51    193.78 o
  -1   3   9   669639.25   660035.63  17163.20 o
   0   3   9      487.49     1688.64    166.10 o
   1   3   9    15356.59    22395.21    636.70 o
   2   3   9     6136.16     4982.86    249.14 o
   3   3   9    87539.43    79559.73   1937.78 o
   4   3   9     2802.98     4539.94    221.46 o
   5   3   9     8019.31    12678.62    636.70 o
   6   3   9      703.83     4346.16    525.97 o
   7   3   9   111000.11   136059.86   6311.63 o
   8   3   9      858.02      941.21    525.97 o
   9   3   9    12156.28     9273.66    913.53 o
 -24   4   9     8110.04     5398.10   1688.64 o
 -23   4   9   122466.08   122578.45   6117.85 o
 -22   4   9      190.92     6062.48   1273.40 o
 -21   4   9    67916.52    73497.23   3875.56 o
 -20   4   9    36722.67    66825.73   2685.21 o
 -19   4   9   133982.25   142233.08   4761.40 o
 -18   4   9      166.10      304.51    525.97 o
 -17   4   9     1821.40     1190.35    359.87 o
 -16   4   9     3661.13     1494.86    359.87 o
 -15   4   9    86639.40    96169.27   2269.97 o
 -14   4   9       37.05        0.00    276.83 o
 -13   4   9     1987.44     1827.05    249.14 o
 -12   4   9        1.75      249.14    221.46 o
 -11   4   9     2029.99     1716.32    221.46 o
 -10   4   9     1921.23      941.21    193.78 o
  -9   4   9    39942.90    37509.89   1079.62 o
  -8   4   9    11465.33     9135.25    470.60 o
  -7   4   9    45559.04    51461.91   2906.67 o
  -6   4   9       20.28     -110.73    359.87 o
  -5   4   9    17520.46    12678.62    692.06 o
  -4   4   9     3561.15     1245.72    276.83 o
  -3   4   9  1212161.38  1230933.50  37731.35 o
  -2   4   9     1246.96     3958.61    221.46 o
  -1   4   9     3820.64     3820.20    249.14 o
   0   4   9     3844.79    14173.48    470.60 o
   1   4   9  1112380.00  1134957.88  29454.26 o
   2   4   9     1462.83     5702.61    276.83 o
   3   4   9    91038.13    85649.89   2214.61 o
   4   4   9      369.46     -415.24    415.24 o
   5   4   9     9546.24     8803.06    332.19 o
   6   4   9     6182.90       55.37    221.46 o
   7   4   9    45601.73    35295.29   1051.94 o
   8   4   9    30716.65    23890.06    830.48 o
   9   4   9   678366.63   701061.25  22810.44 o
  10   4   9     3182.51     6892.96    553.65 o
  11   4   9     2267.56     4456.90    996.57 o
  12   4   9      102.99     -553.65    553.65 o
 -26   5   9       22.43    -2048.51   2768.26 o
 -25   5   9      626.79     2353.02   1273.40 o
 -24   5   9       13.44     4429.21   1328.76 o
 -23   5   9    17483.72    13149.22   1550.22 o
 -22   5   9     6065.69    14118.11   1577.91 o
 -21   5   9     3341.85     4733.72    830.48 o
 -20   5   9      289.52     1411.81    747.43 o
 -19   5   9     5172.59     4373.85    664.38 o
 -18   5   9     3939.67     4373.85    636.70 o
 -17   5   9   127682.27   143174.28   4069.34 o
 -16   5   9     2946.63     3128.13    581.33 o
 -15   5   9    47998.57    46202.22   1771.68 o
 -14   5   9     4697.29     2242.29    470.60 o
 -13   5   9   465020.03   470216.28  13924.34 o
 -12   5   9     2397.19      941.21    304.51 o
 -11   5   9    71901.45    64112.85   1744.00 o
 -10   5   9    29359.41    39447.67   1162.67 o
  -9   5   9   109535.27    92985.77   3155.81 o
  -8   5   9     8888.97     1550.22    387.56 o
  -7   5   9    76004.31    65856.86   5481.15 o
  -5   5   9   380828.28   453855.84  34298.71 o
  -4   5   9     1465.66     8470.87    609.02 o
  -3   5   9    11060.42    14062.75    609.02 o
  -2   5   9      191.30     2269.97    276.83 o
  -1   5   9   404671.78   444775.94  12512.52 o
   0   5   9       43.64     3930.93    276.83 o
   1   5   9    24909.50    36402.59   1107.30 o
   2   5   9     1953.45        0.00    221.46 o
   3   5   9      316.56      996.57    221.46 o
   4   5   9     1308.23      885.84    249.14 o
   5   5   9    10576.01     6671.50    332.19 o
   6   5   9    18852.96    17938.31    581.33 o
   7   5   9   156026.61   169278.95   4816.77 o
   8   5   9     5598.84     -193.78    304.51 o
   9   5   9    47530.73    43738.47   1218.03 o
  10   5   9    19792.82    10325.60    525.97 o
  11   5   9   222428.66   230789.64   8415.50 o
  12   5   9    10287.67     3930.93    609.02 o
  13   5   9    63750.90    67130.25   2989.72 o
  14   5   9     1771.24     -664.38    664.38 o
 -27   6   9     7166.15     3460.32   1577.91 o
 -26   6   9        4.22      692.06   1411.81 o
 -25   6   9     2050.93     3903.24   1411.81 o
 -24   6   9     2850.28     3930.93   1356.45 o
 -23   6   9    70411.30    86591.09   3321.91 o
 -22   6   9     3637.58      -27.68    858.16 o
 -21   6   9     2367.68     1079.62    830.48 o
 -20   6   9     3206.19     1356.45    802.79 o
 -19   6   9    15300.33    14782.50   1079.62 o
 -18   6   9       53.12     4290.80    775.11 o
 -17   6   9    16372.40    14450.30    913.53 o
 -16   6   9       92.42      415.24    609.02 o
 -15   6   9   678018.88   708507.94  22865.81 o
 -14   6   9     4845.53     2851.31    775.11 o
 -13   6   9    17053.03    18768.79    775.11 o
 -12   6   9    17310.49    50797.53   1577.91 o
 -11   6   9  1331390.50  1258090.13  34686.27 o
 -10   6   9     3523.46    10464.01    498.29 o
  -9   6   9   229266.64   210996.59   6948.33 o
  -8   6   9    83529.83    80196.41   4650.67 o
  -7   6   9   544418.13   378669.94  29786.45 o
  -4   6   9       17.82      941.21    747.43 o
  -3   6   9   116060.13   165348.03   8886.11 o
  -2   6   9     2632.39     5370.42    442.92 o
  -1   6   9    19918.30    18104.40    636.70 o
   0   6   9     5658.93    10104.14    442.92 o
   1   6   9   157309.77   185750.08   4539.94 o
   2   6   9     2791.13     2463.75    249.14 o
   3   6   9    16976.03    23364.09    692.06 o
   4   6   9      109.47     6117.85    359.87 o
   5   6   9   148454.97   156849.48   4429.21 o
   6   6   9      652.73     -110.73    110.73 o
   7   6   9    36389.90    43350.91   1218.03 o
   8   6   9     9004.68     4595.31    387.56 o
   9   6   9     1123.62     1107.30    359.87 o
  10   6   9        1.60        0.00    387.56 o
  11   6   9     5459.41     5619.56    664.38 o
  12   6   9     1031.46     4650.67    664.38 o
  13   6   9     5057.88     3903.24    692.06 o
  14   6   9     7241.53     4899.82   1024.26 o
  15   6   9   109034.55   113055.64   4872.13 o
  16   6   9      695.09     2103.88    830.48 o
 -28   7   9       36.31    -1328.76   1439.49 o
 -27   7   9    22678.45    27959.40   2269.97 o
 -26   7   9     6126.45    15668.34   1993.15 o
 -25   7   9     6153.83     2906.67    664.38 o
 -24   7   9      525.59      -55.37    968.89 o
 -23   7   9      171.45     1771.68    968.89 o
 -22   7   9       11.65     1051.94    941.21 o
 -21   7   9    71561.22    79504.36   3211.18 o
 -20   7   9     6733.50    13066.18   1079.62 o
 -19   7   9     7338.44     8636.96   1107.30 o
 -18   7   9     9176.11    10851.57   1328.76 o
 -17   7   9    38113.11    43295.55   2214.61 o
 -16   7   9      381.37     1079.62    747.43 o
 -15   7   9      854.30     3875.56    664.38 o
 -14   7   9    11880.60    32028.74   1273.40 o
 -13   7   9   976651.25   963519.75  31419.72 o
 -12   7   9     7476.71    15419.20    802.79 o
 -11   7   9   129940.79   112917.23   3598.73 o
 -10   7   9    49758.97    85096.24   2962.04 o
  -9   7   9   863796.69   848720.13  47281.84 o
  -8   7   9     8713.26    15170.05   1910.10 o
  -2   7   9    26738.48    17744.53   1356.45 o
  -1   7   9        9.10     2436.07    442.92 o
   0   7   9      388.57     -193.78    332.19 o
   1   7   9    42794.43    47697.08   1273.40 o
   2   7   9     5439.62     3294.23    304.51 o
   3   7   9   272497.31   288231.00   7308.20 o
   4   7   9    10910.95     6533.09    415.24 o
   5   7   9    51095.83    56112.58   1660.95 o
   6   7   9      216.98     5287.37    442.92 o
   7   7   9    95771.00    94536.00   2934.35 o
   8   7   9       21.06     1356.45    470.60 o
   9   7   9     1068.23     1301.08    692.06 o
  10   7   9        3.24     2159.24    664.38 o
  11   7   9     6407.00     5342.74    775.11 o
  12   7   9     4658.66     9633.54    802.79 o
  13   7   9    57113.20    58659.38   2408.38 o
  14   7   9     1951.95      775.11    719.75 o
  15   7   9    16966.61    23447.14   1328.76 o
  16   7   9      348.36      442.92    968.89 o
  17   7   9     3493.75     4650.67   1107.30 o
  18   7   9     7108.29    11543.63   1273.40 o
 -29   8   9    22681.05    21924.60   2989.72 o
 -28   8   9     3685.63    19959.14   2131.56 o
 -27   8   9     2458.03     5841.02   1799.37 o
 -26   8   9       24.87     1134.99   1024.26 o
 -25   8   9    14732.76    17716.85   1467.18 o
 -24   8   9      606.27     2657.53   1024.26 o
 -23   8   9    12216.09    14256.53   1245.72 o
 -22   8   9      772.25     1854.73    968.89 o
 -21   8   9    25752.58    28097.81   1660.95 o
 -20   8   9    12462.77    21620.09   1550.22 o
 -19   8   9     9062.12    10713.16   1328.76 o
 -18   8   9      147.75      332.19   1051.94 o
 -17   8   9       41.16     -304.51    941.21 o
 -16   8   9     5304.19     9273.66   1162.67 o
 -15   8   9    83371.73    85705.26   3792.51 o
 -14   8   9     2111.24     3488.00    913.53 o
 -13   8   9     7541.35     6948.33    719.75 o
 -12   8   9     4227.64    10574.74    830.48 o
 -11   8   9   133145.66   127727.41   4844.45 o
 -10   8   9      255.50     2906.67    802.79 o
  -9   8   9    56774.10    53150.55   4706.04 o
  -1   8   9      846.74      138.41    498.29 o
   0   8   9     7601.45     9495.12    553.65 o
   1   8   9   133082.88   131132.36   3598.73 o
   2   8   9     6952.48       83.05    304.51 o
   3   8   9   286298.25   286514.66   7612.71 o
   4   8   9    17817.99      442.92    110.73 o
   5   8   9   110990.24   120114.70   4539.94 o
   6   8   9     6646.18     2297.65    581.33 o
   7   8   9     4554.40     5176.64    830.48 o
   8   8   9     6494.23     9467.44    996.57 o
   9   8   9   158216.23   158039.83   7474.30 o
  10   8   9    12263.62    12567.89   1134.99 o
  11   8   9     4509.25     4263.12   1162.67 o
  12   8   9      322.71     4290.80    885.84 o
  13   8   9   122331.13   130910.91   5398.10 o
  14   8   9    12676.33    20485.11   1190.35 o
  15   8   9    35412.36    37094.65   1716.32 o
  16   8   9     2841.50     1716.32    802.79 o
  17   8   9    71231.98    72085.43   3349.59 o
  18   8   9      207.59     -968.89    996.57 o
  19   8   9     9083.31    13730.56   1411.81 o
  20   8   9     5124.28     1467.18    581.33 o
 -30   9   9     1293.53      221.46   4761.40 o
 -29   9   9     9158.72     9771.95   1937.78 o
 -28   9   9     1500.06     1605.59   1688.64 o
 -27   9   9    18760.16    20983.39   1660.95 o
 -26   9   9      762.87     4290.80   1190.35 o
 -25   9   9    38303.72    51129.71   2463.75 o
 -24   9   9      982.83     1716.32   1107.30 o
 -23   9   9     5323.35     3847.88   1134.99 o
 -22   9   9     6080.84     9245.98   1190.35 o
 -21   9   9    48245.41    49662.54   2989.72 o
 -20   9   9      250.05     1384.13   1079.62 o
 -19   9   9     2655.86     7917.22   1245.72 o
 -18   9   9     2532.78    12429.48   1328.76 o
 -17   9   9    54255.95    60015.83   2934.35 o
 -16   9   9     3045.94     5038.23   1051.94 o
 -15   9   9    31587.66    30866.07   1854.73 o
 -14   9   9     8759.00     5647.25   1218.03 o
 -13   9   9     1537.31     3128.13    996.57 o
 -12   9   9      251.35     -276.83   1051.94 o
 -11   9   9    27684.04    24886.63   2712.89 o
 -10   9   9     6805.13    -1273.40   1273.40 o
   0   9   9     2582.02     9412.08    747.43 o
   1   9   9   193309.53   182151.36   6117.85 o
   2   9   9    49868.43    57745.86   2103.88 o
   3   9   9    71607.52    72943.59   2380.70 o
   4   9   9       16.46      193.78    138.41 o
   5   9   9    66044.10    63033.23   2962.04 o
   6   9   9     2642.25     9412.08    913.53 o
   7   9   9   134921.08   136779.61   8277.09 o
   8   9   9     2435.35     5536.52    968.89 o
   9   9   9    17867.80    19184.03   1439.49 o
  10   9   9    20219.62    42298.97   2353.02 o
  11   9   9   226411.86   210913.56   9910.36 o
  12   9   9    22957.76    29288.17   1854.73 o
  13   9   9    34664.18    38866.34   2269.97 o
  14   9   9     1998.73     4124.70    996.57 o
  15   9   9   137409.38   125900.36   5259.69 o
  16   9   9     6202.61     8083.31   1051.94 o
  17   9   9     5507.14     5924.07   1024.26 o
  18   9   9     4486.54     1799.37    968.89 o
  19   9   9    12840.82    17799.90   1550.22 o
  20   9   9      550.82    -1079.62   1079.62 o
  21   9   9     3761.47     1273.40    775.11 o
 -29  10   9     4337.80     4207.75   2408.38 o
 -28  10   9      102.55     -941.21   1245.72 o
 -27  10   9      592.94    -1162.67   1162.67 o
 -26  10   9      239.01      664.38   1218.03 o
 -25  10   9      606.26     3709.47   1218.03 o
 -24  10   9      170.78    -1051.94   1051.94 o
 -23  10   9     7065.30    13536.78   1273.40 o
 -22  10   9      442.97     3072.77   1328.76 o
 -21  10   9     4863.67     3764.83   1273.40 o
 -20  10   9       80.00      775.11   1134.99 o
 -19  10   9     5356.06     5287.37   1245.72 o
 -18  10   9      500.57     1660.95   1162.67 o
 -17  10   9    62205.19    62645.67   3128.13 o
 -16  10   9    13065.56     6588.45   1190.35 o
 -15  10   9    87233.80   107325.35   4733.72 o
 -14  10   9     3535.27    13204.59   1356.45 o
 -13  10   9    19689.98    30506.20   3266.54 o
 -12  10   9      149.95      775.11   1494.86 o
 -11  10   9    13000.62    13315.32   2159.24 o
   1  10   9    67869.45    54451.63   2768.26 o
   2  10   9      198.84     -166.10    166.10 o
   3  10   9    75202.89    89442.41   4872.13 o
   4  10   9     1867.96     1716.32   1134.99 o
   5  10   9     8872.96    11073.03   1688.64 o
   6  10   9     2302.14     3598.73   1162.67 o
   7  10   9    24824.63    28014.77   2076.19 o
   8  10   9    25894.95    37205.38   2463.75 o
   9  10   9    58080.90    55032.96   2989.72 o
  10  10   9     1083.79     3681.78    968.89 o
  11  10   9     2737.93     3847.88    996.57 o
  12  10   9     2394.81     6394.67   1218.03 o
  13  10   9    40114.96    39447.67   2408.38 o
  14  10   9     8061.92    12761.67   1328.76 o
  15  10   9    62720.42    74300.04   3349.59 o
  16  10   9     1610.78     2103.88    913.53 o
  17  10   9    42895.21    47835.49   2408.38 o
  18  10   9     1760.46     2269.97    968.89 o
  19  10   9       20.97     -138.41    968.89 o
  20  10   9      317.27     -498.29   1273.40 o
  21  10   9     1644.07     3764.83   1494.86 o
  22  10   9        2.11     -996.57    996.57 o
 -30  11   9      612.16     2878.99   5453.47 o
 -29  11   9        1.67    -1744.00   1744.00 o
 -28  11   9     1366.34     -110.73   1744.00 o
 -27  11   9     5655.78     2436.07   1356.45 o
 -26  11   9     2257.47     7446.61   1273.40 o
 -25  11   9      518.55     4124.70   1162.67 o
 -24  11   9     1262.35      221.46   1079.62 o
 -23  11   9      161.49     1827.05   1356.45 o
 -22  11   9     5841.07    12733.99   1522.54 o
 -21  11   9    33724.71    24858.95   1827.05 o
 -20  11   9     4103.61     -636.70   1301.08 o
 -19  11   9    10930.05    10464.01   1439.49 o
 -18  11   9     7162.71    17273.93   1577.91 o
 -17  11   9     5642.19    11958.87   1439.49 o
 -16  11   9      808.68     8913.79   1328.76 o
 -15  11   9    83860.10    82604.80   3958.61 o
 -14  11   9     1399.19     2408.38   1660.95 o
 -13  11   9   212523.27   221958.89  17744.53 o
   2  11   9     2327.40     2934.35   1522.54 o
   3  11   9    54223.82    55614.30   3377.27 o
   4  11   9     6810.00     5647.25   1328.76 o
   5  11   9     4019.43     5010.55   1328.76 o
   6  11   9     2991.12     1051.94   1162.67 o
   7  11   9     6623.40     9218.30   1467.18 o
   8  11   9      903.59     1882.42   1190.35 o
   9  11   9    12585.27    14810.18   1384.13 o
  10  11   9       16.29     -332.19    941.21 o
  11  11   9    19674.34    19793.04   1467.18 o
  12  11   9      184.63     1328.76   1024.26 o
  13  11   9    46800.09    56832.33   3045.08 o
  14  11   9      717.20     4180.07   1107.30 o
  15  11   9       21.24     1771.68   1107.30 o
  16  11   9      412.55     1799.37    941.21 o
  17  11   9    19417.92    19294.76   1439.49 o
  18  11   9     5527.32     3321.91   1051.94 o
  19  11   9    35408.92    37260.75   2103.88 o
  20  11   9     1049.52     2131.56   1051.94 o
  21  11   9     6076.11     4318.48   1467.18 o
  22  11   9     1748.95     5148.96   2353.02 o
  23  11   9    10563.08     5702.61   1605.59 o
 -29  12   9     4136.59     6200.90   2048.51 o
 -28  12   9      229.00    -1716.32   1716.32 o
 -27  12   9     5452.68    10464.01   1993.15 o
 -26  12   9      155.56      996.57   1744.00 o
 -25  12   9     6740.48    11654.37   1411.81 o
 -24  12   9     5616.64    23391.78   1965.46 o
 -23  12   9    12351.65     5536.52   1439.49 o
 -22  12   9     4225.46     3211.18   1384.13 o
 -21  12   9     1065.05     1605.59   1356.45 o
 -20  12   9     3688.71     9467.44   1494.86 o
 -19  12   9    35091.86    22505.94   1827.05 o
 -18  12   9     5425.11    -1190.35   1190.35 o
 -17  12   9    14099.99     8443.19   1494.86 o
 -16  12   9     1520.71    -1716.32   1716.32 o
 -15  12   9    39992.52    37482.21   3903.24 o
   4  12   9     1144.30     7972.58   1439.49 o
   5  12   9    39830.42    37786.71   2962.04 o
   6  12   9     5914.93     2159.24   1356.45 o
   7  12   9      922.06     6117.85   1411.81 o
   8  12   9     2718.76     3737.15   1384.13 o
   9  12   9    24757.44    18879.52   1467.18 o
  10  12   9     4860.64     4124.70   1051.94 o
  11  12   9      459.14     1882.42   1051.94 o
  12  12   9     6452.10    12678.62   1328.76 o
  13  12   9    51157.39    38534.15   2186.92 o
  14  12   9     3651.42      996.57   1051.94 o
  15  12   9    20194.44    18879.52   1688.64 o
  16  12   9      714.33     1439.49   1162.67 o
  17  12   9     1711.92     1494.86    996.57 o
  18  12   9     1043.63     1660.95    996.57 o
  19  12   9     6602.88     6311.63   1134.99 o
  20  12   9     8284.16    17716.85   1522.54 o
  21  12   9    19003.93    17107.83   2131.56 o
  22  12   9      109.66    -1190.35   1937.78 o
  23  12   9     1915.82     1134.99   2159.24 o
  24  12   9      754.63     1494.86   1356.45 o
 -27  13   9    14738.31    15474.56   2159.24 o
 -26  13   9      456.33    10353.28   1993.15 o
 -25  13   9    12386.95    22035.33   2380.70 o
 -24  13   9      816.52    -1993.15   1993.15 o
 -23  13   9        4.22     2463.75   1439.49 o
 -22  13   9       93.03      415.24   1384.13 o
 -21  13   9     2049.41     -941.21   1384.13 o
 -20  13   9     1568.10     1328.76   1411.81 o
 -19  13   9     1728.12     2353.02   1384.13 o
 -18  13   9      807.04     3128.13   1882.42 o
 -17  13   9     1754.06     -332.19   1744.00 o
   5  13   9    57935.31    71199.59   6311.63 o
   6  13   9     1631.88     6533.09   1494.86 o
   7  13   9      873.56     3958.61   1439.49 o
   8  13   9      686.87     -498.29   1411.81 o
   9  13   9     1459.91    -1384.13   1384.13 o
  10  13   9     2868.18     1716.32   1079.62 o
  11  13   9     8571.24     6283.94   1162.67 o
  12  13   9      625.25    -1079.62   1079.62 o
  13  13   9     5005.82     3654.10   1134.99 o
  14  13   9      596.41      249.14   1107.30 o
  15  13   9     4225.48     2269.97   1134.99 o
  16  13   9     1956.48     7474.29   1273.40 o
  17  13   9     2043.17     6090.17   1051.94 o
  18  13   9     2033.50     4373.85   1162.67 o
  19  13   9      387.45     1384.13   1522.54 o
  20  13   9     3395.33     8304.77   1744.00 o
  21  13   9     8579.33    12900.08   2463.75 o
  22  13   9       81.75     -692.06   2020.83 o
 -25  14   9     1032.28     5841.02   2353.02 o
 -24  14   9      246.99      138.41   2103.88 o
 -23  14   9    13513.93    15862.12   2519.11 o
 -22  14   9     5579.06    -1162.67   1937.78 o
 -21  14   9     4073.75     5204.32   1799.37 o
 -20  14   9       32.17     3460.32   2103.88 o
 -19  14   9       24.13     2823.62   1965.46 o
   7  14   9     1329.94     1688.64   1688.64 o
   8  14   9      752.58     6422.36   1633.27 o
   9  14   9     1137.78      387.56   1467.18 o
  10  14   9      200.50      249.14   1162.67 o
  11  14   9      688.32     -941.21   1162.67 o
  12  14   9      333.32     -692.06   1134.99 o
  13  14   9      154.19      858.16   1162.67 o
  14  14   9        6.82      775.11   1134.99 o
  15  14   9     3555.45     1411.81   1162.67 o
  16  14   9      348.73      664.38   1799.37 o
  17  14   9      217.79     2962.04   1660.95 o
  18  14   9     1814.28     8194.04   1605.59 o
  19  14   9     6309.79     7169.79   1965.46 o
  20  14   9     1185.87       83.05   1910.10 o
 -23  15   9     3851.42     7197.47   2408.38 o
 -22  15   9      490.92     2491.43   2878.99 o
   9  15   9    19634.67    18159.77   2740.58 o
  10  15   9      655.42     -249.14   1577.91 o
  11  15   9     4808.89     5065.91   1301.08 o
  12  15   9     2345.21      858.16   1218.03 o
  13  15   9     6117.90     6976.01   1993.15 o
  14  15   9      359.81     5702.61   1771.68 o
  15  15   9     2025.74      913.53   1688.64 o
  16  15   9      909.32    -2325.34   2325.34 o
  17  15   9     2931.35     3211.18   2519.11 o
  18  15   9        1.64      138.41   1799.37 o
  12  16   9    13325.17     5010.55   2408.38 o
  13  16   9    31511.06    15142.37   2962.04 o
  14  16   9     9231.77    -2103.88   2103.88 o
  15  16   9    12474.77    11709.73   2712.89 o
 -16   0  10    25664.30    11128.40   1328.76 o
 -15   0  10      109.45     -664.38    664.38 o
 -14   0  10   268130.47   254292.14   9993.41 o
 -13   0  10     1802.93     1190.35    442.92 o
 -12   0  10   142907.92   148046.42   4899.82 o
 -11   0  10     1510.24     -193.78    193.78 o
 -10   0  10   106326.45   104833.91   2685.21 o
  -9   0  10     5780.26        0.00    166.10 o
  -8   0  10     3029.17     5093.59    276.83 o
  -7   0  10     3340.88        0.00    166.10 o
  -5   0  10     5583.25       83.05    166.10 o
  -4   0  10    55176.74    46423.68   1522.54 o
  -3   0  10     1013.77      193.78    193.78 o
  -2   0  10    92812.13    88667.29   3598.73 o
  -1   0  10       66.22     -110.73    249.14 o
   0   0  10     3481.19     3515.69    359.87 o
 -18   1  10    96505.11   102176.39   6145.53 o
 -17   1  10    17647.73     1079.62    664.38 o
 -16   1  10   519336.47   462049.91  17965.99 o
 -15   1  10     2501.93     1162.67    359.87 o
 -14   1  10     2851.04     5148.96    415.24 o
 -13   1  10      227.41      719.75    221.46 o
 -12   1  10   168139.56   156019.00   3321.91 o
 -11   1  10      200.73     1079.62    138.41 o
 -10   1  10      130.13       83.05    138.41 o
  -9   1  10     3547.56    11045.35    276.83 o
  -8   1  10   899976.44   945415.25  20429.74 o
  -7   1  10    10988.12     7557.34    221.46 o
  -6   1  10   109270.77    89857.64   1744.00 o
  -5   1  10    16687.69    11405.22    276.83 o
  -4   1  10   341693.56   369949.94   8415.50 o
  -3   1  10     1100.18     3543.37    193.78 o
  -2   1  10     7895.50     3930.93    249.14 o
  -1   1  10      855.35      775.11    221.46 o
   0   1  10   676534.38   657876.44  26409.18 o
   1   1  10     1002.18      249.14    221.46 o
   2   1  10     2065.03     2242.29    332.19 o
 -20   2  10    24144.46    31530.46   2463.75 o
 -19   2  10    11245.58      858.16    442.92 o
 -18   2  10   716251.75   732702.44  20180.60 o
 -17   2  10     4325.27      332.19    166.10 o
 -16   2  10    56202.60    54673.09   1577.91 o
 -15   2  10     3415.47      193.78    138.41 o
 -14   2  10   532932.88   552765.69  15280.78 o
 -13   2  10      728.32     -110.73    110.73 o
 -12   2  10    12248.62    13287.64    415.24 o
 -11   2  10    11367.70     4456.90    221.46 o
 -10   2  10   556025.25   556309.13  12208.02 o
  -9   2  10     7992.90     1522.54    166.10 o
  -8   2  10    97819.70    83130.78   1633.27 o
  -7   2  10    37969.48    47641.71    885.84 o
  -4   2  10        3.65     -110.73    110.73 o
  -3   2  10      897.31     2546.80    166.10 o
  -1   2  10     6975.67      138.41    110.73 o
   0   2  10    26925.39    26962.83    692.06 o
   1   2  10     2904.02     7834.17    304.51 o
   2   2  10  1072627.38  1136009.88  39918.27 o
   3   2  10      103.52     1494.86    249.14 o
   4   2  10     2326.46     2546.80    359.87 o
   5   2  10      459.39      -55.37    692.06 o
 -22   3  10     7757.54    10740.84   1107.30 o
 -21   3  10      939.39      858.16    719.75 o
 -20   3  10    28707.88    34132.62   1577.91 o
 -19   3  10     7977.89      276.83    221.46 o
 -18   3  10   116968.11   132433.45   3792.51 o
 -17   3  10    22090.02    13232.27    609.02 o
 -16   3  10   868687.88   870229.44  20457.42 o
 -15   3  10      336.17    13287.64    498.29 o
 -14   3  10    21697.56    23031.90    636.70 o
 -13   3  10     2297.17      636.70    138.41 o
 -12   3  10   374626.84   382019.56   9522.81 o
 -11   3  10     2453.13     4844.45    332.19 o
 -10   3  10    28311.65    21204.85    581.33 o
  -9   3  10    18034.86    15751.39    415.24 o
  -8   3  10  1647780.63  1573366.88  39447.67 o
  -7   3  10     4713.69    13287.64    470.60 o
  -6   3  10    26070.10    27682.58    858.16 o
  -5   3  10     3040.48      996.57    166.10 o
  -4   3  10    16943.02    24194.57    747.43 o
  -3   3  10     3727.57     2795.94    166.10 o
  -2   3  10    25303.23    25910.89    664.38 o
  -1   3  10     7684.83    16609.54    498.29 o
   1   3  10     4795.81     8277.09    332.19 o
   2   3  10      300.44      692.06    193.78 o
   3   3  10     2728.41      193.78    193.78 o
   4   3  10     3430.35     4955.18    304.51 o
   5   3  10     1428.76     2768.26    415.24 o
   6   3  10    25320.35    18325.87    941.21 o
   7   3  10     3163.21     1134.99    415.24 o
   8   3  10      812.87      747.43    525.97 o
   9   3  10     2734.90     2408.38   1079.62 o
 -24   4  10    21556.61    19239.39   2020.83 o
 -23   4  10     1467.54     8277.09   1384.13 o
 -22   4  10      358.79     1107.30   1162.67 o
 -21   4  10      952.25     1134.99    802.79 o
 -20   4  10    60629.88    70479.84   2878.99 o
 -19   4  10    33084.34    32942.27   1301.08 o
 -18   4  10   508669.56   537789.44  19156.34 o
 -17   4  10     1366.96     7612.71    498.29 o
 -16   4  10    49505.30    57995.00   1605.59 o
 -15   4  10     1211.22      692.06    304.51 o
 -14   4  10     9432.03    10325.60    415.24 o
 -13   4  10     4380.08    12872.40    442.92 o
 -12   4  10     4726.26     5425.79    304.51 o
 -11   4  10       46.67      775.11    110.73 o
 -10   4  10     9290.36    10491.70    359.87 o
  -9   4  10       13.82      498.29    276.83 o
  -8   4  10    30390.06    22146.06   1190.35 o
  -7   4  10    12437.48    20955.71    913.53 o
  -5   4  10     4882.99    14062.75    692.06 o
  -4   4  10      126.07      332.19    221.46 o
  -3   4  10       18.65     6256.26    249.14 o
  -2   4  10   225711.50   237627.22   5979.44 o
  -1   4  10     1256.07      166.10    193.78 o
   0   4  10    10688.53    12097.29    415.24 o
   1   4  10     3616.38      -27.68    193.78 o
   2   4  10    73009.51    80583.98   2186.92 o
   3   4  10    11155.35     -442.92    442.92 o
   4   4  10    65963.46    59905.09   1467.18 o
   5   4  10    15583.74    10934.62    387.56 o
   6   4  10    88118.59    83850.52   2325.34 o
   7   4  10       28.20     1051.94    304.51 o
   8   4  10    14358.85    15031.64    692.06 o
   9   4  10       13.67     5674.93    470.60 o
  10   4  10   660921.69   636976.13  25025.05 o
  11   4  10     5586.14    13287.64   1245.72 o
 -26   5  10     1444.91      885.84   1051.94 o
 -25   5  10     3786.32    14422.62   1799.37 o
 -24   5  10     9802.35     8027.95   1467.18 o
 -23   5  10      504.89     2934.35   1273.40 o
 -22   5  10     7796.05    11654.37   1467.18 o
 -21   5  10    12047.01     7668.07    913.53 o
 -20   5  10   274351.13   266334.03   8083.31 o
 -19   5  10      105.87     1190.35    609.02 o
 -18   5  10    44332.03    52153.97   1854.73 o
 -17   5  10     2201.42     2048.51    525.97 o
 -16   5  10    27802.54    28125.50   1273.40 o
 -15   5  10     2449.75    11792.78    664.38 o
 -14   5  10    50113.08    50963.62   1439.49 o
 -13   5  10    36715.80    66576.59   1688.64 o
 -12   5  10  1542943.13  1566114.00  39004.75 o
 -11   5  10     1923.95     4595.31    304.51 o
 -10   5  10     2124.14     3266.54    304.51 o
  -9   5  10     9089.48     5951.75    470.60 o
  -8   5  10   123573.47   129028.49   7252.83 o
  -7   5  10     1771.27     4789.09   1051.94 o
  -6   5  10    19261.96    13038.49   1439.49 o
  -5   5  10    17234.76    30561.56   1522.54 o
  -4   5  10   696034.88   709338.31  31696.55 o
  -3   5  10     3402.59    17384.66    775.11 o
  -2   5  10    43284.37    44458.21   1356.45 o
  -1   5  10     9008.52     3377.27    498.29 o
   0   5  10       18.19     -249.14    249.14 o
   1   5  10    10147.27      166.10    221.46 o
   2   5  10   104218.66   102259.43   2768.26 o
   3   5  10    22972.81    20568.15    692.06 o
   4   5  10   336416.56   356357.78   8803.06 o
   6   5  10      146.03     -221.46    221.46 o
   7   5  10      196.87     5398.10    359.87 o
   8   5  10   229737.14   234360.70   5896.39 o
   9   5  10     1770.93     2463.75    359.87 o
  10   5  10      142.05     -110.73    415.24 o
  11   5  10    14202.98    31253.63   1273.40 o
  12   5  10   930099.06   848470.94  30035.60 o
  13   5  10    11208.83    13315.32   1051.94 o
  14   5  10       36.48     -415.24    415.24 o
 -28   6  10     2880.61      913.53   3294.23 o
 -27   6  10     3277.74     6671.50   1771.68 o
 -26   6  10     3901.64     5813.34   1577.91 o
 -25   6  10      869.65     3432.64   1411.81 o
 -24   6  10     1780.13     4041.66   1467.18 o
 -23   6  10     3233.78     8830.74   1024.26 o
 -22   6  10     5688.05     3709.47    941.21 o
 -21   6  10      727.27     -802.79    802.79 o
 -20   6  10      466.56     -332.19    775.11 o
 -19   6  10      139.29     1273.40    775.11 o
 -18   6  10   189769.92   199231.50   6616.14 o
 -17   6  10     1774.32     3515.69    664.38 o
 -16   6  10    20190.10    17273.93    968.89 o
 -15   6  10    28939.71    29703.40   1301.08 o
 -14   6  10   147122.06   147686.53   4539.94 o
 -13   6  10      147.16      941.21    387.56 o
 -12   6  10    24855.80    23447.14    802.79 o
 -11   6  10     2506.88     7861.85    415.24 o
 -10   6  10   370971.66   410172.72  12374.11 o
  -9   6  10     6526.12     2657.53    498.29 o
  -8   6  10    66065.79    48610.60   4235.43 o
  -5   6  10     1370.42     4429.21    913.53 o
  -4   6  10   104500.09    91297.13   5148.96 o
  -3   6  10    18120.82     7142.10    525.97 o
  -2   6  10    20348.44    26990.51    913.53 o
  -1   6  10     2524.22        0.00    276.83 o
   0   6  10    38723.76    38894.02   1079.62 o
   1   6  10     6284.49     4539.94    332.19 o
   2   6  10    64019.25    72611.40   1910.10 o
   3   6  10        7.87     1799.37    276.83 o
   4   6  10     4971.71     3958.61    332.19 o
   5   6  10      499.27     1993.15    276.83 o
   6   6  10   216244.03   216145.56   5481.15 o
   7   6  10    10533.45    19267.07    664.38 o
   8   6  10    12188.49    17024.79    664.38 o
   9   6  10    17942.03    27433.43   1024.26 o
  10   6  10   437867.13   425398.16  15142.37 o
  11   6  10     6735.88    12650.94    802.79 o
  12   6  10    10535.02    14201.16    913.53 o
  13   6  10     1347.57     2463.75    830.48 o
  14   6  10    21979.96    31032.17   1744.00 o
  15   6  10      936.05     -138.41    885.84 o
  16   6  10      431.59      913.53    525.97 o
 -29   7  10      452.25      525.97   3238.86 o
 -28   7  10     1267.30     2131.56   2269.97 o
 -27   7  10      779.03     1273.40   1550.22 o
 -26   7  10     5697.47     1716.32   1771.68 o
 -25   7  10    22651.84    42741.90   2436.07 o
 -24   7  10    90599.11    96916.70   3875.56 o
 -23   7  10       61.57     2269.97    941.21 o
 -22   7  10    16175.44    20706.57   1356.45 o
 -21   7  10    14682.40    18049.04   1245.72 o
 -20   7  10      114.09     -802.79    802.79 o
 -19   7  10       17.63     4622.99   1051.94 o
 -18   7  10     1255.93     2851.31   1134.99 o
 -17   7  10     3973.98     4069.34    802.79 o
 -16   7  10    77134.66    77483.53   2768.26 o
 -15   7  10     5471.12     4678.36    636.70 o
 -14   7  10    22945.55    15280.78    885.84 o
 -13   7  10     9270.09    11128.40    802.79 o
 -12   7  10    33510.04    40471.92   1411.81 o
 -11   7  10     1658.87     1107.30    387.56 o
 -10   7  10    49546.74    36568.68   1494.86 o
  -9   7  10    34137.81    39336.94   2519.11 o
  -3   7  10     2093.02      775.11    664.38 o
  -2   7  10      441.12      498.29    442.92 o
  -1   7  10     2872.48    29564.99    968.89 o
   0   7  10   606761.88   613307.50  15474.56 o
   1   7  10    12755.84    20595.84    636.70 o
   2   7  10     1584.34      775.11    276.83 o
   3   7  10     9048.39    11599.00    525.97 o
   4   7  10   209149.81   230568.19   6228.58 o
   5   7  10    14295.27    21813.87    775.11 o
   6   7  10    17527.20    13149.22    581.33 o
   7   7  10      586.60     3017.40    415.24 o
   8   7  10   137198.19   135229.39   5481.15 o
   9   7  10     6386.15     8387.82    885.84 o
  10   7  10     3353.00     5785.66    747.43 o
  11   7  10      244.70     -276.83    609.02 o
  12   7  10       45.48      941.21    885.84 o
  13   7  10      910.23     1218.03    692.06 o
  14   7  10    10153.52    13592.14    996.57 o
  15   7  10     1977.96     1384.13    941.21 o
  16   7  10   100099.05   112723.45   4761.40 o
  17   7  10     8394.35    12124.97   1218.03 o
 -30   8  10    30809.42    31447.41   4899.82 o
 -29   8  10      269.75    -1799.37   3238.86 o
 -28   8  10     1132.17     1910.10   2408.38 o
 -27   8  10    10196.99    23253.36   2214.61 o
 -26   8  10    19977.40    23862.38   1633.27 o
 -25   8  10      852.87     1771.68   1134.99 o
 -24   8  10    32337.69    32111.79   1799.37 o
 -23   8  10    37359.50    66299.77   2851.31 o
 -22   8  10   147288.69   142676.00   6062.48 o
 -21   8  10     6075.32     8830.74   1162.67 o
 -20   8  10      673.58     1051.94   1190.35 o
 -19   8  10      417.88     2491.43   1134.99 o
 -18   8  10    21939.85    24831.27   1633.27 o
 -17   8  10     1757.53     1854.73    941.21 o
 -16   8  10       14.79     -747.43   1107.30 o
 -15   8  10     5425.33     9993.41   1107.30 o
 -14   8  10      700.79     3211.18    664.38 o
 -13   8  10      659.92      166.10    636.70 o
 -12   8  10     1294.55      858.16    636.70 o
 -11   8  10      808.63     1162.67    775.11 o
 -10   8  10      549.00     2712.89   1051.94 o
  -2   8  10   594095.94   591355.19  26326.13 o
  -1   8  10    15198.65    19377.80    802.79 o
   0   8  10      131.96       55.37    415.24 o
   1   8  10      713.57     3211.18    359.87 o
   2   8  10    83667.40    83352.24   2325.34 o
   3   8  10    16265.51     5425.79    387.56 o
   4   8  10    33303.84    32969.95   1328.76 o
   5   8  10    48328.02    74383.09   2989.72 o
   6   8  10   499837.75   562648.38  26049.30 o
   7   8  10    23778.14    38506.46   2186.92 o
   8   8  10       23.32     2602.16    775.11 o
   9   8  10     2960.43     3571.05    830.48 o
  10   8  10    60446.42    68818.88   3543.37 o
  11   8  10      706.11     1218.03    802.79 o
  12   8  10     3014.47     3128.13    775.11 o
  13   8  10     1751.20     3266.54    830.48 o
  14   8  10   112476.63   121277.37   4539.94 o
  15   8  10    12231.92    15529.93   1107.30 o
  16   8  10    15006.22    15862.12   1134.99 o
  17   8  10       33.12     -996.57    996.57 o
  18   8  10    23410.22    16803.32   1439.49 o
  19   8  10    10407.01    17467.71   2131.56 o
 -31   9  10      377.39     -775.11   4789.09 o
 -30   9  10      122.44     3737.15   5038.23 o
 -29   9  10       34.26     -359.87   3321.91 o
 -28   9  10    30124.08    41551.55   2906.67 o
 -27   9  10     1133.45     4567.63   1218.03 o
 -26   9  10    18412.55    20208.28   1550.22 o
 -25   9  10    24387.41    51794.10   2685.21 o
 -24   9  10    30220.57    21979.96   1660.95 o
 -23   9  10     2828.19     -858.16   1079.62 o
 -22   9  10     1102.79      332.19   1024.26 o
 -21   9  10      210.99      442.92   1134.99 o
 -20   9  10     7831.18     8636.96   1273.40 o
 -19   9  10      462.91     3404.96   1162.67 o
 -18   9  10    20071.95    17523.07   1467.18 o
 -17   9  10      102.22     2186.92   1051.94 o
 -16   9  10    14405.99    15834.43   1384.13 o
 -15   9  10      640.64     2048.51    968.89 o
 -14   9  10      161.84     1218.03    996.57 o
 -13   9  10    23129.75    34243.35   1965.46 o
 -12   9  10   247016.25   324799.66  25551.02 o
 -11   9  10     3831.04      525.97   1356.45 o
  -1   9  10     3133.30    10076.46   1024.26 o
   0   9  10   122161.27   126426.32   4235.43 o
   1   9  10    30907.83    24028.48    996.57 o
   2   9  10    83354.79    83822.84   2685.21 o
   3   9  10    62700.25    60624.84   2020.83 o
   4   9  10   194985.30   194774.61   8083.31 o
   5   9  10     2331.13     7446.61    830.48 o
   6   9  10    17263.92    16720.28   1799.37 o
   7   9  10    15368.84    24609.81   2214.61 o
   8   9  10    81207.91    92293.71   4622.99 o
   9   9  10     4425.43     5813.34    968.89 o
  10   9  10     1589.98     2380.70    885.84 o
  11   9  10       16.64     -858.16    858.16 o
  12   9  10     2726.18     4456.90    968.89 o
  13   9  10      211.64       55.37    941.21 o
  14   9  10     9441.00    11515.95   1079.62 o
  15   9  10     2153.20     2657.53    885.84 o
  16   9  10   113709.44    99768.01   4318.48 o
  17   9  10    34309.33    46257.58   2353.02 o
  18   9  10    27345.11    26879.78   1771.68 o
  19   9  10     2698.28     4429.21   1162.67 o
  20   9  10      171.49      498.29   1162.67 o
 -28  10  10      461.15    -1356.45   1356.45 o
 -27  10  10     3482.21     7972.58   1411.81 o
 -26  10  10    13362.65    20706.57   1605.59 o
 -25  10  10     1450.56     5232.01   1190.35 o
 -24  10  10     2802.04     2906.67   1079.62 o
 -23  10  10     1380.16     6948.33   1107.30 o
 -22  10  10     2421.98     2408.38   1301.08 o
 -21  10  10      188.94    -1162.67   1162.67 o
 -20  10  10     4421.38     6450.04   1301.08 o
 -19  10  10     2254.23     4235.43   1218.03 o
 -18  10  10     1295.48     2436.07   1134.99 o
 -17  10  10      212.26      830.48   1218.03 o
 -16  10  10     5957.66     8000.26   1273.40 o
 -15  10  10    45317.19    68182.18   3349.59 o
 -14  10  10   427405.53   395611.72  21869.24 o
 -13  10  10    14110.09     -747.43   1439.49 o
 -12  10  10    23961.91    30007.91   3238.86 o
   0  10  10    35076.77    34464.81   1633.27 o
   1  10  10    35586.63    41413.13   1467.18 o
   2  10  10   118361.16   116045.35   4401.53 o
   3  10  10      543.32     1107.30    664.38 o
   4  10  10    20673.40    22035.33   1494.86 o
   5  10  10    30717.71    39503.04   2048.51 o
   6  10  10   164538.44   172268.67   8443.19 o
   7  10  10    16309.83    26464.54   2020.83 o
   8  10  10    10232.04     9107.57   1107.30 o
   9  10  10     4462.67    12318.75   1245.72 o
  10  10  10    25032.21    23114.95   1633.27 o
  11  10  10     2949.24     3266.54   1051.94 o
  12  10  10     4212.85     4512.26   1024.26 o
  13  10  10     1090.10     -968.89    968.89 o
  14  10  10    15092.56    14588.72   1356.45 o
  15  10  10     3858.36     8775.38   1051.94 o
  16  10  10     8213.59    11626.68   1190.35 o
  17  10  10     4745.49     5038.23   1024.26 o
  18  10  10    71147.41    65524.66   3045.08 o
  19  10  10    25540.66    34354.08   2463.75 o
  20  10  10     2715.14     4290.80   1384.13 o
  21  10  10       18.03      664.38   1328.76 o
  22  10  10      962.16     1162.67    609.02 o
 -28  11  10     7301.51     9771.95   2159.24 o
 -27  11  10     1681.61     1328.76   1356.45 o
 -26  11  10      112.14     2795.94   1190.35 o
 -25  11  10     7381.72    12014.24   1356.45 o
 -24  11  10     3213.62     2297.65   1134.99 o
 -23  11  10       15.52     -276.83   1301.08 o
 -22  11  10       17.08      775.11   1328.76 o
 -21  11  10      564.78     3045.08   1245.72 o
 -20  11  10     2246.09      692.06   1301.08 o
 -19  11  10      257.85     -387.56   1245.72 o
 -18  11  10    15393.72    27765.62   1937.78 o
 -17  11  10    14005.61    26243.08   1854.73 o
 -16  11  10    38823.71    30783.03   2048.51 o
 -15  11  10     1438.02     4373.85   1744.00 o
 -14  11  10    61744.06    50050.10   4789.09 o
 -13  11  10    88505.28   210885.88  16886.37 o
   2  11  10       70.55    -1134.99   1134.99 o
   3  11  10    29387.15    36347.22   2546.80 o
   4  11  10   218856.75   200587.95   9855.00 o
   5  11  10    37955.43    47946.22   3045.08 o
   6  11  10    38731.94    43987.61   2851.31 o
   7  11  10        4.27     -581.33   1190.35 o
   8  11  10    26992.95    28153.18   2269.97 o
   9  11  10     7506.46    11349.86   1218.03 o
  10  11  10     8879.57    10380.97   1162.67 o
  11  11  10     3455.73     8111.00   1134.99 o
  12  11  10     3053.68     2020.83    996.57 o
  13  11  10     1750.20     1522.54   1024.26 o
  14  11  10     3767.39     3183.50   1162.67 o
  15  11  10     8155.04     7308.20    996.57 o
  16  11  10    44119.60    39115.48   2103.88 o
  17  11  10    11037.98     9439.76   1134.99 o
  18  11  10       39.18     2602.16   1190.35 o
  19  11  10     1765.75      276.83    996.57 o
  20  11  10    11926.22     6671.50   1577.91 o
  21  11  10     2958.67     3349.59   1522.54 o
  22  11  10      107.38     1799.37   1965.46 o
  23  11  10       38.79     -581.33    581.33 o
 -28  12  10     3060.31     5232.01   2325.34 o
 -27  12  10     3537.79    -1494.86   1744.00 o
 -26  12  10     7231.53     7142.10   1882.42 o
 -25  12  10      434.66     2159.24   1218.03 o
 -24  12  10      134.20     -941.21   1356.45 o
 -23  12  10    17218.65    33080.68   2242.29 o
 -22  12  10    62457.54    49773.27   2851.31 o
 -21  12  10     5267.17     3709.47   1439.49 o
 -20  12  10     3376.37     6505.41   1439.49 o
 -19  12  10      532.17     7585.03   1411.81 o
 -18  12  10     2195.05     -442.92   1218.03 o
 -17  12  10      206.09     2048.51   1577.91 o
 -16  12  10    44117.96    51461.91   4955.18 o
 -15  12  10    31649.55    71891.65   6394.67 o
   3  12  10      438.77     2076.19   1577.91 o
   4  12  10    25201.50    27405.75   2353.02 o
   5  12  10    19639.29    19848.41   1965.46 o
   6  12  10   175389.39   166206.20   8470.87 o
   7  12  10    50614.79    70728.98   4152.39 o
   8  12  10    36330.88    40084.37   2795.94 o
   9  12  10     1013.44     -249.14    996.57 o
  10  12  10    36799.96    39364.63   2186.92 o
  11  12  10     1983.23      470.60   1051.94 o
  12  12  10     7120.51     4816.77   1079.62 o
  13  12  10     5146.00    10353.28   1218.03 o
  14  12  10    37700.23    38008.18   2436.07 o
  15  12  10     2862.67    -1107.30   1107.30 o
  16  12  10     4654.79     7169.79   1134.99 o
  17  12  10     2834.34     -775.11    968.89 o
  18  12  10    11040.51    11571.32   1273.40 o
  19  12  10     3749.81     4013.97   1079.62 o
  20  12  10      141.44    -1467.18   1467.18 o
  21  12  10     2430.43     2906.67   2048.51 o
  22  12  10     6831.10     5757.98   2103.88 o
  23  12  10     2159.55      719.75   1882.42 o
 -27  13  10      594.94     4263.12   2020.83 o
 -26  13  10      364.46    -1024.26   1688.64 o
 -25  13  10    20664.57    27184.29   2629.84 o
 -24  13  10    58062.78    47586.35   4955.18 o
 -23  13  10    12181.24    -1411.81   1411.81 o
 -22  13  10        2.43      664.38   1411.81 o
 -21  13  10     1341.85    10242.55   1577.91 o
 -20  13  10    46689.04    44901.14   3349.59 o
 -19  13  10     6724.71     7751.12   1744.00 o
 -18  13  10     1366.00     6782.23   2020.83 o
 -17  13  10       21.39     5370.42   1937.78 o
   5  13  10    12605.48    11654.37   1605.59 o
   6  13  10    10954.48    15585.29   2159.24 o
   7  13  10    21245.56    21315.58   2076.19 o
   8  13  10    99132.16    89857.64   5121.28 o
   9  13  10    18307.55    21177.17   1633.27 o
  10  13  10     1656.18     2519.11   1079.62 o
  11  13  10     9845.72     7474.30   1218.03 o
  12  13  10    58446.53    60624.84   3045.08 o
  13  13  10     3058.57     1134.99   1107.30 o
  14  13  10     1450.17     1522.54   1079.62 o
  15  13  10    12416.04    10297.92   1328.76 o
  16  13  10    54145.36    43129.45   2436.07 o
  17  13  10    15334.07    16111.26   1301.08 o
  18  13  10      919.97     1301.08   1467.18 o
  19  13  10     1782.16     5841.02   1688.64 o
  20  13  10     3376.27     2878.99   2048.51 o
  21  13  10      413.24      830.48   2076.19 o
 -25  14  10      146.17     2962.04   2297.65 o
 -24  14  10       36.49    -1079.62   2048.51 o
 -23  14  10     3784.88     6754.55   2491.43 o
 -22  14  10    35442.93    34243.35   4013.97 o
 -21  14  10     9684.44    24582.13   2463.75 o
 -20  14  10     4710.02     8027.95   2159.24 o
   7  14  10    17501.31    14422.62   1854.73 o
   8  14  10     5420.63     4816.77   1577.91 o
   9  14  10     3106.38     2934.35   1162.67 o
  10  14  10    17644.65    15779.07   1550.22 o
  11  14  10      203.46     1162.67   1162.67 o
  12  14  10     2787.55     2436.07   1162.67 o
  13  14  10    10874.89      913.53   1162.67 o
  14  14  10    41559.26    32250.20   2020.83 o
  15  14  10     8248.07     8000.26   1494.86 o
  16  14  10     2773.49     -885.84   1633.27 o
  17  14  10     2822.76      276.83   1356.45 o
  18  14  10    13998.67     7695.76   2131.56 o
  19  14  10    11462.71    10187.19   2159.24 o
 -23  15  10       86.48    -1744.00   2685.21 o
   9  15  10      812.97     2823.62   1605.59 o
  10  15  10     7382.42       83.05   1605.59 o
  11  15  10       17.32     4207.75   1218.03 o
  12  15  10      307.14     1550.22   1439.49 o
  13  15  10     2728.09     1245.72   1744.00 o
  14  15  10      824.17     4982.86   1799.37 o
  15  15  10    10436.75     7308.20   1854.73 o
  16  15  10    22361.42    16249.67   3045.08 o
  17  15  10    10508.81     8664.65   2795.94 o
  11  16  10     4005.97     1882.42   2795.94 o
  12  16  10       77.42     2519.11   2380.70 o
  13  16  10     2093.29      359.87   2436.07 o
  14  16  10     2838.37     3543.37   2519.11 o
 -19   1  11    24421.46    24554.45   2076.19 o
 -18   1  11     1414.71    14727.13    968.89 o
 -17   1  11     7890.73     5591.88    442.92 o
 -16   1  11     4465.78    11626.68    609.02 o
 -15   1  11   484267.22   472181.72  13066.18 o
 -14   1  11     2710.47     6699.18    332.19 o
 -13   1  11    83986.30    80528.62   1827.05 o
 -12   1  11     7108.04      193.78    193.78 o
 -11   1  11   732970.94   764122.13  14920.91 o
 -10   1  11      805.12      913.53    138.41 o
  -9   1  11    16630.55    18021.36    415.24 o
  -8   1  11     2312.62     1771.68    138.41 o
  -7   1  11    53882.76    64029.80   1245.72 o
  -6   1  11      608.06     5647.25    193.78 o
  -5   1  11    53273.80    49607.18   1079.62 o
  -4   1  11    17673.21    35904.30    775.11 o
  -3   1  11  1064092.75  1086734.88  30146.33 o
  -2   1  11     4604.76     9744.27    387.56 o
  -1   1  11    56197.35    46672.82   1910.10 o
   0   1  11     2128.48     1439.49    276.83 o
   1   1  11   274660.72   205432.39   9495.12 o
   2   1  11      213.08     -110.73    525.97 o
 -21   2  11       41.91     -802.79    802.79 o
 -20   2  11      608.65      110.73    304.51 o
 -19   2  11    30673.88    26990.51   1024.26 o
 -18   2  11     9876.00    13758.24    609.02 o
 -17   2  11   248665.13   254209.11   6782.23 o
 -16   2  11     1574.97     1522.54    332.19 o
 -15   2  11    22776.29    25634.07    858.16 o
 -14   2  11     6931.56     4622.99    332.19 o
 -13   2  11   615577.69   630802.88  14450.30 o
 -12   2  11     2886.77      968.89    166.10 o
 -11   2  11    34655.98    36153.45    941.21 o
 -10   2  11     3355.90      719.75    193.78 o
  -9   2  11   290202.31   283774.13   5841.02 o
  -8   2  11      361.29     1218.03    138.41 o
  -7   2  11    11186.36     5979.44    193.78 o
  -6   2  11    12182.61    24443.71    553.65 o
  -5   2  11    94884.88    86314.27   2186.92 o
  -4   2  11    17930.17    19737.68    498.29 o
  -3   2  11   125407.94   118979.71   3571.05 o
  -2   2  11    20105.20    21149.49    664.38 o
  -1   2  11   521210.16   560046.19  14533.35 o
   0   2  11     2505.16     1467.18    193.78 o
   1   2  11     2175.77      913.53    221.46 o
   2   2  11       62.57     1273.40    249.14 o
   3   2  11   211186.75   210055.38   6837.60 o
   4   2  11     1375.29      332.19    470.60 o
   5   2  11    29934.32    31862.65   3017.40 o
 -23   3  11   127749.49   119394.95   7501.98 o
 -22   3  11     3185.06     5204.32   1024.26 o
 -21   3  11    73873.75    65330.88   2629.84 o
 -20   3  11    34970.52    65663.08   2657.53 o
 -19   3  11    44616.47    39973.64   1605.59 o
 -18   3  11     1055.47     -138.41    138.41 o
 -17   3  11     7004.64     6477.72    498.29 o
 -16   3  11     1846.79      110.73    138.41 o
 -15   3  11    50672.72    49773.27   1218.03 o
 -14   3  11      328.44       83.05    110.73 o
 -13   3  11     1201.08     2325.34    276.83 o
 -12   3  11     3606.76     9661.22    415.24 o
 -11   3  11    10564.70    14561.04    498.29 o
 -10   3  11       55.43      498.29    221.46 o
  -9   3  11     1090.42     2768.26    193.78 o
  -8   3  11      948.51     3294.23    221.46 o
  -7   3  11    22907.19    27239.66    747.43 o
  -6   3  11     8546.94     6699.18    332.19 o
  -5   3  11    54100.42    37094.65    968.89 o
  -4   3  11    18752.13    21924.60    609.02 o
  -3   3  11    62656.42    64887.96   1577.91 o
  -2   3  11      262.61     -110.73    166.10 o
  -1   3  11     2983.29     2297.65    221.46 o
   0   3  11        6.58     -193.78    193.78 o
   1   3  11    24265.79    22727.39    664.38 o
   2   3  11    11435.17      359.87    193.78 o
   3   3  11    71031.34    64860.28   1716.32 o
   4   3  11     7868.52      193.78    249.14 o
   5   3  11   420929.47   429329.06  16886.37 o
   6   3  11     1468.46     3045.08    470.60 o
   7   3  11     2980.56     5398.10    553.65 o
   8   3  11     6461.17      553.65   1024.26 o
 -25   4  11   243947.20   216394.67  13121.54 o
 -24   4  11      125.87      858.16   1301.08 o
 -23   4  11    79356.10    94148.44   4982.86 o
 -22   4  11    29426.19    38035.86   2436.07 o
 -21   4  11   198732.80   214207.77   7806.49 o
 -20   4  11     1417.00      941.21    775.11 o
 -19   4  11    26504.06    34381.76   1356.45 o
 -18   4  11     8905.15     3100.45    581.33 o
 -17   4  11    21868.56    23114.95    830.48 o
 -16   4  11     1534.24      692.06    359.87 o
 -15   4  11    61781.29    54756.14   1384.13 o
 -14   4  11    19808.35    26796.73    802.79 o
 -13   4  11     1021.28     3930.93    332.19 o
 -12   4  11     1105.64     -110.73    110.73 o
 -11   4  11      416.19      525.97    110.73 o
 -10   4  11      149.93      692.06    221.46 o
  -9   4  11    19858.71    22007.65    719.75 o
  -8   4  11      325.41      304.51    415.24 o
  -7   4  11      341.97     -332.19    332.19 o
  -6   4  11      954.16     2602.16    332.19 o
  -5   4  11    39273.82    37343.79   1162.67 o
  -4   4  11      869.33     1024.26    193.78 o
  -3   4  11    10419.80    11156.08    359.87 o
  -2   4  11     7917.33     1439.49    221.46 o
  -1   4  11   201735.17   206733.48   5453.47 o
   0   4  11      709.61      110.73    221.46 o
   1   4  11    63365.17    65413.93   1771.68 o
   2   4  11     5227.66        0.00    221.46 o
   3   4  11   291451.06   324190.66   8581.60 o
   4   4  11     2008.17      636.70    221.46 o
   5   4  11       49.75      747.43    221.46 o
   6   4  11    15649.18    24166.89    775.11 o
   7   4  11  1150980.13  1201617.50  33412.87 o
   8   4  11     1176.14    12844.71    636.70 o
   9   4  11    19075.87    25966.26   1134.99 o
  10   4  11     4499.32     3377.27    968.89 o
 -27   5  11    25266.44    15917.48   3709.47 o
 -26   5  11      389.93     3488.00   1993.15 o
 -25   5  11    11065.32    18159.77   1854.73 o
 -24   5  11     4173.38     5896.39   1384.13 o
 -23   5  11    90050.96    91186.41   4872.13 o
 -22   5  11      377.90     3515.69   1301.08 o
 -21   5  11    37728.68    38395.73   1827.05 o
 -20   5  11    10771.75    16360.40    968.89 o
 -19   5  11   120754.15   127229.12   4235.43 o
 -18   5  11     1016.38      941.21    609.02 o
 -17   5  11    18086.89    20817.30   1051.94 o
 -16   5  11     3330.79     6422.36    636.70 o
 -15   5  11   276313.25   276548.94   8221.73 o
 -14   5  11       29.48      636.70    304.51 o
 -13   5  11       12.49      553.65    304.51 o
 -12   5  11      177.31     2408.38    304.51 o
 -11   5  11    32107.00    29315.85    885.84 o
 -10   5  11    10044.15     1384.13    276.83 o
  -9   5  11   144452.55   122412.36   4927.50 o
  -8   5  11    21562.17    12761.67   1024.26 o
  -7   5  11    29618.14    31225.95   1965.46 o
  -6   5  11      438.31      -27.68    498.29 o
  -5   5  11     5035.19     8138.68    553.65 o
  -4   5  11     3152.69     5619.56    415.24 o
  -3   5  11     5906.81    10021.09    442.92 o
  -2   5  11     2817.06      332.19    193.78 o
  -1   5  11     6731.30     6865.28    359.87 o
   0   5  11     7532.41     5259.69    304.51 o
   1   5  11   171027.08   180324.30   4816.77 o
   2   5  11     4118.98     4401.53    359.87 o
   3   5  11    11937.22    14339.57    525.97 o
   4   5  11     7136.50    20042.18    609.02 o
   5   5  11   589710.31   609791.81  15917.48 o
   6   5  11     2538.22     3183.50    276.83 o
   7   5  11    35730.46    37371.48   1024.26 o
   8   5  11    19515.59    17384.66    609.02 o
   9   5  11   326325.38   351790.19  10657.79 o
  10   5  11    12007.21     9771.95    581.33 o
  11   5  11     9358.49    11515.95    719.75 o
  12   5  11      698.10      -55.37    719.75 o
  13   5  11    82470.15    81137.63   5259.69 o
 -28   6  11      267.18    -1134.99   3100.45 o
 -27   6  11     2550.18    -1771.68   3349.59 o
 -26   6  11     1006.67      858.16   1467.18 o
 -25   6  11      262.34     1134.99   1467.18 o
 -24   6  11     1663.61     -692.06   1328.76 o
 -23   6  11     6688.62     6200.90   1024.26 o
 -22   6  11     1987.99     2186.92    885.84 o
 -21   6  11      827.41     2768.26    858.16 o
 -20   6  11     1240.81      719.75    775.11 o
 -19   6  11     4902.79     4789.09    747.43 o
 -18   6  11     6879.19    11100.71    858.16 o
 -17   6  11   461972.06   443115.03  15696.02 o
 -16   6  11     5104.03      442.92    609.02 o
 -15   6  11     1154.79     2297.65    581.33 o
 -14   6  11     3486.16    19073.29    858.16 o
 -13   6  11  1197516.13  1199403.00  33163.73 o
 -12   6  11        2.40    12014.24    525.97 o
 -11   6  11   178696.23   186303.75   4733.72 o
 -10   6  11    40904.81    47475.62   1827.05 o
  -9   6  11    43328.04    45233.33   2242.29 o
  -8   6  11     1268.48     6671.50   1356.45 o
  -5   6  11   193402.34   197266.05  10740.84 o
  -4   6  11     2926.19      581.33    415.24 o
  -3   6  11   119839.09    94923.55   2851.31 o
  -2   6  11    49647.28    67240.98   1827.05 o
  -1   6  11   622702.56   665101.63  16941.74 o
   0   6  11     6044.37     8332.46    387.56 o
   1   6  11     2801.48     2906.67    304.51 o
   2   6  11     1771.35    13619.83    470.60 o
   3   6  11   609023.13   608850.56  19433.17 o
   4   6  11     2495.35    12900.08    525.97 o
   5   6  11     5635.34     8000.26    387.56 o
   6   6  11     1363.80     2048.51    304.51 o
   7   6  11    39122.84    36264.18   1190.35 o
   8   6  11        2.94     1024.26    387.56 o
   9   6  11      989.59      138.41    387.56 o
  10   6  11      663.11      941.21    470.60 o
  11   6  11     1117.98      138.41    525.97 o
  12   6  11     7365.71     5176.64    858.16 o
  13   6  11    82563.16   100127.88   4318.48 o
  14   6  11     3816.26     -166.10    885.84 o
  15   6  11    54425.57    49551.81   3598.73 o
 -29   7  11     6188.97     1882.42   3321.91 o
 -28   7  11      308.67    -2214.61   3183.50 o
 -27   7  11     3689.95     1965.46   3211.18 o
 -26   7  11      629.40     3543.37   1827.05 o
 -25   7  11       51.98      913.53    913.53 o
 -24   7  11       16.90      -83.05    968.89 o
 -23   7  11        2.41     -304.51    941.21 o
 -22   7  11     1969.75      -27.68    913.53 o
 -21   7  11    36607.41    43627.74   2048.51 o
 -20   7  11    23447.03    31308.99   1605.59 o
 -19   7  11    45833.21    43350.91   2297.65 o
 -18   7  11       84.13      775.11   1024.26 o
 -17   7  11    13956.38    20291.33   1218.03 o
 -16   7  11    14501.69    29149.75   1328.76 o
 -15   7  11   741635.38   697933.13  25135.78 o
 -14   7  11    17311.90    20512.79   1051.94 o
 -13   7  11    30119.89    37648.30   1550.22 o
 -12   7  11    11868.85    36402.59   1356.45 o
 -11   7  11   652533.69   643786.00  29177.44 o
 -10   7  11     3608.09    16692.59    968.89 o
  -9   7  11    61325.13    51683.37   4539.94 o
  -4   7  11    46812.64    69095.71   3930.93 o
  -3   7  11   303901.41   323747.72  17661.48 o
  -2   7  11      518.28     3792.51    387.56 o
  -1   7  11     5681.69     5287.37    415.24 o
   0   7  11     3899.94    14367.26    525.97 o
   1   7  11   402166.28   437882.97  11045.35 o
   2   7  11    28449.63    21620.09    747.43 o
   3   7  11   169736.17   163520.98   4733.72 o
   4   7  11     5471.17      332.19    304.51 o
   5   7  11   343757.28   338170.38  10297.92 o
   6   7  11     4437.72     8747.69    470.60 o
   7   7  11      127.00      276.83    138.41 o
   8   7  11     2709.06      609.02    664.38 o
   9   7  11     6142.60    11571.32    996.57 o
  10   7  11      415.57     2491.43    609.02 o
  11   7  11     3520.04     3100.45    692.06 o
  12   7  11     1371.62     1522.54    664.38 o
  13   7  11      556.51     2103.88    692.06 o
  14   7  11     1828.43     2657.53    996.57 o
  15   7  11    12800.75    19267.07   1439.49 o
  16   7  11      598.16     4318.48   1079.62 o
  17   7  11    55512.27    71559.46   3903.24 o
 -30   8  11        2.38     -166.10   3654.10 o
 -29   8  11    13706.92     8996.84   3930.93 o
 -28   8  11        9.40     7252.83   3847.88 o
 -27   8  11     5879.81     9439.76   2103.88 o
 -26   8  11      139.67     -692.06   1051.94 o
 -25   8  11    89672.20   103975.76   4207.75 o
 -24   8  11      526.22     -304.51   1024.26 o
 -23   8  11    35585.04    45620.88   2186.92 o
 -22   8  11    17339.99    34713.95   1827.05 o
 -21   8  11    35808.63    35295.29   2408.38 o
 -20   8  11       36.40      858.16   1051.94 o
 -19   8  11    51342.39    63116.27   3045.08 o
 -18   8  11    19552.68    29564.99   1799.37 o
 -17   8  11    44055.03    42741.90   2269.97 o
 -16   8  11     4073.15     3128.13   1162.67 o
 -15   8  11      362.62      304.51    885.84 o
 -14   8  11      572.70      747.43    636.70 o
 -13   8  11   130015.57   117927.77   4069.34 o
 -12   8  11     5910.47     9439.76    913.53 o
 -11   8  11    29014.61    35765.89   2020.83 o
 -10   8  11     4710.27     5204.32   1134.99 o
  -3   8  11    58410.44    47863.18   2408.38 o
  -2   8  11     4513.53     5204.32    581.33 o
  -1   8  11     2523.82     4124.70    470.60 o
   0   8  11    10669.97     3377.27    359.87 o
   1   8  11   210715.33   193002.92   5176.64 o
   2   8  11    17341.06     6034.80    387.56 o
   3   8  11   210537.59   212186.95   6560.77 o
   4   8  11    22803.16    15114.69    830.48 o
   5   8  11    73692.08    65247.83   2657.53 o
   6   8  11     2345.34    16886.37    996.57 o
   7   8  11   399520.88   423432.72  19322.44 o
   8   8  11     3363.35    13010.81   1107.30 o
   9   8  11    33821.13    37454.52   2131.56 o
  10   8  11    10388.77     5757.98    913.53 o
  11   8  11    72633.63    70895.08   3598.73 o
  12   8  11     5357.38     6837.60    858.16 o
  13   8  11     2636.29     2878.99    802.79 o
  14   8  11       36.25     -719.75    719.75 o
  15   8  11    17755.56    19488.54   1439.49 o
  16   8  11      306.01      359.87    968.89 o
  17   8  11      404.96     -968.89    968.89 o
  18   8  11     2632.60     -609.02    968.89 o
 -31   9  11     2858.04      -27.68   4955.18 o
 -30   9  11     1059.57     6366.99   5370.42 o
 -29   9  11     2121.37     1273.40   3488.00 o
 -28   9  11      232.43    -3515.69   3515.69 o
 -27   9  11    77962.13   100349.34   4512.26 o
 -26   9  11     3301.14     1577.91   1190.35 o
 -25   9  11     1370.47     4844.45   1218.03 o
 -24   9  11     3444.33    14865.54   1439.49 o
 -23   9  11   125738.98   129886.64   5065.91 o
 -22   9  11     3645.83     -359.87   1218.03 o
 -21   9  11    54352.66    72888.23   3543.37 o
 -20   9  11     9492.63    31004.48   1937.78 o
 -19   9  11    11084.83    10297.92   1384.13 o
 -18   9  11     1670.04     3709.47   1134.99 o
 -17   9  11    12034.95     8083.31   1190.35 o
 -16   9  11     3409.77     4069.34   1107.30 o
 -15   9  11      142.11     4844.45   1051.94 o
 -14   9  11     1058.29     4789.09   1051.94 o
 -13   9  11      810.14    -1245.72   1245.72 o
 -12   9  11       28.19     -415.24   1356.45 o
 -11   9  11    33350.29    30533.88   3183.50 o
  -2   9  11     4548.45     3598.74    802.79 o
  -1   9  11    29217.49    22063.01   1162.67 o
   0   9  11     9721.35    15696.02    747.43 o
   1   9  11    11262.58    14228.84    747.43 o
   2   9  11     4634.16     1024.26    415.24 o
   3   9  11   140690.83   136834.97   4263.12 o
   4   9  11      598.87     4761.40    719.75 o
   5   9  11   284396.28   245378.36  14367.26 o
   6   9  11     2891.06     6311.63   1356.45 o
   7   9  11    30146.73    27820.99   1827.05 o
   8   9  11    40659.12    83462.97   4041.66 o
   9   9  11   356139.91   353838.66  19488.53 o
  10   9  11    11034.56    16526.50   1328.76 o
  11   9  11     3030.45     1827.05    913.53 o
  12   9  11     3233.12     4041.66    941.21 o
  13   9  11    76327.57    73857.12   3211.18 o
  14   9  11     4984.77     4290.80    885.84 o
  15   9  11    14810.19    16747.96   1245.72 o
  16   9  11      179.13      885.84    885.84 o
  17   9  11     2067.89      858.16   1328.76 o
  18   9  11     1366.17      581.33   1051.94 o
  19   9  11     8182.20    13592.14   1633.27 o
  20   9  11      153.59     -442.92    442.92 o
 -27  10  11      641.58     2712.89   1494.86 o
 -26  10  11      215.33    -1134.99   1134.99 o
 -25  10  11    47342.48    58161.09   2712.89 o
 -24  10  11     4066.25     6505.41   1162.67 o
 -23  10  11     7014.74     7474.30   1439.49 o
 -22  10  11      122.54      775.11   1245.72 o
 -21  10  11    12350.42    12235.70   1494.86 o
 -20  10  11     1494.27      470.60   1218.03 o
 -19  10  11     1882.75     1854.73   1190.35 o
 -18  10  11      719.89     -193.78   1162.67 o
 -17  10  11    19176.99    17606.12   1605.59 o
 -16  10  11     2504.68     7474.29   1273.40 o
 -15  10  11    43477.89    47281.84   3321.91 o
 -14  10  11     4137.82     1522.54   1633.27 o
 -13  10  11     4412.17    16637.23   2436.07 o
  -1  10  11    36229.06    38700.24   3764.83 o
   0  10  11        5.84     -359.87    553.65 o
   1  10  11    48155.53    46063.80   1633.27 o
   2  10  11      526.21     -553.65    553.65 o
   3  10  11    31119.94    32471.66   1854.73 o
   4  10  11      232.83     1910.10    664.38 o
   5  10  11     1816.08     4539.94   1273.40 o
   6  10  11    33183.92    45454.79   2851.31 o
   7  10  11   132065.09   129333.00  10602.43 o
   8  10  11      355.90     2159.24    941.21 o
   9  10  11    30812.18    32637.75   2020.83 o
  10  10  11    10474.20    19211.71   1467.18 o
  11  10  11    51115.57    59905.09   3155.81 o
  12  10  11     5997.15     9633.54   1190.35 o
  13  10  11    29571.01    43378.60   2546.80 o
  14  10  11       37.14     2186.92    885.84 o
  15  10  11    15199.82    26409.18   1633.27 o
  16  10  11     1070.36     2685.21    968.89 o
  17  10  11     2527.26     3598.73    996.57 o
  18  10  11      685.60      858.16   1273.40 o
  19  10  11     1595.27     1411.81   1384.13 o
  20  10  11      192.36     1854.73   1439.49 o
  21  10  11    14690.00     4595.31    941.21 o
 -27  11  11      294.59     2020.83   1633.27 o
 -26  11  11      181.73     4207.75   1218.03 o
 -25  11  11      878.22    -1107.30   1107.30 o
 -24  11  11     5674.32    14145.80   1384.13 o
 -23  11  11     3234.24     1384.13   1301.08 o
 -22  11  11        3.06     1522.54   1301.08 o
 -21  11  11     1902.22     3321.91   1301.08 o
 -20  11  11      463.25    -1411.81   1411.81 o
 -19  11  11      327.55    -1245.72   1245.72 o
 -18  11  11      522.39     4733.72   1245.72 o
 -17  11  11    14181.72     9384.39   1439.49 o
 -16  11  11      270.93     4152.39   1439.49 o
 -15  11  11   176988.30   151617.48  12318.75 o
 -14  11  11    14592.23     6560.77   1937.78 o
   1  11  11    33797.02    27959.40   3045.08 o
   2  11  11     4054.64     5176.64   1301.08 o
   3  11  11    21741.95    22810.44   1910.10 o
   4  11  11       26.21     1799.37   1218.03 o
   5  11  11    10366.27    18159.77   1771.68 o
   6  11  11      967.44      830.48   1245.72 o
   7  11  11    10012.47    10713.16   1605.59 o
   8  11  11     3440.02      913.53    941.21 o
   9  11  11    12157.51    13010.81   1245.72 o
  10  11  11     3281.32     1467.18    968.89 o
  11  11  11      473.49      968.89    996.57 o
  12  11  11      359.50      415.24    996.57 o
  13  11  11     1179.92     1771.68   1079.62 o
  14  11  11      355.32     3349.59   1134.99 o
  15  11  11    22596.03    29814.14   1799.37 o
  16  11  11     2063.05      636.70    941.21 o
  17  11  11    28546.28    27627.21   1716.32 o
  18  11  11      824.62      747.43   1024.26 o
  19  11  11     8425.96     9079.88   1633.27 o
  20  11  11     4040.88     4041.66   1411.81 o
  21  11  11    15414.34    16637.23   2768.26 o
  22  11  11      611.94     -415.24   1134.99 o
 -27  12  11    12706.72    11488.27   3045.08 o
 -26  12  11     6588.52    19156.34   2436.07 o
 -25  12  11     1329.32     1688.64   1190.35 o
 -24  12  11      864.03     2602.16   1439.49 o
 -23  12  11     1468.32     1993.15   1439.49 o
 -22  12  11     1165.16     4097.02   1439.49 o
 -21  12  11    28582.77    20180.60   1799.37 o
 -20  12  11     1682.96      166.10   1356.45 o
 -19  12  11     3653.61    11903.51   1550.22 o
 -18  12  11      535.48     5674.93   1605.59 o
 -17  12  11    10044.09     5564.20   2186.92 o
 -16  12  11     4666.19     1660.95   1799.37 o
   2  12  11     3519.22     9550.49   2048.51 o
   3  12  11    17536.74    18270.50   2131.56 o
   4  12  11     3436.35     3958.61   1411.81 o
   5  12  11    21280.43    25135.78   2159.24 o
   6  12  11     1524.48     7418.93   1411.81 o
   7  12  11     5081.06     4263.12   1439.49 o
   8  12  11     4169.86     6256.26   1107.30 o
   9  12  11    12483.74    19045.61   1467.18 o
  10  12  11      973.28     1910.10   1024.26 o
  11  12  11    41209.96    34354.07   2020.83 o
  12  12  11     5754.09     2851.31   1051.94 o
  13  12  11     3980.64     4290.80   1051.94 o
  14  12  11      355.97      442.92   1079.62 o
  15  12  11      335.15      830.48   1134.99 o
  16  12  11      122.46     2159.24    996.57 o
  17  12  11     1082.03      387.56    968.89 o
  18  12  11    10209.96    14090.43   1301.08 o
  19  12  11    30855.54    25357.24   1854.73 o
  20  12  11      292.37     -166.10   1937.78 o
  21  12  11    12778.67    13453.73   2602.16 o
  22  12  11      740.68     2491.43   2131.56 o
  23  12  11     3882.11     2823.62   1245.72 o
 -26  13  11       33.27     5924.07   1937.78 o
 -25  13  11     1869.51     6477.72   2297.65 o
 -24  13  11      349.22     5121.28   2242.29 o
 -23  13  11      831.34     -276.83   1439.49 o
 -22  13  11        8.67     2657.53   1439.49 o
 -21  13  11    17052.61    20789.61   2297.65 o
 -20  13  11        9.23    -1218.03   1577.91 o
 -19  13  11    20562.42    23031.90   3017.40 o
 -18  13  11     2403.46     1799.37   1854.73 o
   4  13  11     3572.79    21094.12   2740.58 o
   5  13  11     6923.53    10630.11   1688.64 o
   6  13  11     1452.35    -1384.13   1384.13 o
   7  13  11     4141.65     1854.73   1411.81 o
   8  13  11      177.56     2795.94   1494.86 o
   9  13  11     1527.27     4484.58   1162.67 o
  10  13  11     1336.52     2934.35   1107.30 o
  11  13  11     9572.05    12789.35   1328.76 o
  12  13  11      453.99    -1051.94   1051.94 o
  13  13  11     7031.85     7834.17   1218.03 o
  14  13  11     2970.41     7003.69   1190.35 o
  15  13  11       68.48     -858.16   1107.30 o
  16  13  11     2265.64      138.41    968.89 o
  17  13  11      320.38    -1134.99   1134.99 o
  18  13  11     1276.38     7557.34   1660.95 o
  19  13  11    11528.98    16000.53   2020.83 o
  20  13  11      768.77     4539.94   2159.24 o
  21  13  11      999.33     1550.22   2131.56 o
 -25  14  11    16971.36    23723.97   2989.72 o
 -24  14  11     8070.37     2269.97   2408.38 o
 -23  14  11     4036.14     5176.64   2519.11 o
 -22  14  11       65.33     9661.22   3543.37 o
 -21  14  11     3431.77    -2103.88   2103.88 o
 -20  14  11       98.88     -941.21   1882.42 o
   6  14  11     2926.13     3571.05   1799.37 o
   7  14  11     4962.21     4733.72   1605.59 o
   8  14  11       43.83     3543.37   1605.59 o
   9  14  11    25268.27    17523.07   1577.91 o
  10  14  11      671.78    12235.70   1384.13 o
  11  14  11      115.92     1854.73   1134.99 o
  12  14  11      147.36    -1079.62   1079.62 o
  13  14  11      147.03     -747.43   1107.30 o
  14  14  11        1.36     -166.10   1162.67 o
  15  14  11     1884.58    -1577.91   1605.59 o
  16  14  11     2244.60     3100.45   1688.64 o
  17  14  11      326.60     -553.65   1439.49 o
  18  14  11       20.59     1660.95   1882.42 o
  19  14  11     1049.67    -1882.42   1882.42 o
   8  15  11      579.71     6477.72   2076.19 o
   9  15  11      574.10      636.70   1633.27 o
  10  15  11     2830.17     2740.57   1218.03 o
  11  15  11      397.72     2712.89   1245.72 o
  12  15  11      139.04     -636.70   1633.27 o
  13  15  11     1565.69       83.05   1688.64 o
  14  15  11     1262.02      -27.68   1633.27 o
  15  15  11     9792.66     4595.31   2463.75 o
  16  15  11      539.77    -2491.43   2491.43 o
  17  15  11       10.27      553.65   1827.05 o
  11  16  11    23517.34    14920.91   2989.72 o
  12  16  11    14664.99    -2989.72   2989.72 o
  13  16  11    10763.34    11183.76   2851.31 o
  14  16  11        2.19    -2297.65   2297.65 o
 -18   0  12    75613.27    39143.16   4180.07 o
 -17   0  12     4241.09      664.38    609.02 o
 -16   0  12    29758.50    31032.17   1439.49 o
 -15   0  12      102.15       83.05    442.92 o
 -14   0  12    62165.64    65912.21   1854.73 o
 -13   0  12    16936.86      304.51    249.14 o
 -12   0  12  1655157.75  1669674.63  43655.43 o
 -11   0  12     6591.08     -304.51    304.51 o
 -10   0  12    19718.55    30146.33    858.16 o
  -9   0  12      631.49     -221.46    221.46 o
  -8   0  12   431134.00   448070.19  14311.89 o
  -7   0  12    13643.75      249.14    166.10 o
  -6   0  12    85546.02   101069.08   3321.91 o
  -5   0  12     1648.83       83.05    221.46 o
  -4   0  12   185645.23   166898.25   7585.03 o
  -3   0  12        8.36      -55.37    193.78 o
  -2   0  12    35382.61    37066.97   1882.42 o
  -1   0  12      190.00      -83.05    304.51 o
   0   0  12  1463988.38  1385236.13  64389.67 o
 -20   1  12    66877.63    55116.01   3737.15 o
 -19   1  12    14717.58      221.46    525.97 o
 -18   1  12   707231.25   664021.94  21121.81 o
 -17   1  12     9269.28     -359.87    359.87 o
 -16   1  12    17556.01    19322.44    747.43 o
 -15   1  12      992.82        0.00    110.73 o
 -14   1  12   119180.31   132045.89   3211.18 o
 -13   1  12     4231.40     -193.78    193.78 o
 -12   1  12    48344.75    50852.90   1051.94 o
 -11   1  12     6896.56     5868.71    470.60 o
 -10   1  12   110808.52   105858.18   1937.78 o
  -9   1  12      425.06     8277.09    249.14 o
  -8   1  12    27511.83    29011.34    636.70 o
  -7   1  12    10768.30    15446.88    387.56 o
  -6   1  12   552658.94   572724.81  11931.19 o
  -5   1  12     1429.78     1744.00    138.41 o
  -4   1  12     7272.47     8775.38    304.51 o
  -3   1  12      147.67      -83.05     83.05 o
  -2   1  12  1376076.88  1313344.50  36900.88 o
  -1   1  12      321.66     2242.29    276.83 o
   0   1  12      135.55        0.00    276.83 o
   1   1  12     4337.12     6228.58    470.60 o
   2   1  12   747370.75   664326.44  52624.58 o
 -22   2  12       24.93     3709.47   1134.99 o
 -21   2  12     3867.76      830.48    609.02 o
 -20   2  12   371820.44   357492.78   9495.12 o
 -19   2  12     7655.11      470.60    387.56 o
 -18   2  12   163489.81   157956.78   4013.97 o
 -17   2  12    24124.07    10685.47    553.65 o
 -16   2  12  1064039.38  1043273.25  28900.61 o
 -15   2  12     2505.16      276.83    138.41 o
 -14   2  12    15852.55    12650.94    470.60 o
 -12   2  12     6818.31    12484.84    332.19 o
 -11   2  12      417.11     2186.92    221.46 o
 -10   2  12     7481.67     4097.02    332.19 o
  -9   2  12     6688.67    12014.24    332.19 o
  -8   2  12     9100.19    12678.62    304.51 o
  -7   2  12      970.55     2020.83    166.10 o
  -6   2  12      417.17      276.83    138.41 o
  -5   2  12        2.13      664.38    110.73 o
  -4   2  12   898839.56   874658.69  21564.73 o
  -3   2  12      380.45      276.83     55.37 o
  -2   2  12    52941.61    51185.08   1328.76 o
  -1   2  12    22234.12    27710.26    775.11 o
   1   2  12     1648.10     8138.68    415.24 o
   2   2  12       13.29       83.05    249.14 o
   3   2  12      106.00     -415.24    442.92 o
   4   2  12    21919.19    27682.58   1965.46 o
   5   2  12      351.52     -719.75    747.43 o
 -23   3  12     2185.00    -1550.22   1550.22 o
 -22   3  12    10837.04    13896.65   1356.45 o
 -21   3  12     2379.84     2159.24    775.11 o
 -20   3  12    88647.79    85040.88   3349.59 o
 -19   3  12    39206.97    40029.00   1467.18 o
 -18   3  12  1044797.81  1008144.06  27820.99 o
 -17   3  12     3441.49    10989.98    553.65 o
 -16   3  12   131192.30   132018.20   3128.13 o
 -15   3  12    11472.08    16471.13    553.65 o
 -14   3  12   314624.38   307359.66   8221.73 o
 -13   3  12     3525.83    17301.61    581.33 o
 -12   3  12     9354.26     9688.90    387.56 o
 -11   3  12     1407.28     3045.08    221.46 o
 -10   3  12    20345.37    29288.17    609.02 o
  -9   3  12      378.00      775.11    332.19 o
  -8   3  12    15236.50    19239.39    498.29 o
  -7   3  12     9703.30     5093.59    249.14 o
  -6   3  12      707.13     2823.62    249.14 o
  -5   3  12      130.56      747.43    166.10 o
  -4   3  12    27979.00    27239.66    719.75 o
  -3   3  12    12991.68    20568.15    609.02 o
  -1   3  12      218.98     5785.66    276.83 o
   0   3  12     3472.02     3847.88    249.14 o
   1   3  12      364.47     2934.35    249.14 o
   2   3  12   725401.81   733754.38  19599.26 o
   3   3  12     5986.19     1024.26    249.14 o
   4   3  12    27309.37    28153.18    941.21 o
   5   3  12     9859.73     5398.10    581.33 o
   6   3  12   346219.53   332772.25  15059.32 o
   7   3  12      122.04      941.21    249.14 o
   8   3  12    17386.21    14754.81   1910.10 o
 -25   4  12     2459.41     3100.45   3045.08 o
 -24   4  12    12716.71    16028.21   2242.29 o
 -23   4  12       19.95    -1273.40   1273.40 o
 -22   4  12     7151.45     6477.72   1079.62 o
 -21   4  12    18086.47    31918.01   1660.95 o
 -20   4  12   120246.19   125014.52   4761.40 o
 -19   4  12     2655.94     1910.10    609.02 o
 -18   4  12   111524.37   118785.94   3654.10 o
 -17   4  12    15961.92    36457.95   1190.35 o
 -16   4  12   119837.96   107186.94   2740.58 o
 -15   4  12     3577.99    25301.88    802.79 o
 -14   4  12     2226.59     1993.15    304.51 o
 -13   4  12     8346.95    12152.65    442.92 o
 -12   4  12   342799.59   332910.66   7944.90 o
 -11   4  12     1712.96      941.21    138.41 o
 -10   4  12     2388.53     1577.91    249.14 o
  -9   4  12     3571.61     7834.17    387.56 o
  -8   4  12   424074.59   470603.81  16609.54 o
  -7   4  12       16.30     2629.84    304.51 o
  -6   4  12    11327.84    10906.93    609.02 o
  -5   4  12     6288.53     2380.70    359.87 o
  -4   4  12      322.49     6311.63    304.51 o
  -3   4  12        2.47      775.11    221.46 o
  -2   4  12     4785.60     4844.45    442.92 o
  -1   4  12      386.38     6450.04    525.97 o
   0   4  12  1301489.88  1365581.38  34077.25 o
   1   4  12    15960.38     5121.28    304.51 o
   2   4  12    44503.01    47143.43   1273.40 o
   3   4  12     8144.09     7059.06    332.19 o
   4   4  12    19579.03    23890.06    719.75 o
   5   4  12      175.14      332.19    249.14 o
   6   4  12     2309.46      221.46    304.51 o
   7   4  12        0.12      968.89    332.19 o
   8   4  12   115852.69    98051.68   3626.42 o
   9   4  12      398.21     2795.94    775.11 o
  10   4  12     4579.18      304.51    332.19 o
 -26   5  12    61890.86    65552.34   7059.06 o
 -25   5  12      729.40     3958.61   3100.45 o
 -24   5  12       51.45     2076.19   1384.13 o
 -23   5  12     1051.82      221.46   1301.08 o
 -22   5  12     1279.74     2408.38   1024.26 o
 -21   5  12       76.14     -304.51    692.06 o
 -20   5  12    39875.68    46838.92   1910.10 o
 -19   5  12    19521.97    24305.30   1162.67 o
 -18   5  12    77413.77    82023.47   2851.31 o
 -17   5  12      108.39     7086.74    692.06 o
 -16   5  12      428.53       83.05    498.29 o
 -15   5  12     7187.52    10270.24    636.70 o
 -14   5  12   707052.06   704992.19  17661.48 o
 -13   5  12     1313.10     1273.40    359.87 o
 -12   5  12    41345.48    42852.63   1190.35 o
 -11   5  12      702.64     3377.27    332.19 o
 -10   5  12   206902.66   198041.16   6311.63 o
  -9   5  12     4415.08     1993.15    498.29 o
  -8   5  12    45774.67    37399.16   1522.54 o
  -7   5  12    48071.14    85234.66   4235.43 o
  -6   5  12  1037808.25  1154640.25  45205.65 o
  -5   5  12      165.10    12789.35    609.02 o
  -4   5  12    52039.24    47364.89   1245.72 o
  -3   5  12     4853.10     3460.32    249.14 o
  -2   5  12    11900.34    13675.19    442.92 o
  -1   5  12     1737.58      387.56    249.14 o
   0   5  12    47204.30    53012.13   1411.81 o
   1   5  12      755.71      636.70    304.51 o
   2   5  12    62013.55    60680.21   1827.05 o
   3   5  12     2999.17      664.38    276.83 o
   4   5  12     1586.93     2186.92    249.14 o
   5   5  12      577.31      498.29    276.83 o
   6   5  12     7402.22     6726.87    332.19 o
   7   5  12     3763.22     1356.45    359.87 o
   8   5  12    28311.57    34824.68   1245.72 o
   9   5  12    13352.48    36347.22   1301.08 o
  10   5  12   827648.81   798088.63  26021.62 o
  11   5  12     4698.36     7086.74    719.75 o
  12   5  12     2047.73      193.78    747.43 o
  13   5  12     3836.81     -581.33   1716.32 o
 -27   6  12      658.12     8664.65   3654.10 o
 -26   6  12      708.68     4982.86   3321.91 o
 -25   6  12     7369.45     3155.81   3045.08 o
 -24   6  12      421.43       55.37   1411.81 o
 -23   6  12     2506.69     4844.45    996.57 o
 -22   6  12      729.09     3875.56    941.21 o
 -21   6  12      422.04      221.46    830.48 o
 -20   6  12    27182.35    25301.88   1439.49 o
 -19   6  12     1008.45      525.97    802.79 o
 -18   6  12      191.02     -664.38    664.38 o
 -17   6  12       83.77     -609.02    609.02 o
 -16   6  12      432.10     -415.24    581.33 o
 -15   6  12      670.35     1799.37    636.70 o
 -14   6  12     5224.95     5979.44    525.97 o
 -13   6  12     2064.15     3238.86    442.92 o
 -12   6  12   637607.75   680188.63  19156.34 o
 -11   6  12     5066.17     2076.19    359.87 o
 -10   6  12    55223.54    58963.89   2519.11 o
  -9   6  12    58791.84    65386.24   5564.20 o
  -6   6  12   103132.41    77123.66   3737.15 o
  -5   6  12    35178.09    55032.96   2159.24 o
  -4   6  12   149213.88   158399.70   7529.66 o
  -3   6  12      233.27     5232.01    359.87 o
  -2   6  12     9591.59    12180.33    525.97 o
  -1   6  12       34.98     5065.91    359.87 o
   0   6  12   151137.03   144447.69   3681.78 o
   1   6  12        5.61     4180.07    332.19 o
   2   6  12     5430.00     3017.40    359.87 o
   3   6  12      997.07      636.70    359.87 o
   4   6  12    98674.53    97359.62   2491.43 o
   5   6  12     4824.37    11654.37    470.60 o
   6   6  12    40417.83    42326.66   1162.67 o
   7   6  12     7835.76     9162.93    498.29 o
   8   6  12    62960.39    60652.52   1827.05 o
   9   6  12      160.10     1051.94    387.56 o
  10   6  12      597.15     -332.19    692.06 o
  11   6  12    11912.06    15225.42   1134.99 o
  12   6  12   214685.83   218581.63   9107.57 o
  13   6  12     4195.75     5093.59    913.53 o
  14   6  12     3525.69      968.89    858.16 o
  15   6  12     2258.17     -609.02   1993.15 o
 -28   7  12     1109.41    -1577.91   3377.27 o
 -27   7  12    14040.47    17661.48   4013.97 o
 -26   7  12    44781.54    47115.75   6034.80 o
 -25   7  12        5.72     8526.23   1218.03 o
 -24   7  12    33465.34    39281.57   1993.15 o
 -23   7  12    23282.95    32416.30   1744.00 o
 -22   7  12    51455.81    54700.77   2436.07 o
 -21   7  12       21.21     1356.45    858.16 o
 -20   7  12      857.46     1245.72    996.57 o
 -19   7  12     2319.87     2934.35    996.57 o
 -18   7  12   120953.05   141402.61   5342.74 o
 -17   7  12     1501.16      470.60    747.43 o
 -16   7  12     2587.00      553.65    719.75 o
 -15   7  12     1002.50     1827.05    636.70 o
 -14   7  12       18.90     2186.92    609.02 o
 -13   7  12       82.63     1688.64    609.02 o
 -12   7  12    28044.55    30284.74   1328.76 o
 -11   7  12    22542.99    17633.80   1024.26 o
 -10   7  12    54274.38    56555.50   3432.64 o
  -5   7  12      224.31     3460.32    636.70 o
  -4   7  12      153.08       27.68    470.60 o
  -3   7  12     1728.87    12457.16    553.65 o
  -2   7  12   399700.88   376178.53   9633.54 o
  -1   7  12     2943.28     6450.04    415.24 o
   0   7  12    19245.82    15529.93    609.02 o
   1   7  12     3323.71     7695.76    442.92 o
   2   7  12      207.45      968.89    359.87 o
   3   7  12     2454.76      498.29    387.56 o
   4   7  12      663.45      581.33    332.19 o
   5   7  12     3818.32    21537.04    775.11 o
   6   7  12   486990.00   503933.59  15059.32 o
   7   7  12    29791.02    38257.32   1328.76 o
   8   7  12     4817.57     4124.70    747.43 o
   9   7  12     6068.40     3017.40    775.11 o
  10   7  12    22272.17    20955.71   1107.30 o
  11   7  12     1355.21     2353.02    664.38 o
  12   7  12    11128.40    13066.18   1134.99 o
  13   7  12      350.22      221.46    885.84 o
  14   7  12        3.61     1716.32   1162.67 o
  15   7  12       50.62      -27.68    996.57 o
  16   7  12     7590.89     4622.99    941.21 o
 -29   8  12     3103.39    12097.29   3930.93 o
 -28   8  12     5176.40     1245.72   3543.37 o
 -27   8  12     1077.31     2712.89   3349.59 o
 -26   8  12    31757.77    39613.77   3266.54 o
 -25   8  12    39895.31    70286.06   3377.27 o
 -24   8  12   218353.77   222927.78   8138.68 o
 -23   8  12     4543.29     1301.08    996.57 o
 -22   8  12     5387.91     7335.88   1134.99 o
 -21   8  12       25.88      387.56   1134.99 o
 -20   8  12     3425.24     2878.99   1107.30 o
 -19   8  12      352.74     3571.05   1051.94 o
 -18   8  12    36639.16    35267.60   1993.15 o
 -17   8  12    17799.67    32969.95   1910.10 o
 -16   8  12    71886.28    74715.27   3432.64 o
 -15   8  12     3731.38    10159.51    858.16 o
 -14   8  12     2371.16     2906.67    692.06 o
 -13   8  12      912.92     1411.81    719.75 o
 -12   8  12     4803.85    10297.92   1024.26 o
 -11   8  12      532.76      525.97    775.11 o
  -4   8  12    13255.52    17661.48   1162.67 o
  -3   8  12       12.36     1688.64    498.29 o
  -2   8  12    10977.39     5619.56    525.97 o
  -1   8  12     7940.47    26326.13    996.57 o
   0   8  12   245851.56   243634.36   6311.63 o
   1   8  12    21890.78    13536.78    609.02 o
   2   8  12    16890.58    16858.69    692.06 o
   3   8  12    28231.10    46340.63   1799.37 o
   4   8  12   425685.47   461053.31  16720.28 o
   5   8  12    22101.18    28346.96   1218.03 o
   6   8  12      577.75       27.68    525.97 o
   7   8  12     3499.57    13896.65   1134.99 o
   8   8  12   247785.97   232284.52  10851.57 o
   9   8  12    16611.46    13176.91   1134.99 o
  10   8  12      472.42      581.33    775.11 o
  11   8  12     4001.04     2768.26    747.43 o
  12   8  12     2790.74     2103.88    747.43 o
  13   8  12       22.53      498.29    775.11 o
  14   8  12     4291.95      747.43    968.89 o
  15   8  12     2018.47      138.41    941.21 o
  16   8  12     5599.98     1937.78    996.57 o
  17   8  12     5458.32     9744.27   1245.72 o
  18   8  12    14030.83    20512.79   2463.75 o
 -30   9  12    11188.05    21979.96   4567.63 o
 -29   9  12      317.62     -387.56   3764.83 o
 -28   9  12     6805.36     6007.12   3654.10 o
 -26   9  12    14107.72     9356.71   2297.65 o
 -25   9  12      691.21     3875.56   1218.03 o
 -24   9  12    10218.10     7834.17   1190.35 o
 -23   9  12     4973.10    11488.27   1301.08 o
 -22   9  12   113155.95   134011.36   5896.39 o
 -21   9  12     7161.29     7308.20   1273.40 o
 -20   9  12    20793.52    21703.14   1660.95 o
 -19   9  12    15153.20    31336.68   2020.83 o
 -18   9  12      199.50     3321.91   1079.62 o
 -17   9  12     2242.74      719.75   1024.26 o
 -16   9  12     3620.95      332.19   1024.26 o
 -15   9  12     3241.43     2768.26   1051.94 o
 -14   9  12    58120.58    61178.50   3986.29 o
 -13   9  12      272.78     1245.72   1605.59 o
 -12   9  12     4395.45     3626.42   1494.86 o
  -2   9  12     3828.53     7557.34    692.06 o
  -1   9  12     6526.02     2463.75    553.65 o
   0   9  12    54739.73    55725.02   1882.42 o
   1   9  12    29638.57    25246.51   1024.26 o
   2   9  12    53640.21    59766.68   2186.92 o
   3   9  12      269.73     -498.29    498.29 o
   4   9  12    28451.64    24388.35   1301.08 o
   5   9  12    27782.39    53233.59   3709.47 o
   6   9  12   314001.78   413743.81  23198.00 o
   7   9  12    32488.37    36208.81   2076.19 o
   8   9  12    20028.42    16692.59   1273.40 o
   9   9  12     5815.15     3792.51    885.84 o
  10   9  12      344.74     -664.38    830.48 o
  11   9  12      844.59     -110.73    885.84 o
  12   9  12    17343.48    22422.89   1467.18 o
  13   9  12     1105.54     1134.99    802.79 o
  14   9  12     7199.84     6865.28    968.89 o
  15   9  12     7897.97     7418.93    996.57 o
  16   9  12    11465.69    14561.04   1633.27 o
  17   9  12      838.63    -1218.03   1218.03 o
  18   9  12     4014.00      996.57   1328.76 o
  19   9  12     4716.94     5232.01   1190.35 o
 -26  10  12     4331.11     4456.90   2103.88 o
 -25  10  12     8600.21    15668.34   1522.54 o
 -24  10  12    17555.81    16747.96   1439.49 o
 -23  10  12      965.38     -276.83   1273.40 o
 -22  10  12      323.08    -1218.03   1218.03 o
 -21  10  12     1228.49     1079.62   1190.35 o
 -20  10  12    43884.14    52264.70   2823.62 o
 -19  10  12     1877.07     1882.42   1218.03 o
 -18  10  12       30.20    -1079.62   1079.62 o
 -17  10  12     4725.30     3571.05   1190.35 o
 -16  10  12    85297.53    75794.89   4789.09 o
 -15  10  12     1418.35      110.73   1301.08 o
 -14  10  12    21061.79    15972.85   2325.34 o
 -13  10  12    31839.58    95864.77   8138.68 o
  -1  10  12     9736.52     9135.25    802.79 o
   0  10  12    47679.03    41800.69   1522.54 o
   1  10  12       42.09      470.60    553.65 o
   2  10  12    22721.82    24942.00   1273.40 o
   3  10  12    24587.62    35212.24   1882.42 o
   4  10  12   177458.89   178469.58   8886.11 o
   5  10  12    20839.27    29675.72   2103.88 o
   6  10  12    13217.09    11294.49   1411.81 o
   7  10  12     2658.51     5315.05    913.53 o
   8  10  12      885.46     3709.47    941.21 o
   9  10  12     2340.58     1744.00    913.53 o
  10  10  12    25259.08    25025.05   1744.00 o
  11  10  12     8652.61    16194.31   1384.13 o
  12  10  12    17205.83    18713.42   1522.54 o
  13  10  12      967.12     2076.19    830.48 o
  14  10  12      749.02     2076.19    913.53 o
  15  10  12     3217.76     3903.24    968.89 o
  16  10  12    38480.37    30506.20   1799.37 o
  17  10  12    16190.32    15751.39   1688.64 o
  18  10  12      574.36      525.97   1384.13 o
  19  10  12      438.30    -1356.45   1356.45 o
  20  10  12       65.25      -55.37   1134.99 o
 -25  11  12      158.89     8027.95   1384.13 o
 -24  11  12     3124.50     4373.85   1467.18 o
 -23  11  12     8246.22    17135.52   1716.32 o
 -22  11  12    36068.17    35156.87   2269.97 o
 -21  11  12     2158.15     1190.35   1328.76 o
 -20  11  12     5516.21    15197.73   1633.27 o
 -19  11  12      558.42     2491.43   1301.08 o
 -18  11  12    14390.16    10547.06   1494.86 o
 -17  11  12     1493.65      858.16   1384.13 o
 -16  11  12    35003.21    32831.54   3598.73 o
 -15  11  12    30075.83    57469.03   5370.42 o
   0  11  12     1071.91      -27.68    968.89 o
   1  11  12     4385.04     5287.37   1439.49 o
   2  11  12   118071.56   117041.93   5176.64 o
   3  11  12    16578.74    19128.66   1273.40 o
   4  11  12    16883.61    17329.29   1245.72 o
   5  11  12     2715.68     4318.48   1301.08 o
   6  11  12   112329.73   104667.83   5481.15 o
   7  11  12    32193.43    46340.63   2962.04 o
   8  11  12    22294.23    24056.16   1577.91 o
   9  11  12    10434.58    13813.60   1245.72 o
  10  11  12    12955.65    16471.13   1411.81 o
  11  11  12     2071.71     1605.59    968.89 o
  12  11  12     4947.19     4013.97   1107.30 o
  13  11  12      337.10     -498.29   1024.26 o
  14  11  12     1483.40     -830.48    885.84 o
  15  11  12      274.79     -913.53    913.53 o
  16  11  12     2019.04     2657.53    968.89 o
  17  11  12     1932.92     2269.97    996.57 o
  18  11  12     9618.93     6034.80   1522.54 o
  19  11  12     4546.65      -83.05   1356.45 o
  20  11  12       10.58     1384.13   1577.91 o
  21  11  12     2246.81     1107.30   1799.37 o
 -25  12  12    26821.49    39835.23   3072.77 o
 -24  12  12    66428.58    61510.68   3321.91 o
 -23  12  12     9641.68     -858.16   1356.45 o
 -22  12  12     7460.86     8443.19   1577.91 o
 -21  12  12     1960.93    13259.95   1660.95 o
 -20  12  12    11094.34    10436.33   1882.42 o
 -19  12  12      892.49     1439.49   1467.18 o
 -18  12  12    15046.30    25135.78   3155.81 o
 -17  12  12      180.32     1494.86   1937.78 o
 -16  12  12     1449.59     5868.71   1910.10 o
   2  12  12     6849.19     2131.56   1550.22 o
   3  12  12    24466.05    28042.45   2269.97 o
   4  12  12   275284.91   240616.95  11792.78 o
   5  12  12    59158.62    56832.33   3515.69 o
   6  12  12    15730.04    11792.78   1688.64 o
   7  12  12     6184.49     8747.69   1522.54 o
   8  12  12    99829.70    91380.18   4180.07 o
   9  12  12    19648.16    16886.37   1384.13 o
  10  12  12     2124.66      359.87    996.57 o
  11  12  12      106.45      304.51    968.89 o
  12  12  12      343.02     3045.08   1024.26 o
  13  12  12     1038.04     1328.76   1107.30 o
  14  12  12    16343.10    21204.85   1744.00 o
  15  12  12      948.55     3598.73   1024.26 o
  16  12  12     1989.01     -941.21    941.21 o
  17  12  12     1305.31     2436.07   1024.26 o
  18  12  12       11.72    -1051.94   1051.94 o
  19  12  12     2891.97     5259.69   2131.56 o
  20  12  12    12041.89    14865.54   2574.48 o
  21  12  12     1578.43     -553.65   2020.83 o
  22  12  12       13.04     1633.27   1771.68 o
 -25  13  12    11057.36      692.06   5702.61 o
 -24  13  12     4035.40     2906.67   2325.34 o
 -23  13  12    12182.32    37011.61   2463.75 o
 -22  13  12    84077.85    74161.63   4844.45 o
 -21  13  12    21194.61    14062.75   2020.83 o
 -20  13  12      277.17      802.79   1965.46 o
 -19  13  12     4258.31     1605.59   1882.42 o
   4  13  12       47.65    -1107.30   1411.81 o
   5  13  12    55871.77    47420.25   3211.18 o
   6  13  12   229725.31   199840.53  10159.51 o
   7  13  12    62393.79    61621.41   3820.20 o
   8  13  12     1969.61     3820.20   1107.30 o
   9  13  12     2864.13     3598.73   1134.99 o
  10  13  12    36319.16    33163.73   2131.56 o
  11  13  12     2311.73     -442.92   1051.94 o
  12  13  12     5198.91     3820.20   1134.99 o
  13  13  12      515.67        0.00   1051.94 o
  14  13  12     6254.93     3958.61   1107.30 o
  15  13  12     1152.59     1218.03   1190.35 o
  16  13  12     1156.70     1494.86   1079.62 o
  17  13  12     1671.79     2103.88   1439.49 o
  18  13  12     4285.50     4678.36   1550.22 o
  19  13  12        7.29     3460.32   2076.19 o
  20  13  12      255.49     1688.64   2103.88 o
 -24  14  12    40013.48    21343.27   4512.26 o
 -23  14  12    16095.28     6173.21   2491.43 o
 -22  14  12     1043.11     4456.90   3045.08 o
 -21  14  12      384.40     -498.29   2934.35 o
   5  14  12    26071.64    10989.98   2159.24 o
   6  14  12       11.65        0.00   1439.49 o
   7  14  12     8079.05     6643.82   1633.27 o
   8  14  12    39477.92    33136.04   2131.56 o
   9  14  12     9983.38    16194.31   1522.54 o
  10  14  12     2490.45     2380.70   1190.35 o
  11  14  12      142.04     2906.67   1162.67 o
  12  14  12     5685.27     5591.88   1218.03 o
  13  14  12        1.34    -1051.94   1051.94 o
  14  14  12      145.71    -1494.86   1688.64 o
  15  14  12      725.10    -1605.59   1605.59 o
  16  14  12     7900.10     2436.07   1467.18 o
  17  14  12     6134.72     5924.07   1993.15 o
  18  14  12      301.92     2906.67   1937.78 o
   8  15  12     5595.55     2768.26   1577.91 o
   9  15  12     1383.55     4816.77   1245.72 o
  10  15  12      799.53      553.65   1218.03 o
  11  15  12     3037.39     -719.75   1744.00 o
  12  15  12        4.59    -1467.18   1605.59 o
  13  15  12     1567.88     1190.35   1660.95 o
  14  15  12     5614.64     9024.52   2712.89 o
  15  15  12     1211.32      166.10   2519.11 o
  16  15  12     1224.01     1051.94   1854.73 o
  10  16  12        2.58     2436.07   2989.72 o
  11  16  12      439.56     1771.68   2436.07 o
  12  16  12      122.23     3737.15   2491.43 o
  13  16  12     3033.71     5591.88   2602.16 o
 -21   1  13    15804.53     4761.40   1633.27 o
 -20   1  13      240.39     5785.66    609.02 o
 -19   1  13    12477.89    12540.21    719.75 o
 -18   1  13     2639.34     5481.15    470.60 o
 -17   1  13   257515.38   248063.56   6948.33 o
 -16   1  13     4620.86    26243.08    747.43 o
 -15   1  13    22704.77    20152.92    525.97 o
 -13   1  13   173624.64   159396.30   3100.45 o
 -12   1  13     1445.48      719.75    193.78 o
 -11   1  13     8551.17    11266.81    332.19 o
 -10   1  13      387.53     4180.07    498.29 o
  -9   1  13   126114.31   107076.20   2214.61 o
  -8   1  13     1506.99      249.14    138.41 o
  -7   1  13    51687.22    55392.84   1218.03 o
  -6   1  13     8996.89     7474.30    249.14 o
  -5   1  13  1008763.75  1037459.88  25855.53 o
  -4   1  13     9701.61     8304.77    304.51 o
  -3   1  13    88415.75    77262.06   2103.88 o
  -2   1  13    14056.07     5453.47    304.51 o
  -1   1  13   439087.72   432540.25  17246.25 o
   0   1  13       33.15       55.37    304.51 o
   1   1  13     1849.07     1107.30    415.24 o
   2   1  13     1949.98     2906.67    747.43 o
 -21   2  13    19952.87    19737.68    996.57 o
 -20   2  13     8248.75    15612.97    664.38 o
 -19   2  13    79928.48    79338.27   2269.97 o
 -18   2  13     1295.02     1439.49    276.83 o
 -17   2  13     6331.98     9273.66    525.97 o
 -15   2  13   274501.03   284992.13   6865.28 o
 -14   2  13       18.16     2214.61    249.14 o
 -13   2  13     4684.53     3072.77    221.46 o
 -11   2  13    11448.54     4982.86    249.14 o
 -10   2  13      399.94     -193.78    193.78 o
  -9   2  13     5605.38     3017.40    304.51 o
  -8   2  13     5851.17     7972.58    249.14 o
  -7   2  13   306003.22   280673.63   5536.52 o
  -6   2  13    11843.56     4539.94    193.78 o
  -5   2  13   101854.66    90134.47   2076.19 o
  -4   2  13    27231.52    26049.30    692.06 o
  -2   2  13      201.81     3488.00    249.14 o
  -1   2  13     5701.34     6007.12    304.51 o
   0   2  13      607.40     5038.23    276.83 o
   1   2  13   106492.70   115630.13   4097.02 o
   2   2  13     2732.24      830.48    470.60 o
   3   2  13    85980.58    74355.40   3072.77 o
   4   2  13    10149.47     7529.66    802.79 o
 -22   3  13    13315.40    28485.37   4152.39 o
 -21   3  13     9058.59     4872.13    968.89 o
 -20   3  13     1821.46     -692.06    692.06 o
 -19   3  13     1375.24      221.46    193.78 o
 -18   3  13      112.94     4678.36    470.60 o
 -17   3  13    20895.01    17716.85    719.75 o
 -16   3  13     1022.59     2989.72    332.19 o
 -15   3  13    58401.34    52375.43   1467.18 o
 -14   3  13    28463.85    87421.58   2159.24 o
 -13   3  13    20008.79    17661.48    581.33 o
 -12   3  13      479.59      359.87    166.10 o
 -11   3  13    12708.08    10297.92    304.51 o
 -10   3  13     9899.43    15917.48    415.24 o
  -9   3  13    16191.78    16471.13    415.24 o
  -8   3  13     1060.50     2906.67    249.14 o
  -7   3  13       67.36     -304.51    304.51 o
  -6   3  13     7534.69    16388.09    525.97 o
  -5   3  13    37301.54    55946.48   1384.13 o
  -4   3  13     1424.44     6034.80    249.14 o
  -3   3  13     5271.30     1162.67    166.10 o
  -2   3  13     1342.82      249.14    193.78 o
  -1   3  13    50187.46    58437.92   1633.27 o
   0   3  13    11121.38     -442.92    442.92 o
   1   3  13    64210.87    59545.22   1633.27 o
   2   3  13     9225.74     6394.67    332.19 o
   3   3  13   540735.50   517470.34  13758.24 o
   4   3  13     2565.46      470.60    304.51 o
   5   3  13     5470.61     2574.48    498.29 o
   6   3  13      709.27     2685.21    719.75 o
   7   3  13   345792.97   366655.72  29398.90 o
 -23   4  13   140933.23   120253.11  10962.30 o
 -22   4  13     1741.44      387.56   1522.54 o
 -21   4  13    20653.41    23253.36   2076.19 o
 -20   4  13     1572.33     3792.51    858.16 o
 -19   4  13    11192.42     9522.81    719.75 o
 -18   4  13      511.18     6671.50    636.70 o
 -17   4  13    66586.28    67213.30   1993.15 o
 -16   4  13    32510.67    65801.48   1744.00 o
 -15   4  13   119638.14   119367.27   3100.45 o
 -14   4  13     2153.69     2020.83    221.46 o
 -13   4  13    42799.55    37150.02   1079.62 o
 -12   4  13    19146.40    19682.31    581.33 o
 -11   4  13   141256.84   166621.44   4207.75 o
 -10   4  13     2686.03      166.10    221.46 o
  -9   4  13    30573.69    32028.74    996.57 o
  -8   4  13     1105.41        0.00    249.14 o
  -7   4  13    22039.01    23308.73    802.79 o
  -6   4  13      100.38     3321.91    276.83 o
  -5   4  13     3961.49     2048.51    221.46 o
  -4   4  13     9301.70     8138.68    304.51 o
  -3   4  13     4468.02     1273.40    166.10 o
  -2   4  13       36.51     2823.62    276.83 o
  -1   4  13     7115.57     8996.84    415.24 o
   0   4  13      269.68     1218.03    249.14 o
   1   4  13   314595.88   338281.06   8886.11 o
   2   4  13     4860.04      276.83    249.14 o
   3   4  13    33118.10    30201.69    885.84 o
   4   4  13       15.03     9218.30    415.24 o
   5   4  13  1065009.50  1093406.38  28596.10 o
   6   4  13        3.07     6062.48    415.24 o
   7   4  13    54832.33    59988.14   1965.46 o
   8   4  13     8115.17    10270.24    692.06 o
   9   4  13   249481.50   256617.47  14477.99 o
 -24   5  13      230.38      387.56   3211.18 o
 -23   5  13    21419.09    23087.27   2380.70 o
 -22   5  13     2596.60     1633.27   1051.94 o
 -21   5  13    41470.21    42215.93   1965.46 o
 -20   5  13      303.39      885.84    913.53 o
 -19   5  13      432.63      442.92    636.70 o
 -18   5  13      586.84     2740.58    636.70 o
 -17   5  13    24600.84    33911.16   1439.49 o
 -16   5  13     1742.65     5342.74    553.65 o
 -15   5  13    33473.60    33966.52   1024.26 o
 -14   5  13    12102.84    12733.99    525.97 o
 -13   5  13      698.40      498.29    304.51 o
 -12   5  13     2294.25      525.97    304.51 o
 -11   5  13    82226.63    77123.66   2242.29 o
 -10   5  13    14167.23     9218.30    553.65 o
  -9   5  13   305255.69   275413.94  10823.89 o
  -8   5  13     1718.31      138.41    470.60 o
  -7   5  13     6441.84     4484.58    498.29 o
  -6   5  13     1309.34    11073.03    525.97 o
  -5   5  13   243063.20   204463.52   5813.34 o
  -4   5  13     3768.12     3349.59    249.14 o
  -3   5  13    77926.48    70645.94   1882.42 o
  -2   5  13    41710.59    36181.13    996.57 o
  -1   5  13   238822.66   265891.16   7003.69 o
   0   5  13     1650.04    14810.18    609.02 o
   1   5  13     5555.50     9301.35    470.60 o
   2   5  13     1356.12     6976.01    387.56 o
   3   5  13   501008.94   533692.38  14007.38 o
   4   5  13      843.43     2934.35    332.19 o
   5   5  13       20.69      830.48    249.14 o
   6   5  13     5221.55    10962.30    470.60 o
   7   5  13   172979.73   172490.14   4955.18 o
   8   5  13      151.70     3681.78    470.60 o
   9   5  13     2595.43     4263.12    498.29 o
  10   5  13      250.44      -83.05    470.60 o
  11   5  13     1845.38     4152.39    636.70 o
  12   5  13     7667.62     6145.53   1910.10 o
 -25   6  13     1268.46     3820.20   3377.27 o
 -24   6  13      124.66     -249.14   2989.72 o
 -23   6  13    25187.70    25910.89   1688.64 o
 -22   6  13      245.96      553.65    885.84 o
 -21   6  13    25592.30    27322.70   1522.54 o
 -20   6  13    10416.79     7003.69    858.16 o
 -19   6  13   120009.80   128474.84   4097.02 o
 -18   6  13      823.05      858.16    664.38 o
 -17   6  13      715.36     1494.86    636.70 o
 -16   6  13      104.06     1716.32    664.38 o
 -15   6  13   385706.81   394393.66  16138.94 o
 -14   6  13     1700.27     3598.73    525.97 o
 -13   6  13    13646.76    15945.17    664.38 o
 -12   6  13     1684.93     1051.94    387.56 o
 -11   6  13    18001.36    24471.40    941.21 o
 -10   6  13     5708.61     1384.13    553.65 o
  -9   6  13    53470.76    45953.08   4097.02 o
  -7   6  13  1144372.00  1043134.94  41330.09 o
  -6   6  13       79.28     5453.47    498.29 o
  -5   6  13   130724.73   131409.19   4346.16 o
  -4   6  13    56521.66   102121.02   2740.58 o
  -3   6  13   862319.44   874575.63  24692.86 o
  -2   6  13      328.40    16692.59    609.02 o
  -1   6  13    32131.75    32250.20    941.21 o
   0   6  13    14733.75    22118.38    719.75 o
   1   6  13   423853.75   461856.09  12844.71 o
   2   6  13    10473.45    13785.92    609.02 o
   3   6  13    56916.15    56832.33   1771.68 o
   4   6  13     1047.77      415.24    359.87 o
   5   6  13    37690.78    39586.09   1218.03 o
   6   6  13       19.34      581.33    332.19 o
   7   6  13      570.90     1716.32    359.87 o
   8   6  13      654.72      193.78    387.56 o
   9   6  13    14598.00    18187.45    913.53 o
  10   6  13      476.31      609.02    747.43 o
  11   6  13     3555.97     4761.40    941.21 o
  12   6  13     1583.54      166.10    802.79 o
  13   6  13      545.05     -802.79    802.79 o
  14   6  13     1829.20     -166.10    442.92 o
 -26   7  13      156.55    -3654.10   3654.10 o
 -25   7  13    10327.61    20928.03   4318.48 o
 -24   7  13      202.26     -830.48   1190.35 o
 -23   7  13    31490.43    46229.91   2436.07 o
 -22   7  13    11440.86    20540.47   1467.18 o
 -21   7  13    12118.14    12706.30   1107.30 o
 -20   7  13       10.28      830.48    941.21 o
 -19   7  13    39230.93    38118.91   2076.19 o
 -18   7  13    15816.50    25329.56   1384.13 o
 -17   7  13   217748.44   229571.61   8470.87 o
 -16   7  13     8776.84    10796.21    941.21 o
 -15   7  13      348.29      442.92    636.70 o
 -14   7  13     1441.43      636.70    609.02 o
 -13   7  13   171039.66   175756.69   6865.28 o
 -12   7  13     4478.03     5647.25    609.02 o
 -11   7  13    18446.57    16720.28   1024.26 o
 -10   7  13      584.87     3432.64   1356.45 o
  -6   7  13    31014.30    77566.58   4484.58 o
  -5   7  13   915215.31   940820.00  36568.68 o
  -4   7  13      748.28    10989.98    609.02 o
  -3   7  13   103506.31   103643.56   2740.58 o
  -2   7  13    33782.25    58963.89   1660.95 o
  -1   7  13   546040.31   582441.38  16581.86 o
   0   7  13    32713.54    24111.52    775.11 o
   1   7  13   106179.95   101871.88   2851.31 o
   2   7  13    10638.80     4013.97    442.92 o
   3   7  13   140185.39   147908.00   4872.13 o
   4   7  13    10872.30     9107.57    498.29 o
   5   7  13    29024.78    28153.18    968.89 o
   6   7  13        3.90       83.05    387.56 o
   7   7  13     1089.62      941.21    442.92 o
   8   7  13     1194.60      193.78    664.38 o
   9   7  13    34777.19    42852.63   2048.51 o
  10   7  13     1502.85     1577.91    636.70 o
  11   7  13    40456.03    45676.25   2214.61 o
  12   7  13       48.68     -775.11    858.16 o
  13   7  13      880.56     1024.26    941.21 o
  14   7  13      104.70     -193.78    885.84 o
  15   7  13     3473.50     4318.48    968.89 o
  16   7  13      328.20     -996.57   1467.18 o
 -27   8  13   100336.26   110232.02  10713.16 o
 -26   8  13     2043.29     2657.53   3626.42 o
 -25   8  13    18231.44    26769.05   4761.40 o
 -24   8  13     8870.30    23890.06   1993.15 o
 -23   8  13    32920.05    30257.05   1882.42 o
 -22   8  13       54.07     -941.21    941.21 o
 -21   8  13    93825.64    98383.88   4512.26 o
 -20   8  13    21923.31    33966.52   1993.15 o
 -19   8  13     2785.83     6173.21   1134.99 o
 -18   8  13      698.03     4346.16   1079.62 o
 -17   8  13     2756.50      470.60    996.57 o
 -16   8  13     1287.41     5425.79   1079.62 o
 -15   8  13     2989.53     2131.56    830.48 o
 -14   8  13     2814.46     4595.31    830.48 o
 -13   8  13     2325.80     2878.99    775.11 o
 -12   8  13     4672.38     7308.20    968.89 o
 -11   8  13     2551.56     2962.04   1079.62 o
  -5   8  13    30063.44    26353.81   1854.73 o
  -4   8  13    16964.30    21343.27   1051.94 o
  -3   8  13    67214.67    70784.34   2657.53 o
  -2   8  13     6652.01     7778.80    525.97 o
  -1   8  13    20571.71    18851.83    719.75 o
   0   8  13     2261.75      470.60    387.56 o
   1   8  13   157882.70   164185.36   4789.09 o
   2   8  13    32353.63    24803.59    996.57 o
   3   8  13   123055.20   126952.30   4761.40 o
   5   8  13   320459.97   314141.88  10353.28 o
   6   8  13     2192.93     7529.66    692.06 o
   7   8  13    57235.85    56749.28   2962.04 o
   8   8  13    17519.18    12374.11   1079.62 o
   9   8  13    15205.88    16028.21   1245.72 o
  10   8  13      950.61      553.65    692.06 o
  11   8  13    40536.46    42686.53   2076.19 o
  12   8  13      144.17     -276.83    747.43 o
  13   8  13    20007.70    18021.36   1744.00 o
  14   8  13     1810.21     2878.99    968.89 o
  15   8  13      216.53     1577.91    996.57 o
  16   8  13      462.47      304.51    996.57 o
  17   8  13    16816.97    11875.83   1716.32 o
 -24   9  13     9604.11     2602.16   1301.08 o
 -23   9  13    47204.57    55171.38   2934.35 o
 -22   9  13     8860.31    26769.05   1882.42 o
 -21   9  13      451.92     2103.88   1190.35 o
 -20   9  13      241.41     1051.94   1162.67 o
 -19   9  13     7882.68    12650.94   1411.81 o
 -18   9  13       83.40      692.06   1079.62 o
 -17   9  13    39497.45    43378.60   2408.38 o
 -16   9  13       30.99     2463.75   1079.62 o
 -15   9  13    39714.34    49441.08   3377.27 o
 -14   9  13     9150.66    29288.17   2353.02 o
 -13   9  13    49080.29    62147.39   5591.88 o
 -12   9  13     2325.25     7086.74   1854.73 o
  -3   9  13    19015.61    19488.53   1079.62 o
  -2   9  13     3813.60     1937.78    581.33 o
  -1   9  13     1476.94     2934.35    387.56 o
   0   9  13     4953.48     3294.23    581.33 o
   1   9  13    77209.55    68957.30   2519.11 o
   2   9  13      734.98     3349.59    553.65 o
   3   9  13   306724.53   300771.19  12374.11 o
   4   9  13     8681.63     9301.35    941.21 o
   5   9  13     5472.10     4650.67   1411.81 o
   6   9  13    38747.73    61123.13   3183.50 o
   7   9  13   332661.13   322917.25  14810.18 o
   8   9  13     1993.07     4041.66    858.16 o
   9   9  13   104389.37   104501.73   5093.59 o
  10   9  13     5605.17     4927.50    941.21 o
  11   9  13     7925.43    11128.40   1079.62 o
  12   9  13      786.79     2519.11    802.79 o
  13   9  13     1551.88     2131.56    830.48 o
  14   9  13     6124.36    10906.94   1051.94 o
  15   9  13    30431.78    32167.15   2242.29 o
  16   9  13     3980.93     2048.51   1218.03 o
  17   9  13     1383.07     -221.46   1273.40 o
  18   9  13      806.80      359.87   1162.67 o
  19   9  13    38208.94    10962.30   3238.86 o
 -24  10  13       19.57    -1384.13   1384.13 o
 -23  10  13    29430.11    31696.55   2380.70 o
 -22  10  13     5778.13     1467.18   1328.76 o
 -21  10  13    11339.57     6920.64   1411.81 o
 -20  10  13     1011.96     4512.26   1301.08 o
 -19  10  13      463.53     1245.72   1218.03 o
 -18  10  13      253.93     4013.97   1162.67 o
 -17  10  13    12232.68    12623.25   1688.64 o
 -16  10  13      957.47      166.10   1384.13 o
 -15  10  13      650.98     -359.87   1550.22 o
 -14  10  13      256.48    -1522.54   1522.54 o
  -2  10  13       25.73       83.05   1245.72 o
  -1  10  13     6416.86    11432.90    968.89 o
   0  10  13     8096.46     8996.84    609.02 o
   1  10  13    19921.98    21454.00   1024.26 o
   2  10  13     3302.16     1771.68    858.16 o
   3  10  13     2337.75     1854.73   1190.35 o
   4  10  13    13460.14    12512.52   1494.86 o
   5  10  13   108623.39   103671.25   6090.17 o
   6  10  13      143.16      470.60   1134.99 o
   7  10  13    48474.02    59296.08   3183.50 o
   8  10  13    20896.12    19876.09   1494.86 o
   9  10  13    26213.02    27654.89   1771.68 o
  10  10  13     1213.61     3321.91    913.53 o
  11  10  13      386.93     -913.53    913.53 o
  12  10  13     2878.59     4539.94   1051.94 o
  13  10  13     1536.87     1799.37    858.16 o
  14  10  13      173.46        0.00    885.84 o
  15  10  13     6280.59     8830.74   1079.62 o
  16  10  13     1261.50     1107.30   1301.08 o
  17  10  13     2624.28     -692.06   1301.08 o
  18  10  13      732.53      525.97   1384.13 o
  19  10  13    17027.60    17523.07   1799.37 o
  20  10  13      367.91      553.65    636.70 o
 -24  11  13     1534.32      609.02   3543.37 o
 -23  11  13     4288.26     2851.31   1494.86 o
 -22  11  13      163.69       83.05   1328.76 o
 -21  11  13        0.43      775.11   1356.45 o
 -20  11  13     1848.01     4761.40   1356.45 o
 -19  11  13     2636.90     2463.75   1577.91 o
 -18  11  13     6830.08    20457.42   2076.19 o
 -17  11  13    42979.37    29564.99   3404.96 o
 -16  11  13     6815.02     2740.58   1716.32 o
 -15  11  13      490.65    -1577.91   1577.91 o
   0  11  13      593.59      692.06    553.65 o
   1  11  13      849.43     -221.46    609.02 o
   2  11  13       24.20     1605.59    636.70 o
   3  11  13      218.84      525.97   1218.03 o
   4  11  13      556.30      415.24   1190.35 o
   5  11  13      279.41      913.53   1411.81 o
   6  11  13     2613.44    -1245.72   1245.72 o
   7  11  13     5183.31     4484.58   1024.26 o
   8  11  13     6513.13     4401.53    996.57 o
   9  11  13    18908.55    27322.70   1744.00 o
  10  11  13        8.34     1550.22    968.89 o
  11  11  13     9728.53    10740.84   1245.72 o
  12  11  13       34.05      415.24    996.57 o
  13  11  13     3865.59     5065.91    941.21 o
  14  11  13      412.56     -498.29    885.84 o
  15  11  13     4139.18     4927.50    996.57 o
  16  11  13      705.55      498.29    968.89 o
  17  11  13     2827.16     4124.70   1467.18 o
  18  11  13     1814.99     1577.91   1439.49 o
  19  11  13     9097.33    13619.83   1688.64 o
  20  11  13      242.27     -775.11   1882.42 o
  21  11  13    21627.91    23142.63   3903.24 o
 -24  12  13     1087.04     3515.69   4041.66 o
 -23  12  13    12221.63    10380.97   1716.32 o
 -22  12  13       85.59     6837.60   1522.54 o
 -21  12  13    27382.39    38035.86   3266.54 o
 -20  12  13     5762.75    25938.57   2491.43 o
 -19  12  13       74.03      692.06   1522.54 o
 -18  12  13     1550.76    -1660.95   1660.95 o
 -17  12  13      283.67     7335.88   2103.88 o
   1  12  13     2009.17     1744.00   1605.59 o
   2  12  13      612.41     8692.33   1854.73 o
   3  12  13    42228.60    34935.41   2602.16 o
   4  12  13     1107.11    13868.97   1716.32 o
   5  12  13     6326.27    12097.29   1688.64 o
   6  12  13     4033.87     7225.15   1522.54 o
   7  12  13    19997.35    26796.73   1744.00 o
   8  12  13      177.52      581.33    996.57 o
   9  12  13    28339.44    25744.80   1688.64 o
  10  12  13     7816.66     7585.03   1079.62 o
  11  12  13    11120.48    17329.29   1439.49 o
  12  12  13      153.95      802.79   1024.26 o
  13  12  13      398.54     1467.18   1079.62 o
  14  12  13       19.22      581.33    941.21 o
  15  12  13      841.88      387.56    968.89 o
  16  12  13     4733.07     5481.15   1051.94 o
  17  12  13    23721.37    19100.98   1522.54 o
  18  12  13     1612.01     1162.67   2103.88 o
  19  12  13    12632.24    12512.52   2491.43 o
  20  12  13     1458.77      913.53   2076.19 o
  21  12  13     6055.77     6173.21   2159.24 o
 -22  13  13     1040.53    13010.81   1993.15 o
 -21  13  13    30456.98    36762.46   4152.39 o
 -20  13  13      857.92    12124.97   2463.75 o
 -19  13  13    11426.17    13509.10   2519.11 o
   3  13  13     9072.85    18215.13   2546.80 o
   4  13  13     1818.34        0.00   1439.49 o
   5  13  13      558.41     2629.84   1439.49 o
   6  13  13     2725.91     3626.42   1522.54 o
   7  13  13     1628.19      525.97   1522.54 o
   8  13  13      274.52    10464.01   1273.40 o
   9  13  13    59300.75    63171.64   3017.40 o
  10  13  13     1056.53     8387.82   1190.35 o
  11  13  13     3034.70     4041.66   1107.30 o
  12  13  13     2335.40     1273.40   1079.62 o
  13  13  13      382.59     1827.05   1079.62 o
  14  13  13      832.63     2768.26   1107.30 o
  15  13  13      267.96     1162.67    968.89 o
  16  13  13       52.06    -1328.76   1328.76 o
  17  13  13      408.99     2436.07   1439.49 o
  18  13  13     2714.84     1577.91   1522.54 o
  19  13  13     5763.13     4290.80   2242.29 o
  20  13  13      311.27    -1965.46   1965.46 o
   5  14  13    23288.24    23281.05   3045.08 o
   6  14  13     2350.20     5315.05   1605.59 o
   7  14  13    32456.41    37925.13   2934.35 o
   8  14  13    10330.30    29703.40   1965.46 o
   9  14  13     9637.50     7861.85   1273.40 o
  10  14  13        4.41     -996.57   1107.30 o
  11  14  13     7724.07     7501.98   1218.03 o
  12  14  13       44.49     1771.68   1107.30 o
  13  14  13      615.42    -1273.40   1273.40 o
  14  14  13      372.61      415.24   1605.59 o
  15  14  13     2434.23     1273.40   1411.81 o
  16  14  13      233.35     2242.29   1854.73 o
  17  14  13       61.44     2159.24   1937.78 o
  18  14  13      221.68     1827.05   1965.46 o
   7  15  13     5080.12     1660.95   1910.10 o
   8  15  13       42.35      968.89   1633.27 o
   9  15  13     7181.74     7335.88   1356.45 o
  10  15  13      833.97     4318.48   1854.73 o
  11  15  13     1604.90    -1605.59   1605.59 o
  12  15  13        7.47      498.29   1633.27 o
  13  15  13     7619.30     6117.85   1744.00 o
  14  15  13      112.71     2297.65   2602.16 o
  15  15  13      509.86     3903.24   2657.53 o
  10  16  13     5634.07    -2768.26   2768.26 o
  11  16  13     1714.97     3349.59   2519.11 o
  12  16  13      257.18    -1190.35   2325.34 o
 -19   0  14      573.05     1273.40    636.70 o
 -18   0  14     1537.05     1716.32    553.65 o
 -17   0  14       45.24     -415.24    415.24 o
 -16   0  14    29877.43    30201.69    996.57 o
 -15   0  14    24029.08      747.43    332.19 o
 -14   0  14  1375453.75  1346535.88  37592.94 o
 -13   0  14    17276.46      387.56    221.46 o
 -12   0  14    78181.21    81026.90   2103.88 o
 -11   0  14     8092.51     -110.73    276.83 o
 -10   0  14   204574.06   182760.36   5481.15 o
  -9   0  14      543.90     3128.13    498.29 o
  -8   0  14    69026.73    89110.21   2962.04 o
  -7   0  14     4173.77     -249.14    249.14 o
  -6   0  14   742593.56   774890.69  25163.46 o
  -5   0  14     1590.92      138.41    221.46 o
  -4   0  14    43661.73    43793.83   1660.95 o
  -3   0  14        0.50     -332.19    332.19 o
  -2   0  14  1246096.25  1312569.38  61012.40 o
  -1   0  14      211.49      359.87    415.24 o
 -21   1  14     2784.37      138.41    609.02 o
 -20   1  14    93573.30    84514.90   3155.81 o
 -19   1  14     2943.53      609.02    193.78 o
 -18   1  14    12978.74    16858.69    719.75 o
 -17   1  14      133.02     2020.83    304.51 o
 -16   1  14    14085.10    24858.95    664.38 o
 -15   1  14     1053.70      359.87    221.46 o
 -14   1  14    80094.39    80417.88   1550.22 o
 -13   1  14    23892.02     5924.07    276.83 o
 -12   1  14  1298325.50  1234504.50  26879.78 o
 -11   1  14     9738.74      968.89    193.78 o
 -10   1  14     2032.71      941.21    193.78 o
  -9   1  14      200.36    15751.39    692.06 o
  -8   1  14    20805.94    22838.13    553.65 o
  -7   1  14      489.83     3072.77    193.78 o
  -6   1  14    25626.07    23142.63    609.02 o
  -5   1  14      312.49     1882.42    193.78 o
  -4   1  14    78437.26    83629.06   2159.24 o
  -3   1  14     1570.51     1937.78    249.14 o
  -2   1  14     3677.59      664.38    193.78 o
  -1   1  14     9306.69    11349.86    775.11 o
   0   1  14  1692977.25  1788765.00  83130.78 o
   1   1  14     1325.04     6976.01   1051.94 o
 -21   2  14       56.98     -664.38    692.06 o
 -20   2  14    83236.40    87643.04   3238.86 o
 -19   2  14    22566.91    13619.83    692.06 o
 -18   2  14   823434.56   751471.19  24000.79 o
 -17   2  14     1266.17     -193.78    193.78 o
 -16   2  14    39691.39    41800.69   1190.35 o
 -15   2  14      327.82     7944.90    359.87 o
 -14   2  14    62355.04    67213.30   1411.81 o
 -13   2  14     3526.23     2602.16    249.14 o
 -12   2  14    16990.93    17356.97    498.29 o
 -11   2  14     2986.71     3211.18    221.46 o
 -10   2  14   777212.25   820096.31  17218.56 o
  -9   2  14     1113.16      138.41    166.10 o
  -8   2  14    11611.16    17329.29    498.29 o
  -7   2  14      582.46      110.73    193.78 o
  -6   2  14   297641.78   321560.81   7059.06 o
  -5   2  14      705.31     -138.41    138.41 o
  -4   2  14    50560.89    47198.79   1384.13 o
  -3   2  14    15634.53    25523.34    747.43 o
  -1   2  14     3292.52     9578.17    442.92 o
   0   2  14     9846.35     9162.93    498.29 o
   1   2  14     8377.36     6228.58    470.60 o
   2   2  14    36897.81    46755.87   2048.51 o
   3   2  14     3033.48      858.16    581.33 o
   4   2  14    13910.00    14588.72   1190.35 o
 -21   3  14    11606.92    31530.46   4180.07 o
 -20   3  14   285330.81   290999.25  13426.05 o
 -19   3  14     2230.62     1688.64    332.19 o
 -18   3  14   161495.05   161278.69   4567.63 o
 -17   3  14    22043.07    29260.48    941.21 o
 -16   3  14   353139.91   364939.41   8803.06 o
 -15   3  14     3811.52    10076.46    442.92 o
 -14   3  14     2262.37     3737.15    332.19 o
 -13   3  14     5775.55     3598.73    276.83 o
 -12   3  14   631464.25   629806.25  12457.16 o
 -11   3  14     2578.92     -110.73    166.10 o
 -10   3  14    26038.62    28762.20    636.70 o
  -9   3  14     2040.33     3737.15    221.46 o
  -8   3  14   334671.38   347499.38   7834.17 o
  -7   3  14      247.65      858.16    193.78 o
  -6   3  14    17148.41    13702.88    442.92 o
  -5   3  14     1380.99     6256.26    276.83 o
  -4   3  14  1269360.00  1337788.13  39143.16 o
  -3   3  14     2618.99     3820.20    276.83 o
  -2   3  14    38584.03    38506.46    968.89 o
  -1   3  14    14146.50    16637.23    525.97 o
   0   3  14  1380601.38  1403755.75  34880.05 o
   1   3  14     6242.56    10464.01    415.24 o
   2   3  14    19141.53    20983.39    692.06 o
   3   3  14     5937.95     5841.02    359.87 o
   4   3  14   691130.88   634401.63  19959.14 o
   5   3  14     1323.64     1467.18    193.78 o
   6   3  14     4699.26     8000.27    968.89 o
   7   3  14     1010.22     2020.83   1190.35 o
 -22   4  14    24531.87    27654.89   4097.02 o
 -21   4  14      229.31     4152.39   1688.64 o
 -20   4  14    49613.67    69068.03   4595.31 o
 -19   4  14    28189.07    62341.16   2242.29 o
 -18   4  14    91871.28    87836.81   2602.16 o
 -17   4  14       28.71     9135.25    581.33 o
 -16   4  14     1400.84     2186.92    304.51 o
 -15   4  14     9375.87     8111.00    470.60 o
 -14   4  14   333172.69   344869.53   9744.27 o
 -13   4  14     5939.45     1467.18    193.78 o
 -12   4  14    90445.72    82743.22   2103.88 o
 -11   4  14    11660.91    14588.72    442.92 o
 -10   4  14   139180.50   142509.91   2878.99 o
  -9   4  14      447.00     5259.69    304.51 o
  -8   4  14     6489.94     5425.79    332.19 o
  -7   4  14     2172.29     5038.23    304.51 o
  -6   4  14   169120.08   177805.20   4678.36 o
  -5   4  14        7.59      166.10    193.78 o
  -4   4  14       41.27     -166.10    166.10 o
  -3   4  14     5179.17     9107.57    359.87 o
  -2   4  14   712573.69   744163.06  19350.12 o
  -1   4  14     2566.34     7695.76    387.56 o
   0   4  14     4800.60     5148.96    332.19 o
   1   4  14      886.35      470.60    276.83 o
   2   4  14   175600.83   197072.27   4816.77 o
   3   4  14     3885.27     4622.99    359.87 o
   4   4  14       59.86      276.83    304.51 o
   5   4  14      556.18      913.53    332.19 o
   6   4  14   121088.26   112529.68   3294.23 o
   7   4  14     5653.03      110.73    442.92 o
   8   4  14    22640.17    19709.99   1384.13 o
 -23   5  14      320.36     5038.23   3100.45 o
 -22   5  14      470.00     3404.96   2768.26 o
 -21   5  14     9835.25    21786.19   1688.64 o
 -20   5  14    10862.36    14118.11   1245.72 o
 -19   5  14       66.89     1605.59    664.38 o
 -18   5  14     1201.00     -609.02    609.02 o
 -17   5  14       22.75     1993.15    581.33 o
 -16   5  14   147888.58   136059.86   3709.47 o
 -15   5  14     1501.87     1716.32    387.56 o
 -14   5  14    46616.43    54839.18   1550.22 o
 -13   5  14    13292.02    19017.93    664.38 o
 -12   5  14   658829.56   725394.25  21260.22 o
 -11   5  14      425.48     3681.78    387.56 o
 -10   5  14    17320.77    17827.58    692.06 o
  -9   5  14    26139.51    38949.38   1467.18 o
  -8   5  14   768963.69   806919.38  31336.68 o
  -7   5  14      716.69     1771.68    359.87 o
  -6   5  14    65415.04    52513.84   1494.86 o
  -5   5  14     5389.39    11017.67    415.24 o
  -4   5  14   163300.08   176780.94   4124.70 o
  -3   5  14     1534.92      664.38    249.14 o
  -2   5  14      250.44      498.29    276.83 o
  -1   5  14    10940.69    22063.01    747.43 o
   0   5  14   634046.31   678250.75  20429.74 o
   1   5  14     4349.89    13453.73    609.02 o
   2   5  14     2250.86     3598.73    332.19 o
   3   5  14     7507.55     3238.86    332.19 o
   4   5  14     9539.17    16360.40    636.70 o
   5   5  14     3229.46      692.06    332.19 o
   6   5  14    78642.05    74992.10   2020.83 o
   7   5  14    13483.02    12512.52    636.70 o
   8   5  14   177073.28   190400.75   5730.29 o
   9   5  14     1615.91     1854.73    470.60 o
  10   5  14     6682.05     7474.30    581.33 o
  11   5  14     3541.21     1301.08    442.92 o
 -24   6  14     8426.90     9965.73   3432.64 o
 -23   6  14       72.21    -2962.04   2962.04 o
 -22   6  14    14389.28    12900.08   2076.19 o
 -21   6  14      320.22      249.14    913.53 o
 -20   6  14       80.97     1854.73    775.11 o
 -19   6  14     7993.06    11128.40   1079.62 o
 -18   6  14     4762.55     6699.18    747.43 o
 -17   6  14       50.89       55.37    664.38 o
 -16   6  14      217.21      692.06    664.38 o
 -15   6  14       29.36     -553.65    553.65 o
 -14   6  14   275242.06   285268.97   8055.63 o
 -13   6  14     1302.35      -55.37    359.87 o
 -12   6  14     6915.99     8249.41    498.29 o
 -11   6  14    13392.15    12457.16    636.70 o
 -10   6  14    68528.33    75877.95   3571.05 o
  -8   6  14   105283.88    79725.82   3432.64 o
  -7   6  14    44671.54    78203.28   2657.53 o
  -6   6  14   752353.75   817826.31  26602.96 o
  -5   6  14     5280.90     9439.76    470.60 o
  -4   6  14       44.90       55.37    276.83 o
  -3   6  14     7943.96     7557.34    442.92 o
  -2   6  14    26547.58    28817.56    885.84 o
  -1   6  14     2014.62        0.00    304.51 o
   0   6  14    37882.02    32554.71    996.57 o
   1   6  14    25368.46    25301.88    913.53 o
   2   6  14    28595.23    34354.08   1162.67 o
   3   6  14     1136.94      636.70    387.56 o
   4   6  14    39027.18    40084.37   1190.35 o
   5   6  14     5730.89      581.33    332.19 o
   6   6  14    10977.36    11239.13    553.65 o
   7   6  14     4234.38     3404.96    553.65 o
   8   6  14     4108.34     4899.82    525.97 o
   9   6  14     6522.81     7197.47    664.38 o
  10   6  14   234929.42   234942.03  11073.03 o
  11   6  14     3928.19     8304.77    941.21 o
  12   6  14     7103.39     9412.08    996.57 o
  13   6  14      567.59     1079.62    636.70 o
 -25   7  14    16854.63    24775.91   4512.26 o
 -24   7  14    44663.82    59489.86   6782.23 o
 -23   7  14     1360.96     3654.10   3238.86 o
 -22   7  14      877.09     1024.26   1245.72 o
 -21   7  14     4914.45    12900.08   1134.99 o
 -20   7  14    34672.86    35461.38   2020.83 o
 -19   7  14       12.67     3072.77    968.89 o
 -18   7  14    31146.35    31392.04   1577.91 o
 -17   7  14    33714.70    46894.29   2131.56 o
 -16   7  14    86256.91    88362.78   3155.81 o
 -15   7  14      775.27     4401.53    692.06 o
 -14   7  14    16451.38    17855.26   1162.67 o
 -13   7  14     7652.54     8443.19    830.48 o
 -12   7  14   129164.89   134869.52   4872.13 o
 -11   7  14     6739.90      166.10    664.38 o
  -7   7  14        3.91     -719.75    719.75 o
  -6   7  14     1084.24     1577.91    470.60 o
  -5   7  14      179.27      193.78    415.24 o
  -4   7  14       62.68     2878.99    415.24 o
  -3   7  14     3108.77     1771.68    387.56 o
  -2   7  14    60822.28    55808.07   1577.91 o
  -1   7  14    38943.98    48499.88   1439.49 o
   0   7  14    72495.32    81220.68   2103.88 o
   1   7  14      744.16     4041.66    415.24 o
   2   7  14     9728.54     8581.60    553.65 o
   3   7  14        2.49     7197.47    470.60 o
   4   7  14   351951.44   353894.03  11460.59 o
   5   7  14    15376.76    15917.48    664.38 o
   6   7  14     2993.95     2020.83    387.56 o
   7   7  14     1085.45     -442.92    442.92 o
   8   7  14     9080.12     7861.85    775.11 o
   9   7  14      116.17     -664.38    664.38 o
  10   7  14     4676.25     1660.95    968.89 o
  11   7  14     6827.18     2131.56    858.16 o
  12   7  14   127183.25   118370.70   4789.09 o
  13   7  14     7906.90    10768.52   1134.99 o
  14   7  14      195.98     -913.53    913.53 o
  15   7  14        9.70     -415.24    415.24 o
 -25   8  14     1205.71     1079.62   3571.05 o
 -22   8  14    37360.01    65054.05   3626.42 o
 -21   8  14      781.87     3460.32   1245.72 o
 -20   8  14    41323.59    36264.18   2159.24 o
 -19   8  14    63344.89   122107.84   5342.74 o
 -18   8  14   215826.08   215979.45   8996.84 o
 -17   8  14     6146.46     2712.89   1051.94 o
 -16   8  14    19392.88    16332.72   1162.67 o
 -15   8  14     7893.53    11682.05   1079.62 o
 -14   8  14     6307.37     6726.87    885.84 o
 -13   8  14      720.73     2214.61    775.11 o
 -12   8  14     1039.40     1827.05    830.48 o
  -5   8  14     3682.44     5841.02    609.02 o
  -4   8  14    32306.06    31834.96   1273.40 o
  -3   8  14    14627.74    25329.56    968.89 o
  -2   8  14   151835.80   142039.30   3847.88 o
  -1   8  14     5541.08     4207.75    442.92 o
   0   8  14       11.57      221.46    387.56 o
   1   8  14     1160.89     3432.64    498.29 o
   2   8  14    87458.58    91684.69   3238.86 o
   3   8  14     2212.94     1965.46    609.02 o
   4   8  14     9939.74    11266.81    719.75 o
   5   8  14     8789.30    38478.78   1467.18 o
   6   8  14   433690.88   415294.03  16443.45 o
   7   8  14    36692.90    31502.78   1854.73 o
   8   8  14    12520.23    12457.16   1079.62 o
   9   8  14    15124.58    10242.55   1051.94 o
  10   8  14    46145.57    46146.86   2242.29 o
  11   8  14     2329.33     3432.64    802.79 o
  12   8  14      369.22     -996.57   1218.03 o
  13   8  14     7639.23     7612.71   1273.40 o
  14   8  14    43368.20    48056.95   2436.07 o
  15   8  14     1174.20     -941.21    941.21 o
  16   8  14     5760.00     4373.85   1245.72 o
  17   8  14     2019.67     1384.13   2629.84 o
 -22   9  14    10139.89     9273.66   2048.51 o
 -21   9  14    19950.04    31613.50   2020.83 o
 -20   9  14     2421.91     5702.61   1273.40 o
 -19   9  14        1.55      553.65   1162.67 o
 -18   9  14    21090.29    16305.04   1522.54 o
 -17   9  14     7620.06    24111.52   1882.42 o
 -16   9  14    19868.72    17965.99   1882.42 o
 -15   9  14     5534.50    14145.80   1716.32 o
 -14   9  14    19667.31    16111.26   2269.97 o
 -13   9  14     6684.85    10574.74   1965.46 o
  -4   9  14   124601.97   115297.94   6505.41 o
  -3   9  14     2809.87     9273.66   1162.67 o
  -2   9  14      587.97      470.60    581.33 o
  -1   9  14      635.54      775.11    553.65 o
   0   9  14    25378.78    28955.97   1384.13 o
   1   9  14    14755.03     5841.02    553.65 o
   2   9  14    30053.35    33662.01   1245.72 o
   3   9  14    18956.71    25993.94   1411.81 o
   4   9  14   141115.80   140765.89   5342.74 o
   5   9  14    16132.34     9744.27   1577.91 o
   6   9  14    15420.89    15529.93   1218.03 o
   7   9  14     6349.19      525.97    747.43 o
   8   9  14     1056.03     2989.72    830.48 o
   9   9  14     4435.70     4650.67    885.84 o
  10   9  14    24628.67    26353.81   1799.37 o
  11   9  14    21913.09    22727.39   1384.13 o
  12   9  14    54487.90    59988.14   2712.89 o
  13   9  14     2058.23     2353.02    747.43 o
  14   9  14      506.05      996.57   1218.03 o
  15   9  14      203.87    -1245.72   1273.40 o
  16   9  14      468.46     -110.73   1190.35 o
  17   9  14     1978.34     1993.15   1301.08 o
  18   9  14       96.96     -553.65    553.65 o
 -22  10  14    76919.47    98439.24   6366.99 o
 -21  10  14     6100.72     4927.50   1494.86 o
 -20  10  14     4599.24     3349.59   1273.40 o
 -19  10  14     7007.10    10436.33   1384.13 o
 -18  10  14     4293.20     9218.30   1605.59 o
 -17  10  14        1.01      913.53   1356.45 o
 -16  10  14     7057.88     6450.04   1577.91 o
 -15  10  14     8845.77    10297.92   1965.46 o
 -14  10  14    20069.32    13315.32   2242.29 o
  -3  10  14      416.82     5591.88   1079.62 o
  -2  10  14    52090.99    30395.47   3128.13 o
  -1  10  14      645.77      415.24    470.60 o
   0  10  14    10888.42     9910.36   1079.62 o
   1  10  14      426.48     2076.19    830.48 o
   2  10  14      118.46      719.75    830.48 o
   3  10  14      192.39    -1134.99   1134.99 o
   4  10  14     6694.16     6671.50   1301.08 o
   5  10  14     2318.21     -221.46   1079.62 o
   6  10  14      296.70      498.29    802.79 o
   7  10  14     5296.68    10353.28   1107.30 o
   8  10  14    29150.18    35156.87   2159.24 o
   9  10  14    26540.94    37233.07   2242.29 o
  10  10  14    93549.97    81995.80   4263.12 o
  11  10  14     5960.00     7751.12   1107.30 o
  12  10  14      138.85     -138.41    802.79 o
  13  10  14       60.41     1190.35    913.53 o
  14  10  14      101.56      138.41    858.16 o
  15  10  14      193.05    -1218.03   1218.03 o
  16  10  14     1727.89      470.60   1301.08 o
  17  10  14      249.22     2076.19   1411.81 o
  18  10  14     1918.50     1577.91   1273.40 o
  19  10  14     1197.28     -885.84    885.84 o
 -22  11  14     3857.15     1162.67   3903.24 o
 -21  11  14      800.96     2685.21   1356.45 o
 -20  11  14     5566.45     2214.61   1577.91 o
 -19  11  14     1479.45     7695.76   1799.37 o
 -18  11  14     3140.69    11266.81   1716.32 o
 -17  11  14     1018.65     -664.38   1688.64 o
 -16  11  14      231.00    -1577.91   1577.91 o
  -1  11  14     3814.90     2851.31    581.33 o
   0  11  14    26871.55    34049.57   1744.00 o
   1  11  14     1967.71     1522.54   1245.72 o
   2  11  14     2242.94     -332.19   1190.35 o
   3  11  14       16.77      525.97   1245.72 o
   4  11  14    15409.92    13813.60   1771.68 o
   5  11  14     8469.77     9190.61   1411.81 o
   6  11  14     5410.19     2214.61   1301.08 o
   7  11  14    10034.54     7834.17   1051.94 o
   8  11  14    23934.35    22450.57   1522.54 o
   9  11  14     1995.04      -27.68    913.53 o
  10  11  14     4111.66     2242.29    996.57 o
  11  11  14     4579.94     5259.69   1107.30 o
  12  11  14    45107.19    50631.43   2823.62 o
  13  11  14    11097.33    20097.55   1411.81 o
  14  11  14    14122.89    20761.93   1467.18 o
  15  11  14     2579.38     6062.48   1051.94 o
  16  11  14     4164.06     4401.53   1439.49 o
  17  11  14     1389.65      415.24   1356.45 o
  18  11  14       24.97    -1162.67   1356.45 o
  19  11  14      679.69     1190.35   2159.24 o
  20  11  14     4349.42     1245.72   1439.49 o
 -21  12  14     3143.52     4124.70   2159.24 o
 -20  12  14     1195.21     3820.20   1660.95 o
 -19  12  14    15340.55    12817.03   2436.07 o
 -18  12  14    49332.21    68597.43   6256.26 o
   1  12  14      830.73     1356.45   1577.91 o
   2  12  14    70228.27    72556.03   4263.12 o
   3  12  14     9342.47     2463.75   1356.45 o
   4  12  14      301.79      913.53   1328.76 o
   5  12  14     8806.32    13758.24   1771.68 o
   6  12  14    67144.56    66050.63   3986.29 o
   7  12  14    19009.76    15142.37   1328.76 o
   8  12  14     2709.98      470.60    968.89 o
   9  12  14     5471.46     4816.77   1024.26 o
  10  12  14    20073.22    14837.86   1328.76 o
  11  12  14     9169.03    11875.83   1245.72 o
  12  12  14    24128.60    28540.74   1827.05 o
  13  12  14     1523.91     -885.84    885.84 o
  14  12  14    13423.70    13619.83   1245.72 o
  15  12  14     3108.01     5259.69   1051.94 o
  16  12  14      503.75     2436.07    996.57 o
  17  12  14      221.74     -802.79   1716.32 o
  18  12  14     6126.80     3543.37   2131.56 o
  19  12  14      150.08     -913.53   1993.15 o
  20  12  14     1131.69      719.75   2214.61 o
  21  12  14     3533.14     3847.88   1494.86 o
 -21  13  14     8255.81     1245.72   2048.51 o
 -20  13  14     5094.87     1550.22   1993.15 o
   2  13  14    12939.65     8111.00   1937.78 o
   3  13  14    42404.98    57385.98   5342.74 o
   4  13  14   161709.88   145748.77   7612.71 o
   5  13  14    45557.60    31862.65   2546.80 o
   6  13  14      467.34      968.89   1439.49 o
   7  13  14     1268.37     3681.78   1079.62 o
   8  13  14    17075.92    16360.40   1439.49 o
   9  13  14     5081.82     3155.81   1079.62 o
  10  13  14     3646.41     -913.53   1051.94 o
  11  13  14     8590.28     8055.63   1162.67 o
  12  13  14    15799.01    10906.94   1273.40 o
  13  13  14     6241.95     7861.85   1245.72 o
  14  13  14     5022.74     5287.37    996.57 o
  15  13  14     3321.73     2768.26   1605.59 o
  16  13  14    11554.81    13176.91   1716.32 o
  17  13  14      376.54      941.21   1439.49 o
  18  13  14        6.60     -664.38   1993.15 o
  19  13  14     7668.52     6394.67   2325.34 o
   4  14  14    11982.43     6422.36   1910.10 o
   5  14  14    12859.23    25412.61   3128.13 o
   6  14  14    32420.37    28208.54   2519.11 o
   7  14  14    17746.78    25301.88   1799.37 o
   8  14  14     2583.13     7557.34   1245.72 o
   9  14  14     6915.19    10547.06   1301.08 o
  10  14  14     2422.00     2353.02   1079.62 o
  11  14  14     1878.98     1162.67   1079.62 o
  12  14  14     1226.62      166.10   1245.72 o
  13  14  14     1714.32     -996.57   1550.22 o
  14  14  14     1761.22     1882.42   1605.59 o
  15  14  14       62.03    -1411.81   1411.81 o
  16  14  14     3318.67      609.02   1910.10 o
  17  14  14     3448.50      913.53   1937.78 o
   7  15  14     2063.64     3820.20   2048.51 o
   8  15  14     3366.46     6505.41   1273.40 o
   9  15  14      265.87     -553.65   1771.68 o
  10  15  14       95.29    -1550.22   1550.22 o
  11  15  14     2752.30     2103.88   1605.59 o
  12  15  14     2488.43     -470.60   1550.22 o
  13  15  14     2917.39     5232.01   2602.16 o
  14  15  14     5234.74     1494.86   2602.16 o
   9  16  14     4493.49     3875.56   3017.40 o
  10  16  14     7219.74     1245.72   2463.75 o
  11  16  14     5331.92    11211.44   2851.31 o
 -22   1  15      216.56     -359.87    775.11 o
 -21   1  15    22285.73    28070.13   1384.13 o
 -20   1  15     3949.66     1024.26    609.02 o
 -19   1  15   162277.25   182732.69   6477.72 o
 -18   1  15      718.55    12291.06    525.97 o
 -17   1  15    21212.29    21204.85    636.70 o
 -15   1  15    32460.34    37814.40    830.48 o
 -14   1  15      758.85      996.57    249.14 o
 -13   1  15        5.24      138.41    221.46 o
 -12   1  15      817.82     -193.78    193.78 o
 -11   1  15   216294.75   205072.53   4484.58 o
 -10   1  15     6884.71     5730.29    249.14 o
  -9   1  15    38644.28    41080.95    885.84 o
  -8   1  15     6263.64     2878.99    221.46 o
  -7   1  15  1082123.13  1127871.25  24554.45 o
  -6   1  15     5481.89      193.78    304.51 o
  -5   1  15    74608.16    72694.45   1744.00 o
  -4   1  15    11455.42     9024.52    359.87 o
  -3   1  15   195879.39   198207.25   5287.37 o
  -2   1  15      136.76     -110.73    110.73 o
  -1   1  15     1888.87     2519.11    498.29 o
   0   1  15     8632.19     7778.80    581.33 o
   1   1  15    96518.52    90854.21   5287.37 o
 -21   2  15    14045.50    11682.05    968.89 o
 -20   2  15       25.47     -553.65    553.65 o
 -19   2  15     4352.45     3432.64    609.02 o
 -18   2  15       41.35    14671.77    664.38 o
 -17   2  15    38977.03    39170.84   1107.30 o
 -16   2  15       34.11     5093.59    359.87 o
 -15   2  15     9119.79     6090.17    332.19 o
 -13   2  15    23283.25    24056.16    636.70 o
 -12   2  15     2059.32     -221.46    221.46 o
 -11   2  15    31276.09    31032.17    692.06 o
 -10   2  15     8286.64     2712.89    193.78 o
  -9   2  15   606771.69   620809.44  12512.52 o
  -8   2  15     1398.50        0.00    166.10 o
  -7   2  15    81937.88    73441.88   1522.54 o
  -6   2  15     9324.74     1273.40    193.78 o
  -5   2  15   889295.25   938051.69  28236.23 o
  -4   2  15      638.85     2159.24    304.51 o
  -3   2  15    30401.04    34520.17   1079.62 o
  -2   2  15      685.89      830.48     83.05 o
  -1   2  15    92082.30    97498.04   2795.94 o
   0   2  15     7482.79     2408.38    304.51 o
   1   2  15    93544.66    81885.06   2989.72 o
   2   2  15    22061.61    28817.56   1384.13 o
   3   2  15   119350.62   137028.75  11183.76 o
 -20   3  15     1648.94    -1024.26   1134.99 o
 -19   3  15   164520.97   191175.86   6117.85 o
 -18   3  15     1076.48     2076.19    442.92 o
 -17   3  15   100793.09    98162.41   2906.67 o
 -16   3  15    49960.38   125512.80   3155.81 o
 -15   3  15   158474.34   144779.88   3266.54 o
 -14   3  15     3269.33     4733.72    304.51 o
 -13   3  15    72525.00    53704.20   1134.99 o
 -12   3  15    29796.28    39253.89    830.48 o
 -11   3  15   178979.95   197127.63   4235.43 o
 -10   3  15       87.76     1024.26    221.46 o
  -9   3  15    14764.85    12457.16    387.56 o
  -8   3  15     1149.46     1134.99    193.78 o
  -7   3  15    57791.38    59822.05   1411.81 o
  -6   3  15      446.30     1107.30    166.10 o
  -5   3  15       27.49     -110.73    138.41 o
  -4   3  15        9.21      193.78    138.41 o
  -3   3  15    77714.92    87200.12   2491.43 o
  -2   3  15     4420.30     -138.41    193.78 o
  -1   3  15    17484.54     9882.68    387.56 o
   0   3  15     5112.43    16720.28    525.97 o
   1   3  15   145361.75   149264.45   4013.97 o
   2   3  15     4314.80       55.37    276.83 o
   3   3  15     8733.41     7917.22    415.24 o
   4   3  15     2666.62     1051.94    498.29 o
   5   3  15    94436.75    92736.63   5453.47 o
   6   3  15      997.36     -664.38    664.38 o
 -20   4  15      167.24    -1744.00   2353.02 o
 -19   4  15    53848.56    63891.39   4263.12 o
 -18   4  15    27302.91    30866.07   1467.18 o
 -17   4  15   456526.06   397632.53  11045.35 o
 -16   4  15     4431.09     5868.71    415.24 o
 -15   4  15   162342.84   156877.17   3986.29 o
 -14   4  15    42323.52    57413.66   1522.54 o
 -13   4  15   151108.81   151672.84   4069.34 o
 -12   4  15     2386.05      719.75    249.14 o
 -11   4  15    25176.72    24554.45    581.33 o
 -10   4  15     5904.10    11488.27    387.56 o
  -9   4  15    45647.55    43544.69   1107.30 o
  -8   4  15      947.46      304.51    276.83 o
  -7   4  15    41246.52    37150.02   1024.26 o
  -6   4  15     1317.76      304.51    221.46 o
  -5   4  15       60.29      415.24    221.46 o
  -4   4  15       15.33     1245.72    193.78 o
  -3   4  15     8097.98     6588.45    332.19 o
  -2   4  15     2916.40     1107.30    276.83 o
  -1   4  15    29898.28    38174.27   1134.99 o
   0   4  15      811.96      276.83    276.83 o
   1   4  15     5914.39     6366.99    359.87 o
   2   4  15     2592.08      830.48    304.51 o
   3   4  15   433737.31   443308.78  11792.78 o
   4   4  15      284.94        0.00    332.19 o
   5   4  15    14731.94    12014.24    636.70 o
   6   4  15     2025.54     4124.70    470.60 o
   7   4  15    33909.69    37094.65   1439.49 o
   8   4  15     1490.99     1134.99    830.48 o
 -21   5  15      122.94      664.38   2851.31 o
 -20   5  15     1247.11     -996.57   1411.81 o
 -19   5  15    65254.93    61649.10   3155.81 o
 -18   5  15      138.81     5065.91    636.70 o
 -17   5  15    56768.43    58687.06   2242.29 o
 -16   5  15    16859.79    32084.11   1162.67 o
 -15   5  15   106708.57   103062.23   2989.72 o
 -14   5  15       18.44     1134.99    332.19 o
 -13   5  15      164.81      304.51    387.56 o
 -12   5  15      162.64     -332.19    332.19 o
 -11   5  15   355961.72   350129.25   8581.60 o
 -10   5  15     5670.50      941.21    332.19 o
  -9   5  15    56060.27    47946.22   1439.49 o
  -8   5  15     5686.05     1467.18    387.56 o
  -7   5  15   445039.28   420996.63  12374.11 o
  -6   5  15     1127.79     5841.02    359.87 o
  -5   5  15    81495.29    71421.05   1744.00 o
  -4   5  15    27235.63    42603.48   1079.62 o
  -3   5  15    20048.43    25329.56    719.75 o
  -2   5  15     1580.27     4373.85    359.87 o
  -1   5  15    11662.74     8415.50    470.60 o
   0   5  15     2495.09      609.02    332.19 o
   1   5  15    48758.60    58520.96   1605.59 o
   2   5  15      659.00      193.78    332.19 o
   3   5  15    17228.08    19793.04    692.06 o
   4   5  15     2465.69     -359.87    359.87 o
   5   5  15    22248.15    30893.75    968.89 o
   6   5  15      171.82     2574.48    498.29 o
   7   5  15    14938.73    19322.44    830.48 o
   8   5  15      254.17     1577.91    470.60 o
   9   5  15    58218.38    59822.05   2020.83 o
  10   5  15      992.31     1079.62    387.56 o
  11   5  15     1237.33    -1716.32   1716.32 o
 -22   6  15     1580.46      525.97   3183.50 o
 -21   6  15    12676.35    15446.88   3598.73 o
 -20   6  15      370.08    -1633.27   1633.27 o
 -19   6  15     2799.81     2131.56   1411.81 o
 -18   6  15     1403.86     2768.26   1024.26 o
 -17   6  15    28044.91    33329.82   1577.91 o
 -16   6  15     1459.53     1107.30    664.38 o
 -15   6  15     3016.87     2408.38    609.02 o
 -14   6  15     6157.62     7252.83    581.33 o
 -13   6  15   108016.95   117041.93   3377.27 o
 -12   6  15     1843.04      221.46    387.56 o
 -11   6  15     8367.42     5425.79    525.97 o
 -10   6  15      180.85     7695.76    941.21 o
  -9   6  15  1409579.13  1449182.88  66133.67 o
  -8   6  15     2417.79     5259.69    553.65 o
  -7   6  15    41120.50    44319.80   1522.54 o
  -6   6  15    23165.92    63697.61   1827.05 o
  -5   6  15   870685.00   857024.88  25772.48 o
  -3   6  15   130874.09   120612.98   3155.81 o
  -2   6  15    27717.76    23723.97    747.43 o
  -1   6  15    54090.84    64694.18   1771.68 o
   0   6  15     2970.02     8194.04    498.29 o
   1   6  15    41261.84    36845.51   1218.03 o
   2   6  15    12341.38    13093.86    636.70 o
   3   6  15    33944.80    30838.39   1051.94 o
   4   6  15       22.25      -55.37    359.87 o
   5   6  15    23084.71    23917.75    913.53 o
   6   6  15     4392.07     9550.49    581.33 o
   7   6  15   159380.59   175092.30   5841.02 o
   8   6  15     3389.16     3875.56    525.97 o
   9   6  15    22645.65    23142.63   1218.03 o
  10   6  15       66.83     2463.75    775.11 o
  11   6  15    63841.98    62728.72   2851.31 o
  12   6  15        1.37     -609.02    609.02 o
  13   6  15      479.23     4180.07   2159.24 o
 -23   7  15      125.38    -2906.67   2906.67 o
 -22   7  15      591.03       27.68   3460.32 o
 -20   7  15     9258.87    21343.27   2242.29 o
 -19   7  15     1334.29      304.51   1024.26 o
 -18   7  15     2241.48      692.06    968.89 o
 -17   7  15     2265.64     1937.78    802.79 o
 -16   7  15     7502.19     6976.01    802.79 o
 -15   7  15     6234.61     8166.36    858.16 o
 -14   7  15     2571.85     1854.73    719.75 o
 -13   7  15    21702.00    26658.32   1439.49 o
 -12   7  15    23049.20    33634.33   1467.18 o
 -11   7  15   351796.09   319041.69  14422.62 o
  -8   7  15    12110.20    52126.29   4567.63 o
  -7   7  15  1348865.50  1302825.13  59711.32 o
  -6   7  15     7823.45    18159.77    858.16 o
  -5   7  15    91733.98    87836.81   2602.16 o
  -4   7  15    29071.04    47364.89   1301.08 o
  -3   7  15   338727.16   365742.19   9827.31 o
  -2   7  15    12177.37    18021.36    692.06 o
  -1   7  15     2337.54     2519.11    387.56 o
   0   7  15     5237.01     7640.39    442.92 o
   1   7  15      213.67     1605.59    470.60 o
   2   7  15     8203.76     5342.74    525.97 o
   3   7  15    90346.38    85428.43   2768.26 o
   4   7  15    16086.54    23917.75    968.89 o
   5   7  15    73974.53    79670.45   2353.02 o
   6   7  15     4319.26     1494.86    415.24 o
   7   7  15    41053.51    38644.88   1411.81 o
   8   7  15     1884.67      996.57    941.21 o
   9   7  15   168414.55   165929.36   7972.58 o
  10   7  15     7462.24     5148.96   1079.62 o
  11   7  15    23849.37    23613.24   1494.86 o
  12   7  15      152.40     2519.11    885.84 o
  13   7  15    26254.48    32886.90   1854.73 o
  14   7  15      267.18     2380.70    719.75 o
 -20   8  15      211.51     2242.29   2020.83 o
 -19   8  15      607.53     2602.16   1190.35 o
 -18   8  15     1153.03     7557.34   1218.03 o
 -17   8  15    84556.64    91906.16   4180.07 o
 -16   8  15      298.22     2823.62    968.89 o
 -15   8  15   100190.91   112031.39   4650.67 o
 -14   8  15    41594.00    58576.33   2740.58 o
 -13   8  15    28819.29    33274.46   1993.15 o
 -12   8  15      611.28     2851.31    885.84 o
  -6   8  15     5529.94    14920.91   1190.35 o
  -5   8  15   147155.13   154413.42   6256.26 o
  -4   8  15     2648.35     7640.39    664.38 o
  -3   8  15    19104.03    22173.74    830.48 o
  -2   8  15     3790.33     3986.29    470.60 o
  -1   8  15    56924.50    63531.52   1854.73 o
   0   8  15    15139.13    17744.53    719.75 o
   1   8  15    67690.76    58659.38   1882.42 o
   2   8  15     8428.14     5232.01    636.70 o
   3   8  15    77272.73    92542.85   3017.40 o
   4   8  15     1641.78     2048.51    470.60 o
   5   8  15    14650.81    15114.69    775.11 o
   6   8  15     7611.92     7142.10    830.48 o
   7   8  15      323.36     -166.10    692.06 o
   8   8  15     4492.79     1937.78    775.11 o
   9   8  15   138830.81   128447.16   5232.01 o
  10   8  15     1022.84     1301.08   1024.26 o
  11   8  15   113352.23   118509.11   5924.07 o
  12   8  15     5683.35     4318.48   1245.72 o
  13   8  15        2.40     -221.46   1134.99 o
  14   8  15     5454.18     6754.55   1328.76 o
  15   8  15    62126.00    57884.27   3349.59 o
  16   8  15     5112.09     4927.50   1854.73 o
 -20   9  15      168.15     -913.53   1799.37 o
 -19   9  15   204940.11   219495.16   9079.88 o
 -18   9  15     2666.93     -470.60   1356.45 o
 -17   9  15    55766.63    57330.61   3847.88 o
 -16   9  15    15206.15    39143.16   2906.67 o
 -15   9  15    70393.03    58576.33   3875.56 o
 -14   9  15     1937.34     2020.83   1522.54 o
 -13   9  15       88.50     3211.18   1744.00 o
  -5   9  15    20877.47    23751.65   1854.73 o
  -4   9  15    16144.77     6616.14   1051.94 o
  -3   9  15     1981.47     6062.48   1024.26 o
  -2   9  15      288.25      747.43    775.11 o
  -1   9  15     4228.18     8609.28    775.11 o
   0   9  15     5980.22     4650.67    581.33 o
   1   9  15    99570.81   107076.20   3598.73 o
   2   9  15    10214.77     8027.95    747.43 o
   3   9  15     2590.50     4484.58    747.43 o
   4   9  15     8910.58    21011.08   1993.15 o
   5   9  15   168840.69   172047.23   8194.04 o
   6   9  15       95.28      442.92    719.75 o
   7   9  15   112281.71   115602.44   5453.47 o
   8   9  15     6947.78     6809.91    913.53 o
   9   9  15     3192.67     4456.90    996.57 o
  10   9  15      481.44     1051.94    747.43 o
  11   9  15     9808.18    10214.87    996.57 o
  12   9  15    13162.61    21094.12   1771.68 o
  13   9  15   137313.45   130052.74   6145.53 o
  14   9  15     5540.63     3986.29   1384.13 o
  15   9  15     6670.98     7225.15   1439.49 o
  16   9  15     6948.01     6948.33   1439.49 o
  17   9  15    65961.38    39973.64   3377.27 o
 -20  10  15       94.96     -692.06   1965.46 o
 -19  10  15      181.46    -1439.49   1439.49 o
 -18  10  15       67.53     -885.84   1356.45 o
 -17  10  15    33143.99    48804.38   3460.32 o
 -16  10  15     1428.01     4899.82   1771.68 o
 -15  10  15     2614.85     -387.56   1605.59 o
  -3  10  15   107845.69    71642.51   4429.21 o
  -2  10  15    24209.15    14173.48   1439.49 o
  -1  10  15    20592.39    19543.90   1550.22 o
   0  10  15       11.29      941.21    858.16 o
   1  10  15      358.97      110.73    830.48 o
   2  10  15     4962.60     1716.32    858.16 o
   3  10  15    34493.33    36568.68   2463.75 o
   4  10  15      170.38      581.33   1107.30 o
   5  10  15    11212.29    10989.98   1494.86 o
   6  10  15     7367.83     6588.45    996.57 o
   7  10  15     9084.12     8664.65   1051.94 o
   8  10  15        0.57     -249.14    830.48 o
   9  10  15    21130.55    20069.87   1494.86 o
  10  10  15     2141.66     1051.94    913.53 o
  11  10  15    19789.31    20374.38   1356.45 o
  12  10  15       63.97     2048.51    885.84 o
  13  10  15     6640.58     7086.74    941.21 o
  14  10  15    10712.98    16277.36   1688.64 o
  15  10  15    30698.53    33523.60   2297.65 o
  16  10  15     1232.80      387.56   1328.76 o
  17  10  15     2331.61     5508.83   1439.49 o
  18  10  15      587.01     -304.51   1162.67 o
 -20  11  15    10514.63    21038.76   2962.04 o
 -19  11  15      932.82     -470.60   1411.81 o
 -18  11  15      703.61    -1605.59   1716.32 o
 -17  11  15       72.31     3930.93   1827.05 o
 -16  11  15     5712.04    16166.63   2463.75 o
  -2  11  15      269.16      442.92    968.89 o
  -1  11  15    38242.72    42132.88   2851.31 o
   0  11  15     1326.36     1771.68    885.84 o
   1  11  15    23639.23    27682.58   2214.61 o
   2  11  15     2673.97     -110.73   1356.45 o
   3  11  15     6603.08     2823.62   1384.13 o
   4  11  15      223.44     4706.04   1301.08 o
   5  11  15     7595.65     8304.77   1494.86 o
   6  11  15     3757.71     2076.19    913.53 o
   7  11  15    16622.76    18187.45   1356.45 o
   8  11  15     1205.04     -830.48    858.16 o
   9  11  15     8503.63    12733.99   1245.72 o
  10  11  15      265.97     3571.05   1024.26 o
  11  11  15     1858.32     1550.22    996.57 o
  12  11  15     2194.75     -830.48    830.48 o
  13  11  15        5.93      359.87    858.16 o
  14  11  15     1109.41      664.38    913.53 o
  15  11  15      563.88     1937.78   1328.76 o
  16  11  15        5.51      609.02   1384.13 o
  17  11  15     3146.15     3432.64   1411.81 o
  18  11  15      265.76     4013.97   1688.64 o
  19  11  15    15074.43    20900.34   2823.62 o
 -20  12  15     2352.61     1051.94   1910.10 o
 -19  12  15    10381.07    20817.30   2906.67 o
   0  12  15        7.18     4733.72   1771.68 o
   1  12  15    12391.78    12457.16   2159.24 o
   2  12  15     2499.42    17550.75   1910.10 o
   3  12  15    13357.15    21564.73   1965.46 o
   4  12  15     1743.79      498.29   1301.08 o
   5  12  15      598.22     4595.31   1494.86 o
   6  12  15      467.14      830.48    968.89 o
   7  12  15    14605.81    17633.80   1411.81 o
   8  12  15     4206.49    11515.95   1218.03 o
   9  12  15    50930.28    69206.44   3266.54 o
  10  12  15      681.60     2048.51    968.89 o
  11  12  15     3531.56     4733.72   1079.62 o
  12  12  15       13.67     1190.35   1107.30 o
  13  12  15       43.08     2186.92    941.21 o
  14  12  15      433.46     -747.43    885.84 o
  15  12  15    12438.34     7169.79   1134.99 o
  16  12  15     2593.83     -747.43   1439.49 o
  17  12  15      313.34     -553.65   1993.15 o
  18  12  15     1052.05      387.56   2048.51 o
  19  12  15     6448.19     5730.29   2242.29 o
  20  12  15     1174.88       27.68   1744.00 o
   2  13  15     1586.96     1854.73   1744.00 o
   3  13  15     9192.40     4567.63   1467.18 o
   4  13  15     2613.51     2546.80   1411.81 o
   5  13  15     6428.71     3930.93   1522.54 o
   6  13  15      142.20     2823.62   1522.54 o
   7  13  15    64638.69    72140.79   3460.32 o
   8  13  15     5292.73    20623.52   1550.22 o
   9  13  15      676.36     -276.83   1051.94 o
  10  13  15     1420.93     4789.09   1051.94 o
  11  13  15    12895.29    18353.55   1522.54 o
  12  13  15       25.42     -110.73   1051.94 o
  13  13  15      208.35      581.33    941.21 o
  14  13  15       12.96     -221.46   1079.62 o
  15  13  15     4855.01     4097.02   1439.49 o
  16  13  15     1045.95      110.73   1328.76 o
  17  13  15     4303.99     4097.02   2186.92 o
  18  13  15     1231.77      609.02   2103.88 o
   4  14  15     8621.08      830.48   1660.95 o
   5  14  15     7607.94    12900.08   1910.10 o
   6  14  15    19681.50    31862.65   2657.53 o
   7  14  15    29801.50    18215.13   1577.91 o
   8  14  15     2203.70     2629.84   1107.30 o
   9  14  15    31738.03    30450.83   1965.46 o
  10  14  15      151.94     4927.50   1134.99 o
  11  14  15        5.13    -1162.67   1162.67 o
  12  14  15       95.43     2768.26   1577.91 o
  13  14  15     3901.25     2740.58   1633.27 o
  14  14  15      538.80     5951.75   1494.86 o
  15  14  15      644.64      747.43   1882.42 o
  16  14  15        4.20      193.78   1937.78 o
   6  15  15     4775.75     -802.79   1827.05 o
   7  15  15     4081.28     7501.98   1716.32 o
   8  15  15     5878.20    13841.29   2159.24 o
   9  15  15    15074.16     7225.15   1799.37 o
  10  15  15     1818.68     5868.71   1744.00 o
  11  15  15      295.88     2269.97   1605.59 o
  12  15  15       66.25      830.48   1633.27 o
  13  15  15      737.85    -1024.26   2380.70 o
  14  15  15     1084.34     3930.93   2020.83 o
   9  16  15        1.85     -304.51   2906.67 o
  10  16  15     1715.68     3238.86   2463.75 o
 -21   0  16     6639.93     -636.70    636.70 o
 -20   0  16   344292.47   373382.59  12817.03 o
 -19   0  16       83.71      858.16    581.33 o
 -18   0  16    41523.55    41828.37   1716.32 o
 -17   0  16    19512.58      -55.37    387.56 o
 -16   0  16   595824.31   572005.06  18741.10 o
 -15   0  16     5070.42     -193.78    304.51 o
 -14   0  16   134129.17   144170.86   4373.85 o
 -13   0  16    26767.72     1273.40    332.19 o
 -12   0  16  1290225.50  1308998.38  38783.29 o
 -11   0  16     1685.71      221.46    304.51 o
 -10   0  16     3673.22     7723.44    442.92 o
  -9   0  16     1999.17      276.83    276.83 o
  -8   0  16   664140.81   698625.19  20761.93 o
  -7   0  16     6277.11     -221.46    304.51 o
  -6   0  16   136298.56   134149.77   4816.77 o
  -5   0  16     4894.06       27.68    249.14 o
  -4   0  16      189.48      941.21    276.83 o
  -3   0  16     2621.40      332.19    387.56 o
  -2   0  16    25599.40    25938.57   1467.18 o
  -1   0  16     2392.46      -27.68    470.60 o
 -23   1  16     7749.87      193.78   1079.62 o
 -22   1  16   125367.73   114024.53   4180.07 o
 -21   1  16     1542.55     5564.20    747.43 o
 -20   1  16     2637.97     -359.87    581.33 o
 -19   1  16      327.20     3017.40    442.92 o
 -18   1  16    12243.39    20512.79    692.06 o
 -17   1  16       22.23      304.51    304.51 o
 -16   1  16    22570.51    20928.03    581.33 o
 -15   1  16    16285.55     2629.84    276.83 o
 -14   1  16  1144194.88  1110375.75  22588.98 o
 -13   1  16    14031.66      442.92    249.14 o
 -12   1  16    76903.71    68901.92   1467.18 o
 -11   1  16     9009.45     1522.54    221.46 o
 -10   1  16   287852.88   267330.63   5674.93 o
  -9   1  16      297.88      -83.05    193.78 o
  -8   1  16    34896.36    37371.48    830.48 o
  -7   1  16     5875.39      -83.05    221.46 o
  -6   1  16   254686.22   276742.72   6366.99 o
  -5   1  16       19.20     1384.13    221.46 o
  -4   1  16       18.17      304.51    221.46 o
  -3   1  16     3573.72    17523.07    581.33 o
  -2   1  16   611362.75   574939.44  18768.79 o
  -1   1  16     1429.31      968.89    193.78 o
   0   1  16    34329.06    33578.96   1550.22 o
   1   1  16     3311.33     3515.69    442.92 o
 -22   2  16       55.88     1356.45   1577.91 o
 -21   2  16     2117.08     1162.67    719.75 o
 -20   2  16   165720.09   177998.97   7003.69 o
 -19   2  16     1359.07     1134.99    553.65 o
 -18   2  16    67557.69    82272.62   2657.53 o
 -17   2  16     3738.04     8692.33    442.92 o
 -16   2  16      572.51     1494.86    332.19 o
 -15   2  16     4026.69      415.24    276.83 o
 -14   2  16    55621.21    57441.35   1301.08 o
 -13   2  16    22217.26     1827.05    276.83 o
 -12   2  16  1947519.88  1992536.63  43378.60 o
 -11   2  16     7843.88      332.19    193.78 o
 -10   2  16    86209.84    78314.01   1577.91 o
  -9   2  16     3519.59     4235.43    221.46 o
  -8   2  16   432063.13   426782.28   9024.52 o
  -7   2  16      277.43      609.02    193.78 o
  -6   2  16    15261.97    13896.65    470.60 o
  -5   2  16     4564.78     8692.33    387.56 o
  -4   2  16   188438.09   185196.44   5204.32 o
  -3   2  16     4122.62     5287.37    415.24 o
  -2   2  16    16680.85    18159.77    747.43 o
  -1   2  16    14463.01    13343.00    553.65 o
   0   2  16   138900.94   127367.53   4622.99 o
   1   2  16       27.79     6256.26    498.29 o
   2   2  16    18823.22    21509.36   1134.99 o
   3   2  16     7330.35     9522.81    968.89 o
 -20   3  16    87093.23    92819.67   5619.56 o
 -19   3  16    21720.84    21869.24   1051.94 o
 -18   3  16   293826.50   298141.34   9882.68 o
 -17   3  16      146.08     1218.03    442.92 o
 -16   3  16      312.92      553.65    415.24 o
 -15   3  16     8711.95    11765.09    553.65 o
 -14   3  16   563908.69   578704.25  11765.09 o
 -13   3  16    11803.58     1384.13    221.46 o
 -12   3  16   204481.84   203024.00   4539.94 o
 -11   3  16    33862.84    36430.27    802.79 o
 -10   3  16  1400501.63  1450345.50  28513.05 o
  -8   3  16    40010.32    37454.52    858.16 o
  -7   3  16     1929.84     1799.37    221.46 o
  -6   3  16   170716.95   188988.94   4567.63 o
  -5   3  16      815.90     1245.72    193.78 o
  -4   3  16    18353.64    22422.89    719.75 o
  -3   3  16     7055.59     9024.52    359.87 o
  -2   3  16   552659.94   562676.06  15696.02 o
  -1   3  16       58.67     7114.42    332.19 o
   0   3  16     1215.69     1467.18    249.14 o
   1   3  16       22.82     2436.07    304.51 o
   2   3  16   366374.53   330640.69   8803.06 o
   3   3  16      440.44     -359.87    359.87 o
   4   3  16     8554.89     8803.06    692.06 o
   5   3  16     7805.64     8166.36   1024.26 o
   6   3  16  1143210.63   895448.31  71282.63 o
 -19   4  16       43.57    -1301.08   1301.08 o
 -18   4  16     7788.22     9467.44   1024.26 o
 -17   4  16      101.21      304.51    304.51 o
 -16   4  16     9023.87    10768.52    553.65 o
 -15   4  16     7007.40     -332.19    332.19 o
 -14   4  16   128279.81   118121.55   3404.96 o
 -13   4  16    50359.13    77234.39   1799.37 o
 -12   4  16   670147.50   687856.63  14422.62 o
 -11   4  16       74.79    14090.43    415.24 o
 -10   4  16     9602.74    12567.89    442.92 o
  -9   4  16       44.62       27.68    276.83 o
  -8   4  16   105120.77    93650.16   2186.92 o
  -7   4  16     3870.97     3349.59    276.83 o
  -6   4  16    11799.14    15502.24    470.60 o
  -5   4  16      138.47      525.97    166.10 o
  -4   4  16    50480.88    60043.52   1660.95 o
  -3   4  16      416.98     1273.40    276.83 o
  -2   4  16     6871.86     6892.96    359.87 o
  -1   4  16     9626.02     8664.65    387.56 o
   0   4  16   415264.59   458617.25  10934.62 o
   1   4  16     5190.86     8803.06    415.24 o
   2   4  16     4806.05     5674.93    415.24 o
   3   4  16       34.58     4429.21    387.56 o
   4   4  16   374458.41   362226.53  10187.19 o
   5   4  16     4895.61      830.48    415.24 o
   6   4  16    36895.31    45759.30   1605.59 o
   7   4  16     1316.05      858.16    664.38 o
   8   4  16    37706.70    45427.11   3017.40 o
 -19   5  16     1941.75     3737.15   3100.45 o
 -18   5  16     4335.62     3626.42   1522.54 o
 -17   5  16        8.08     -470.60    913.53 o
 -16   5  16    23463.02    25523.34   1328.76 o
 -15   5  16    17254.28    20678.88    830.48 o
 -14   5  16   338382.16   356108.66   9938.04 o
 -13   5  16      483.87     3930.93    415.24 o
 -12   5  16     8315.26    11377.54    553.65 o
 -11   5  16       21.80      941.21    332.19 o
 -10   5  16    30595.78    34049.57   1051.94 o
  -9   5  16     6047.29     8775.38    498.29 o
  -8   5  16    79967.45    84155.04   2325.34 o
  -7   5  16    22085.59    45897.71   1273.40 o
  -6   5  16  1030547.19  1061765.13  25191.15 o
  -5   5  16     1347.84     2768.26    276.83 o
  -4   5  16      499.21     1467.18    276.83 o
  -3   5  16    25281.40    24332.99    747.43 o
  -2   5  16   398901.94   423820.25  12706.30 o
  -1   5  16      711.10     8249.41    470.60 o
   0   5  16    34745.52    33938.84   1134.99 o
   1   5  16    18765.47    19599.26    692.06 o
   2   5  16   183894.78   192892.19   5093.59 o
   3   5  16       37.00     2076.19    387.56 o
   4   5  16    63581.77    63393.10   1744.00 o
   5   5  16     1834.45     -110.73    359.87 o
   6   5  16    35774.46    27211.97   1190.35 o
   7   5  16     9163.91      359.87    442.92 o
   8   5  16    19073.30    19931.46    885.84 o
   9   5  16      834.80     -138.41    359.87 o
  10   5  16    33341.19    29039.02   1854.73 o
 -20   6  16     5668.73     1605.59   2934.35 o
 -19   6  16     1691.70     3321.91   2962.04 o
 -18   6  16     3859.51     6422.36   2186.92 o
 -17   6  16     3525.98     9688.90   1744.00 o
 -16   6  16    10778.29    10325.60    968.89 o
 -15   6  16     2111.21      636.70    636.70 o
 -14   6  16       38.05      442.92    498.29 o
 -13   6  16        6.15      968.89    415.24 o
 -12   6  16   164003.92   156185.09   4761.40 o
 -11   6  16     2466.46     4456.89    553.65 o
 -10   6  16    21124.02    13038.49    913.53 o
  -9   6  16    16559.14    22339.84   1384.13 o
  -8   6  16   394542.28   369783.88  13426.05 o
  -7   6  16     1007.97      996.57    359.87 o
  -6   6  16        0.76     -304.51    332.19 o
  -5   6  16     4821.06     2546.80    304.51 o
  -4   6  16   140386.22   169389.69   4401.53 o
  -3   6  16     9387.66     1273.40    332.19 o
  -2   6  16    70755.86    56693.91   1494.86 o
  -1   6  16    48839.06    61676.79   1910.10 o
   0   6  16   219836.83   241170.61   6837.60 o
   1   6  16      225.50     3571.05    442.92 o
   2   6  16    69114.13    60735.57   1910.10 o
   3   6  16     7814.02     2768.26    415.24 o
   4   6  16    44338.05    37011.61   1273.40 o
   5   6  16     1173.84     5508.83    498.29 o
   6   6  16     7923.53    12180.33    664.38 o
   7   6  16      119.02       27.68    553.65 o
   8   6  16    19450.97    21730.82   1245.72 o
   9   6  16      189.60     3820.20    692.06 o
  10   6  16     8218.23     7252.83    885.84 o
  11   6  16       12.72     -692.06    692.06 o
  12   6  16    20746.99    21370.95   1910.10 o
 -18   7  16   200523.56   203245.47  12069.60 o
 -17   7  16        8.64      332.19    996.57 o
 -16   7  16    29869.46    32139.47   2574.48 o
 -15   7  16     8914.73    12817.03   1190.35 o
 -14   7  16    20259.83    23668.60   1328.76 o
 -13   7  16      279.41      858.16    719.75 o
 -12   7  16      146.56     1356.45    609.02 o
  -9   7  16     1948.74     3820.20   1218.03 o
  -8   7  16     1215.68     1854.73    636.70 o
  -7   7  16      520.24     -498.29    609.02 o
  -6   7  16    89224.06    95670.98   3045.08 o
  -5   7  16    11562.97     1494.86    387.56 o
  -4   7  16   102427.17    91518.60   2768.26 o
  -3   7  16    49061.76    52929.09   1522.54 o
  -2   7  16    14460.05    13758.24    609.02 o
  -1   7  16     1482.52     1079.62    359.87 o
   0   7  16    21502.59    19156.34    830.48 o
   1   7  16     7125.06     3100.45    470.60 o
   2   7  16    66409.00    62341.16   2048.51 o
   3   7  16     2212.34     -110.73    498.29 o
   4   7  16     2890.92     2491.43    442.92 o
   5   7  16     3743.06    18741.10    747.43 o
   6   7  16   159918.92   151977.34   5647.25 o
   7   7  16     3162.75     5121.28    747.43 o
   8   7  16       11.63     1384.13    968.89 o
   9   7  16     3867.43      276.83    968.89 o
  10   7  16   156632.83   142869.77   8636.96 o
  11   7  16    14385.91    15031.64   1162.67 o
  12   7  16     3457.35     3321.91    996.57 o
  13   7  16        4.92     -747.43    747.43 o
  14   7  16    12534.52    10408.65   1494.86 o
 -18   8  16    70599.01    62064.34   5951.75 o
 -17   8  16    37867.03    78175.59   4899.82 o
 -16   8  16   201116.19   213377.30  12014.24 o
 -15   8  16     9586.88     7695.76   1467.18 o
 -14   8  16    10017.74     6754.55    941.21 o
 -13   8  16    10919.86    18602.69   1522.54 o
  -7   8  16      343.93      581.33   1245.72 o
  -6   8  16    29919.37    28596.10   1494.86 o
  -5   8  16     9640.16     8886.11    692.06 o
  -4   8  16     3666.00     4041.66    609.02 o
  -3   8  16      426.63      858.16    498.29 o
  -2   8  16     7320.99     8581.60    636.70 o
  -1   8  16    16636.39    22173.74    830.48 o
   0   8  16    38157.33    34326.39   1245.72 o
   1   8  16     2706.57     8498.55    692.06 o
   2   8  16    10637.16    13758.24    802.79 o
   3   8  16     9122.49    21038.76   1162.67 o
   4   8  16   264428.94   265697.38   9522.81 o
   5   8  16    15462.53    10574.74    692.06 o
   6   8  16     2470.90     1384.13    664.38 o
   7   8  16     2747.97     1356.45    692.06 o
   8   8  16     4920.45     4290.80    719.75 o
   9   8  16      157.62     -221.46    968.89 o
  10   8  16     3350.98     6422.36   1273.40 o
  11   8  16    17171.13    18215.13   1633.27 o
  12   8  16   211991.06   226858.70  10574.74 o
  13   8  16    16502.44    19654.63   1744.00 o
  14   8  16        6.73    -1162.67   1162.67 o
  15   8  16       13.19     2629.84    802.79 o
 -17   9  16    10554.10    10048.77   1577.91 o
 -16   9  16     4096.72     1134.99   1301.08 o
 -15   9  16     4481.98     5924.07   1716.32 o
 -14   9  16    21041.58    30063.28   3266.54 o
  -6   9  16   120611.12   116571.33   9688.90 o
  -5   9  16     3438.74     3875.56   1051.94 o
  -4   9  16      627.48       83.05    885.84 o
  -3   9  16    11395.37    11211.44   1273.40 o
  -2   9  16   117024.54   110453.48   3930.93 o
  -1   9  16    13709.24    13121.54   1134.99 o
   0   9  16     5534.27     4678.36    802.79 o
   1   9  16      288.72      775.11    664.38 o
   2   9  16     5299.25     7944.90    830.48 o
   3   9  16      854.14     1218.03    692.06 o
   4   9  16     3866.85     1993.15   1301.08 o
   5   9  16     1138.38      -55.37    692.06 o
   6   9  16    10249.54    12457.16   1051.94 o
   7   9  16     8603.65     6671.50    913.53 o
   8   9  16    29573.60    30423.15   1882.42 o
   9   9  16    27897.86    29869.50   1605.59 o
  10   9  16   134823.13   136558.14   5619.56 o
  11   9  16    13856.01    14035.07   1494.86 o
  12   9  16      825.35      221.46   1162.67 o
  13   9  16     1153.41     3764.83   1328.76 o
  14   9  16    15984.33    17606.12   1744.00 o
  15   9  16     3028.42      387.56   1301.08 o
  16   9  16     4619.29      470.60   1107.30 o
  17   9  16      234.44    -2546.80   2546.80 o
 -18  10  16       29.96    -1633.27   1633.27 o
 -17  10  16     1313.40     8664.65   2020.83 o
 -16  10  16    54646.51    61483.00   5647.25 o
 -15  10  16     4767.04     3460.32   1716.32 o
  -4  10  16    91566.06    82743.22   5038.23 o
  -3  10  16     9155.06    14450.30   1467.18 o
  -2  10  16     4983.41     5674.93   1107.30 o
  -1  10  16    22695.94    48693.65   2519.11 o
   0  10  16   146345.80   126813.88   5536.52 o
   1  10  16    15076.74     9993.41   1079.62 o
   2  10  16       70.05     -830.48    830.48 o
   3  10  16     4262.06     1799.37   1218.03 o
   4  10  16    23554.39    26519.91   2048.51 o
   5  10  16       46.45      692.06    858.16 o
   6  10  16    20917.22    20429.74   1467.18 o
   7  10  16    17521.55    18187.45   1384.13 o
   8  10  16    71340.41    68846.57   3598.73 o
   9  10  16     3210.57     3266.54    913.53 o
  10  10  16      114.66     -775.11    775.11 o
  11  10  16     4215.58     3432.64    885.84 o
  12  10  16    30936.90    29952.55   2131.56 o
  13  10  16     8378.67    16415.77   1688.64 o
  14  10  16    14805.49    17965.99   1854.73 o
  15  10  16     3614.35    10270.24   1577.91 o
  16  10  16     8738.59    11626.68   1605.59 o
  17  10  16     1134.13    -1245.72   1245.72 o
  18  10  16     1531.58      525.97    581.33 o
 -18  11  16    34618.04    32028.74   3681.78 o
 -17  11  16     1456.07    -1605.59   1660.95 o
  -2  11  16      977.59     1688.64   1079.62 o
  -1  11  16      903.32     5176.64   1162.67 o
   0  11  16     2831.73       27.68    996.57 o
   1  11  16    15991.29    32582.39   2546.80 o
   2  11  16    50530.14    54036.39   3377.27 o
   3  11  16     4054.27     2214.61   1245.72 o
   4  11  16       19.87     -775.11   1218.03 o
   5  11  16     1855.82      996.57   1301.08 o
   6  11  16    28781.86    28789.88   1716.32 o
   7  11  16     2374.73       55.37    858.16 o
   8  11  16     2610.15     2131.56    885.84 o
   9  11  16    10710.75    10021.09   1134.99 o
  10  11  16   114727.18   106660.96   5121.28 o
  11  11  16    26065.62    31834.96   1744.00 o
  12  11  16    22362.84    29564.99   1744.00 o
  13  11  16      419.03     3903.24    941.21 o
  14  11  16     1088.95      276.83   1273.40 o
  15  11  16      992.60     4927.50   1411.81 o
  16  11  16      804.63     -858.16   1384.13 o
  17  11  16      695.84     2436.07   1467.18 o
  18  11  16      983.96      802.79   1910.10 o
  19  11  16      265.74     -442.92    968.89 o
  -1  12  16    14532.93    23308.73   2768.26 o
   0  12  16     1041.98     4180.07   1633.27 o
   1  12  16      537.86      387.56   1550.22 o
   2  12  16     6607.56     4069.34   1439.49 o
   3  12  16     1307.15     3543.37   1411.81 o
   4  12  16     2018.00     2020.83   1439.49 o
   5  12  16     1442.40    -1384.13   1384.13 o
   6  12  16     8438.63     5398.10   1051.94 o
   7  12  16     3948.60     2463.75    941.21 o
   8  12  16    48975.21    48527.56   2491.43 o
   9  12  16     9786.05    16471.13   1328.76 o
  10  12  16    16079.26    15280.78   1356.45 o
  11  12  16    12380.88     7003.69   1107.30 o
  12  12  16    91622.49    68818.88   3488.00 o
  13  12  16    28163.30    28900.61   1771.68 o
  14  12  16     3051.10     4595.31    996.57 o
  15  12  16      144.70    -1439.49   1439.49 o
  16  12  16     3693.05      913.53   1937.78 o
  17  12  16      278.27     1134.99   2048.51 o
  18  12  16     3415.51     4650.67   2214.61 o
  19  12  16      535.11     1218.03   2131.56 o
   1  13  16     4984.79     5287.37   1827.05 o
   2  13  16     9559.19     8941.47   2159.24 o
   3  13  16     2792.78      332.19   1328.76 o
   4  13  16    12498.75     5508.83   1577.91 o
   5  13  16      935.51     1771.68   1467.18 o
   6  13  16     2742.33     4041.66   1051.94 o
   7  13  16     5316.74     2463.75   1051.94 o
   8  13  16      511.50     -664.38   1024.26 o
   9  13  16    26813.34    19405.49   1467.18 o
  10  13  16    75131.59    58991.57   3017.40 o
  11  13  16    20888.15    22063.01   1605.59 o
  12  13  16     4094.01     3654.10   1079.62 o
  13  13  16    10422.76     2740.58   1079.62 o
  14  13  16    38922.64    31059.85   2436.07 o
  15  13  16     7108.61     5757.98   1356.45 o
  16  13  16        3.86     2380.70   2020.83 o
  17  13  16     1527.06     -941.21   1965.46 o
  18  13  16     9742.71    13453.73   2574.48 o
   3  14  16     3958.89    15391.51   2546.80 o
   4  14  16     2071.90     2878.99   1993.15 o
   5  14  16     5238.39     6090.17   1688.64 o
   6  14  16     1051.22     3155.81   1107.30 o
   7  14  16    10181.25     8498.55   1273.40 o
   8  14  16    10393.00    11156.08   1328.76 o
   9  14  16     1543.68     1854.73   1051.94 o
  10  14  16      190.98     -830.48   1134.99 o
  11  14  16    15291.18    12678.62   1854.73 o
  12  14  16    28913.74    21841.55   2353.02 o
  13  14  16     9823.25     8470.87   1577.91 o
  14  14  16     3919.49      885.84   1328.76 o
  15  14  16     1277.68      221.46   1910.10 o
   6  15  16     7671.00     8055.63   2325.34 o
   7  15  16       25.53     3321.91   1771.68 o
   8  15  16     2560.62     3515.69   1633.27 o
   9  15  16    11379.69    11294.49   1910.10 o
  10  15  16    12981.19     6173.21   1744.00 o
  11  15  16     5429.84     4318.48   1660.95 o
  12  15  16     3355.11     5148.96   2685.21 o
  13  15  16      180.96    -1411.81   2602.16 o
   8  16  16    11774.68    10297.92   3598.73 o
   9  16  16     1881.37     -138.41   2795.94 o
  10  16  16     2232.57    -1633.27   2380.70 o
 -23   1  17     5576.06     5896.39   1218.03 o
 -22   1  17      451.63     1688.64    692.06 o
 -21   1  17    46559.69    51877.15   2131.56 o
 -20   1  17      466.58      359.87    470.60 o
 -19   1  17    36486.00    44984.19   1356.45 o
 -18   1  17     7973.93        0.00    359.87 o
 -17   1  17    12491.01    14367.26    525.97 o
 -16   1  17       36.92     -166.10    304.51 o
 -15   1  17     1749.26     2048.51    304.51 o
 -14   1  17      703.38      968.89    276.83 o
 -13   1  17   110299.20   104224.91   2269.97 o
 -12   1  17     4918.56    23114.95    609.02 o
 -11   1  17    24646.49    23308.73    581.33 o
 -10   1  17     8116.25    27820.99    692.06 o
  -9   1  17   512827.06   496016.38  10768.52 o
  -8   1  17    10104.68     7114.42    304.51 o
  -7   1  17    73436.79    70313.74   1633.27 o
  -6   1  17      961.86      -83.05    221.46 o
  -5   1  17   135002.88   139520.19   3404.96 o
  -4   1  17       13.87     1190.35    221.46 o
  -3   1  17     1825.92     1051.94    193.78 o
  -2   1  17      888.69      138.41    110.73 o
  -1   1  17   221729.23   222983.16   8941.47 o
   0   1  17     4554.81     3377.27    609.02 o
   1   1  17    65079.58    56693.91   4844.45 o
 -22   2  17      146.31     8803.06   1107.30 o
 -21   2  17    14046.18    10934.62   1079.62 o
 -20   2  17      782.89     1854.73    581.33 o
 -19   2  17     2180.47     1467.18    525.97 o
 -18   2  17     1036.09     -359.87    387.56 o
 -17   2  17    11219.44    11017.67    553.65 o
 -15   2  17    41465.75    43378.60   1107.30 o
 -14   2  17     2137.99      193.78    276.83 o
 -13   2  17    35053.47    36347.22    858.16 o
 -12   2  17     7106.00     1910.10    249.14 o
 -11   2  17   394289.44   389134.00   8470.87 o
 -10   2  17     1424.00     8194.04    304.51 o
  -9   2  17    20914.93    16692.59    442.92 o
  -7   2  17   256419.11   258444.53   5841.02 o
  -6   2  17      598.23     2436.07    276.83 o
  -5   2  17     3548.85     6837.60    304.51 o
  -4   2  17       83.78      692.06    110.73 o
  -3   2  17      794.61      359.87     83.05 o
  -2   2  17     4454.74       83.05    110.73 o
  -1   2  17    43670.86    35544.43   1162.67 o
   0   2  17    15165.20    21204.85    913.53 o
   1   2  17   242583.36   251745.36   9024.52 o
   2   2  17     3144.91     4844.45    553.65 o
   3   2  17    47901.32    47863.18   4180.07 o
 -21   3  17   174563.52   190179.30  15363.83 o
 -20   3  17     3086.65     2269.97    775.11 o
 -19   3  17    44630.92    51987.88   1993.15 o
 -18   3  17    22270.79    35931.98   1467.18 o
 -17   3  17   150354.20   162109.19   4927.50 o
 -16   3  17     4881.27     3460.32    498.29 o
 -15   3  17    59995.59    51295.82   1356.45 o
 -14   3  17    23222.79    42907.99   1107.30 o
 -13   3  17     7354.22     8775.38    359.87 o
 -12   3  17        2.14       55.37    249.14 o
 -11   3  17    27553.30    31364.36    719.75 o
 -10   3  17     8739.55    27848.67    609.02 o
  -9   3  17    26387.38    35073.82    775.11 o
  -8   3  17     1679.06     1854.73    221.46 o
  -7   3  17    27348.03    26298.45    747.43 o
  -6   3  17     9943.69    14477.99    470.60 o
  -5   3  17     7110.40     9079.88    415.24 o
  -4   3  17       68.01      221.46    138.41 o
  -3   3  17       12.11       55.37     83.05 o
  -2   3  17     3799.61     6948.33    359.87 o
  -1   3  17      101.54      747.43    249.14 o
   0   3  17     2169.87     2491.43    304.51 o
   1   3  17     1768.47      442.92    249.14 o
   2   3  17     5773.24     6671.50    470.60 o
   3   3  17       99.75      885.84    415.24 o
   4   3  17     4880.89     1328.76    525.97 o
   5   3  17    11887.30    12401.79   1273.40 o
 -19   4  17   590953.38   596171.94  31751.92 o
 -18   4  17     2084.67     3543.37    664.38 o
 -17   4  17   107453.30   114910.37   3820.20 o
 -16   4  17    25974.61    35018.46   1218.03 o
 -15   4  17   131090.98   152807.83   4706.04 o
 -14   4  17      199.14      138.41    332.19 o
 -13   4  17     3707.34     3598.73    332.19 o
 -12   4  17     2952.97     9910.36    387.56 o
 -11   4  17    11158.79    11405.22    387.56 o
 -10   4  17     5360.34     3543.37    304.51 o
  -9   4  17   168630.23   156046.69   3321.91 o
  -8   4  17    32226.11    41523.87   1024.26 o
  -7   4  17    35251.77    47503.30   1218.03 o
  -6   4  17      912.16        0.00    221.46 o
  -5   4  17     4059.30     5536.52    332.19 o
  -4   4  17      197.83     2353.02    276.83 o
  -3   4  17    21841.65    19820.72    664.38 o
  -2   4  17     1125.46      415.24    276.83 o
  -1   4  17    10363.60    12955.45    498.29 o
   0   4  17     1569.21     2602.16    332.19 o
   1   4  17     5549.21     5924.07    387.56 o
   2   4  17       67.06     2851.31    387.56 o
   3   4  17      675.72     1605.59    387.56 o
   4   4  17      901.57      885.84    387.56 o
   5   4  17       20.48     1218.03    359.87 o
   6   4  17     5757.22     1051.94    609.02 o
   7   4  17    45963.60    54313.22   2795.94 o
 -17   5  17   216379.05   213321.92  17107.83 o
 -16   5  17      404.80     2408.38    747.43 o
 -15   5  17    25393.35    32471.66   1190.35 o
 -14   5  17     3585.68     4706.04    498.29 o
 -13   5  17   156402.81   165458.77   4650.67 o
 -12   5  17     4127.10     1328.76    332.19 o
 -11   5  17    45842.72    42409.71   1190.35 o
 -10   5  17    10487.36    16138.94    636.70 o
  -9   5  17   148620.39   135118.67   3930.93 o
  -8   5  17       18.20      304.51    304.51 o
  -7   5  17     2644.37     1356.45    304.51 o
  -6   5  17     3506.10     5730.29    332.19 o
  -5   5  17    10803.22    12761.67    498.29 o
  -4   5  17     6562.52     1245.72    304.51 o
  -3   5  17    82117.32    77151.34   1910.10 o
  -2   5  17     7300.87     3792.51    415.24 o
  -1   5  17   113243.70   118702.89   3626.42 o
   0   5  17       45.06      941.21    359.87 o
[truncated: 312,036 more chars]
