# Supplementary material for: Observation of a re-entrant phase transition in the molecular complex tris(μ2-3,5-diiso­propyl-1,2,4-triazolato-κ2 N 1:N 2)trigold(I) under high pressure
Source: IUCrJ. 2016 Aug 18;3(Pt 5):367–76. doi: 10.1107/S2052252516013129 (PMC5391858; doi:10.1107/S2052252516013129)
Supplement: Supplementary file 10 [file m-03-00367-3.31GPaAu3triazole-FORM-Isup10.hkl]

#
# h,k,l, Fc-squared, Fo-squared, sigma(Fo-squared) and status flag
#
data_shelxl
_shelx_title ' 1582P21n in P2(1)/n'
_shelx_refln_list_code          4
_shelx_F_calc_maximum      815.58
_exptl_crystal_F_000      3888.00
_reflns_d_resolution_high  0.8001
 
loop_
 _symmetry_equiv_pos_as_xyz
 'x, y, z'
 '-x+1/2, y+1/2, -z+1/2'
 '-x, -y, -z'
 'x-1/2, -y-1/2, z-1/2'
 
_cell_length_a    23.3975
_cell_length_b    13.3010
_cell_length_c    16.1373
_cell_angle_alpha  90.000
_cell_angle_beta   99.901
_cell_angle_gamma  90.000
 
_shelx_F_squared_multiplier     1.000
 
loop_
 _refln_index_h
 _refln_index_k
 _refln_index_l
 _refln_F_squared_calc
 _refln_F_squared_meas
 _refln_F_squared_sigma
 _refln_observed_status
   6   0   0   199877.64   195856.61  20036.30 o
   8   0   0   193228.80   193122.41  18010.97 o
  10   0   0    36717.32    28735.96   1414.73 o
  12   0   0   405583.41   432357.69  20526.37 o
  14   0   0   364334.97   363164.91  17345.14 o
  16   0   0   158449.31   140425.17   8097.03 o
  18   0   0    33466.22    38107.41   2288.15 o
  20   0   0     1062.84      551.03    489.40 o
  22   0   0      697.84      413.83    403.62 o
  24   0   0      242.77     -114.41    556.38 o
  26   0   0      591.00     1851.73   1048.83 o
  28   0   0     2689.65     3189.89   1367.10 o
   2   1   0     1363.00      867.53    144.67 o
   3   1   0    42472.96    43111.82   4122.99 o
   4   1   0      138.65       86.80     79.57 o
   5   1   0   107176.59   117451.84   8000.29 o
   6   1   0    11517.51     7211.26    484.33 o
   7   1   0   301411.75   289914.75  19948.28 o
   8   1   0    16058.06    12758.79    786.91 o
   9   1   0   310935.38   347363.84  19120.01 o
  10   1   0      111.86      248.11    160.84 o
  11   1   0   168706.86   174568.81   7588.95 o
  12   1   0    11387.23    10085.49    530.08 o
  13   1   0    38290.96    36506.85   1648.41 o
  14   1   0    19898.46    16642.89    771.08 o
  15   1   0     8625.56     9450.27    682.55 o
  16   1   0     4603.35     3792.69    301.85 o
  17   1   0     2933.88     2438.20    264.91 o
  18   1   0       77.23      -39.41    257.78 o
  19   1   0      632.56      554.49    292.32 o
  20   1   0     2070.45     2192.95    361.44 o
  22   1   0      622.13     1058.38    416.94 o
  23   1   0     1708.32     1441.02    405.17 o
  24   1   0      179.91      332.01    399.01 o
  25   1   0     1705.52     2397.76    466.60 o
  26   1   0      158.17      736.32    498.70 o
  27   1   0      657.81     1192.96    665.04 o
  28   1   0      111.23      918.79    743.70 o
   2   2   0     6293.44     7587.75    708.87 o
   3   2   0     1960.96     1446.66    195.30 o
   5   2   0        1.33      127.92     51.91 o
   7   2   0     7845.55     7420.66    425.27 o
   9   2   0    18266.82    15700.66    816.56 o
  10   2   0   154015.73   152868.88   7415.27 o
  12   2   0      984.00     3015.83    271.57 o
  13   2   0      551.93     -130.83    223.69 o
  14   2   0    23600.71    24374.89   1256.71 o
  15   2   0     2002.04     3045.88    466.69 o
  16   2   0     1021.06     1741.68    361.94 o
  17   2   0     2849.52     3404.25    436.60 o
  18   2   0     7136.33     9968.13    597.61 o
  19   2   0        6.71     -172.97    285.32 o
  20   2   0    12852.29    13900.28    783.69 o
  21   2   0      532.08      374.00    342.93 o
  22   2   0     3375.75     3744.06    508.46 o
  23   2   0     1630.24     1829.97    617.03 o
  24   2   0      222.43      596.63    457.86 o
  25   2   0      836.76      836.84    523.06 o
  26   2   0      471.35      306.13    511.04 o
  27   2   0       56.87     1274.60    553.88 o
  28   2   0     1318.72     1645.33    600.12 o
   3   3   0   188635.14   255190.88  17411.11 o
   4   3   0        6.69       89.76     70.75 o
   5   3   0    45016.48    57686.07   3181.51 o
   6   3   0     8002.33     8054.01    446.82 o
   7   3   0     3108.65     5493.89    288.63 o
   8   3   0    18765.90    17561.76    772.19 o
   9   3   0    13305.44    16479.16   1016.05 o
  10   3   0     5046.92     4645.47    323.19 o
  11   3   0     1256.93     1719.83    297.84 o
  12   3   0      861.10      954.44    181.83 o
  13   3   0     5011.85     6392.36    553.89 o
  14   3   0     1396.52     2114.03    286.74 o
  15   3   0    32829.31    36922.65   3351.04 o
  16   3   0        1.51      520.94    325.33 o
  17   3   0    34677.04    35656.16   3413.97 o
  18   3   0     2866.69     3371.45    461.73 o
  19   3   0    22481.46    27503.45   2127.19 o
  20   3   0     3747.75     4428.73    721.63 o
  21   3   0     3060.45     3851.42    765.28 o
  22   3   0      812.69      702.41    458.56 o
  23   3   0     2196.16     3257.56    498.31 o
  24   3   0      170.82      569.26    548.75 o
  25   3   0    10752.00     9354.52    806.19 o
  26   3   0      303.06      696.46    525.03 o
  27   3   0     9180.86    11106.22   1008.39 o
  28   3   0       48.73     -129.20    567.50 o
   3   4   0    23147.27     9135.68   1012.66 o
   4   4   0     1592.62     3090.37    304.04 o
   5   4   0    10413.75     8668.02    538.94 o
   6   4   0   210754.83   221655.05  15020.97 o
   7   4   0      812.93      813.29    132.67 o
   8   4   0   134900.58   139679.42   6773.95 o
   9   4   0     7794.64     9993.23    551.34 o
  10   4   0     2410.10     1601.57    202.41 o
  11   4   0      299.34      370.15    155.41 o
  12   4   0    90466.41    90010.99   3811.85 o
  13   4   0     6915.65     6194.07    423.07 o
  14   4   0    89330.09    91366.31   4456.61 o
  15   4   0    23709.41    26688.01   1413.41 o
  16   4   0     3531.64     5782.63    461.24 o
  17   4   0    17904.92    20610.10   1939.63 o
  18   4   0    12298.75    11690.84   1715.56 o
  19   4   0     3431.22     3263.47    481.79 o
  20   4   0     9552.58     9930.83    818.87 o
  21   4   0        1.52      594.56    453.69 o
  22   4   0     1208.03     1957.02    757.93 o
  23   4   0     1406.79     2400.08    492.54 o
  24   4   0        0.49      755.44    489.28 o
  25   4   0     2286.62     4307.17    606.62 o
  26   4   0      328.78      374.34    545.06 o
  27   4   0      374.86      925.48    576.70 o
   5   5   0      446.19      104.23    155.94 o
   6   5   0     8491.66     6406.23    541.68 o
   7   5   0    23537.86    26648.66   1497.47 o
   8   5   0       23.18      167.85    139.88 o
   9   5   0    27321.81    24646.25   1102.84 o
  10   5   0       69.57      210.18    176.12 o
  11   5   0    11474.85    16259.60    772.34 o
  12   5   0     3996.37     4512.87    305.91 o
  13   5   0      178.74     1957.24    277.78 o
  14   5   0     6926.96     9099.10    571.48 o
  15   5   0    20563.45    18011.73   1034.83 o
  16   5   0     4739.44     5159.45    587.79 o
  17   5   0    45169.31    44787.11   2275.59 o
  18   5   0      686.82      955.26    512.47 o
  19   5   0    43489.30    43317.27   3142.72 o
  20   5   0      312.01      615.24    547.37 o
  21   5   0    11700.75    16169.53   1170.60 o
  22   5   0     1813.50     1280.63    533.97 o
  23   5   0       79.74      196.98    546.88 o
  24   5   0     1862.74     2171.15    653.13 o
  25   5   0     5530.85     5622.32    662.52 o
  26   5   0      375.67      421.24    620.71 o
  27   5   0     3806.82     3113.82    591.22 o
   6   6   0    35824.37    47679.45   7906.02 o
   7   6   0    10773.46     9797.50    785.23 o
   8   6   0     1761.21     2352.84    292.01 o
   9   6   0    41890.26    40796.37   2566.25 o
  10   6   0    57912.39    56448.09   2467.77 o
  11   6   0    36931.99    37711.84   1502.82 o
  12   6   0   106911.77   100257.29   4859.95 o
  13   6   0     3881.08     3022.08    298.59 o
  14   6   0    49537.23    48603.54   2435.90 o
  15   6   0      141.30      537.41    284.26 o
  16   6   0     1761.16     2386.89    380.03 o
  17   6   0     1949.76     2469.83    647.58 o
  18   6   0     2635.09     1423.22    369.19 o
  19   6   0      308.66      415.77    429.58 o
  20   6   0      107.53      642.21    455.51 o
  21   6   0     2496.42     2395.65    778.81 o
  22   6   0     4410.53     5127.30    665.96 o
  23   6   0     6566.52     9402.11    880.13 o
  24   6   0    10687.28     9479.37    912.33 o
  25   6   0     3992.99     4604.74   1475.43 o
  26   6   0     4393.93     4198.11    615.12 o
   8   7   0     8846.54     8652.80    743.39 o
   9   7   0   133310.67   144951.02   8257.51 o
  10   7   0    14851.84    12859.32    738.26 o
  11   7   0   107419.63   136684.55   7170.04 o
  12   7   0    12374.14    12170.02   1182.29 o
  13   7   0    27251.95    30789.81   1717.67 o
  14   7   0     5133.01     4520.12    346.41 o
  15   7   0      354.65     1042.88    268.75 o
  16   7   0     4953.04     4076.73    365.21 o
  17   7   0     5376.67     5913.16    433.48 o
  18   7   0     2842.85     3860.35    387.99 o
  19   7   0     3826.31     3093.20    384.31 o
  20   7   0      774.41     1270.83    395.62 o
  21   7   0      131.11      188.44    634.78 o
  22   7   0       86.08       21.02    410.35 o
  23   7   0     7974.35     6365.17    617.18 o
  24   7   0        7.12      507.20    459.30 o
  25   7   0    16465.69    16567.20   1769.65 o
  26   7   0        1.99      332.08    470.75 o
   9   8   0     8066.79     1663.66    397.83 o
  10   8   0       26.22       72.36    302.64 o
  11   8   0     6755.09     6546.24    713.08 o
  12   8   0      868.34      777.20    279.73 o
  13   8   0      175.07      292.32    335.32 o
  14   8   0      937.70     3573.26    701.63 o
  15   8   0    17141.55    18153.13   1165.76 o
  16   8   0    34171.29    30328.42   1415.99 o
  17   8   0    22160.56    22070.05   1070.46 o
  18   8   0    48312.53    44765.66   2032.31 o
  19   8   0     8739.73     8570.72    564.52 o
  20   8   0    14440.80    13064.03   1002.28 o
  21   8   0      688.92      113.91    409.80 o
  22   8   0        7.17     -304.95    422.30 o
  23   8   0      106.61      117.84    524.11 o
  24   8   0     3385.00     2146.17    521.39 o
  25   8   0      255.72      645.34    465.46 o
  11   9   0     2261.49      197.20    166.37 o
  13   9   0     4619.35     5971.92    495.62 o
  14   9   0     2261.88     1856.50    446.85 o
  15   9   0    11703.56     8271.99    659.83 o
  16   9   0     2085.05     1818.70    383.37 o
  17   9   0    27965.12    23837.63   1342.89 o
  18   9   0     1264.09     1644.54    341.52 o
  19   9   0    21908.29    19972.64   1250.79 o
  20   9   0      929.23     1960.05    638.65 o
  21   9   0     4981.70     6184.00    660.88 o
  22   9   0     1291.74      986.52    463.23 o
  23   9   0      254.03      779.61    473.51 o
  24   9   0     1722.77     1276.88    493.02 o
  14  10   0     1104.43     -149.48    149.48 o
  15  10   0        8.01     -329.59    329.59 o
  16  10   0     7850.60     6420.10   1126.52 o
  17  10   0     1616.95     1556.05    422.32 o
  18  10   0    11565.38    11397.19    969.25 o
  19  10   0      547.68      894.77    543.36 o
  20  10   0     1934.66     1518.23    595.10 o
  21  10   0      318.52      598.24    588.61 o
  22  10   0     1657.07      679.69    843.87 o
  23  10   0     1729.70     1516.15    625.75 o
  19  11   0     1570.81     -216.57    437.62 o
  20  11   0      395.08     -355.65    607.60 o
  21  11   0      522.88     -312.88    312.88 o
 -25   0   1      901.25      962.03    889.70 o
 -23   0   1     7633.29    11884.35   1714.30 o
 -21   0   1    19995.08    22456.98   2685.82 o
 -19   0   1     6868.14     6340.75    649.76 o
 -17   0   1     1376.69     1070.64    433.02 o
 -15   0   1    25916.52    26051.47   1893.15 o
 -13   0   1    17808.44    16283.92   1710.68 o
 -11   0   1     5867.56     7771.70    715.30 o
  -9   0   1     1176.79     1238.44    307.42 o
  -7   0   1      340.06     -158.15    158.15 o
   1   0   1     2517.01     1627.50    173.60 o
   3   0   1       99.49      207.80     46.81 o
   5   0   1      130.38      -42.50     68.43 o
   7   0   1      412.34      459.93     87.15 o
   9   0   1     1523.38     1040.80    135.14 o
  11   0   1    36737.64    34716.72   2450.90 o
  13   0   1    18153.78    16271.03    931.84 o
  15   0   1     6815.76     7276.50    497.37 o
  17   0   1     5852.54     6966.77    516.34 o
  19   0   1     5826.37     7242.71    564.99 o
  21   0   1     8501.63     9305.50    852.98 o
  23   0   1    16727.74    21693.11   1315.64 o
  25   0   1     5162.96     7448.88    920.64 o
  27   0   1        0.15     -218.99   1059.68 o
 -28   1   1     1735.42     -390.60   1345.40 o
 -27   1   1      538.36     2408.70   1193.50 o
 -26   1   1     1167.14      593.13   1034.36 o
 -25   1   1      700.22      216.13    621.20 o
 -24   1   1      427.51      532.56    509.49 o
 -23   1   1    17087.02    16601.06   1063.25 o
 -22   1   1      209.32      251.77    427.63 o
 -21   1   1    55829.91    52749.82   2442.82 o
 -20   1   1      254.30      224.23   1381.56 o
 -19   1   1    16132.64    11847.39    991.84 o
 -18   1   1      752.36      601.78    315.05 o
 -17   1   1    32061.60    34246.20   2146.74 o
 -16   1   1      367.00       85.47    319.17 o
 -15   1   1   283425.88   268325.53  19549.85 o
 -14   1   1       22.66      -63.53    224.83 o
 -13   1   1   336612.25   360604.41  20084.41 o
 -12   1   1     2378.23     2190.59    303.50 o
 -11   1   1    30990.90    28755.96   1757.49 o
 -10   1   1     2817.10     2642.83    360.45 o
  -9   1   1   223975.70   240450.53  13477.49 o
  -8   1   1     5312.31     5232.07    387.39 o
  -6   1   1     1713.21     1120.62    145.64 o
  -5   1   1   180712.02   183875.17  12222.13 o
  -4   1   1      300.22      -94.03     94.03 o
   2   1   1     1012.83      882.40    225.03 o
   3   1   1    93130.61   102939.15   4176.01 o
   4   1   1       72.28      -25.17     49.99 o
   5   1   1    23960.59    24463.59   1094.35 o
   6   1   1     2617.70     2756.57    151.83 o
   7   1   1    60741.88    76811.10   2785.81 o
   8   1   1    16781.33    12063.96    450.68 o
   9   1   1     4237.49     6681.04    452.08 o
  10   1   1    15783.26    15372.47    539.50 o
  11   1   1    32792.87    42199.96   1549.84 o
  12   1   1    14585.81    15116.47    556.99 o
  13   1   1    35252.61    38943.24   1739.25 o
  14   1   1     3060.97     2880.96    218.97 o
  15   1   1     9083.18    13897.83    567.87 o
  16   1   1     3020.34     3495.93    287.15 o
  17   1   1     6678.21     7905.33    438.46 o
  18   1   1     6411.64     8030.87    413.71 o
  19   1   1    21253.30    22297.23    915.86 o
  20   1   1     3192.41     3178.54    312.65 o
  21   1   1    31793.67    27920.49   1281.88 o
  22   1   1     4800.31     5475.21    464.68 o
  23   1   1    17906.18    14839.33   1413.62 o
  24   1   1     5861.64     6752.32    516.11 o
  25   1   1      388.33     -362.10    441.28 o
  26   1   1     2612.83     3805.81    524.73 o
  27   1   1     5194.57     4630.89    565.58 o
  28   1   1      930.17     1914.05    856.91 o
 -28   2   1       16.59      233.20    538.43 o
 -27   2   1     4848.50     6839.09    725.02 o
 -26   2   1      436.29     1679.02    541.10 o
 -25   2   1     1712.84     3275.50    557.38 o
 -24   2   1      766.32      731.01    459.53 o
 -23   2   1     1137.47      571.87    444.85 o
 -22   2   1      145.93      143.40    389.55 o
 -21   2   1     8573.02     9621.80    691.32 o
 -20   2   1      266.00      561.62    360.62 o
 -19   2   1     3747.89     4954.15    471.61 o
 -18   2   1     2048.76     1303.36    599.28 o
 -17   2   1     1397.70     1859.03    322.99 o
 -16   2   1     7219.59     7684.79    689.08 o
 -15   2   1    12205.61    12206.36   1105.62 o
 -14   2   1     5408.86     6844.10    719.83 o
 -13   2   1     3174.56     3282.97    479.61 o
 -12   2   1      155.39      632.77    298.16 o
 -10   2   1    52392.91    46832.97   2647.16 o
  -9   2   1    23306.71    19999.36   1223.94 o
  -8   2   1    79951.65    77858.20   3709.29 o
  -7   2   1    25639.87    19073.52    946.80 o
  -6   2   1    61838.82    55806.73   2654.24 o
  -5   2   1     3948.50     4487.45    282.93 o
  -4   2   1    63010.57    57230.49   3916.48 o
  -3   2   1       92.08      -57.87     57.87 o
   3   2   1        7.34      188.07     94.03 o
   4   2   1    54641.86    55378.44   3060.35 o
   5   2   1     1592.35     1030.00    147.85 o
   6   2   1    25122.18    25211.58   1250.21 o
   7   2   1    12026.64    10607.44    563.60 o
   8   2   1   165668.09   160812.08   7736.24 o
   9   2   1     8095.26     7832.22    460.97 o
  10   2   1   147546.89   145191.78   6988.53 o
  11   2   1     2049.86     1944.40    225.87 o
  12   2   1   143990.66   152012.64   6297.83 o
  13   2   1     1318.76     1216.93    215.53 o
  14   2   1    59602.11    62511.04   2657.68 o
  15   2   1     6041.88     6469.68    476.60 o
  16   2   1     7039.18     6347.65    707.86 o
  17   2   1    14026.90    13599.00    732.54 o
  18   2   1      100.95      372.42    272.25 o
  19   2   1     4458.31     5942.35    532.46 o
  20   2   1      110.48      194.91    318.74 o
  21   2   1      227.34      448.44    330.43 o
  22   2   1     1806.59     1492.09    374.29 o
  23   2   1       34.45      127.05    367.64 o
  24   2   1     8951.28     8602.31    668.55 o
  25   2   1      274.49      -15.70    966.78 o
  26   2   1    11217.11    10714.97    848.34 o
  27   2   1     3306.02     4055.51    638.53 o
  28   2   1     5919.70     5051.81    817.29 o
 -28   3   1       38.67      447.69    567.02 o
 -27   3   1     5975.23     5518.99    684.89 o
 -26   3   1      995.34     1487.54    528.57 o
 -25   3   1     2430.91     2297.36    529.31 o
 -24   3   1     3169.91     5131.05    595.67 o
 -23   3   1     3449.46     4461.32    543.97 o
 -22   3   1     1610.42     1625.01    441.36 o
 -21   3   1    34158.41    30542.12   1690.30 o
 -20   3   1       88.85     1183.45    379.20 o
 -19   3   1    27832.73    30254.86   1653.99 o
 -18   3   1     1923.14     1773.46    431.65 o
 -17   3   1     4889.54     4547.29    645.04 o
 -16   3   1     8799.10     9532.41    722.69 o
 -15   3   1   133860.39   145709.77   8652.00 o
 -14   3   1    10493.59    10816.67    808.80 o
 -13   3   1   162881.41   173010.67   8211.83 o
 -12   3   1     2408.98     2846.49    257.62 o
 -11   3   1     3173.96     4919.13    289.94 o
 -10   3   1       62.43     -172.71    172.71 o
  -9   3   1   356168.88   380682.63  25855.02 o
  -8   3   1     2513.85     3536.58    202.91 o
  -6   3   1    14900.09    12643.76    651.49 o
  -4   3   1    19782.55    15920.97    786.79 o
  -3   3   1    11408.32    13660.21    957.58 o
  -1   3   1    30325.49    29571.81   2022.64 o
   0   3   1     1104.61      700.46    167.86 o
   1   3   1    84182.88    86626.83   5809.36 o
   2   3   1     5832.30     5853.54    549.73 o
   3   3   1    45916.15    62398.52   4216.42 o
   4   3   1      527.99      439.55     92.92 o
   6   3   1     1402.49     1553.18    142.00 o
   8   3   1    14114.73    14201.14    756.93 o
   9   3   1   225273.42   228770.53  10994.70 o
  11   3   1    87088.97   113781.20   6842.63 o
  12   3   1      434.38      410.31    199.16 o
  13   3   1    57749.96    68330.80   3364.71 o
  14   3   1    10924.50    12120.85    732.41 o
  15   3   1    61970.45    60166.13   2987.65 o
  16   3   1    20201.71    21853.42   1210.98 o
  17   3   1    53789.89    51126.82   2735.88 o
  18   3   1     9555.17     9710.30    662.58 o
  19   3   1    13823.45    12980.45   2295.72 o
  20   3   1     1943.77     2356.75    423.88 o
  21   3   1      582.02      942.56    461.58 o
  22   3   1      530.93      220.74    459.07 o
  23   3   1      582.53     1021.97    455.38 o
  24   3   1       26.92       12.08    467.20 o
  25   3   1     5642.93     6545.14    710.70 o
  26   3   1        6.78     -518.42    518.42 o
  27   3   1    15767.95    16471.55   1727.89 o
  28   3   1       11.49      675.68    590.93 o
 -28   4   1     4414.36     5253.04    702.30 o
 -27   4   1      560.09      658.86    559.12 o
 -26   4   1    12902.13    10529.88   1632.88 o
 -25   4   1      196.80       80.82    523.27 o
 -24   4   1    17204.28    14874.13    981.92 o
 -23   4   1      423.57      535.89    437.68 o
 -22   4   1     8302.37     9344.94    729.95 o
 -21   4   1     1608.09     1417.51    613.90 o
 -20   4   1       57.30      839.42    494.34 o
 -19   4   1        2.52      621.43    394.31 o
 -18   4   1     1338.08      986.95    380.23 o
 -17   4   1     5670.91     7131.95    621.43 o
 -16   4   1    21358.48    25993.82   1661.37 o
 -15   4   1    26046.07    25542.29   1947.88 o
 -14   4   1    31238.91    27168.74   1674.02 o
 -13   4   1    19253.02    17235.11    815.33 o
 -12   4   1    38603.52    39023.91   1689.09 o
 -11   4   1      331.46       61.15    176.10 o
 -10   4   1    11282.08    12620.58    595.66 o
  -9   4   1     6176.65     5146.26    415.53 o
  -8   4   1     5414.29     5153.13    266.25 o
  -7   4   1      103.73      208.24    102.53 o
  -6   4   1    24729.03    21525.36    966.42 o
  -5   4   1     5175.16     5701.80    335.46 o
  -4   4   1    24005.92    27227.09   1524.63 o
  -3   4   1    34986.51    29261.16   1451.08 o
  -2   4   1    96513.20    95145.10   6060.65 o
  -1   4   1    18610.78    13144.51   1786.63 o
   0   4   1   435409.38   507731.19  33820.00 o
   1   4   1     3038.93     3831.52    411.14 o
   5   4   1      166.65        2.63    140.03 o
   6   4   1   234932.69   239502.34  16462.73 o
   7   4   1       23.13       39.00    114.36 o
   8   4   1     8781.11     8581.26    534.55 o
   9   4   1       35.87      280.04    158.54 o
  10   4   1      648.77      694.56    160.75 o
  11   4   1      647.11      530.37    175.31 o
  12   4   1      284.83      329.02    209.87 o
  13   4   1      195.31      332.27    283.98 o
  14   4   1    28507.30    24757.67   1315.08 o
  15   4   1      304.89     1588.30    302.64 o
  16   4   1    99074.54    93102.26   4562.10 o
  17   4   1      695.15      696.61    322.42 o
  18   4   1   133233.19   132119.33   8656.49 o
  19   4   1        1.68       64.74    399.92 o
  20   4   1    90007.88    89457.96   5210.65 o
  21   4   1     3436.77     3267.94    679.90 o
  22   4   1    29317.56    32023.71   2046.17 o
  23   4   1     5913.27     6501.79    731.63 o
  24   4   1      729.36     1077.17    501.51 o
  25   4   1     2226.62     3110.46    599.28 o
  26   4   1     1785.27     3299.25    604.17 o
  27   4   1       79.82      471.96    602.41 o
 -27   5   1        0.41     -525.31    525.31 o
 -26   5   1     2541.58     3738.55    620.51 o
 -25   5   1        1.19     -324.96    511.51 o
 -24   5   1     6861.19     8480.43    836.28 o
 -23   5   1     4863.16     5373.69    603.28 o
 -22   5   1     6455.22     7069.69    727.80 o
 -21   5   1    27364.98    27484.76   3736.72 o
 -20   5   1      514.73      735.65    437.42 o
 -19   5   1    35964.06    39648.19   2667.63 o
 -18   5   1     1254.18      759.53    531.49 o
 -17   5   1     1234.95     1004.31    391.61 o
 -16   5   1     2272.92     2663.50    423.71 o
 -15   5   1    63179.33    76954.19   4445.09 o
 -14   5   1     1009.53     1432.28    331.99 o
 -13   5   1   145571.20   145546.44   7059.19 o
 -12   5   1    20172.23    21229.76    961.95 o
 -11   5   1    44842.39    49729.91   2126.94 o
 -10   5   1    30520.94    28757.76   1138.21 o
  -9   5   1    24265.14    23984.85   1068.41 o
  -8   5   1    16748.04    17447.76    793.28 o
  -7   5   1    82652.99    97717.97   5359.95 o
  -6   5   1      486.03      511.18    129.23 o
  -5   5   1      756.19      762.51    178.80 o
  -4   5   1     1571.67     2158.45    260.70 o
   6   5   1      621.88      847.10    278.48 o
   7   5   1    11380.50    13743.31   1417.73 o
   8   5   1    15882.58    16023.85    995.18 o
   9   5   1   121871.94   138421.98   5872.44 o
  10   5   1    16955.11    17591.05    835.55 o
  11   5   1   291561.03   285300.47  13365.60 o
  12   5   1      577.33      535.95    194.53 o
  13   5   1   130917.55   144586.63   6185.02 o
  14   5   1     4166.17     5827.76    439.14 o
  15   5   1    30658.75    29746.90   1551.18 o
  16   5   1     8212.81     9605.90    621.94 o
  17   5   1     1600.06     1704.67    358.11 o
  18   5   1     3798.95     4029.99    451.84 o
  19   5   1     7140.13     8580.92    709.95 o
  20   5   1       11.06        4.52    452.87 o
  21   5   1    27619.78    23940.56   3651.51 o
  22   5   1      796.62     1493.87    535.69 o
  23   5   1    26446.70    23502.64   1617.59 o
  24   5   1     1588.04     2173.07    636.70 o
  25   5   1     5879.81     4068.63    707.92 o
  26   5   1     1049.35     3015.33    700.55 o
  27   5   1        1.68      394.42    888.48 o
 -27   6   1      159.42      516.14    542.38 o
 -26   6   1      328.35      210.42    575.27 o
 -25   6   1      360.19      400.38    852.98 o
 -24   6   1      511.53      281.09    586.42 o
 -23   6   1     1226.38     1776.13    579.96 o
 -22   6   1        1.56      322.75    515.14 o
 -21   6   1     1800.55     2640.60    528.21 o
 -20   6   1     3535.09     4815.05    590.83 o
 -19   6   1      562.16      -35.94    422.04 o
 -18   6   1    13826.92    14876.55   1065.98 o
 -16   6   1    17112.85    17528.32    991.68 o
 -15   6   1      130.68      583.41    278.91 o
 -14   6   1    18868.21    19838.79   1099.63 o
 -13   6   1     3380.87     5378.65    401.06 o
 -12   6   1     6355.98     5976.20    318.58 o
 -11   6   1    19439.01    23453.71   1099.79 o
 -10   6   1     5401.62     7521.68    662.47 o
  -9   6   1    16838.43    18762.31    782.89 o
  -8   6   1    92629.65    82554.23   4025.24 o
  -7   6   1     6195.99     4821.37    327.10 o
  -6   6   1   204087.14   253878.61  27096.02 o
  -5   6   1      163.85      115.73    354.43 o
   7   6   1     3057.16      403.33    231.47 o
   8   6   1   158479.34   151841.91  10465.77 o
   9   6   1     1020.31      747.55    235.09 o
  10   6   1   282283.47   305600.03  12983.59 o
  11   6   1      997.81     1103.60    218.15 o
  12   6   1   264532.16   272990.41  11678.35 o
  13   6   1       22.44      271.11    219.67 o
  14   6   1    79941.95    88681.20   4339.11 o
  15   6   1      279.17     -245.67    245.67 o
  16   6   1     4313.31     4953.55    390.24 o
  17   6   1      998.20      958.31    297.67 o
  18   6   1     5978.82     5228.25    426.52 o
  19   6   1      166.05      -79.76    313.94 o
  20   6   1     4635.86     4011.95    437.12 o
  21   6   1      931.53      954.59    403.37 o
  22   6   1      628.62      663.80    412.07 o
  23   6   1     3462.83     3417.35    538.86 o
  24   6   1    11498.41     8040.13   1628.70 o
  25   6   1     1539.46      564.13    473.51 o
  26   6   1    16364.66    14210.49    991.05 o
 -26   7   1      191.14      107.04    513.58 o
 -25   7   1    18363.02    21515.03   2527.42 o
 -24   7   1     1234.14     1556.48    610.11 o
 -23   7   1     9530.42    10985.16   1927.08 o
 -22   7   1      370.64     -517.30    517.30 o
 -21   7   1       39.23      334.79    490.79 o
 -20   7   1     1768.79     1210.44    978.04 o
 -19   7   1     2765.89     2548.57    485.11 o
 -18   7   1    12289.05    11804.58    877.04 o
 -17   7   1     1906.13     2549.69    373.34 o
 -16   7   1    13725.32    14089.98    967.94 o
 -15   7   1     4869.00     5167.35    762.15 o
 -14   7   1     2671.44     3773.87    327.86 o
 -13   7   1    28684.93    28799.76   1307.78 o
 -12   7   1     3219.76     2922.58    272.31 o
 -11   7   1    11760.34    10586.22    589.32 o
 -10   7   1     9890.61     9919.14    471.34 o
  -9   7   1    12043.01    14029.95    790.73 o
  -8   7   1      420.58      683.17    209.99 o
  -7   7   1    73420.91    78588.86   8300.23 o
  -6   7   1    16054.68    19522.73   1938.53 o
   9   7   1     5299.14     5179.06    745.03 o
  10   7   1    22484.01    18329.23   1873.43 o
  11   7   1     1161.46     1273.61    281.24 o
  12   7   1     6914.64     5181.13    371.12 o
  13   7   1      538.37     2239.40    288.36 o
  14   7   1      142.94     -201.80    245.77 o
  15   7   1    18521.22    21362.67   1038.30 o
  16   7   1     1139.60     1068.20    292.90 o
  17   7   1    38319.10    33312.11   1551.26 o
  18   7   1     1239.82     1089.61    325.50 o
  19   7   1    16017.22    15152.64    845.95 o
  20   7   1       32.34      -13.57    337.73 o
  21   7   1      848.71     1402.28    373.81 o
  22   7   1      648.65      723.03    468.77 o
  23   7   1      894.37      934.88    455.90 o
  24   7   1     1142.76     1152.11    484.20 o
  25   7   1      232.86      937.44    714.33 o
 -25   8   1      560.12      450.96    461.81 o
 -24   8   1    10493.61     9033.40    749.20 o
 -23   8   1      601.91      377.22    431.62 o
 -22   8   1     6666.36     6322.25    609.62 o
 -21   8   1      559.17     -143.05    527.24 o
 -20   8   1     2860.28     3146.58    582.57 o
 -19   8   1     1545.18     1851.64    399.14 o
 -18   8   1       25.25      754.31    351.71 o
 -17   8   1     2347.19     3084.91    351.74 o
 -16   8   1     1826.53     2126.67    313.20 o
 -15   8   1     1686.03     1595.09    323.68 o
 -14   8   1     3577.82     3452.90    458.33 o
 -13   8   1      517.23      706.08    242.05 o
 -12   8   1      577.01      699.87    266.71 o
 -11   8   1     5784.88     6519.50    414.17 o
 -10   8   1     1598.69     3613.98    304.57 o
  -9   8   1     4431.58     3335.28    426.06 o
  -8   8   1     7582.93     7395.96    593.36 o
  11   8   1      804.80     -135.36    135.36 o
  12   8   1    20412.54    22110.71   1441.59 o
  13   8   1     1179.39     1014.65    319.72 o
  14   8   1        4.04      449.90    395.67 o
  15   8   1     2201.87     1320.95    349.36 o
  16   8   1    23278.23    22818.12   1115.62 o
  17   8   1     5013.33     5017.75    482.25 o
  18   8   1    45725.44    43711.76   1981.00 o
  19   8   1     2279.67     2986.98    401.86 o
  20   8   1    23472.58    24905.71   1231.56 o
  21   8   1      120.52      756.60    732.59 o
  22   8   1     1143.61     1275.55    451.60 o
  23   8   1       98.83     -309.84    441.81 o
  24   8   1     3788.18     4261.89    593.20 o
 -24   9   1     3355.96     3865.28    942.50 o
 -23   9   1      869.66      257.25    453.80 o
 -22   9   1     1102.18     1306.22    645.22 o
 -21   9   1     3876.65     5381.67    566.82 o
 -20   9   1     1094.87      160.36    412.56 o
 -19   9   1    24715.77    24298.70   2055.15 o
 -18   9   1    10788.87     9524.64    592.97 o
 -17   9   1    28050.58    28695.01   1364.47 o
 -16   9   1    11102.28    10547.22    973.04 o
 -15   9   1     5459.92     5540.05    497.79 o
 -14   9   1        5.87     1042.99    579.84 o
 -13   9   1      199.11      732.29    306.77 o
 -12   9   1     7002.04     7724.98    622.76 o
 -11   9   1       53.98      728.39    260.92 o
 -10   9   1    18124.37    14750.59   1815.29 o
  -9   9   1      341.52      426.77    651.00 o
  14   9   1     2346.38     -128.19    226.09 o
  15   9   1     1947.28     1465.61    362.51 o
  16   9   1     5550.66     6173.89    838.36 o
  17   9   1    19577.04    18538.64   1460.61 o
  18   9   1     3562.63     3532.76    488.17 o
  19   9   1    10376.69     8030.16   1044.04 o
  20   9   1     1268.08     1915.15    567.65 o
  21   9   1      522.77      892.58    385.78 o
  22   9   1      274.12     1044.60    542.92 o
  23   9   1      742.50     1183.98    500.85 o
 -23  10   1       35.88      -69.90    440.43 o
 -22  10   1      932.36     1410.18    444.17 o
 -21  10   1      299.25     -254.41    567.46 o
 -20  10   1     2451.40     3668.13    651.66 o
 -19  10   1     1306.11     4295.68   2333.81 o
 -18  10   1     4216.92     5362.20    534.50 o
 -17  10   1     1155.33     1482.09    408.27 o
 -16  10   1     3577.72     4485.27    625.56 o
 -15  10   1      250.51     -350.46    350.46 o
 -14  10   1     2971.61     3418.99    411.53 o
 -13  10   1        5.80     -290.41    290.41 o
 -12  10   1     5454.90     4409.20   2528.05 o
 -11  10   1       35.99     -701.63    701.63 o
  19  10   1       49.26     -297.69    297.69 o
  20  10   1    11653.16     4817.75    976.83 o
  21  10   1      142.67      174.86    526.53 o
  22  10   1     1212.96     2130.94    729.02 o
 -21  11   1     1163.57     1064.04    645.48 o
 -20  11   1      203.24     1186.59   1154.30 o
 -19  11   1     1454.30      228.40    574.20 o
 -18  11   1     2673.89     1474.28    580.02 o
 -17  11   1     5452.62     3125.54   1157.81 o
 -16  11   1     1512.16      269.33    259.97 o
 -15  11   1     2773.12      548.09   1037.98 o
 -22   0   2   195098.30   188753.50  19696.33 o
 -20   0   2   222192.83   220732.00  22965.79 o
 -18   0   2    59325.10    60979.77   3641.52 o
 -16   0   2    47359.30    42522.34   6770.39 o
 -14   0   2   293774.16   311173.94  21378.69 o
 -12   0   2    52601.80    42356.90   4242.34 o
 -10   0   2   105960.76   101337.91   9016.33 o
   2   0   2   150638.28   133615.25   8355.83 o
   4   0   2    42749.68    38600.91   2040.23 o
   6   0   2    91192.90   104252.84   4241.38 o
   8   0   2   200759.33   186204.20   7806.09 o
  10   0   2   163724.86   203364.66   7683.16 o
  12   0   2    57881.01    68901.15   2871.58 o
  14   0   2     1745.88     3205.48    327.88 o
  16   0   2     3482.55     4824.78    419.92 o
  18   0   2    80509.08    91529.37   4506.41 o
  20   0   2   167271.08   171011.47   9798.10 o
  22   0   2   146212.09   139073.59   6854.27 o
  24   0   2    46529.79    38469.06   3354.50 o
  26   0   2      767.73      366.82    595.37 o
 -26   1   2      401.20      354.43   1048.83 o
 -25   1   2    10463.47    12542.58   1830.03 o
 -24   1   2     4930.37     4817.39   1157.33 o
 -23   1   2    11184.12    14493.91   1487.07 o
 -22   1   2    24760.15    28777.25   1961.28 o
 -21   1   2     6377.01     7575.55   1078.67 o
 -20   1   2    19831.40    25420.56   2185.58 o
 -19   1   2     8073.80     6822.23    681.31 o
 -18   1   2      881.34     1969.12    449.16 o
 -17   1   2    25879.39    24142.26   1620.68 o
 -16   1   2     5711.82     3994.22    466.61 o
 -15   1   2    27457.96    25888.21   3079.10 o
 -14   1   2    13082.11     9802.43    608.10 o
 -13   1   2    49895.13    47659.43   2377.67 o
 -12   1   2       12.23     -221.14    221.14 o
 -11   1   2    38988.43    32912.38   1863.75 o
 -10   1   2     5399.54     5713.26    422.92 o
  -9   1   2    18560.75    24025.22   1371.06 o
  -8   1   2    19356.20    14746.23   1131.76 o
  -7   1   2     1701.52     4035.23    396.04 o
  -6   1   2     9406.54     6569.67    556.13 o
  -5   1   2   103699.96   114927.04  12379.83 o
  -1   1   2    20818.84    22531.79   1931.30 o
   0   1   2     2452.13     1540.70    166.37 o
   1   1   2    15874.73    20629.43   1786.63 o
   2   1   2      638.33      455.52     68.13 o
   3   1   2     4314.11     6551.32    319.84 o
   4   1   2      106.55      -51.71     51.71 o
   5   1   2      474.08      437.90     81.97 o
   6   1   2      323.45      286.31     67.75 o
   7   1   2    92550.45   115160.59   3361.63 o
   8   1   2     4705.38     4567.49    169.05 o
   9   1   2   138804.39   142598.16   4063.09 o
  10   1   2     4026.80     4512.27    198.50 o
  11   1   2   198158.19   200553.58   5658.65 o
  12   1   2     1217.99     1251.86    136.60 o
  13   1   2   112665.52   108836.70   3188.95 o
  14   1   2     2812.11     3495.71    202.74 o
  15   1   2    61089.54    60633.63   2248.95 o
  16   1   2     3922.78     3889.90    275.87 o
  17   1   2    33746.64    36282.08   1453.94 o
  18   1   2       18.85      189.81    241.22 o
  19   1   2     9693.76    10241.68    629.45 o
  20   1   2    11000.42    11933.69    713.90 o
  21   1   2     7454.30     6519.94    731.24 o
  22   1   2    18336.51    22756.21   1031.03 o
  23   1   2    14986.89    17029.52   1090.88 o
  24   1   2     7278.25    10208.78    962.21 o
  25   1   2    13462.60    13719.75    782.03 o
  26   1   2        1.39      140.56    513.24 o
  27   1   2     9122.99     7547.83    757.74 o
  28   1   2     3164.58     5425.58    703.69 o
 -28   2   2    30134.26    30076.15   3783.03 o
 -27   2   2     2713.39     3071.38    711.48 o
 -26   2   2    25072.61    25901.11   1833.09 o
 -25   2   2     2125.04     2168.11    505.60 o
 -24   2   2      809.55     1302.87    455.59 o
 -23   2   2     1920.43      849.91    456.32 o
 -22   2   2    22298.09    20254.54   1198.95 o
 -21   2   2     1781.23     1839.57    578.51 o
 -20   2   2    40579.17    45417.34   2843.31 o
 -19   2   2     1872.64     1614.22    597.00 o
 -18   2   2    10072.65    14067.44   1093.17 o
 -17   2   2     3738.59     3757.81    493.10 o
 -16   2   2   255554.97   246970.47  14153.67 o
 -15   2   2     4901.81     5104.71    730.18 o
 -14   2   2   496285.72   492668.63  23579.04 o
 -13   2   2     4360.90     4962.18    575.30 o
 -12   2   2   212926.19   243314.52  13638.88 o
 -10   2   2      479.92      729.26    187.04 o
  -9   2   2     5677.12     4389.28    336.64 o
  -8   2   2   446060.09   576119.50  58669.46 o
  -7   2   2    15735.69    19537.51   1128.36 o
  -5   2   2    18479.21    17162.12    978.24 o
  -1   2   2      719.29      484.63     86.80 o
   0   2   2    32323.43    37567.42   2423.35 o
   1   2   2     3037.61     2090.83    199.47 o
   2   2   2     9475.58     6864.42    665.47 o
   3   2   2     2129.31     1695.38    161.02 o
   4   2   2   122418.74   139379.66   4872.89 o
   5   2   2      804.15     1279.56    157.47 o
   6   2   2    72894.07    57613.12   2695.87 o
   7   2   2    22218.21    22929.75   1107.41 o
   8   2   2     8980.53     9052.69    356.83 o
   9   2   2    20697.99    18750.71    632.48 o
  10   2   2    45479.24    53906.08   2144.85 o
  11   2   2     8354.44     6974.32    313.65 o
  12   2   2   123768.31   124857.30   3916.30 o
  13   2   2     3822.64     3279.31    205.58 o
  14   2   2   234580.73   211409.23   7122.10 o
  15   2   2      568.14      856.96    201.25 o
  16   2   2   170654.13   163343.17   6448.15 o
  17   2   2      281.06      -41.53    272.80 o
  18   2   2    32035.09    28739.97   1593.70 o
  19   2   2     1408.00     1634.54    392.84 o
  20   2   2     3586.35     3069.64    383.63 o
  21   2   2     1658.01     2265.87    349.77 o
  22   2   2     5178.88     4645.13    452.32 o
  23   2   2     2846.61     2862.36    441.20 o
  24   2   2     1014.70     2298.00    508.93 o
  25   2   2     2585.25     3240.73    581.09 o
  26   2   2    18180.67    18016.16   1167.10 o
  27   2   2     2154.84     2736.10    611.92 o
 -28   3   2    11437.13    14709.67   1585.06 o
 -27   3   2     1924.49     2191.55    589.90 o
 -26   3   2     7857.92    12928.43   1348.90 o
 -25   3   2     7845.67     6434.57    669.34 o
 -24   3   2      831.93     2433.56    502.26 o
 -23   3   2    21626.39    23349.05   1343.00 o
 -22   3   2      641.71      904.09    412.61 o
 -21   3   2    24522.31    19398.87   1235.10 o
 -20   3   2      878.69     1885.82    390.39 o
 -19   3   2    20954.10    21321.64   1234.69 o
 -18   3   2     7176.91     8846.97   1275.42 o
 -17   3   2    11167.08    18015.78   1229.65 o
 -16   3   2    32463.85    31882.11   2541.77 o
 -15   3   2       36.39      821.92    424.08 o
 -14   3   2    38640.70    36198.01   4517.21 o
 -13   3   2    28214.04    31086.52   2439.66 o
 -12   3   2     5131.59     5377.32    596.28 o
 -11   3   2     7311.15     6577.85    481.50 o
 -10   3   2     3739.98     3176.61    353.78 o
  -9   3   2     2572.52     3072.78    398.62 o
  -8   3   2     5776.23     4794.93    491.19 o
  -7   3   2    85249.80    78334.82   4346.85 o
  -6   3   2     2094.93     2873.96    221.63 o
  -5   3   2   216690.05   235630.81  17089.60 o
  -4   3   2     4534.21     5246.08    371.51 o
  -3   3   2    75304.27    77319.25   5412.75 o
  -2   3   2     5966.21     4575.25    370.76 o
  -1   3   2      253.80      335.96     70.22 o
   0   3   2     1216.30      376.13    195.30 o
   1   3   2   150211.48   159343.28  10556.27 o
   2   3   2       55.49      342.38    162.75 o
   3   3   2   305509.09   265419.47  25309.39 o
   4   3   2     5316.15     4907.49    467.47 o
   5   3   2   230950.16   237204.41  14763.32 o
   6   3   2     2318.85     1952.05    241.36 o
   7   3   2    60195.45    56955.10   2923.70 o
   8   3   2      143.19      141.38    115.65 o
   9   3   2      586.75      702.57    174.02 o
  10   3   2      323.75      586.32    168.49 o
  11   3   2    11054.63     8504.64    533.27 o
  12   3   2     3634.03     3854.30    265.89 o
  13   3   2     7848.77     9539.58    919.06 o
  14   3   2    24311.22    24304.71    961.37 o
  15   3   2     8028.94     9030.31    878.91 o
  16   3   2    29138.81    28643.97   1238.64 o
  17   3   2    43022.67    47077.26   1942.01 o
  18   3   2    14050.21    17241.22    831.93 o
  19   3   2    46036.99    44932.86   1887.38 o
  20   3   2        6.68      321.70    356.19 o
  21   3   2    29782.09    25163.72   1489.98 o
  22   3   2      843.78      679.82    509.56 o
  23   3   2    10361.44    11665.87   1284.17 o
  24   3   2       27.22     -461.19    461.19 o
  25   3   2      349.19      178.73    506.36 o
  26   3   2     2779.25     5702.41    922.93 o
  27   3   2      231.33      257.51    568.98 o
 -28   4   2     4104.96     3154.55    799.80 o
 -27   4   2     2724.79     3581.44    629.55 o
 -26   4   2     2310.00     2106.44    548.87 o
 -25   4   2     8697.57    11808.21    906.80 o
 -24   4   2     6358.71     6843.94    761.11 o
 -23   4   2    13190.04    15501.48   2024.53 o
 -22   4   2    58771.40    54643.73   2801.46 o
 -21   4   2     6781.98     9245.80   1149.95 o
 -20   4   2    89534.83    84144.34   4185.03 o
 -19   4   2     1663.96      624.97    654.62 o
 -18   4   2    15519.14    15661.80   1093.84 o
 -17   4   2      692.72       20.55    333.69 o
 -16   4   2    25953.60    22973.77   1503.61 o
 -15   4   2     2874.09     3074.18    632.92 o
 -14   4   2   133942.22   135866.23   7750.07 o
 -13   4   2     8979.68     9361.67    551.19 o
 -12   4   2    34858.79    33574.46   2672.68 o
 -11   4   2     7326.72     8003.84    561.19 o
 -10   4   2    86727.97   115424.81   5472.05 o
  -8   4   2   214252.70   208886.25   8690.79 o
  -7   4   2     4432.68     4540.48    280.09 o
  -6   4   2   221540.95   248046.22  11793.65 o
  -5   4   2    17505.75    15319.83    788.86 o
  -4   4   2      439.47      985.76    135.27 o
  -3   4   2       56.80      120.47    101.03 o
  -2   4   2   177864.41   242024.13  15979.58 o
  -1   4   2    10838.84    10510.01   1164.56 o
   0   4   2    93225.38    85214.63   5737.90 o
   1   4   2    40484.47    31291.43   2170.98 o
   2   4   2     1984.62     1722.84    310.80 o
   3   4   2    21613.47    14496.21   1099.63 o
   4   4   2     8571.72    12677.88   1099.46 o
   5   4   2       33.87      779.62    336.65 o
   6   4   2      320.85      644.43    154.83 o
   7   4   2     1396.36     1537.21    274.42 o
   8   4   2    38824.26    50266.27   2721.40 o
   9   4   2    11472.16     8455.42    598.33 o
  10   4   2    70702.41    67330.92   2899.89 o
  11   4   2       11.56      -16.37    166.51 o
  12   4   2     3345.81     3158.51    264.66 o
  13   4   2    11428.91    13541.39    794.28 o
  14   4   2    17062.82    15822.92   1309.60 o
  15   4   2    13394.51    16062.57    948.48 o
  16   4   2    12260.35    11385.50    715.99 o
  17   4   2    11936.08    12484.87    696.49 o
  18   4   2      422.04     1588.55    477.13 o
  19   4   2     5929.13     7726.97    612.35 o
  20   4   2    30217.50    34648.32   1848.27 o
  21   4   2     3966.78     3976.74    614.55 o
  22   4   2    31870.60    29253.30   2702.70 o
  23   4   2     5380.85     7367.83    776.36 o
  24   4   2     5934.89     5627.05   2021.91 o
  25   4   2     2236.71     3211.52    582.46 o
  26   4   2     1329.24     1707.71    610.76 o
  27   4   2      641.97      668.07    461.95 o
 -27   5   2      122.26      620.05    546.12 o
 -26   5   2     1474.38      889.02    557.33 o
 -25   5   2      393.72     -490.76    532.14 o
 -24   5   2     8726.63    13914.78    952.77 o
 -23   5   2     3444.02     2483.91    503.47 o
 -22   5   2    14069.76    18987.23   1415.65 o
 -21   5   2     6469.46     6105.34    927.57 o
 -20   5   2     7082.15     7569.15    698.01 o
 -19   5   2     5994.43     6481.80    625.22 o
 -17   5   2        8.05     1290.38    372.22 o
 -16   5   2     2967.81     3966.71    452.36 o
 -15   5   2    28263.13    32296.35   3019.49 o
 -14   5   2     1475.68     2124.71    445.59 o
 -13   5   2    87855.76    78222.09   3742.10 o
 -12   5   2     2839.33     4116.72    245.11 o
 -11   5   2   101315.52    96048.05   3186.33 o
 -10   5   2     7855.92     8539.90    360.29 o
  -9   5   2    24419.46    25177.53    927.91 o
  -8   5   2     3270.65     3600.52    250.16 o
  -7   5   2    55790.83    63751.17   2688.05 o
  -6   5   2     1644.49     1096.21    132.27 o
  -5   5   2   224503.98   214564.22   9178.59 o
  -4   5   2     8902.42    11493.42    577.00 o
  -3   5   2   157787.05   145110.33   8172.79 o
  -2   5   2    10043.17    10194.32    797.35 o
  -1   5   2    10131.89    13032.37   1035.72 o
   0   5   2     4060.73     3002.13    427.36 o
   1   5   2    61530.68    80292.34   5443.68 o
   2   5   2     1743.45     2461.61    420.09 o
   3   5   2   265626.81   250432.88  21472.11 o
   4   5   2       36.66      605.60    367.63 o
   5   5   2   220135.20   139682.66  13432.28 o
   8   5   2     3114.01     2687.83    542.50 o
   9   5   2    40194.79    37336.97   1818.06 o
  10   5   2     7700.43     7811.19    483.39 o
  11   5   2   138110.52   143327.97   6168.80 o
  12   5   2     5724.30     6970.61    413.77 o
  13   5   2    70902.49    77780.75   3374.58 o
  14   5   2       30.03       -3.48    226.73 o
  15   5   2     5937.89     6954.12    662.28 o
  16   5   2      428.67      278.00    297.70 o
  17   5   2    14065.85    10548.98   1172.46 o
  18   5   2        2.70      115.76    291.18 o
  19   5   2    36189.26    31242.65   1469.87 o
  20   5   2     4737.18     6228.05    648.12 o
  21   5   2    19343.00    18913.17    986.96 o
  22   5   2    15855.39    21929.66   1252.76 o
  23   5   2     2056.83     1655.57    460.31 o
  24   5   2    11825.75    14044.68   1947.13 o
  25   5   2      774.15     1727.72    790.64 o
  26   5   2     1918.14     1559.72    518.62 o
 -27   6   2      937.33     1170.92    544.35 o
 -26   6   2     3302.12     5449.29    762.90 o
 -25   6   2        0.76     -164.22    542.57 o
 -24   6   2       16.98      360.25    551.74 o
 -23   6   2      114.75      944.79    592.26 o
 -22   6   2     8688.96     7598.26   1081.03 o
 -21   6   2      336.16     1235.71    490.89 o
 -20   6   2    17190.33    15850.28   1946.52 o
 -19   6   2     4404.92     5859.14   1176.42 o
 -18   6   2     3885.95     4368.25    519.21 o
 -16   6   2     5938.13     5125.35    507.21 o
 -15   6   2      127.73      -73.30    306.24 o
 -14   6   2    35758.34    39185.67   2360.65 o
 -13   6   2     2840.48     2987.70    363.80 o
 -12   6   2    20926.67    29883.51   1181.69 o
 -11   6   2    10760.59    12298.89    545.88 o
 -10   6   2     9748.19    12518.15    561.73 o
  -9   6   2     1797.16     1640.24    168.01 o
  -8   6   2    36907.18    37159.08   1483.44 o
  -7   6   2      240.89      544.16    114.50 o
  -6   6   2    21257.93    31020.58   1259.02 o
  -5   6   2     3896.34     3946.91    335.19 o
  -4   6   2    28815.85    35689.20   3392.43 o
  -3   6   2       14.31     1119.04    387.06 o
  -2   6   2    98310.88   111371.61   7469.11 o
  -1   6   2    24434.19    23563.80   1774.61 o
   0   6   2    52597.87    50262.24   4159.16 o
   1   6   2    58117.98    49201.79   3797.49 o
   2   6   2     6920.21     7255.61    747.57 o
   3   6   2    29268.93    22196.40   4669.11 o
   9   6   2     5675.47     2640.16    484.63 o
  10   6   2    57857.80    63373.19   4449.61 o
  11   6   2     3976.06     3343.92    296.00 o
  12   6   2    15568.37    14085.15    716.18 o
  13   6   2      153.91        6.27    229.90 o
  14   6   2       12.14     1540.03    271.12 o
  15   6   2        0.57     -117.48    254.16 o
  16   6   2     1968.01     3395.53    445.81 o
  17   6   2       22.25      782.65    294.49 o
  18   6   2      217.34      121.09    417.17 o
  19   6   2      435.36      780.83    323.70 o
  20   6   2     8374.31     7637.20    557.81 o
  21   6   2      632.74     1154.25    382.78 o
  22   6   2    14720.55    10873.70    697.90 o
  23   6   2     1200.54     2350.05    485.82 o
  24   6   2     4678.36     3184.72    733.96 o
  25   6   2     1443.87     2635.05    864.03 o
  26   6   2        2.76      722.05    524.48 o
 -26   7   2      275.08      336.17    520.17 o
 -25   7   2      928.56       71.05    539.64 o
 -24   7   2       18.69      238.74    578.00 o
 -23   7   2       13.27     -577.91    577.91 o
 -22   7   2       82.23     -126.97    507.64 o
 -21   7   2     2518.42     3634.40    585.31 o
 -20   7   2      368.80       54.28    459.48 o
 -19   7   2     3196.99     4146.92    551.68 o
 -18   7   2     3165.03     3841.52    545.42 o
 -17   7   2      307.74      391.40    379.40 o
 -15   7   2    18885.49    19546.68   1303.36 o
 -14   7   2      101.73      181.96    303.15 o
 -13   7   2    65239.24    61547.54   3037.02 o
 -12   7   2     9912.12    10301.84    479.64 o
 -11   7   2    61348.20    62158.23   2427.89 o
 -10   7   2    20982.00    22622.65    941.88 o
  -9   7   2     1884.60     2283.43    285.01 o
  -8   7   2    25990.21    26159.94   1176.17 o
  -7   7   2    33274.70    33680.26   1994.12 o
  -6   7   2     7428.13     5471.85    449.57 o
  -5   7   2   106800.27   114281.79   8006.86 o
  -4   7   2      599.36      607.60    745.03 o
  -3   7   2   166618.91   104188.74  10039.85 o
  -2   7   2      552.73      202.53    708.87 o
  12   7   2     2502.22     1713.00    315.67 o
  13   7   2   125543.69   117477.22   5741.22 o
  14   7   2      886.66      244.47    269.06 o
  15   7   2    25096.55    29458.80   1525.69 o
  16   7   2     5136.90     4856.32    413.62 o
  17   7   2      540.52     1289.15    322.83 o
  18   7   2     5837.89     6010.95    474.77 o
  19   7   2     7570.23    10010.84    627.23 o
  20   7   2     1056.88     1185.37    361.41 o
  21   7   2     1862.95     2306.48    420.72 o
  22   7   2      138.27      577.18    403.42 o
  23   7   2     2553.70     1824.72    481.16 o
  24   7   2      128.06     -458.82    458.82 o
  25   7   2    11631.70     9943.69   1133.83 o
 -25   8   2     2854.05     2465.55    528.38 o
 -24   8   2    11079.31    13062.55   1363.28 o
 -23   8   2     1904.15     2034.93    590.63 o
 -22   8   2     2760.50     2042.79    576.04 o
 -21   8   2        1.13      400.62    490.04 o
 -20   8   2       15.51      340.16    472.39 o
 -19   8   2     4636.61     6503.20    663.60 o
 -18   8   2      135.12      560.31    437.25 o
 -17   8   2    12881.85    13793.82    825.27 o
 -16   8   2     4785.54     4171.80    415.82 o
 -15   8   2     4965.80     4672.37    428.05 o
 -14   8   2    10666.08     9193.61    524.24 o
 -13   8   2       89.61      180.73    228.59 o
 -12   8   2     1324.31     2026.18    233.30 o
 -11   8   2     1435.77     1815.68    245.57 o
 -10   8   2    10637.72    10797.25    646.87 o
  -9   8   2       16.92       67.36    192.49 o
  -8   8   2    15682.25    16310.86    798.84 o
  -7   8   2    22453.85    22279.66   1467.68 o
  -6   8   2      416.94       65.10    217.00 o
  13   8   2      226.55      112.05    311.03 o
  14   8   2    11018.70     1646.42   1143.47 o
  15   8   2       31.51     -188.65    334.54 o
  16   8   2    31088.08    26298.05   1445.38 o
  17   8   2       29.23      530.85    292.21 o
  18   8   2    24182.24    21017.09   1052.58 o
  19   8   2       39.88      334.99    365.17 o
  20   8   2     6554.18     4278.61    467.49 o
  21   8   2      390.59     1227.84    414.99 o
  22   8   2     1939.17     2233.38    450.96 o
  23   8   2      653.46       33.28    544.96 o
  24   8   2     2588.99     2723.08    515.72 o
 -24   9   2        1.69     -191.46    441.43 o
 -23   9   2     4428.96     3592.72    608.68 o
 -22   9   2      226.95      714.29    435.76 o
 -21   9   2    10644.52    11489.30   1127.32 o
 -20   9   2     1942.23     2418.31    439.03 o
 -19   9   2    17737.77    19052.76   1931.47 o
 -18   9   2     5424.33     7333.90    590.61 o
 -17   9   2    11214.13    14296.57    890.25 o
 -16   9   2     5372.84     5698.94    494.17 o
 -15   9   2      471.63      206.34    353.29 o
 -14   9   2     3029.11     3272.33   1066.91 o
 -13   9   2     2374.90     3407.46    489.44 o
 -12   9   2      507.21      938.58    295.46 o
 -11   9   2     9082.93    11306.12    593.85 o
 -10   9   2       57.83      230.42    229.35 o
  -9   9   2     3568.54     3233.18    299.91 o
  -8   9   2     3799.62     2783.49   1258.54 o
  -7   9   2    10603.63     9236.95   1302.00 o
  18   9   2     1836.44     -140.67    229.06 o
  19   9   2    46431.66     9967.52   1526.23 o
  20   9   2      423.45     -363.47    673.93 o
  21   9   2    19701.76    22587.18   1575.16 o
  22   9   2       14.96      196.00    625.38 o
  23   9   2     2539.08      964.61    497.02 o
 -23  10   2     3265.17     3213.82    544.65 o
 -22  10   2      711.75      484.71    448.83 o
 -21  10   2      129.99       67.77    424.20 o
 -20  10   2     7147.69     7679.91    763.19 o
 -19  10   2     2081.03     5783.73   2781.72 o
 -18  10   2    12313.11    16539.27   1400.65 o
 -17  10   2     4527.15     3823.26    596.35 o
 -16  10   2     8722.96    10309.30   1522.06 o
 -15  10   2        2.07       80.71    336.24 o
 -14  10   2     6710.17     6762.08    537.53 o
 -13  10   2    12366.92    11668.91    734.65 o
 -12  10   2     9473.52     9533.62    637.52 o
 -11  10   2    31862.23    28890.41   1909.40 o
 -10  10   2    10282.40    10165.96   2430.40 o
  -9  10   2    16382.18    15913.88   1300.59 o
  -8  10   2     2937.96      419.36    438.44 o
 -21  11   2     2711.31     1742.99    697.23 o
 -20  11   2        7.03      -47.89    583.41 o
 -19  11   2      693.60      642.50    574.46 o
 -18  11   2       13.80      -99.49    841.81 o
 -17  11   2      230.28     -328.45    541.47 o
 -16  11   2      834.82     1251.54    533.40 o
 -15  11   2     1804.76     2466.49    552.21 o
 -14  11   2     5181.01     2946.84    979.10 o
 -13  11   2    10492.74    10698.33   1146.48 o
 -12  11   2     9157.70     6469.23    652.24 o
 -20  12   2     2811.95     1595.22    764.59 o
 -19  12   2     4584.15      951.46   1294.81 o
 -18  12   2      652.67      413.27    298.59 o
 -17  12   2     7369.56       86.80   1027.13 o
 -16  12   2      146.18     -282.10    998.20 o
 -15  12   2     2304.71     -904.17    904.17 o
   1   0   3       48.37      115.73     86.80 o
   3   0   3     3981.83     3769.59    248.67 o
   5   0   3     1126.87     1464.51    163.72 o
   7   0   3    26818.95    26257.06   1036.10 o
   9   0   3    19094.60    17634.59    727.16 o
  11   0   3     2904.06     2908.56    229.67 o
  13   0   3     4704.90     3669.87    283.03 o
  15   0   3    17402.66    16781.50    989.16 o
  17   0   3     2615.13     3660.86    402.19 o
  19   0   3     9755.72    10504.10    714.95 o
  21   0   3    31019.69    36061.48   1964.90 o
  23   0   3    26521.93    35801.96   1979.41 o
  25   0   3     6259.81     8423.68    853.42 o
 -23   1   3    62618.46    41974.95   4802.92 o
 -22   1   3    10728.03    10003.68   1526.23 o
 -21   1   3   158863.91   144604.03   8369.87 o
 -20   1   3     8496.71     9274.45   1109.11 o
 -19   1   3    83478.62    83718.97   4985.28 o
 -18   1   3    16395.51    16972.59   1231.89 o
 -17   1   3      844.90     1115.64    408.78 o
 -16   1   3     9252.57    12003.68   2038.22 o
 -15   1   3    96979.31    92850.05   6498.92 o
 -14   1   3     3159.66     2257.16    433.13 o
 -13   1   3    66186.24    57215.38   3166.43 o
 -12   1   3     8002.30     6494.29    505.33 o
 -11   1   3     2747.37     3395.16    503.37 o
 -10   1   3    11573.88    11585.42    965.83 o
  -9   1   3   103344.79   110206.65   7644.14 o
  -8   1   3    14799.93    12792.01   1017.48 o
  -7   1   3    59085.09    57766.80   6213.42 o
  -6   1   3    10506.07     8094.04   1001.81 o
  -5   1   3    68118.91    63317.03   4777.61 o
  -4   1   3      589.59      467.66    125.76 o
  -1   1   3    41217.39    39682.00   3406.89 o
   0   1   3     1985.40     2162.76    245.93 o
   1   1   3    81803.34    89895.71   7703.49 o
   2   1   3       94.17      -81.84     81.84 o
   3   1   3    12894.77    11173.98    640.78 o
   4   1   3        4.73      -62.63     62.63 o
   5   1   3    18965.41    27012.08    796.04 o
   6   1   3     1035.85     1175.46    101.27 o
   7   1   3   248274.17   281931.78   7165.36 o
   8   1   3      479.99      462.08     77.22 o
   9   1   3   182763.08   193102.22   4964.77 o
  10   1   3      494.05     1003.14    144.66 o
  11   1   3     1104.91      953.50    138.14 o
  12   1   3      801.46      967.07    115.22 o
  13   1   3   112042.30   120432.19   3103.78 o
  14   1   3      717.55     1021.33    161.63 o
  15   1   3   144752.89   133807.59   4890.24 o
  16   1   3     1975.29     2007.18    229.85 o
  17   1   3    17931.22    15696.54    669.81 o
  18   1   3     4065.60     4227.38    318.09 o
  19   1   3    30040.94    27648.84   1396.94 o
  20   1   3     1458.33     2026.04    294.57 o
  21   1   3    80148.08    70519.60   2658.45 o
  22   1   3     2167.22     3418.19    393.73 o
  23   1   3    36791.63    35605.18   1653.51 o
  24   1   3     2772.21     3571.58    558.69 o
  25   1   3     1655.38      919.28    511.32 o
  26   1   3     2754.62     3477.42    615.32 o
  27   1   3     2725.51     3322.70    693.94 o
 -27   2   3    14040.05    23537.22   3009.06 o
 -26   2   3    11667.42     9280.35   1634.73 o
 -25   2   3     3921.56     5057.14   1215.85 o
 -24   2   3     7698.42     5691.06    915.17 o
 -23   2   3       10.47     -475.29    559.48 o
 -22   2   3     2190.99     2858.09    666.40 o
 -21   2   3     1157.68     1482.40    509.87 o
 -20   2   3       74.86      878.97   1605.80 o
 -19   2   3     1487.43     1725.87    447.91 o
 -18   2   3      819.51     1330.35    458.48 o
 -17   2   3    26386.47    29889.79   1928.66 o
 -16   2   3     9761.65     9550.97   1018.45 o
 -15   2   3    30656.73    26733.99   1749.42 o
 -14   2   3    80021.97    73206.86   3565.61 o
 -13   2   3    12862.16    11491.61    674.30 o
 -12   2   3   152856.66   138648.02   6689.15 o
 -11   2   3     1920.57     1823.63    301.97 o
 -10   2   3    90339.56    84694.88   4100.31 o
  -9   2   3      110.28      -36.02    163.46 o
  -8   2   3    39637.29    31475.56   2251.54 o
  -7   2   3       31.84       76.35    203.34 o
  -6   2   3      127.42       18.28    185.95 o
  -5   2   3      302.83      582.06    350.82 o
  -4   2   3     1130.28      729.90    129.42 o
  -3   2   3       26.11     -159.13    159.13 o
  -2   2   3     8951.03    13007.75    857.87 o
  -1   2   3       10.22      -63.02     63.02 o
   0   2   3       22.06      -51.70     51.70 o
   1   2   3       50.99      -52.65     52.65 o
   2   2   3     1973.82     3081.32    187.90 o
   3   2   3       59.95      -74.51     74.51 o
   4   2   3    63758.19    64241.95   2364.28 o
   5   2   3     4004.07     3171.78    150.60 o
   6   2   3    55145.62    63055.88   1919.34 o
   7   2   3    22908.59    17972.88    554.91 o
   8   2   3     1488.66     1654.81    114.30 o
   9   2   3    19878.11    17452.64    528.29 o
  10   2   3    12855.30    12285.14    361.95 o
  11   2   3     1480.76     1286.08    126.31 o
  12   2   3    47629.40    49183.21   2391.29 o
  13   2   3    11495.28    10484.64    412.46 o
  14   2   3    42005.22    58251.69   2305.23 o
  15   2   3    31816.06    30382.29   1055.24 o
  16   2   3    11098.13    11119.32   1000.92 o
  17   2   3    17053.85    17205.84    723.05 o
  18   2   3     1539.97     1163.48    292.81 o
  19   2   3        7.55      206.32    282.31 o
  20   2   3      207.67      431.52    348.17 o
  21   2   3     7758.29    10549.33    669.77 o
  22   2   3      458.21      367.61    436.35 o
  23   2   3     3239.27     3909.24    549.04 o
  24   2   3     1624.83     1182.65    570.05 o
  25   2   3      616.84     1731.95    538.01 o
  26   2   3     2597.72     3135.31    591.44 o
  27   2   3     6978.78    11905.35    922.49 o
 -28   3   3      290.19     1148.08    661.51 o
 -27   3   3    45437.18    36001.60   3840.89 o
 -26   3   3      806.39     1411.15    518.25 o
 -25   3   3    15263.57    14095.72    949.13 o
 -24   3   3     2055.71     2515.43    490.10 o
 -23   3   3      950.34      379.76    431.68 o
 -22   3   3     2428.16     3109.58    460.76 o
 -21   3   3    18096.21    18044.44   1293.16 o
 -20   3   3     1054.39     1468.16    472.68 o
 -19   3   3      825.58     3619.00    558.31 o
 -18   3   3     2749.96     3355.55    519.69 o
 -17   3   3    88081.73    84010.34   4940.63 o
 -16   3   3     9076.02     9445.18   1098.32 o
 -15   3   3   293588.94   277139.22  13366.28 o
 -14   3   3     9633.18    14060.78   1143.00 o
 -13   3   3   302304.28   311745.69  17388.86 o
 -12   3   3     4960.43     4907.86    345.34 o
 -11   3   3    86112.60    89301.42   4336.31 o
  -9   3   3      313.03     1045.63    149.33 o
  -8   3   3    15863.89    14102.21    635.87 o
  -7   3   3     4681.60     9132.86    515.99 o
  -6   3   3    19354.95    17183.17    880.13 o
  -5   3   3    38278.59    32646.17   1605.53 o
  -4   3   3     8900.21     7502.64    426.34 o
  -3   3   3   113464.01   105640.00   5727.51 o
  -2   3   3      219.28      482.73    145.17 o
  -1   3   3     6680.79     5154.23    432.31 o
   0   3   3      526.32      402.62     90.10 o
   1   3   3     6983.15     7713.00    354.33 o
   2   3   3      249.18       77.71     92.90 o
   3   3   3    26961.82    28296.17   1511.09 o
   4   3   3     1971.30     1738.94    264.02 o
   5   3   3    46280.53    36595.15   1976.82 o
   6   3   3    16852.99    17822.15    878.16 o
   7   3   3   131326.50   131858.66   4624.30 o
   8   3   3    16662.62    15602.06    530.21 o
   9   3   3    80334.70    82870.09   2465.74 o
  10   3   3     2539.98     2731.21    160.29 o
  11   3   3     5165.73     6586.55    275.47 o
  12   3   3     2373.16     1740.23    162.47 o
  13   3   3   187956.98   187953.66   6197.65 o
  14   3   3      877.05      917.72    183.46 o
  15   3   3   201652.28   189579.03   6284.44 o
  16   3   3        2.57       30.71    238.74 o
  17   3   3    54182.73    58252.61   2356.57 o
  18   3   3      186.55      375.78    347.12 o
  19   3   3      758.12     1171.02    395.96 o
  20   3   3      372.01      689.61    415.02 o
  21   3   3    15618.43    14274.44   1091.75 o
  22   3   3     1700.81     2387.24    670.09 o
  23   3   3     1542.15     1207.85    572.16 o
  24   3   3     1945.99     2953.90    798.95 o
  25   3   3     6024.97     5561.40    544.90 o
  26   3   3      547.82     1379.01    448.92 o
  27   3   3    17628.18    16003.27   1653.94 o
 -28   4   3       28.94     -286.47    525.08 o
 -27   4   3      924.04     2457.95    598.96 o
 -26   4   3      408.07     -249.94    524.54 o
 -25   4   3     1110.56      779.84    721.82 o
 -24   4   3    10961.63    10213.70    791.83 o
 -23   4   3     9382.92    11387.82    827.20 o
 -22   4   3    54338.20    52574.63   2707.51 o
 -21   4   3     8460.20    10472.42   1072.86 o
 -20   4   3   107453.81    95270.82   4723.66 o
 -19   4   3       81.71     -435.73    453.91 o
 -18   4   3   128879.89   129180.99   7510.47 o
 -17   4   3     4855.22     4187.47    536.71 o
 -16   4   3    73656.61    71063.34   5332.06 o
 -15   4   3     7182.40     6307.46   1179.03 o
 -14   4   3     5469.81     5662.75    698.25 o
 -13   4   3     2233.74     2725.53    352.46 o
 -12   4   3    12004.91    12265.73    699.98 o
 -11   4   3      976.12      540.72    145.33 o
 -10   4   3    12277.30    11038.46    537.40 o
  -9   4   3     1353.60     1432.20    470.17 o
  -8   4   3     3868.16     2666.54    272.80 o
  -7   4   3       56.56      166.94    128.29 o
  -6   4   3   264034.31   282953.00  13504.51 o
  -5   4   3      708.99      698.88    138.69 o
  -4   4   3   362978.34   390418.88  25152.84 o
  -3   4   3    11567.80    11631.48    614.88 o
  -2   4   3   399119.13   399872.56  25805.39 o
  -1   4   3    20471.02    16552.50    920.27 o
   0   4   3    75674.00    68844.45   4468.53 o
   1   4   3    26353.75    23491.03   1416.12 o
   2   4   3    12433.72    18507.24   1048.31 o
   3   4   3    33017.36    25812.36   1434.45 o
   4   4   3   133234.80   137787.30   8903.39 o
   5   4   3     7607.64     9296.33    864.38 o
   6   4   3   161254.73   172212.31   9316.78 o
   7   4   3      192.37       -7.20    255.98 o
   8   4   3    40140.57    37821.41   2325.85 o
   9   4   3     2987.17     2390.10    202.60 o
  10   4   3     6120.71     5793.82    290.90 o
  11   4   3      709.49      879.58    169.22 o
  12   4   3    27086.44    22905.24    828.40 o
  13   4   3    13758.49    12934.04    520.80 o
  14   4   3     4433.25     4539.47    390.26 o
  15   4   3    25003.20    27266.63    997.21 o
  16   4   3     4761.25     4743.44    428.93 o
  17   4   3    11291.34    11677.19    656.22 o
  18   4   3    33819.91    33969.61   1581.92 o
  19   4   3       17.67      360.10    315.40 o
  20   4   3    36173.94    32688.37   1678.23 o
  21   4   3     5532.82     6779.33    781.37 o
  22   4   3    29608.96    26963.61   1338.16 o
  23   4   3     5233.75     7631.12    656.42 o
  24   4   3    13783.24     9754.40    765.15 o
  25   4   3      467.69     1316.19    483.94 o
  26   4   3     4473.80     1685.16    486.19 o
 -27   5   3      346.14      989.91    605.24 o
 -26   5   3      111.03      687.38    543.45 o
 -25   5   3     5149.93     5185.58    638.10 o
 -24   5   3      266.01      229.07    490.85 o
 -23   5   3    52598.27    44460.38   2332.23 o
 -22   5   3      114.49     -135.46    424.47 o
 -21   5   3    96804.23    90839.55   4505.36 o
 -20   5   3       97.54      583.40    434.32 o
 -19   5   3    54590.48    47203.57   2840.66 o
 -17   5   3     4327.67     3154.29    434.13 o
 -16   5   3     5477.92     7164.62    602.89 o
 -15   5   3      221.56     1555.89    484.36 o
 -14   5   3    12584.28    16036.39   2988.74 o
 -13   5   3     5616.77     7378.94    540.50 o
 -12   5   3    13194.57    13300.51    581.08 o
 -11   5   3   144102.39   160747.03   7811.51 o
 -10   5   3     1178.91     1484.01    196.13 o
  -9   5   3   224830.66   255724.53  11759.04 o
  -8   5   3     2753.65     2907.16    255.94 o
  -7   5   3   156373.94   227423.89  13204.28 o
  -6   5   3     3866.50     4662.58    396.94 o
  -5   5   3    11262.42    13906.44    952.16 o
  -4   5   3     2768.10     3024.29    240.54 o
  -3   5   3     2902.77     4023.36    247.17 o
  -2   5   3    27810.74    28367.42   1386.65 o
  -1   5   3    10838.60     9539.67    579.74 o
   0   5   3    71192.07    65229.77   3492.63 o
   1   5   3    49597.84    57241.28   3156.60 o
   2   5   3    34144.16    24891.33   1418.01 o
   3   5   3    79909.10    82238.38   4501.14 o
   4   5   3     8540.75     6781.39    703.83 o
   5   5   3      324.24      632.06    444.87 o
   6   5   3      483.68      394.11    439.68 o
   7   5   3   105189.28   106103.76   5794.39 o
   8   5   3     2009.95     1113.64    324.36 o
   9   5   3    89300.59   102591.63   5722.02 o
  10   5   3     2221.43     3125.21    436.21 o
  11   5   3    18691.26    16063.10   1032.45 o
  12   5   3    10041.23     9655.78    581.30 o
  13   5   3     5915.94     7020.09    930.58 o
  14   5   3     4658.75     5490.12    354.83 o
  15   5   3    11449.44    13634.60    651.89 o
  16   5   3      361.75      298.31    254.46 o
  17   5   3     2971.43     3630.81    345.05 o
  18   5   3      156.74      -84.01    368.06 o
  19   5   3    39111.22    36878.42   1698.66 o
  20   5   3      537.23     -158.87    354.44 o
  21   5   3    51877.33    40399.25   1847.55 o
  22   5   3     2397.41     2274.61    425.53 o
  23   5   3    25704.13    20258.87   1744.59 o
  24   5   3     2438.50     1692.49    493.11 o
  25   5   3     3250.50     3550.57    548.48 o
  26   5   3      874.10     1273.69    511.58 o
 -27   6   3       76.82      175.60    531.84 o
 -26   6   3    18636.18    19046.23   2241.55 o
 -25   6   3     3098.59     3949.18    634.47 o
 -24   6   3    12483.77    20165.57   4094.98 o
 -23   6   3     8086.45     9783.76    865.05 o
 -22   6   3     1170.82     1535.12    459.43 o
 -21   6   3     4629.51     5914.35    643.41 o
 -20   6   3     2480.01     3404.60    508.64 o
 -19   6   3      206.65     1015.20    408.32 o
 -18   6   3     1084.10     1145.01    389.32 o
 -16   6   3    15975.75    15976.14   1094.64 o
 -15   6   3      146.70      329.79    307.33 o
 -14   6   3   137852.70   139755.20   7946.67 o
 -13   6   3     1410.62     1724.39    214.74 o
 -12   6   3   316552.53   349675.00  14365.54 o
 -11   6   3    12432.95    13207.10    586.89 o
 -10   6   3   297722.22   319586.38  12126.00 o
  -9   6   3    16009.66    14461.60    647.29 o
  -8   6   3    63095.80    60735.96   2641.31 o
  -7   6   3    24627.41    23463.31   1096.37 o
  -6   6   3    18359.38    20605.46   1087.45 o
  -5   6   3    14502.60    15504.22    670.93 o
  -4   6   3   122396.80   138299.31   5365.63 o
  -3   6   3    12251.58    11169.63   1188.12 o
  -2   6   3    43701.45    35497.98   2563.44 o
  -1   6   3     4184.09     3583.32    537.54 o
   0   6   3     1523.99     1720.25    472.68 o
   1   6   3      639.35      998.58    513.97 o
   2   6   3    76607.41    64390.43   4439.02 o
   3   6   3     1329.55     2077.19    332.75 o
   4   6   3   228622.30   234400.77  12693.36 o
   5   6   3     3105.39     2603.95    577.65 o
   6   6   3   107119.25   109614.95   7448.34 o
   7   6   3    16225.82    11866.60   2365.30 o
   8   6   3     1018.11      781.20    419.53 o
  12   6   3   145090.72   152432.66   8697.26 o
  13   6   3     2369.29     3660.75    343.41 o
  14   6   3    85755.49    85271.77   3705.55 o
  15   6   3       43.79     -213.99    275.19 o
  16   6   3    21101.28    18669.30   1059.67 o
  17   6   3      158.67      -31.48    297.06 o
  18   6   3     1345.70      790.54    341.45 o
  19   6   3      253.23      183.27    353.27 o
  20   6   3        4.56      123.43    381.97 o
  21   6   3     4047.67     5694.55    503.62 o
  22   6   3      381.24      837.61    405.37 o
  23   6   3     4948.27     6004.74    551.04 o
  24   6   3     3224.38     3648.76    677.45 o
  25   6   3     1582.61     1868.99    503.35 o
 -26   7   3      241.53      476.13    516.80 o
 -25   7   3     6022.26     8468.33    786.35 o
 -24   7   3       83.25     -253.96    539.39 o
 -23   7   3      778.73     2447.75    565.48 o
 -22   7   3      811.20     1098.64    536.44 o
 -21   7   3      180.41      342.45    484.66 o
 -20   7   3     2488.78     2820.65    522.80 o
 -19   7   3     6683.84     7976.30    722.66 o
 -18   7   3     4868.20     5459.95    580.53 o
 -17   7   3    36768.38    31695.98   2004.86 o
 -15   7   3    47072.72    47615.71   2825.93 o
 -14   7   3      152.16      759.20    308.41 o
 -13   7   3    22863.50    25483.89   1619.94 o
 -12   7   3       17.47      162.09    180.56 o
 -11   7   3      840.47     3262.23    284.59 o
 -10   7   3     2198.52     2621.90    239.18 o
  -9   7   3      542.68     1857.65    216.20 o
  -8   7   3    15993.26    19905.82    881.37 o
  -7   7   3    11532.46    12671.51    584.24 o
  -6   7   3    26396.43    29055.35   1189.59 o
  -5   7   3    71600.32    69229.07   2743.33 o
  -4   7   3    13038.92    11385.41    558.19 o
  -3   7   3   137316.58   138310.59   7333.56 o
  -2   7   3      422.47      857.11    483.00 o
  -1   7   3    48088.08    45403.21   3181.25 o
   0   7   3     3241.95     5927.17   1063.30 o
   1   7   3    14793.88    18219.25   1498.20 o
   2   7   3       10.57      486.38    510.86 o
   3   7   3    81903.09    82901.02   6459.36 o
   4   7   3     5068.07     5271.34    763.08 o
   5   7   3    10903.28    15951.95   1377.54 o
  14   7   3     2279.93      743.24    338.37 o
  15   7   3    23441.56    20987.79   1195.17 o
  16   7   3     5259.25     6044.91    475.29 o
  17   7   3     8216.17     7207.66    592.08 o
  18   7   3     4628.45     5687.02    489.95 o
  19   7   3     1788.72     2606.43    399.42 o
  20   7   3     1347.41      867.60    381.05 o
  21   7   3      250.66      328.40    383.96 o
  22   7   3        2.46     -400.19    400.19 o
  23   7   3     2903.75     5171.24    773.79 o
  24   7   3       74.68      614.69    426.63 o
  25   7   3     8818.54    10691.21    843.16 o
 -25   8   3       75.60       18.17    528.46 o
 -24   8   3      109.01     1688.92    596.31 o
 -23   8   3      109.68      443.02    609.07 o
 -22   8   3     6538.02     7031.14   1865.25 o
 -21   8   3     1038.11     1349.47    943.77 o
 -20   8   3    39006.14    41824.07   2579.01 o
 -19   8   3     6101.68     6552.54    660.76 o
 -18   8   3    58268.74    64384.48   3772.65 o
 -17   8   3    11191.74    12883.88    960.90 o
 -16   8   3    23356.21    25933.34   2099.19 o
 -15   8   3     7371.08     7306.62    620.34 o
 -14   8   3      505.53      217.72   1135.63 o
 -13   8   3     1505.93     1465.54    326.43 o
 -12   8   3    32334.69    35035.63   1567.32 o
 -11   8   3        3.19      131.71    248.68 o
 -10   8   3    22687.89    20711.14    919.10 o
  -9   8   3      160.22     -176.89    211.34 o
  -8   8   3     1644.14     2259.46    291.67 o
  -7   8   3      622.05      382.91    226.71 o
  -6   8   3    56732.14    62138.58   2461.62 o
  -5   8   3     3140.31     4110.88    427.71 o
  -4   8   3   175454.97   181667.44   9722.13 o
  -3   8   3     1435.24     2663.91    987.35 o
  -2   8   3   166285.66   157860.75  10639.79 o
  -1   8   3     1082.75     1144.15    594.23 o
   0   8   3    11935.04    11229.90   1949.38 o
   1   8   3     5812.87     6657.77    833.94 o
   2   8   3    41066.83    22473.93   2415.93 o
  16   8   3     2398.43     -817.37    817.37 o
  17   8   3     4585.80     -580.12    580.12 o
  18   8   3    18764.58     7917.81    974.58 o
  19   8   3     3430.72     1979.41    664.01 o
  20   8   3    20737.51    20299.54   1201.68 o
  21   8   3      588.15      278.31    386.30 o
  22   8   3     7661.65     6530.58    570.20 o
  23   8   3      194.24      730.40    422.73 o
  24   8   3     1628.25     1048.41    447.63 o
 -24   9   3     4197.52     4313.84    674.45 o
 -23   9   3       65.17     -350.69    434.32 o
 -22   9   3     2186.29     2822.06    484.49 o
 -21   9   3      547.67      236.69    527.24 o
 -20   9   3       23.78      -85.91    375.72 o
 -19   9   3        6.92     1017.34    542.90 o
 -18   9   3      524.84      688.91    413.98 o
 -17   9   3     1898.00     2797.74    464.60 o
 -16   9   3        2.40      117.07    394.65 o
 -15   9   3      206.34      761.74    386.29 o
 -14   9   3     4170.34     4513.63    426.11 o
 -13   9   3     7757.34     8291.64    921.18 o
 -12   9   3     6093.52     7359.49    796.95 o
 -11   9   3    47814.38    48550.05   2429.44 o
 -10   9   3     1549.83     1482.05    319.53 o
  -9   9   3    62956.68    64927.66   3188.37 o
  -8   9   3     1054.54      719.30    288.11 o
  -7   9   3     5494.16     4000.71    572.69 o
  -6   9   3     4795.09     3635.84    541.51 o
  -5   9   3    29697.46    32541.59   3471.99 o
  22   9   3     1156.86    -1121.16   1121.16 o
  23   9   3        0.25    -1171.80   1171.80 o
 -23  10   3      851.93       -6.56    448.38 o
 -22  10   3      114.69      222.75    507.40 o
 -21  10   3       80.22       87.12    433.14 o
 -20  10   3     5908.68     6246.79    594.62 o
 -19  10   3       34.26      137.95    718.30 o
 -18  10   3    13438.53    14959.78   1141.07 o
 -17  10   3       60.53      110.30    583.50 o
 -16  10   3     3310.72     2812.59    591.88 o
 -15  10   3      279.66      157.32    462.88 o
 -14  10   3     2932.46     3802.35    535.69 o
 -13  10   3     1796.82     1572.06    480.83 o
 -12  10   3    19903.63    26837.10   1755.74 o
 -11  10   3     1297.39     1219.88    359.71 o
 -10  10   3    30434.13    34157.97   1772.65 o
  -9  10   3        1.15      545.40    323.06 o
  -8  10   3     8570.71     8251.51   1251.36 o
  -7  10   3     1419.59     2218.78    518.22 o
  -6  10   3     8828.79    12101.40   1061.80 o
  -5  10   3      862.37       69.41    437.11 o
 -21  11   3       47.51     -563.03    600.95 o
 -20  11   3     1991.75     1398.56    619.29 o
 -19  11   3       71.15     -207.48    861.52 o
 -18  11   3     4715.87     5405.03    748.31 o
 -17  11   3      469.74        0.26    541.22 o
 -16  11   3     2452.14     3268.22    600.61 o
 -15  11   3        5.41     -470.37    470.37 o
 -14  11   3       26.21      178.98    489.62 o
 -13  11   3     5899.38     6596.95    704.32 o
 -12  11   3     4221.86     2330.34   1727.36 o
 -11  11   3    25039.83    24001.32   4383.39 o
 -10  11   3     4055.38     5756.13    743.55 o
  -9  11   3    14250.01    10778.56   1022.24 o
  -8  11   3     1683.63     1654.86    716.10 o
  -7  11   3      100.89     -665.47    665.47 o
 -20  12   3      238.07      -65.59    639.23 o
 -19  12   3      697.16      655.03   1047.76 o
 -18  12   3      385.00      806.45    606.03 o
 -17  12   3        1.99      288.73    579.23 o
 -16  12   3      211.49      106.95    376.23 o
 -15  12   3     1760.31     3710.69   1244.13 o
 -14  12   3     1127.49     2466.56   1099.46 o
 -13  12   3     3275.70     3095.86   1099.46 o
 -12  12   3     9837.25      108.50    882.47 o
 -11  12   3     1105.69     -781.20    781.20 o
 -18  13   3     2087.12     -470.17   1186.26 o
   4   0   4    20072.14    24083.95   1292.56 o
   6   0   4   189520.73   172111.69   5916.69 o
   8   0   4   303560.66   293157.31   8519.67 o
  10   0   4    23777.88    24999.09    802.48 o
  12   0   4   114814.52   103794.49   3154.05 o
  14   0   4   244972.31   256369.38  11967.93 o
  16   0   4    98214.68    87169.85   4274.62 o
  18   0   4       46.21     1610.58    419.57 o
  20   0   4    33400.51    31797.59   1759.03 o
  22   0   4    40844.17    38459.95   2094.31 o
 -18   1   4       14.39      578.67    593.13 o
 -17   1   4    22235.07    15457.62   1337.79 o
 -16   1   4       10.18     -123.03    545.16 o
 -15   1   4    48467.87    37146.41   2777.03 o
 -14   1   4     1809.25      875.40    418.78 o
 -13   1   4   117478.07   114879.67   8015.87 o
 -12   1   4     9631.09     7155.17   1135.63 o
 -11   1   4   261017.73   294010.44  20276.76 o
 -10   1   4     4890.56     2573.02    388.03 o
  -9   1   4   251355.16   255835.73  17483.33 o
  -2   1   4        4.20       89.51    121.48 o
  -1   1   4   101612.90    85851.68   5326.94 o
   0   1   4    13305.37    11131.86    603.38 o
   1   1   4   120514.12   115696.95   6076.30 o
   2   1   4     4031.60     3858.03    223.24 o
   3   1   4     5801.15     7185.03    309.79 o
   4   1   4     1136.31     1100.51    192.24 o
   5   1   4    77188.41    69409.16   2391.80 o
   6   1   4    16300.12    14100.11    464.37 o
   7   1   4    71994.63    77624.12   2145.82 o
   8   1   4    41564.21    33715.71    885.51 o
   9   1   4    36331.89    36631.39   1682.95 o
  10   1   4    11669.75    10615.70    392.52 o
  11   1   4    14874.01    14416.59    406.20 o
  12   1   4     3708.12     4990.61    188.63 o
  13   1   4      103.74     1106.57    141.14 o
  14   1   4    24286.58    23726.88    735.97 o
  15   1   4     4841.06     8676.84    872.58 o
  16   1   4    15367.55    17417.52    730.01 o
  17   1   4     2587.96     3365.75    506.21 o
  18   1   4      280.29      644.86    312.90 o
  19   1   4     1830.62     1190.73    337.30 o
  20   1   4     8421.15    11518.38    601.34 o
  21   1   4     1784.71     4142.01    510.43 o
  22   1   4    13665.98    21797.89   1869.88 o
  23   1   4     1437.12     2759.24    521.52 o
  24   1   4     2729.44     3472.96    592.25 o
  25   1   4     1404.68     2243.98    590.20 o
 -24   2   4      697.36     1294.76   1012.66 o
 -23   2   4     5724.04     5367.85   1041.87 o
 -22   2   4     4470.63     2606.11    562.55 o
 -21   2   4     5576.92     5432.13    662.15 o
 -20   2   4     1868.85     2988.25    536.05 o
 -19   2   4     3606.94     4127.16    553.94 o
 -18   2   4    17221.54    19189.68   1349.75 o
 -17   2   4      648.22      952.11    398.33 o
 -16   2   4    92621.51    82187.75   4835.15 o
 -15   2   4        5.91      489.38    339.88 o
 -14   2   4   102786.58   101105.11   5786.07 o
 -13   2   4     1801.30      868.24    279.66 o
 -12   2   4    93030.68    83438.85   4595.86 o
 -11   2   4    10982.95    10324.45    886.08 o
 -10   2   4    83527.51   104458.18   7268.76 o
  -9   2   4    18928.49    17555.34   1353.25 o
  -8   2   4   259044.36   296774.03  20427.06 o
  -7   2   4    30239.53    26349.10   1906.01 o
  -6   2   4   541506.81   488524.00  42640.42 o
  -5   2   4    13976.40    13009.97    665.16 o
  -4   2   4   164565.83   165651.02   7583.22 o
  -3   2   4      573.04      541.59     88.13 o
  -2   2   4     9623.86     8782.34    704.39 o
  -1   2   4      100.12      127.98     90.02 o
   0   2   4    21277.71    20627.31   1095.12 o
   1   2   4     2142.66     1874.85    161.83 o
   2   2   4    13156.78    14802.63    809.51 o
   3   2   4      180.19      270.64    106.03 o
   4   2   4    57329.57    58775.16   2166.25 o
   5   2   4     2391.89     2684.69    171.45 o
   6   2   4   592070.38   631249.25  40160.81 o
   7   2   4      402.63      203.34    115.30 o
   8   2   4   581054.69   593581.00  23952.60 o
   9   2   4      260.20      441.23    118.06 o
  10   2   4    75910.16    75849.85   1974.67 o
  11   2   4       25.10      -25.59     70.50 o
  12   2   4    30618.69    31085.62    852.35 o
  13   2   4     1319.53     1369.41    151.49 o
  14   2   4   151655.94   147339.44   4643.80 o
  15   2   4     4495.68     4200.08    267.69 o
  16   2   4    77694.66    71356.15   2329.17 o
  17   2   4     3734.20     3906.37    278.37 o
  18   2   4     1738.98     2337.44    266.58 o
  19   2   4      504.24      732.13    359.39 o
  20   2   4    14784.76    13357.38    886.29 o
  21   2   4       88.06       -0.93    364.68 o
  22   2   4     9478.93     6836.69    609.00 o
  23   2   4        4.60     -183.47    458.33 o
  24   2   4        0.84      494.76    400.75 o
  25   2   4       19.67      240.77    419.64 o
  26   2   4     3776.23     3285.99    513.09 o
  27   2   4      267.40       81.86    517.68 o
 -27   3   4     6696.85     8166.42   1685.36 o
 -26   3   4     2333.81     2570.90    889.24 o
 -25   3   4     4669.06     4403.39    937.30 o
 -24   3   4        6.77      -31.14    562.28 o
 -23   3   4      389.19      917.96    598.27 o
 -22   3   4       88.01     -127.45    577.32 o
 -21   3   4    27254.57    25239.86   1767.15 o
 -20   3   4     2790.51     2631.73    533.36 o
 -19   3   4    67930.02    64083.66   4625.54 o
 -18   3   4    15050.23    17220.29   1200.53 o
 -17   3   4    77776.66    84670.30   6898.76 o
 -16   3   4    20001.39    18448.19   1334.00 o
 -15   3   4    36878.76    43647.72   2489.31 o
 -14   3   4    15950.14    14637.93    745.05 o
 -13   3   4     2299.63     4306.88    315.94 o
 -12   3   4     6534.25     6395.71    369.85 o
 -11   3   4    12195.47    14327.62   1198.10 o
 -10   3   4     3637.72     2746.82    330.78 o
  -9   3   4     8904.94    13740.51    739.01 o
  -8   3   4     4424.57     4560.93    280.99 o
  -7   3   4    13659.90    15719.33    896.34 o
  -6   3   4     3781.45     2758.95    194.95 o
  -5   3   4   162396.02   178950.19   8607.34 o
  -4   3   4     3099.41     2644.35    216.12 o
  -2   3   4     5323.18     6370.29    377.34 o
  -1   3   4   150072.98   159510.08   6346.42 o
   0   3   4     6199.24     6100.02    264.07 o
   1   3   4   116365.29   111449.60   4094.54 o
   2   3   4    23967.58    22033.66    905.26 o
   3   3   4      499.71      151.01    122.15 o
   4   3   4    10872.65     8633.00    411.88 o
   5   3   4    14467.40    18711.34    975.18 o
   6   3   4     6706.96     6653.72    318.27 o
   7   3   4    13283.49    16042.58    965.46 o
   8   3   4    22852.24    21475.79    740.63 o
   9   3   4     6314.80     8002.16    547.60 o
  10   3   4    11642.39    10705.79    379.82 o
  11   3   4     1942.05     2167.83    160.14 o
  12   3   4      299.85      366.67    138.77 o
  13   3   4    16074.99    18035.24   1503.23 o
  14   3   4    26712.03    29634.27    997.66 o
  15   3   4     6537.15     5532.66    886.64 o
  16   3   4    20002.58    23083.95   1464.30 o
  17   3   4      649.94      321.27    293.24 o
  18   3   4     1625.39     2084.59    336.93 o
  19   3   4      481.43      525.46    317.38 o
  20   3   4     2690.28     4213.49    443.86 o
  21   3   4     4044.97     4445.93    468.08 o
  22   3   4     3022.56     4961.85    484.00 o
  23   3   4     6775.59     4910.98    553.05 o
  24   3   4       12.62      -66.63    427.82 o
  25   3   4     6331.39     5800.98    565.72 o
  26   3   4     1783.21     2234.99    528.75 o
 -28   4   4    12732.52    12768.87   1227.19 o
 -27   4   4      909.67     1150.52    562.51 o
 -26   4   4     4382.50     4809.15    816.44 o
 -25   4   4      719.30     1130.20    626.88 o
 -24   4   4     2988.48     2982.47   1036.73 o
 -23   4   4     1313.37     1795.58    468.84 o
 -22   4   4    20099.94    15571.38   1404.38 o
 -21   4   4     1575.89     2004.78    542.37 o
 -20   4   4    14608.29    17120.81   1249.54 o
 -19   4   4     4006.86     3536.90    560.07 o
 -18   4   4     1174.22     1676.57    576.63 o
 -17   4   4    19894.92    21055.90   1472.25 o
 -16   4   4    10733.65    13058.38   1246.82 o
 -15   4   4    41463.04    46911.00   2847.41 o
 -14   4   4       89.06      367.41    271.34 o
 -13   4   4    36799.71    42018.40   2528.37 o
 -12   4   4    30462.35    28581.01   2281.10 o
 -11   4   4     8672.07     9800.33    570.95 o
 -10   4   4    38111.64    35832.27   1764.94 o
  -9   4   4      811.78      198.62    271.54 o
  -7   4   4     2142.69     4508.13    412.91 o
  -6   4   4    34831.76    41773.46   2055.35 o
  -5   4   4      408.54      371.61    155.82 o
  -4   4   4    28724.58    29752.80   1485.11 o
  -3   4   4    14545.65    14834.20   1106.17 o
  -2   4   4    44844.80    47572.57   2618.51 o
  -1   4   4    28303.70    24424.45   1352.94 o
   0   4   4   326525.16   333751.38  20716.65 o
   1   4   4     4605.93     5332.95    313.03 o
   2   4   4   231112.47   252270.39  11415.14 o
   3   4   4       19.75      102.14    168.73 o
   4   4   4     6231.67     6990.33    590.93 o
   5   4   4     1802.09     2695.62    350.83 o
   6   4   4   122913.34   129108.66  11352.70 o
   7   4   4       74.66      551.23    254.38 o
   8   4   4   196315.39   203754.92   8235.94 o
   9   4   4      947.43     1214.65    205.46 o
  10   4   4    40206.00    43071.93   1455.77 o
  11   4   4     1890.47     2493.82    214.24 o
  12   4   4    29431.44    29434.26    903.79 o
  13   4   4       59.46      418.92    189.16 o
  14   4   4   100238.03    93873.40   3334.85 o
  15   4   4     2160.64     2702.51    265.65 o
  16   4   4    21600.99    22521.23    915.23 o
  17   4   4     2328.92     3157.69    406.12 o
  18   4   4     5888.65     6193.90    482.37 o
  19   4   4      152.72      311.82    330.69 o
  20   4   4    31321.46    32770.07   2403.32 o
  21   4   4      909.43      847.80    377.53 o
  22   4   4    18882.18    20482.69   1151.75 o
  23   4   4     4327.97     5322.21    554.87 o
  24   4   4     2318.44     3042.75    680.00 o
  25   4   4     4801.00     6697.30    675.36 o
  26   4   4       93.83      -26.09    502.80 o
 -27   5   4     6816.72    10097.71   2141.06 o
 -26   5   4     2147.43     3288.05    856.84 o
 -25   5   4     6566.96     6972.98    784.07 o
 -24   5   4    12563.47    16568.25   1071.19 o
 -23   5   4      148.21     -688.02    688.02 o
 -22   5   4    17167.74    21114.29   1259.23 o
 -21   5   4    27432.63    26179.53   1494.97 o
 -20   5   4     6793.51     6315.70    562.58 o
 -19   5   4    75784.02    75969.10   6476.37 o
 -17   5   4    62522.83    60477.58   4105.37 o
 -16   5   4     1560.74     1487.93    547.10 o
 -15   5   4     4907.28     3838.17    622.02 o
 -14   5   4     3554.98     3584.15    586.72 o
 -13   5   4    33306.58    36911.26   1640.59 o
 -12   5   4     9440.03    10953.21    543.36 o
 -11   5   4   123723.93   130937.47   6123.79 o
 -10   5   4     5776.26     5212.56    352.28 o
  -9   5   4    88689.50    77328.20   3746.83 o
  -8   5   4     8927.47     8971.80    603.46 o
  -7   5   4      286.21      -20.13    182.18 o
  -5   5   4    70459.49    80481.63   4364.56 o
  -4   5   4    18000.81    16084.43    855.67 o
  -3   5   4   181822.02   196293.59   8330.78 o
  -2   5   4     6113.92     6435.74    324.75 o
  -1   5   4   121259.90   130580.66   6117.36 o
   0   5   4     3131.80     2486.17    294.46 o
   1   5   4    31706.68    31650.68   1738.98 o
   2   5   4     8615.50    10230.08    642.99 o
   3   5   4    32152.96    24799.25   1396.92 o
   4   5   4    17125.10    10057.15   2144.68 o
   5   5   4    80182.88    86623.18   4652.73 o
   6   5   4      325.94      179.88    369.74 o
   7   5   4    60513.40    72020.40   3906.31 o
   8   5   4     8643.09     9166.71    575.22 o
   9   5   4      667.97      874.15    288.68 o
  10   5   4     5795.82     5708.86    470.55 o
  11   5   4    17758.21    20310.57   1279.95 o
  12   5   4        1.30      -64.38    193.55 o
  13   5   4    26130.78    25287.25   1292.86 o
  14   5   4     8094.15     8322.39    429.96 o
  15   5   4    20590.35    20120.52    965.06 o
  16   5   4     8816.93     9056.78    845.37 o
  17   5   4     6703.29     5867.28    565.64 o
  18   5   4      344.49     1120.24    368.23 o
  19   5   4     1564.90     1498.54    400.60 o
  20   5   4     1236.52     2167.50    403.65 o
  21   5   4       12.23      941.87    392.83 o
  22   5   4     2209.48     3693.47    478.68 o
  23   5   4      493.70      704.23    422.20 o
  24   5   4     1158.95     1419.25    452.67 o
  25   5   4      943.39      418.44    495.36 o
 -27   6   4     1202.21     2691.71    561.69 o
 -26   6   4      681.76     1048.42    564.83 o
 -25   6   4     3171.83     3544.64    580.34 o
 -24   6   4    13148.60    11991.22   1061.32 o
 -23   6   4     6731.73    10448.24    890.48 o
 -22   6   4    25108.08    26586.86   1513.29 o
 -21   6   4     6776.49     7684.32    647.39 o
 -20   6   4    10056.47    12622.36    833.96 o
 -19   6   4     3079.64     3146.92    477.34 o
 -18   6   4      347.85      513.10    378.23 o
 -16   6   4     1726.75     2530.52    387.13 o
 -15   6   4       86.60     -229.48    292.97 o
 -14   6   4     3134.04     3093.59    377.35 o
 -13   6   4      109.16       32.18    207.03 o
 -12   6   4    54693.56    57141.64   2721.69 o
 -11   6   4     6664.48     7305.68    451.56 o
 -10   6   4   107971.47   124190.95   5999.43 o
  -9   6   4    24016.85    23103.35   1226.85 o
  -8   6   4    20583.25    26753.88   1388.10 o
  -7   6   4    21350.64    20777.05   1102.10 o
  -6   6   4     9262.58    10472.58    596.53 o
  -5   6   4     2346.22     3123.49    324.32 o
  -4   6   4    15222.57    17654.11    813.03 o
  -3   6   4     5446.50     5303.56    426.38 o
  -2   6   4      272.83       55.53    151.41 o
  -1   6   4    16161.81    18999.41   1580.48 o
   0   6   4    94112.05   100754.57   5914.72 o
   1   6   4     4269.15     4315.35    368.10 o
   2   6   4   146034.81   164899.34   7499.75 o
   3   6   4      804.93     1257.18    259.67 o
   4   6   4    26592.93    27218.09   1360.72 o
   5   6   4      844.01      832.39    279.83 o
   6   6   4    15885.62    12098.77   1006.99 o
   7   6   4     3351.89     2702.21    442.65 o
   8   6   4    26295.76    23869.12   1472.06 o
   9   6   4    12592.98    12532.82    929.77 o
  10   6   4      343.57      554.95    782.08 o
  11   6   4    15173.71    17085.10   1793.86 o
  12   6   4    28923.03    29085.18   2777.59 o
  13   6   4     3711.68     3755.90   2495.50 o
  14   6   4    36362.29    26354.89   2205.01 o
  15   6   4      180.72      741.63    449.53 o
  16   6   4     5969.32     5586.79    538.06 o
  17   6   4     2214.79     3088.05    360.31 o
  18   6   4     1600.07     1224.61    368.67 o
  19   6   4     1643.23     2470.64    402.21 o
  20   6   4     5280.85     3336.27    540.50 o
  21   6   4      237.38      153.37    390.74 o
  22   6   4      952.91      610.72    420.38 o
  23   6   4     2118.48     2195.85    454.89 o
  24   6   4      950.64     2336.07    485.54 o
  25   6   4     1430.42     2154.73    517.84 o
 -26   7   4      227.27      178.75    515.77 o
 -25   7   4    30044.21    29085.17   1697.32 o
 -24   7   4       18.88      -22.34    513.21 o
 -23   7   4    11654.79    12205.89    902.03 o
 -22   7   4        0.13      305.02    647.30 o
 -21   7   4      141.70      290.37    458.82 o
 -20   7   4     1210.73     1177.31    566.44 o
 -19   7   4    13049.66    11787.22    898.84 o
 -18   7   4     7412.01     9152.77    741.33 o
 -17   7   4     9443.82    11072.40    838.39 o
 -16   7   4    12070.71    11288.88    854.98 o
 -15   7   4     6817.54     5680.53    523.43 o
 -14   7   4     7989.22     8004.83    919.52 o
 -13   7   4   100544.34    95124.73   4009.62 o
 -12   7   4     2439.31     1906.51    211.97 o
 -11   7   4   254573.53   264408.63   9236.57 o
 -10   7   4     2094.19     2499.96    309.40 o
  -9   7   4   183741.03   187267.66   8051.03 o
  -8   7   4        0.99       35.45    224.75 o
  -7   7   4    44407.53    48259.11   2402.35 o
  -6   7   4     1192.48     1172.89    197.20 o
  -5   7   4     2080.00     2835.79    239.41 o
  -4   7   4     5755.82     7015.74    334.07 o
  -3   7   4    39583.33    41377.30   1517.44 o
  -2   7   4     9204.50     7001.07    721.36 o
  -1   7   4    12724.46    14286.60    930.93 o
   0   7   4     1516.06     1458.50    265.88 o
   1   7   4    10394.92    12100.87    710.07 o
   2   7   4     2850.56     3561.55    366.74 o
   3   7   4    65296.41    71763.33   3395.60 o
   4   7   4     2166.79     2774.28    357.79 o
   5   7   4   110723.48   127701.81   6857.33 o
   6   7   4     2146.02     1152.89    669.35 o
   7   7   4    94819.34    83952.59   5773.85 o
   8   7   4    19401.54    16829.65   1190.30 o
   9   7   4    18790.26    22307.56   2220.63 o
  10   7   4    17974.00    17425.07   1844.50 o
  11   7   4       29.27      209.77    622.07 o
  12   7   4    12707.51    11320.15   1388.80 o
  13   7   4     7088.28    12115.81   1446.66 o
  14   7   4      740.48     -730.57    730.57 o
  16   7   4      238.88     -607.60    607.60 o
  17   7   4      708.85      116.39    690.78 o
  18   7   4       16.11      120.07    287.60 o
  19   7   4      183.35      381.42    501.46 o
  20   7   4      165.81      345.33    402.36 o
  21   7   4      885.68      439.66    395.12 o
  22   7   4      462.40      609.15    415.71 o
  23   7   4      942.79      116.05    428.66 o
  24   7   4       81.62      292.44    427.54 o
 -25   8   4      726.92     1370.52    557.41 o
 -24   8   4       12.72       59.33    509.17 o
 -23   8   4      415.03      352.60    627.98 o
 -22   8   4      409.73      767.39    544.45 o
 -21   8   4      168.95      -13.97    488.13 o
 -20   8   4    11854.98    12024.25    950.30 o
 -19   8   4      430.35      446.27    436.66 o
 -18   8   4    54867.70    54971.30   3300.26 o
 -17   8   4     3701.58     3879.27    676.33 o
 -16   8   4    61141.57    55756.55   3330.79 o
 -15   8   4     8255.35     8787.13    697.42 o
 -14   8   4    14673.55    15159.76   1261.19 o
 -13   8   4     3274.32     3530.84    401.54 o
 -12   8   4       22.10       58.23    185.23 o
 -11   8   4      133.22     -186.19    209.37 o
 -10   8   4     2941.23     3547.38    318.61 o
  -9   8   4     4262.85     4531.16    344.68 o
  -8   8   4      899.74      948.51    229.97 o
  -7   8   4     7264.52     7186.55    481.99 o
  -6   8   4    74469.56    76685.52   3290.54 o
  -5   8   4        8.55      -65.53    202.43 o
  -4   8   4   149836.41   159611.55   6731.35 o
  -3   8   4     4591.28     4937.71    447.58 o
  -2   8   4   104796.55   113378.42   5445.53 o
  -1   8   4     1930.07     2890.13    469.32 o
   0   8   4    17819.98    20218.76   1074.17 o
   1   8   4     4925.58     4680.07    435.05 o
   2   8   4      634.24     1184.85    378.99 o
   3   8   4    30159.22    33520.93   2000.88 o
   4   8   4       56.98      936.34    972.88 o
   5   8   4    32614.25    39759.21   3068.72 o
   6   8   4    11485.69    13286.54   1815.56 o
  21   8   4      419.68    -1063.30   1063.30 o
  22   8   4      240.87     1764.93   1186.26 o
  23   8   4      293.71     -151.90   1258.60 o
 -24   9   4     1444.64      640.92    530.79 o
 -23   9   4      142.30     1568.81    560.64 o
 -22   9   4      824.31      160.78    522.54 o
 -21   9   4    17936.15    17378.89   1268.46 o
 -20   9   4       83.56      265.71    732.66 o
 -19   9   4    62923.45    63073.02   3717.19 o
 -18   9   4        2.46      897.73    438.66 o
 -17   9   4    69155.73    69128.39   4068.75 o
 -16   9   4       12.65     -178.08    369.04 o
 -15   9   4    21104.39    18955.60   1260.16 o
 -14   9   4       63.91     -122.49    289.10 o
 -13   9   4      555.91     1216.72    400.99 o
 -12   9   4       85.76     -344.92    420.75 o
 -11   9   4     1052.87     1254.09    313.24 o
 -10   9   4        6.23       85.48    260.39 o
  -9   9   4      813.36      931.69    261.94 o
  -8   9   4      613.85     1021.88    269.03 o
  -7   9   4    23286.81    27860.58   1204.58 o
  -6   9   4        7.88      411.96    210.31 o
  -5   9   4   106102.47   119984.08   5658.01 o
  -4   9   4      479.39      392.81    247.05 o
  -3   9   4   142963.75   148392.53   7097.74 o
  -2   9   4      104.77      667.51    455.33 o
  -1   9   4   121281.77   115206.48   6209.36 o
   0   9   4     3780.34     5006.49    627.44 o
   1   9   4    23936.76    23689.40   1529.59 o
   2   9   4    15386.71    12020.04   1250.57 o
   3   9   4     1289.02     3856.60   2036.18 o
 -23  10   4        3.40     -212.96    430.85 o
 -22  10   4     4508.76     4261.43    550.67 o
 -21  10   4      330.88      877.15    430.44 o
 -20  10   4      299.43     1154.58    417.52 o
 -19  10   4      476.06      810.55    596.03 o
 -18  10   4     1586.92     1225.80    395.16 o
 -17  10   4      128.61     -324.25    324.25 o
 -16  10   4     2196.78     1629.73    537.57 o
 -15  10   4       40.00      410.79    472.20 o
 -14  10   4     4163.62     3603.87    532.61 o
 -13  10   4      223.05      210.88    431.09 o
 -12  10   4    61723.06    69741.54   3421.31 o
 -11  10   4      459.79       15.28    330.26 o
 -10  10   4    99767.78    93331.78   4538.96 o
  -9  10   4     2515.81     1905.07    390.58 o
  -8  10   4    50008.88    37971.78   3175.28 o
  -7  10   4        7.07      308.81    461.32 o
  -6  10   4     6263.10     8800.78   1139.25 o
  -5  10   4     5509.16     4960.71    762.41 o
  -4  10   4     3128.96     3563.02    711.86 o
  -3  10   4    16934.35    17973.86   1514.18 o
  -2  10   4     3312.35     3218.83    802.90 o
  -1  10   4    11033.62    13359.94   1547.93 o
   0  10   4     4112.23      658.23    687.17 o
 -21  11   4      215.10      344.55    615.63 o
 -20  11   4      345.87       91.92    594.42 o
 -19  11   4     1180.73     1087.34    605.94 o
 -18  11   4       78.42     -387.50    536.82 o
 -17  11   4     1155.10     2425.62    620.53 o
 -16  11   4      162.69      234.04    523.75 o
 -15  11   4     1727.58     2332.52    701.62 o
 -14  11   4      970.00     1347.52    532.43 o
 -13  11   4    22667.26    27116.66   1802.00 o
 -12  11   4      442.16      369.85    489.08 o
 -11  11   4    44500.49    46598.43   2643.51 o
 -10  11   4      297.85     -105.57    182.73 o
  -9  11   4    33697.47    37702.83   2705.51 o
  -8  11   4      628.38     1161.42    585.90 o
  -7  11   4    14125.03    14893.76   1258.46 o
  -6  11   4       23.34      720.61    493.29 o
  -5  11   4     1630.43     1431.42    520.50 o
  -4  11   4     2743.75      182.30    477.22 o
 -20  12   4     2045.47      177.53    601.60 o
 -19  12   4      471.24      752.73    612.66 o
 -18  12   4    11088.38    12308.28   1762.21 o
 -17  12   4      168.22      110.75    597.45 o
 -16  12   4    14151.30    12498.71   1905.98 o
 -15  12   4        7.47      -13.11    566.85 o
 -14  12   4     3292.33     3016.81   1089.56 o
 -13  12   4        0.36      186.65    792.05 o
 -12  12   4     2313.97     3124.79   1121.16 o
 -11  12   4      279.79      499.77    571.79 o
 -10  12   4    12379.33    12701.59   1161.17 o
  -9  12   4      768.81     1377.68    587.95 o
  -8  12   4     2372.32      -42.98    519.41 o
 -18  13   4       54.55     -209.77    528.03 o
 -17  13   4     2168.73     2705.26   1309.23 o
 -16  13   4      612.11      781.20   1251.36 o
 -15  13   4     1232.29     2799.29   1179.03 o
 -14  13   4     1289.43      506.33   1056.06 o
 -13  13   4        2.49     -412.30    990.96 o
   3   0   5      845.18     1250.83    225.50 o
   5   0   5     3492.89     3871.62    312.32 o
   7   0   5    18501.58    17714.00    874.88 o
   9   0   5    14421.24    14743.62    559.65 o
  11   0   5     2876.55     2578.08    194.84 o
  13   0   5    19373.00    20966.86    843.74 o
  15   0   5    26452.18    30323.01   1672.97 o
  17   0   5     7740.96     7426.67    609.68 o
  19   0   5        8.45      -25.54    356.71 o
  21   0   5     2213.12     3741.99    860.77 o
   0   1   5     1645.67     1486.35    178.67 o
   2   1   5     3010.94     2480.20    196.08 o
   3   1   5   288022.31   312585.69  13748.71 o
   4   1   5     1762.27     1669.75    150.16 o
   5   1   5   101951.59    88591.58   3189.95 o
   6   1   5      544.89      546.71    110.50 o
   7   1   5   290897.72   309159.47   8367.77 o
   8   1   5     2685.95     3335.17    207.96 o
   9   1   5   131849.34   128418.13   3242.18 o
  10   1   5     4881.78     4336.94    226.33 o
  11   1   5    10035.56     8890.94    391.22 o
  12   1   5     4495.90     5170.73    188.78 o
  13   1   5   116990.34   116592.38   2898.28 o
  14   1   5       83.00      270.89    167.41 o
  15   1   5    96797.25    97562.84   3175.80 o
  16   1   5       87.52      -37.09    191.15 o
  17   1   5    19723.12    19630.32    714.44 o
  18   1   5      155.93      300.00    235.43 o
  19   1   5      178.66      265.27    292.86 o
  20   1   5       26.83     -406.32    406.32 o
  21   1   5     1449.56     1663.45    603.24 o
  22   1   5      264.87      -23.43    372.37 o
  23   1   5      261.08      536.90    473.43 o
 -19   2   5     8070.27     7607.97    736.66 o
 -18   2   5     1402.70     1258.05    418.13 o
 -17   2   5     8462.93     7770.00    865.76 o
 -16   2   5      661.39     2312.29    553.85 o
 -15   2   5     2407.90     2736.46    552.64 o
 -14   2   5     5052.73     3947.87    588.04 o
 -13   2   5     1739.55     3394.71    534.43 o
 -12   2   5    52129.34    44374.27   3209.04 o
 -11   2   5     3145.59     3114.15    467.14 o
 -10   2   5   184778.20   208867.58  15840.97 o
  -9   2   5     9428.91     7818.09    720.95 o
  -8   2   5   165377.55   173293.80  11972.82 o
  -7   2   5     5318.77     4835.32    488.27 o
  -5   2   5     2607.29     2305.25    296.13 o
  -4   2   5    26436.99    26034.30   3558.79 o
  -3   2   5      874.21      227.90    186.64 o
  -2   2   5     3188.27     2753.56    219.28 o
  -1   2   5    12047.68    11382.79    630.45 o
   0   2   5    62763.53    57950.41   3021.13 o
   1   2   5    25629.27    16055.04    882.90 o
   2   2   5    18979.39    24029.95   1281.32 o
   3   2   5     5686.06     5969.99    340.52 o
   4   2   5    31290.59    27759.59   1054.27 o
   5   2   5     2854.63     2904.06    190.36 o
   6   2   5    63356.38    85302.12   3129.74 o
   7   2   5    35963.60    28753.96   1318.74 o
   8   2   5    77890.93   100614.02   3717.68 o
   9   2   5    37913.48    34967.84   1003.73 o
  10   2   5    70889.94    77283.20   2278.30 o
  11   2   5     2599.42     2265.96    167.38 o
  12   2   5    35662.59    32273.88    864.14 o
  13   2   5     2515.08     3187.02    213.44 o
  14   2   5     3662.76     3725.21    281.09 o
  15   2   5     6205.47     7186.12    345.47 o
  16   2   5      112.96     -278.98    382.86 o
  17   2   5       62.85      805.80    441.99 o
  18   2   5       21.85      -59.89    302.36 o
  19   2   5     1978.56     2235.00    376.37 o
  20   2   5       16.62      251.24    345.78 o
  21   2   5     4105.66     6307.79    526.26 o
  22   2   5      401.46      364.19    370.12 o
  23   2   5     1661.11     2380.27    511.88 o
  24   2   5     1825.68     1445.28    433.28 o
  25   2   5        0.39     -441.80    467.27 o
 -24   3   5      781.83      327.95    547.58 o
 -23   3   5      385.63     1347.09    556.93 o
 -22   3   5      534.02      232.17    509.67 o
 -21   3   5     6805.27     7892.42    783.20 o
 -20   3   5      225.01      635.34    479.82 o
 -19   3   5    26177.63    19262.74   1707.88 o
 -18   3   5     4494.30     4066.08    654.91 o
 -17   3   5    24529.95    22473.45   1551.09 o
 -16   3   5    17306.21    17215.06   1450.82 o
 -15   3   5      809.34     1272.91    271.26 o
 -14   3   5    26067.22    27923.34   1467.06 o
 -13   3   5     5121.67     8494.46    709.12 o
 -12   3   5     7631.00     7344.70    747.53 o
 -11   3   5    24788.99    29875.49   1853.59 o
 -10   3   5      400.00      339.65    213.73 o
  -9   3   5   283369.81   295992.19  16460.53 o
  -8   3   5      198.21      447.53    193.63 o
  -6   3   5     1103.65     1154.52    170.04 o
  -5   3   5   665172.56   723332.00  63277.09 o
  -4   3   5     3624.07     4335.15    246.93 o
  -3   3   5   100536.34   104171.77   4691.73 o
  -2   3   5    10469.34     8639.19    514.84 o
  -1   3   5    44272.54    41253.15   2145.83 o
   0   3   5      575.55      261.21    130.50 o
   1   3   5    30246.17    30268.39   1140.69 o
   2   3   5     2248.04     2616.67    184.13 o
   3   3   5     8973.80     9831.69    512.35 o
   4   3   5     8476.42     6798.75    443.55 o
   5   3   5   366038.09   411234.34  16318.51 o
   6   3   5      555.70     2099.41    361.82 o
   7   3   5   662725.75   673735.69  34539.18 o
   8   3   5     1039.95     1802.22    217.27 o
   9   3   5   346921.03   344986.72  10975.66 o
  10   3   5     4682.97     4472.27    305.71 o
  11   3   5    38341.00    41587.61   1414.37 o
  12   3   5       26.79      169.74    139.63 o
  13   3   5     2405.95     2423.22    212.85 o
  14   3   5     4849.10     5263.77    300.45 o
  15   3   5     7542.28     6528.75    380.47 o
  16   3   5    10849.25    11511.22    678.18 o
  17   3   5      957.85      788.60    318.00 o
  18   3   5     7479.69     9733.41    618.48 o
  19   3   5    13953.67    11286.21    758.27 o
  20   3   5     1343.92     1892.74    402.79 o
  21   3   5    11187.05    10788.99   1354.59 o
  22   3   5       13.17     -300.75    381.70 o
  23   3   5     2304.28     2179.26    455.61 o
  24   3   5      468.42      849.30    467.35 o
  25   3   5      155.49       38.39    466.21 o
  26   3   5      536.32     1473.62    479.38 o
 -27   4   5        0.31     -654.84    654.84 o
 -26   4   5    12853.09    12501.66   1144.44 o
 -25   4   5     1366.32     2927.55    893.83 o
 -24   4   5     7776.50     7411.73    852.47 o
 -23   4   5     2332.86     1863.47    638.28 o
 -22   4   5     2193.04     1855.03    740.86 o
 -21   4   5     1004.99     1098.66   1024.84 o
 -20   4   5    42993.49    36333.16   3461.01 o
 -19   4   5       83.18      -69.11    462.08 o
 -18   4   5    91546.74    81955.68   4793.64 o
 -17   4   5      245.57     1081.81    436.81 o
 -16   4   5   102602.68    89393.91   8151.81 o
 -15   4   5     2974.24     2782.24    346.29 o
 -14   4   5    45352.72    42894.65   2194.14 o
 -13   4   5     2660.22     2748.00    407.20 o
 -12   4   5     8414.14     9786.06    732.97 o
 -11   4   5     2169.54     2851.69    307.99 o
 -10   4   5       38.02      150.28    119.54 o
  -9   4   5       15.26      -77.30    115.73 o
  -8   4   5      245.94      156.50    249.77 o
  -6   4   5    40311.69    40796.27   2443.05 o
  -5   4   5     8688.32     8341.69    489.62 o
  -4   4   5   233233.41   232375.89  11178.61 o
  -3   4   5     3724.23     4404.39    237.90 o
  -2   4   5   320324.03   355778.69  13026.83 o
  -1   4   5      286.06      168.54    107.60 o
   0   4   5   430182.97   468210.56  17135.64 o
   1   4   5     6408.09     5206.54    253.50 o
   2   4   5   248876.58   297681.59  10917.40 o
   3   4   5    13861.82    12866.56    586.45 o
   4   4   5   124199.48   143171.05   6395.42 o
   5   4   5       18.41      168.70    227.97 o
   6   4   5    27580.53    22212.70    964.64 o
   7   4   5     3787.11     3041.81    236.80 o
   8   4   5     1360.21     1343.48    309.59 o
   9   4   5     4676.67     5333.67    453.11 o
  10   4   5     3690.37     4791.49    368.83 o
  11   4   5       59.43      -21.31    211.96 o
  12   4   5    15939.54    17710.20   1008.10 o
  13   4   5     7199.17     6947.70    409.39 o
  14   4   5    25838.30    21206.00   1610.95 o
  15   4   5    13642.12    14178.62    633.34 o
  16   4   5    34344.81    30452.26   1378.03 o
  17   4   5     2298.39     3490.72    454.06 o
  18   4   5    26771.56    22360.82   1132.93 o
  19   4   5       10.71      107.15    426.90 o
  20   4   5    13832.40    15378.75    849.02 o
  21   4   5        0.73      194.21    383.76 o
  22   4   5     1821.36     3265.52    472.70 o
  23   4   5      162.26      256.22    415.35 o
  24   4   5     1123.05      549.98    448.22 o
  25   4   5      538.34      290.96    517.98 o
 -27   5   5      416.57       87.66    726.40 o
 -26   5   5      810.88     2089.83    566.14 o
 -25   5   5     2621.77     2187.88    535.98 o
 -24   5   5     3530.66     3323.75    565.19 o
 -23   5   5     8875.78     8419.02    705.35 o
 -22   5   5     5167.50     7152.81    800.79 o
 -21   5   5     2934.63     2790.84    625.26 o
 -20   5   5     1844.51     1967.73    552.21 o
 -19   5   5     1453.81     2181.98    532.15 o
 -18   5   5      806.15     1466.28    480.86 o
 -17   5   5      322.01      474.33    597.70 o
 -16   5   5     6009.70     5364.23    599.13 o
 -15   5   5    39211.65    45626.00   4333.46 o
 -14   5   5     2361.67     2723.29    438.93 o
 -13   5   5   172055.58   186083.48  10401.03 o
 -12   5   5     1165.46     1285.26    289.20 o
 -11   5   5   206942.67   203051.47   8570.83 o
 -10   5   5    15602.09    16720.20    806.75 o
  -9   5   5    30537.12    32284.45   1709.09 o
  -8   5   5    17070.34    14947.99    921.98 o
  -7   5   5     2817.78     4256.31    333.02 o
  -6   5   5     1267.26     1555.96    312.98 o
  -5   5   5       74.95     -170.85    170.85 o
  -4   5   5     2960.85     8209.82   1280.30 o
  -3   5   5   102341.15   167682.45   9217.38 o
  -2   5   5     7020.67     9432.25   1005.43 o
  -1   5   5   432843.88   457544.72  21368.68 o
   0   5   5      152.12      706.09    378.99 o
   1   5   5   559439.25   553963.50  29177.54 o
   2   5   5     6535.04     7255.48    487.87 o
   3   5   5   165459.58   166538.17   8810.73 o
   4   5   5     9813.35     9542.88    632.55 o
   5   5   5     4108.07     3579.77    457.07 o
   6   5   5     1144.04      270.04    665.47 o
   7   5   5     7705.49     9732.97    655.19 o
   8   5   5    14723.40    16952.26    806.61 o
   9   5   5     4133.20     5647.83    463.60 o
  10   5   5    24216.61    23986.17   1244.38 o
  11   5   5    93571.98    98471.80   4525.43 o
  12   5   5    10540.53    10525.76    692.22 o
  13   5   5   127920.84   135396.02   6195.52 o
  14   5   5       16.90      312.32    302.93 o
  15   5   5    51016.18    48366.89   2089.88 o
  16   5   5     3165.84     2766.47    358.61 o
  17   5   5      560.71     -328.74    328.74 o
  18   5   5     2898.55     3616.23    435.31 o
  19   5   5     2361.63     2272.25    408.67 o
  20   5   5        7.86      456.01    378.55 o
  21   5   5      300.03     -396.03    396.03 o
  22   5   5     1784.83     2101.38    457.71 o
  23   5   5      577.69     1776.37    458.90 o
  24   5   5     3676.19     3863.96    556.83 o
  25   5   5      827.47      757.63    483.19 o
 -27   6   5      133.37     -153.40    565.44 o
 -26   6   5    14826.57    17963.98   1508.64 o
 -25   6   5      258.10      373.56    502.15 o
 -24   6   5    13672.03    14991.29   1148.44 o
 -23   6   5      923.01      127.15    560.49 o
 -22   6   5     1262.26     2382.75    480.47 o
 -21   6   5      424.59      871.70    417.77 o
 -20   6   5     9147.24    10537.12    750.80 o
 -19   6   5        4.52     -267.44    572.90 o
 -18   6   5    28192.53    25680.61   3045.52 o
 -17   6   5      288.88      453.44    456.86 o
 -16   6   5     7046.03    10261.72   1075.11 o
 -15   6   5      463.67      748.90    529.73 o
 -14   6   5     6581.99     7193.66   1196.02 o
 -13   6   5     2517.41     2636.72    352.13 o
 -12   6   5    87077.12    91117.45   4367.73 o
 -11   6   5     3175.56     3516.22    371.24 o
 -10   6   5   180265.19   188874.91   9129.72 o
  -9   6   5     1425.53     1196.06    264.01 o
  -8   6   5   173849.55   171956.83   8271.29 o
  -7   6   5     1456.03     2182.02    417.95 o
  -6   6   5   122092.02   123327.14   6004.68 o
  -5   6   5    10327.29    10004.09    589.88 o
  -4   6   5    37399.77    34322.77   1912.68 o
  -3   6   5    10165.12     8914.87    437.78 o
  -2   6   5     2692.49     3268.15    245.16 o
  -1   6   5      459.72      429.82    116.76 o
   0   6   5     6374.05     7492.79    449.98 o
   1   6   5     3175.26     2729.64    313.46 o
   2   6   5    27661.98    32627.24   1820.31 o
   3   6   5     7174.10     8965.04    696.30 o
   4   6   5    73458.74    74491.28   5548.38 o
   5   6   5     4558.09     4699.44    526.29 o
   6   6   5   112144.88   125723.51   6710.60 o
   7   6   5     3676.04     2164.22    442.42 o
   8   6   5   103507.35   104845.05   5667.28 o
   9   6   5     7315.81     6565.94    993.51 o
  10   6   5    60557.08    55596.36   3108.66 o
  11   6   5     4047.26     3673.10    468.37 o
  12   6   5    28396.52    21152.67   1153.26 o
  13   6   5      587.16     1107.55    475.75 o
  14   6   5     4484.07     5067.38   1736.00 o
  15   6   5       24.96      183.36    519.41 o
  16   6   5       45.48      -47.12    291.90 o
  17   6   5      131.20      326.58    384.86 o
  18   6   5     3265.60     1756.25    533.21 o
  19   6   5      779.38       76.05    381.07 o
  20   6   5     1585.34      269.46    276.85 o
  21   6   5      465.07      935.90    391.31 o
  22   6   5       30.79     -122.34    397.89 o
  23   6   5        5.11      592.97    462.88 o
  24   6   5     1631.44      868.19    441.14 o
 -26   7   5      150.57      184.00    498.40 o
 -25   7   5     8698.51     9481.63    882.90 o
 -24   7   5     1399.18     1312.48    514.15 o
 -23   7   5    10101.50    10889.18    824.94 o
 -22   7   5     2189.27     3075.82    788.25 o
 -21   7   5      329.85      499.05    446.86 o
 -20   7   5      275.15      432.27    402.50 o
 -19   7   5    10711.41     9281.63    676.54 o
 -18   7   5     1503.01     1200.64    567.71 o
 -17   7   5    27810.63    25586.78   1669.78 o
 -16   7   5     4993.23     4717.48    546.96 o
 -15   7   5    10737.22    11554.69   1464.75 o
 -14   7   5     3233.23     3739.82    407.54 o
 -13   7   5     3617.86     4055.72    294.36 o
 -12   7   5     2289.09     2083.27    250.20 o
 -11   7   5    10399.62     7981.00    564.41 o
 -10   7   5    13903.83    13121.14    774.81 o
  -9   7   5      564.93     1697.73    308.30 o
  -8   7   5    13859.83    14588.65    825.94 o
  -7   7   5    76203.27    80994.04   3968.43 o
  -6   7   5        7.32      365.78    232.54 o
  -5   7   5   109292.24   118365.39   5061.63 o
  -4   7   5    13210.55    11999.74    625.75 o
  -3   7   5    45489.51    48216.31   2040.78 o
  -2   7   5    19644.03    16739.72    898.52 o
  -1   7   5     1078.21     1446.30    406.10 o
   0   7   5      124.76      131.44    200.83 o
   1   7   5       18.81      220.45    407.22 o
   2   7   5    20853.65    18616.65    904.77 o
   3   7   5    16335.62    13515.66    788.32 o
   4   7   5    30682.83    29957.46   1501.63 o
   5   7   5    56194.79    56450.26   3136.16 o
   6   7   5     5622.19     5547.44    597.42 o
   7   7   5    90487.18    83214.33   4536.98 o
   8   7   5     5515.17     5328.88    620.80 o
   9   7   5    16900.74    18256.03   1235.44 o
  10   7   5    13411.88    13291.51   2101.37 o
  11   7   5     2109.53     1940.16    566.41 o
  12   7   5     7096.04     9490.12   1244.13 o
  13   7   5     4675.84     7602.22   1251.36 o
  14   7   5      527.82     1403.26    745.03 o
  15   7   5       17.93     1005.43    773.97 o
  16   7   5     6380.12     7363.52   1157.33 o
  17   7   5     7543.00     9699.88   1359.86 o
  20   7   5     1838.26     -715.19    715.19 o
  21   7   5      642.61       73.99    715.19 o
  22   7   5       51.76      116.97    446.21 o
  23   7   5     1650.67      658.87    673.29 o
 -25   8   5      161.91      154.52    512.15 o
 -24   8   5    17096.29    19900.93   1265.63 o
 -23   8   5      309.15     1102.74    520.05 o
 -22   8   5     1657.06     2834.58    530.39 o
 -21   8   5       24.07        5.19    518.89 o
 -20   8   5     5790.69     6117.30    661.68 o
 -19   8   5       54.50       34.14    417.92 o
 -18   8   5    26299.96    26845.01   1735.72 o
 -17   8   5      145.25      389.42    625.42 o
 -16   8   5    23690.36    26759.81   2894.12 o
 -15   8   5      262.41     1055.02    363.39 o
 -14   8   5     1225.45      860.13    317.03 o
 -13   8   5     3152.46     3418.37    272.77 o
 -12   8   5    11895.21    15064.59    819.34 o
 -11   8   5     7964.02     7986.87    551.31 o
 -10   8   5    25383.41    28712.92   1376.23 o
  -9   8   5     6593.17     6680.85    472.74 o
  -8   8   5     9632.69    10124.65    530.89 o
  -7   8   5      559.30      708.57    223.97 o
  -6   8   5     3723.13     4656.81    341.25 o
  -5   8   5      920.78      878.58    229.70 o
  -4   8   5    37093.61    40388.77   1522.39 o
  -3   8   5     8102.02     7453.85    715.73 o
  -2   8   5    73257.12    85314.09   4643.64 o
  -1   8   5     1705.11     1400.36    421.37 o
   0   8   5    73659.31    72356.52   3057.01 o
   1   8   5     3694.00     4532.67    363.20 o
   2   8   5    41253.69    39580.83   1963.98 o
   3   8   5     9004.97     6416.30    730.08 o
   4   8   5     4329.23     3906.30    569.89 o
   5   8   5     4804.44     5730.13    641.74 o
   6   8   5       51.18     1505.67    503.87 o
   7   8   5       19.75      240.18    492.54 o
   8   8   5      637.82     1024.48    521.92 o
   9   8   5      530.39      583.78    504.76 o
  10   8   5     2670.21     2408.70    773.97 o
  11   8   5     1391.31     2618.46   1012.66 o
  12   8   5      296.30     -658.23    679.93 o
  13   8   5      100.00     1432.20    896.93 o
 -24   9   5      146.86     -378.62    475.87 o
 -23   9   5     2167.03     2997.38    582.57 o
 -22   9   5      122.87      293.98    469.80 o
 -21   9   5     1179.94     1460.46    600.29 o
 -20   9   5      473.64      735.99    484.95 o
 -19   9   5    23647.68    25897.64   1704.79 o
 -18   9   5     5920.48     6227.36    631.50 o
 -17   9   5    42473.29    43107.32   2595.52 o
 -16   9   5     9724.97    11562.25    864.89 o
 -15   9   5    12085.13    13100.39    948.57 o
 -14   9   5     3462.16     4083.02    458.30 o
 -13   9   5     3122.28     2743.61    378.79 o
 -12   9   5      191.29      269.22    290.71 o
 -11   9   5    17976.52    19877.96   1023.96 o
 -10   9   5     7980.12     6948.85    458.99 o
  -9   9   5    21308.02    23427.94   1053.02 o
  -8   9   5     5255.78     4546.23    363.38 o
  -7   9   5      525.74     1081.59    267.72 o
  -6   9   5     4975.18     3997.02    346.44 o
  -5   9   5     5352.87     5331.82    434.81 o
  -4   9   5    33696.43    32285.61   1461.28 o
  -3   9   5     4964.56     7492.27    484.82 o
  -2   9   5    31401.49    27576.58   1699.68 o
  -1   9   5      199.04     1174.95    479.77 o
   0   9   5      711.58      879.45    338.29 o
   1   9   5      763.00     1049.89    494.08 o
   2   9   5    18084.42    18813.64   2364.76 o
   3   9   5      165.19       95.14    529.97 o
   4   9   5    27333.94    27282.91   2381.48 o
   5   9   5     2294.26     1770.78    552.93 o
   6   9   5     8130.25     8272.86    820.29 o
   7   9   5      151.04     -124.06    491.77 o
   8   9   5     3710.36     4021.73    875.23 o
   9   9   5     7712.20     6372.56   1179.03 o
 -23  10   5      321.97       28.69    631.64 o
 -22  10   5     1067.07      509.30    593.01 o
 -21  10   5      430.03     -168.77    412.12 o
 -20  10   5    12385.98    13394.24    901.24 o
 -19  10   5     1454.36     1357.64    407.16 o
 -18  10   5    24468.99    25403.21   1571.28 o
 -17  10   5     1671.68     2163.72    494.11 o
 -16  10   5    13769.04    12690.65   1029.26 o
 -15  10   5     1589.70     1594.89    541.32 o
 -14  10   5      690.49      -94.05    432.89 o
 -13  10   5     1075.95     1148.13    447.03 o
 -12  10   5     1005.25      984.73    333.10 o
 -11  10   5      207.59      322.15    326.72 o
 -10  10   5     3142.47     2663.59    360.01 o
  -9  10   5      525.01      680.07    302.75 o
  -8  10   5     2277.41     2227.72    445.87 o
  -7  10   5      287.69      632.58    357.40 o
  -6  10   5     1473.42     2062.47    433.44 o
  -5  10   5     6583.79     5205.22    534.14 o
  -4  10   5     5698.20     6870.78    469.23 o
  -3  10   5     8429.17     8243.98    529.22 o
  -2  10   5    11440.69    12390.36    980.51 o
  -1  10   5     4730.94     4442.57    656.96 o
   0  10   5     8946.95     8725.83    829.22 o
   1  10   5       18.06     -506.48    506.48 o
   2  10   5      792.85     1628.04    582.47 o
   3  10   5     2543.46     2973.05   1069.02 o
   4  10   5      201.98      508.25   1273.12 o
 -21  11   5     2888.33      658.74    590.39 o
 -20  11   5      451.40      975.83    586.72 o
 -19  11   5     1333.48     1284.10    622.89 o
 -18  11   5        0.39      238.45    524.12 o
 -17  11   5     8741.26     8513.46    860.91 o
 -16  11   5       78.52     -261.66    487.70 o
 -15  11   5     3844.27     4301.01    629.24 o
 -14  11   5      736.23      424.97    474.90 o
 -13  11   5     3824.09     3862.20    585.36 o
 -12  11   5     8782.08     7937.36    655.66 o
 -11  11   5    36427.93    36950.93   1926.26 o
 -10  11   5    17044.90    18064.26   1102.51 o
  -8  11   5     6229.83     6301.43    774.66 o
  -7  11   5    14166.98    16728.87   1343.04 o
  -6  11   5        2.72      431.20    440.58 o
  -5  11   5     1282.92     1560.33    599.28 o
  -4  11   5     8139.45     8897.04    573.01 o
  -3  11   5     1588.83     1665.20    856.71 o
  -2  11   5     8020.35     6994.16   1299.25 o
  -1  11   5     2044.51      962.03    759.50 o
   0  11   5      263.37     -708.87    708.87 o
 -19  12   5     1181.93     1166.95    635.73 o
 -18  12   5       48.74      847.07    680.08 o
 -17  12   5      280.25      531.60    605.97 o
 -16  12   5      393.89      144.19    597.22 o
 -15  12   5       52.15      -18.46   1228.48 o
 -14  12   5     4373.70     5312.08    733.53 o
 -13  12   5      686.67     1076.08    638.03 o
 -12  12   5    11290.64     9154.13    884.73 o
 -11  12   5     3444.35     2525.81    651.26 o
 -10  12   5     9068.85    10379.15   1042.72 o
  -9  12   5     3982.90     3837.68   1374.33 o
  -8  12   5     3213.32     3553.93    711.43 o
  -7  12   5     2442.52      715.65    575.65 o
  -6  12   5     1091.33      941.29    539.56 o
  -5  12   5      548.21      663.99    536.54 o
  -4  12   5     1071.31     -571.43    658.23 o
 -17  13   5    13914.72    10167.31   1591.33 o
 -16  13   5     3177.88     1225.06   1012.66 o
 -15  13   5    11814.38    11971.14   2003.63 o
 -14  13   5     1358.01      484.63   1193.50 o
 -13  13   5     1565.45     1461.13   1157.33 o
 -12  13   5       45.29      679.93   1070.53 o
 -11  13   5     1274.29     1958.68    685.98 o
 -10  13   5     1257.61     1133.14    603.88 o
  -9  13   5     4501.50     -357.12    831.83 o
 -15  14   5     2778.96    -1150.10   1150.10 o
   4   0   6    56765.95    66191.23   4187.94 o
   6   0   6     2289.82     -590.21   1075.11 o
   8   0   6      496.06      874.13    226.22 o
  10   0   6    49567.29    53769.57   2079.06 o
  12   0   6   133522.42   138974.55   4569.24 o
  14   0   6    89600.22    83100.45   3550.58 o
  16   0   6    53967.57    46884.07   2119.67 o
  18   0   6    40546.50    41087.34   2084.69 o
  20   0   6    29186.11    25851.89   2994.59 o
   1   1   6    98070.96    88106.08   5756.77 o
   2   1   6    19731.61    16809.17    808.21 o
   3   1   6    37574.74    41901.24   1887.45 o
   4   1   6      186.84     -128.03    175.40 o
   5   1   6    80290.27    82628.77   3046.45 o
   6   1   6     7843.16     7435.15    433.12 o
   7   1   6   115680.72   114216.64   3688.37 o
   8   1   6    11567.01    11196.44    374.70 o
   9   1   6   141451.02   142215.53   3867.67 o
  10   1   6      840.45      726.56    141.14 o
  11   1   6   130976.12   129913.24   3199.77 o
  12   1   6     2271.30     2874.61    195.38 o
  13   1   6    51881.45    50498.46   1253.78 o
  14   1   6     4884.79     4606.62    245.91 o
  15   1   6    28328.42    27747.35    987.12 o
  16   1   6      378.47      246.77    225.61 o
  17   1   6    14683.73    19920.28    853.02 o
  18   1   6       16.81      388.65    312.44 o
  19   1   6     3344.20     2618.01    388.91 o
  20   1   6      331.57      342.49    356.07 o
  21   1   6     1953.85     1145.92    487.09 o
  22   1   6     1046.14      983.73   1258.60 o
  -4   2   6   279858.03   273058.56  37363.71 o
  -3   2   6     1600.97     1283.40    270.94 o
  -2   2   6     4024.38     6042.64    516.28 o
  -1   2   6     2245.44     2297.89    228.52 o
   0   2   6   112377.30   115037.11   5772.82 o
   1   2   6     2373.35     1739.39    326.78 o
   2   2   6    40488.40    38945.87   1776.12 o
   3   2   6     8976.84     7649.31    380.45 o
   4   2   6    73440.45    70437.23   2878.41 o
   5   2   6       59.14      -22.40    507.71 o
   6   2   6   382837.78   382849.66  13977.45 o
   7   2   6     6584.69     5889.98    319.04 o
   8   2   6   331027.78   303226.78  11115.20 o
   9   2   6    10040.67    10480.09    405.57 o
  10   2   6   107453.34   105497.59   3106.43 o
  11   2   6     5867.00     5837.80    247.21 o
  12   2   6    28258.93    28347.93    939.85 o
  13   2   6     1642.27     1623.89    190.31 o
  14   2   6    11085.79    11686.85    428.22 o
  15   2   6      187.51      372.39    258.95 o
  16   2   6    16833.96    16092.55    982.44 o
  17   2   6     1065.57     1719.30    349.36 o
  18   2   6    13553.46    12257.12    726.87 o
  19   2   6        5.08      398.95    389.26 o
  20   2   6     2566.27     3171.63    477.78 o
  21   2   6       79.14      158.76    381.88 o
  22   2   6      416.64      470.33    413.81 o
  23   2   6     1082.92      896.55    515.10 o
 -21   3   6     2723.24     2943.96   1200.73 o
 -20   3   6     1287.22     1054.02    470.12 o
 -19   3   6     1390.83     2131.28    529.21 o
 -18   3   6       84.82     -270.73   1010.04 o
 -17   3   6     6497.68     4877.23    768.45 o
 -16   3   6     1513.48     1987.91    437.32 o
 -15   3   6    13497.76    11560.30    828.34 o
 -14   3   6     4840.04     3087.02    463.81 o
 -13   3   6    18422.48    23950.48   1941.99 o
 -12   3   6       33.87      343.94    398.76 o
 -11   3   6      223.30      314.95    375.56 o
 -10   3   6     4011.27     3583.82    498.17 o
  -9   3   6    12374.65    11171.66   1150.10 o
  -8   3   6     3302.37     3435.73    459.32 o
  -7   3   6    10425.89     3566.40   1922.08 o
  -6   3   6      144.65     1073.05    168.57 o
  -5   3   6     5045.16     5263.86    401.34 o
  -4   3   6     1994.04     2259.17    362.00 o
  -3   3   6    13333.96    12107.76    613.69 o
  -2   3   6       69.14      100.85    154.41 o
  -1   3   6    75194.20    83153.54   4321.15 o
   0   3   6     5475.46     5211.29    369.47 o
   1   3   6   107433.14   122588.66   5497.45 o
   2   3   6    19732.10    14001.49    700.53 o
   3   3   6   164075.89   170253.67   7598.48 o
   4   3   6       16.09     -422.92    422.92 o
   5   3   6    84438.91    73661.76   2980.45 o
   6   3   6     3811.14     2869.79    226.19 o
   7   3   6     9853.71     8590.96    417.33 o
   8   3   6    13919.37    11132.92    515.29 o
   9   3   6       26.90      829.61    218.65 o
  10   3   6      987.56      899.22    228.88 o
  11   3   6     1204.37     1406.02    231.08 o
  12   3   6      405.10       19.23    223.08 o
  13   3   6       74.89       70.47    240.88 o
  14   3   6      190.38       59.88    256.71 o
  15   3   6     9382.04     9567.32    671.59 o
  16   3   6      951.07      940.14    303.36 o
  17   3   6    23541.82    22937.58   1166.24 o
  18   3   6     3315.79     5124.34    479.24 o
  19   3   6    19182.52    18969.78   1372.56 o
  20   3   6      671.28     1192.39    392.61 o
  21   3   6     9928.31    10650.00    710.96 o
  22   3   6        2.50     -357.15    436.71 o
  23   3   6     1256.55     1750.55    452.80 o
  24   3   6       45.46      346.73    451.00 o
  25   3   6      540.87      694.40    773.97 o
 -24   4   6      666.72      842.12    573.92 o
 -23   4   6     8516.19     9328.97    927.61 o
 -22   4   6    18630.39    23255.70   2243.53 o
 -21   4   6     4803.22     3698.74    635.27 o
 -20   4   6    53827.08    50899.64   4524.54 o
 -19   4   6        1.50      -76.94    495.04 o
 -18   4   6    32346.75    35849.65   2879.89 o
 -17   4   6     4242.49     5756.82    758.47 o
 -16   4   6     5093.34     4302.21    540.53 o
 -15   4   6     5102.37     3519.44    262.80 o
 -13   4   6      609.16      916.73    368.93 o
 -12   4   6    94863.38    92718.41   4619.56 o
 -11   4   6     1860.89     1982.13    305.38 o
 -10   4   6    10901.88    14591.73    672.36 o
  -9   4   6      859.95      992.05    198.42 o
  -8   4   6   164963.66   166686.53   6381.39 o
  -7   4   6     2839.63     3713.97    252.45 o
  -6   4   6   279547.94   289948.03  11099.69 o
  -5   4   6    15759.91    15653.50   1493.74 o
  -4   4   6    19015.47    18341.09   1372.16 o
  -3   4   6    20190.87    16232.46    839.41 o
  -2   4   6   141683.23   147740.98   5519.12 o
  -1   4   6       17.71      362.77    328.28 o
   0   4   6   298636.09   312667.69  12518.61 o
   1   4   6     9984.71     8776.09    441.65 o
   2   4   6   101756.32   112148.83   4493.71 o
   3   4   6    14793.08    11636.69    553.11 o
   4   4   6     1159.18     2041.85    242.81 o
   5   4   6     3730.54     2937.25    280.36 o
   6   4   6    51879.64    60707.68   2462.98 o
   7   4   6     1586.43     1894.32    224.23 o
   8   4   6    23110.48    28648.14   1128.04 o
   9   4   6    14493.12    13358.54    733.91 o
  10   4   6     3380.15     2875.97    354.07 o
  11   4   6     4854.65     5729.55    534.37 o
  12   4   6    29058.84    23228.63   1216.30 o
  13   4   6     1182.07      900.36    275.32 o
  14   4   6    11457.72    12510.53    598.22 o
  15   4   6     7365.38     8512.33    554.82 o
  16   4   6       66.57      457.73    679.03 o
  17   4   6    11493.41    12986.29    988.26 o
  18   4   6      937.57      359.37    300.30 o
  19   4   6     4521.40     7363.06    857.46 o
  20   4   6      146.31      993.92    367.38 o
  21   4   6     1217.76     2105.11    427.75 o
  22   4   6     2089.23     2284.39    451.68 o
  23   4   6      262.21      251.28    436.81 o
  24   4   6      882.12     1005.59    476.18 o
  25   4   6       63.27     -400.54    487.98 o
 -27   5   6     2147.30     2513.95    686.28 o
 -26   5   6      208.47     -530.14    675.64 o
 -25   5   6     7479.80     4467.86    775.19 o
 -24   5   6      369.69     3236.86   2232.57 o
 -23   5   6     3874.04     4182.65    705.64 o
 -22   5   6      700.86      995.75    595.93 o
 -21   5   6      519.91      413.13    569.71 o
 -20   5   6      649.49      314.62    500.07 o
 -19   5   6    13726.67    11897.59   1332.95 o
 -18   5   6       73.56       85.66    442.94 o
 -17   5   6    28595.40    22523.12   3786.64 o
 -16   5   6     3329.94     4330.27    570.24 o
 -15   5   6    38574.22    36896.04   2686.67 o
 -14   5   6     2157.26     3095.61    497.77 o
 -13   5   6    26453.34    25098.13   1650.30 o
 -12   5   6        7.80      127.24    241.47 o
 -11   5   6     3582.12     4107.26    311.92 o
 -10   5   6      649.27     1296.46    224.48 o
  -9   5   6     1163.21     1432.99    217.95 o
  -8   5   6        4.62      455.36    205.41 o
  -7   5   6    40145.56    41112.93   1828.89 o
  -6   5   6    15929.50    13887.51    716.42 o
  -5   5   6    39387.35    41099.87   1813.34 o
  -4   5   6    26631.86    24418.38   1071.67 o
  -3   5   6     3129.02     3010.89    191.13 o
  -2   5   6     9551.45    10922.37    440.03 o
  -1   5   6    24634.42    31163.21   1113.19 o
   0   5   6      377.46      999.00    151.60 o
   1   5   6    56941.57    71763.34   2657.43 o
   2   5   6     1475.61      929.88    166.82 o
   3   5   6    68428.13    71950.80   2673.65 o
   4   5   6     1828.57     2121.21    263.06 o
   5   5   6    29569.19    31849.25   1880.74 o
   6   5   6      277.39       68.80    277.76 o
   7   5   6       38.65     -258.05    292.06 o
   8   5   6      844.86     1008.56    500.28 o
   9   5   6    17392.86    16185.89   1007.06 o
  10   5   6       10.16      235.59    330.79 o
  11   5   6    32850.18    29734.27   1492.93 o
  12   5   6     2655.30     2034.18    466.69 o
  13   5   6    12171.28    10532.68    730.97 o
  14   5   6      869.54      286.72    511.58 o
  15   5   6       52.74     -339.27    339.27 o
  16   5   6      748.35     1130.95    559.39 o
  17   5   6    13962.99    10334.28    863.59 o
  18   5   6        4.11      174.92    521.24 o
  19   5   6    22638.87    19094.19   1328.38 o
  20   5   6      339.74      679.44    595.13 o
  21   5   6    10301.31    11856.77   1033.72 o
  22   5   6     3061.70     3306.29    672.19 o
  23   5   6      609.88      690.60    633.44 o
  24   5   6     3545.72     5078.97    797.70 o
 -26   6   6     6719.62     7071.58    718.30 o
 -25   6   6      470.49      670.71    506.36 o
 -24   6   6     8739.45     8861.19    764.48 o
 -23   6   6     2996.92     4211.67    566.88 o
 -22   6   6      714.31     2207.60    650.91 o
 -21   6   6     1303.18     1071.48    657.87 o
 -20   6   6     4456.78     3563.14   1129.67 o
 -19   6   6      512.85       63.49    515.54 o
 -18   6   6     7247.81     7440.80    812.70 o
 -17   6   6     2922.04     3109.08    685.08 o
 -15   6   6      445.17      162.82    422.50 o
 -14   6   6    53940.30    56112.87   2460.61 o
 -13   6   6     3248.19     3748.88    333.19 o
 -12   6   6    92728.99    88433.07   3802.65 o
 -11   6   6    21134.26    23578.22   1392.17 o
 -10   6   6    22671.29    27751.59   1478.90 o
  -9   6   6    24474.33    21018.72   1158.50 o
  -8   6   6     8648.73     9857.66    612.29 o
  -7   6   6     4071.67     3647.49    343.04 o
  -6   6   6    38986.02    41291.54   2068.64 o
  -5   6   6     1563.58     1394.08    246.25 o
  -4   6   6     6250.46     6776.88    416.95 o
  -3   6   6     4901.22     5164.90    345.37 o
  -2   6   6    84445.34    93263.38   4437.22 o
  -1   6   6      647.29     1177.87    145.83 o
   0   6   6   165393.17   192872.16   8072.34 o
   1   6   6    22564.27    24133.10   1193.32 o
   2   6   6    38004.80    41656.32   2289.92 o
   3   6   6    43552.28    41361.88   2284.46 o
   4   6   6     1969.68     1712.58    325.43 o
   5   6   6    12936.73    10380.56    898.81 o
   6   6   6    15069.22    16334.83    995.94 o
   7   6   6     2812.58     2823.34    406.68 o
   8   6   6       39.85      201.19    547.46 o
   9   6   6    14170.79    14401.09    842.15 o
  10   6   6    28393.18    33305.48   1646.14 o
  11   6   6    21674.85    18445.24   1032.60 o
  12   6   6    48890.93    50142.07   2404.58 o
  13   6   6     3286.22     4596.20    987.50 o
  14   6   6    16742.20    16952.38   1019.39 o
  15   6   6       85.34       73.94    519.64 o
  16   6   6      461.53      206.15   1034.36 o
  19   6   6      749.67     -659.86    659.86 o
  20   6   6      272.48     -480.39    480.39 o
  21   6   6       36.66     -243.28    507.11 o
  22   6   6     3917.65      643.73    571.16 o
  23   6   6     1684.70     2811.60    821.26 o
 -26   7   6       66.73     -245.22    489.73 o
 -25   7   6    10120.91    11926.88   1050.30 o
 -24   7   6       11.03      597.05    528.28 o
 -23   7   6     7761.83     7685.74    700.07 o
 -22   7   6        2.50     -434.87    434.87 o
 -21   7   6     1511.65     2611.33    619.12 o
 -20   7   6      108.93       98.17    390.64 o
 -19   7   6     1011.33     1995.41    432.71 o
 -18   7   6      138.05     -138.38    521.14 o
 -17   7   6     8206.72     9665.89   1037.10 o
 -16   7   6      104.74      -81.60    466.37 o
 -15   7   6     4852.81     5079.08    767.00 o
 -14   7   6     3486.83     4393.53    456.09 o
 -13   7   6      126.38      499.86    303.06 o
 -12   7   6    17830.22    17314.32    902.93 o
 -11   7   6     9048.00    11883.87    740.65 o
 -10   7   6    25728.88    27427.44   1470.19 o
  -9   7   6    49024.83    53454.57   2674.00 o
  -8   7   6    13043.57    15368.20    883.07 o
  -7   7   6    82994.48    87891.97   4230.31 o
  -6   7   6     2576.86     2303.82    307.46 o
  -5   7   6    56152.50    63068.59   3115.77 o
  -4   7   6      623.20      621.07    195.40 o
  -3   7   6    46370.66    50819.68   2170.78 o
  -2   7   6      349.12      145.90    115.61 o
  -1   7   6     8477.05    10621.11    757.62 o
   0   7   6     6309.96     4308.55    348.41 o
   1   7   6      125.06       18.20    222.40 o
   2   7   6     9270.26     8165.69    908.55 o
   3   7   6     1806.36     2214.12    368.69 o
   4   7   6     5866.41     8136.89    806.15 o
   5   7   6      334.49     3346.63   1836.75 o
   6   7   6     1773.28     3314.91    495.41 o
   7   7   6    19265.23    24393.34   1512.20 o
   8   7   6        0.65      779.66    456.63 o
   9   7   6    58194.87    58203.42   2746.66 o
  10   7   6       16.35      760.30    406.46 o
  11   7   6    95237.65    89273.45   4143.55 o
  12   7   6       18.64     1169.08    669.23 o
  13   7   6    50523.15    43698.02   2753.57 o
  14   7   6      475.57      386.81    540.35 o
  15   7   6     8476.47     9590.48    935.32 o
  16   7   6     2261.43     2039.19    670.82 o
  17   7   6      298.77     1041.60    795.67 o
 -25   8   6     1309.90     1715.03    521.32 o
 -24   8   6    11769.01    15320.58   1038.77 o
 -23   8   6     1468.09     1646.97    509.03 o
 -22   8   6     2609.62     2039.38    494.92 o
 -21   8   6        0.58      -48.14    659.51 o
 -20   8   6     5018.71     5671.20    573.30 o
 -19   8   6     4911.39     5450.48    584.66 o
 -18   8   6    20111.60    24119.96   1355.92 o
 -17   8   6    17422.15    19033.50   1365.01 o
 -16   8   6    13742.78    15637.70   1157.81 o
 -15   8   6    13886.88    14539.06   1043.43 o
 -14   8   6        8.25     -447.53    683.55 o
 -13   8   6      236.92     -412.33    504.38 o
 -12   8   6     2235.26     2611.42    415.31 o
 -11   8   6     3794.72     3862.71    463.55 o
 -10   8   6     1046.15     1314.38    340.04 o
  -9   8   6     2856.57     3062.84    385.05 o
  -8   8   6    20220.20    25002.32   1363.70 o
  -7   8   6     5303.00     4224.13    405.75 o
  -6   8   6    29552.58    31888.72   1457.08 o
  -5   8   6    44820.38    42554.51   1907.72 o
  -4   8   6     7692.26     9812.58    526.96 o
  -3   8   6    60875.90    62187.79   2657.40 o
  -2   8   6       43.27     1005.22    493.76 o
  -1   8   6    17703.28    18379.78   1168.76 o
   0   8   6     2593.15     3536.82    418.91 o
   1   8   6     1783.58     2066.46    359.54 o
   2   8   6    50104.67    52671.04   2946.52 o
   3   8   6    18408.98    18049.93   1761.83 o
   4   8   6    97050.37   104161.58   5651.51 o
   5   8   6     8316.71     6198.80    672.76 o
   6   8   6    78636.76    80282.63   4401.47 o
   7   8   6     1119.03     1315.00    661.85 o
   8   8   6    13722.64    13939.28   1056.89 o
   9   8   6    11060.08    11191.46    944.31 o
  10   8   6      425.24     3494.42   1885.46 o
  11   8   6     9318.80     9958.37   1591.94 o
  12   8   6      583.85     -108.50    701.63 o
  13   8   6     1056.89     1721.53    817.37 o
  14   8   6     1774.06     2965.66    875.23 o
  15   8   6     2049.14     1229.66    831.83 o
  16   8   6    18376.68    17432.30   1945.76 o
  17   8   6     5723.98     5576.89   1106.70 o
 -24   9   6      129.26      603.73    493.22 o
 -23   9   6     3939.94     4046.21    598.81 o
 -22   9   6      564.30      707.34    659.39 o
 -21   9   6       66.62       -2.65    518.89 o
 -20   9   6     1920.44     2461.02    696.37 o
 -19   9   6     1971.62     3218.10    521.17 o
 -18   9   6     5015.87     5974.19    700.84 o
 -17   9   6     6701.97     6842.91    640.25 o
 -16   9   6     6042.47     7239.38    667.61 o
 -15   9   6     6393.55     6353.20   1866.20 o
 -14   9   6     2863.97     2511.46    680.94 o
 -13   9   6     1490.03     2395.55    421.56 o
 -12   9   6      210.75      711.45    367.18 o
 -11   9   6     1585.79     1755.22    544.92 o
 -10   9   6        2.74      190.57    346.83 o
  -9   9   6      529.29       91.19    313.24 o
  -8   9   6      217.33      149.22    262.44 o
  -7   9   6      298.65      836.92    259.83 o
  -6   9   6    11756.35    13066.66    654.50 o
  -5   9   6     1171.83     2863.74    310.46 o
  -4   9   6    17858.52    18192.48   1059.63 o
  -3   9   6     5702.36     7593.40    539.95 o
  -2   9   6    17269.47    16890.12   1155.53 o
  -1   9   6    26908.54    27395.58   1676.67 o
   0   9   6     6589.05     5640.90    642.45 o
   1   9   6    58692.80    61865.54   3446.53 o
   2   9   6      330.73      677.70    502.30 o
   3   9   6    64439.58    65898.60   3670.45 o
   4   9   6      100.33      400.64    618.22 o
   5   9   6    53608.86    51165.61   2935.90 o
   6   9   6      279.08     -526.75    526.75 o
   7   9   6    22692.46    21888.13   1819.18 o
   8   9   6      249.94     -377.08    553.70 o
   9   9   6     1363.47     1640.54    591.12 o
  10   9   6       98.23      514.57    438.02 o
  11   9   6      379.32      289.33    737.80 o
  12   9   6       42.01     1070.53    795.67 o
  13   9   6     1079.39     2068.73    904.17 o
 -22  10   6     1058.85     1326.51    504.30 o
 -21  10   6      622.25      827.94    464.26 o
 -20  10   6     3787.71     3624.78   1287.00 o
 -19  10   6      885.60     1058.50    452.21 o
 -18  10   6    17921.15    20984.20   3085.97 o
 -17  10   6     3713.26     2500.34    636.49 o
 -16  10   6    16049.44    18100.03   1029.59 o
 -15  10   6      340.02      208.47    481.26 o
 -14  10   6     1754.56     1935.64    889.28 o
 -13  10   6     6361.83     6912.80    709.64 o
 -12  10   6     3409.10     4686.99    474.41 o
 -11  10   6    29816.35    27857.79   1250.95 o
 -10  10   6    11095.15    11542.44    639.07 o
  -9  10   6    24552.14    23203.85   1073.26 o
  -8  10   6     8352.50     9645.14    557.96 o
  -7  10   6     3209.03     3728.43    373.80 o
  -6  10   6     7180.55     7351.67    864.18 o
  -5  10   6     5588.63     5065.05    561.78 o
  -4  10   6    17184.53    17613.95    890.83 o
  -3  10   6    10989.26    13585.45   1011.67 o
  -2  10   6    14706.31    18933.87   1281.87 o
  -1  10   6     1589.83      649.25    537.51 o
   0  10   6     5198.72     7461.54    984.67 o
   1  10   6    11024.73    11458.72    972.04 o
   2  10   6      399.75       57.06   1268.26 o
   3  10   6    23208.99    26058.96   2126.21 o
   4  10   6     1337.41     1829.21    647.67 o
   5  10   6    14449.87    13948.62   1120.73 o
   6  10   6     1745.00     3196.00    680.37 o
   7  10   6      554.37      614.83    583.47 o
   8  10   6    21858.23    19233.40   2068.73 o
   9  10   6     5269.30     3775.79    925.86 o
 -21  11   6     2121.80     2197.38    445.86 o
 -20  11   6       35.94      442.18    622.28 o
 -19  11   6     3691.13     4605.79    744.92 o
 -18  11   6        1.10      628.13    574.39 o
 -17  11   6     2509.85     3101.49    629.74 o
 -16  11   6       32.40      740.69    558.30 o
 -15  11   6      451.58      376.48    584.86 o
 -14  11   6     1270.79     1049.06    507.96 o
 -13  11   6       71.89      174.25    466.74 o
 -12  11   6     4552.86     5580.66    491.53 o
 -11  11   6      473.72     -960.24   1067.50 o
 -10  11   6     5667.67     7602.32    549.62 o
  -9  11   6      860.63     1654.40    365.82 o
  -8  11   6     3467.05     1729.29    300.13 o
  -7  11   6     1156.31     1788.36    475.08 o
  -6  11   6      493.97      504.32    455.61 o
  -5  11   6     4260.22     3307.24    527.17 o
  -4  11   6      150.32      658.95    297.89 o
  -3  11   6     8672.94     8780.67    646.72 o
  -2  11   6        8.01     -557.64    559.08 o
  -1  11   6     7436.52     6303.54    784.03 o
   0  11   6      436.80      205.34    729.04 o
   1  11   6     1503.91     1133.62    649.67 o
   2  11   6     1570.83     2065.63    743.80 o
   3  11   6     1151.98     2478.61    654.53 o
   4  11   6      467.94      748.62    565.46 o
 -19  12   6     2198.17     3430.43    742.63 o
 -18  12   6     1775.83      879.61    616.09 o
 -17  12   6     6045.86     5387.27    784.48 o
 -16  12   6     4675.00     3320.48    681.56 o
 -15  12   6     2539.35     2547.56    635.78 o
 -14  12   6     1721.45     2507.95    610.11 o
 -13  12   6      304.27      508.55    537.61 o
 -12  12   6      448.14      795.19    439.14 o
 -11  12   6     8556.38     7887.32    964.45 o
 -10  12   6     4826.06     5845.36   1045.21 o
  -9  12   6     8122.12     9481.60    987.12 o
  -8  12   6     6829.02     8402.67    836.58 o
  -7  12   6      111.81      540.01    552.62 o
  -6  12   6     3761.91    -1202.22   5804.74 o
  -5  12   6     8884.68     4965.67   1124.39 o
  -4  12   6      146.57      215.85    510.47 o
  -3  12   6    17270.40    15500.57   1137.21 o
  -2  12   6     2473.73     3441.39    562.23 o
  -1  12   6     5197.28     5533.49   1027.13 o
   0  12   6     8514.19     1605.80    839.07 o
 -17  13   6      996.58     2292.49    723.95 o
 -16  13   6      100.45     1381.36    661.97 o
 -15  13   6     2417.82     2012.02    542.53 o
 -14  13   6       29.80     1281.61    394.22 o
 -13  13   6     2473.10     2878.86   1302.00 o
 -12  13   6       64.86    -1106.70   1106.70 o
 -11  13   6      937.86      886.62    675.73 o
 -10  13   6       86.99      574.34   1276.68 o
  -9  13   6      115.68      220.07   1005.43 o
  -8  13   6        1.74     1475.60    766.73 o
  -7  13   6     1212.30     1222.43    802.90 o
  -6  13   6      126.45     1916.83    795.67 o
  -5  13   6      421.47     -245.93    737.80 o
 -14  14   6     5368.06     5591.36   1569.63 o
 -13  14   6        9.92     -311.03   1186.26 o
 -12  14   6      854.48      571.43   1215.20 o
 -11  14   6     2238.63     -347.20   1150.10 o
   5   0   7     2882.97     1697.06    351.14 o
   7   0   7       57.10      435.89    351.92 o
   9   0   7     1077.68     1694.83    291.07 o
  11   0   7     4307.85     3327.18    308.18 o
  13   0   7      427.91      234.37    347.75 o
  15   0   7     1696.79     1565.98    242.29 o
  17   0   7      248.08     1186.26   1092.23 o
   2   1   7     1565.76      796.90    430.38 o
   3   1   7    25265.78    22948.18   1681.75 o
   4   1   7     1725.99      954.13    246.45 o
   5   1   7      635.76      391.53    201.18 o
   6   1   7      756.82      899.48    182.63 o
   7   1   7      436.46      971.94    202.22 o
   8   1   7     2022.69     1701.73    214.63 o
   9   1   7    10309.52    11785.48    533.58 o
  10   1   7     3537.10     3561.79    206.74 o
  11   1   7     7541.16     7156.72    411.61 o
  12   1   7     2718.74     2732.35    208.10 o
  13   1   7       70.46      465.26    229.42 o
  14   1   7      550.60      651.14    317.85 o
  15   1   7     5216.33     5095.44    914.58 o
  17   1   7      287.77      120.45    381.45 o
  18   1   7     1474.87     1131.55    410.31 o
  19   1   7    11612.18     8494.48    932.17 o
  20   1   7      655.02     -195.30   1150.10 o
  -3   2   7      935.24      300.56    339.97 o
  -2   2   7    20963.50    24859.17   1757.70 o
  -1   2   7     3139.10     2397.96    262.98 o
   0   2   7     4773.94     5076.27    384.25 o
   1   2   7     9074.21     8140.68    526.88 o
   2   2   7      404.06      686.38    209.45 o
   3   2   7     1114.13     1128.30    272.43 o
   4   2   7     4166.14     4384.19    290.57 o
   5   2   7      100.25      364.41    188.75 o
   6   2   7      707.63      770.36    173.03 o
   7   2   7       12.24       11.21    175.97 o
   8   2   7    17849.93    20653.81    734.01 o
   9   2   7      539.45      785.35    222.13 o
  10   2   7    47129.23    48260.11   1719.99 o
  11   2   7      292.66      148.60    203.82 o
  12   2   7    62042.76    64245.02   2097.86 o
  13   2   7     1594.90     1636.00    260.15 o
  14   2   7    38325.71    39592.92   1569.15 o
  15   2   7     7134.96     8214.42    806.41 o
  16   2   7     7824.61     7583.33    734.85 o
  17   2   7     8688.39     9009.85    810.01 o
  18   2   7      924.38     -270.31    534.00 o
  19   2   7      944.54     1327.39    588.20 o
  20   2   7       77.00      359.14    463.14 o
  21   2   7     1455.50     1425.89    571.23 o
  22   2   7      717.09     1641.96   1352.63 o
  23   2   7     1254.69     -166.37   1287.53 o
  -6   3   7    17331.59    21186.84   1467.82 o
  -5   3   7   172437.95   147577.31   9198.79 o
  -4   3   7    24612.38    18457.96   1112.91 o
  -3   3   7      653.26      480.01    527.24 o
  -2   3   7     5216.64     3363.88    283.07 o
  -1   3   7    32819.97    41134.48   1895.61 o
   0   3   7       43.54     -180.54    561.69 o
   1   3   7    12302.22    15423.13    918.07 o
   2   3   7     3281.84     3606.40    326.82 o
   3   3   7    14833.45    19033.07   1082.90 o
   4   3   7     3900.81     2966.72    252.34 o
   5   3   7    66125.76    73797.58   2979.85 o
   6   3   7     1288.86     1629.93    211.21 o
   7   3   7    68395.09    67693.95   2523.49 o
   8   3   7     9697.56    10263.93    492.04 o
   9   3   7    16692.08    17975.80    926.68 o
  10   3   7     9144.55    11125.47    666.50 o
  11   3   7    17755.15    21359.57   1104.62 o
  12   3   7     3853.98     2444.41    493.85 o
  13   3   7    53782.96    49862.52   1803.86 o
  14   3   7       31.93      216.91    290.58 o
  15   3   7    63952.85    57775.94   2469.27 o
  16   3   7     3187.96     3432.44    580.53 o
  17   3   7    36029.85    31274.92   1946.07 o
  18   3   7     2354.82     3270.28    645.89 o
  19   3   7     4745.17     4388.04    673.60 o
  20   3   7     1216.25      802.47    729.80 o
  21   3   7      100.00     1143.62    644.37 o
  22   3   7      671.05     -131.78    631.62 o
  23   3   7       33.71      658.23   1316.46 o
  24   3   7      359.28     1019.90   1367.10 o
 -21   4   7     3342.69     1746.20    580.37 o
 -20   4   7    26482.98    23452.88   1604.42 o
 -19   4   7       95.89      -13.30    475.87 o
 -18   4   7    15477.08    13431.08   1939.91 o
 -17   4   7     2604.31     2200.66    551.98 o
 -16   4   7     3280.94     5734.30    632.49 o
 -15   4   7     8606.61     8802.12    828.39 o
 -14   4   7     5344.59     5074.52    470.59 o
 -13   4   7     2214.92     1929.22    347.26 o
 -12   4   7    24383.39    22248.14   1272.88 o
 -11   4   7      169.21     -155.55    299.65 o
 -10   4   7    10226.46    11446.29    691.67 o
  -9   4   7      754.01      523.55    205.84 o
  -8   4   7     1357.94     1485.81    220.17 o
  -7   4   7     2600.18     2656.89    264.70 o
  -6   4   7    65914.34    60477.94   2554.62 o
  -5   4   7    15565.15    15764.64    964.98 o
  -4   4   7    83897.80    91154.70   3725.72 o
  -3   4   7    15263.59    15521.33    801.28 o
  -2   4   7    10099.89    11732.96    643.56 o
  -1   4   7     7794.97     6870.29    471.80 o
   0   4   7    32510.47    40275.68   1660.70 o
   1   4   7     2398.69     2422.09    217.95 o
   2   4   7   128745.20   145849.20   5861.55 o
   3   4   7     2372.35     2968.35    256.66 o
   4   4   7   211636.77   223786.03   9947.38 o
   5   4   7     3088.79     2600.63    397.78 o
   6   4   7   136781.17   131936.97   7844.91 o
   7   4   7      222.62      498.93    265.50 o
   8   4   7    31370.06    32294.69   1804.70 o
   9   4   7      198.52      -46.72    331.38 o
  10   4   7       31.38      627.55    321.20 o
  11   4   7      324.73      465.83    561.69 o
  12   4   7     1502.13     1194.13    507.40 o
  13   4   7     1235.70      592.45    417.60 o
  14   4   7     1154.87     1084.87    591.18 o
  15   4   7     3002.66     2397.43    853.46 o
  16   4   7    21383.14    18740.71   1294.95 o
  17   4   7     3359.70     4557.08    982.05 o
  18   4   7    43452.44    35610.00   2178.65 o
  19   4   7      251.62        0.97    583.59 o
  20   4   7    38428.08    35017.03   3583.60 o
  21   4   7     1931.47     2821.86    765.71 o
  22   4   7    19802.77    16326.44   1256.66 o
  23   4   7     3762.83     4449.23    893.20 o
  24   4   7     4554.89     2083.20   1446.66 o
 -25   5   7      174.02      432.82    718.57 o
 -24   5   7     3051.01     2552.19    814.67 o
 -23   5   7    19283.60    16641.41   1304.98 o
 -22   5   7     2786.13     2763.33    645.89 o
 -21   5   7    67291.61    62890.67   3806.93 o
 -20   5   7       30.15       17.50    534.46 o
 -19   5   7    62771.85    50322.91   3091.86 o
 -18   5   7      572.44      357.75    523.62 o
 -17   5   7     6611.02     5459.15    651.49 o
 -16   5   7       18.91       53.03    433.69 o
 -15   5   7    19776.64    21143.86   1618.16 o
 -14   5   7     6608.28     6635.79    517.47 o
 -13   5   7    41958.20    39883.16   1810.99 o
 -12   5   7    18230.18    19995.05   1148.73 o
 -11   5   7        4.48      677.74    262.98 o
 -10   5   7    19800.69    19886.02    892.96 o
  -9   5   7    78382.06    87670.41   3416.71 o
  -8   5   7     1630.66     1158.72    223.77 o
  -7   5   7   141592.63   144649.77   5578.03 o
  -6   5   7     3197.93     3104.39    221.93 o
  -5   5   7    21033.55    21710.02    820.55 o
  -4   5   7     5361.29     4187.55    236.42 o
  -3   5   7    44255.05    54631.88   2086.58 o
  -2   5   7      884.79     1435.77    148.28 o
  -1   5   7   134546.16   160108.56   6420.96 o
   0   5   7    31516.50    33822.59   1411.51 o
   1   5   7    98096.85    93975.45   3783.94 o
   2   5   7    50037.86    42536.35   1614.15 o
   3   5   7     1698.46     1906.56    264.80 o
   4   5   7    34709.86    29904.47   1276.97 o
   5   5   7       59.41      351.70    264.93 o
   6   5   7     1989.50     1946.95    447.89 o
   7   5   7    20179.39    16814.60    901.30 o
   8   5   7      782.25     1467.75    352.89 o
   9   5   7    54975.75    61816.84   3878.46 o
  10   5   7     4737.92     4850.56    858.57 o
  11   5   7    75121.13    91923.22   4837.06 o
  12   5   7       98.32       48.58    394.39 o
  13   5   7    25297.44    29311.95   1865.39 o
  14   5   7      798.99     1344.43    461.57 o
  15   5   7     3295.32     3863.02    550.65 o
  16   5   7     1826.77     3859.39   1981.93 o
  19   5   7    11094.53     1644.47   1289.50 o
  20   5   7     1101.26      304.87    755.53 o
  21   5   7    19975.28    12574.25   1475.39 o
  22   5   7      286.57      805.15    612.91 o
  23   5   7    15229.70    11547.58   1033.37 o
 -26   6   7     1643.05     1957.86    768.22 o
 -25   6   7     1706.00     1809.76    727.70 o
 -24   6   7      486.18      679.21    658.98 o
 -23   6   7     3748.76     3110.41    797.33 o
 -22   6   7      107.26      985.78    622.62 o
 -21   6   7     2198.94     2846.27    655.93 o
 -20   6   7      206.25      828.48    551.55 o
 -19   6   7      272.43      844.19    539.66 o
 -18   6   7     4168.11     3528.20    598.91 o
 -17   6   7        7.84       96.93    469.33 o
 -16   6   7    23379.89    23234.42   1598.21 o
 -15   6   7       23.95      273.95    291.81 o
 -14   6   7    63941.46    61907.12   3147.77 o
 -13   6   7     3448.08     3559.58    342.82 o
 -12   6   7    75015.34    80952.45   3162.97 o
 -11   6   7    14755.39    14683.70    692.69 o
 -10   6   7    43547.93    43425.21   1747.33 o
  -9   6   7    12568.47    15224.35    720.83 o
  -8   6   7     1174.92     2018.22    400.74 o
  -7   6   7     8176.06     8397.06    491.16 o
  -6   6   7    55890.66    62303.14   2719.14 o
  -5   6   7     1361.82     1095.67    176.07 o
  -4   6   7   112761.02   116336.78   4383.37 o
  -3   6   7     1183.94      859.71    151.84 o
  -2   6   7    45830.21    47027.02   1702.41 o
  -1   6   7     2318.76     2061.26    154.63 o
   0   6   7     5221.70     5283.55    351.30 o
   1   6   7     3149.11     2541.21    247.56 o
   2   6   7     8207.78     9614.66    554.70 o
   3   6   7     5292.04     4472.10    372.50 o
   4   6   7    35896.33    34983.46   1906.06 o
   5   6   7     2024.29     1676.72    368.79 o
   6   6   7     9070.12     8007.46    647.14 o
   7   6   7     4969.18     5463.00    520.64 o
   8   6   7    16945.77    18190.90   1113.50 o
   9   6   7     3711.09     5691.57    647.62 o
  10   6   7   101178.94   100032.24   4583.37 o
  11   6   7     6432.46     5997.91    555.65 o
  12   6   7   132716.19   127041.88   5829.20 o
  13   6   7     1412.67     1346.56    465.46 o
  14   6   7    63988.10    63371.74   3017.03 o
  15   6   7       68.23      381.60    482.10 o
  16   6   7    11036.67    11795.95    932.53 o
 -25   7   7    19024.64    17658.26   1170.98 o
 -24   7   7      352.53     -453.50    482.61 o
 -23   7   7     9416.47    10322.90    809.28 o
 -22   7   7        2.73     -474.01    474.01 o
 -21   7   7      179.98      484.65    901.90 o
 -20   7   7     2577.01     2624.13    656.02 o
 -19   7   7      116.60       47.61    562.06 o
 -18   7   7    12546.50    15995.58   1210.65 o
 -17   7   7     2469.96     2613.02    591.87 o
 -16   7   7    13659.54    12793.01   1025.67 o
 -15   7   7    21315.70    22428.99   1557.22 o
 -14   7   7      934.76     1269.95    512.43 o
 -13   7   7    37296.80    31401.93   1348.74 o
 -12   7   7     2865.28     3163.44    334.89 o
 -11   7   7    10466.16    11488.61    589.51 o
 -10   7   7     5222.44     5550.40    490.93 o
  -9   7   7     1970.22     1835.62    349.15 o
  -8   7   7      579.31     1622.25    622.76 o
  -7   7   7    14037.85    18103.96   1443.61 o
  -6   7   7    22765.11    22396.15   1226.04 o
  -5   7   7        9.06      351.79    188.92 o
  -4   7   7    36085.09    33260.14   1664.87 o
  -3   7   7    33942.52    33099.21   1432.02 o
  -2   7   7    14064.13    14379.17    648.09 o
  -1   7   7    37615.63    36344.41   1455.59 o
   0   7   7     1140.72     1556.94    270.63 o
   1   7   7     2350.80     2737.62    402.97 o
   2   7   7    11165.02    12763.83   2441.25 o
   3   7   7    57746.20    62316.86   3309.37 o
   4   7   7     6408.24     6986.24    577.64 o
   5   7   7    61542.73    68348.37   3614.78 o
   6   7   7      422.85     1164.01    395.60 o
   7   7   7    20724.45    21572.11   1276.63 o
   8   7   7     9270.90     8938.79    645.60 o
   9   7   7      600.70      805.41    429.42 o
  10   7   7    10117.38     9761.34    861.33 o
  11   7   7       90.78     1348.03    443.53 o
  12   7   7     6734.17     6924.26    636.44 o
  13   7   7     1547.17     2049.52    499.55 o
  14   7   7     1483.63      860.91    500.76 o
  15   7   7     9004.75     8373.81    926.54 o
  16   7   7       30.35      139.54    598.99 o
 -24   8   7     5717.46     4653.09    617.89 o
 -23   8   7      308.33     1152.44    487.10 o
 -22   8   7     9433.64    10603.98    806.16 o
 -21   8   7     1452.84     1611.73    638.95 o
 -20   8   7    14149.19    17595.39   1081.01 o
 -19   8   7     5594.71     7181.51    606.43 o
 -18   8   7    11916.71    18122.53   1092.68 o
 -17   8   7     8723.50    10109.22    719.33 o
 -16   8   7     2026.35     2817.62    626.50 o
 -15   8   7     4793.39     5071.44    648.67 o
 -14   8   7     1019.27     1223.88    368.55 o
 -13   8   7       23.31     -105.05    424.25 o
 -12   8   7     5535.36     7431.61    707.86 o
 -11   8   7     1511.42     1538.77    396.25 o
 -10   8   7      789.09     1612.98    379.16 o
  -9   8   7     1455.66      440.32    345.95 o
  -8   8   7     5651.84     6548.54    528.34 o
  -7   8   7       42.81     -301.58    301.58 o
  -6   8   7    23579.31    25993.17   1414.39 o
  -5   8   7     3066.41     3099.82    305.40 o
  -4   8   7    42283.54    38874.20   1904.77 o
  -3   8   7     6923.44     6058.02    446.87 o
  -2   8   7    30256.60    33945.10   3016.29 o
  -1   8   7      837.49     1596.39    510.26 o
   0   8   7       96.47      577.18    436.11 o
   1   8   7     1020.24      922.76    499.12 o
   2   8   7    52570.78    52020.16   3513.97 o
   3   8   7     1123.39      916.48    537.87 o
   4   8   7    65105.14    61079.80   3376.74 o
   5   8   7     1125.97      790.75    492.48 o
   6   8   7    31823.90    27075.01   1831.24 o
   7   8   7      126.89      259.88    425.97 o
   8   8   7     3464.04     3099.23    506.20 o
   9   8   7      139.55      275.70    427.15 o
  10   8   7     4908.95     4110.75    633.73 o
  11   8   7      977.56     1092.87    458.13 o
  12   8   7     9585.01     8371.88    706.13 o
  13   8   7        0.94       31.75    472.07 o
  14   8   7     1608.60     1920.03    820.98 o
  15   8   7     1624.43     1942.35    712.48 o
  16   8   7     3869.22     2871.63    947.56 o
  17   8   7     2500.14      781.20    882.47 o
 -23   9   7     1057.93     2128.71    535.49 o
 -22   9   7     3433.28     3677.53    562.86 o
 -21   9   7     1433.62     2489.11    523.31 o
 -20   9   7      104.18     -215.33    410.68 o
 -19   9   7     9884.05    10332.93    758.22 o
 -18   9   7     5434.42     5647.53    983.49 o
 -17   9   7     9609.79    12352.39    930.67 o
 -16   9   7     5187.06     4796.14    860.98 o
 -15   9   7     2915.93     5143.63   1092.23 o
 -14   9   7      356.58     -339.85    611.28 o
 -13   9   7     1410.19     2007.26    449.03 o
 -12   9   7    11543.96    11186.65    906.23 o
 -11   9   7     8997.06    10504.59    740.39 o
 -10   9   7    14895.06    14795.71    981.40 o
  -9   9   7    20669.25    20395.57   1193.48 o
  -8   9   7     1344.30     1456.55    307.55 o
  -7   9   7     5442.77     5549.32    424.88 o
  -6   9   7    10993.64     9785.67    607.50 o
  -5   9   7     6398.47     5817.02    422.35 o
  -4   9   7    22976.83    23422.77   1253.07 o
  -3   9   7    25881.71    25442.30   1882.22 o
  -2   9   7    12530.38    14580.77   1233.50 o
  -1   9   7     9239.10     9571.80    950.62 o
   0   9   7      240.49      114.31    491.87 o
   1   9   7     3537.78     3440.98    595.31 o
   2   9   7     7873.06     8057.54    770.92 o
   3   9   7    32220.97    31792.36   1934.34 o
   4   9   7     4834.50     6190.73    707.20 o
   5   9   7    27117.78    23817.75   4224.40 o
   6   9   7      154.90      991.82    580.64 o
   7   9   7      181.78      814.74    638.72 o
   8   9   7     1662.39     4331.13    690.27 o
   9   9   7    15843.42    17296.65   1268.20 o
  10   9   7     2722.20     2991.38    566.91 o
  11   9   7    22948.31    23053.42   1614.75 o
  12   9   7      519.43    -1461.13   1461.13 o
  13   9   7     6555.82     6177.26   1099.46 o
  14   9   7       86.20      202.53    795.67 o
  15   9   7       47.82      976.50    875.23 o
  16   9   7      120.47      810.13    976.50 o
 -22  10   7      148.96      243.16    631.40 o
 -21  10   7       13.97     -336.28    573.18 o
 -20  10   7       99.21      449.37    419.01 o
 -19  10   7      624.70     1308.94    463.64 o
 -18  10   7       18.27     -562.61    884.45 o
 -17  10   7     1256.65      413.53   1037.98 o
 -16  10   7      650.54     -325.13    755.68 o
 -15  10   7      117.80     -378.46    703.81 o
 -14  10   7     2972.35     4322.31    842.41 o
 -13  10   7      423.70     2416.71    473.39 o
 -12  10   7     7773.98    10348.64    627.76 o
 -11  10   7      775.56      773.35    342.47 o
 -10  10   7    12015.40    13342.24    723.04 o
  -9  10   7      686.41      750.83    316.44 o
  -8  10   7     5811.92     5471.51    434.75 o
  -7  10   7     1361.37     1285.32    317.10 o
  -6  10   7     1557.33     2291.09    356.63 o
  -5  10   7     3467.87     4504.97    706.16 o
  -4  10   7     8542.49     8136.65    797.87 o
  -3  10   7     2209.52     2961.77    445.39 o
  -2  10   7     4646.80     4204.63    821.17 o
  -1  10   7     2027.44     3737.43    796.87 o
   0  10   7      328.33     1711.06    595.25 o
   1  10   7      524.78     1644.92    663.91 o
   2  10   7    14176.56    14152.56   1089.31 o
   3  10   7      557.78     1293.47    591.11 o
   4  10   7    17919.08    17357.94   1270.61 o
   5  10   7     3237.71     3498.04    673.75 o
   6  10   7     8014.56     8899.72    896.90 o
   7  10   7     1137.91      366.41    603.59 o
   8  10   7      251.35      159.23    600.89 o
   9  10   7       21.60     -246.55    770.47 o
  10  10   7     6947.50     4737.04   1128.46 o
  11  10   7      320.75     1142.86    810.13 o
  12  10   7     8311.59     7594.99   1207.96 o
 -20  11   7      945.03      818.96    492.75 o
 -19  11   7      191.20      596.03    609.35 o
 -18  11   7     6072.28     4970.58    757.23 o
 -17  11   7     1628.70     2463.81    645.24 o
 -16  11   7     4815.11     5016.47   1257.33 o
 -15  11   7     1298.10     1161.26    655.47 o
 -14  11   7       82.74     -219.39    464.94 o
 -13  11   7      703.01     1246.96    517.92 o
 -12  11   7    13629.62    14417.72    901.70 o
 -11  11   7      304.11       51.37    470.67 o
 -10  11   7    23653.77    24752.08   1182.17 o
  -9  11   7      434.73      927.31    390.55 o
  -8  11   7     9785.21    10843.35    643.89 o
  -7  11   7     4346.32     5881.03    632.47 o
  -6  11   7       39.60     -412.18    550.71 o
  -5  11   7    12518.91    14163.36   1820.97 o
  -4  11   7     2392.34     2681.16    649.00 o
  -3  11   7    19076.73    18836.25   1333.15 o
  -2  11   7     1303.38     1807.74    606.91 o
  -1  11   7     4369.46     3604.89    967.75 o
   0  11   7      746.84     1575.54    641.66 o
   1  11   7     1440.77     1407.03    839.63 o
   2  11   7     9166.35     9186.47   1229.28 o
   3  11   7    12176.19    12214.27   1068.84 o
   4  11   7    10322.88    11592.28   1040.90 o
   5  11   7    11143.69    10891.02   1009.97 o
   6  11   7     3896.54     2750.22    728.41 o
   7  11   7       21.59     -199.82    575.90 o
   8  11   7      285.84     -202.53    795.67 o
 -18  12   7       19.09      194.00    845.94 o
 -17  12   7        0.40     -104.40    941.85 o
 -16  12   7      484.24      676.36    665.78 o
 -15  12   7      800.36     1564.49    768.42 o
 -14  12   7      425.27      978.05    549.24 o
 -13  12   7     3318.63     3677.70    798.65 o
 -12  12   7       77.64      196.62    405.54 o
 -11  12   7     3369.28     2850.02    462.76 o
 -10  12   7      530.30      909.50    392.96 o
  -9  12   7     1026.13      913.84    545.80 o
  -8  12   7       90.54     1601.66    602.16 o
  -7  12   7      517.55     1731.23    613.19 o
  -6  12   7      236.11     1399.05    591.67 o
  -5  12   7      865.02     2244.65    622.54 o
  -4  12   7     3356.68     4210.82    711.07 o
  -3  12   7     3867.41     2006.61    678.09 o
  -2  12   7     5193.78     5616.07    807.34 o
  -1  12   7     6416.34     6765.07    847.65 o
   0  12   7     1647.26     2029.86    846.70 o
   1  12   7     7105.67     7163.58   1514.57 o
   2  12   7        7.56     1975.23    758.81 o
   3  12   7     2469.80     4494.77    992.94 o
   4  12   7      346.78      244.45    550.34 o
 -16  13   7     5385.85     5671.46    822.55 o
 -15  13   7     1436.34     2634.70    717.16 o
 -14  13   7     1260.44     1868.94    612.15 o
 -13  13   7     1332.90     2632.93   1359.86 o
 -12  13   7      643.73     1584.10   1280.30 o
 -11  13   7      442.06     -219.73    893.32 o
 -10  13   7     2182.06     2495.50    896.93 o
  -9  13   7        8.99     -831.83    831.83 o
  -8  13   7       57.40     -752.27    752.27 o
  -7  13   7     1976.18     -737.80    737.80 o
  -6  13   7     4342.79     4996.78    893.90 o
  -5  13   7     5035.51     4606.02    880.98 o
  -4  13   7    14637.62    14032.74   1400.97 o
  -3  13   7     3432.49     2611.23    868.00 o
  -2  13   7     9039.79    10792.11   1424.96 o
  -1  13   7       24.24      -14.47    781.20 o
 -11  14   7      508.33       57.87    889.70 o
 -10  14   7       24.11     -289.33    889.70 o
  -9  14   7     2753.96     4636.56   1027.13 o
  -8  14   7      886.45      245.93    773.97 o
  -7  14   7     4962.34     1461.13    831.83 o
  -6  14   7      718.16     -694.40    694.40 o
   6   0   8    32102.42    36499.33   3551.56 o
   8   0   8    98943.64    86318.93   4618.05 o
  10   0   8    57041.97    54252.94   2692.66 o
  12   0   8      350.85      761.71    291.50 o
  14   0   8    21234.35    20774.10   2415.93 o
   3   1   8     1114.11      564.20    549.73 o
   4   1   8     1043.79      205.58    321.74 o
   5   1   8     5514.76     4608.25    517.62 o
   6   1   8     1961.42     2551.50    356.24 o
   7   1   8     1326.14     1181.61    331.28 o
   8   1   8    14406.90    12825.44    717.31 o
   9   1   8     5317.87     4839.60    440.93 o
  10   1   8     7983.39     8857.88    489.30 o
  11   1   8    14238.47    13491.33    595.37 o
  12   1   8       24.60     -279.16    282.59 o
  13   1   8    19731.44    19086.05   1526.69 o
  14   1   8     8148.96    10434.06    891.04 o
  15   1   8    17006.54    14097.27   1173.09 o
  16   1   8     9810.18    10936.78   1649.20 o
  17   1   8     8144.86     7689.02   1482.83 o
  -1   2   8      249.64     -455.70    455.70 o
   0   2   8    20755.49    19541.73   1105.45 o
   1   2   8     2590.69     2599.49    318.07 o
   2   2   8      538.11      282.65    220.43 o
   3   2   8       20.11      168.27    202.55 o
   4   2   8     2697.68     2898.82    305.80 o
   5   2   8       28.02      -44.18    217.72 o
   6   2   8    13519.87    17000.16    801.23 o
   7   2   8     1561.13     1497.21    222.05 o
   8   2   8    38270.79    38221.88   1360.42 o
   9   2   8     4619.22     3987.02    368.33 o
  10   2   8     2321.50     2665.10    323.17 o
  11   2   8     1136.12     1335.79    289.28 o
  12   2   8    24694.07    24799.93   1036.60 o
  13   2   8     2316.82     1989.98    287.13 o
  14   2   8    85513.11    78855.87   3356.88 o
  15   2   8     1765.70     2435.70    535.66 o
  16   2   8    65326.61    56792.64   3258.92 o
  17   2   8      663.93      148.90    543.62 o
  18   2   8    10018.00     9757.75   1656.43 o
  19   2   8      149.04     -101.27   1222.43 o
  20   2   8     1515.62     1822.80   1280.30 o
  -5   3   8   100634.23    92576.36  11707.13 o
  -4   3   8     5830.08     5050.38    551.26 o
  -3   3   8   116230.77   108824.80   5709.39 o
  -2   3   8     3412.17     3206.14    289.63 o
  -1   3   8    41963.85    47583.38   2169.71 o
   0   3   8     2685.88     2704.21    276.61 o
   1   3   8     2477.38     2241.19    265.73 o
   2   3   8     4478.77     4697.67    351.09 o
   3   3   8    31058.03    27619.95   1311.59 o
   4   3   8     6180.63     4831.84    327.48 o
   5   3   8    57942.92    57350.17   2329.31 o
   6   3   8      233.59      542.95    230.68 o
   7   3   8    31514.78    30081.62   1275.71 o
   8   3   8     4503.13     5180.32    376.90 o
   9   3   8     3354.27     3861.35    402.77 o
  10   3   8     5204.10     6953.98    458.74 o
  11   3   8     3240.64     4266.96    384.02 o
  12   3   8      151.25     -131.31    312.85 o
  13   3   8     7312.20     8876.39    568.33 o
  14   3   8    14272.42    17744.71    891.50 o
  15   3   8       28.92      900.86    401.96 o
  16   3   8    19039.94    23428.01   1929.79 o
  17   3   8     4091.01     4983.89    694.71 o
  18   3   8     5257.44     6720.80   1181.26 o
  19   3   8     8899.94     9944.87    923.24 o
  20   3   8      467.09     2148.30   1251.36 o
  21   3   8     8667.72     8383.42   1649.20 o
  22   3   8     2559.30     3920.46   1504.53 o
 -16   4   8    18775.08    18987.46   2350.83 o
 -15   4   8    20901.10    16898.64   1438.26 o
 -14   4   8    57283.16    55316.70   4042.75 o
 -13   4   8    38294.88    30984.85   2404.45 o
 -12   4   8     8472.88     7913.25   1113.93 o
 -11   4   8    27407.70    22690.93   2495.50 o
 -10   4   8    41433.13    35479.43   3594.96 o
  -9   4   8     1729.17     2907.79    687.17 o
  -8   4   8    92505.33    78927.56   4197.75 o
  -7   4   8     1845.25     2067.13    358.11 o
  -6   4   8    47913.47    46888.32   2543.09 o
  -5   4   8     8689.10     9317.84    646.75 o
  -4   4   8      493.42     1833.84    246.76 o
  -3   4   8      346.18      518.92    221.03 o
  -2   4   8     9354.29     9070.89    523.60 o
  -1   4   8     5902.95     4347.75    331.34 o
   0   4   8     3483.20     3791.21    306.63 o
   1   4   8    10690.60     9679.51    599.78 o
   2   4   8    30162.49    31006.40   1462.64 o
   3   4   8    12276.03    11268.99    632.20 o
   4   4   8     8873.85    10430.85    595.49 o
   5   4   8     1102.10      956.02    273.71 o
   6   4   8     6843.33     7441.26    498.86 o
   7   4   8       26.80      397.63    322.01 o
   8   4   8    46158.33    41152.93   1931.56 o
   9   4   8     1380.02     1705.99    352.40 o
  10   4   8    27012.51    28633.37   1408.66 o
  11   4   8      174.82      704.62    359.24 o
  12   4   8      371.76      426.74    380.21 o
  13   4   8       24.73     -292.29    439.54 o
  14   4   8    20776.18    17668.28   1021.19 o
  15   4   8      277.96     -449.33    737.30 o
  18   4   8      455.40     -549.11    730.57 o
  19   4   8      938.24     1363.41    529.03 o
  20   4   8    12247.47    10047.89    925.74 o
  21   4   8     1233.11     1583.84    658.16 o
  22   4   8    12178.10    11963.91   1909.60 o
  23   4   8     2389.66     1996.40   1345.40 o
 -21   5   8    16215.63    14646.38   1183.04 o
 -20   5   8     8397.26     7875.41    845.62 o
 -19   5   8    27643.35    24952.63   1751.12 o
 -18   5   8     1107.33      437.85    527.21 o
 -17   5   8    15936.58    18284.39   1330.47 o
 -16   5   8      762.05      373.09    581.53 o
 -15   5   8     1258.57     1014.57    274.62 o
 -14   5   8     2219.63     2228.06    292.49 o
 -13   5   8    45427.25    42238.00   1872.91 o
 -12   5   8     8742.75     8855.08    631.06 o
 -11   5   8   104150.36    99865.27   4338.20 o
 -10   5   8     8100.69     6394.05    409.91 o
  -9   5   8    53711.98    53511.08   2143.17 o
  -8   5   8     4424.59     4669.90    354.75 o
  -7   5   8     1057.23     1255.06    231.84 o
  -6   5   8      782.43     1382.70    272.95 o
  -5   5   8    83233.63    78439.44   3238.19 o
  -4   5   8     1932.11     1935.12    203.17 o
  -3   5   8   134290.42   128620.61   5289.65 o
  -2   5   8      303.31      434.71    155.21 o
  -1   5   8    42080.09    45762.98   1880.63 o
   0   5   8     2903.58     3198.44    262.75 o
   1   5   8       24.24      159.10    204.98 o
   2   5   8     2453.14     2765.19    313.00 o
   3   5   8    67125.91    66291.76   3002.58 o
   4   5   8     4966.50     4401.02    586.62 o
   5   5   8    97782.70    93250.00   4182.15 o
   6   5   8       14.84      272.29    324.15 o
   7   5   8    33121.78    37319.91   1762.85 o
   8   5   8     3833.96     3576.78    400.03 o
   9   5   8     1505.21     1140.90    358.45 o
  10   5   8     4434.50     5421.55    495.55 o
  11   5   8    30069.91    26229.46   1956.90 o
  12   5   8     1151.14      954.28    519.20 o
  13   5   8    31270.94    31629.91   1637.41 o
  14   5   8     2138.86     2646.20    542.90 o
  15   5   8     8550.58    10026.51    781.32 o
 -24   6   8     1323.79     1251.03    673.22 o
 -23   6   8     1628.90     1361.38    657.78 o
 -22   6   8    18969.77    17213.46   3731.61 o
 -21   6   8     4873.39     4729.53    724.22 o
 -20   6   8    21947.10    20991.14   1513.43 o
 -19   6   8     8805.01     7730.86   1163.12 o
 -18   6   8     2018.21     1217.21    553.13 o
 -15   6   8      789.63     1525.29    432.12 o
 -14   6   8    14665.87    17143.93   1182.85 o
 -13   6   8     1065.55     1073.69    335.21 o
 -12   6   8      191.50      713.60    290.25 o
 -11   6   8     3706.21     2587.85    315.76 o
 -10   6   8    30317.38    35915.94   1488.58 o
  -9   6   8       98.78      350.50    249.39 o
  -8   6   8    36204.42    39429.47   1600.97 o
  -7   6   8     8830.50     8587.40    470.80 o
  -6   6   8     4924.35     6649.39    363.02 o
  -5   6   8    13838.91    12831.84    639.37 o
  -4   6   8    12829.18    14552.36    585.86 o
  -3   6   8     2773.82     2798.90    191.08 o
  -2   6   8    32251.77    33842.67   1312.57 o
  -1   6   8     5105.01     5651.56    350.99 o
   0   6   8      607.05      708.74    264.14 o
   1   6   8    20097.00    20480.06   1026.80 o
   2   6   8    16877.32    19259.97    997.43 o
   3   6   8    12503.46    14338.15    984.29 o
   4   6   8    17451.90    18239.85    957.13 o
   5   6   8     3370.63     3127.82    434.45 o
   6   6   8       22.09       12.48    360.66 o
   7   6   8      799.86      970.39    397.39 o
   8   6   8    12357.48    11373.39    803.26 o
   9   6   8       32.09      587.45    407.11 o
  10   6   8     8892.82    12160.74    981.67 o
  11   6   8       11.02      732.73    432.06 o
  12   6   8      247.54     1465.99    602.41 o
  13   6   8        3.33      -94.44    457.27 o
  14   6   8     1934.25      723.21    487.89 o
  15   6   8       52.92      106.01    581.47 o
  16   6   8     1813.39      722.52    868.61 o
 -25   7   8     9581.31     8650.88   1485.02 o
 -24   7   8        0.11     -496.56    676.39 o
 -23   7   8     2623.68     3281.68    809.30 o
 -22   7   8       32.42     -528.23    637.96 o
 -21   7   8      645.45      831.94    662.17 o
 -20   7   8     1373.51     2442.60    687.61 o
 -19   7   8     7705.67     7947.22    851.68 o
 -18   7   8     6290.53     6643.94   1322.19 o
 -17   7   8     2364.56     2809.59    594.87 o
 -16   7   8     8058.81     7760.58    949.45 o
 -15   7   8     8167.91     6241.04    590.29 o
 -14   7   8     2511.44     2384.83    362.89 o
 -13   7   8    61192.11    59418.64   2403.43 o
 -12   7   8      580.37     1090.17    304.84 o
 -11   7   8   122968.57   124269.48   4812.55 o
 -10   7   8     1419.28     2037.34    304.58 o
  -9   7   8    56438.77    65094.80   2855.53 o
  -8   7   8     2181.56     3512.71    359.21 o
  -7   7   8      973.34     1930.03    300.20 o
  -6   7   8     3197.54     4026.12    357.45 o
  -5   7   8    28466.64    25308.95   1019.22 o
  -4   7   8      591.82      753.16    148.02 o
  -3   7   8    81170.53    80526.05   3105.23 o
  -2   7   8     3989.32     3572.10    324.95 o
  -1   7   8    30070.78    29267.60   1641.88 o
   0   7   8     2376.89     2622.31    831.20 o
   1   7   8     3680.51     3102.46    407.65 o
   2   7   8       15.28      344.21    344.59 o
   3   7   8    43999.33    48575.98   3086.88 o
   4   7   8      213.86     1468.36    665.47 o
   5   7   8    56145.50    60730.96   5504.56 o
   6   7   8     2264.49     2027.68    452.16 o
   7   7   8    20460.13    18651.54   1164.79 o
   8   7   8    10690.39    10894.80    810.49 o
   9   7   8     1079.82     1533.52    546.03 o
  10   7   8     9585.95    10317.82    731.02 o
  11   7   8    27792.51    28873.32   1518.94 o
  12   7   8     5752.63     5340.39    751.71 o
  13   7   8    35083.56    40374.47   1993.59 o
  14   7   8       68.89       98.92    792.79 o
  15   7   8    11640.67    14825.00    988.65 o
  16   7   8      299.55     -337.16    511.29 o
 -24   8   8     5588.66     3717.81    545.02 o
 -23   8   8     2782.89     3491.37    557.34 o
 -22   8   8     1450.36     1294.34    468.70 o
 -21   8   8       63.97      577.58    429.38 o
 -20   8   8     1396.20     1510.07    691.29 o
 -19   8   8     1896.34     2078.35    647.73 o
 -18   8   8    10095.51     8391.61    874.29 o
 -17   8   8     2669.46     3706.01    655.44 o
 -16   8   8    23198.44    23833.00   1678.43 o
 -15   8   8       20.29      469.30    509.92 o
 -14   8   8    14621.92    13809.11    723.56 o
 -13   8   8     3519.24     3048.85    378.94 o
 -12   8   8      703.22     1590.34    330.66 o
 -11   8   8     5113.88     4968.67    408.26 o
 -10   8   8     5241.07     6162.69    502.52 o
  -9   8   8      612.01      340.78    315.10 o
  -8   8   8     7088.27     6292.10    521.08 o
  -7   8   8     8869.00     9817.35    584.23 o
  -6   8   8     8692.67     9259.07    432.57 o
  -5   8   8    21949.56    20523.34    874.49 o
  -4   8   8    54590.28    60221.36   2540.86 o
  -3   8   8    16141.38    12757.73    829.91 o
  -2   8   8    62689.26    68387.40   3622.24 o
  -1   8   8     3250.64     3009.05    548.98 o
   0   8   8     6227.51     7367.48    600.80 o
   1   8   8      318.20      815.01    372.71 o
   2   8   8    14619.32    19370.86   1184.61 o
   3   8   8       68.36       75.36    393.94 o
   4   8   8    36061.24    41194.22   2266.84 o
   5   8   8     2467.18     2627.78    478.58 o
   6   8   8     9070.15    12213.11    884.28 o
   7   8   8     7400.38     8302.76    656.23 o
   8   8   8      632.38      431.35    424.77 o
   9   8   8     2999.19     2708.27    487.70 o
  10   8   8     3115.40     3866.62    549.28 o
  11   8   8     1477.96     1148.36    484.73 o
  12   8   8        4.32        9.83    494.80 o
  13   8   8     1292.27     1351.71    521.00 o
  14   8   8     4199.29     3637.60    601.89 o
  15   8   8     2018.01     3490.28    794.57 o
  16   8   8     3888.77     4698.79    788.78 o
  17   8   8     2279.46     2018.10    954.80 o
 -23   9   8     1726.64      707.47    450.26 o
 -22   9   8      151.45      509.28    445.26 o
 -21   9   8    12094.24    11225.65    819.04 o
 -20   9   8      307.02      159.03    410.91 o
 -19   9   8    33406.66    34016.94   1852.50 o
 -18   9   8     1715.39     1839.26    882.21 o
 -17   9   8    32780.92    39017.25   2508.73 o
 -16   9   8     1234.44     1918.90    624.49 o
 -15   9   8     8053.02     8462.34   1075.65 o
 -14   9   8      550.55      647.27    416.76 o
 -13   9   8       29.80      527.93    345.53 o
 -12   9   8      187.63       77.19    366.84 o
 -11   9   8     2869.49     2207.01    449.26 o
 -10   9   8        7.60     -156.09    382.96 o
  -9   9   8     2505.90     3453.43    467.12 o
  -8   9   8     1163.60      756.66    383.45 o
  -7   9   8     7948.10     9151.61    634.80 o
  -6   9   8     3639.54     3883.96    412.14 o
  -5   9   8    48546.68    50273.89   3437.14 o
  -4   9   8     3291.65     3416.70    657.48 o
  -3   9   8    56886.31    63606.28   4264.18 o
  -2   9   8     1589.20     2194.69    616.60 o
  -1   9   8    30232.77    32015.97   2329.51 o
   0   9   8     4748.13     5137.99    745.27 o
   1   9   8        3.69      362.80    569.88 o
   2   9   8     7982.16     7146.52   1193.50 o
   3   9   8    25268.80    22366.09   1826.50 o
   4   9   8    14560.04    12722.54    824.79 o
   5   9   8    29051.30    32337.54   1636.01 o
   6   9   8    13061.32    12350.28    820.17 o
   7   9   8     9561.99    13195.89    863.45 o
   8   9   8     3270.68     3208.43    654.61 o
   9   9   8      375.95      777.15    530.50 o
  10   9   8      169.66      -76.96    506.36 o
  11   9   8     5323.05     4408.11    591.23 o
  12   9   8       40.34     -301.88    495.36 o
  13   9   8     2404.17     2244.60    874.91 o
  14   9   8      762.31     1281.28    621.05 o
  15   9   8      224.16     -552.11    813.75 o
  16   9   8     1656.10     2300.20    954.80 o
  17   9   8     5607.62     7689.02   1294.76 o
 -21  10   8        0.57      188.46    423.96 o
 -20  10   8     2970.50     3755.05    504.33 o
 -19  10   8     2776.74     2605.13    963.54 o
 -18  10   8     2438.35     4947.00    808.00 o
 -17  10   8     4636.95     5157.21   1399.77 o
 -16  10   8      744.49      950.09   1059.86 o
 -15  10   8      211.14      530.52    591.41 o
 -14  10   8     4271.56     5624.43    943.23 o
 -13  10   8     5296.07     5438.47    575.23 o
 -12  10   8    23433.34    27307.73   1605.12 o
 -11  10   8    11531.18    11043.11    700.75 o
 -10  10   8    40255.38    38468.99   1783.40 o
  -9  10   8     5198.82     8102.15    564.68 o
  -8  10   8    19655.13    18578.55   1202.56 o
  -7  10   8      548.69      523.75    598.11 o
  -6  10   8      404.54      788.94    584.73 o
  -5  10   8       45.13      268.99    576.53 o
  -4  10   8    11659.01    13615.60   1217.32 o
  -3  10   8      206.53      305.87    530.49 o
  -2  10   8    15172.52    17148.54   1227.21 o
  -1  10   8     1796.57     1383.77    580.98 o
   0  10   8      102.23     -202.88    558.82 o
   1  10   8     5105.86     4299.64   1472.06 o
   2  10   8    10608.59    13649.50   1080.79 o
   3  10   8     4118.33     2653.26    740.25 o
   4  10   8    20928.31    20933.86   1653.91 o
   5  10   8     2556.15     2863.93    674.78 o
   6  10   8     3490.71     3982.16    696.53 o
   7  10   8     1239.01     1691.12    496.21 o
   8  10   8     1889.78     1608.29    612.85 o
   9  10   8     2184.95     2427.93    546.47 o
  10  10   8     7517.54    11154.23    842.26 o
  11  10   8     3149.90     3830.33   1001.70 o
  12  10   8     6422.45     8752.32   1323.70 o
  13  10   8     2496.18     1844.50   1019.90 o
  14  10   8     2335.90     2329.13    954.80 o
  15  10   8      362.62      730.57    875.23 o
 -20  11   8       90.14     -289.78    776.01 o
 -19  11   8      140.56     -355.86    772.02 o
 -18  11   8       35.92      380.44    532.98 o
 -17  11   8        4.91       46.41    503.15 o
 -16  11   8      142.59      107.37    617.75 o
 -15  11   8     1072.60     1453.74    583.10 o
 -14  11   8     2126.83     3340.37    923.72 o
 -13  11   8    12810.98    12709.33    798.70 o
 -12  11   8     2749.78     2559.22    432.77 o
 -11  11   8    24804.96    25400.61   1197.90 o
 -10  11   8      557.74      821.31    367.69 o
  -9  11   8    20341.76    23400.27   1573.09 o
  -8  11   8       55.49      499.85   1058.57 o
  -7  11   8     5993.81     6097.97    820.01 o
  -6  11   8      219.22      211.05    565.60 o
  -5  11   8       42.03      747.25    588.36 o
  -4  11   8     2250.66     2731.51    638.35 o
  -3  11   8     4581.53     3204.05    675.07 o
  -2  11   8     5692.42     5204.06    735.67 o
  -1  11   8     2297.60     2421.77    643.99 o
   0  11   8     5625.73     7243.17    824.18 o
   1  11   8     1508.48     2232.77    641.71 o
   2  11   8     2216.86     2047.08    666.17 o
   3  11   8    10577.50    11355.04   1045.96 o
   4  11   8      794.29      498.85    666.41 o
   5  11   8     8664.13     9429.23   1537.12 o
   6  11   8        5.70      805.52    992.87 o
   7  11   8      164.20      984.82    988.59 o
   8  11   8      162.68     -149.41    663.31 o
   9  11   8     3654.65     4351.57    791.84 o
  10  11   8     1245.77      549.73    853.53 o
  11  11   8    10012.89    12267.71   1678.13 o
  12  11   8     3266.72     2430.40    962.03 o
 -18  12   8     3723.10     4539.99    678.82 o
 -17  12   8     5238.14     5128.90    803.69 o
 -16  12   8     3065.04     2581.68    669.01 o
 -15  12   8     1838.66      983.63    654.66 o
 -14  12   8      518.43      749.99    572.24 o
 -13  12   8      217.66     1129.11    561.95 o
 -12  12   8      507.66     1010.03    438.53 o
 -11  12   8     2922.11     4164.36   1124.76 o
 -10  12   8     2184.92     2620.66    915.02 o
  -9  12   8     1776.22      846.89    664.26 o
  -8  12   8        2.85      441.19    631.33 o
  -7  12   8      107.05      378.29    863.19 o
  -6  12   8     7800.93     8152.67    886.99 o
  -5  12   8     2447.95     3589.97    955.28 o
  -4  12   8    24713.37    24015.20   1612.05 o
  -3  12   8     2512.88     3824.47    775.27 o
  -2  12   8    15845.00    14867.42   1193.29 o
  -1  12   8      912.74     1774.41    857.04 o
   0  12   8     1020.26     1575.67    683.54 o
   1  12   8       16.21     1336.72    661.39 o
   2  12   8     2115.27     1656.57    896.81 o
   3  12   8      311.23      251.35    804.29 o
   4  12   8     8669.61     9301.06   1607.50 o
   5  12   8      887.08      363.47    674.96 o
   6  12   8     5004.23     3507.71    901.79 o
   7  12   8      308.00     2683.56    933.10 o
 -15  13   8     3595.48     5297.72    805.21 o
 -14  13   8      745.52      451.53    848.32 o
 -12  13   8      319.02     -717.48    717.48 o
 -11  13   8       72.27      112.37    680.64 o
 -10  13   8      428.63      655.71    683.55 o
  -9  13   8       33.79     1664.82   1014.69 o
  -8  13   8     2645.38     3168.56    750.05 o
  -7  13   8      770.53     2146.00    933.13 o
  -6  13   8     2391.35     2071.41   1306.59 o
  -5  13   8     2979.07     4736.66   1208.51 o
  -4  13   8       76.26     1254.68   1066.35 o
  -3  13   8     3514.93     5156.61    798.63 o
  -2  13   8     1272.04      864.56    853.35 o
  -1  13   8      850.73     1967.93    718.98 o
   0  13   8     2558.47     3947.13    792.64 o
   1  13   8        5.60     -195.29   1138.88 o
   2  13   8      910.03     -386.09   3142.79 o
   3  13   8      834.98     -896.93    896.93 o
 -11  14   8      991.18     2936.73   1056.06 o
  -9  14   8      559.63     -868.00    868.00 o
  -8  14   8     1409.13     2972.89    962.03 o
  -7  14   8        9.38     1092.23    868.00 o
  -6  14   8      420.41      672.70    853.53 o
  -5  14   8      710.51     2336.36    889.70 o
  -4  14   8     3362.91     3927.69    962.03 o
  -3  14   8      427.59     1019.90    831.83 o
  -2  14   8     2033.38     -723.33    810.13 o
   9   0   9    21518.26    20917.81   1280.25 o
  11   0   9     1817.90     3501.28   1551.55 o
   5   1   9    11586.33     9670.25    826.27 o
   6   1   9       25.12     -111.08    328.01 o
   7   1   9   121543.73   120035.15   7747.80 o
   8   1   9       46.24      468.66    438.69 o
   9   1   9    85761.91    82047.39   5341.88 o
  10   1   9      390.26     -206.19    353.52 o
  11   1   9       97.77      414.91    382.99 o
  12   1   9       23.50       13.49    340.69 o
  13   1   9    44052.76    34748.29   2544.48 o
   2   2   9    10669.97     7902.02    861.74 o
   3   2   9     6013.61     5533.78    415.66 o
   4   2   9    19698.45    20972.79   1071.30 o
   5   2   9      204.93      718.33    363.33 o
   6   2   9    36865.08    38827.57   1826.03 o
   7   2   9    23089.01    22636.29   1161.97 o
   8   2   9    13433.17    17894.60    867.42 o
   9   2   9    28088.86    28074.36   1240.87 o
  10   2   9     2511.69     4471.57    411.19 o
  11   2   9     3323.35     3772.83    402.97 o
  12   2   9       12.35     -284.89    342.14 o
  13   2   9     2960.10     3939.92    608.55 o
  14   2   9     2494.14     2155.79    606.89 o
  15   2   9    15374.72    18677.12   1618.76 o
  -4   3   9     2318.14     1827.73    416.83 o
  -3   3   9    72278.80    62510.72   4007.27 o
  -2   3   9      119.32      330.59    311.69 o
  -1   3   9      415.00      -26.94    240.61 o
   0   3   9     2446.63     1949.51    427.01 o
   1   3   9    10930.80    10821.27    613.63 o
   2   3   9     1043.53     1021.65    275.19 o
   3   3   9     1616.46     1539.58    295.08 o
   4   3   9      713.81      303.58    275.87 o
   5   3   9    54757.58    52826.14   2162.53 o
   6   3   9      223.52      260.75    380.51 o
   7   3   9   155079.36   144257.47   5745.14 o
   8   3   9      900.32     1065.24    302.22 o
   9   3   9   101127.73    96371.28   3865.57 o
  10   3   9        3.95      282.57    315.93 o
  11   3   9     6103.75     7185.09    499.77 o
  12   3   9      747.90      288.50    469.56 o
  13   3   9    19220.12    18456.88    918.88 o
  14   3   9     1683.35     2175.89    543.05 o
  15   3   9    36638.91    34994.80   3544.33 o
  17   3   9     8119.49     -831.83   1048.83 o
  18   3   9      831.89    -1092.23   1092.23 o
 -11   4   9     1128.91     1801.10    679.93 o
 -10   4   9     7551.56     7992.82   1135.63 o
  -9   4   9     1380.27     1309.23    679.93 o
  -8   4   9       59.65      614.83    614.83 o
  -7   4   9     1033.52     1738.36    386.70 o
  -6   4   9    64731.36    61417.52   3292.66 o
  -5   4   9     1374.90     1625.04    373.97 o
  -4   4   9   207781.14   200475.55  10456.05 o
  -3   4   9       64.71       33.50    243.06 o
  -2   4   9   244262.30   228734.88  10140.15 o
  -1   4   9     2543.52     3067.06    325.07 o
   0   4   9   144298.69   144209.56   6412.58 o
   1   4   9    12902.80    12040.84   1061.79 o
   2   4   9    27025.52    29564.10   1262.65 o
   3   4   9    13886.84    14227.72    696.71 o
   4   4   9      621.70     1134.75    302.44 o
   5   4   9     2148.13     1164.44    546.85 o
   6   4   9    12473.61    13669.38    759.61 o
   7   4   9     1402.76     1658.92    344.91 o
   8   4   9     4390.19     4941.52    483.39 o
   9   4   9     6654.28     8737.56    602.75 o
  10   4   9     1307.30     1289.94    378.74 o
  11   4   9      672.40      850.35    401.34 o
  12   4   9    12910.06    13216.73    725.48 o
  13   4   9     5880.31     6546.65    522.37 o
  14   4   9     9330.97    11323.11    685.80 o
  15   4   9    15304.23    19312.96   2314.66 o
 -18   5   9      411.77     1504.53    933.10 o
 -17   5   9      239.15       65.10    868.00 o
 -16   5   9     2236.18     2200.34    605.95 o
 -15   5   9      393.25      197.06    868.00 o
 -14   5   9     7452.46     5836.27    751.81 o
 -13   5   9    23915.65    21686.78   1831.12 o
 -12   5   9     7704.16     7151.95    805.27 o
 -11   5   9   113938.95   100765.88   7187.72 o
 -10   5   9      586.02      671.43    367.86 o
  -9   5   9   121858.59   114388.24   5381.63 o
  -8   5   9     2224.10     2017.43    345.33 o
  -7   5   9    35075.11    34657.83   1753.08 o
  -6   5   9     4333.31     4039.61    390.25 o
  -5   5   9     2861.36     3265.25    352.70 o
  -4   5   9      362.69      102.71    214.63 o
  -3   5   9     2927.81     3120.85    286.48 o
  -2   5   9     4014.71     3923.49    270.36 o
  -1   5   9    45284.20    49019.65   2254.78 o
   0   5   9     6577.99     6169.89    428.32 o
   1   5   9   134116.78   129329.05   5755.26 o
   2   5   9     4644.72     3980.94    405.82 o
   3   5   9    81977.38    79834.27   3627.57 o
   4   5   9     1380.92     1502.16    332.00 o
   5   5   9     4584.97     4402.08    416.64 o
   6   5   9     2723.96     2518.30    365.56 o
   7   5   9    10511.11     9869.78    638.97 o
   8   5   9     5097.82     4652.38    460.88 o
   9   5   9     9305.09    10560.25    679.17 o
  10   5   9     5051.86     4993.41    889.52 o
  11   5   9     1108.11      528.31    410.98 o
  12   5   9     3141.04     2634.36    469.54 o
  13   5   9    20211.84    19355.78   1258.02 o
  14   5   9      380.72     -233.59    490.74 o
  15   5   9    13440.75    13312.42   1036.66 o
 -22   6   9     1846.94     1396.03   1338.16 o
 -21   6   9     2831.28     3095.86   1323.70 o
 -20   6   9     5110.44     4670.54    718.54 o
 -19   6   9      158.49      765.43    539.25 o
 -18   6   9    14043.77    15791.10   2262.59 o
 -17   6   9      164.08      469.08    527.47 o
 -16   6   9      285.15      369.05    436.72 o
 -15   6   9      194.58     1002.18    419.64 o
 -14   6   9    31051.69    27747.37   1569.98 o
 -13   6   9        2.38     1004.51    555.43 o
 -12   6   9   143804.20   133773.36   6186.63 o
 -11   6   9     1280.56     1510.85    312.68 o
 -10   6   9   206667.25   195441.39   8362.79 o
  -9   6   9     1117.25     1222.19    289.63 o
  -8   6   9   105376.01   103934.98   4035.16 o
  -7   6   9     8509.10     9087.81    600.64 o
  -6   6   9    14320.96    12136.38    542.91 o
  -5   6   9     9968.10    10296.13    487.25 o
  -4   6   9     5324.29     5299.79    339.36 o
  -3   6   9     9397.42    10344.08    481.34 o
  -2   6   9     9941.92    10113.72    582.73 o
  -1   6   9     3593.55     3902.05    399.77 o
   0   6   9      114.53      375.25    272.39 o
   1   6   9       17.98      462.11    288.71 o
   2   6   9    28831.84    31616.09   1520.95 o
   3   6   9     1415.72     1351.35    337.37 o
   4   6   9    75741.42    82582.63   3754.17 o
   5   6   9      196.31       76.17    336.01 o
   6   6   9    73337.07    78927.38   5399.77 o
   7   6   9     6076.69     5803.61    504.67 o
   8   6   9    23305.54    26610.99   2294.71 o
   9   6   9    11770.21    12869.66   1291.95 o
  10   6   9        5.40      656.13    463.28 o
  11   6   9     7682.73     7904.72    777.75 o
  12   6   9     8433.65    11920.39   1120.15 o
  13   6   9     1016.84      247.20    493.22 o
  14   6   9     7590.73    10818.45    828.44 o
  15   6   9       29.85      183.66    744.17 o
 -24   7   9      137.74     1649.92    713.89 o
 -23   7   9     1857.26     1142.23    680.41 o
 -22   7   9     2061.27     1774.02    714.90 o
 -21   7   9      836.59     1191.61    692.14 o
 -20   7   9     4495.73     3640.35    706.12 o
 -19   7   9     4026.48     3401.38    675.79 o
 -18   7   9     4468.37     6376.51   1011.94 o
 -17   7   9    29902.67    26702.70   1839.73 o
 -16   7   9      943.97     1228.07    773.65 o
 -15   7   9    35898.36    30886.44   1751.85 o
 -14   7   9      782.03      964.81    441.76 o
 -13   7   9     5414.95     5302.03    440.61 o
 -12   7   9      478.85      266.07    320.96 o
 -11   7   9      617.60      906.97    363.34 o
 -10   7   9      317.45      781.01    299.93 o
  -9   7   9     1874.12     3051.46    339.66 o
  -8   7   9     9126.06     9173.20    516.20 o
  -7   7   9    11362.13    12729.12    606.23 o
  -6   7   9    11200.08    12543.77    644.79 o
  -5   7   9    56905.21    58943.84   2284.15 o
  -4   7   9     4207.41     4629.73    443.33 o
  -3   7   9    69266.83    74528.00   3919.69 o
  -2   7   9        4.45      143.30    332.78 o
  -1   7   9    20570.81    23323.05   1755.02 o
   0   7   9       11.80     -343.35    343.35 o
   1   7   9       15.67      174.99    360.57 o
   2   7   9     1068.70     1134.21    506.02 o
   3   7   9     4366.98     6495.44    589.71 o
   4   7   9     4775.47     5721.83    573.31 o
   5   7   9      312.33      501.77    512.10 o
   6   7   9     2884.92     3703.51    517.57 o
   7   7   9    16132.72    16826.31   1128.95 o
   8   7   9      109.21     -482.97    482.97 o
   9   7   9    10051.08     7873.66    710.86 o
  10   7   9      306.26      498.72    481.49 o
  11   7   9       66.00       68.51    469.21 o
  12   7   9      153.74      301.98    495.23 o
  13   7   9     4580.03     5035.99    668.19 o
  14   7   9      979.05     1964.44    567.34 o
  15   7   9     3347.22     3403.19    624.98 o
  16   7   9     3087.82     2668.38    702.28 o
 -23   8   9        3.18      438.46    735.67 o
 -22   8   9       36.99      682.09    706.86 o
 -21   8   9      361.99     -636.06    636.06 o
 -20   8   9    16033.97    17334.63   2421.82 o
 -19   8   9     2247.69     1384.16    684.28 o
 -18   8   9    41064.77    37906.43   2638.30 o
 -17   8   9     3754.63     2713.37    649.12 o
 -16   8   9    28491.01    29706.82   1999.42 o
 -15   8   9     2949.85     2345.31   1100.74 o
 -14   8   9      605.94     1609.80    513.20 o
 -13   8   9     3699.27     3992.55    415.06 o
 -12   8   9    17580.68    18155.49    870.00 o
 -11   8   9     3234.69     2968.18    369.66 o
 -10   8   9    27090.34    26743.31   1180.28 o
  -9   8   9     3256.93     3386.69    403.61 o
  -8   8   9     4276.50     5613.32    682.90 o
  -7   8   9     1186.39     1785.18    260.33 o
  -6   8   9    15379.13    17979.49    856.98 o
  -5   8   9      292.13      443.94    388.08 o
  -4   8   9    71610.91    69172.35   4575.95 o
  -3   8   9      889.83      495.36    349.39 o
  -2   8   9    90282.09    92066.91   4801.84 o
  -1   8   9       89.43      313.67    593.93 o
   0   8   9    36811.88    36889.35   2043.74 o
   1   8   9     3475.38     3323.98    477.28 o
   2   8   9      232.78      119.78    407.04 o
   3   8   9     8696.19     8936.92    989.74 o
   4   8   9    12805.12    15589.83   1222.90 o
   5   8   9     5901.83     5027.84    654.85 o
   6   8   9    13766.37    15613.68   1192.72 o
   7   8   9      344.44      965.60    472.31 o
   8   8   9     2026.81     2520.86    526.60 o
   9   8   9      286.76     -118.16    449.13 o
  10   8   9      527.64      191.43    463.53 o
  11   8   9      819.87      414.32    512.19 o
  12   8   9     3229.36     4721.44    602.02 o
  13   8   9        3.43      173.66    518.54 o
  14   8   9     2954.62     2464.56    582.33 o
  15   8   9     1020.17     1426.44    637.86 o
  16   8   9      212.56        6.00    701.24 o
 -22   9   9      718.10      759.19    714.12 o
 -21   9   9       26.34     -461.95    461.95 o
 -20   9   9        0.05      123.70    402.21 o
 -19   9   9     4120.38     4743.85    512.70 o
 -18   9   9        0.62      472.99    698.05 o
 -17   9   9    14380.69    14957.73   1815.91 o
 -16   9   9      618.74     1473.21    602.72 o
 -15   9   9     5892.43     5944.87    741.62 o
 -14   9   9     5475.66     5340.41    486.84 o
 -13   9   9     2434.89     3532.59    728.92 o
 -12   9   9     5526.14     5491.07    575.95 o
 -11   9   9    23614.84    24917.42   1132.29 o
 -10   9   9      842.83      989.56    368.03 o
  -9   9   9    37061.38    37045.50   1748.19 o
  -8   9   9      298.98      -26.97    377.05 o
  -7   9   9     4775.65     6447.26    821.72 o
  -6   9   9      200.86     1355.75    423.55 o
  -5   9   9     5803.70     7504.81    600.07 o
  -4   9   9     1015.24      969.56    383.60 o
  -3   9   9    22343.53    24815.10   1469.04 o
  -2   9   9     3352.82     3780.93    482.92 o
  -1   9   9     5369.52     6185.28    580.31 o
   0   9   9      763.00      331.29    433.39 o
   1   9   9     2207.78     3472.60    533.49 o
   2   9   9      845.36      617.85    436.86 o
   3   9   9     9598.98    10676.18    814.87 o
   4   9   9     3009.03     2943.36    519.46 o
   5   9   9     3776.60     5455.48   1110.26 o
   6   9   9     2373.70     3043.14    506.95 o
   7   9   9        8.46      134.16    446.28 o
   8   9   9      338.12      651.40    471.27 o
   9   9   9      301.25      489.60    611.81 o
  10   9   9     3137.54     3559.19    875.95 o
  11   9   9      117.78      -70.25    622.25 o
  12   9   9     1381.27     2401.82    562.52 o
  13   9   9      188.87      325.90    536.26 o
  14   9   9        5.29     -225.51    551.96 o
  15   9   9       43.51      606.69   1273.06 o
  16   9   9     1557.03      893.18    696.49 o
  17   9   9     2364.98     2806.53   1019.90 o
 -21  10   9      417.38     1249.90    440.81 o
 -20  10   9     7640.53     9655.47   1030.66 o
 -19  10   9      533.29     1070.32    719.56 o
 -18  10   9    18602.42    20718.57   1923.69 o
 -17  10   9      606.60      473.44    663.63 o
 -16  10   9    10465.64    12878.32   1142.59 o
 -15  10   9     1375.63     1094.59    626.94 o
 -14  10   9        6.29     -130.18    441.44 o
 -13  10   9     1647.13     1900.90    415.86 o
 -12  10   9     6418.44     8356.73    792.87 o
 -11  10   9      620.81      959.27    416.07 o
 -10  10   9    12450.30    14042.87    870.03 o
  -9  10   9      201.05     -633.90    633.90 o
  -8  10   9     7439.31     7128.23    901.95 o
  -7  10   9      106.56      711.28    610.11 o
  -6  10   9     1244.60     1947.57    440.29 o
  -5  10   9     1088.49     1091.19    431.10 o
  -4  10   9    14354.66    16305.14   1049.72 o
  -3  10   9     2902.08     2409.92    449.72 o
  -2  10   9    17807.35    20582.60   1280.96 o
  -1  10   9     1968.26     1583.54    478.95 o
   0  10   9     5221.09     5088.53    570.64 o
   1  10   9        3.37      638.99    428.51 o
   2  10   9     2331.63     2286.10    483.68 o
   3  10   9     1792.55     1872.87    481.52 o
   4  10   9    12240.89    13162.44   1136.32 o
   5  10   9     4944.49     4007.86    562.44 o
   6  10   9     5415.67     6401.94    881.30 o
   7  10   9     1321.86     1110.42    501.17 o
   8  10   9       19.62      170.83    492.13 o
   9  10   9       13.70      -74.93    638.95 o
  10  10   9     3034.71     4720.80    627.23 o
  11  10   9        2.31      155.77    767.37 o
  12  10   9     5226.32     6776.84    727.07 o
  13  10   9        9.48      608.03    539.96 o
  14  10   9     1137.58     1597.04    680.03 o
  15  10   9        4.23     -419.53    853.53 o
  16  10   9       52.73     1012.66    940.33 o
 -19  11   9      216.02     -506.18    801.34 o
 -18  11   9     3751.18     3661.95    855.42 o
 -17  11   9     2766.13      899.00    716.77 o
 -16  11   9     1847.35     2349.35    722.59 o
 -15  11   9     1308.53     1143.04    504.68 o
 -14  11   9      147.72     -462.48    462.48 o
 -13  11   9     2887.06     2484.94    425.44 o
 -12  11   9        7.89     -491.70    491.70 o
 -11  11   9    25412.53    23121.64   2051.78 o
 -10  11   9       11.72     -451.75    611.82 o
  -9  11   9    24259.47    25447.23   1680.78 o
  -8  11   9       92.01     -395.96    723.32 o
  -7  11   9     3881.04     3136.22    680.19 o
  -6  11   9       39.85     -227.75    747.51 o
  -5  11   9     1446.13     1031.43    594.25 o
  -4  11   9      398.52     1459.71    668.79 o
  -3  11   9    11675.89    11988.25   1076.75 o
  -2  11   9     1149.81     2613.56    801.86 o
  -1  11   9     4812.67     5341.61   1051.03 o
   0  11   9      854.52      843.84    660.46 o
   1  11   9       34.86      549.78    587.79 o
   2  11   9       16.23      388.46    449.89 o
   3  11   9     2339.87     4272.37    898.92 o
   4  11   9      336.73      691.35    493.74 o
   5  11   9     4722.33     5031.69    611.36 o
   6  11   9       39.17     -198.89    493.91 o
   7  11   9     2328.29     1443.54    533.83 o
   8  11   9     1105.19      800.24   1165.43 o
   9  11   9      831.64     2126.48    799.73 o
  10  11   9     5388.69     6343.91    706.71 o
  11  11   9      607.80     -205.55    654.28 o
  12  11   9     5661.90     6104.92   1186.26 o
  13  11   9       61.58      -43.40    875.23 o
  14  11   9     1204.70      802.90    954.80 o
 -17  12   9       79.98     -104.00    603.46 o
 -16  12   9       22.76      984.42    767.17 o
 -15  12   9      407.03     1116.92    524.28 o
 -14  12   9     1548.14      383.89    584.92 o
 -13  12   9      266.04     -370.19    760.92 o
 -11  12   9      329.30     2104.24    961.41 o
 -10  12   9    10478.85    11274.42   1859.51 o
  -9  12   9     1932.86     1206.80    688.04 o
  -8  12   9     3305.53     5519.23    941.16 o
  -7  12   9     1574.73     1687.52    662.64 o
  -6  12   9      265.31     1000.75    647.70 o
  -5  12   9      134.28     -611.87    611.87 o
  -4  12   9      406.10     -386.96    632.97 o
  -3  12   9     1927.84     2224.56    714.53 o
  -2  12   9      779.70     1245.56    684.21 o
  -1  12   9     5462.74     4571.74    784.27 o
   0  12   9      691.56      -24.63    771.31 o
   1  12   9     2930.73     3924.88    766.11 o
   2  12   9     4242.41     2603.46    742.66 o
   3  12   9     1143.73     1916.05    727.24 o
   4  12   9     6489.62     6671.52   1433.47 o
   5  12   9       33.76     1274.29   1314.77 o
   6  12   9     2394.78     2180.71    793.32 o
   7  12   9      137.91      330.72    721.15 o
   8  12   9        6.23     -679.95    679.95 o
   9  12   9       15.05      229.82    519.38 o
  10  12   9      990.88     2972.89   1019.90 o
 -12  13   9      426.69     -373.31    846.67 o
 -11  13   9     1554.78     -222.55    707.23 o
 -10  13   9      129.30     -275.57   1128.48 o
  -9  13   9     2660.18     2661.39   1019.42 o
  -8  13   9       77.97      906.00    677.31 o
  -7  13   9       27.21      189.36    818.05 o
  -6  13   9       91.41     -238.07    650.82 o
  -5  13   9     7349.15     7445.80    900.83 o
  -4  13   9       42.88      985.74    679.82 o
  -3  13   9    12145.86    11990.72   1110.41 o
  -2  13   9      261.76     1061.40    687.94 o
  -1  13   9     6014.09     5861.48    858.17 o
   0  13   9       11.18     -710.76    710.76 o
   1  13   9      949.16     1943.74    748.45 o
   2  13   9     1922.44     1137.72    858.78 o
   3  13   9       57.80     -207.51    969.56 o
   4  13   9     5939.16     6921.84    924.40 o
   5  13   9      358.81      294.69    691.32 o
   6  13   9     3533.09     3001.83    998.20 o
 -10  14   9      269.84     -141.64    690.58 o
  -9  14   9     1450.82     2144.47    751.88 o
  -8  14   9      929.35      208.83    713.98 o
  -7  14   9     3262.31     2694.49    749.67 o
  -6  14   9     2731.61     1782.22    732.09 o
  -5  14   9     1401.16      474.80    696.21 o
  -4  14   9     3319.80     3716.58    793.83 o
  -3  14   9        0.45      544.83    705.38 o
  -2  14   9     1146.47      -53.07    778.57 o
  -1  14   9      727.94     1051.49    696.81 o
   0  14   9       17.40      384.80    658.39 o
   1  14   9      686.93      547.57    503.51 o
  10   0  10       28.99      361.67    665.47 o
   7   1  10    43596.84    39226.74   2659.97 o
   8   1  10    25692.78    25621.92   1869.52 o
   9   1  10    39889.14    41380.45   2855.00 o
  10   1  10    10334.02    12165.71    882.54 o
  11   1  10    24365.57    22615.40   1442.35 o
  12   1  10      147.31      632.94    497.31 o
   3   2  10     5026.10     4005.36    530.75 o
   4   2  10    14569.19    13076.35   1060.18 o
   5   2  10      607.56      516.48    444.89 o
   6   2  10   194007.19   180796.17  11607.78 o
   7   2  10      172.77     1123.58    505.66 o
   8   2  10   218151.55   192861.31  10013.18 o
   9   2  10     1109.94     2103.03    479.78 o
  10   2  10    64322.78    58558.80   3153.71 o
  11   2  10      231.69     1071.67    601.12 o
  12   2  10      897.47      872.12    520.51 o
  13   2  10       18.03      728.05    980.11 o
  -2   3  10     3702.16     1996.40    651.00 o
  -1   3  10    78354.91    68726.75   3649.63 o
   0   3  10    16926.25    15315.09   1010.33 o
   1   3  10    43618.45    48182.77   2443.05 o
   2   3  10    29298.29    22685.40   1155.91 o
   3   3  10    18917.50    20244.39   1084.19 o
   4   3  10     6478.99     6167.37    480.28 o
   5   3  10     3994.18     4151.83    425.82 o
   6   3  10     2973.63     3628.09    369.38 o
   7   3  10        8.02     1197.02    326.20 o
   8   3  10    18074.85    17245.61    852.47 o
   9   3  10       71.87      581.15    345.33 o
  10   3  10     4764.12     6734.58    528.29 o
  11   3  10      275.96      -36.77    363.08 o
  12   3  10       13.18     -373.40    373.40 o
  13   3  10     2229.15     2791.79    452.40 o
  14   3  10     5010.27     9403.32   1540.70 o
  -7   4  10      486.26      911.40    672.70 o
  -6   4  10    70930.64    67740.05   6647.42 o
  -5   4  10     2659.51     3625.62    501.06 o
  -4   4  10    19694.65    20194.73   1270.20 o
  -3   4  10     8430.51     6540.87    595.73 o
  -2   4  10    26916.74    22060.23   1354.15 o
  -1   4  10     2278.49     3242.11    369.19 o
   0   4  10   135398.88   121515.71   5454.64 o
   1   4  10      454.72      510.53    379.35 o
   2   4  10    91387.41    83104.63   3728.88 o
   3   4  10      349.91      481.48    276.51 o
   4   4  10     2360.83     2646.14    329.68 o
   5   4  10      350.70      430.74    294.22 o
   6   4  10    27066.28    27393.35   1210.42 o
   7   4  10     1271.88     1663.89    352.33 o
   8   4  10    43853.94    43183.02   1814.43 o
   9   4  10     5742.09     6266.59    485.73 o
  10   4  10     4750.14     5269.12    469.12 o
  11   4  10     3090.19     4021.67    480.30 o
  12   4  10    11070.77    10586.28    869.05 o
  13   4  10       39.16      407.49    403.05 o
  14   4  10    22697.13    21116.53   1216.17 o
  15   4  10     1351.66       57.87   1085.00 o
 -13   5  10        0.30     1960.23    954.80 o
 -12   5  10     1418.96      669.65    520.50 o
 -11   5  10    19658.93    18246.24   1531.33 o
 -10   5  10     1163.99      684.47    490.22 o
  -9   5  10    31389.47    26274.95   2129.87 o
  -8   5  10     5077.06     4270.36    443.44 o
  -7   5  10    13428.03    13048.88    791.27 o
  -6   5  10    16723.41    15539.06    885.12 o
  -5   5  10     1302.79     1636.92    341.11 o
  -4   5  10    22163.64    20150.14   1117.93 o
  -3   5  10    25472.84    23707.68   1085.55 o
  -2   5  10     5910.36     5835.81    453.89 o
  -1   5  10    43148.88    47519.91   1960.59 o
   0   5  10      137.32      543.55    271.85 o
   1   5  10    25658.35    29221.69   1267.91 o
   2   5  10     4609.05     5377.16    409.69 o
   3   5  10      813.49     1217.48    398.78 o
   4   5  10     1799.61     2048.83    325.22 o
   5   5  10     3771.32     3890.69    423.03 o
   6   5  10      171.51      750.55    411.35 o
   7   5  10     7855.70     9863.27    652.82 o
   8   5  10     6672.11     7874.73   1002.28 o
   9   5  10     3455.14     3989.39    468.38 o
  10   5  10     4163.50     4796.04    513.22 o
  11   5  10        9.09      365.84    477.82 o
  12   5  10      191.47     -133.76    466.19 o
  13   5  10      756.87     2486.63    484.11 o
  14   5  10     1874.36     2368.62    518.45 o
  15   5  10     1851.71     2721.81    752.36 o
 -18   6  10     2088.41     2582.30   1128.40 o
 -17   6  10      686.98     -441.23   1012.66 o
 -16   6  10     1849.04     1551.92    846.30 o
 -15   6  10        3.78        0.00    583.08 o
 -14   6  10     9644.58    11891.34   1147.84 o
 -13   6  10       25.25      214.32    551.26 o
 -12   6  10    49095.20    45834.02   3480.39 o
 -11   6  10     2982.75     2971.71    446.00 o
 -10   6  10    52900.68    51832.30   2554.46 o
  -9   6  10    12680.01    11457.01    729.21 o
  -8   6  10     4280.43     3837.66    442.02 o
  -7   6  10     9146.49     7948.52    682.74 o
  -6   6  10    10236.90     9824.53    545.65 o
  -5   6  10     2631.81     3009.78    272.23 o
  -4   6  10     1975.02     2990.59    385.21 o
  -3   6  10      315.48      172.84    255.98 o
  -2   6  10     7784.01     9759.00    526.79 o
  -1   6  10       26.16      236.71    289.39 o
   0   6  10    56392.89    64365.75   2926.96 o
   1   6  10     1995.44     2576.87    362.24 o
   2   6  10    52810.49    53831.76   2696.76 o
   3   6  10     8354.91     9203.13    606.07 o
   4   6  10     4206.40     5318.66    477.54 o
   5   6  10     3373.58     3478.85    430.18 o
   6   6  10     6286.20     5910.88    519.05 o
   7   6  10      440.09      985.38    416.99 o
   8   6  10     5789.99     5386.06    763.19 o
   9   6  10     6419.83     5550.92    541.06 o
  10   6  10     1570.07     2273.55    534.70 o
  11   6  10     8677.78     9867.33    826.63 o
  12   6  10    16811.44    15889.61   1142.53 o
  13   6  10     1930.11     1214.44    575.60 o
  14   6  10    13157.97    14521.14    984.97 o
  15   6  10      126.57     -316.81    556.24 o
 -22   7  10        0.10      115.73   1475.60 o
 -21   7  10      689.30      990.96   1417.73 o
 -20   7  10       19.63    -1287.53   1287.53 o
 -19   7  10     6755.76     4361.69   1345.40 o
 -18   7  10      694.65     1155.86    579.82 o
 -17   7  10    13745.11    12942.50   1075.05 o
 -16   7  10     2076.12     1561.07    494.87 o
 -15   7  10      556.17     1920.29    582.57 o
 -14   7  10     5126.43     4730.30    555.00 o
 -13   7  10    16834.77    14182.34    934.96 o
 -12   7  10     9356.82     9654.93    579.53 o
 -11   7  10    75369.80    72726.09   2906.02 o
 -10   7  10    13473.15    13356.66    730.59 o
  -9   7  10    94627.41    90828.73   4355.89 o
  -8   7  10     3937.94     4484.01    478.73 o
  -7   7  10    49672.12    56775.84   2771.13 o
  -6   7  10       86.58      762.68    302.99 o
  -5   7  10     6402.26     8713.20    566.60 o
  -4   7  10     1809.87     1312.51    364.93 o
  -3   7  10      321.05      391.89    668.02 o
  -2   7  10     1199.81     1656.72    318.62 o
  -1   7  10     2719.09     3864.70    391.98 o
   0   7  10      774.39      864.18    341.40 o
   1   7  10      227.78      487.82    331.98 o
   2   7  10     6183.06     6398.30    593.49 o
   3   7  10     8600.20    10018.57    761.50 o
   4   7  10     4045.04     5927.33    683.16 o
   5   7  10    25886.37    29648.32   1974.54 o
   6   7  10       83.25     1364.65    477.28 o
   7   7  10    29471.64    31290.52   1811.52 o
   8   7  10     2367.93     2127.87    516.63 o
   9   7  10    15263.47    16562.46   1378.84 o
  10   7  10     2696.43     4872.21    633.16 o
  11   7  10     7818.82     6632.07    739.92 o
  12   7  10      930.64      100.15    510.85 o
  13   7  10     1583.81     -191.76    522.80 o
  14   7  10       40.24       93.85    790.34 o
  15   7  10       34.34     -308.16    642.22 o
  16   7  10       68.54      737.80   1808.33 o
 -23   8  10        1.43       72.33   1135.63 o
 -22   8  10     1168.84     1115.73    700.55 o
 -21   8  10      102.66       97.60    664.25 o
 -20   8  10     4253.23     3456.47    766.96 o
 -19   8  10       61.17     -724.99    823.08 o
 -18   8  10    28409.51    26816.37   1862.93 o
 -17   8  10     2817.51     2847.60    660.60 o
 -16   8  10    37171.70    36717.88   2410.96 o
 -15   8  10     7471.32     7290.73    686.96 o
 -14   8  10     8082.39     7274.73    594.52 o
 -13   8  10     3907.89     4687.95    451.51 o
 -12   8  10       87.65      332.97    343.95 o
 -11   8  10       75.94     -149.89    327.86 o
 -10   8  10      788.56     1052.89    345.59 o
  -9   8  10      848.34      622.78    312.45 o
  -8   8  10     1589.52     2485.78    388.79 o
  -7   8  10       64.35      389.72    296.94 o
  -6   8  10    25527.29    26037.43   1519.77 o
  -5   8  10     4148.47     4197.31    553.35 o
  -4   8  10    41243.00    49038.76   3702.32 o
  -3   8  10    11668.19    11870.21   1508.15 o
  -2   8  10    21261.87    24723.99   1757.90 o
  -1   8  10     6297.41     4843.22    799.28 o
   0   8  10     5489.06     7077.98    729.45 o
   1   8  10      767.37      838.46    477.23 o
   2   8  10     3850.95     5112.72    767.98 o
   3   8  10    11286.43    10782.07    813.37 o
   4   8  10    11024.27    13825.25    961.30 o
   5   8  10     9139.71    10382.64    808.10 o
   6   8  10    19732.09    22511.53   1381.68 o
   7   8  10      797.78     1072.58    500.96 o
   8   8  10     9985.86     9503.87    808.84 o
   9   8  10     1747.75     2931.32   1120.56 o
  10   8  10      459.42     1213.53    508.66 o
  11   8  10     3398.59     3819.05    587.36 o
  12   8  10      368.55     -460.57    519.55 o
  13   8  10      218.74      986.76    559.26 o
  14   8  10      152.42      -68.29    585.86 o
  15   8  10     1823.22     1277.64    633.53 o
  16   8  10     2082.38     2550.41    849.85 o
 -22   9  10      390.17      -30.03    418.09 o
 -21   9  10     2888.22     2875.73    797.60 o
 -20   9  10      510.97     4246.35   3031.42 o
 -19   9  10    22012.92    23625.20   1876.83 o
 -18   9  10     1085.58     1134.74    652.13 o
 -17   9  10    33215.25    32061.41   2196.52 o
 -16   9  10     2202.36     2467.21    668.17 o
 -15   9  10    16269.61    14471.95   1095.20 o
 -14   9  10      954.39      976.05    404.88 o
 -13   9  10      572.41      649.99    380.41 o
 -12   9  10       22.87     -245.65    363.24 o
 -11   9  10      643.46      822.05    751.40 o
 -10   9  10      147.38      154.84    580.41 o
  -9   9  10      876.07     1255.61    784.96 o
  -8   9  10      386.42      226.89    616.54 o
  -7   9  10     1984.78     2028.76    369.66 o
  -6   9  10     1162.39     1586.90    606.29 o
  -5   9  10    21382.76    24660.38   1427.89 o
  -4   9  10     4517.56     5195.24    523.55 o
  -3   9  10    48420.59    49593.48   2683.24 o
  -2   9  10     4864.84     4720.73    539.42 o
  -1   9  10    47327.30    54805.75   2949.15 o
   0   9  10      742.03     1039.19    442.53 o
   1   9  10    23684.68    25101.24   1505.78 o
   2   9  10      831.23     1411.70    476.27 o
   3   9  10     4806.15     5554.67    651.15 o
   4   9  10     3569.95     2747.41    537.36 o
   5   9  10     1687.08     1649.20    564.33 o
   6   9  10     1831.47     3025.55    578.10 o
   7   9  10     1662.84      922.42    504.75 o
   8   9  10      291.05      694.11    493.19 o
   9   9  10     2009.72     2705.86    555.99 o
  10   9  10      166.50        7.38    531.37 o
  11   9  10     3314.14     4059.62    619.84 o
  12   9  10      198.30      374.83    633.93 o
  13   9  10     3182.57     4703.28    676.50 o
  14   9  10      559.57     -575.20    575.20 o
  15   9  10     1716.18     1941.59    643.47 o
  16   9  10      495.14      122.95    799.61 o
 -20  10  10       99.06     -219.03    731.14 o
 -19  10  10      208.63     -216.37    885.00 o
 -18  10  10     6515.49     6380.71    863.18 o
 -17  10  10        2.47      582.38    643.45 o
 -16  10  10     8837.21     9380.96   1019.69 o
 -15  10  10      135.23      158.15    614.68 o
 -14  10  10       92.06      -28.92    398.58 o
 -13  10  10       52.22     -382.49    382.49 o
 -12  10  10    15652.64    14455.02    853.65 o
 -11  10  10     2582.81     1800.55    563.05 o
 -10  10  10    38871.47    34978.54   2539.70 o
  -9  10  10     4540.38     4598.72    786.93 o
  -8  10  10    22096.86    22382.48   1802.26 o
  -7  10  10      976.01     3485.00    911.67 o
  -6  10  10     5270.99     5589.70    537.32 o
  -5  10  10     1387.50     1482.06    657.91 o
  -4  10  10      385.16      300.91    413.50 o
  -3  10  10     5669.66     7115.87    647.95 o
  -2  10  10      364.48      993.03    730.92 o
  -1  10  10     3266.69     4099.85    702.08 o
   0  10  10     2248.21     2631.60    516.88 o
   1  10  10      829.05      610.90    619.81 o
   2  10  10     2346.43     4426.97    637.04 o
   3  10  10     4796.63     6877.87    840.76 o
   4  10  10     2537.53     4198.86    649.37 o
   5  10  10     3534.24     4085.87    581.82 o
   6  10  10     2679.51     3237.29    567.03 o
   7  10  10        4.48      -24.69    496.35 o
   8  10  10     4014.51     4347.77    619.31 o
   9  10  10     4850.42     5121.74    783.19 o
  10  10  10     7446.97     6391.46    770.20 o
  11  10  10     7509.04     7789.94    742.27 o
  12  10  10     7008.41     6693.46    883.26 o
  13  10  10     2628.16     2541.58    667.14 o
  14  10  10     1117.74     1461.02    841.53 o
  15  10  10      190.23      234.96    687.95 o
 -18  11  10       17.94      139.13    722.74 o
 -17  11  10     3036.88     5428.13    834.05 o
 -16  11  10      343.85     1098.57    696.59 o
 -15  11  10       48.18     -373.19    630.77 o
 -14  11  10      135.47      667.32   1631.11 o
 -13  11  10     4274.96     4523.26    706.90 o
 -12  11  10      264.54     -336.44    858.40 o
 -11  11  10    12571.56    11693.51   1215.90 o
 -10  11  10     2292.53     2920.61    756.03 o
  -9  11  10    13034.90    12436.20   1242.48 o
  -8  11  10     2695.49     2070.21    722.54 o
  -7  11  10     4830.92     5647.19    880.03 o
  -6  11  10      317.58     -218.60    396.72 o
  -5  11  10      684.11      676.84    607.93 o
  -4  11  10      318.87     1082.58    442.63 o
  -3  11  10       67.85      344.67    740.53 o
  -2  11  10     2479.86     2397.05    486.52 o
  -1  11  10      494.37     1817.44    472.10 o
   0  11  10     1744.37     2290.75    493.65 o
   1  11  10     2258.18     2996.70    515.66 o
   2  11  10       24.67      341.10    474.27 o
   3  11  10     8450.98     9727.20    764.74 o
   4  11  10        3.58      194.08    494.16 o
   5  11  10    10795.98    11889.67    853.28 o
   6  11  10      156.43     -512.41    512.41 o
   7  11  10     4530.28     3347.83    688.86 o
   8  11  10        0.42     -516.09    516.09 o
   9  11  10      821.23      142.03    548.60 o
  10  11  10      147.66     1092.83    581.36 o
  11  11  10      164.93      395.91    679.67 o
  12  11  10       96.85     -368.61    581.53 o
  13  11  10      347.90      364.18    669.80 o
 -16  12  10     7987.12     3877.06   1613.03 o
 -13  12  10        1.45     -107.71    578.40 o
 -12  12  10      858.51      412.03    726.71 o
 -11  12  10     1117.19     1409.54    707.24 o
 -10  12  10     6440.17     5523.40    841.81 o
  -9  12  10     2094.37     2970.77   1373.66 o
  -8  12  10     4159.84     3681.82    774.76 o
  -7  12  10      576.99      -15.97    731.88 o
  -6  12  10        3.66      780.14    614.94 o
  -5  12  10      950.21     1101.53    451.90 o
  -4  12  10     4949.87     6213.22    593.34 o
  -3  12  10     4296.88     4004.58    581.53 o
  -2  12  10     9098.12    10773.90    790.20 o
  -1  12  10     1737.68     2296.52    516.73 o
   0  12  10     6023.57     6670.46    664.65 o
   1  12  10      106.43       78.49    515.70 o
   2  12  10     3834.55     4105.15   1032.56 o
   3  12  10     3905.63     5308.97    802.87 o
   4  12  10     2382.07     1950.04    566.64 o
   5  12  10     4303.95     5723.41    674.72 o
   6  12  10      266.74     1293.27    572.97 o
   7  12  10      491.45      289.37    554.46 o
   8  12  10      497.21     -317.64    542.21 o
   9  12  10      325.23     1370.20    585.99 o
  10  12  10     1656.54     2393.95    793.26 o
  11  12  10     1552.91     2987.36   1019.90 o
 -12  13  10       37.44     -332.07    724.05 o
 -11  13  10     1166.54     1281.26    763.64 o
 -10  13  10      568.03     -948.08   1188.20 o
  -9  13  10        8.36     1031.11    717.67 o
  -8  13  10     1731.50     2040.80    736.39 o
  -7  13  10     1208.28     1797.93    720.90 o
  -6  13  10      946.99     1483.84    462.22 o
  -5  13  10     2527.93     3330.57    865.40 o
  -4  13  10        4.63      498.35    512.62 o
  -3  13  10     2414.91     3933.93    590.64 o
  -2  13  10      570.22      805.67    506.02 o
  -1  13  10      256.98     -234.25    495.80 o
   0  13  10      651.74      963.44    521.92 o
   1  13  10      180.33      456.83    521.04 o
   2  13  10      134.17      925.96    542.41 o
   3  13  10      240.29       79.90    541.29 o
   4  13  10        8.52     1107.79    556.55 o
   5  13  10       28.51      103.88    767.05 o
   6  13  10      253.61       20.14    864.76 o
   7  13  10      715.80     1403.19    771.00 o
   8  13  10      457.61      775.80   1312.85 o
  -8  14  10     3320.78     3477.27    813.55 o
  -7  14  10       55.18       52.90    726.83 o
  -6  14  10      577.13      429.42    466.03 o
  -5  14  10      940.80     1139.24    484.43 o
  -4  14  10      203.90      358.25    488.28 o
  -3  14  10     2701.42     2336.80    552.46 o
  -2  14  10     1076.69     2203.24    551.47 o
  -1  14  10     1268.01     2596.19    575.26 o
   0  14  10      955.61     1682.70    801.73 o
   1  14  10        4.91     -753.33    753.33 o
   2  14  10      179.57      140.05    763.35 o
   3  14  10     1384.08     2745.69    808.19 o
   9   1  11    10529.12     7496.37    875.29 o
  10   1  11      996.00      -95.37    577.67 o
  11   1  11     1691.15     2497.86    560.14 o
  12   1  11      772.61     1533.46    998.20 o
   5   2  11        0.26      664.64    491.87 o
   6   2  11     8507.32    14552.22   2108.51 o
   7   2  11     7783.51     8599.39    857.15 o
   8   2  11    21162.04    24388.11   1828.49 o
   9   2  11     6363.13     7157.56    935.19 o
  10   2  11    20707.86    21659.06   1404.60 o
  11   2  11      509.80      -76.22    583.64 o
  12   2  11    18024.09    22291.38   1433.79 o
  13   2  11      450.49     1895.13    962.03 o
   1   3  11    22285.03    25794.02   2792.06 o
   2   3  11     2756.28     2734.53    678.72 o
   3   3  11      209.84     1175.58    355.01 o
   4   3  11     2527.58     1470.56    379.70 o
   5   3  11    68191.70    59886.71   2768.05 o
   6   3  11        0.44      282.80    328.79 o
   7   3  11   132682.14   120137.88   4844.72 o
   8   3  11     2971.65     3534.61    535.37 o
   9   3  11    71027.90    61138.84   2539.84 o
  10   3  11     5033.11     6342.59    537.07 o
  11   3  11    15019.21    15450.50   1103.82 o
  12   3  11     1847.21     2959.14    460.98 o
  13   3  11     2464.83     1787.33    720.39 o
  14   3  11        2.44      578.67   1070.53 o
  -4   4  11     3373.82     1128.40    723.33 o
  -3   4  11     8895.12     7289.52    706.22 o
  -2   4  11    30816.08    28585.02   1679.44 o
  -1   4  11      153.52      497.46    513.56 o
   0   4  11    81265.66    83361.55   3784.04 o
   1   4  11     2746.80     2925.38    404.09 o
   2   4  11    83110.93    83040.09   3759.51 o
   3   4  11     2130.70     2913.97    415.22 o
   4   4  11    57269.17    60191.30   2473.51 o
   5   4  11      239.58      319.39    326.83 o
   6   4  11    30920.14    29779.94   2027.54 o
   7   4  11     2487.45     3116.29    463.75 o
   8   4  11     7772.85     7130.74    666.06 o
   9   4  11     3713.25     4007.98    442.96 o
  10   4  11     1440.64     2549.19    430.48 o
  11   4  11       49.45      633.80    465.55 o
  12   4  11     1872.20     2795.37    469.84 o
  13   4  11      296.72     -280.94    432.90 o
  14   4  11     4366.24     3990.70    664.72 o
  15   4  11      745.69     1359.86   1142.86 o
  -9   5  11       45.42     -144.67    737.80 o
  -8   5  11     3277.91     2394.23    846.30 o
  -7   5  11    21964.67    20678.87   1941.61 o
  -6   5  11       16.57      422.33    445.37 o
  -5   5  11     9751.28     9455.37    763.75 o
  -4   5  11     4124.76     3995.10    545.67 o
  -3   5  11    23288.00    25525.21   1558.56 o
  -2   5  11      625.88     1049.48    348.00 o
  -1   5  11   132114.95   125411.20   5627.05 o
   0   5  11     2424.10     2981.20    357.60 o
   1   5  11   145919.25   141505.52   5669.83 o
   2   5  11    12312.32    12845.88    675.46 o
   3   5  11    36327.01    32749.38   1422.19 o
   4   5  11    12894.95    12293.23    667.28 o
   5   5  11      415.95      916.07    343.51 o
   6   5  11     1385.07      613.20    638.54 o
   7   5  11       43.09      512.17    351.67 o
   8   5  11     2547.64     3386.08    419.22 o
   9   5  11     6394.15     7766.18    552.86 o
  10   5  11     7154.57     7423.13    559.05 o
  11   5  11    32801.15    35157.79   1604.74 o
  12   5  11     2714.47     4346.74    505.74 o
  13   5  11    31895.48    28520.53   1322.48 o
  14   5  11       19.85      264.13    454.70 o
 -15   6  11      118.04     -318.27    824.60 o
 -14   6  11     6031.54     7035.78    874.44 o
 -13   6  11     1931.60     2268.91    636.65 o
 -12   6  11      512.21       -2.81    557.11 o
 -11   6  11     6690.34     5025.70    729.48 o
 -10   6  11    13043.71    10700.41   1061.22 o
  -9   6  11     3639.76     8854.42   1313.40 o
  -8   6  11    38657.54    36383.59   1876.38 o
  -7   6  11       17.43      129.63    371.38 o
  -6   6  11    44045.32    45731.60   2155.09 o
  -5   6  11     2783.98     2422.37    662.15 o
  -4   6  11    25185.80    23364.46   1057.55 o
  -3   6  11     1105.59     2037.16    315.76 o
  -2   6  11     3888.12     5172.24    408.20 o
  -1   6  11       28.10      261.25    301.04 o
   0   6  11     1330.48     1720.27    410.26 o
   1   6  11     3917.31     3679.41    411.09 o
   2   6  11     1754.15     2436.60    393.18 o
   3   6  11     5032.88     4260.36    432.29 o
   4   6  11     2248.88     3820.05    436.69 o
   5   6  11      438.73      622.36    343.60 o
   6   6  11     7406.83     7814.46    596.15 o
   7   6  11      120.45      645.53    403.97 o
   8   6  11    20240.95    17439.52    998.41 o
   9   6  11      862.65      199.83    441.66 o
  10   6  11    29466.77    26026.96   1259.47 o
  11   6  11        1.72       10.61    419.08 o
  12   6  11    27799.31    24213.40   1295.22 o
  13   6  11      281.45      -96.48    488.71 o
  14   6  11    11962.93    12511.76    862.24 o
  15   6  11       28.53     -123.28    799.68 o
 -18   7  11     1874.41     1981.93   1171.80 o
 -17   7  11     5948.70     3696.23   1222.43 o
 -16   7  11     4661.70     3461.81   1298.38 o
 -15   7  11       38.96     -199.68    628.11 o
 -14   7  11     1481.30     -522.38    781.20 o
 -13   7  11    10567.93     8493.69    965.67 o
 -12   7  11     1081.09      873.39    607.60 o
 -11   7  11    12502.26    10352.95    779.90 o
 -10   7  11     5633.44     4041.45    492.46 o
  -9   7  11      199.05      568.41    399.76 o
  -8   7  11     1394.98     1661.79    546.01 o
  -7   7  11    18634.50    20187.34   1285.59 o
  -6   7  11     1839.59     3843.16   1243.41 o
  -5   7  11    22691.83    19789.42   1036.58 o
  -4   7  11    10067.23     6469.80    824.79 o
  -3   7  11      548.71     -506.21    527.24 o
  -2   7  11     9315.12     8429.25    863.42 o
  -1   7  11     3990.18     4627.22    732.61 o
   0   7  11       34.15      513.46    557.52 o
   1   7  11        9.10      194.69    353.08 o
   2   7  11     8897.95     8888.68    614.33 o
   3   7  11    10842.88    11535.31    720.99 o
   4   7  11    12553.66    14535.81    850.03 o
   5   7  11    31121.03    31918.76   1588.55 o
   6   7  11     1868.01     2665.98    669.30 o
   7   7  11    26034.95    28397.37   1684.98 o
   8   7  11     2000.61     1493.00    523.24 o
   9   7  11     4891.72     4904.31   1415.10 o
  10   7  11     6360.36     8165.94    768.10 o
  11   7  11       97.07     1286.64    731.20 o
  12   7  11     5000.75     5258.74    712.71 o
  13   7  11      319.05     1361.35    719.34 o
  14   7  11      281.99      727.40    575.49 o
  15   7  11      301.69      418.75    605.79 o
 -21   8  11      319.36     -990.96   1526.23 o
 -20   8  11      118.27     1801.10   1396.03 o
 -19   8  11     1211.94     1229.66   1316.46 o
 -18   8  11     1949.62      260.40   1164.56 o
 -17   8  11     2322.32     2828.23   1207.96 o
 -16   8  11     4703.19     5106.72   1280.30 o
 -15   8  11      713.10      965.99    710.06 o
 -14   8  11     1215.40     1416.98    691.90 o
 -13   8  11      748.07      814.29    454.80 o
 -12   8  11     1242.78     -897.87    897.87 o
 -11   8  11     4403.07     4302.41    534.60 o
 -10   8  11     7350.29     7691.14    638.28 o
  -9   8  11     3360.46     2845.76    564.08 o
  -8   8  11     8614.18     8126.43    745.11 o
  -7   8  11      304.72      -34.74    485.48 o
  -6   8  11     1574.59     2775.84    399.80 o
  -5   8  11     1103.20      763.21    366.98 o
  -4   8  11      198.26      984.72    434.99 o
  -3   8  11     3301.95     2075.12    439.15 o
  -2   8  11     2209.75     2671.76    614.85 o
  -1   8  11      365.69      183.42    422.96 o
   0   8  11     7776.74     8155.80    686.71 o
   1   8  11       90.95      299.63    512.20 o
   2   8  11    17107.13    16338.61   1090.70 o
   3   8  11      962.74     1819.95    493.39 o
   4   8  11     8525.20     7754.77    715.85 o
   5   8  11      422.31      204.81    497.24 o
   6   8  11     2442.27     2075.74    551.35 o
   7   8  11        1.28      196.32    532.68 o
   8   8  11      353.37      638.26    571.55 o
   9   8  11       17.70      592.25    537.06 o
  10   8  11      437.96     -536.33    536.33 o
  11   8  11      121.59       41.70    537.43 o
  12   8  11      550.59     -204.93    631.14 o
  13   8  11       67.38     -566.75    566.75 o
  14   8  11        1.02     -573.93    573.93 o
  15   8  11        2.64     -348.77    593.91 o
  16   8  11     1328.33     2546.13   2047.03 o
 -21   9  11      208.60      824.60   1591.33 o
 -20   9  11        0.70      396.93    762.91 o
 -19   9  11    11646.04     9972.96   1054.62 o
 -18   9  11     2287.92     2020.95    692.96 o
 -17   9  11    22084.34    22308.93   1627.41 o
 -16   9  11     4290.77     3242.48    690.45 o
 -15   9  11     9608.90    10125.85    849.52 o
 -14   9  11      856.99      125.58    407.22 o
 -13   9  11       96.95      191.25    403.82 o
 -12   9  11     1031.42     1127.94    439.35 o
 -11   9  11      647.14      694.70    555.00 o
 -10   9  11     5552.15     4653.85    648.35 o
  -9   9  11       14.70     -470.36   1386.14 o
  -8   9  11     2054.99     2634.49    608.76 o
  -7   9  11      527.89     1522.37    378.99 o
  -6   9  11     4032.87     4510.00   1073.23 o
  -5   9  11       20.84      399.25    384.83 o
  -4   9  11    16587.55    17223.65   1123.13 o
  -3   9  11      485.39      -15.37    404.61 o
  -2   9  11    14703.14    15534.63   1056.36 o
  -1   9  11      969.05     1866.24    462.88 o
   0   9  11      415.11     1179.36    469.21 o
   1   9  11       16.40     -452.69    452.69 o
   2   9  11     5558.36     5206.85    619.54 o
   3   9  11     4198.72     4246.23    630.48 o
   4   9  11     7494.87     7980.79    754.39 o
   5   9  11     6376.03     5725.11   1248.86 o
   6   9  11     1424.22     2828.19    588.14 o
   7   9  11      453.08       16.07   1145.32 o
   8   9  11      669.38     1723.98    584.73 o
   9   9  11     3268.44     2410.65    590.93 o
  10   9  11     5046.84     4876.68    822.07 o
  11   9  11     7524.51     7629.67    978.88 o
  12   9  11     2492.55     3325.58    640.28 o
  13   9  11     3625.03     3499.25    661.49 o
  14   9  11       54.99      721.41    606.20 o
  15   9  11        7.02      416.55    634.64 o
 -19  10  11      882.07      328.66    720.32 o
 -18  10  11     9014.58     9428.93   1022.14 o
 -17  10  11     2121.44     2129.27    710.75 o
 -16  10  11     8071.64     7081.81    863.06 o
 -15  10  11     1420.31     1599.79    637.76 o
 -14  10  11     2109.44     1367.63    510.89 o
 -13  10  11      133.35     -668.35    668.35 o
 -12  10  11       59.70     -177.43    572.11 o
 -11  10  11      204.38     -106.89    556.36 o
 -10  10  11        7.28      173.55    549.74 o
  -9  10  11      820.75      785.61    709.91 o
  -8  10  11       47.99       43.43    356.62 o
  -7  10  11       33.89     -180.15    368.76 o
  -6  10  11       51.02       14.23    377.52 o
  -5  10  11     2333.30     2688.37    455.85 o
  -4  10  11      547.94      -13.49    417.51 o
  -3  10  11     3614.44     4481.67    546.85 o
  -2  10  11     1592.93     2022.24    686.35 o
  -1  10  11     3159.69     3503.65    573.91 o
   0  10  11     2559.81     3571.34    571.47 o
   1  10  11      513.61       31.56    482.16 o
   2  10  11     2079.28     1907.66    658.55 o
   3  10  11       22.18      332.79    515.70 o
   4  10  11      821.86     1270.24    681.30 o
   5  10  11       55.06      273.20    536.65 o
   6  10  11      201.46      779.16    533.33 o
   7  10  11       24.99     -298.96    576.31 o
   8  10  11       24.71     -275.61    594.73 o
   9  10  11        4.24      242.58    550.87 o
  10  10  11      204.31     -238.53    537.50 o
  11  10  11      139.02     -552.43    552.43 o
  12  10  11      153.52      223.02    588.87 o
  13  10  11      222.57     -306.12    627.72 o
  14  10  11       47.67     -431.74    690.11 o
 -17  11  11     4005.57     2816.66   1037.45 o
 -14  11  11        2.16     -612.14    612.14 o
 -13  11  11       72.19      140.97    708.41 o
 -12  11  11     5338.28     4220.53    702.05 o
 -11  11  11     5733.34     5014.19    711.77 o
 -10  11  11    13224.82    13740.76   1059.30 o
  -9  11  11    10289.17     9052.03   1396.03 o
  -8  11  11     7605.55     8486.20   1048.00 o
  -7  11  11     6800.70     7406.23    632.07 o
  -6  11  11      221.55      141.10    391.84 o
  -5  11  11     3215.04     4099.03    778.61 o
  -4  11  11     2459.71     3200.06    490.35 o
  -3  11  11     1581.43     1201.78    516.34 o
  -2  11  11     3419.56     3212.89    550.23 o
  -1  11  11      204.28     2074.03   1319.14 o
   0  11  11        6.70     -492.12    492.12 o
   1  11  11      154.95      604.37    494.64 o
   2  11  11     4382.62     5617.31    628.63 o
   3  11  11     1539.52     1867.95    539.89 o
   4  11  11     7980.19    10103.72    848.33 o
   5  11  11     1032.97      496.41    537.18 o
   6  11  11     2803.33     3208.20    604.82 o
   7  11  11      423.62      938.33    651.48 o
   8  11  11        3.07     -366.30    546.92 o
   9  11  11     4900.80     5021.99    669.63 o
  10  11  11     1336.26     1711.68    603.98 o
  11  11  11     8257.61     6968.37    775.60 o
  12  11  11     1467.00     3690.10   1112.95 o
 -13  12  11      527.33        8.59    612.29 o
 -12  12  11     3082.67     3147.42    644.92 o
 -11  12  11     2155.95     1283.81    601.61 o
 -10  12  11     3106.17     2526.49    762.47 o
  -9  12  11     2850.74     3574.73    811.19 o
  -8  12  11     1208.35     1043.51    794.94 o
  -7  12  11     2008.28     1123.39    503.87 o
  -6  12  11      248.62       93.89    462.51 o
  -5  12  11      815.80      663.56    418.29 o
  -4  12  11      321.18      553.48    515.79 o
  -3  12  11      331.05     1102.82    482.59 o
  -2  12  11      776.52     1235.14    493.20 o
  -1  12  11      144.95     -273.33    492.02 o
   0  12  11     1542.26     1473.88    523.17 o
   1  12  11      483.03      570.49    518.96 o
   2  12  11     2058.02     2235.33    560.88 o
   3  12  11      218.15      639.39    531.62 o
   4  12  11     1648.58     2555.02    586.28 o
   5  12  11       22.65     -127.13    560.26 o
   6  12  11      792.94      751.99    664.01 o
   7  12  11       21.33     1093.05    598.47 o
   8  12  11      428.06      535.41    599.06 o
   9  12  11       31.82     -563.03    563.03 o
 -11  13  11       11.24      -25.41    736.14 o
 -10  13  11     1050.29     1018.71    725.54 o
  -9  13  11      974.57     -771.53    792.21 o
  -8  13  11      394.91    -1095.60   1872.79 o
  -7  13  11      874.54      648.74    593.01 o
  -6  13  11     1245.96      570.27    401.04 o
  -5  13  11       45.77       -7.57    467.50 o
  -4  13  11     7291.23     7775.99    781.94 o
  -3  13  11      427.22     1020.71    505.53 o
  -2  13  11     6349.02     7134.60    698.97 o
  -1  13  11     2230.50     1534.91    551.11 o
   0  13  11     1010.72     2154.77    563.15 o
   1  13  11     4306.19     5393.18    665.83 o
   2  13  11      193.09      290.92    562.47 o
   3  13  11     6090.99     7081.14    761.35 o
   4  13  11     1446.01     2305.51    617.05 o
   5  13  11     3159.85     2072.29    626.58 o
  11   1  12    19993.64     5779.42   1258.60 o
   8   2  12    20672.71    17252.79   1398.05 o
   9   2  12     2954.54     1902.48    562.64 o
  10   2  12     9571.17     8793.51    810.11 o
  11   2  12     1426.11     1928.23    733.83 o
  12   2  12     6837.14     5111.39    897.39 o
   4   3  12       17.26      325.57    508.74 o
   5   3  12    23839.43    21436.20   1676.64 o
   6   3  12      341.33     1374.75    621.42 o
   7   3  12    10152.43     9228.40    768.47 o
   8   3  12      507.84      992.33    510.84 o
   9   3  12      991.25     2378.67    790.82 o
  10   3  12       27.61    -1140.78   1544.31 o
  11   3  12      403.65      817.53    570.18 o
  12   3  12       17.63      605.27    574.10 o
  13   3  12      431.75     -238.70    969.26 o
  -1   4  12      261.12      272.19    443.82 o
   0   4  12    35193.48    33676.81   1942.30 o
   1   4  12     3831.09     3830.96    444.45 o
   2   4  12     7212.78     7431.73    586.49 o
   3   4  12     7859.90     7235.32    860.29 o
   4   4  12     1285.20     3010.90    464.39 o
   5   4  12     3450.57     2484.09    406.78 o
   6   4  12     4721.91     5142.69    624.94 o
   7   4  12        3.15      309.12    383.25 o
   8   4  12       29.61       68.77    388.59 o
   9   4  12     3001.63     3500.12    468.20 o
  10   4  12     3369.21     2986.83    489.03 o
  11   4  12     2670.92     2596.03    475.98 o
  12   4  12     2262.93     2202.29    623.13 o
  13   4  12      486.81      748.69    589.87 o
  14   4  12        4.42     -434.00   1056.06 o
  -6   5  12     2842.05     2141.06    896.93 o
  -5   5  12    19856.61    18425.39   1896.36 o
  -4   5  12     3579.64     2793.05    573.08 o
  -3   5  12    15289.73    15660.03   1088.89 o
  -2   5  12      403.92      304.86    492.65 o
  -1   5  12      619.29     1408.08    390.80 o
   0   5  12       26.75        7.21    321.16 o
   1   5  12     4818.69     5845.43    462.65 o
   2   5  12       69.76      448.66    431.03 o
   3   5  12    21751.74    22345.24   1066.27 o
   4   5  12      108.37      105.00    352.62 o
   5   5  12    24847.24    22151.29   1049.92 o
   6   5  12      191.81      286.71    366.32 o
   7   5  12     5206.36     5320.84    487.49 o
   8   5  12      172.88     -118.80    381.85 o
   9   5  12     1519.96      822.54    416.52 o
  10   5  12       46.79     -197.82    418.17 o
  11   5  12     8547.25     5999.14    551.20 o
  12   5  12      392.71      514.39    451.93 o
  13   5  12     7243.92     6242.74    595.89 o
  14   5  12        7.56      409.57   1412.73 o
  15   5  12     1080.02     2083.20   1222.43 o
 -11   6  12     8215.57     7233.32   1273.06 o
 -10   6  12      414.69      504.69    558.17 o
  -9   6  12     4200.54     4273.78    689.98 o
  -8   6  12     9432.50     8960.27    787.88 o
  -7   6  12       30.88     -498.20    498.20 o
  -6   6  12    14346.80    14645.96   1052.25 o
  -5   6  12     6166.54     5968.18    567.96 o
  -4   6  12     1035.14     1513.61    465.91 o
  -3   6  12     6999.11     6537.80    636.06 o
  -2   6  12    30727.52    31223.18   1713.99 o
  -1   6  12      166.70      261.40    336.17 o
   0   6  12    30766.80    32997.39   1448.13 o
   1   6  12    11394.79    12255.20    676.17 o
   2   6  12     3867.62     4922.87    741.11 o
   3   6  12    17671.74    19129.12    938.46 o
   4   6  12     1620.76     1577.71    387.17 o
   5   6  12     9035.94     9089.05    590.91 o
   6   6  12     2702.78     2896.51    461.08 o
   7   6  12      305.62      994.72    395.02 o
   8   6  12      182.16     1167.34    451.98 o
   9   6  12     1274.17      859.54    421.21 o
  10   6  12     5881.43     6768.35    561.43 o
  11   6  12     3047.69     4217.53    510.52 o
  12   6  12     6872.54     7296.93    976.05 o
  13   6  12     1097.30     2043.36   1200.65 o
  14   6  12     1946.79     1983.26    572.68 o
 -15   7  12     4872.64     2720.90    756.93 o
 -14   7  12        3.49      571.35    745.03 o
 -13   7  12     8032.67     8479.20    994.73 o
 -12   7  12     3698.42     3162.45   1895.13 o
 -11   7  12     5361.58     6719.42    879.08 o
 -10   7  12     5415.90     6887.96    714.21 o
  -9   7  12       77.97      210.34    653.11 o
  -8   7  12     2309.49     2666.93    372.28 o
  -7   7  12     7799.35     7512.22    765.14 o
  -6   7  12      768.64     -578.67    882.47 o
  -5   7  12    17824.37    18409.59   1015.50 o
  -4   7  12       10.50      600.68    320.83 o
  -3   7  12    23855.61    23086.76   1066.82 o
  -2   7  12      570.84       59.03    331.90 o
  -1   7  12     8864.11     9655.81    670.46 o
   0   7  12     2451.25     1887.24    391.98 o
   1   7  12        3.90       81.45    341.43 o
   2   7  12     2094.83     1268.03    435.95 o
   3   7  12     3554.31     4141.23    438.84 o
   4   7  12      189.88      372.75    372.97 o
   5   7  12     3812.35     3117.57    427.80 o
   6   7  12      600.39      762.83    431.08 o
   7   7  12       77.09      372.54    430.74 o
   8   7  12     1062.49     1017.39    458.59 o
   9   7  12     4687.64     5363.12    577.06 o
  10   7  12     1515.65     2628.73    515.34 o
  11   7  12    18596.31    19034.43   1100.29 o
  12   7  12     1264.01     1487.26    555.48 o
  13   7  12    16980.92    17162.66   1372.91 o
  14   7  12      141.56      586.28    635.85 o
  15   7  12     5036.19     5031.35    817.39 o
 -18   8  12     1376.63     1866.20   1265.83 o
 -17   8  12     5690.98     6068.76   1461.13 o
 -16   8  12       18.17      993.68    818.17 o
 -15   8  12     2652.87     3298.06    827.83 o
 -14   8  12     1471.32     1629.49   1338.16 o
 -13   8  12      258.62     -360.90    759.50 o
 -12   8  12     1523.39     1454.00    536.61 o
 -11   8  12     4537.40     3135.15    606.67 o
 -10   8  12     1005.93      877.05    561.04 o
  -9   8  12     3535.02     1854.50    636.38 o
  -8   8  12     9390.79     9666.91    842.44 o
  -7   8  12     2180.36     1756.83    848.84 o
  -6   8  12     2465.50     3852.28    715.34 o
  -5   8  12    19340.86    19978.10   1127.56 o
  -4   8  12     1583.14     2184.85    427.53 o
  -3   8  12    23550.97    24394.54   1312.40 o
  -2   8  12     7924.68     7658.27    599.54 o
  -1   8  12     8919.31    10040.41    684.64 o
   0   8  12      812.82      746.97    465.97 o
   1   8  12        8.81      250.89    473.63 o
   2   8  12     9452.10     9243.54    823.32 o
   3   8  12     4605.70     5476.22   1077.64 o
   4   8  12    28781.89    27714.82   1654.04 o
   5   8  12     1128.67     2076.09    750.13 o
   6   8  12    18743.41    17425.61   1547.93 o
   7   8  12      691.53     1163.25    549.68 o
   8   8  12     2558.88     4152.44    646.57 o
   9   8  12     3347.31     3892.61    732.85 o
  10   8  12      294.95       80.62    657.47 o
  11   8  12     4066.93     5977.53    745.11 o
  12   8  12      175.70      421.64    581.94 o
  13   8  12     1595.89     2075.98    635.47 o
  14   8  12      703.76     1018.46    687.39 o
  15   8  12      151.34     2060.86   1050.94 o
 -20   9  12      553.88     2502.73   1598.56 o
 -19   9  12     1547.22     2676.33   1504.53 o
 -18   9  12     2782.01     5005.46   1504.53 o
 -17   9  12      292.73      -43.40   1179.03 o
 -16   9  12     2694.93     2047.03   1186.26 o
 -15   9  12       77.16      493.44    772.40 o
 -14   9  12     1077.22      781.20   1244.13 o
 -13   9  12      134.24     -563.13    588.43 o
 -12   9  12        6.95      980.69    589.88 o
 -11   9  12      185.74      217.32    570.55 o
 -10   9  12      128.23      -73.92    555.24 o
  -9   9  12      135.75      -47.26    542.31 o
  -8   9  12       47.59      -39.94    539.38 o
  -7   9  12      460.16     -136.67    541.84 o
  -6   9  12     2647.96     2461.05    491.25 o
  -5   9  12     2858.66     4535.26    490.10 o
  -4   9  12     4675.51     3934.11    480.62 o
  -3   9  12     1401.10     2157.69    494.62 o
  -2   9  12     3047.52     3396.10    597.58 o
  -1   9  12       18.09     -449.60    449.60 o
   0   9  12     2415.44      982.57    491.26 o
   1   9  12     4989.45     5441.38    636.44 o
   2   9  12     1433.66     1430.67    524.91 o
   3   9  12    14875.15    12591.58    951.89 o
   4   9  12     2076.90     2317.72    573.32 o
   5   9  12    14116.65    12048.14    945.16 o
   6   9  12     2895.46     2880.32    647.59 o
   7   9  12     6278.62     6027.19    936.71 o
   8   9  12     1182.37     -216.39    709.23 o
   9   9  12      413.79     1139.52    626.12 o
  10   9  12        1.57     -371.90    559.67 o
  11   9  12       96.53      632.12    583.68 o
  12   9  12       43.03     -568.88    568.88 o
  13   9  12        9.45      459.20    627.16 o
  14   9  12        2.17     -625.89    625.89 o
 -18  10  12     6540.01     6119.39   1678.13 o
 -17  10  12     3885.16     3276.69   1396.03 o
 -15  10  12      944.26      895.77    823.78 o
 -14  10  12     2268.31     2422.72    935.89 o
 -13  10  12     2660.55     2494.85    677.09 o
 -12  10  12     1119.49     1728.59    641.67 o
 -11  10  12    12469.39    11886.52   1378.08 o
 -10  10  12     1153.01      576.63    600.95 o
  -9  10  12    11026.92    12037.51    987.07 o
  -8  10  12      312.60      442.76    574.84 o
  -7  10  12     1497.41     2021.89    415.42 o
  -6  10  12      416.06      -11.97    383.03 o
  -5  10  12     1388.43     1512.62    454.92 o
  -4  10  12     5715.51     5873.58    611.75 o
  -3  10  12     2929.36     3377.64    533.06 o
  -2  10  12     8378.40     8702.28    750.49 o
  -1  10  12      232.18      409.47    551.72 o
   0  10  12     1423.20     2232.97    530.82 o
   1  10  12     2724.48     2810.37    557.29 o
   2  10  12     1373.56     1626.96    536.49 o
   3  10  12     7887.96     8604.10    791.26 o
   4  10  12     4428.95     4115.24    646.13 o
   5  10  12     5676.99     7007.17    813.88 o
   6  10  12      360.64     -208.91    559.64 o
   7  10  12      942.51     2690.70    968.90 o
   8  10  12     3166.07     3494.25    631.34 o
   9  10  12       77.61     -458.06    602.41 o
  10  10  12     9353.80    11012.90   1167.29 o
  11  10  12      379.47     1207.51    629.30 o
  12  10  12     8263.81     8372.18    820.17 o
 -14  11  12      352.17     -473.78    659.67 o
 -13  11  12     1140.36     1548.13    672.09 o
 -12  11  12     1712.69     2147.68    659.25 o
 -11  11  12     1276.23     3901.81    689.07 o
 -10  11  12     1685.81     2705.29    647.43 o
  -9  11  12     1166.10     2091.45    839.06 o
  -8  11  12     1117.82     1409.45    613.74 o
  -7  11  12      453.93      817.38    423.12 o
  -6  11  12      371.36      476.90    465.56 o
  -5  11  12       59.63     -458.09    552.95 o
  -4  11  12      441.36     1176.66    846.19 o
  -3  11  12     1604.48     1468.96    567.54 o
  -2  11  12      921.06     1185.27    618.65 o
  -1  11  12     1503.66     1354.32    947.53 o
   0  11  12      792.86      366.24    703.50 o
   1  11  12       56.31       98.19    560.19 o
   2  11  12      647.30       76.26    534.25 o
   3  11  12      193.40     -499.36    518.92 o
   4  11  12      142.24      331.70    529.42 o
   5  11  12       46.45       40.10    544.30 o
   6  11  12        2.58      -43.79    554.66 o
   7  11  12      359.91      167.59    570.13 o
   8  11  12       40.60     -439.02   1068.05 o
   9  11  12     1889.22     1149.63    616.35 o
  10  11  12      270.09     -234.93    611.10 o
 -13  12  12       34.92      499.87    642.45 o
 -12  12  12        4.12     -321.68    632.00 o
 -11  12  12     3767.83     2789.74    703.44 o
 -10  12  12      164.24      409.78    632.09 o
  -9  12  12     4054.95     3611.17    688.96 o
  -8  12  12     1286.66     2512.57    474.59 o
  -7  12  12      118.54      159.06    412.43 o
  -6  12  12     3245.68     2787.47    704.75 o
  -5  12  12     2365.89     2791.27    509.70 o
  -4  12  12     4560.19     4278.62    581.45 o
  -3  12  12     6197.47     7953.63    696.51 o
  -2  12  12     1315.05      641.54    490.12 o
  -1  12  12     2237.60     2699.34    824.13 o
   0  12  12      155.08      -80.14    507.54 o
   1  12  12        8.15     -203.50    515.34 o
   2  12  12     3442.36     3297.54    605.97 o
   3  12  12      886.97      858.29    559.93 o
   4  12  12     6762.24     6005.10    703.99 o
   5  12  12      571.36       84.05    597.19 o
   6  12  12     2989.25     2776.56    621.73 o
   7  12  12       13.22     -102.20    708.90 o
  -8  13  12      117.77      165.46    798.11 o
  -7  13  12       22.65      -14.50    656.69 o
  -6  13  12      198.96     -160.84    761.11 o
  -5  13  12       19.72       59.91    455.79 o
  -4  13  12        9.53      -47.81    692.20 o
  -3  13  12       87.84      480.02    482.79 o
  -2  13  12      136.30      469.23    751.71 o
  -1  13  12      172.08     1276.79    634.74 o
   0  13  12      349.66     -459.98    524.23 o
   1  13  12       99.06      -79.26    620.16 o
   2  13  12      133.88       71.87    664.01 o
  10   2  13     2049.60     -918.63    918.63 o
  11   2  13     1308.02      529.97    687.80 o
  12   2  13     5225.02     6886.12   1403.26 o
   7   3  13      909.44     1568.92    668.49 o
   8   3  13      844.41      894.79    535.28 o
   9   3  13     2038.88     1294.65    859.25 o
  10   3  13     1412.47      973.60    599.44 o
  11   3  13       20.49     -581.81    581.81 o
  12   3  13     1497.91     1350.69    617.94 o
  13   3  13     7896.17     5540.72   1294.76 o
   2   4  13      883.43     1077.76    831.83 o
   3   4  13     2315.03     2104.11    580.44 o
   4   4  13    18178.00    16155.99   1363.16 o
   5   4  13     1565.12      946.80    388.45 o
   6   4  13    23504.86    21459.56   1282.30 o
   7   4  13       59.63     -380.19    391.00 o
   8   4  13     7743.20     7333.21    594.62 o
   9   4  13      567.91     2037.69    539.16 o
  10   4  13       54.63      744.54    728.11 o
  11   4  13      475.32     2525.71    639.70 o
  12   4  13     1746.56     1626.30    641.75 o
  13   4  13      740.36     1519.00   1244.13 o
  14   4  13      695.31     1837.26   1207.96 o
  -2   5  13       73.10      -73.67    516.27 o
  -1   5  13     6230.00     4013.35    975.48 o
   0   5  13     4150.75     2586.08    575.55 o
   1   5  13       32.89     -203.46    354.69 o
   2   5  13     9365.78     9090.57    594.61 o
   3   5  13     4786.58     4394.98    457.93 o
   4   5  13     8973.38     9418.58    614.92 o
   5   5  13     1333.92     1952.18    413.80 o
   6   5  13     3446.20     4158.40    467.89 o
   7   5  13     1737.24      880.15    464.49 o
   8   5  13      650.45     1190.12    430.29 o
   9   5  13     7836.42     7452.82    592.59 o
  10   5  13        4.46     -205.46    441.70 o
  11   5  13     5037.08     5325.57    568.06 o
  12   5  13       21.11      743.93    539.60 o
  13   5  13      158.61       39.78    502.89 o
  14   5  13       12.26     -636.53   1128.40 o
  15   5  13       55.55      810.13   1236.90 o
  -7   6  13     2487.85      325.50    976.50 o
  -6   6  13      223.50      392.87    529.48 o
  -5   6  13     1195.05      676.08    549.42 o
  -4   6  13    13757.45    12408.95    791.64 o
  -3   6  13     1840.30     1790.75   1287.53 o
  -1   6  13     2305.10     1624.91    381.62 o
   0   6  13     1061.06      697.95    371.34 o
   1   6  13      834.80      529.05    378.83 o
   2   6  13     5897.96     4931.08    470.03 o
   3   6  13        0.38      336.12    381.06 o
   4   6  13    17983.41    14721.79    793.62 o
   5   6  13        1.18     -425.22    425.22 o
   6   6  13    12938.28    13420.64    761.63 o
   7   6  13     1314.22     1169.28    425.44 o
   8   6  13      572.86     1197.05    440.44 o
   9   6  13     3533.88     3727.18    498.97 o
  10   6  13     6497.08     5442.11    669.35 o
  11   6  13     2828.77     3222.49    581.47 o
  12   6  13    16677.14    15158.88    880.83 o
  13   6  13      880.79      276.81    502.63 o
  14   6  13    10508.80    11890.38    993.39 o
 -12   7  13     2194.88      933.10   1012.66 o
 -11   7  13     1519.52     1482.83   1027.13 o
 -10   7  13     2948.04     3826.43   1157.33 o
  -9   7  13     1688.70      701.63   1085.00 o
  -8   7  13      262.39        6.05    451.37 o
  -7   7  13      695.85     1224.96    381.01 o
  -6   7  13     8830.52     8003.64    618.62 o
  -5   7  13     4642.12     4273.11    497.42 o
  -4   7  13    14858.77    15886.88   1109.81 o
  -3   7  13    20554.75    19703.71   1103.98 o
  -2   7  13     6758.32     6836.30    512.46 o
  -1   7  13    17092.22    17514.00    883.17 o
   0   7  13      137.10      -14.78    365.39 o
   1   7  13      311.14      237.13    378.55 o
   2   7  13     1266.98     1475.78    440.53 o
   3   7  13     7404.63     7476.28    665.17 o
   4   7  13     1047.63     2610.68    439.08 o
   5   7  13     6711.25     6054.42    541.79 o
   6   7  13        8.32      213.96    412.68 o
   7   7  13      222.61      406.29    427.75 o
   8   7  13      590.82      794.13    626.98 o
   9   7  13      741.46      513.26    459.00 o
  10   7  13     1071.16     1571.29    571.09 o
  11   7  13      160.94      136.03    527.08 o
  12   7  13     1188.57      978.83    551.43 o
  13   7  13      553.88      970.50    611.45 o
  14   7  13      998.05      108.62    589.54 o
 -15   8  13     2645.64     2596.76   1164.56 o
 -14   8  13       59.22     -564.20   1092.23 o
 -13   8  13     1005.68      274.87   1048.83 o
 -12   8  13     3856.07     2943.96   1164.56 o
 -11   8  13       95.04      137.43   1048.83 o
 -10   8  13     4600.19     4680.19    683.98 o
  -9   8  13      130.40      589.56    574.25 o
  -8   8  13       19.30      316.74    564.42 o
  -7   8  13      716.39      582.87    579.32 o
  -6   8  13     7223.83     7070.14    767.93 o
  -5   8  13      934.28      355.57    603.35 o
  -4   8  13    22802.43    21181.69   1234.06 o
  -3   8  13      171.58      389.92    443.69 o
  -2   8  13    24183.75    22498.28   1204.93 o
  -1   8  13        0.12     -242.99    441.15 o
   0   8  13     6425.30     6892.72    606.39 o
   1   8  13      396.37      177.39    451.85 o
   2   8  13     1570.29     1468.27    474.34 o
   3   8  13     2044.66     2524.46    493.61 o
   4   8  13    11359.09     9285.29    710.62 o
   5   8  13     2052.06     3381.74    784.07 o
   6   8  13     9123.02     9926.82    734.75 o
   7   8  13      416.00      624.47    500.26 o
   8   8  13     1477.02      882.99    548.39 o
   9   8  13       59.76      668.65    731.75 o
  10   8  13      558.24     1157.01    667.14 o
  11   8  13      421.22     1500.79    547.75 o
  12   8  13     2266.34     2919.14    611.67 o
  13   8  13       47.94      825.28    556.43 o
 -17   9  13        2.03     -759.50   1142.86 o
 -16   9  13     1156.36     1258.60   1244.13 o
 -15   9  13       81.83     -520.80   1186.26 o
 -14   9  13     1002.48    -1171.80   1171.80 o
 -13   9  13      594.28    -1128.40   1128.40 o
 -12   9  13     7097.53     7103.82    822.41 o
 -11   9  13     6953.76     5574.04    770.68 o
 -10   9  13     7466.09     7721.41    882.33 o
  -9   9  13    15628.73    13833.51   1073.34 o
  -8   9  13      951.65      523.64    812.21 o
  -7   9  13     5108.28     4879.42    720.10 o
  -6   9  13     1440.27     1637.27    612.19 o
  -5   9  13     1122.39      771.79    446.93 o
  -4   9  13     3720.30     4163.45    893.70 o
  -3   9  13    10493.81    11330.60    768.96 o
  -2   9  13     1789.78     2311.56    553.34 o
  -1   9  13     4499.93     4241.04    525.60 o
   0   9  13        2.46      111.98    471.91 o
   1   9  13      536.81       23.86    531.42 o
   2   9  13      847.14     1074.65    466.83 o
   3   9  13     8389.13     8288.92    780.36 o
   4   9  13      890.69     1302.97    741.86 o
   5   9  13     7109.27     6231.52   1097.11 o
   6   9  13       44.86      986.55    871.87 o
   7   9  13      461.27      -16.98    594.73 o
   8   9  13       14.69      259.56    993.77 o
   9   9  13     1215.13     2054.39    633.12 o
  10   9  13       79.19      735.55    904.13 o
  11   9  13     2420.61     1866.73    639.50 o
  12   9  13       81.91      619.47    538.10 o
 -15  10  13       53.78     1352.63   1338.16 o
 -14  10  13      280.30      419.53   1323.70 o
 -13  10  13      668.28     -265.07    644.93 o
 -12  10  13     2822.12     3663.75    726.56 o
 -11  10  13      593.90      156.12    632.44 o
 -10  10  13     5163.86     5833.62    773.35 o
  -9  10  13       27.99      238.14    616.99 o
  -8  10  13     3731.95     3201.99    687.11 o
  -7  10  13       62.70      180.38    688.23 o
  -6  10  13       50.91     -144.92    475.52 o
  -5  10  13       10.77      384.65    465.34 o
  -4  10  13     3372.05     3190.97    504.46 o
  -3  10  13      121.89     -459.17    459.17 o
  -2  10  13     3683.31     3393.85    528.51 o
  -1  10  13      161.43     -520.01    545.67 o
   0  10  13      430.36       22.20    599.66 o
   1  10  13        8.44      302.67    577.18 o
   2  10  13     2176.07     1745.26    559.89 o
   3  10  13      570.01     1023.04    567.20 o
   4  10  13     6671.95     5940.25   1093.25 o
   5  10  13     1937.25     1719.66    606.41 o
   6  10  13     3561.79     4430.54    698.16 o
   7  10  13      907.28     1280.69    621.12 o
   8  10  13       83.39     -624.63    717.26 o
   9  10  13       16.98       45.16    592.88 o
  10  10  13     1396.85     1923.56    627.69 o
 -14  11  13      130.73      495.27    692.60 o
 -13  11  13      649.36     1158.03    695.44 o
 -12  11  13     2164.46     2318.03    718.76 o
 -11  11  13     3870.26     3250.96    738.29 o
 -10  11  13     4760.31     4729.34    753.19 o
  -9  11  13     2626.28     1400.82    669.56 o
  -8  11  13     1884.24     2240.58    685.20 o
  -7  11  13       12.46     -573.97    605.60 o
  -6  11  13        3.35      214.71    444.23 o
  -5  11  13     2693.40     3571.18    559.61 o
  -4  11  13      913.19      636.43    451.00 o
  -3  11  13     8473.27     7921.00    963.40 o
  -2  11  13      359.45      216.23    507.24 o
  -1  11  13     3527.63     3906.72    819.89 o
   0  11  13       91.53     -158.72    630.91 o
   1  11  13       50.00      -56.17    558.96 o
   2  11  13     1305.54     1213.97    637.93 o
   3  11  13     2496.80     2227.02    857.77 o
   4  11  13     1822.83     2373.64    621.34 o
   5  11  13     3372.01     2968.52    622.85 o
   6  11  13      758.64     1388.01    602.37 o
   7  11  13      230.86      -93.56    677.58 o
 -10  12  13     1362.90     2252.47    695.93 o
  -9  12  13       36.49      137.85    650.21 o
  -8  12  13      444.14      343.45    648.53 o
  -7  12  13       94.52      343.84    494.87 o
  -6  12  13       26.40     -420.50    420.50 o
  -5  12  13       26.16       99.68    492.23 o
  -4  12  13      485.66     1530.47    521.27 o
  -3  12  13     1367.26     1011.77    530.16 o
  -2  12  13     1267.63     1588.00    557.38 o
  -1  12  13     2700.14     2464.47    591.36 o
   0  12  13      123.63      707.33    913.53 o
   1  12  13     1980.18     2406.92    911.45 o
   2  12  13      190.75     -542.07    542.07 o
   3  12  13      747.03       86.97    554.48 o
   4  12  13      856.02      674.62    583.17 o
  10   3  14     3183.32      247.42    756.51 o
  11   3  14      429.10      546.62    595.79 o
  12   3  14       13.53     -736.10    736.10 o
   5   4  14      916.81     -788.43    788.43 o
   6   4  14     2004.80     2421.78    541.99 o
   7   4  14      549.12      639.14    537.31 o
   8   4  14    10733.25     8896.75   1576.99 o
   9   4  14      539.05      408.99    659.02 o
  10   4  14     4212.21     4321.52    694.04 o
  11   4  14      112.05      242.75    668.47 o
  12   4  14      579.42     1074.39    655.58 o
  13   4  14        7.61     1150.10   1164.56 o
   1   5  14     3585.34     6004.71   1515.38 o
   2   5  14     1193.77     1574.90    465.06 o
   3   5  14     2612.79     1084.63    415.08 o
   4   5  14      948.78      751.00    435.02 o
   5   5  14    12030.71    10136.79    658.52 o
   6   5  14        2.32     -245.47    407.00 o
   7   5  14     8071.05     8184.15    613.74 o
   8   5  14     2513.04     3386.48    497.19 o
   9   5  14      369.76      779.09    458.07 o
  10   5  14     2793.93     4657.14    774.58 o
  11   5  14     2022.94     1586.65    492.35 o
  12   5  14      171.65     -224.64    646.68 o
  13   5  14     3686.63     2963.95    744.28 o
  14   5  14      668.35      528.03   1193.50 o
  -4   6  14     2946.27     2813.76   1142.86 o
  -3   6  14     2820.30     3956.20    704.60 o
  -2   6  14     2653.56     2382.52    481.30 o
  -1   6  14       90.61     1024.32    459.06 o
   0   6  14      978.48      120.33    474.85 o
   1   6  14      115.65     -450.04    450.04 o
   2   6  14    10001.07     8078.65    661.22 o
   3   6  14      198.20      808.57    457.71 o
   4   6  14     4911.08     5083.05    512.69 o
   5   6  14      250.29      538.50    426.08 o
   6   6  14      141.10      309.05    435.61 o
   7   6  14      454.74      908.54    458.31 o
   8   6  14     2846.81     2598.43    495.50 o
   9   6  14      686.37     -198.14    616.00 o
  10   6  14      645.80     -125.68    482.18 o
  11   6  14      306.96      519.85    496.85 o
  12   6  14      556.71      702.43    520.50 o
  13   6  14       36.54     -528.41    528.41 o
  -8   7  14      788.53      817.37    465.82 o
  -7   7  14     9833.96     9377.16    893.63 o
  -6   7  14        0.07      525.52    406.06 o
  -5   7  14      329.74      552.84    488.61 o
  -4   7  14      525.49      665.46    600.32 o
  -3   7  14     9296.71     8544.95    676.62 o
  -2   7  14      840.68      965.29    474.07 o
  -1   7  14     7644.54     8264.05    866.91 o
   0   7  14      140.94     -391.68    391.68 o
   1   7  14       10.07      335.76    432.86 o
   2   7  14      921.72      824.14    416.72 o
   3   7  14     7148.50     6763.99    554.59 o
   4   7  14     1313.90      935.60    440.62 o
   5   7  14    15286.20    14905.63    957.19 o
   6   7  14        9.20     -335.56    437.63 o
   7   7  14    10066.57     9955.39    735.22 o
   8   7  14     1514.29     1789.20    489.95 o
   9   7  14     1020.16     1412.32    488.47 o
  10   7  14     2026.17     2254.55    516.07 o
  11   7  14      532.71      764.11    561.34 o
  12   7  14     1035.33     1136.75    709.95 o
  13   7  14     2147.22     2341.07    627.25 o
 -12   8  14      309.69      745.03   1128.40 o
 -11   8  14     4131.60     2647.40   1215.20 o
 -10   8  14     1403.20     1048.83   1142.86 o
  -9   8  14      719.45     1071.13    676.71 o
  -8   8  14     1162.75     1179.83    617.20 o
  -7   8  14      560.07      107.26    828.29 o
  -6   8  14     3210.21     2146.94    845.96 o
  -5   8  14     1691.02     1412.68    442.05 o
  -4   8  14    18154.50    16233.97    979.09 o
  -3   8  14      811.70      623.59    583.62 o
  -2   8  14    17419.45    18270.30    944.57 o
  -1   8  14       33.64       63.96    394.23 o
   0   8  14     3702.06     3971.36    474.92 o
   1   8  14       69.62     -373.65    681.13 o
   2   8  14      206.78      425.51    416.49 o
   3   8  14      388.72       30.54    424.11 o
   4   8  14      997.88      895.43    540.30 o
   5   8  14      684.92      332.46    559.65 o
   6   8  14       38.14     -150.74    511.65 o
   7   8  14      474.76      638.64    521.22 o
   8   8  14     1158.18     1386.83    784.07 o
   9   8  14       44.93       57.66    612.85 o
  10   8  14      682.12      782.92    552.72 o
  11   8  14        0.19     -344.81    556.35 o
 -14   9  14       70.08     1157.33   1193.50 o
 -13   9  14      152.75     -390.60   1179.03 o
 -12   9  14        1.82      231.47   1179.03 o
 -11   9  14     1056.58     1471.73   1302.00 o
 -10   9  14       71.17      976.09    676.75 o
  -9   9  14     1140.37     1303.98    649.99 o
  -8   9  14      520.27     1163.92    700.58 o
  -7   9  14      485.28      796.74    786.22 o
  -6   9  14      156.32      378.82    687.30 o
  -5   9  14    11153.19    11335.20   1007.24 o
  -4   9  14      136.11      423.63    631.93 o
  -3   9  14    24026.94    23593.67   1554.57 o
  -2   9  14      567.49     -112.98    495.30 o
  -1   9  14    18637.28    20277.66   1481.49 o
   0   9  14        2.26     -432.25    611.81 o
   1   9  14     3546.00     4501.97    722.48 o
   2   9  14     1193.64     1124.22    512.58 o
   3   9  14      647.08     -267.90    490.80 o
   4   9  14     3045.98     3135.98    559.77 o
   5   9  14     2283.57     3119.59    562.70 o
   6   9  14     2555.81     2328.88    555.32 o
   7   9  14      609.11      940.84    551.25 o
   8   9  14      523.81     1111.20    639.21 o
   9   9  14      254.93      476.40    542.62 o
  10   9  14       65.03      568.75    555.36 o
 -14  10  14       63.31    -1338.16   1338.16 o
 -13  10  14      841.84    -1345.40   1345.40 o
 -12  10  14     7926.04     5490.68    804.86 o
 -11  10  14     1619.81     2221.62    699.06 o
 -10  10  14    20409.43    16587.16   1250.24 o
  -9  10  14      465.11      824.16    666.96 o
  -8  10  14    11872.92    11153.69   1003.65 o
  -7  10  14       26.23      996.92    660.09 o
  -6  10  14     1178.74     2385.66    678.68 o
  -5  10  14       37.86      317.80    644.31 o
  -4  10  14      880.16     1526.76    501.65 o
  -3  10  14       36.95      546.88    494.87 o
  -2  10  14     1586.69     1838.53    515.47 o
  -1  10  14      280.32     -482.47    482.47 o
   0  10  14       11.92      243.74    493.02 o
   1  10  14      158.91      111.33    511.58 o
   2  10  14     2166.53     2684.66    552.80 o
   3  10  14       90.69      190.49    506.80 o
   4  10  14     3958.02     4312.20    587.30 o
   5  10  14       71.60      345.69    525.47 o
   6  10  14     1457.14      200.46    544.28 o
   7  10  14      176.71     -532.73    532.73 o
 -11  11  14     7984.05     7728.48    900.85 o
 -10  11  14      179.23      541.06    684.68 o
  -9  11  14     8514.00     7797.88    902.84 o
  -8  11  14      502.61      519.61    683.40 o
  -7  11  14     3031.70     2542.05    716.06 o
  -6  11  14       44.23     -401.53    679.39 o
  -5  11  14      114.79      382.83    489.85 o
  -4  11  14      424.07      711.71    499.17 o
  -3  11  14      410.55      441.91    606.59 o
  -2  11  14     2347.40     2155.69    791.33 o
  -1  11  14      205.02      752.30    531.42 o
   0  11  14     2140.89     1962.70    754.84 o
   1  11  14      388.61       87.51    506.96 o
   2  11  14      446.47      815.88    605.07 o
   3  11  14     3848.97     3278.69    948.40 o
   4  11  14       45.06     -564.64    589.43 o
  10   4  15      559.56      487.89    576.79 o
  11   4  15      549.77      909.16    622.67 o
  12   4  15     2130.91     2887.01    865.85 o
  13   4  15      508.09     1092.23   1128.40 o
   5   5  15     1273.33     1581.38   1392.41 o
   6   5  15        9.12      -77.15    530.72 o
   7   5  15      708.59     1372.94    595.88 o
   8   5  15     1381.97     1711.54    821.12 o
   9   5  15       69.44     -234.52    597.83 o
  10   5  15     2007.12     1832.83    668.05 o
  11   5  15     2643.59     3504.25    730.61 o
  12   5  15      904.23      841.92    706.09 o
  13   5  15     7355.63     6256.82   1446.66 o
   0   6  15       89.43      528.03    752.27 o
   1   6  15      648.30      329.18    470.25 o
   2   6  15     2499.65     2291.75    521.90 o
   3   6  15     1715.30     1306.46    531.37 o
   4   6  15     8723.98     8029.57    610.12 o
   5   6  15      177.90     -454.63    454.63 o
   6   6  15    11994.98    12092.05    781.76 o
   7   6  15      972.78     1036.01    476.36 o
   8   6  15     7541.12     8464.64    888.42 o
   9   6  15     2572.21     2857.77    530.82 o
  10   6  15     2160.52     1925.16    607.49 o
  11   6  15      871.91      918.35    539.16 o
  12   6  15      308.12      -34.98    584.06 o
  -4   7  15       92.61     -193.35    429.90 o
  -3   7  15     9053.41     8015.63    671.85 o
  -2   7  15      104.06       54.79    456.01 o
  -1   7  15     1033.33      929.76    488.13 o
   0   7  15       81.03     -637.81    652.52 o
   1   7  15        2.86     -305.26    412.12 o
   2   7  15     1241.63      538.50    450.72 o
   3   7  15       41.86     1048.83    503.76 o
   4   7  15     2728.88     2805.88    764.63 o
   5   7  15     2495.36     3004.83    605.01 o
   6   7  15      810.43      627.88    470.52 o
   7   7  15     6485.17     5558.03    576.78 o
   8   7  15       49.15      378.16    490.45 o
   9   7  15     2926.36     2582.36    538.75 o
  10   7  15      629.81      563.27    526.21 o
  11   7  15        5.26     1062.93    610.58 o
  -8   8  15     5197.79     3703.46   1338.16 o
  -7   8  15      975.22     1280.30   1229.66 o
  -6   8  15      206.26      248.11    774.54 o
  -5   8  15       25.92     -272.12    723.20 o
  -4   8  15     7122.06     4063.07    587.38 o
  -3   8  15      614.66     1300.76    536.59 o
  -2   8  15    11582.67    11700.60   1429.29 o
  -1   8  15      140.23      375.71    819.57 o
   0   8  15     8604.51     9222.81    910.71 o
   1   8  15      400.31      429.29    442.21 o
   2   8  15     1833.25     1389.51    464.09 o
   3   8  15     1564.21     2202.46    492.29 o
   4   8  15      110.54     -462.28    462.28 o
   5   8  15     1395.60     1499.44    572.24 o
   6   8  15      702.78      870.51    561.94 o
   7   8  15      115.78      148.23    585.72 o
   8   8  15      126.71      -54.76    563.59 o
   9   8  15       21.30        5.98    576.33 o
 -11   9  15     3169.48     1092.23   1265.83 o
 -10   9  15      105.34     -795.67   1229.66 o
  -9   9  15     4273.51     3197.83    688.66 o
  -8   9  15       39.99      211.69    643.31 o
  -7   9  15      541.57      342.20    645.84 o
  -6   9  15      183.08      733.17    661.32 o
  -5   9  15      438.13      686.95    719.52 o
  -4   9  15     1627.65     1974.73    696.53 o
  -3   9  15     1903.85     1653.11    693.24 o
  -2   9  15     2146.19     2103.74    527.29 o
  -1   9  15      336.19     -299.09    512.27 o
   0   9  15      309.41      985.91    521.00 o
   1   9  15      156.34     -515.29    515.29 o
   2   9  15      539.45     1713.81    558.25 o
   3   9  15      201.96      602.61    541.76 o
   4   9  15     1073.03     1323.63   1010.63 o
   5   9  15       14.40     -543.84    543.84 o
   6   9  15      275.27      624.82    560.95 o
   7   9  15       60.62      -12.14    549.52 o
 -12  10  15      544.26      499.10   1388.80 o
 -11  10  15        1.98     -361.67   1381.56 o
 -10  10  15     2028.68     2031.77   1067.09 o
  -9  10  15      346.30     -670.01    670.01 o
  -8  10  15     1146.49     1183.27    768.21 o
  -7  10  15      101.90       72.63    665.51 o
  -6  10  15       31.91      748.48    693.92 o
  -5  10  15      516.91     -262.95    725.69 o
  -4  10  15     2603.56     2781.36    730.23 o
  -3  10  15     1818.22     2235.56    555.18 o
  -2  10  15     4586.86     3662.17    791.99 o
  -1  10  15     1941.25     2231.20    513.83 o
   0  10  15     2182.48     2812.75    602.70 o
   1  10  15      320.03       24.41    541.46 o
   2  10  15        0.38       67.90    541.61 o
   3  10  15       10.39       98.23    541.90 o
   4  10  15      941.00      324.59    613.90 o
  -6  11  15      283.29      443.88    696.09 o
  -5  11  15       26.68      221.01    698.64 o
  -4  11  15       61.24     -161.70    683.46 o
  -3  11  15      488.43      142.90    531.60 o
  -2  11  15      482.99      111.47    537.87 o
  -1  11  15      296.25      272.29    754.54 o
  11   5  16      312.34     -540.86    732.88 o
   5   6  16     2994.03     2382.05    764.60 o
   6   6  16     1240.00     1298.06    752.47 o
   7   6  16      124.27     -300.30    629.99 o
   8   6  16      726.12      583.69    788.19 o
   9   6  16      690.48     1038.47    667.74 o
  10   6  16      585.70      249.58    676.62 o
   0   7  16      919.53      368.90   1128.40 o
   1   7  16       23.71      201.84    624.15 o
   2   7  16     1695.99     2252.45    556.23 o
   3   7  16      376.33      692.30    530.13 o
   4   7  16      778.53     1022.42    474.75 o
   5   7  16     1238.59     1340.93    563.03 o
   6   7  16      143.86       57.48    611.98 o
   7   7  16     1663.14     2124.50    525.68 o
   8   7  16       27.26       -7.15    510.26 o
  -4   8  16     2660.82     1622.91    645.74 o
  -3   8  16     5481.43     5238.95   1079.69 o
  -2   8  16      248.48      269.52    646.99 o
  -1   8  16     2937.09     2862.63    705.12 o
   0   8  16       31.07      171.86    517.48 o
   1   8  16        4.43     -530.98    530.98 o
   2   8  16     1310.03     1755.80    484.86 o
   3   8  16     2384.24     2548.63    513.20 o
   4   8  16     5257.46     4985.17    748.00 o
   5   8  16     1447.53     1857.08    555.50 o
   6   8  16     6084.31     7448.69   1542.62 o
  -7   9  16        5.96     1779.40   1222.43 o
  -6   9  16      349.36     1065.56    677.61 o
  -5   9  16      844.48      592.30    748.26 o
  -4   9  16     1466.36      306.56    697.79 o
  -3   9  16     3699.32     3414.20    762.44 o
  -2   9  16     1656.16      831.09    888.08 o
  -1   9  16     5244.15     4114.40   1944.98 o
   0   9  16      703.22     1139.43    725.12 o
   1   9  16     3913.26     3705.44    678.63 o
   2   9  16       47.93      695.14    578.13 o
   3   9  16     2116.86     1446.80    572.95 o
   4   9  16        0.35     1014.55    621.87 o
  -6  10  16      645.56     -262.19    693.15 o
  -5  10  16      302.22      458.01   1037.13 o
  -4  10  16      535.86      759.21    751.80 o
  -3  10  16     1524.72     2142.19    742.42 o
  -2  10  16      902.86     1366.46   1307.82 o
   1   8  17        8.19     1096.42    822.60 o
   2   8  17      862.59     -481.91    671.42 o
 
