# Supplementary material for: Observation of a re-entrant phase transition in the molecular complex tris(μ2-3,5-diiso­propyl-1,2,4-triazolato-κ2 N 1:N 2)trigold(I) under high pressure
Source: IUCrJ. 2016 Aug 18;3(Pt 5):367–76. doi: 10.1107/S2052252516013129 (PMC5391858; doi:10.1107/S2052252516013129)
Supplement: Supplementary file 11 [file m-03-00367-0.00GPa_296K_Au3triazole-FORM-IIsup11.hkl]

#
# h,k,l, Fc-squared, Fo-squared, sigma(Fo-squared) and status flag
#
data_shelx
_shelx_title ' 1519 in C2/c'
_shelx_refln_list_code          4
_shelx_F_calc_maximum     1213.26
_exptl_crystal_F_000      3888.00
_reflns_d_resolution_high  0.8000
 
loop_
 _symmetry_equiv_pos_as_xyz
 'x, y, z'
 '-x, y, -z+1/2'
 'x+1/2, y+1/2, z'
 '-x+1/2, y+1/2, -z+1/2'
 '-x, -y, -z'
 'x, -y, z-1/2'
 '-x+1/2, -y+1/2, -z'
 'x+1/2, -y+1/2, z-1/2'
 
_cell_length_a    24.3163
_cell_length_b    14.3407
_cell_length_c    20.9506
_cell_angle_alpha  90.000
_cell_angle_beta  121.105
_cell_angle_gamma  90.000
 
_shelx_F_squared_multiplier     1.000
 
loop_
 _refln_index_h
 _refln_index_k
 _refln_index_l
 _refln_F_squared_calc
 _refln_F_squared_meas
 _refln_F_squared_sigma
 _refln_observed_status
   4   0   0    22801.01    16833.13   2056.09 o
   6   0   0   357961.63   318050.88  13465.90 o
   8   0   0    86810.28    87680.27   3145.64 o
  10   0   0    22460.81    21995.03    965.93 o
  12   0   0    88780.76    87015.01   3225.75 o
  14   0   0   175369.56   192207.09  10678.38 o
  16   0   0    47816.74    41106.18   3852.99 o
  18   0   0     7472.75     8361.76   1631.93 o
  20   0   0    26998.17    31636.51   2106.41 o
  22   0   0       28.94     -158.34    380.32 o
  24   0   0    13274.65    13337.36   1368.48 o
  26   0   0     3889.08     3889.52    808.17 o
   3   1   0   101335.96    98489.06   3361.05 o
   5   1   0   118468.41   127107.71   3834.24 o
   7   1   0    20943.10    22763.73    737.73 o
   9   1   0     5182.81     5571.76    294.35 o
  11   1   0     7904.03     9517.77    501.65 o
  13   1   0   123308.81   124765.74   3192.49 o
  15   1   0   203383.89   204734.19   5139.76 o
  17   1   0    33825.70    37699.44   1468.11 o
  19   1   0     5689.70     5726.98    559.37 o
  21   1   0     4296.79     4618.42    544.16 o
  23   1   0     1652.56     1016.33    367.52 o
  25   1   0     2702.04     2428.14    466.75 o
   2   2   0    21774.72    25415.12   1977.01 o
   4   2   0      270.04      331.92     98.85 o
   6   2   0      101.86      106.19     80.55 o
   8   2   0   206066.50   210661.50   5658.96 o
  10   2   0   147034.17   149411.73   3720.41 o
  12   2   0     5596.79     5592.08    384.42 o
  14   2   0   300783.06   297693.38   7320.71 o
  16   2   0   293575.06   284855.97   7753.08 o
  18   2   0    47062.39    47018.92   1573.70 o
  20   2   0       71.80      374.61    262.19 o
  22   2   0      814.35      534.09    314.58 o
  24   2   0      303.09        9.31    302.40 o
   1   3   0    67359.65    67851.36   1853.03 o
   3   3   0       23.46      102.81     92.49 o
   5   3   0    24599.38    28924.25    983.16 o
   7   3   0    65788.52    66760.63   1899.14 o
   9   3   0   288822.91   287917.66   7690.95 o
  11   3   0    81517.62    81412.22   2624.29 o
  13   3   0   133303.59   135100.97   3429.64 o
  15   3   0   346206.84   346280.84  10403.28 o
  17   3   0   136711.48   140423.80   4020.20 o
  19   3   0     5407.93     4849.85    568.38 o
  21   3   0      621.77      758.49    307.79 o
  23   3   0      430.75      536.36    341.83 o
  25   3   0      636.41      571.56    354.26 o
   2   4   0   400776.78   394738.03  18419.85 o
   4   4   0     2743.31     2790.68    240.06 o
   6   4   0    77072.42    71680.89   2025.52 o
   8   4   0     3801.66     4202.61    378.31 o
  10   4   0    11074.87    11720.56    463.70 o
  12   4   0    18660.84    16632.76   1146.07 o
  14   4   0   152314.86   159242.55   4462.51 o
  16   4   0    58409.25    58401.03   1860.60 o
  18   4   0     1144.67     1861.91    394.66 o
  20   4   0     3211.14     2918.69    625.46 o
  22   4   0        6.77     -255.17    255.17 o
  24   4   0     2702.23     1923.35    435.04 o
   3   5   0   210483.53   212591.23   6388.95 o
   5   5   0    70029.93    71250.02   2029.66 o
   7   5   0   189853.33   190253.80   4701.69 o
   9   5   0    41562.59    41396.55   1278.23 o
  11   5   0    26946.81    26213.06   1017.24 o
  13   5   0    54080.48    52286.85   1650.03 o
  15   5   0    34554.50    30626.56   1114.23 o
  17   5   0      351.57      505.88    237.99 o
  19   5   0     8202.17     8117.12    610.84 o
  21   5   0     2829.80     2072.33    576.38 o
  23   5   0     3312.27     3287.95    519.17 o
   0   6   0   516960.97   498176.97  17020.09 o
   2   6   0   107831.33   105571.11   2949.90 o
   4   6   0      407.49      997.22    162.99 o
   6   6   0   105089.23   105256.50   4024.05 o
   8   6   0     9699.21    10197.38    533.70 o
  10   6   0     2551.76     3943.46    526.27 o
  12   6   0    17588.50    15833.95    809.84 o
  14   6   0    59048.71    60423.27   2233.79 o
  16   6   0    26387.43    27150.52   1152.14 o
  18   6   0     1021.22      922.06    395.22 o
  20   6   0     4538.59     5419.66    608.40 o
  22   6   0      474.13      336.59    295.46 o
  24   6   0     1187.73      943.32    413.86 o
   1   7   0     7471.02     7852.19    501.97 o
   3   7   0      227.17      802.50    147.89 o
   5   7   0     7554.91     8923.88    452.27 o
   7   7   0    45734.46    45535.66   1717.92 o
   9   7   0    79047.84    82092.37   2811.01 o
  11   7   0    13042.68    13736.40    837.73 o
  13   7   0    25137.94    27042.62   1126.97 o
  15   7   0    84450.97    84984.88   2846.99 o
  17   7   0    40828.53    39993.29   1571.88 o
  19   7   0     2271.71     2435.83    378.01 o
  21   7   0     1017.16      440.89    308.83 o
  23   7   0     1185.77      829.20    343.39 o
   0   8   0       89.27     -140.63    140.63 o
   2   8   0      209.75      247.41    125.84 o
   4   8   0      628.39      648.09    160.12 o
   6   8   0     8147.23     9059.38    463.55 o
   8   8   0    59817.55    59267.57   3895.11 o
  10   8   0    47098.54    45579.75   1343.79 o
  12   8   0     1256.60     1143.20    302.65 o
  14   8   0    30750.41    33353.74   1197.42 o
  16   8   0    34411.51    33285.30   1754.18 o
  18   8   0     9997.75    11808.77    755.04 o
  20   8   0       40.83      240.89    282.02 o
  22   8   0     1019.84     1045.73    359.26 o
   1   9   0    45318.28    43012.33   1553.59 o
   3   9   0    12770.08    12795.33    923.80 o
   5   9   0      899.62      780.74    189.84 o
   7   9   0     9595.33    10101.98    518.63 o
   9   9   0     5753.18     6103.46    554.11 o
  11   9   0       69.03      196.21    165.97 o
  13   9   0     3135.93     3533.57    434.94 o
  15   9   0      572.17      428.81    245.27 o
  17   9   0       61.49      292.28    256.52 o
  19   9   0      628.00      154.24    298.41 o
  21   9   0      639.76      665.62    332.07 o
   0  10   0   114240.03   109063.88   4047.62 o
   2  10   0    62767.38    57042.69   5665.03 o
   4  10   0      637.60      519.51    181.00 o
   6  10   0    25910.91    27137.52   1127.21 o
   8  10   0    43974.52    44179.80   1609.73 o
  10  10   0    17741.63    18999.95    823.49 o
  12  10   0     2404.17     3219.13    379.63 o
  14  10   0      584.21      997.80    314.42 o
  16  10   0     3235.36     3558.07    478.05 o
  18  10   0     4470.84     5107.61    566.72 o
  20  10   0     2276.95     2880.31    488.98 o
   1  11   0     3294.15     3069.94    556.21 o
   3  11   0       42.17       96.07    163.34 o
   5  11   0     1738.86     2008.71    262.33 o
   7  11   0     2787.51     3247.72    319.72 o
   9  11   0      634.51      606.09    219.60 o
  11  11   0      481.07      616.12    325.16 o
  13  11   0      852.99      957.93    293.70 o
  15  11   0      167.89       87.96    259.43 o
  17  11   0      244.39      111.86    279.21 o
  19  11   0      506.60      598.45    344.59 o
   0  12   0    49625.08    48575.64   2063.72 o
   2  12   0    33825.86    35369.52   1134.31 o
   4  12   0       12.63      209.19    195.04 o
   6  12   0    11913.36    11764.29    694.47 o
   8  12   0    13121.16    14202.00    942.15 o
  10  12   0     4474.93     4185.12    449.35 o
  12  12   0     3192.80     2857.46    401.76 o
  14  12   0      216.05      398.37    295.76 o
  16  12   0      905.09      560.30    371.48 o
  18  12   0     2310.48     2500.64    469.24 o
   1  13   0    47103.86    43588.36   1484.09 o
   3  13   0     8284.37     8864.13    600.46 o
   5  13   0     3094.80     3214.09    351.84 o
   7  13   0     4666.40     4498.76    579.54 o
   9  13   0     1232.13     1361.77    284.39 o
  11  13   0     1594.84     2084.19    366.71 o
  13  13   0     2824.15     2738.44    508.45 o
  15  13   0      552.24      269.46    348.41 o
  17  13   0      773.79      933.10    355.46 o
   0  14   0     7135.15     7058.66    939.64 o
   2  14   0     3173.97     3871.84    385.86 o
   4  14   0       61.76      485.26    239.27 o
   6  14   0      511.68      738.06    290.16 o
   8  14   0     5730.64     6344.82    821.40 o
  10  14   0     3739.28     4011.63    678.66 o
  12  14   0      703.50      543.59    387.39 o
  14  14   0     6498.27    13365.57   4885.46 o
  16  14   0     4229.67     6928.19   1385.59 o
   1  15   0      372.27      158.33    264.33 o
   3  15   0      224.90      553.00    275.33 o
   5  15   0        0.18       -4.19    251.62 o
   7  15   0     5245.55     5118.18    649.94 o
   9  15   0    14200.50    11987.68   1278.01 o
  11  15   0     1925.01     1771.53    516.45 o
  13  15   0     3270.40     7190.78   2820.03 o
   0  16   0    12378.75    13320.12   1545.66 o
   2  16   0     3490.56     3952.43    519.31 o
   4  16   0      224.13      169.26    286.85 o
   6  16   0      175.96      399.77    313.17 o
   8  16   0     1253.34      938.34    556.00 o
  10  16   0     1888.52     2002.76    677.55 o
   1  17   0    26580.67    27512.50   1364.70 o
   3  17   0     2418.41     2668.02    481.79 o
   5  17   0     1639.78      732.61    350.82 o
   7  17   0     2193.31     3278.03    748.83 o
 -25   1   1     1396.36     1060.65    365.26 o
 -23   1   1       40.60      430.31    308.86 o
 -21   1   1     4116.96     3587.79    803.15 o
 -19   1   1    15805.62    17694.50   1232.74 o
 -17   1   1    26242.78    24265.90   1064.70 o
 -15   1   1     2264.14     2151.46    249.31 o
 -13   1   1    47272.75    50280.61   1536.99 o
 -11   1   1   272900.03   289592.75   8689.12 o
  -9   1   1   202129.73   215504.03   5786.28 o
  -7   1   1    55451.35    57963.40   1634.80 o
  -5   1   1   158168.73   157640.31   4204.83 o
  -3   1   1    27834.77    29489.79   1826.04 o
   3   1   1     6858.57     7698.81    425.49 o
   5   1   1    18992.07    18532.94    535.94 o
   7   1   1   200867.91   198168.31   4836.51 o
   9   1   1    98422.79    95649.86   2699.81 o
  11   1   1     4301.80     4110.57    293.65 o
  13   1   1    34976.21    36014.51   1084.73 o
  15   1   1    36057.10    35990.61   1118.09 o
  17   1   1     3317.91     4080.99    616.10 o
  19   1   1        2.19     1328.41   1209.46 o
  21   1   1     1476.59     2033.59    419.04 o
  23   1   1     4032.39     3966.83    539.58 o
  25   1   1     1967.34     1990.18    454.63 o
 -26   2   1       67.84        3.43    308.72 o
 -24   2   1       98.75       94.94    294.47 o
 -22   2   1       63.42     -108.10    255.94 o
 -20   2   1     1270.90     1442.60    341.39 o
 -18   2   1     8921.72    10196.90    626.75 o
 -16   2   1     6591.39     7560.21    521.49 o
 -14   2   1      202.24      255.32    142.40 o
 -12   2   1   102472.62   106191.22   4265.50 o
 -10   2   1   231404.73   214116.66   6440.54 o
  -8   2   1    38167.97    39378.66   1330.72 o
  -6   2   1     5626.18     5231.70    278.14 o
  -4   2   1    11010.27    13558.33    452.11 o
  -2   2   1    17101.60    15669.18    538.35 o
   0   2   1    78145.05    81884.13   4960.50 o
   2   2   1    29112.02    26517.55    857.56 o
   4   2   1     3926.04     4845.32    366.63 o
   6   2   1    15016.10    16507.90    508.52 o
   8   2   1    50130.88    52010.82   1958.29 o
  10   2   1    33571.80    38654.99   1202.85 o
  12   2   1     1958.49     1791.21    210.19 o
  14   2   1    14031.33    13812.71    650.76 o
  16   2   1     1415.83     1227.58    271.22 o
  18   2   1     1614.06     1772.03    314.61 o
  20   2   1     3685.77     5231.54    563.96 o
  22   2   1     2607.45     1806.05    402.35 o
  24   2   1      992.87       19.79    302.90 o
 -25   3   1     9077.41     9639.24    824.13 o
 -23   3   1      415.03      356.13    303.53 o
 -21   3   1     9493.50     8971.36    725.32 o
 -19   3   1    14710.53    15540.40    831.88 o
 -17   3   1     8938.09     9874.63    763.16 o
 -15   3   1       18.09        4.07    179.34 o
 -13   3   1      153.13       67.84    147.46 o
 -11   3   1    15430.82    16369.86    637.62 o
  -9   3   1        6.33       43.41    107.78 o
  -7   3   1    60785.37    67015.45   1899.05 o
  -5   3   1    13862.68    11681.09    420.88 o
  -1   3   1    69537.91    66864.19   1849.69 o
   1   3   1       55.71      137.63     65.17 o
   3   3   1   146022.97   160957.06   4510.79 o
   5   3   1   306137.34   315758.53   8365.35 o
   7   3   1   101114.01   102055.38   2581.62 o
   9   3   1      411.49     1056.81    157.62 o
  11   3   1     6391.31     7602.91   1198.19 o
  13   3   1     4126.36     3289.71    426.74 o
  15   3   1    19799.07    19859.05    943.51 o
  17   3   1    30258.57    27707.31   1401.38 o
  19   3   1    22964.62    22771.98   1063.18 o
  21   3   1     2589.84     2232.89    418.46 o
  23   3   1     1628.38     1793.51    431.95 o
  25   3   1     1576.73     1079.30    448.32 o
 -24   4   1     9221.43     9647.57    932.79 o
 -22   4   1     2408.14     1684.92    497.31 o
 -20   4   1    29397.80    30515.37   1323.76 o
 -18   4   1    37552.20    38311.30   1438.50 o
 -16   4   1     8546.85     9337.53    595.55 o
 -14   4   1     2944.29     2808.89    314.95 o
 -12   4   1     5011.39     4948.64    375.11 o
 -10   4   1     2039.85     2644.63    618.17 o
  -8   4   1     4961.30     5097.75    365.02 o
  -6   4   1    49838.34    54350.10   1530.42 o
  -4   4   1    79037.81    74833.31   1895.56 o
  -2   4   1   295874.72   310732.00   7516.49 o
   0   4   1   264543.66   253665.78   7481.77 o
   2   4   1    81927.81    82809.91   2287.65 o
   4   4   1   579043.63   518320.28  15226.16 o
   6   4   1   413012.44   385710.72  11359.74 o
   8   4   1    44024.03    37772.85   1067.26 o
  10   4   1       48.70      135.17    114.18 o
  12   4   1     3119.83     3505.39    544.65 o
  14   4   1    15611.32    18024.50    691.69 o
  16   4   1    66554.13    65179.35   2049.70 o
  18   4   1    59203.38    64817.35   2072.02 o
  20   4   1    18262.79    20539.99   1199.93 o
  22   4   1      836.33      824.74    360.81 o
  24   4   1     6549.68     8313.49    848.07 o
 -25   5   1     8259.71     8170.63    869.12 o
 -23   5   1     1215.45      661.35    349.63 o
 -21   5   1     4690.86     4769.99    487.72 o
 -19   5   1     6031.51     6927.77    556.59 o
 -17   5   1      523.66      197.23    216.77 o
 -15   5   1      227.04      741.54    233.54 o
 -13   5   1    67790.63    65356.51   2200.22 o
 -11   5   1   154884.00   155348.77   4303.91 o
  -9   5   1   102994.33   106235.05   2932.05 o
  -7   5   1     5384.38     6264.55    313.58 o
  -5   5   1    35347.65    32604.05    999.47 o
  -3   5   1    22899.42    24305.67    774.49 o
  -1   5   1    30677.01    30370.77    888.43 o
   1   5   1    71169.79    68815.18   1770.53 o
   3   5   1   318263.94   329104.78   7979.27 o
   5   5   1   249544.36   256460.56   6268.82 o
   7   5   1     3236.89     4031.93    292.35 o
   9   5   1    26399.44    22260.50    806.81 o
  11   5   1      716.45      515.73    152.03 o
  13   5   1     4303.71     5098.22    357.44 o
  15   5   1      383.03      271.87    209.91 o
  17   5   1    24788.23    24413.27   1100.56 o
  19   5   1    30780.37    30769.84   1400.84 o
  21   5   1     6573.64     7322.28    623.08 o
  23   5   1      337.38      344.63    367.54 o
 -24   6   1     3347.63     4267.63    614.73 o
 -22   6   1      183.09        9.21    255.87 o
 -20   6   1        9.76      -99.40    219.30 o
 -18   6   1    10756.81    10951.29    728.48 o
 -16   6   1    16200.83    16077.22   1177.81 o
 -14   6   1    20248.18    19072.45    785.36 o
 -12   6   1   351227.28   342643.78   9201.03 o
 -10   6   1   471765.19   452855.94  11024.96 o
  -8   6   1    84128.58    81779.89   2139.01 o
  -6   6   1    98886.53   103354.10   3516.53 o
  -4   6   1   218033.36   247588.48   6059.66 o
  -2   6   1   143827.94   134358.59   3706.20 o
   0   6   1   123806.53   127908.17   3202.40 o
   2   6   1   178358.11   167729.61   5964.15 o
   4   6   1   227453.11   230525.44   5654.24 o
   6   6   1     2156.18     1960.35    196.67 o
   8   6   1   105250.11   102629.41   3252.34 o
  10   6   1    48895.21    49029.32   1513.67 o
  12   6   1     4468.31     5756.81    417.30 o
  14   6   1    42032.86    39905.66   1362.16 o
  16   6   1     3541.75     4376.30    532.82 o
  18   6   1    13027.45    12487.94   1197.59 o
  20   6   1    20720.88    22092.43   1198.61 o
  22   6   1     4739.46     4669.36    563.27 o
 -23   7   1     2346.90     2081.21    426.96 o
 -21   7   1      145.20      123.62    254.10 o
 -19   7   1      190.65      174.55    245.71 o
 -17   7   1    13104.77    13815.88    848.15 o
 -15   7   1     1131.60     1051.03    250.39 o
 -13   7   1    86133.40    79232.95   2374.75 o
 -11   7   1   359556.69   367503.00   9015.86 o
  -9   7   1   182993.11   186778.38   5177.00 o
  -7   7   1       16.31      105.72    117.28 o
  -5   7   1    92395.74    85325.54   2229.87 o
  -3   7   1    66285.11    65135.69   1879.42 o
  -1   7   1    44383.86    47466.09   1434.36 o
   1   7   1   132137.95   121482.83   3361.38 o
   3   7   1   260095.14   268065.03   6573.13 o
   5   7   1   139732.13   140345.81   3903.67 o
   7   7   1     7547.31     8620.28    439.10 o
   9   7   1    89819.61    87135.82   2312.71 o
  11   7   1    13345.16    13093.55    759.08 o
  13   7   1     9510.35    10353.51    726.22 o
  15   7   1     7743.42     8044.42    631.51 o
  17   7   1     9390.14     7941.01    803.15 o
  19   7   1    26445.35    28522.72   1813.07 o
  21   7   1     6843.67     6554.07    643.54 o
  23   7   1       60.87     -131.21    274.51 o
 -22   8   1      715.68      278.17    302.56 o
 -20   8   1    17225.19    18321.97   1262.00 o
 -18   8   1     7914.62     8264.64    621.09 o
 -16   8   1      117.64      402.87    225.78 o
 -14   8   1     5871.74     5930.66    483.26 o
 -12   8   1    71218.54    73564.15   2493.90 o
 -10   8   1    76900.40    81074.50   2389.54 o
  -8   8   1       66.57       45.48    133.50 o
  -6   8   1    33666.16    34412.65   2338.45 o
  -4   8   1     3554.37     5075.26    376.37 o
  -2   8   1    57114.11    60874.53   2070.40 o
   0   8   1    33720.61    30782.19    932.34 o
   2   8   1   178133.25   182050.66   4955.21 o
   4   8   1   427277.19   436878.34  14870.94 o
   6   8   1   209961.23   208236.05   5687.87 o
   8   8   1     3854.86     3844.95    445.64 o
  10   8   1    16345.77    18307.58    699.82 o
  12   8   1      572.28      444.45    209.82 o
  14   8   1      126.45      140.38    210.78 o
  16   8   1    24788.03    24521.35   1112.97 o
  18   8   1    53020.11    51638.15   2419.83 o
  20   8   1    16421.15    15441.15   1857.73 o
  22   8   1      193.55      329.35    302.22 o
 -23   9   1      649.78      753.98    358.19 o
 -21   9   1    14697.87    14896.20   1140.13 o
 -19   9   1    28849.42    30006.49   1240.75 o
 -17   9   1     5287.65     6564.86    557.28 o
 -15   9   1      352.97      332.52    231.13 o
 -13   9   1    16012.18    16178.58    889.76 o
 -11   9   1    51336.60    53067.25   1539.18 o
  -9   9   1    12935.24    12099.35    959.75 o
  -7   9   1    18759.04    20190.02    711.49 o
  -5   9   1    15991.17    15662.13    842.35 o
  -3   9   1    47949.76    49349.55   1399.69 o
  -1   9   1   177920.27   183199.69   5048.21 o
   1   9   1       62.16       43.44    166.11 o
   3   9   1   330186.06   342281.44   9231.55 o
   5   9   1   423477.91   396850.06  10686.65 o
   7   9   1   109790.42   109371.38   3143.70 o
   9   9   1       74.96      -80.95    141.69 o
  11   9   1     4647.80     5016.49    407.74 o
  13   9   1     1045.55     1145.92    274.38 o
  15   9   1    11095.79     9951.78    748.90 o
  17   9   1    53002.59    52524.54   2002.68 o
  19   9   1    46036.55    46677.52   2169.13 o
  21   9   1     3432.95     3548.45    529.21 o
 -22  10   1      541.55      900.05    358.81 o
 -20  10   1     6382.19     6545.03   1613.37 o
 -18  10   1      949.07     1249.13    362.65 o
 -16  10   1     1658.23     1755.88    343.22 o
 -14  10   1     8780.78    10844.90    699.85 o
 -12  10   1    74933.67    75912.75   2620.22 o
 -10  10   1   114817.91   113805.55   4257.19 o
  -8  10   1    14533.45    15559.98    945.64 o
  -6  10   1    38257.98    38472.51   1288.41 o
  -4  10   1    14996.53    15059.64    624.68 o
  -2  10   1     1766.89     2005.47    242.12 o
   0  10   1      915.84      574.73    182.09 o
   2  10   1   121518.81   114832.95   3523.07 o
   4  10   1   229649.70   224048.91   5603.36 o
   6  10   1    81272.33    85502.63   2507.21 o
   8  10   1     1751.42     1013.41    217.59 o
  10  10   1     6956.42     7624.93    483.10 o
  12  10   1      621.86      890.03    272.77 o
  14  10   1     1257.53     1102.85    381.09 o
  16  10   1     5804.48     5094.62    560.31 o
  18  10   1    35274.76    35944.25   1525.26 o
  20  10   1    21138.68    21785.12   1218.68 o
 -21  11   1      129.94      192.62    314.55 o
 -19  11   1     1012.97     1364.60    383.17 o
 -17  11   1     8107.02     9593.18    766.63 o
 -15  11   1      468.70      152.85    247.47 o
 -13  11   1    61966.77    60862.60   2142.31 o
 -11  11   1   201535.16   199842.38   7134.27 o
  -9  11   1   128218.52   136814.73   3910.51 o
  -7  11   1      189.78       98.56    156.46 o
  -5  11   1    47561.34    45667.07   1365.61 o
  -3  11   1    40898.68    39651.92   1214.94 o
  -1  11   1     9558.94    10829.06    572.87 o
   1  11   1    68544.05    65499.00   2054.04 o
   3  11   1   138463.94   137455.72   3879.29 o
   5  11   1    46689.93    46695.09   1392.57 o
   7  11   1    10783.62    13003.99    647.94 o
   9  11   1    45886.11    46283.61   1732.87 o
  11  11   1     5184.59     6989.28    621.27 o
  13  11   1     8133.24     8600.44    722.35 o
  15  11   1     5947.11     6994.22    917.29 o
  17  11   1     4473.81     5040.04    576.93 o
  19  11   1    19738.69    21578.67   1171.98 o
 -18  12   1     1497.23     1769.30    703.31 o
 -16  12   1     2955.48     3235.64    472.44 o
 -14  12   1     5677.64     6326.35    740.89 o
 -12  12   1    95448.70   101620.11   3064.53 o
 -10  12   1   115962.18   118244.48   4526.83 o
  -8  12   1    11659.49    13155.95   1075.02 o
  -6  12   1    16038.57    16817.27    799.96 o
  -4  12   1    25289.91    22504.83   1354.72 o
  -2  12   1      755.75      255.41    181.39 o
   0  12   1     1612.39     2033.75    280.27 o
   2  12   1    51730.10    51574.28   1660.65 o
   4  12   1    76605.00    75551.96   2092.48 o
   6  12   1     4170.30     4759.40    391.67 o
   8  12   1    22073.97    21679.95    968.23 o
  10  12   1    24214.17    26276.28   1110.14 o
  12  12   1       29.73      -55.35    275.37 o
  14  12   1     4608.21     5181.14    587.58 o
  16  12   1      379.24      459.34    309.93 o
  18  12   1    10531.30    10301.18   1085.39 o
 -17  13   1      290.78      413.94    375.77 o
 -15  13   1       79.47      -83.17    344.95 o
 -13  13   1    11044.52    11271.56   1220.04 o
 -11  13   1    34517.57    35118.23   1919.67 o
  -9  13   1     7087.03     7779.05    601.98 o
  -7  13   1     4619.88     5423.06    429.49 o
  -5  13   1     7176.00     7876.57    568.88 o
  -3  13   1     3968.29     4046.80    493.08 o
  -1  13   1    15621.94    14569.50    817.22 o
   1  13   1     1087.06      759.78    230.67 o
   3  13   1    68387.54    72166.18   2212.56 o
   5  13   1    93330.68    98422.21   3453.91 o
   7  13   1    13526.12    12465.40   1923.86 o
   9  13   1     2707.86     2235.92    365.02 o
  11  13   1     3490.05     4467.71    596.56 o
  13  13   1      177.99      240.57    290.01 o
  15  13   1     2029.87     1734.34    471.12 o
  17  13   1    10671.37    11004.49    864.43 o
 -16  14   1      126.52      248.57    380.60 o
 -14  14   1      667.16     1219.67    589.42 o
 -12  14   1     9068.69     9849.28    823.25 o
 -10  14   1     7034.41     8366.25    810.90 o
  -8  14   1      650.09     1078.42    307.64 o
  -6  14   1     7365.81     7179.29    958.80 o
  -4  14   1      368.39      137.73    256.32 o
  -2  14   1    18339.30    20357.89   1013.78 o
   0  14   1     5478.21     5638.33    449.71 o
   2  14   1    15227.02    14521.60    726.63 o
   4  14   1    93517.38    93274.83   2827.03 o
   6  14   1    56116.50    57210.96   1862.73 o
   8  14   1     3586.01     3797.09    394.82 o
  10  14   1     2145.81     1561.74    429.10 o
  12  14   1     1133.99      901.38    354.50 o
  14  14   1     1124.49     1388.16    482.90 o
 -13  15   1     5145.49     5803.20    787.11 o
 -11  15   1    17946.99    19687.71   2781.44 o
  -9  15   1     8576.84     7313.31    703.36 o
  -7  15   1      791.48      847.57    306.10 o
  -5  15   1     4869.09     5640.06    537.06 o
  -3  15   1       28.02      246.49    264.17 o
  -1  15   1      184.72       86.69    262.19 o
   1  15   1     3971.05     3690.95    417.94 o
   3  15   1    28624.10    26971.95   1252.98 o
   5  15   1    25826.31    27452.53   1312.04 o
   7  15   1     1076.67      706.35    336.50 o
   9  15   1     3264.52     2312.70    627.48 o
  11  15   1      953.40     1541.97    561.75 o
  13  15   1      296.44       25.69    381.91 o
 -12  16   1    16891.71    15430.59   1971.75 o
 -10  16   1    25584.40    26580.83   1745.68 o
  -8  16   1     5994.14     6303.29    689.45 o
  -6  16   1     2376.32     3577.27    663.98 o
  -4  16   1     5904.80     6736.61    660.85 o
  -2  16   1     3499.88     3431.09    511.18 o
   0  16   1     3858.31     3614.91    503.30 o
   2  16   1    10020.52    10527.47    976.01 o
   4  16   1     7770.70     7013.14    724.29 o
   6  16   1       40.49     -234.53    305.46 o
   8  16   1     6598.89     7292.36   1114.31 o
  10  16   1     3726.22     3590.03    804.84 o
  -7  17   1       17.19      523.47    393.52 o
  -5  17   1     2267.62     2689.04    574.86 o
  -3  17   1     1079.58      642.60    338.52 o
  -1  17   1      191.69      317.87    326.33 o
   1  17   1     1857.38     1471.98    418.24 o
   3  17   1     4934.09     6105.73   1009.23 o
   5  17   1     2130.52     3827.32   2003.53 o
   7  17   1      300.83      119.44    444.24 o
 -26   0   2      301.23      707.35    479.95 o
 -24   0   2    21178.32    19173.49   1596.75 o
 -22   0   2   138404.92   136221.34   6280.72 o
 -20   0   2   119448.22   136353.84   8878.57 o
 -18   0   2     1345.88      801.89    611.08 o
 -16   0   2   111937.02   116810.05   4288.68 o
 -14   0   2   123408.84   129498.92   4671.69 o
 -12   0   2   140935.27   154699.20   5487.96 o
 -10   0   2   373840.94   361869.53  12420.29 o
  -8   0   2   752494.81   716720.63  80216.25 o
  -6   0   2   411692.31   374730.47  17555.84 o
  -4   0   2    25591.75    27508.95   1258.74 o
   2   0   2    21867.20    19798.85   1380.31 o
   4   0   2    16208.65    16302.99    802.73 o
   6   0   2     5516.41    10419.06    519.65 o
   8   0   2   339674.16   341857.53  11756.22 o
  10   0   2   164356.23   176437.00   6237.90 o
  12   0   2     8755.57     9533.38   1365.93 o
  14   0   2       32.97      364.05    255.85 o
  16   0   2     7307.69     7730.93    701.26 o
  18   0   2      782.82      595.33    426.65 o
  20   0   2    17697.28    18891.49   1711.01 o
  22   0   2    63218.65    67949.66   3525.03 o
  24   0   2    29232.14    30047.97   1991.77 o
 -27   1   2      175.05      614.62    350.36 o
 -25   1   2     2954.54     2915.34    484.41 o
 -23   1   2    47440.36    46793.25   1834.92 o
 -21   1   2    88327.82    90019.91   3072.23 o
 -19   1   2     9857.76    11620.69    792.58 o
 -17   1   2    47338.19    44552.04   2311.20 o
 -15   1   2    86028.39    82363.02   2187.78 o
 -13   1   2     9413.82     8290.10    429.49 o
 -11   1   2    39355.88    39879.62   1905.94 o
  -9   1   2   327702.78   333909.41   8858.38 o
  -7   1   2   826667.56   783557.13  46470.50 o
  -5   1   2    71316.88    78767.35   2414.84 o
  -3   1   2   117976.04   116359.39   5643.46 o
   1   1   2    18422.65    22415.69   1423.45 o
   3   1   2     9355.23     9809.08    376.21 o
   5   1   2    40124.89    36366.68   1059.90 o
   7   1   2   423106.13   404486.25   9796.09 o
   9   1   2   296331.63   288344.03   7063.10 o
  11   1   2    19633.30    18655.30    643.55 o
  13   1   2    28257.91    30412.45   1133.51 o
  15   1   2     8217.63     8983.88    618.52 o
  17   1   2      732.02      901.18    265.47 o
  19   1   2      483.88      558.12    292.49 o
  21   1   2    26087.79    27661.21   1303.89 o
  23   1   2    30870.79    33597.45   1493.44 o
 -26   2   2     1028.10      502.14    365.26 o
 -24   2   2    10511.85    12960.72    931.47 o
 -22   2   2    21395.79    20719.20   1153.92 o
 -20   2   2     3198.99     3095.17    513.72 o
 -18   2   2    49467.07    51475.50   1667.84 o
 -16   2   2    59315.31    59866.89   1857.51 o
 -14   2   2     7485.24     7089.39    485.89 o
 -12   2   2   139424.19   133641.91   3704.73 o
 -10   2   2      950.75     2372.22    234.38 o
  -8   2   2   565889.75   610331.25  25651.21 o
  -4   2   2   144387.20   137249.03   5989.69 o
  -2   2   2     5798.27     5295.64    314.13 o
   0   2   2    42418.66    39249.63   1272.17 o
   2   2   2     6580.21     7708.22    288.67 o
   4   2   2    88296.84    84266.23   2934.51 o
   6   2   2   770561.00   770282.25  32017.49 o
   8   2   2   811426.50   798767.06  27208.87 o
  10   2   2    59734.87    66858.34   1955.56 o
  12   2   2    83603.49    83974.30   2727.38 o
  14   2   2   185958.61   174391.27   6036.24 o
  16   2   2    29098.18    28843.29   1086.22 o
  18   2   2      900.41     1003.95    316.07 o
  20   2   2     1119.64     1114.88    350.82 o
  22   2   2     7790.89     8417.60    747.50 o
  24   2   2     4465.37     4536.99    595.43 o
 -25   3   2     2710.25     2204.73    453.43 o
 -23   3   2    15245.53    15785.70   1438.20 o
 -21   3   2    18151.83    17869.01   1388.74 o
 -19   3   2     3524.24     3334.95    377.62 o
 -17   3   2    54691.23    52459.05   1892.13 o
 -15   3   2     7682.20     8433.62    580.09 o
 -13   3   2    57702.69    63192.35   2532.03 o
 -11   3   2    91861.84    97256.67   2754.04 o
  -9   3   2   103174.94   104384.98   3324.67 o
  -7   3   2   785226.06   746669.94  31479.91 o
  -5   3   2   587983.69   592304.88  26714.79 o
  -3   3   2    54701.03    47553.19   1454.07 o
  -1   3   2   171014.06   173328.55   5178.29 o
   1   3   2     1194.68     1606.10    141.15 o
   3   3   2    31682.82    31834.00   1282.60 o
   5   3   2   276472.00   280310.16   6792.39 o
   7   3   2   809021.94   790104.56  20758.54 o
   9   3   2   406169.81   395969.19  10532.01 o
  11   3   2     1705.39     2178.10    286.11 o
  13   3   2   177192.05   180708.89   4971.47 o
  15   3   2    93299.79    94406.30   2794.66 o
  17   3   2     3640.62     4073.21    422.24 o
  19   3   2       75.23      -55.39    219.88 o
  21   3   2     6095.51     6527.27    644.51 o
  23   3   2     6988.79     7629.69    980.12 o
 -26   4   2       25.35      -66.21    300.31 o
 -24   4   2    10997.26    11429.25    867.58 o
 -22   4   2    53360.86    49884.97   2414.57 o
 -20   4   2    42611.94    43794.13   1520.44 o
 -18   4   2      284.79      157.62    207.42 o
 -16   4   2    32901.72    31206.94   2019.29 o
 -14   4   2    27707.74    24632.81   1246.31 o
 -12   4   2     3234.46     3822.62    325.33 o
 -10   4   2    86898.45    81213.29   2579.40 o
  -8   4   2   277370.72   284028.03   7863.47 o
  -6   4   2   429451.38   441666.19  11601.13 o
  -4   4   2     2384.12     2280.09    174.69 o
  -2   4   2   274085.31   247034.75   6614.60 o
   2   4   2      143.36      260.24     80.97 o
   4   4   2     9041.86    11842.40    942.30 o
   6   4   2    88482.88    95407.55   2951.69 o
   8   4   2   245149.80   235402.91   6993.36 o
  10   4   2    84749.08    87651.69   2517.40 o
  12   4   2     4619.00     6012.44    544.04 o
  14   4   2    15242.23    16146.51    781.26 o
  16   4   2      516.03      475.55    241.14 o
  18   4   2      128.75      312.13    239.72 o
  20   4   2    11308.03    11917.21    774.87 o
  22   4   2    26457.02    26269.40   1765.74 o
  24   4   2    11570.57    12311.35   1038.02 o
 -25   5   2      894.50      619.86    346.57 o
 -23   5   2    39486.35    41002.64   2239.15 o
 -21   5   2    74819.88    74972.09   2939.30 o
 -19   5   2    21545.26    20743.78    954.64 o
 -17   5   2     4942.29     5000.18    484.49 o
 -15   5   2    73925.27    77685.16   2330.67 o
 -13   5   2    69967.70    66602.20   2010.01 o
 -11   5   2   129342.30   137312.02   3827.03 o
  -9   5   2   238871.14   228207.39   6782.82 o
  -7   5   2   334944.13   304135.84  10484.82 o
  -5   5   2      178.35      167.00     83.28 o
  -3   5   2   334800.19   356333.13  10698.22 o
  -1   5   2   541198.81   546900.38  13171.60 o
   1   5   2     4463.78     6201.69    475.83 o
   3   5   2   124998.65   120594.40   3324.62 o
   5   5   2    43583.59    42238.01   1269.95 o
   7   5   2    50216.87    55795.49   1635.50 o
   9   5   2    97518.49    92515.52   2986.77 o
  11   5   2    38552.00    34316.22   3254.26 o
  13   5   2     1418.26     2015.12    253.45 o
  15   5   2     5034.35     5211.46    568.64 o
  17   5   2     1519.72     1640.18    323.65 o
  19   5   2     1445.68     1955.75    360.62 o
  21   5   2    23883.37    25863.18   1257.64 o
  23   5   2    28129.91    29629.95   1560.27 o
 -24   6   2     6418.84     6771.62    691.09 o
 -22   6   2    28399.14    28832.33   1506.68 o
 -20   6   2    11355.39    11641.69    775.02 o
 -18   6   2       96.13      118.50    215.47 o
 -16   6   2    15427.14    14075.30   1314.27 o
 -14   6   2    11279.96    11015.96    635.05 o
 -12   6   2     2358.44     2388.43    287.32 o
 -10   6   2    34248.39    34961.12   1254.54 o
  -8   6   2   175715.84   172751.84   5367.03 o
  -6   6   2   187780.61   191356.61   5191.37 o
  -4   6   2      154.93        5.80     87.17 o
  -2   6   2    89633.55    81983.41   2100.45 o
   0   6   2    78142.28    71882.35   2030.53 o
   2   6   2      979.28     1379.80    227.20 o
   4   6   2     2609.54     4575.03    300.49 o
   6   6   2    39791.87    40669.14   1154.34 o
   8   6   2   103310.63   101257.20   3219.76 o
  10   6   2    22315.29    20482.77    713.19 o
  12   6   2     1835.17     2553.97    650.80 o
  14   6   2     8011.03     8294.50    688.54 o
  16   6   2      634.33      278.30    236.10 o
  18   6   2        4.79      -90.00    234.73 o
  20   6   2     1376.26      669.63    336.20 o
  22   6   2    10279.75    13684.94   2178.18 o
 -25   7   2     1251.92     1727.77    585.73 o
 -23   7   2     1991.67     2281.48    438.07 o
 -21   7   2      352.73     -122.47    230.46 o
 -19   7   2     4793.93     6036.15    575.40 o
 -17   7   2     9633.46     9299.80    621.79 o
 -15   7   2        4.36     -141.05    177.79 o
 -13   7   2    43860.69    39896.66   1535.55 o
 -11   7   2    47736.69    48219.07   1508.34 o
  -9   7   2     1398.42     2150.67    227.34 o
  -7   7   2   156275.45   155081.75   3895.21 o
  -5   7   2   171097.59   176887.16   4830.83 o
  -3   7   2    46943.80    44423.80   1236.19 o
  -1   7   2     5828.94     6012.21    339.22 o
   1   7   2    12940.54    15386.55    585.58 o
   3   7   2    31196.70    33128.52    965.29 o
   5   7   2    96586.02    96892.36   2514.87 o
   7   7   2   208865.45   215869.47   5869.57 o
   9   7   2    55256.58    55944.70   1717.33 o
  11   7   2     6209.27     5640.97    450.81 o
  13   7   2    74295.14    70937.18   2656.41 o
  15   7   2    33237.58    31983.32   1215.79 o
  17   7   2     2952.87     2865.83    421.97 o
  19   7   2      250.45      309.17    286.05 o
  21   7   2       31.30     -134.26    267.79 o
 -24   8   2     1029.09     1186.91    381.09 o
 -22   8   2      148.23      124.04    260.92 o
 -20   8   2      793.15      927.54    299.15 o
 -18   8   2     9643.40    10259.58    696.64 o
 -16   8   2     3990.02     3445.08    548.38 o
 -14   8   2     9421.03    10799.49    718.52 o
 -12   8   2    57098.16    54918.96   1726.89 o
 -10   8   2     8599.84     9845.58    494.52 o
  -8   8   2    34777.75    33523.61   1128.49 o
  -6   8   2   100482.23   102057.55   2884.41 o
  -4   8   2    33559.69    29409.41    989.31 o
  -2   8   2     2345.45     2686.91    243.21 o
   0   8   2      118.91       88.30    115.34 o
   2   8   2     6471.60     5791.85    346.30 o
   4   8   2    21946.67    21003.79    702.09 o
   6   8   2    91878.83    94373.88   2483.63 o
   8   8   2   100900.55   104999.28   3367.19 o
  10   8   2     6784.11     6238.77    445.82 o
  12   8   2    27156.95    28013.47   1193.21 o
  14   8   2    36038.86    38193.80   2622.62 o
  16   8   2     7793.61     7567.27    729.90 o
  18   8   2        4.40      -62.13    254.07 o
  20   8   2      280.46      423.85    308.22 o
  22   8   2       56.60      -85.81    285.80 o
 -23   9   2     2664.26     2084.02    741.13 o
 -21   9   2     4483.81     5133.27    590.96 o
 -19   9   2      957.08      782.05    300.21 o
 -17   9   2      207.32     -129.09    228.35 o
 -15   9   2     3599.76     3976.44    420.95 o
 -13   9   2     2563.93     4698.73   1359.30 o
 -11   9   2     3820.67     4946.82    451.69 o
  -9   9   2    34214.55    38704.85   1277.30 o
  -7   9   2     9177.38     9909.28    596.93 o
  -5   9   2     1489.92     1457.17    218.29 o
  -3   9   2    26735.09    26585.88    967.97 o
  -1   9   2    25691.98    26078.94    941.21 o
   1   9   2      279.63      320.44    147.97 o
   3   9   2     5281.38     4450.09    362.07 o
   5   9   2     4705.85     5856.42    383.48 o
   7   9   2      179.23      146.80    158.37 o
   9   9   2     9517.67     7709.59    794.83 o
  11   9   2     3493.39     3080.55    612.47 o
  13   9   2       77.71       14.81    206.02 o
  15   9   2      187.14       69.06    252.73 o
  17   9   2       25.94     -140.08    254.71 o
  19   9   2       14.84       -1.81    294.70 o
  21   9   2      812.87      819.17    362.37 o
 -22  10   2     5304.14     4643.66    564.89 o
 -20  10   2     8259.80    11383.67   2684.34 o
 -18  10   2     2562.11     3451.78    437.42 o
 -16  10   2      126.91      168.18    236.67 o
 -14  10   2    12247.95    12201.26    886.16 o
 -12  10   2    38110.46    38158.05   1494.42 o
 -10  10   2    34850.55    34369.86   1096.07 o
  -8  10   2     5341.26     5824.86    443.67 o
  -6  10   2     6783.36     7539.23    477.97 o
  -4  10   2    49189.87    48931.22   1437.44 o
  -2  10   2    46795.14    48601.31   1747.31 o
   0  10   2    14790.54    15783.60    803.77 o
   2  10   2     2604.80     2061.93    316.35 o
   4  10   2    30620.97    30739.06    982.99 o
   6  10   2    31581.38    32483.89   1118.94 o
   8  10   2     6102.30     5367.00    477.32 o
  10  10   2     4176.04     4214.33    377.94 o
  12  10   2    15660.66    12500.06   2678.56 o
  14  10   2    10209.57    11303.62   2474.45 o
  16  10   2     1937.86     1417.15    347.13 o
  18  10   2       92.04      110.43    288.51 o
  20  10   2      941.50     1407.47    403.64 o
 -21  11   2      331.66      350.68    321.25 o
 -19  11   2      300.22      325.89    310.12 o
 -17  11   2      146.82       90.44    247.59 o
 -15  11   2      672.48      907.18    285.62 o
 -13  11   2       56.14      -53.41    260.32 o
 -11  11   2     2712.91     3444.69    399.37 o
  -9  11   2      610.75      463.34    214.93 o
  -7  11   2      242.58      254.24    174.02 o
  -5  11   2     1701.02     1708.51    245.80 o
  -3  11   2     1227.33      734.76    193.04 o
  -1  11   2     3754.17     3473.30    322.24 o
   1  11   2       80.83      175.07    159.85 o
   3  11   2      648.77      546.42    188.50 o
   5  11   2     4247.19     4758.82    378.22 o
   7  11   2     2618.85     2287.98    287.70 o
   9  11   2     2179.36     2819.09    326.13 o
  11  11   2      671.82      942.21    321.22 o
  13  11   2      267.74      983.44    346.22 o
  15  11   2       84.76      -62.21    290.51 o
  17  11   2        7.16      254.83    292.79 o
  19  11   2        5.96      161.70    300.07 o
 -20  12   2     4852.12     3382.96    644.16 o
 -18  12   2     1282.95     1395.05    473.03 o
 -16  12   2     2055.61     1846.38    424.44 o
 -14  12   2    13440.75    12553.19    852.76 o
 -12  12   2    13711.70    15603.47    982.34 o
 -10  12   2    12503.82    13952.92   1355.69 o
  -8  12   2     6437.61     7769.09    503.90 o
  -6  12   2      726.25      552.76    201.77 o
  -4  12   2    23313.71    22400.71    880.39 o
  -2  12   2    23578.18    22639.82   1095.77 o
   0  12   2     7724.12     8105.00    618.55 o
   2  12   2      330.02      394.83    181.04 o
   4  12   2    14502.19    14653.63    661.96 o
   6  12   2     8402.90     8330.17    520.59 o
   8  12   2       65.63     -131.75    183.70 o
  10  12   2     1727.62     1289.44    356.37 o
  12  12   2     3317.03     6448.93   1270.10 o
  14  12   2     5710.65     6568.24    651.37 o
  16  12   2     3567.93     4437.64    543.37 o
  18  12   2       39.57      103.13    306.64 o
 -19  13   2     2808.11     3299.64    767.64 o
 -17  13   2      282.20      495.11    398.40 o
 -15  13   2     6721.17     6284.06    660.01 o
 -13  13   2     8949.28    11164.63    904.84 o
 -11  13   2     6947.34    12550.21   4066.31 o
  -9  13   2     5525.74     6483.66    614.35 o
  -7  13   2     2612.28     2354.35    403.68 o
  -5  13   2     2810.22     2756.27    386.98 o
  -3  13   2    26118.86    27767.78   1461.03 o
  -1  13   2    14246.19    14507.80    889.61 o
   1  13   2      841.47      847.87    259.35 o
   3  13   2     7811.29     8244.75    572.78 o
   5  13   2     7180.03     6476.18    478.94 o
   7  13   2       55.83     -153.07    187.70 o
   9  13   2     1305.13     1023.03    489.15 o
  11  13   2     1230.91     1239.71    370.82 o
  13  13   2     1581.53      829.25    342.88 o
  15  13   2     2716.79     3415.06    598.61 o
 -16  14   2     2371.22     1636.13    507.49 o
 -14  14   2      246.23      358.35    383.79 o
 -12  14   2      616.18      472.88    320.65 o
 -10  14   2       14.99       17.37    272.27 o
  -8  14   2     6675.80     8286.33    740.93 o
  -6  14   2    16307.19    17364.92   1524.10 o
  -4  14   2     2964.48     3792.49    459.28 o
  -2  14   2      518.63      525.49    266.96 o
   0  14   2     1130.77      674.40    255.74 o
   2  14   2      165.88     -105.06    218.60 o
   4  14   2     3313.66     4636.20    419.93 o
   6  14   2    15894.96    16964.50    820.84 o
   8  14   2    14628.66    16154.45   1050.11 o
  10  14   2     1132.41      946.64    351.02 o
  12  14   2     1267.13     1510.00    392.89 o
  14  14   2     1587.80     1716.29    417.80 o
 -15  15   2      248.33      751.28    435.76 o
 -13  15   2     2944.18     3861.11    649.88 o
 -11  15   2     4408.78     4187.96    558.50 o
  -9  15   2      288.31      729.36    347.73 o
  -7  15   2    21239.26    22438.18   1228.71 o
  -5  15   2    23907.68    24265.62   1391.33 o
  -3  15   2     5732.21     5967.93    559.69 o
  -1  15   2       21.05     -204.98    204.98 o
   1  15   2      113.83      306.50    232.28 o
   3  15   2     3301.76     3455.95    421.84 o
   5  15   2    19575.36    21391.65   1253.06 o
   7  15   2    33345.28    34940.06   1702.03 o
   9  15   2    10293.83    12013.11   1348.66 o
  11  15   2      338.91      144.59    452.34 o
 -12  16   2      446.90      404.82    417.14 o
 -10  16   2      274.50      173.05    322.30 o
  -8  16   2     8852.97     5821.32   1770.25 o
  -6  16   2    13317.37    12176.20    904.92 o
  -4  16   2     2174.40     1538.11    356.55 o
  -2  16   2     1933.63     1731.66    408.55 o
   0  16   2     1651.66     1486.95    549.96 o
   2  16   2        6.47     -124.43    258.88 o
   4  16   2      962.26     1139.08    422.88 o
   6  16   2     9579.52     9031.48   1254.38 o
   8  16   2    12516.39    12566.36   4694.50 o
  10  16   2     2121.01     1037.61    584.53 o
  -9  17   2     7551.66    10302.15   1030.40 o
  -7  17   2     8541.56     8449.30    912.64 o
  -5  17   2      361.34      477.14    399.27 o
  -3  17   2     7587.35     8020.71    745.33 o
  -1  17   2    10648.68    10781.04    983.70 o
   1  17   2      326.32      551.65    341.46 o
   3  17   2     2276.06     1720.54    480.74 o
   5  17   2      137.57      256.78    346.19 o
 -27   1   3       14.97     -273.11    273.11 o
 -25   1   3     1549.13     1065.46    368.54 o
 -23   1   3     8883.50    10268.96    915.22 o
 -21   1   3     9358.77     9514.03    836.86 o
 -19   1   3    15318.48    17634.16    891.18 o
 -17   1   3     3896.92     3970.42    370.25 o
 -15   1   3    43786.43    42561.16   1216.36 o
 -13   1   3   139522.20   156354.20   4320.23 o
 -11   1   3    98215.86    95734.71   4233.66 o
  -9   1   3     1553.65     1482.17    175.12 o
  -7   1   3    90718.15    98454.56   2699.19 o
  -5   1   3    36105.43    37025.45   1059.79 o
  -3   1   3    14192.80    16356.10    807.84 o
  -1   1   3     1458.17     1911.21    153.62 o
   1   1   3    67702.46    66117.86   1817.71 o
   3   1   3    10742.09     9979.45    418.31 o
   5   1   3    33784.11    30571.53    857.76 o
   7   1   3    12584.35    12994.86    620.01 o
   9   1   3    13299.35    13863.67    562.49 o
  11   1   3   113662.62   120245.30   3382.66 o
  13   1   3    70953.85    71773.73   1965.20 o
  15   1   3     8214.12     7730.53    533.23 o
  17   1   3     3665.87     3910.36    420.48 o
  19   1   3     7615.53     8693.55    960.33 o
  21   1   3     4590.20     4437.81    566.27 o
  23   1   3      948.01     1292.48    398.67 o
 -26   2   3     1667.85     2067.23    493.93 o
 -24   2   3     3147.00     2877.88    461.49 o
 -22   2   3     6279.20     7390.19    825.98 o
 -20   2   3    11372.17    12305.10    719.59 o
 -18   2   3    16374.97    15806.38   1146.30 o
 -16   2   3      296.65      792.53    217.51 o
 -14   2   3    30358.95    31275.66   1241.14 o
 -12   2   3    82451.77    79945.30   2558.08 o
 -10   2   3     9284.31     9044.93    426.93 o
  -8   2   3     3689.20     4408.27    442.04 o
  -6   2   3    11788.80     8741.99    339.02 o
  -4   2   3    41690.78    43534.75   1392.44 o
  -2   2   3     8810.63     7049.44    309.01 o
   0   2   3      281.72      629.50    161.88 o
   2   2   3      182.39      134.85     73.84 o
   4   2   3     2953.78     3073.03    222.80 o
   6   2   3     7924.72     9500.27    505.05 o
   8   2   3      769.27      882.66    175.67 o
  10   2   3    46593.44    45335.41   1286.54 o
  12   2   3    62758.76    65462.12   1980.93 o
  14   2   3     9906.33     9991.43    550.48 o
  16   2   3     1009.35      619.60    257.56 o
  18   2   3     8427.28     9091.02    648.01 o
  20   2   3     3554.20     3792.82    499.93 o
  22   2   3     1039.93      974.53    365.37 o
 -27   3   3     3298.64     2461.60    621.36 o
 -25   3   3      416.61      303.40    301.15 o
 -23   3   3     2436.27     1985.83    411.41 o
 -21   3   3      179.42      197.84    227.60 o
 -19   3   3     8236.90     7616.60    620.08 o
 -17   3   3    25394.66    24584.02   1058.55 o
 -15   3   3    35141.32    33817.33   1288.42 o
 -13   3   3      489.12      429.83    164.25 o
  -9   3   3     1355.62     1415.66    308.35 o
  -7   3   3    75788.05    69866.06   1969.15 o
  -5   3   3   360336.28   334717.31   9939.31 o
  -3   3   3   357674.41   327674.97  19447.26 o
  -1   3   3   103325.14    92861.67   2867.33 o
   1   3   3    36039.89    34657.79   1462.82 o
   3   3   3   300306.44   293555.63   8674.96 o
   5   3   3    84968.88    77994.80   2174.46 o
   7   3   3     5105.90     6247.32    336.01 o
   9   3   3      523.66      361.10    138.75 o
  11   3   3     1703.93     2400.64    252.73 o
  13   3   3       38.45      -17.33    153.96 o
  15   3   3     5369.84     6312.00    540.33 o
  17   3   3     3258.65     3440.17    402.81 o
  19   3   3      165.82      138.38    248.19 o
  21   3   3     1126.71     1385.13    421.93 o
  23   3   3      131.57      -63.94    331.87 o
 -26   4   3     2568.37     2928.12    494.55 o
 -24   4   3     1739.52     1865.26    425.28 o
 -22   4   3    10086.58    10219.17    781.95 o
 -20   4   3     1106.02     1496.17    355.23 o
 -18   4   3    27090.66    26638.11   1311.37 o
 -16   4   3    67541.67    65239.87   2010.48 o
 -14   4   3    15931.46    17709.63    720.49 o
 -12   4   3       52.30       24.37    131.28 o
  -8   4   3     8445.97     6790.56    356.81 o
  -6   4   3   189635.63   200396.95   5330.61 o
  -4   4   3   728882.56   712529.50  24268.58 o
  -2   4   3   358181.13   381952.69  10120.68 o
   0   4   3     2136.98     2724.53    199.92 o
   2   4   3   342275.25   347028.56  10359.35 o
   4   4   3   428988.00   433817.44  11528.80 o
   6   4   3    70989.64    67523.42   2226.07 o
   8   4   3     3452.18     5855.82    498.42 o
  10   4   3     2069.36     2028.89    226.53 o
  12   4   3     1883.01     2070.63    248.94 o
  14   4   3     1508.56     2174.12    285.62 o
  16   4   3     7882.01     5754.37    853.76 o
  18   4   3      705.64      268.16    295.26 o
  20   4   3      944.06      714.08    327.01 o
  22   4   3     2315.21     1626.24    462.50 o
 -25   5   3     2370.61     1938.66    438.89 o
 -23   5   3        1.11      136.16    300.97 o
 -21   5   3     2601.47     2332.08    397.68 o
 -19   5   3    28662.96    28032.43   1211.16 o
 -17   5   3    38275.56    42681.76   2347.19 o
 -15   5   3       55.22      -15.72    164.80 o
 -13   5   3    77923.27    79926.35   2668.37 o
 -11   5   3    97413.66    95311.05   2720.08 o
  -9   5   3    15694.50    16028.94    532.68 o
  -7   5   3     1750.40     2731.23    242.63 o
  -5   5   3   124270.48   122648.34   3068.62 o
  -3   5   3   294280.34   300382.16   9010.26 o
  -1   5   3    70027.41    66228.60   2130.80 o
   1   5   3    56373.03    51938.23   1689.86 o
   3   5   3    94719.99    98097.02   2485.40 o
   5   5   3    26042.96    21938.16    683.74 o
   7   5   3      202.82      288.78    123.57 o
   9   5   3    26782.38    24537.08    796.88 o
  11   5   3    93427.27    98365.84   2598.78 o
  13   5   3    57888.02    50445.05   1469.26 o
  15   5   3       32.94       16.83    207.27 o
  17   5   3     6389.00     5414.44    802.92 o
  19   5   3     3647.83     3345.05    475.88 o
  21   5   3       21.22      245.94    311.18 o
  23   5   3      165.20      430.50    381.30 o
 -26   6   3     5472.59     3594.67   1407.07 o
 -24   6   3     6508.77     6179.11    638.80 o
 -22   6   3    12358.18    11916.43   1593.42 o
 -20   6   3    36433.84    35157.15   1307.99 o
 -18   6   3    52660.21    53050.92   1751.11 o
 -16   6   3      638.40      328.29    208.77 o
 -14   6   3   130321.34   125414.25   3972.03 o
 -12   6   3   341662.59   341854.25   9189.97 o
 -10   6   3    94342.20    99906.13   2833.72 o
  -8   6   3    23162.43    25021.25    851.90 o
  -6   6   3    41065.40    35486.20   1237.22 o
  -4   6   3    17015.28    15783.33    787.53 o
  -2   6   3    56431.45    51591.38   2595.27 o
   0   6   3     7771.39     7870.23    613.01 o
   2   6   3     2578.21     2728.51    212.77 o
   4   6   3     9632.39     9841.21    490.36 o
   6   6   3    47248.51    48669.72   1353.34 o
   8   6   3       36.31       99.09    128.70 o
  10   6   3   151250.42   151018.59   5250.65 o
  12   6   3   232947.69   227526.28   6957.44 o
  14   6   3    59937.70    58512.76   1868.99 o
  16   6   3     2532.33     3510.10    444.56 o
  18   6   3    21538.94    21315.27   1102.12 o
  20   6   3     8155.29     7100.49    809.38 o
  22   6   3     2582.34     2538.81    477.78 o
 -25   7   3     4387.76     3931.79    548.71 o
 -23   7   3     2915.96     1639.46    710.25 o
 -21   7   3     8615.71     9038.42    747.61 o
 -19   7   3    43251.87    43237.60   1518.56 o
 -17   7   3    45421.29    43181.18   1931.00 o
 -15   7   3     5048.55     5119.97    481.71 o
 -13   7   3   135842.11   144212.38   4068.43 o
 -11   7   3   128392.61   133932.36   4570.74 o
  -9   7   3      314.46      173.54    132.12 o
  -7   7   3    15438.80    15514.05    644.71 o
  -5   7   3    26792.24    24027.01    759.83 o
  -3   7   3   119169.75   125826.33   3186.20 o
  -1   7   3    56349.41    54823.54   1645.21 o
   1   7   3    12217.90    10096.92    554.06 o
   3   7   3    32032.09    28468.72    946.57 o
   5   7   3      670.37     1192.54    178.18 o
   7   7   3     5903.86     6039.33    534.77 o
   9   7   3    20222.79    17325.37   1137.28 o
  11   7   3   139219.67   136079.11   3875.54 o
  13   7   3    90094.93    90917.55   3460.29 o
  15   7   3     1374.91     1283.72    320.95 o
  17   7   3    18978.01    19480.41   1112.21 o
  19   7   3    11108.93    10114.37    772.79 o
  21   7   3     2030.10     1511.98    396.52 o
 -24   8   3       29.67      156.55    277.43 o
 -22   8   3     2973.46     2441.25    405.71 o
 -20   8   3     2469.15     2243.52    377.06 o
 -18   8   3    51740.23    51756.90   1740.38 o
 -16   8   3    41414.51    40606.83   1565.21 o
 -14   8   3      672.90      406.44    209.03 o
 -12   8   3    39914.79    43917.18   1585.65 o
 -10   8   3     5642.70     5993.27    375.80 o
  -8   8   3     4242.25     3884.33    321.49 o
  -6   8   3   109117.70   115505.13   2982.84 o
  -4   8   3   423690.28   421124.50  10254.11 o
  -2   8   3   399595.25   397392.41  10581.18 o
   0   8   3      895.11     1123.64    175.65 o
   2   8   3   242779.27   253645.50   6266.74 o
   4   8   3   176204.81   175608.48   4853.41 o
   6   8   3    29260.69    28290.28    901.07 o
   8   8   3      494.25      598.85    213.27 o
  10   8   3    25718.35    24924.92    857.23 o
  12   8   3    38725.79    40242.14   1979.86 o
  14   8   3     2681.40     2875.65    823.52 o
  16   8   3     7884.03     6056.34    585.00 o
  18   8   3     6841.95     5919.97    719.02 o
  20   8   3       17.89     -265.49    265.70 o
 -23   9   3     3115.10     3137.83    450.67 o
 -21   9   3     1448.05     1158.93    325.74 o
 -19   9   3    18885.89    20300.90   1013.25 o
 -17   9   3    63677.27    61690.63   2003.51 o
 -15   9   3    15895.04    17075.99    918.89 o
 -13   9   3     4028.86     4845.22    737.58 o
 -11   9   3    10333.94    11466.79    592.61 o
  -9   9   3     5783.93     4812.02    770.55 o
  -7   9   3    43412.09    44195.77   1296.18 o
  -5   9   3   326090.19   320141.47   7884.55 o
  -3   9   3   533439.00   536712.69  13046.29 o
  -1   9   3   101573.91   100689.50   2632.66 o
   1   9   3   153698.09   147324.23   3739.58 o
   3   9   3   366063.81   345774.59   8453.70 o
   5   9   3   125162.38   121240.91   3140.08 o
   7   9   3     7945.93     8769.92    496.05 o
   9   9   3     7492.65     7301.75    518.91 o
  11   9   3    18914.81    18425.07   1226.70 o
  13   9   3     7648.76     7414.13    713.61 o
  15   9   3     2717.14     2091.97    662.05 o
  17   9   3     8875.88    12412.80   1935.46 o
  19   9   3      441.60       47.18    294.85 o
 -22  10   3      285.92       95.61    306.60 o
 -20  10   3    13928.65    14464.70    875.45 o
 -18  10   3    49232.59    53927.99   2417.97 o
 -16  10   3    17820.29    16620.30    943.56 o
 -14  10   3    14009.36    13601.60    759.42 o
 -12  10   3    45223.34    49001.92   1806.83 o
 -10  10   3    30382.36    36740.40   2055.69 o
  -8  10   3     1768.89     1614.08    323.10 o
  -6  10   3    26869.60    27608.33    989.98 o
  -4  10   3   157954.13   150452.38   4220.90 o
  -2  10   3   167776.95   161827.41   5439.35 o
   0  10   3      444.76      349.38    164.24 o
   2  10   3    80506.83    85547.24   2292.78 o
   4  10   3    51972.88    50921.40   1472.26 o
   6  10   3     1126.59      908.45    231.88 o
   8  10   3     5400.04     7433.51    534.92 o
  10  10   3    45819.63    46748.89   1736.95 o
  14  10   3    10379.50     9703.01   1076.42 o
  16  10   3     5415.06     4857.84    755.42 o
  18  10   3     9933.06    12490.99   1886.47 o
 -21  11   3    11347.68    11947.62   1088.74 o
 -19  11   3    40954.96    39509.95   1708.19 o
 -17  11   3    26551.32    27457.15   1401.35 o
 -15  11   3     6143.31     6142.59    527.68 o
 -13  11   3    98997.08   105031.41   4138.48 o
 -11  11   3    79636.59    80998.75   2743.73 o
  -9  11   3     1474.91     1416.29    273.91 o
  -7  11   3    11830.47    13034.62    617.25 o
  -5  11   3     1358.33     1877.79    261.28 o
  -3  11   3    53882.77    55262.45   1593.03 o
  -1  11   3    32771.52    33557.71   1327.70 o
   1  11   3     4909.38     3946.61    334.93 o
   3  11   3     8829.21     8896.24    576.57 o
   5  11   3     1256.60     1224.17    229.20 o
   7  11   3     3916.70     4800.94    736.04 o
   9  11   3    18259.49    19748.25   1000.47 o
  11  11   3    87168.13    90709.56   3552.62 o
  13  11   3    67230.80    68390.51   2837.67 o
  15  11   3     1611.01     1694.01    488.63 o
  17  11   3    11400.88    10068.38    875.79 o
 -20  12   3    11312.44    12817.74   1411.62 o
 -18  12   3    26779.92    25684.26   1553.06 o
 -16  12   3     4590.12     4871.50    598.83 o
 -14  12   3    20440.13    20057.59   1132.99 o
 -12  12   3    70162.20    72506.23   2627.15 o
 -10  12   3    10287.52    11996.33    816.06 o
  -8  12   3     6033.40     5553.47    569.30 o
  -6  12   3     1540.89     1053.12    265.95 o
  -4  12   3    23950.08    24048.39    971.53 o
  -2  12   3    43374.80    40900.60   1580.92 o
   0  12   3      120.10       80.75    165.29 o
   2  12   3    21654.30    23592.26   1047.93 o
   4  12   3     4899.48     5650.45    468.58 o
   6  12   3     1600.54     2137.95    361.16 o
   8  12   3      423.73      143.44    221.80 o
  10  12   3    28215.16    29357.90   1632.51 o
  12  12   3    61390.83    64789.34   2724.71 o
  14  12   3    12468.85    12798.41    920.44 o
  16  12   3     2024.68     1178.91    365.67 o
 -19  13   3     6226.40     4045.66   1557.67 o
 -17  13   3    15354.28    17597.86   1337.70 o
 -15  13   3     2638.76     2331.79    453.22 o
 -13  13   3     4105.83     5358.49   1113.89 o
 -11  13   3     6090.38     6098.65    734.01 o
  -9  13   3      160.59      104.50    221.71 o
  -7  13   3     4021.08     3804.22    485.23 o
  -5  13   3    63766.29    63392.48   2301.30 o
  -3  13   3   102258.57   102789.83   3439.85 o
  -1  13   3    15834.45    16974.11    864.31 o
   1  13   3    19160.07    21471.37   1214.06 o
   3  13   3    64540.21    64803.57   2285.59 o
   5  13   3    20132.34    20765.98   1089.49 o
   7  13   3      328.08       70.51    223.38 o
   9  13   3     1052.54     1551.99    603.67 o
  11  13   3    11826.63    12077.82   1013.33 o
  13  13   3     6525.36     6976.35    688.50 o
  15  13   3      267.29       -3.43    287.08 o
 -16  14   3    10004.58    11127.09   1045.51 o
 -14  14   3      539.98      328.31    323.91 o
 -12  14   3     1981.98     2339.84    443.81 o
 -10  14   3      248.27      647.08    308.74 o
  -8  14   3     1836.40     1722.06    395.73 o
  -6  14   3    30430.50    30038.25   1198.96 o
  -4  14   3   104306.52    86366.92   5859.78 o
  -2  14   3    56726.27    57806.01   1920.06 o
   0  14   3       14.13     -113.77    201.40 o
   2  14   3    46200.38    44563.42   1538.14 o
   4  14   3    52422.24    50981.75   1965.55 o
   6  14   3     8200.90    10487.67   1867.42 o
   8  14   3      233.66      -94.18    250.07 o
  10  14   3     1371.62      992.54    363.02 o
  12  14   3     3246.88     4445.34    587.33 o
  14  14   3       25.54      330.45    320.55 o
 -15  15   3       24.70       31.64    369.06 o
 -13  15   3     6358.37     7414.97    888.61 o
 -11  15   3     6569.20     5884.59    736.74 o
  -9  15   3      182.26       -2.55    281.73 o
  -7  15   3       37.35      -69.60    246.53 o
  -5  15   3    12911.66    10732.20    817.26 o
  -3  15   3    28562.31    26702.86   1202.27 o
  -1  15   3     8219.99     7821.63    595.12 o
   1  15   3     2676.68     2567.43    370.13 o
   3  15   3    13833.45    14332.90    941.21 o
   5  15   3     3341.05     3077.20    462.33 o
   7  15   3        0.10      -33.41    270.90 o
   9  15   3     1387.44     1442.01    447.19 o
  11  15   3     7202.87     7501.31    833.39 o
 -12  16   3    12939.00    13011.83    999.64 o
 -10  16   3     3377.47     2671.25    764.61 o
  -8  16   3     1221.12     1394.23    405.66 o
  -6  16   3     1421.35     2280.38    445.03 o
  -4  16   3      800.33      352.30    281.42 o
  -2  16   3     3360.47     2616.33    395.05 o
   0  16   3      234.69       90.65    239.04 o
   2  16   3      335.12      187.27    284.22 o
   4  16   3        1.15      277.70    341.15 o
   6  16   3     1463.08     1318.53    614.41 o
   8  16   3       36.38      354.10    496.05 o
  -9  17   3       41.91      344.96    334.18 o
  -7  17   3      685.26      749.76    343.62 o
  -5  17   3       50.99       54.09    259.05 o
  -3  17   3     2292.20     2316.95    453.94 o
  -1  17   3     1211.63      949.35    367.59 o
   1  17   3      322.11      433.55    383.83 o
   3  17   3      708.84     1280.37    452.42 o
   5  17   3       12.52      -61.33    330.54 o
 -28   0   4     8059.15    10192.44   1682.26 o
 -26   0   4     4493.85     4602.17   1509.72 o
 -24   0   4    88333.88    83978.63   4164.62 o
 -22   0   4   115516.23   114183.15   5355.20 o
 -20   0   4     4139.02     4474.45    695.05 o
 -18   0   4     9813.61     8619.51    991.34 o
 -16   0   4        1.11      -16.12    178.73 o
 -14   0   4    30693.84    33847.61   1411.91 o
 -12   0   4     1104.28      752.40    188.81 o
 -10   0   4   102474.45    99263.49   3561.95 o
  -8   0   4   224329.27   213917.80   7396.53 o
  -6   0   4      269.02      724.13    357.07 o
  -4   0   4    38409.48    42585.48   1583.90 o
  -2   0   4   102941.66    90998.98   8253.12 o
   4   0   4    93789.07   103050.95   3675.30 o
   6   0   4   302126.28   298120.41  12462.59 o
   8   0   4   389690.09   390427.53  13450.58 o
  10   0   4   131087.38   129931.88   4710.43 o
  12   0   4    62598.13    68217.77   3065.38 o
  14   0   4    88876.45    89558.77   3449.03 o
  16   0   4    47118.12    46241.68   5219.31 o
  18   0   4      157.55      268.39    394.95 o
  20   0   4    33369.04    35665.59   2150.79 o
  22   0   4    23270.47    26036.68   2178.31 o
 -27   1   4     2642.55     3244.86    504.02 o
 -25   1   4    14039.54    14705.69    980.87 o
 -23   1   4    62627.47    59381.33   2199.97 o
 -21   1   4    28863.15    29086.31   2397.25 o
 -19   1   4      339.51      394.06    234.03 o
 -17   1   4     2038.37     1860.73    271.55 o
 -15   1   4    91098.87    89303.59   3362.10 o
 -13   1   4   110653.30    99109.83   3934.74 o
 -11   1   4     1757.20      579.29    144.41 o
  -9   1   4   209306.83   239445.89   8295.55 o
  -7   1   4   274397.41   278026.53   8195.56 o
  -5   1   4      212.78      185.23     67.39 o
  -3   1   4    11379.77     6932.57    319.35 o
  -1   1   4   345365.72   338210.22  10050.91 o
   3   1   4   230938.92   232599.06  12651.58 o
   5   1   4    64324.73    72777.73   1880.50 o
   7   1   4   334134.13   346952.28   9287.16 o
   9   1   4    86105.72    90871.78   2584.37 o
  11   1   4    18787.31    18771.88    675.99 o
  13   1   4    22423.76    25595.15    874.81 o
  15   1   4    72403.38    77990.62   2382.76 o
  17   1   4    26530.10    27635.13   1206.81 o
  19   1   4     3098.47     2820.26    458.75 o
  21   1   4    20045.45    21418.87   1245.04 o
  23   1   4     6824.33     7294.65    810.52 o
 -26   2   4     1751.52     1465.80    400.22 o
 -24   2   4     3512.39     5452.30    988.70 o
 -22   2   4     8062.36     7773.50    665.59 o
 -20   2   4     2035.76     2083.57    316.18 o
 -18   2   4     6803.24     8470.92    550.70 o
 -16   2   4   206726.89   187013.56   6929.46 o
 -14   2   4   530608.94   538699.31  16072.29 o
 -12   2   4   167417.88   160338.02   4395.89 o
 -10   2   4   143809.02   136298.64   3731.92 o
  -8   2   4  1100106.50  1002710.31  59410.93 o
  -6   2   4   694226.88   665166.44  25356.42 o
  -4   2   4   212175.64   200604.02   6913.34 o
  -2   2   4      820.11     1546.36    396.59 o
   0   2   4    11580.03    12522.54    498.08 o
   2   2   4    20976.90    21331.76    689.13 o
   4   2   4   163721.27   153413.31   6123.28 o
   6   2   4   332664.81   334218.50   8925.36 o
   8   2   4    74537.99    65035.63   1902.87 o
  10   2   4     8644.30     8872.42    465.80 o
  12   2   4    21771.63    22082.73    775.44 o
  14   2   4    14248.81    15481.16    794.54 o
  16   2   4    75527.89    77764.59   2399.44 o
  18   2   4    23770.43    25303.76   1051.16 o
  20   2   4      639.84     1084.13    366.36 o
  22   2   4     5819.03     5836.76    721.10 o
 -27   3   4     6513.23     9028.42   2321.96 o
 -25   3   4       65.33        1.37    289.05 o
 -23   3   4     6468.73     6468.89    627.09 o
 -21   3   4     6152.63     6440.17    862.96 o
 -19   3   4     1059.74      507.21    236.84 o
 -17   3   4    56003.89    58798.25   2395.89 o
 -15   3   4   399762.22   393912.94  10552.32 o
 -13   3   4   473152.84   452978.31  12046.94 o
 -11   3   4     3280.22     3229.00    273.13 o
  -9   3   4   657103.56   662448.63  19604.30 o
  -7   3   4   960811.13   826030.44  49015.45 o
  -5   3   4   158293.23   152977.06   4627.05 o
  -3   3   4    30973.77    33526.21   1231.16 o
  -1   3   4    31914.34    31664.04   1241.84 o
   1   3   4    56641.49    49776.68   2328.75 o
   3   3   4     7472.71     7028.34    439.71 o
   5   3   4   221769.52   230686.80   6215.03 o
   7   3   4   208410.50   210576.98   5736.23 o
   9   3   4      664.66     1163.50    190.97 o
  11   3   4    46356.56    49746.91   1564.47 o
  13   3   4       45.88       52.07    166.61 o
  15   3   4    43767.30    44281.64   1509.97 o
  17   3   4    47927.73    49301.07   1682.98 o
  19   3   4     2429.11     1804.73    419.21 o
  21   3   4     3795.67     4421.62   1015.08 o
 -26   4   4      448.96      233.51    304.91 o
 -24   4   4    26538.79    27468.65   1367.64 o
 -22   4   4    44447.85    47104.72   1631.61 o
 -20   4   4     7849.15     7288.83    552.06 o
 -18   4   4       13.71      757.42    232.24 o
 -16   4   4    16239.52    14839.94   1002.38 o
 -14   4   4   109399.42   113213.05   3592.11 o
 -12   4   4    27501.15    26695.78    921.20 o
 -10   4   4   122998.35   126677.71   4516.20 o
  -6   4   4     9551.72     9560.23    548.26 o
  -4   4   4     7067.41     7901.31    423.39 o
  -2   4   4    85241.77    88011.23   2459.10 o
   2   4   4   321443.78   333081.47   8842.35 o
   4   4   4      685.05     3031.68    748.47 o
   6   4   4   181025.50   182154.88   4529.32 o
   8   4   4   150028.52   143169.69   5084.69 o
  10   4   4    14070.15    13882.55    597.35 o
  12   4   4     4768.90     5390.59    402.96 o
  14   4   4    36666.62    38475.16   1552.75 o
  16   4   4    25332.33    27165.46   1832.28 o
  18   4   4      987.99     1136.55    346.61 o
  20   4   4     8319.12     7525.18    816.13 o
  22   4   4     9580.69    10702.73   2376.93 o
 -27   5   4      133.17      264.81    319.78 o
 -25   5   4    21121.29    17897.88   1118.23 o
 -23   5   4    67006.63    66243.13   2545.07 o
 -21   5   4    31353.05    30472.42   1182.06 o
 -19   5   4      275.88      111.34    215.14 o
 -17   5   4     4292.18     4191.32    444.54 o
 -15   5   4       34.57      -89.75    160.12 o
 -13   5   4     5549.92     5828.75    531.11 o
 -11   5   4    12161.82    12422.04    568.37 o
  -9   5   4    36214.50    36970.55   1044.35 o
  -7   5   4      167.49      167.42     88.68 o
  -5   5   4    88935.38    86136.59   3154.14 o
  -3   5   4    11016.79     9459.96    582.23 o
  -1   5   4   243781.53   242664.23   6539.89 o
   1   5   4   758260.19   711621.25  18857.00 o
   3   5   4   345749.78   352336.34   9368.74 o
   5   5   4     4579.00     6463.54    451.26 o
   7   5   4   212099.98   209080.45   6392.57 o
   9   5   4   135029.80   134374.27   3426.70 o
  11   5   4    60613.20    57474.76   1658.98 o
  13   5   4    36534.02    34901.70   1114.99 o
  15   5   4    28453.50    29334.20   1252.49 o
  17   5   4     2307.56     1917.30    378.66 o
  19   5   4     6119.36     6077.05    641.27 o
  21   5   4    15895.23    14473.51   2224.74 o
 -26   6   4      520.62      -99.68    285.78 o
 -24   6   4    14641.11    15594.49   1026.08 o
 -22   6   4    14465.51    13981.64    828.79 o
 -20   6   4      189.69       -9.79    227.58 o
 -18   6   4      624.81      514.92    258.54 o
 -16   6   4     7401.98     6819.28    504.90 o
 -14   6   4    50338.84    51103.35   1628.57 o
 -12   6   4    18973.98    19289.07   1156.14 o
 -10   6   4    10017.41     9719.17    457.91 o
  -8   6   4    44337.71    51509.26   4122.88 o
  -6   6   4      103.61      598.28    270.54 o
  -4   6   4     7897.72     8690.16    649.03 o
  -2   6   4     4548.66     7146.59    582.26 o
   0   6   4   193947.33   192669.61   5235.02 o
   2   6   4   135529.88   125213.10   3159.65 o
   4   6   4     1501.29     1885.38    189.33 o
   6   6   4   103873.98   107331.06   2766.19 o
   8   6   4    68000.86    65699.54   2789.91 o
  10   6   4    22509.42    22399.23    786.79 o
  12   6   4     3988.92     4640.33    379.48 o
  14   6   4    14561.73    15550.71    916.50 o
  16   6   4    12271.09    14293.09    912.25 o
  18   6   4      852.25      812.41    327.82 o
  20   6   4     3912.77     2338.52    757.49 o
 -25   7   4      183.66     -201.94    275.21 o
 -23   7   4        7.91     -223.76    223.76 o
 -21   7   4      858.57      838.31    292.61 o
 -19   7   4       26.89      -37.72    223.78 o
 -17   7   4    25589.65    24369.96   1120.33 o
 -15   7   4   123366.51   125234.70   4001.51 o
 -13   7   4   119412.19   118877.38   3778.84 o
 -11   7   4     2022.58     2027.94    224.07 o
  -9   7   4   132569.80   127902.95   3228.94 o
  -7   7   4   278993.03   273980.81   6739.46 o
  -5   7   4    55771.27    51810.11   1422.96 o
  -3   7   4    23828.56    23561.03    826.84 o
  -1   7   4    11150.02    10379.74    573.56 o
   1   7   4       19.76       42.82     99.49 o
   3   7   4    16239.50    17009.36    653.71 o
   5   7   4    75713.98    72257.16   1933.75 o
   7   7   4    29194.68    30166.91   1053.79 o
   9   7   4     2398.61     2336.82    269.39 o
  11   7   4    17876.23    20621.91   2032.75 o
  13   7   4     2397.61     2793.59    793.99 o
  15   7   4     7573.66     9357.44    709.23 o
  17   7   4    12014.84    10837.02   1351.22 o
  19   7   4     2018.63     2382.81    441.35 o
  21   7   4      465.60      437.43    330.29 o
 -24   8   4      247.60      234.44    283.97 o
 -22   8   4      680.95      741.74    290.69 o
 -20   8   4      529.77      668.69    289.26 o
 -18   8   4     1423.02     1987.32    340.06 o
 -16   8   4    33121.39    32998.71   1200.81 o
 -14   8   4    78593.45    80543.98   2431.54 o
 -12   8   4    24432.61    25011.32    825.29 o
 -10   8   4    19729.15    20976.78    781.79 o
  -8   8   4   169627.92   167373.05   4618.07 o
  -6   8   4   121528.71   131045.05   3351.95 o
  -4   8   4    24012.54    24659.94    848.10 o
  -2   8   4     2766.26     3478.08    300.07 o
   0   8   4      148.91       72.47    137.97 o
   2   8   4     1696.07     2322.10    606.58 o
   4   8   4    16196.37    15015.80    619.04 o
   6   8   4    21804.62    24473.81   1078.73 o
   8   8   4     1010.66      604.22    183.68 o
  10   8   4    11874.84    11275.93    725.76 o
  12   8   4    16364.61    16229.97   1608.37 o
  14   8   4        0.11     -234.02    247.19 o
  16   8   4     5312.43     4341.28    517.22 o
  18   8   4     4878.72     8170.67   2184.34 o
  20   8   4      189.21      277.75    311.45 o
 -23   9   4     1793.48     1318.87    349.43 o
 -21   9   4      599.24      772.46    304.04 o
 -19   9   4       25.50      169.99    254.73 o
 -17   9   4      276.59      109.54    235.70 o
 -15   9   4      429.88      383.73    221.51 o
 -13   9   4      513.95      262.52    190.60 o
 -11   9   4     1781.39     2162.54    278.97 o
  -9   9   4      556.29      578.91    168.55 o
  -7   9   4      406.99      340.11    152.19 o
  -5   9   4      765.24      959.20    189.64 o
  -3   9   4      497.00      412.29    160.75 o
  -1   9   4     6990.91     7701.04    660.83 o
   1   9   4    31383.15    30116.86   1165.07 o
   3   9   4    20910.95    21457.40    816.65 o
   5   9   4      198.96      772.29    265.62 o
   7   9   4    12768.30    13575.25    619.35 o
   9   9   4    15904.81    15173.32    754.43 o
  11   9   4     1815.32     1249.40    515.12 o
  13   9   4     1480.72     1441.33    349.16 o
  15   9   4      470.09      117.48    259.85 o
  17   9   4      149.97      266.96    287.51 o
  19   9   4      395.48      498.63    337.09 o
 -22  10   4     3326.47     3331.01    448.10 o
 -20  10   4      236.22      721.43    304.63 o
 -18  10   4     1640.18     1368.96    330.80 o
 -16  10   4     7204.54     8169.61    590.01 o
 -14  10   4    13654.44    14465.45    943.12 o
 -12  10   4     7344.75     7846.00    538.07 o
 -10  10   4       33.53       -4.76    158.22 o
  -8  10   4    27428.07    28759.76   1501.93 o
  -6  10   4    56863.45    55116.13   2130.43 o
  -4  10   4    18554.44    17439.87    724.56 o
  -2  10   4     1357.57     1588.96    230.88 o
   0  10   4    52694.31    53051.96   1503.97 o
   2  10   4    72792.23    69980.88   2113.04 o
   4  10   4    27019.53    24445.15    845.92 o
   6  10   4      141.72      304.91    182.53 o
   8  10   4    13652.57    14373.52    782.49 o
  10  10   4    20720.70    22098.43    983.25 o
  12  10   4     9850.64    10171.57    784.17 o
  14  10   4     1612.22     1362.82    371.73 o
  16  10   4       57.50      184.71    279.13 o
  18  10   4     1549.59     1459.55    393.01 o
 -21  11   4        6.12      112.09    308.63 o
 -19  11   4      205.54     -223.97    274.00 o
 -17  11   4      164.18      401.03    314.55 o
 -15  11   4       35.42     -219.34    238.00 o
 -13  11   4     1832.68      847.59    776.17 o
 -11  11   4       30.44      -61.60    222.03 o
  -9  11   4      576.56      587.44    244.23 o
  -7  11   4     3046.12     3161.00    365.53 o
  -5  11   4     6260.66     7411.44    453.32 o
  -3  11   4     2278.28     2648.94    555.63 o
  -1  11   4       67.20      -85.03    146.67 o
   1  11   4     1882.30     1628.97    235.57 o
   3  11   4     2070.71     1613.78    338.09 o
   5  11   4      337.89      494.63    195.13 o
   7  11   4       18.73       71.17    186.45 o
   9  11   4       51.05      207.21    227.29 o
  11  11   4      684.83      657.42    321.14 o
  13  11   4       62.38      408.33    309.54 o
  15  11   4      150.88       -4.63    320.20 o
  17  11   4       94.65       66.39    287.28 o
 -20  12   4      907.28      566.48    358.05 o
 -18  12   4     1120.36      993.46    500.15 o
 -16  12   4     5337.45     5297.87    603.41 o
 -14  12   4     4469.22     4290.74    540.60 o
 -12  12   4      839.88      422.86    513.74 o
 -10  12   4       26.68      345.67    260.87 o
  -8  12   4     4580.52     4685.96    736.03 o
  -6  12   4    19091.87    20902.01   1869.86 o
  -4  12   4    11987.52    11429.17    685.80 o
  -2  12   4     3831.36     4187.49    417.90 o
   0  12   4    21435.33    20880.08    848.35 o
   2  12   4    36767.32    40330.21   1627.54 o
   4  12   4     7122.58     7724.00    613.01 o
   6  12   4      482.71      447.18    228.73 o
   8  12   4     7438.70     8187.44    603.01 o
  10  12   4     5390.94     3731.24    925.57 o
  12  12   4     5855.92     6276.84    648.19 o
  14  12   4     3459.34     4034.01    541.56 o
  16  12   4      288.60      145.51    290.49 o
 -19  13   4        0.63     -139.83    317.50 o
 -17  13   4     2210.06     2966.93   1117.97 o
 -15  13   4     2204.73     2861.86    491.52 o
 -13  13   4      303.10      220.36    282.49 o
 -11  13   4      819.86      614.72    308.22 o
  -9  13   4      598.20      804.00    275.34 o
  -7  13   4     1022.72      757.41    331.16 o
  -5  13   4    10368.45    10407.85    692.54 o
  -3  13   4     1107.00      911.68    309.99 o
  -1  13   4    12140.30    13078.99    861.78 o
   1  13   4    30530.30    28928.81   1104.60 o
   3  13   4    21310.10    20764.84    947.26 o
   5  13   4      120.39     -120.58    248.47 o
   7  13   4     2981.60     2384.56    368.13 o
   9  13   4     2562.97     3286.61    608.07 o
  11  13   4     2927.48     3346.31    504.04 o
  13  13   4     4367.28     3205.44    879.94 o
  15  13   4     2838.19     2437.13    512.60 o
 -18  14   4      120.49     -119.22    386.25 o
 -16  14   4     1782.12     2546.41    493.23 o
 -14  14   4     6215.41     8311.48   1596.17 o
 -12  14   4     2305.84     2262.74    531.90 o
 -10  14   4     3607.94     3036.56    680.71 o
  -8  14   4    19928.12    19047.23   1327.54 o
  -6  14   4    12476.19    13964.42   1720.87 o
  -4  14   4     2422.22     3517.88   1194.83 o
  -2  14   4     1295.11     1415.22    315.89 o
   0  14   4     3480.55     3818.79    422.77 o
   2  14   4     1697.00     1672.28    326.53 o
   4  14   4      657.75      758.11    340.35 o
   6  14   4     3530.28     3493.94    850.88 o
   8  14   4      187.91       62.06    305.86 o
  10  14   4      895.92      605.24    374.26 o
  12  14   4       10.59      -64.02    312.99 o
 -15  15   4    13275.92    15337.05   1347.65 o
 -13  15   4    12400.85    15085.84   1056.66 o
 -11  15   4       40.18      210.96    299.91 o
  -9  15   4    19536.96    19485.26   1373.82 o
  -7  15   4    34563.07    33163.18   1469.54 o
  -5  15   4    13610.59    14671.03    879.43 o
  -3  15   4     1552.58     1414.43    321.61 o
  -1  15   4      249.70      368.74    249.78 o
   1  15   4       68.36      -21.72    221.73 o
   3  15   4     2444.67     2642.18    438.25 o
   5  15   4     9387.97     9573.83    769.16 o
   7  15   4     4023.01     4917.68    637.12 o
   9  15   4      524.24      317.11    343.57 o
  11  15   4     2013.34     1822.87    687.22 o
 -12  16   4     1748.02     1803.39    535.14 o
 -10  16   4     3452.69     2764.65    573.69 o
  -8  16   4    12143.81    12725.04    928.66 o
  -6  16   4     6297.82     5879.54    859.47 o
  -4  16   4      481.52      717.45    289.43 o
  -2  16   4      862.83     1488.95    333.82 o
   0  16   4     5558.73     5686.83    728.44 o
   2  16   4     2596.34     2309.91    427.16 o
   4  16   4     1345.65     1171.86    362.29 o
   6  16   4     6432.46     6050.63    636.90 o
   8  16   4     2560.37     3002.99    671.51 o
  -9  17   4     2403.30     2695.55    620.52 o
  -7  17   4      456.38      247.13    290.96 o
  -5  17   4      799.95      624.29    308.69 o
  -3  17   4      203.26      216.76    272.77 o
  -1  17   4     6403.91     6997.23    842.29 o
   1  17   4    19414.55    23870.36   1910.81 o
   3  17   4     5797.44     7011.94   1703.56 o
 -27   1   5     3363.54     3221.89    509.59 o
 -25   1   5     9684.88     9547.73    773.93 o
 -23   1   5     9953.28    10004.58    786.55 o
 -21   1   5      342.74      393.99    267.30 o
 -19   1   5     4689.26     4443.12    530.78 o
 -17   1   5    35527.93    31464.65   1887.36 o
 -15   1   5    50910.22    51153.20   1570.33 o
 -13   1   5     8979.31     9229.12    531.92 o
 -11   1   5    92890.03    95173.47   2966.83 o
  -9   1   5   374748.78   383626.16  12153.08 o
  -7   1   5   273302.66   271116.03   6591.66 o
  -5   1   5     7716.41     7074.26    305.25 o
  -3   1   5     2424.66     2401.88    467.51 o
  -1   1   5   242713.67   234412.75   6925.88 o
   1   1   5   229107.39   229957.92   6138.99 o
   3   1   5    44268.98    41938.88   1128.49 o
   5   1   5     5180.41     5827.22    313.08 o
   7   1   5    52637.94    56109.23   1682.20 o
   9   1   5   110622.63   105574.65   2731.05 o
  11   1   5    57063.14    56965.84   1759.26 o
  13   1   5     1296.08     2389.38    585.53 o
  15   1   5     4395.49     4012.97    386.47 o
  17   1   5     5744.14     5932.21    660.56 o
  19   1   5     2538.64     2620.80    496.94 o
  21   1   5      275.33      248.13    352.12 o
 -28   2   5      291.10      206.85    322.99 o
 -26   2   5      788.45      770.00    330.85 o
 -24   2   5     1915.20     1213.31    361.69 o
 -22   2   5     4537.97     4085.47    726.36 o
 -20   2   5     1654.15     1199.00    266.76 o
 -18   2   5      479.17      357.90    200.10 o
 -16   2   5     8034.30     7231.43    533.52 o
 -14   2   5    26888.65    27340.48    954.69 o
 -12   2   5    12079.19    13548.62    809.38 o
 -10   2   5   146150.02   136810.14   4159.58 o
  -8   2   5   148154.70   169864.64  10079.15 o
  -6   2   5     2286.32     2355.74    161.75 o
  -4   2   5    20780.10    23062.31    962.66 o
  -2   2   5    26184.08    23008.69    830.77 o
   0   2   5   146271.80   153506.16   4149.68 o
   2   2   5    24816.97    20936.56    694.98 o
   4   2   5    26107.86    28266.78    917.38 o
   6   2   5      692.10      887.05    197.85 o
   8   2   5    34410.48    30939.55    944.99 o
  10   2   5    87974.38    84844.38   2264.76 o
  12   2   5    20268.17    20327.63    741.87 o
  14   2   5       91.84       69.12    191.81 o
  16   2   5     1509.76     1445.54    322.95 o
  18   2   5      350.09      266.09    267.40 o
  20   2   5        8.88       11.45    306.45 o
  22   2   5       71.73     -276.37    306.79 o
 -27   3   5     3163.95     3174.86    499.58 o
 -25   3   5    14165.18    12702.56   1638.72 o
 -23   3   5     5530.62     4798.10    548.22 o
 -21   3   5     9275.60     9965.54    767.87 o
 -19   3   5    50297.45    52658.66   1708.20 o
 -17   3   5    74842.23    79030.84   2632.18 o
 -15   3   5    24956.78    22900.87    989.24 o
 -13   3   5      288.85      599.47    213.79 o
 -11   3   5    15240.57    14687.29    580.25 o
  -9   3   5     1324.16     1009.17    156.06 o
  -7   3   5   123201.79   132412.42   4033.94 o
  -5   3   5   216841.77   213467.63   6815.36 o
  -3   3   5    59373.55    54273.85   2185.31 o
  -1   3   5    31679.84    36268.64   1799.21 o
   1   3   5   104852.28   110355.52   3435.52 o
   3   3   5     2171.95     3973.98    331.59 o
   5   3   5    40599.38    41619.16   1156.84 o
   7   3   5    45417.70    47543.07   4160.31 o
   9   3   5       54.57      357.95    163.83 o
  11   3   5     7831.97     8211.21    576.69 o
  13   3   5     1726.02     1052.00    231.05 o
  15   3   5     1769.73     2874.90    375.54 o
  17   3   5     6780.29     7240.16   2646.24 o
  19   3   5     8566.03    10500.97   1462.42 o
  21   3   5     2590.59     1834.91    467.30 o
 -26   4   5    16746.23    16823.99   1284.09 o
 -24   4   5    30953.20    31353.69   2312.53 o
 -22   4   5      969.68      950.69    289.35 o
 -20   4   5    52104.54    47906.63   1962.76 o
 -18   4   5   152818.39   143635.98   4069.84 o
 -16   4   5   125242.23   117893.97   3748.70 o
 -14   4   5    33781.21    30158.59   1153.10 o
 -12   4   5     5312.50     6783.29    420.80 o
 -10   4   5      371.22      772.95    154.71 o
  -8   4   5    39435.62    35533.70   1302.17 o
  -6   4   5   367968.00   381828.09  11359.72 o
  -4   4   5   203818.06   205165.31   5557.76 o
  -2   4   5     1839.41     1924.68    193.07 o
   0   4   5   207729.39   195857.80   5266.50 o
   2   4   5    49606.87    52060.96   1537.70 o
   4   4   5    32105.17    35989.07   1140.02 o
   6   4   5   123226.20   114200.66   3215.98 o
   8   4   5    16611.35    16516.54   1179.42 o
  10   4   5      453.63      607.64    184.13 o
  12   4   5     4561.24     3793.27    514.80 o
  14   4   5     3731.45     3678.69    360.00 o
  16   4   5    13010.52    13015.00   1010.68 o
  18   4   5    20142.51    20734.05   1125.92 o
  20   4   5    12031.63    13029.05   1064.24 o
 -27   5   5      860.05      662.42    352.81 o
 -25   5   5     6285.43     6992.72    818.98 o
 -23   5   5     2839.76     2642.24    723.56 o
 -21   5   5    16015.92    15942.88   1096.80 o
 -19   5   5    57265.23    58576.42   1881.14 o
 -17   5   5    34789.06    35013.43   1637.43 o
 -15   5   5     1348.08     1349.40    247.50 o
 -13   5   5     6424.44     6775.81    552.27 o
 -11   5   5    44125.34    40073.97   1385.88 o
  -9   5   5    73156.30    73387.35   2519.66 o
  -7   5   5     7133.45     7041.34    614.55 o
  -5   5   5   232590.11   224017.61   6061.96 o
  -3   5   5   174291.95   181127.72   6355.29 o
  -1   5   5     3994.01     3907.64    270.98 o
   1   5   5       17.84       90.56    152.84 o
   3   5   5    46038.86    48792.72   1943.91 o
   5   5   5    89833.67    95507.30   3327.91 o
   7   5   5     6108.10     6619.63    515.48 o
   9   5   5    43345.00    37155.01   1607.00 o
  11   5   5    40677.38    39192.30   1207.59 o
  13   5   5     8813.83     9188.39    752.05 o
  15   5   5      442.45      559.45    361.11 o
  17   5   5     2184.49     1972.49    397.46 o
  19   5   5     6582.62     7594.51    698.46 o
  21   5   5     2772.87     2648.30    731.38 o
 -26   6   5        0.78       74.86    291.69 o
 -24   6   5       16.55      246.71    289.63 o
 -22   6   5     5129.38     3685.12    494.18 o
 -20   6   5    25414.74    27231.96   1622.05 o
 -18   6   5     4952.29     4720.36    425.19 o
 -16   6   5    24741.75    24645.05   1309.53 o
 -14   6   5    25317.20    25431.80   1124.82 o
 -12   6   5    43416.02    43222.89   1382.42 o
 -10   6   5   267284.41   263052.88   6431.55 o
  -8   6   5   186382.67   174089.58   4323.88 o
  -6   6   5    12968.81    14486.88    674.71 o
  -4   6   5   285089.13   306110.94   8232.54 o
  -2   6   5   297576.16   288364.47   8665.08 o
   0   6   5   157581.16   157355.06   4296.62 o
   2   6   5   122737.52   119188.53   3017.01 o
   4   6   5   177388.41   173282.70   4337.98 o
   6   6   5    31554.95    30224.09    926.79 o
   8   6   5    54990.52    51308.21   1605.39 o
  10   6   5   163155.03   164344.27   4204.57 o
  12   6   5    75443.16    74208.63   2564.15 o
  14   6   5      609.93      274.36    252.07 o
  16   6   5     4056.17     4477.52    511.68 o
  18   6   5       51.96      288.08    290.29 o
  20   6   5     1457.54     1359.78    392.25 o
 -25   7   5     2374.91     1899.83    442.04 o
 -23   7   5      313.10      436.13    269.70 o
 -21   7   5     8054.31     9126.86    658.19 o
 -19   7   5    26192.06    28801.57   1113.39 o
 -17   7   5      560.05      639.24    243.84 o
 -15   7   5    16777.76    17199.80    871.66 o
 -13   7   5      235.19      191.50    181.25 o
 -11   7   5   148140.48   144925.05   4043.18 o
  -9   7   5   195383.41   195373.97   4862.62 o
  -7   7   5     8465.09     8888.25    470.20 o
  -5   7   5   147693.38   141520.23   4413.10 o
  -3   7   5   246959.77   240840.36   6553.96 o
  -1   7   5   150082.78   145124.70   3987.47 o
   1   7   5    53767.44    59327.95   2158.50 o
   3   7   5   110837.74   109825.01   2818.90 o
   5   7   5    77873.49    77173.96   2474.02 o
   7   7   5        3.21      112.65    143.30 o
   9   7   5    96261.38    93659.79   2771.03 o
  11   7   5   116401.56   116836.66   3801.06 o
  13   7   5    17534.80    19835.22   1034.56 o
  15   7   5      737.92      488.02    332.05 o
  17   7   5      178.24      172.56    276.42 o
  19   7   5     1912.55     2198.23    437.36 o
 -24   8   5    16926.01    16585.13   1318.21 o
 -22   8   5       89.82      -53.04    230.46 o
 -20   8   5    44194.43    44913.85   1753.68 o
 -18   8   5    88611.49    89260.52   2723.32 o
 -16   8   5    32145.64    31879.13   1705.91 o
 -14   8   5     2559.68     1736.88    400.86 o
 -12   8   5    20797.03    20017.40    865.68 o
 -10   8   5    53284.32    50409.46   1432.26 o
  -8   8   5     2030.66     2813.12    260.90 o
  -6   8   5   166270.55   162137.77   4084.07 o
  -4   8   5   266159.94   272623.53   7039.94 o
  -2   8   5    24421.63    25292.81    796.67 o
   0   8   5    20475.86    18204.82    621.52 o
   2   8   5       86.67      138.57    126.77 o
   4   8   5    67651.27    69562.19   2085.49 o
   6   8   5    72186.66    70193.47   2102.84 o
   8   8   5     1223.11      911.98    237.55 o
  10   8   5    36706.67    36962.09   1304.58 o
  12   8   5    21848.61    19641.45   1062.75 o
  14   8   5     2092.00     2472.25    473.54 o
  16   8   5     1934.75     1643.12    376.07 o
  18   8   5     9643.94     8821.16   1359.34 o
 -23   9   5     8675.53    12468.42   2401.91 o
 -21   9   5    15006.45    15897.23   1018.80 o
 -19   9   5   111658.30   115074.35   3803.86 o
 -17   9   5    89576.66    86691.03   2958.03 o
 -15   9   5    22667.79    23549.15   1785.42 o
 -13   9   5     6629.48     6651.81    491.19 o
 -11   9   5    22972.34    24355.63    822.41 o
  -9   9   5     5279.29     6458.03    426.17 o
  -7   9   5    96262.13    93348.47   2689.26 o
  -5   9   5   300292.66   288607.16   7807.29 o
  -3   9   5   137035.17   129761.69   4148.23 o
  -1   9   5    20488.36    21214.63    721.39 o
   1   9   5    61800.38    56158.30   1866.61 o
   3   9   5     3547.88     3265.51    326.87 o
   5   9   5    80666.27    84050.32   2483.90 o
   7   9   5    47569.77    46960.09   1840.81 o
   9   9   5     3208.31     3173.68    376.82 o
  11   9   5    20078.18    19484.30   1093.69 o
  13   9   5     7536.31     6706.78    629.76 o
  15   9   5     1664.68     1200.05    344.30 o
  17   9   5     8009.81     8079.49    956.72 o
 -24  10   5     4822.24     2279.92   1324.06 o
 -22  10   5     1200.55      954.51    389.91 o
 -20  10   5    35859.24    38367.45   2278.44 o
 -18  10   5    49235.13    49747.86   1959.70 o
 -16  10   5     3175.89     3362.20    469.42 o
 -14  10   5      340.05       39.64    202.36 o
 -12  10   5    13827.39    12265.77    901.40 o
 -10  10   5    50734.75    47169.47   1529.49 o
  -8  10   5    13639.61    11117.45    528.57 o
  -6  10   5    79770.42    80513.93   2372.51 o
  -4  10   5   177278.14   180727.58   4992.30 o
  -2  10   5    56980.77    56197.39   1590.55 o
   0  10   5      375.57      501.52    171.54 o
   2  10   5     4774.59     5238.24    516.56 o
   4  10   5    59797.31    57784.16   2041.91 o
   6  10   5    43075.10    44005.32   1671.55 o
   8  10   5     3866.33     3590.05    396.00 o
  10  10   5    37682.92    39308.80   1407.36 o
  12  10   5    28002.81    27165.90   1579.32 o
  14  10   5     1375.07     1399.90    384.04 o
  16  10   5       37.68      -23.41    267.93 o
  18  10   5     4390.24     2714.37    525.96 o
 -21  11   5     9732.27     6408.47   1831.05 o
 -19  11   5    14949.83    16576.45   1085.51 o
 -17  11   5      427.37      659.67    342.92 o
 -15  11   5     8490.83     7675.70    787.69 o
 -13  11   5      310.78      512.17    298.70 o
 -11  11   5    72510.79    73996.63   2616.84 o
  -9  11   5   124860.82   132290.20   4326.11 o
  -7  11   5    11663.58    11661.71    766.35 o
  -5  11   5    59627.75    59628.41   2436.38 o
  -3  11   5   143666.22   141508.42   4529.86 o
  -1  11   5    48418.91    46910.39   2634.62 o
   1  11   5    27970.45    27924.11    927.70 o
   3  11   5    62694.54    61176.13   1732.21 o
   5  11   5    41542.41    42220.43   1632.98 o
   7  11   5      828.35      790.24    256.35 o
   9  11   5    61891.67    65888.33   3526.27 o
  11  11   5    63647.53    64449.43   2376.01 o
  13  11   5    10371.48     9371.15   1427.58 o
  15  11   5      486.08      640.71    374.90 o
 -20  12   5    12528.27    12489.11   1104.33 o
 -18  12   5     8474.81     9242.69    896.54 o
 -16  12   5      155.65      -71.48    266.08 o
 -14  12   5     1756.52     2287.68    433.52 o
 -12  12   5    15000.25    13644.73   1131.97 o
 -10  12   5    82778.30    78340.77   3892.95 o
  -8  12   5    34295.10    31701.12   1334.69 o
  -6  12   5     8860.19     8680.81    601.50 o
  -4  12   5    75471.00    72775.73   2271.80 o
  -2  12   5    36081.97    33958.44   1238.10 o
   0  12   5     2374.76     2359.95    320.43 o
   2  12   5     8859.56    10342.43    705.28 o
   4  12   5    31786.12    32632.89   1202.19 o
   6  12   5     9320.76    10972.90    695.96 o
   8  12   5    11179.22    12593.03    856.69 o
  10  12   5    51486.36    51284.99   1992.02 o
  12  12   5    24877.03    25410.63   2184.89 o
  14  12   5      842.39      516.98    337.20 o
 -19  13   5    23819.41    22256.79   1324.59 o
 -17  13   5    16447.62    12824.03   1457.27 o
 -15  13   5     2506.63     2181.18    434.15 o
 -13  13   5     2807.80     3256.70    711.84 o
 -11  13   5    17570.48    18175.10   1317.91 o
  -9  13   5     7001.07     5994.86    592.14 o
  -7  13   5    10907.56     9855.02    752.11 o
  -5  13   5    71816.54    73109.17   2316.69 o
  -3  13   5    29869.86    28664.75   1717.65 o
  -1  13   5       84.36      -69.99    200.71 o
   1  13   5     6199.64     6426.15    618.36 o
   3  13   5     2287.45     2023.95    380.41 o
   5  13   5    25103.94    27558.36   1627.83 o
   7  13   5     8186.45     7438.46    656.38 o
   9  13   5     3578.59     3746.10    568.37 o
  11  13   5    13914.05    15398.87   1444.42 o
  13  13   5     4089.86     5039.10    619.21 o
 -18  14   5    21123.43    21174.87   2811.85 o
 -16  14   5     9368.14    10413.57    990.15 o
 -14  14   5     1777.80     1492.64    395.85 o
 -12  14   5     4098.44     3064.65    771.42 o
 -10  14   5     5364.94     5467.73    697.11 o
  -8  14   5     2645.69     3339.26    421.83 o
  -6  14   5    42551.80    42753.38   2147.36 o
  -4  14   5    49200.66    45395.16   1846.47 o
  -2  14   5     2780.90     2200.23    410.33 o
   0  14   5     5025.04     5949.14    515.36 o
   2  14   5     2515.67     3238.08    447.80 o
   4  14   5     9360.23     8758.33    721.77 o
   6  14   5    19274.18    19932.83   1114.88 o
   8  14   5     1672.15     1844.35    468.80 o
  10  14   5     3843.69     4051.75    618.44 o
  12  14   5     4671.76     5094.47    690.65 o
 -15  15   5        1.19       56.38    319.61 o
 -13  15   5      162.33        9.81    298.39 o
 -11  15   5     6740.26     6418.34    975.39 o
  -9  15   5     8764.04     9604.54    716.52 o
  -7  15   5     1005.48     1006.30    309.16 o
  -5  15   5    21452.61    23153.79   1963.36 o
  -3  15   5    18250.40    19570.79   1149.60 o
  -1  15   5     2429.46     2024.78    350.90 o
   1  15   5      157.27      360.95    273.33 o
   3  15   5     3280.13     4072.50    512.17 o
   5  15   5     8868.02     9815.35    887.53 o
   7  15   5     1029.99      727.19    389.41 o
   9  15   5     4142.14     2680.12    903.50 o
 -12  16   5     2497.88     2032.02    496.72 o
 -10  16   5    16923.96    18842.90   2733.26 o
  -8  16   5    12394.77    12597.61    852.02 o
  -6  16   5      427.58      315.62    279.48 o
  -4  16   5    10401.84    10510.47    827.88 o
  -2  16   5     9949.24     9012.36    894.78 o
   0  16   5     5251.60     4757.69    687.76 o
   2  16   5     4669.81     4777.50    730.51 o
   4  16   5     5608.02     6017.33    628.81 o
   6  16   5     1006.23     1395.22    383.66 o
  -9  17   5     6925.30     5738.63    749.19 o
  -7  17   5      469.02      268.94    283.45 o
  -5  17   5     2489.53     3728.84    684.43 o
  -3  17   5     5300.82     6375.90    660.98 o
  -1  17   5     1492.93      670.19    354.47 o
   1  17   5      648.55      152.08    309.19 o
   3  17   5     1502.80     1421.06    377.71 o
 -28   0   6      765.64      157.67    444.24 o
 -26   0   6     8375.82     9440.60   1104.70 o
 -24   0   6     5655.32     5083.95    806.52 o
 -22   0   6    36837.49    36784.21   2130.58 o
 -20   0   6   149249.94   143053.13   6585.24 o
 -18   0   6    35272.81    35401.59   1527.82 o
 -16   0   6   128966.95   138897.34   5021.30 o
 -14   0   6   386193.22   380881.59  13149.86 o
 -12   0   6   288762.09   295879.91  10250.93 o
 -10   0   6   159322.81   136297.08   4826.38 o
  -8   0   6   328199.78   313341.00  10767.34 o
  -6   0   6   464989.47   455585.78  15557.62 o
  -4   0   6      475.90     1834.23    686.51 o
   2   0   6   540100.44   557530.69  23286.04 o
   4   0   6      236.70      365.92    151.84 o
   6   0   6    62854.89    60246.61   2290.54 o
   8   0   6     1556.87     1537.58    286.24 o
  10   0   6     2932.76     2937.85    400.14 o
  12   0   6     7527.59     7864.21    862.70 o
  14   0   6    24359.97    28089.15   1385.89 o
  16   0   6     7927.65     9446.90   2270.71 o
  18   0   6      292.40      211.18    397.23 o
  20   0   6      341.29      345.08    589.51 o
 -27   1   6      499.15      789.72    342.98 o
 -25   1   6     1366.63      772.43    335.84 o
 -23   1   6     3065.23     3045.27    566.56 o
 -21   1   6    52693.07    55584.60   2041.29 o
 -19   1   6    27774.28    27104.89   1000.53 o
 -17   1   6    75330.60    70841.80   2073.55 o
 -15   1   6   327974.72   236752.27  14320.74 o
 -13   1   6   171560.70   165966.22   4508.02 o
 -11   1   6    19212.34    24478.49    847.55 o
  -9   1   6    22072.96    25397.33    751.68 o
  -7   1   6   266321.91   255341.97   7715.59 o
  -5   1   6    70525.93    75628.30   1932.04 o
  -3   1   6   117948.97   123583.31   3076.80 o
  -1   1   6  1298695.50  1151309.63  68943.71 o
   1   1   6   698175.94   708087.81  30134.86 o
   3   1   6    27811.39    32761.95    930.14 o
   5   1   6     5227.70     7129.09    388.97 o
   7   1   6    10111.50    11534.96    487.18 o
   9   1   6    34235.90    33375.96   1022.49 o
  11   1   6      449.19      545.72    194.88 o
  13   1   6    42621.34    41567.80   1288.51 o
  15   1   6    52007.77    53282.76   1614.18 o
  17   1   6     7287.22     6790.60    569.54 o
  19   1   6      125.35     -172.89    304.43 o
  21   1   6      224.78     -187.29    394.95 o
 -28   2   6    19838.79    18457.71   1161.91 o
 -26   2   6     6588.22     5553.67    603.63 o
 -24   2   6     5215.93     4550.61    544.47 o
 -22   2   6     8135.67     7027.05    623.54 o
 -20   2   6     1335.90     1029.95    248.28 o
 -18   2   6   111458.55   111045.12   4113.94 o
 -16   2   6   445263.81   438242.78  13122.05 o
 -14   2   6   225981.78   208810.41   5693.89 o
 -12   2   6    18165.05    18631.86   1340.66 o
 -10   2   6   113037.55   119847.95   3711.63 o
  -8   2   6     1583.38     1222.98    142.56 o
  -6   2   6   181820.67   182773.86   5516.16 o
  -4   2   6    85533.63    82246.89   2309.81 o
  -2   2   6    42384.66    35848.74   1204.15 o
   0   2   6   115101.72   108909.52   3956.03 o
   2   2   6    27957.97    24988.82    823.09 o
   4   2   6     4062.47     4188.60    464.04 o
   6   2   6    71632.56    74672.60   2155.17 o
   8   2   6   216276.47   216839.59   5388.18 o
  10   2   6    79807.80    84009.30   2255.25 o
  12   2   6    10679.92    12419.48    840.21 o
  14   2   6   131216.16   139342.38   3655.06 o
  16   2   6    78240.52    81764.81   2544.15 o
  18   2   6     6623.44     7014.23    656.89 o
  20   2   6       51.63       73.54    317.03 o
 -27   3   6    11729.71     9529.32   1430.89 o
 -25   3   6     3152.33     4036.33    535.58 o
 -23   3   6     5438.83     6166.88    594.62 o
 -21   3   6     9316.91    10014.22    740.32 o
 -19   3   6    12375.40    13558.56    835.85 o
 -17   3   6   214271.47   209696.64   6449.34 o
 -15   3   6   354982.34   372303.44   9964.56 o
 -13   3   6    45656.58    40305.93   1282.51 o
 -11   3   6   148936.86   137787.55   5012.18 o
  -9   3   6   110453.48   109413.37   2755.58 o
  -7   3   6    15201.54    15411.53    643.59 o
  -5   3   6   256955.30   253952.31   7630.56 o
  -3   3   6     9596.31     9590.78    463.64 o
  -1   3   6    50728.36    44351.59   1426.85 o
   1   3   6   108041.18   110023.36   3051.43 o
   3   3   6     6075.18     7748.39    684.55 o
   5   3   6    16151.13    14704.19    905.98 o
   7   3   6   130541.83   130190.66   3334.26 o
   9   3   6   177827.52   179708.55   4548.70 o
  11   3   6    12071.68    11213.03    835.92 o
  13   3   6    72720.49    74253.48   2289.11 o
  15   3   6   114894.80   110573.67   5161.32 o
  17   3   6    31580.60    31142.85   2552.65 o
  19   3   6     1510.46     1199.45    372.09 o
  21   3   6      121.65     -181.70    304.55 o
 -28   4   6     3102.66     3402.57    522.98 o
 -26   4   6      857.48      563.88    332.52 o
 -24   4   6      198.11       72.41    286.04 o
 -22   4   6    15083.69    13697.57    859.33 o
 -20   4   6    33870.50    35308.87   1406.08 o
 -18   4   6      656.94      919.33    239.61 o
 -16   4   6    87329.63    85403.20   2527.39 o
 -14   4   6   196447.83   194251.50   6878.72 o
 -12   4   6    40431.46    44399.27   1591.60 o
 -10   4   6     1446.34      961.87    137.70 o
  -8   4   6    48921.53    53535.24   1433.09 o
  -6   4   6   167221.08   172453.86   4708.32 o
  -4   4   6     2806.58     3040.19    238.17 o
  -2   4   6   369328.38   335872.91  11607.49 o
   0   4   6   525657.88   501027.03  13241.57 o
   2   4   6   150647.59   140374.20   3936.83 o
   4   4   6     1960.15     1541.42    212.63 o
   6   4   6     8095.79     8478.58    516.94 o
   8   4   6    14439.51    15714.58    820.18 o
  10   4   6    16295.94    16958.29    668.53 o
  12   4   6     6721.79     7488.91    483.55 o
  14   4   6    37664.20    37587.98   1495.63 o
  16   4   6    17156.66    17489.72   1473.48 o
  18   4   6      839.03     1185.05    363.36 o
  20   4   6       93.73      231.80    325.83 o
 -27   5   6     2700.64     2715.82    469.64 o
 -25   5   6     8701.54     9364.01    790.90 o
 -23   5   6     1302.67     1493.13    336.68 o
 -21   5   6    44263.70    41838.52   1470.14 o
 -19   5   6    37806.81    32778.14   1194.66 o
 -17   5   6      814.35      489.49    206.31 o
 -15   5   6    95815.05   102456.90   3592.38 o
 -13   5   6   137071.63   134010.66   3755.18 o
 -11   5   6   132336.66   139235.41   3850.89 o
  -9   5   6   130453.18   126564.19   3495.08 o
  -7   5   6   292697.13   288535.13   7783.62 o
  -5   5   6    39037.92    41674.50   1285.75 o
  -3   5   6   169202.88   173701.28   5393.52 o
  -1   5   6   812295.50   815033.44  24104.41 o
   1   5   6   507642.16   492650.84  14719.88 o
   3   5   6    18820.63    18918.22    709.20 o
   5   5   6    41167.50    43439.62   1379.33 o
   7   5   6    20982.97    20198.39   1039.84 o
   9   5   6        6.77      153.36    158.52 o
  11   5   6      141.83      109.46    192.45 o
  13   5   6     7767.66     7399.63    542.76 o
  15   5   6     5114.06     4353.41    841.43 o
  17   5   6       93.95      -20.49    256.25 o
  19   5   6      485.26      751.99    344.74 o
 -26   6   6      673.08      562.07    330.70 o
 -24   6   6       21.45      102.99    243.87 o
 -22   6   6    12279.35    13412.34    884.52 o
 -20   6   6    15052.96    15956.13    852.87 o
 -18   6   6       43.07      -52.10    184.88 o
 -16   6   6    44593.57    43521.33   1660.38 o
 -14   6   6    81866.72    78574.38   2339.58 o
 -12   6   6    25636.97    27356.08    855.82 o
 -10   6   6    13772.87    14773.01    960.14 o
  -8   6   6    47548.89    49400.40   1349.42 o
  -6   6   6   109843.02   118432.34   3332.19 o
  -4   6   6     4704.34     5418.54    358.71 o
  -2   6   6   118703.63   108601.32   3065.44 o
   0   6   6   282627.81   292371.53   7868.44 o
   2   6   6    77845.31    73948.05   2155.80 o
   4   6   6      200.42        5.98    141.60 o
   6   6   6     7564.71     6759.19    515.92 o
   8   6   6     2252.69     2449.98    314.66 o
  10   6   6     1777.59     1766.98    299.06 o
  12   6   6     4046.01     3986.69    421.22 o
  14   6   6    17486.38    15113.02    914.68 o
  16   6   6     7688.34     7148.12    645.88 o
  18   6   6      292.58      296.88    291.95 o
  20   6   6      184.30       73.84    302.81 o
 -25   7   6     3194.93     2667.76    527.13 o
 -23   7   6     2980.93     1709.79    438.66 o
 -21   7   6     1325.40     1406.52    312.96 o
 -19   7   6     7302.69     8772.42    620.21 o
 -17   7   6    53894.22    49104.09   2224.74 o
 -15   7   6    73751.34    72553.91   2201.16 o
 -13   7   6     3717.66     4440.55    439.05 o
 -11   7   6    43536.64    45507.32   1412.71 o
  -9   7   6    60978.82    61913.51   1846.52 o
  -7   7   6     3009.68     1972.70    329.84 o
  -5   7   6    39694.38    39560.23   3325.93 o
  -3   7   6    18463.98    17538.09    681.90 o
  -1   7   6      270.70      479.03    131.28 o
   1   7   6     9780.76     8988.28    403.47 o
   3   7   6     5363.56     6339.98    371.10 o
   5   7   6     3806.87     3343.46    509.66 o
   7   7   6    55368.13    56094.64   2036.47 o
   9   7   6    41358.79    40079.78   1770.58 o
  11   7   6     1285.45     1454.30    293.30 o
  13   7   6    21819.61    21246.77   1284.08 o
  15   7   6    30952.29    30800.19   1333.02 o
  17   7   6    10781.17    11759.38    862.04 o
  19   7   6      395.38      659.98    335.25 o
 -26   8   6     2759.59     3888.42    761.64 o
 -24   8   6     2520.32     3143.19    505.55 o
 -22   8   6     1066.04      816.62    303.31 o
 -20   8   6      714.74      385.48    268.29 o
 -18   8   6    22325.48    25271.98   1017.00 o
 -16   8   6    50547.75    49116.66   1624.30 o
 -14   8   6    16538.54    17080.05    794.55 o
 -12   8   6    20022.12    19303.31    694.65 o
 -10   8   6    58906.95    51597.91   1732.22 o
  -8   8   6    20567.24    19231.69    841.61 o
  -6   8   6     7125.39     7229.29    651.65 o
  -4   8   6     4726.58     4890.50    424.35 o
  -2   8   6      561.51      755.53    153.83 o
   0   8   6      107.14      145.74    120.20 o
   2   8   6     2466.13     2638.60    245.38 o
   4   8   6      483.88      884.53    226.71 o
   6   8   6    14239.77    15167.16    761.80 o
   8   8   6    38642.47    40791.78   1405.00 o
  10   8   6    15256.15    15469.42   1204.14 o
  12   8   6     1524.35     1628.38    354.49 o
  14   8   6    16323.72    14332.94   1089.08 o
  16   8   6    12150.41    11669.48   1696.55 o
  18   8   6     2224.86     2734.02    465.22 o
 -25   9   6      179.10      183.27    348.59 o
 -23   9   6      476.17      301.71    278.52 o
 -21   9   6     3972.63     4447.66    483.52 o
 -19   9   6     2155.78     1636.53    335.63 o
 -17   9   6       16.57     -100.59    202.68 o
 -15   9   6     5564.30     5142.43    512.36 o
 -13   9   6     6297.79     8193.03    524.48 o
 -11   9   6     1113.39      876.81    196.03 o
  -9   9   6    19551.37    18165.25    939.30 o
  -7   9   6     9120.00     8653.29    453.72 o
  -5   9   6      103.12       49.17    176.45 o
  -3   9   6    18130.05    17970.18   1050.79 o
  -1   9   6    43828.30    43309.47   1254.58 o
   1   9   6    21288.86    20021.87    698.74 o
   3   9   6     1623.27     1504.38    253.20 o
   5   9   6     1869.47     1935.68    423.62 o
   7   9   6     3510.11     2507.46    340.26 o
   9   9   6        0.34      185.58    284.29 o
  11   9   6      345.91      396.41    277.70 o
  13   9   6      138.54     -103.68    248.43 o
  15   9   6      143.00       65.11    270.63 o
  17   9   6       25.78        9.73    280.66 o
 -24  10   6      350.54      603.81    388.09 o
 -22  10   6     1678.72      898.43    392.17 o
 -20  10   6    11263.61    10789.99    856.08 o
 -18  10   6    12559.67    11084.66    853.76 o
 -16  10   6     3228.32     3890.32    749.48 o
 -14  10   6     1260.22     1186.22    336.12 o
 -12  10   6    22602.92    21816.22    921.61 o
 -10  10   6    39682.57    39351.95   1535.68 o
  -8  10   6    39295.55    42247.07   1608.11 o
  -6  10   6     6627.45     7053.65    567.80 o
  -4  10   6     6231.39     5767.32    452.38 o
  -2  10   6    50190.09    48558.46   1538.56 o
   0  10   6    63514.91    65882.33   2022.38 o
   2  10   6    17031.24    16605.64    667.48 o
   4  10   6      412.55      546.96    227.52 o
   6  10   6    18244.82    19135.04    867.85 o
   8  10   6    16847.31    16941.00    881.20 o
  10  10   6     1966.03     1933.57    383.53 o
  12  10   6      529.41      619.58    316.96 o
  14  10   6     1808.92     2412.77    772.02 o
  16  10   6     1173.13     1126.75    357.56 o
 -23  11   6      268.37      -60.43    316.05 o
 -21  11   6      848.21      443.67    344.91 o
 -19  11   6     1399.82     1649.19    412.40 o
 -17  11   6      796.67     1081.71    363.40 o
 -15  11   6     1045.97      647.57    306.37 o
 -13  11   6      150.64       85.13    270.04 o
 -11  11   6     2635.76     2612.61    406.16 o
  -9  11   6      204.73      136.58    249.16 o
  -7  11   6      701.78      193.95    200.88 o
  -5  11   6       51.16      172.22    201.59 o
  -3  11   6       32.03      313.33    200.66 o
  -1  11   6     2396.44     2692.33    551.05 o
   1  11   6     1301.11     1052.06    269.12 o
   3  11   6       14.98      189.92    203.65 o
   5  11   6     1519.67     1509.52    297.99 o
   7  11   6     2043.75     2304.27    355.32 o
   9  11   6     2344.13     1712.56    375.12 o
  11  11   6        5.47      355.18    310.49 o
  13  11   6      324.14      131.37    288.40 o
  15  11   6       13.65     -292.81    292.81 o
 -20  12   6     3657.80     3559.56    659.68 o
 -18  12   6     5408.88     5821.24    740.89 o
 -16  12   6      227.15       99.58    274.68 o
 -14  12   6     6248.44     7964.44   1193.31 o
 -12  12   6    10163.80    10584.76    986.75 o
 -10  12   6    13163.82    15537.48    989.56 o
  -8  12   6    14077.64    14283.66   1051.66 o
  -6  12   6     4398.29     4746.74    456.47 o
  -4  12   6     6668.64     7342.13    648.97 o
  -2  12   6    29397.86    28329.01   1411.98 o
   0  12   6    30679.54    30259.49   1228.28 o
   2  12   6    11036.18    11633.46    882.01 o
   4  12   6     1288.80     1993.39    379.37 o
   6  12   6     6221.55     6040.54    751.27 o
   8  12   6     3357.26     4149.23    457.51 o
  10  12   6      319.99      242.31    296.53 o
  12  12   6       76.46      -35.02    297.74 o
  14  12   6      234.83       41.41    328.40 o
 -19  13   6     4548.62     3378.94    896.54 o
 -17  13   6      685.34     1082.05    376.96 o
 -15  13   6     2547.63     2443.42    451.14 o
 -13  13   6     8987.27     9119.40   1236.13 o
 -11  13   6     5430.86     5973.31    591.47 o
  -9  13   6     4942.09     4962.08    488.98 o
  -7  13   6     6697.36     6250.20    595.86 o
  -5  13   6      928.49      791.50    275.36 o
  -3  13   6    15680.35    13921.93   1512.97 o
  -1  13   6    29342.33    28326.94   1533.98 o
   1  13   6    22205.22    21758.62   1360.00 o
   3  13   6      619.67      474.59    290.17 o
   5  13   6     2122.44     1859.04    391.76 o
   7  13   6     1321.04     1416.61    361.88 o
   9  13   6       38.65      -59.50    298.09 o
  11  13   6      176.57       36.43    344.10 o
  13  13   6      225.97      -48.05    331.34 o
 -18  14   6     1569.35     1631.19    533.52 o
 -16  14   6     7271.34     7362.31   1206.63 o
 -14  14   6     5510.12     5356.93    847.51 o
 -12  14   6       94.96      596.58    309.83 o
 -10  14   6     2842.03     1831.25    413.56 o
  -8  14   6      179.34       41.83    231.71 o
  -6  14   6     2022.00     1780.73    353.49 o
  -4  14   6      614.38      325.22    328.37 o
  -2  14   6     2287.39     1709.41    375.75 o
   0  14   6     4553.82     4087.79    502.53 o
   2  14   6     1094.55     1170.18    342.79 o
   4  14   6      545.60      742.28    390.16 o
   6  14   6     3044.69     3012.48    476.05 o
   8  14   6     6902.71     7682.59    858.50 o
  10  14   6     1606.91     1331.55    437.85 o
 -15  15   6    11573.55    11080.66    900.76 o
 -13  15   6      616.27      500.57    322.90 o
 -11  15   6     4582.70     5045.44    612.22 o
  -9  15   6     8488.18     9859.52    734.98 o
  -7  15   6        3.57      172.41    257.11 o
  -5  15   6     4451.93     3562.40    675.36 o
  -3  15   6     1570.95     1286.30    316.74 o
  -1  15   6      239.04      268.02    280.22 o
   1  15   6      479.88      513.81    287.43 o
   3  15   6      154.27      335.12    295.89 o
   5  15   6     2518.60     2774.20    454.98 o
   7  15   6    10316.88    10896.95    985.24 o
   9  15   6     8757.83     8207.62    863.36 o
 -12  16   6       78.30      108.56    320.60 o
 -10  16   6      785.71       13.76    382.91 o
  -8  16   6       72.91      459.98    304.55 o
  -6  16   6     2373.27     1869.16    369.57 o
  -4  16   6      742.23      609.38    397.77 o
  -2  16   6     3751.47     4924.48    574.08 o
   0  16   6     7773.87     8321.17    728.61 o
   2  16   6     1271.70     1197.97    365.41 o
   4  16   6        1.28     -139.94    259.03 o
   6  16   6      526.99      595.66    395.16 o
  -9  17   6     2511.03     2352.45    662.93 o
  -7  17   6     5524.13     6410.59    619.77 o
  -5  17   6     1487.89     1386.44    405.04 o
  -3  17   6     4607.28     3594.22   1043.89 o
  -1  17   6    21690.18    21772.74   1221.45 o
   1  17   6    12054.54    12348.24   1081.24 o
 -29   1   7     3782.04     3688.71    548.93 o
 -27   1   7     2061.29     1913.76    418.16 o
 -25   1   7      470.00        3.83    298.85 o
 -23   1   7     2453.85     1635.20    538.64 o
 -21   1   7     8960.11     8652.74   1003.84 o
 -19   1   7    39235.84    40949.98   1369.65 o
 -17   1   7    37928.23    37687.73   1124.03 o
 -15   1   7     1342.15      945.42    176.06 o
 -13   1   7   103842.89   102973.77   2641.86 o
 -11   1   7   325187.00   331181.16   8076.35 o
  -9   1   7   121536.73   120554.03   3036.30 o
  -7   1   7       59.84      381.35    298.03 o
  -5   1   7    52087.88    51489.96   1485.94 o
  -3   1   7    52237.18    45685.53   1369.62 o
  -1   1   7   115717.93   109170.52   2743.32 o
   1   1   7     6960.62     6576.22    312.12 o
   3   1   7     2693.41     4249.71    275.70 o
   5   1   7    12077.98    11650.54    473.54 o
   7   1   7    42629.64    45080.00   1296.69 o
   9   1   7     7673.98     6993.89    466.65 o
  11   1   7     4497.75     3831.67    341.17 o
  13   1   7    17586.43    18440.06    779.13 o
  15   1   7     9417.39    10517.18    630.75 o
  17   1   7       74.65      294.84    289.27 o
  19   1   7      745.32     1749.06    468.58 o
 -28   2   7      209.59      200.98    314.58 o
 -26   2   7      776.31      405.51    368.17 o
 -24   2   7     2505.46     1377.64    859.95 o
 -22   2   7     2224.11     1818.46    370.58 o
 -20   2   7     6523.54     8200.34    560.74 o
 -18   2   7    24019.50    22966.18   1344.78 o
 -16   2   7     9847.92    10267.34    701.53 o
 -14   2   7     7827.15     9575.12    516.10 o
 -12   2   7   155879.52   152361.41   3819.35 o
 -10   2   7    94235.90   100388.99   2736.04 o
  -8   2   7    22041.07    23784.35    755.54 o
  -6   2   7    19893.29    20141.25    710.02 o
  -4   2   7     4178.80     4184.17    292.59 o
  -2   2   7    33807.00    38551.97   1311.68 o
   0   2   7    16067.59    17396.28    623.44 o
   2   2   7    11309.25    12833.45    634.89 o
   4   2   7      352.68      662.83    137.73 o
   6   2   7     4435.62     5477.04    470.31 o
   8   2   7    11411.90    11501.47    586.22 o
  10   2   7      518.28      451.78    190.12 o
  12   2   7     6228.55     7867.73    627.47 o
  14   2   7     4884.37     4913.37    495.72 o
  16   2   7       35.21      324.90    277.91 o
  18   2   7     2053.90     2192.40    436.61 o
  20   2   7     1782.81     1330.10    435.86 o
 -27   3   7    14636.73    15077.63   1095.77 o
 -25   3   7    15574.19    17031.62   1073.12 o
 -23   3   7        2.83     -234.05    234.05 o
 -21   3   7    10599.77    10836.45    925.00 o
 -19   3   7     8619.04     8923.90    669.53 o
 -17   3   7      111.70       10.51    168.02 o
 -15   3   7     6953.42     8604.02    588.61 o
 -13   3   7      967.64      668.67    225.01 o
 -11   3   7     6057.79     4530.57    455.89 o
  -9   3   7        7.19      147.11     94.97 o
  -7   3   7     2060.24     1020.86    242.99 o
  -5   3   7    24866.15    25230.19    983.11 o
  -3   3   7   163684.75   162409.28   5674.51 o
  -1   3   7    70420.98    66771.09   2658.92 o
   1   3   7     2352.46     1729.83    199.44 o
   3   3   7   105937.12    99987.72   3142.18 o
   5   3   7   122797.10   117426.45   4280.51 o
   7   3   7    36737.95    37267.73   1117.65 o
   9   3   7      287.41      102.99    169.05 o
  11   3   7      488.50      780.99    216.50 o
  13   3   7      520.48      362.91    236.52 o
  15   3   7     4922.25     5257.94    548.94 o
  17   3   7     6882.79    11384.68   2535.21 o
  19   3   7     3963.56     2228.84    697.31 o
 -28   4   7    16039.44    15654.99   1050.04 o
 -26   4   7    31284.29    26473.39   1581.94 o
 -24   4   7     6399.32     8561.35    844.02 o
 -22   4   7    12223.02    12916.89    755.03 o
 -20   4   7    23920.46    23206.12    950.70 o
 -18   4   7    12029.71    14162.83    999.81 o
 -16   4   7     2624.12     2986.81    321.03 o
 -14   4   7      871.82      472.28    174.65 o
 -12   4   7      795.06     1226.98    164.85 o
 -10   4   7     5781.67     8060.90    392.56 o
  -8   4   7     5968.00     4732.02    556.64 o
  -6   4   7     1638.92     1930.42    215.34 o
  -4   4   7   180259.66   198984.02   6793.31 o
  -2   4   7   296899.44   289896.50   8710.79 o
   0   4   7    67649.32    64645.57   1888.07 o
   2   4   7    83625.81    86433.92   3206.71 o
   4   4   7   308171.09   313159.53   8413.35 o
   6   4   7   154329.31   163529.97   6834.38 o
   8   4   7    17566.62    19848.13    946.30 o
  10   4   7      169.86      308.77    197.81 o
  12   4   7       28.25      -25.86    197.36 o
  14   4   7     3377.61     5836.12   1444.42 o
  16   4   7    11576.51    12004.31    854.63 o
  18   4   7     9522.38    11157.37   1016.86 o
  20   4   7     2071.34     1781.22    467.30 o
 -27   5   7    11586.61    11110.10   1319.90 o
 -25   5   7    17615.20    16906.53   1338.58 o
 -23   5   7      855.38     1044.86    299.52 o
 -21   5   7     1175.69     1464.05    320.70 o
 -19   5   7       98.37      234.52    204.13 o
 -17   5   7     5289.04     5288.04    428.78 o
 -15   5   7       67.65      123.96    164.10 o
 -13   5   7   107482.98   102397.69   3768.12 o
 -11   5   7   236055.16   225669.92   5584.17 o
  -9   5   7   112105.63   111943.52   3128.83 o
  -7   5   7     7922.63    10563.49    521.78 o
  -5   5   7     2284.06     3023.36    271.36 o
  -3   5   7    19728.34    20997.47    745.62 o
  -1   5   7    10585.90    10251.68    759.17 o
   1   5   7    25656.42    20117.94   1268.44 o
   3   5   7   176193.78   179815.69   5588.55 o
   5   5   7    98683.24    94506.59   2731.91 o
   7   5   7     1639.01     2182.49    291.63 o
   9   5   7      143.16      234.94    195.97 o
  11   5   7     5503.41     5550.86    601.84 o
  13   5   7     9593.36     9969.79    855.26 o
  15   5   7        7.14     -237.56    237.56 o
  17   5   7     6366.00     6469.15    879.94 o
  19   5   7     7403.47     7029.43    682.44 o
 -26   6   7     8588.36     9143.00    792.45 o
 -24   6   7    12623.08    11190.33    969.74 o
 -22   6   7     6876.16     7463.38    939.01 o
 -20   6   7     9553.99     9777.59   1021.06 o
 -18   6   7    42372.66    43025.70   1622.19 o
 -16   6   7    15228.28    13826.97    940.83 o
 -14   6   7    65025.60    69980.26   2454.50 o
 -12   6   7   528456.63   517219.16  12555.96 o
 -10   6   7   514495.88   531781.19  14225.14 o
  -8   6   7    38173.94    39495.42   1636.03 o
  -6   6   7    56515.19    57595.56   1733.94 o
  -4   6   7    78412.27    75837.55   3435.74 o
  -2   6   7    15718.52    16950.21    716.01 o
   0   6   7    29919.99    31131.23   1027.00 o
   2   6   7    72570.67    66867.95   1994.84 o
   4   6   7    45500.78    43610.23   1403.78 o
   6   6   7      388.92      746.32    204.44 o
   8   6   7    22192.45    21848.93    905.23 o
  10   6   7       22.28     -109.20    191.74 o
  12   6   7    24820.28    23407.32    991.01 o
  14   6   7    20888.89    19902.63   1137.02 o
  16   6   7        2.32     -236.76    236.76 o
  18   6   7     8082.55     8515.88    745.94 o
 -27   7   7     7820.75     7470.36    724.97 o
 -25   7   7    14730.97    12657.26    806.95 o
 -23   7   7     7674.80     8544.78   1039.74 o
 -21   7   7     1068.07     1052.06    328.88 o
 -19   7   7     9320.15     9373.13    810.32 o
 -17   7   7    41275.69    36535.53   3002.88 o
 -15   7   7      354.96     1963.22    811.83 o
 -13   7   7   155875.50   154456.52   4877.27 o
 -11   7   7   397073.00   375423.50  10029.72 o
  -9   7   7   131745.73   134952.78   4859.98 o
  -7   7   7     1296.45     2073.17    262.25 o
  -5   7   7    33417.05    34641.81   1149.82 o
  -3   7   7      403.76      427.60    155.99 o
  -1   7   7      666.24      639.27    237.79 o
   1   7   7    41713.81    39213.83   1274.89 o
   3   7   7   129054.20   130844.13   3698.05 o
   5   7   7    35033.76    35738.99   1228.75 o
   7   7   7     2043.62     1616.47    282.61 o
   9   7   7     9552.76     9942.63    919.50 o
  11   7   7     2287.80     2958.88    386.14 o
  13   7   7    16200.88    16197.82   1000.05 o
  15   7   7     1665.66     1290.49    500.15 o
  17   7   7     6641.23     6683.56    656.79 o
 -26   8   7    28528.21    30250.40   2795.58 o
 -24   8   7     9830.21     9883.28    799.26 o
 -22   8   7     3758.37     3281.45    515.83 o
 -20   8   7    14466.74    15272.70   1444.42 o
 -18   8   7      114.10      666.30    287.92 o
 -16   8   7     8172.14     6394.64   1093.69 o
 -14   8   7     2044.42     2523.06    295.91 o
 -12   8   7    97137.98    94064.76   2492.53 o
 -10   8   7    62420.83    64194.45   1759.29 o
  -8   8   7     2176.01     2295.02    352.82 o
  -6   8   7      125.95        5.64    151.18 o
  -4   8   7    42648.20    44284.45   1867.64 o
  -2   8   7   158436.02   162966.63   4565.38 o
   0   8   7    14797.63    13471.79    800.81 o
   2   8   7   152283.23   152210.19   4273.82 o
   4   8   7   253804.17   255713.52   7005.24 o
   6   8   7    96214.80    92713.47   2763.70 o
   8   8   7     1553.14     1787.78    406.42 o
  10   8   7       30.87     -137.19    199.40 o
  12   8   7     1789.25     1682.10    378.84 o
  14   8   7       44.59       68.14    306.48 o
  16   8   7     6590.09     7423.16   1391.62 o
  18   8   7    12572.49    13946.66   1707.99 o
 -25   9   7    23495.00    21605.66   1312.08 o
 -23   9   7       26.54      104.58    351.96 o
 -21   9   7    22152.96    23776.23   1532.92 o
 -19   9   7    12834.20    14957.26   1156.70 o
 -17   9   7     2834.46     1230.62    641.91 o
 -15   9   7     1747.11     1516.30    392.87 o
 -13   9   7    10990.73    10440.15    830.13 o
 -11   9   7    51391.23    52355.26   2026.42 o
  -9   9   7    13004.88    12041.04    645.18 o
  -7   9   7      119.34       50.24    153.25 o
  -5   9   7     9562.05    10667.98    712.77 o
  -3   9   7   142946.16   143022.98   4063.98 o
  -1   9   7   129276.09   132862.95   3398.86 o
   1   9   7    14505.58    14736.06    929.00 o
   3   9   7   241822.80   222612.38   6840.37 o
   5   9   7   211461.52   210166.48   5843.31 o
   7   9   7    38357.19    38581.26   1524.93 o
   9   9   7     1230.72      444.94    291.80 o
  11   9   7      113.50      335.44    277.30 o
  13   9   7       83.45       46.99    270.24 o
  15   9   7     2403.54     1571.62    576.94 o
  17   9   7    12384.51    10066.03   1114.68 o
 -24  10   7     7638.92     7365.16    877.61 o
 -22  10   7       87.04      198.30    364.22 o
 -20  10   7      703.42      934.99    416.80 o
 -18  10   7     6555.81     7367.60    809.04 o
 -16  10   7    11241.57    10249.04    904.48 o
 -14  10   7    17548.69    17601.88   1032.63 o
 -12  10   7    92344.06    90795.29   3064.87 o
 -10  10   7   128713.25   124795.39   3626.62 o
  -8  10   7    13280.99    13505.53    702.13 o
  -6  10   7     2329.21     2645.47    377.90 o
  -4  10   7     3079.25     1875.76    727.08 o
  -2  10   7    32425.88    33053.56   1486.45 o
   0  10   7     1456.22     1276.52    216.48 o
   2  10   7    76386.45    75110.70   2284.91 o
   4  10   7   114085.20   110557.30   3652.52 o
   6  10   7    27715.06    26441.36   1042.19 o
   8  10   7      456.14      484.78    241.06 o
  10  10   7      286.44      376.55    277.43 o
  12  10   7     2981.54     2236.70    564.49 o
  14  10   7     2048.35     1266.90    396.39 o
  16  10   7     2375.83     2688.99    457.40 o
 -23  11   7     3254.76     4701.96    718.31 o
 -21  11   7     2049.99     1651.24    498.85 o
 -19  11   7    14968.24    13161.02   1800.71 o
 -17  11   7    30338.97    33111.36   2057.53 o
 -15  11   7        2.93     -232.01    232.01 o
 -13  11   7   115395.86   118381.53   3931.17 o
 -11  11   7   243659.53   246882.48   6873.19 o
  -9  11   7    94157.16    89528.94   3535.80 o
  -7  11   7      246.29       63.88    225.76 o
  -5  11   7    23929.07    22896.35    928.66 o
  -3  11   7     2251.22     2232.00    316.97 o
  -1  11   7       84.19      178.65    194.19 o
   1  11   7    22609.10    23360.44   1062.37 o
   3  11   7    52980.10    51917.87   1934.88 o
   5  11   7    13075.75    15009.88    826.34 o
   7  11   7     3286.02     3317.85    398.61 o
   9  11   7     4132.55     4054.27    572.79 o
  11  11   7     1854.80     1907.67    419.30 o
  13  11   7    12054.39    12808.66   1086.79 o
  15  11   7     1911.68     1402.23    451.15 o
 -22  12   7      357.21      168.08    334.51 o
 -20  12   7      863.24     1269.08    468.40 o
 -18  12   7    10761.10    10090.58   1363.49 o
 -16  12   7     7783.40     8991.50    767.98 o
 -14  12   7    11747.65    12091.54   1542.13 o
 -12  12   7   132248.41   124804.45   6111.46 o
 -10  12   7   105036.77   105196.23   3153.77 o
  -8  12   7     3438.13     4092.19    587.77 o
  -6  12   7    10458.10    11185.78    741.87 o
  -4  12   7     5923.50     6445.74    532.22 o
  -2  12   7     2197.09     2098.04    320.02 o
   0  12   7     1019.19     1453.66    541.66 o
   2  12   7    33096.23    32502.69   1374.24 o
   4  12   7    35925.16    36824.76   1512.99 o
   6  12   7     2407.38     2546.42    521.33 o
   8  12   7     5106.24     4577.97    547.45 o
  10  12   7      653.13      585.41    370.99 o
  12  12   7     4575.68     2618.33    479.62 o
 -19  13   7     1116.73     1205.42    407.37 o
 -17  13   7     1321.24     1626.36    412.91 o
 -15  13   7      585.28      525.51    317.56 o
 -13  13   7    10424.87     9424.02    906.34 o
 -11  13   7    30154.80    30561.39   1348.00 o
  -9  13   7     6663.15     5810.87    602.25 o
  -7  13   7      476.74      902.41    280.17 o
  -5  13   7     1521.23     2038.38    353.89 o
  -3  13   7    25180.91    29159.95   1448.33 o
  -1  13   7    12793.08    13685.13    900.95 o
   1  13   7     3058.61     3080.07    449.63 o
   3  13   7    56061.77    59110.50   2600.16 o
   5  13   7    45973.06    46303.39   1832.40 o
   7  13   7     5622.13     5268.62    686.64 o
   9  13   7      240.45      409.67    349.00 o
  11  13   7        1.41      145.82    334.99 o
 -18  14   7       48.24      449.09    341.38 o
 -16  14   7     1401.33     1204.37    399.44 o
 -14  14   7        0.80      153.07    285.40 o
 -12  14   7     7962.42     8395.47    727.87 o
 -10  14   7     5490.99     6878.86    604.49 o
  -8  14   7       30.47      -61.60    253.08 o
  -6  14   7       69.32       -5.64    234.15 o
  -4  14   7    16069.48    15952.39   2305.68 o
  -2  14   7    30525.07    32135.72   1394.62 o
   0  14   7     3748.24     4039.88    509.24 o
   2  14   7    17540.44    19074.91   1535.74 o
   4  14   7    55788.17    59150.01   3030.23 o
   6  14   7    26992.90    29177.61   1368.12 o
   8  14   7     1524.16     1767.62    476.13 o
  10  14   7      162.58     -140.12    314.65 o
 -15  15   7       97.83     -273.53    273.53 o
 -13  15   7     8339.25     8727.81    774.70 o
 -11  15   7    22193.71    20456.21   1351.94 o
  -9  15   7     8268.92     6936.39    747.12 o
  -7  15   7      152.93      381.17    279.21 o
  -5  15   7      104.86      136.15    258.15 o
  -3  15   7     2661.43     2143.98    415.01 o
  -1  15   7     2406.32     2060.51    520.11 o
   1  15   7     1695.14     1538.36    377.37 o
   3  15   7    16919.94    18623.90   1504.61 o
   5  15   7    12839.22    13317.87   1047.05 o
   7  15   7      647.89      432.51    375.99 o
 -12  16   7    23400.18    25979.44   1348.46 o
 -10  16   7    24900.87    28160.76   1390.83 o
  -8  16   7     2189.88     1851.54    445.98 o
  -6  16   7     2599.39     3005.30    438.41 o
  -4  16   7     2484.08     1845.57    400.39 o
  -2  16   7      467.70      838.07    332.54 o
   0  16   7      737.90      454.45    312.34 o
   2  16   7     3863.14     4185.99    551.04 o
   4  16   7     2942.45     3109.65    480.85 o
  -7  17   7       58.37     -163.01    286.48 o
  -5  17   7     1291.66      996.00    435.23 o
  -3  17   7      146.46       44.33    291.07 o
  -1  17   7        4.80      339.36    317.67 o
 -28   0   8     9222.97    11218.24   1240.23 o
 -26   0   8      110.05      560.42    414.93 o
 -24   0   8    93864.41    83787.91   4946.12 o
 -22   0   8   302635.91   290697.97  12572.96 o
 -20   0   8   130176.45   112033.78   7124.42 o
 -18   0   8      411.94      882.89    276.53 o
 -16   0   8    75412.98    81340.05   3060.84 o
 -14   0   8    52040.59    45728.86   1831.85 o
 -12   0   8   113167.59   125343.98   4499.37 o
 -10   0   8   328951.13   315717.44  13562.44 o
  -8   0   8   657170.75   610321.06  20848.29 o
  -6   0   8   159931.81   150271.36   9737.57 o
  -4   0   8    29049.29    35655.67   4478.82 o
  -2   0   8   208272.75   201331.97   7301.69 o
   0   0   8     6238.43     5713.33    437.79 o
   2   0   8   235521.45   248389.69  10613.84 o
   4   0   8    58441.91    56256.84   2185.74 o
   6   0   8    47584.52    48750.13   1966.71 o
   8   0   8   166650.73   169695.41   6081.78 o
  10   0   8    80250.41    81907.25   3165.00 o
  12   0   8     9595.92    10544.02    845.90 o
  14   0   8     4124.67     3640.60    541.55 o
  16   0   8     6153.52     6960.10   3299.81 o
  18   0   8      220.72     -273.19    517.62 o
 -29   1   8     1482.62     1285.50    408.59 o
 -27   1   8     2786.29     2546.97    441.62 o
 -25   1   8    10516.93    10747.55    971.76 o
 -23   1   8   120182.01   113512.20   7400.60 o
 -21   1   8   147756.16   154836.92   4905.09 o
 -19   1   8    10013.62    10944.61   1515.74 o
 -17   1   8    27363.61    26471.74   1125.28 o
 -15   1   8    10538.13    11885.02    519.69 o
 -13   1   8      525.56      228.13    127.20 o
 -11   1   8    14146.08    15632.87    546.92 o
  -9   1   8   371438.50   373408.69   9904.57 o
  -7   1   8   547359.75   534242.44  12851.82 o
  -5   1   8   152820.28   151826.34   3787.15 o
  -3   1   8    70333.34    64288.92   2244.82 o
  -1   1   8    33069.21    37649.52   1705.99 o
   1   1   8    40233.38    43028.50   1437.20 o
   3   1   8    39301.44    37744.38   1082.88 o
   5   1   8    19647.18    19256.00    716.52 o
   7   1   8   203125.97   202005.17   5580.31 o
   9   1   8   124218.63   120991.16   3151.21 o
  11   1   8    10964.28    12590.77    711.31 o
  13   1   8      634.93      998.78    257.57 o
  15   1   8      545.70      559.65    276.72 o
  17   1   8     2712.35     2341.34    439.81 o
  19   1   8      398.63       63.02    407.17 o
 -28   2   8        9.94     -179.99    276.03 o
 -26   2   8      155.43      -33.47    261.06 o
 -24   2   8    12231.34    13588.42    910.91 o
 -22   2   8    36417.21    36096.38   1480.46 o
 -20   2   8    10019.42    10526.44    633.95 o
 -18   2   8    29575.55    27814.32   1014.26 o
 -16   2   8     1068.03     3014.03    678.91 o
 -14   2   8   127162.05   137547.41   4991.15 o
 -12   2   8   220473.75   216773.58   5375.86 o
 -10   2   8     1335.87      628.72    188.13 o
  -8   2   8   729486.81   688084.75  23782.31 o
  -4   2   8   196124.78   183276.33   4764.26 o
  -2   2   8     5607.49     6460.62    300.40 o
   0   2   8    22640.32    24546.56    910.25 o
   2   2   8     1884.14     2355.35    243.71 o
   4   2   8    69037.03    64387.46   1735.03 o
   6   2   8   279166.13   283158.22   6992.15 o
   8   2   8   220573.89   230655.38   5760.12 o
  10   2   8    16474.50    15341.50   1012.74 o
  12   2   8    20919.41    19890.91   1197.13 o
  14   2   8    17691.96    18648.07   1286.80 o
  16   2   8        8.61      162.28    353.69 o
  18   2   8     1458.01     1275.86    386.36 o
 -29   3   8     1051.08     1784.56    435.11 o
 -27   3   8      241.81      695.59    328.07 o
 -25   3   8     2498.28     2916.83    469.87 o
 -23   3   8    21512.58    20387.27   2110.60 o
 -21   3   8    29500.62    28444.24   1190.43 o
 -19   3   8     1312.05     1499.87    272.49 o
 -17   3   8    14315.14    14080.79    840.44 o
 -15   3   8    22122.72    22648.39    967.86 o
 -13   3   8   277785.41   273813.97   6745.06 o
 -11   3   8    57889.55    56833.66   2145.25 o
  -9   3   8   218984.72   230083.98   5648.78 o
  -7   3   8   876975.56   868226.75  29587.76 o
  -5   3   8   484268.00   472891.94  12597.70 o
  -3   3   8    34983.82    41025.16   1267.76 o
  -1   3   8     4355.38     7947.99   1228.59 o
   1   3   8      127.43      191.21    132.31 o
   3   3   8     6474.19     7417.37    449.52 o
   7   3   8   283665.84   272647.16   6742.12 o
   9   3   8    88284.01    89810.50   2422.08 o
  11   3   8     2893.22     1556.07    728.66 o
  13   3   8    21951.60    23177.93   1092.80 o
  15   3   8     4573.46     3647.22    510.53 o
  17   3   8      735.94      390.53    308.89 o
  19   3   8       25.89      121.86    334.75 o
 -28   4   8     2604.75     2643.55    479.79 o
 -26   4   8        5.38      467.81    308.79 o
 -24   4   8    32877.18    30830.78   1351.71 o
 -22   4   8   115352.68   113259.36   3331.03 o
 -20   4   8    62416.91    57520.63   2521.18 o
 -18   4   8       44.22      255.60    197.49 o
 -16   4   8    16540.34    19151.41    921.07 o
 -14   4   8      524.24      183.57    169.33 o
 -12   4   8     2022.14     3565.31    696.52 o
 -10   4   8   117673.70   122391.76   3106.21 o
  -8   4   8   378022.63   367253.28   9871.53 o
  -6   4   8   161294.22   163358.39   4503.76 o
  -4   4   8      618.89      839.29    206.14 o
  -2   4   8    43831.48    44349.91   1352.99 o
   0   4   8       35.01      192.83    215.08 o
   2   4   8    50614.16    46494.58   1669.78 o
   4   4   8     5418.32     6187.29    432.09 o
   6   4   8    74790.63    79932.55   2384.12 o
   8   4   8   116316.77   116348.73   3363.64 o
  10   4   8    28292.92    29268.20   1673.29 o
  12   4   8       64.64     -126.43    198.58 o
  14   4   8        3.87     -170.31    239.25 o
  16   4   8      651.84      599.35    310.42 o
  18   4   8       11.92     -136.31    271.93 o
 -27   5   8     3378.89     3082.77    497.07 o
 -25   5   8     8521.15     8367.38    733.85 o
 -23   5   8   112849.88   110345.21   3294.88 o
 -21   5   8   142849.06   146856.95   4715.60 o
 -19   5   8    37961.80    36028.28   1273.28 o
 -17   5   8     9161.37     8917.96    576.91 o
 -15   5   8    55871.10    62940.73   2680.83 o
 -13   5   8    37900.99    41729.06   2145.53 o
 -11   5   8    89200.80    92028.72   2656.49 o
  -9   5   8   179841.47   175594.95   4852.59 o
  -7   5   8   159613.22   159615.98   4421.20 o
  -5   5   8     5650.12     6391.14    452.19 o
  -3   5   8   157137.52   146837.30   4081.16 o
  -1   5   8    49182.42    49926.74   1689.06 o
   1   5   8    35574.67    38998.64   2318.26 o
   3   5   8   107982.73   106985.27   3943.56 o
   5   5   8     5268.97     4995.56    404.31 o
   7   5   8    47396.68    45375.95   1496.23 o
   9   5   8    65013.13    64060.61   2016.63 o
  11   5   8    21010.93    20193.57    992.51 o
  13   5   8     4391.52     4028.86    510.13 o
  15   5   8     3106.36     2536.15    426.42 o
  17   5   8      477.78      530.12    323.23 o
 -26   6   8        1.89     -146.97    271.90 o
 -24   6   8    17889.58    18552.88   1199.64 o
 -22   6   8    52131.20    54206.83   1806.80 o
 -20   6   8    16674.42    16806.69   1030.77 o
 -18   6   8      892.10     1038.35    254.33 o
 -16   6   8     5829.19     5482.58    471.07 o
 -14   6   8     1014.99     1320.15    292.97 o
 -12   6   8      366.81      524.17    163.32 o
 -10   6   8    16121.10    16063.24    588.61 o
  -8   6   8   143841.16   137091.30   4452.04 o
  -6   6   8    83881.15    87248.48   3227.49 o
  -4   6   8      804.00      795.27    239.67 o
  -2   6   8    29666.70    32334.69   1395.93 o
   0   6   8      290.09      192.56    140.35 o
   2   6   8    10357.30     9940.39    567.00 o
   4   6   8     1276.55     1256.15    244.98 o
   6   6   8    29604.41    27427.89   2483.71 o
   8   6   8    47387.48    44872.46   1510.63 o
  10   6   8    16630.45    17329.89   1146.16 o
  12   6   8       31.11      232.05    243.93 o
  14   6   8        6.19      -67.60    250.27 o
  16   6   8      283.85      -58.62    266.80 o
  18   6   8      101.70      -18.83    284.50 o
 -27   7   8        1.87      245.89    323.01 o
 -25   7   8      486.05      907.89    305.74 o
 -23   7   8     1628.32     1026.46    302.84 o
 -21   7   8       91.63       44.37    217.70 o
 -19   7   8     5633.94     4893.59    577.51 o
 -17   7   8      661.55      593.81    214.75 o
 -15   7   8    24138.65    26708.16   1307.45 o
 -13   7   8    96080.70    94532.92   2493.45 o
 -11   7   8    46391.96    45993.60   1634.33 o
  -9   7   8    31970.04    31477.54   1095.19 o
  -7   7   8   212655.59   215473.59   6615.61 o
  -5   7   8   144359.00   136358.48   3851.58 o
  -3   7   8    26995.29    27730.27   1191.76 o
  -1   7   8     2384.86     2338.43    207.44 o
   1   7   8     4051.16     3627.48    337.40 o
   3   7   8    14762.12    15524.16    857.95 o
   5   7   8    54438.38    53168.97   1712.63 o
   7   7   8    63483.52    66295.66   2294.95 o
   9   7   8    10347.18    10525.89    803.15 o
  11   7   8     3804.96     3250.90    401.46 o
  13   7   8    13469.68    12795.63   1016.97 o
  15   7   8     2832.10     2483.13    423.15 o
  17   7   8       58.58       87.56    279.89 o
 -26   8   8        1.95      206.68    334.13 o
 -24   8   8      301.70      163.70    304.36 o
 -22   8   8       17.69      -85.24    223.42 o
 -20   8   8     2508.70     3200.94    400.26 o
 -18   8   8     6299.97    10345.46   3221.30 o
 -16   8   8       70.33      136.43    195.65 o
 -14   8   8    32054.25    32173.27   1286.33 o
 -12   8   8    58440.75    56847.64   1798.45 o
 -10   8   8     2575.30     2453.23    302.14 o
  -8   8   8    83657.46    85129.53   2817.67 o
  -6   8   8   129758.23   130844.71   4187.36 o
  -4   8   8    49920.33    46721.38   1500.91 o
  -2   8   8     7530.43     8175.71    515.77 o
   0   8   8     1463.45     1286.93    189.69 o
   2   8   8     2880.21     2886.24    328.03 o
   4   8   8    12154.20    11372.07    831.07 o
   6   8   8    31433.42    30935.10   1319.23 o
   8   8   8    21561.13    21636.12    962.20 o
  10   8   8      375.92      299.41    243.57 o
  12   8   8     7939.59     8253.96    759.57 o
  14   8   8     6368.96     4851.16    651.33 o
  16   8   8      418.63      757.52    332.43 o
 -25   9   8      422.48      314.87    343.72 o
 -23   9   8     5068.33     5301.60    701.46 o
 -21   9   8     7322.54     7365.68   1149.81 o
 -19   9   8      973.79     1200.82    372.80 o
 -17   9   8      717.39      200.52    278.68 o
 -15   9   8     6755.28     5770.74    732.59 o
 -13   9   8     1455.26     1266.78    520.34 o
 -11   9   8     5623.41     6895.87   1188.19 o
  -9   9   8     9131.38    10178.10    667.32 o
  -7   9   8     2170.04     1188.62    349.39 o
  -5   9   8      232.97      392.88    197.80 o
  -3   9   8    10799.54    10775.88    584.35 o
  -1   9   8     4699.36     6478.41    752.60 o
   1   9   8     1033.07     1762.25    280.30 o
   3   9   8     5200.61     6103.90    524.30 o
   5   9   8     2794.07     2480.44    547.07 o
   7   9   8     1956.02     1097.28    334.56 o
   9   9   8     8526.40     8114.84    639.28 o
  11   9   8     1886.67     1661.06    385.99 o
  13   9   8      214.30      328.01    297.89 o
  15   9   8        4.61     -144.18    258.20 o
 -24  10   8     3479.14     3208.44    528.25 o
 -22  10   8    11437.63    12541.44    943.43 o
 -20  10   8    11168.91    10493.55   1782.00 o
 -18  10   8     1639.64     1858.72    406.27 o
 -16  10   8     1909.86     1592.47    370.20 o
 -14  10   8    18799.16    18891.56   1409.14 o
 -12  10   8    37665.67    37801.03   1342.87 o
 -10  10   8    19414.72    20501.66    860.10 o
  -8  10   8       68.57      -47.25    172.02 o
  -6  10   8    24890.61    24005.51   1042.69 o
  -4  10   8    31649.47    29578.47   1258.77 o
  -2  10   8    18426.71    19618.72    820.54 o
   0  10   8      181.33       52.43    219.24 o
   2  10   8    13279.01    13057.65    825.20 o
   4  10   8    22257.42    24356.38   1139.18 o
   6  10   8     6637.21     6762.67    552.21 o
   8  10   8       23.46      -20.61    218.29 o
  10  10   8     4545.31     3821.54    851.77 o
  12  10   8     5224.02     6330.05   1179.83 o
  14  10   8     1899.71     1659.86    411.65 o
 -23  11   8      320.47      100.04    321.20 o
 -21  11   8      428.15      955.96    370.48 o
 -19  11   8      315.21      383.53    332.05 o
 -17  11   8       63.33      -28.29    273.03 o
 -15  11   8      603.02      279.19    280.99 o
 -13  11   8     1036.32     1745.84    655.48 o
 -11  11   8     1908.39     1728.01    327.03 o
  -9  11   8      165.31      240.14    227.35 o
  -7  11   8      437.23      552.76    227.73 o
  -5  11   8     3522.10     4117.72    479.36 o
  -3  11   8      990.06      852.85    281.76 o
  -1  11   8     1543.87     1183.75    311.47 o
   1  11   8       23.82     -117.24    210.44 o
   3  11   8     1216.80      838.84    296.53 o
   5  11   8     1401.71     1227.46    331.32 o
   7  11   8      952.96      832.77    323.08 o
   9  11   8      383.49      148.75    259.12 o
  11  11   8      227.58      606.71    336.28 o
  13  11   8       24.40       82.01    308.50 o
 -22  12   8     6431.74     5545.52    736.74 o
 -20  12   8     6912.52     6579.70    916.33 o
 -18  12   8      386.27      492.68    323.10 o
 -16  12   8     4106.42     4558.38    547.80 o
 -14  12   8    13789.76    11750.52    848.37 o
 -12  12   8    11465.67    12769.29   1475.55 o
 -10  12   8     8754.82    10016.81    738.09 o
  -8  12   8      462.94      348.76    242.80 o
  -6  12   8     5439.77     4645.63    916.87 o
  -4  12   8    23518.59    22584.64    961.48 o
  -2  12   8     4226.37     3978.18    701.46 o
   0  12   8       20.34      213.70    245.32 o
   2  12   8     7991.80     8058.90    709.73 o
   4  12   8     6652.45     6359.27    610.16 o
   6  12   8     1016.47      964.20    333.52 o
   8  12   8      743.26      742.00    332.06 o
  10  12   8     1533.64     1780.28    603.86 o
  12  12   8     1863.43     2496.99    536.74 o
 -19  13   8     2772.25     4014.96    887.15 o
 -17  13   8      773.23      718.47    346.80 o
 -15  13   8     7158.97     6549.19    653.10 o
 -13  13   8     7497.12     7792.54    696.97 o
 -11  13   8     7823.46     7520.12    844.03 o
  -9  13   8     6761.47     7979.69    676.00 o
  -7  13   8      944.45     1610.50    324.83 o
  -5  13   8     6057.41     6628.69    637.15 o
  -3  13   8    11150.35     9990.48    773.17 o
  -1  13   8     1315.52      904.86    320.80 o
   1  13   8     2068.70     1656.25    367.92 o
   3  13   8     8450.49     7996.68    706.19 o
   5  13   8     1433.44     1793.85    403.98 o
   7  13   8      267.06      -59.53    273.90 o
   9  13   8      782.66      993.89    413.21 o
  11  13   8      674.02      384.10    365.04 o
 -18  14   8      290.64      382.88    354.75 o
 -16  14   8      301.80      364.82    328.13 o
 -14  14   8      630.85      468.40    336.20 o
 -12  14   8     1690.90     1401.45    366.47 o
 -10  14   8      665.39      453.16    264.19 o
  -8  14   8    14489.25    14502.70    850.53 o
  -6  14   8    17586.49    14848.12   1114.45 o
  -4  14   8     3493.41     3461.69   1403.86 o
  -2  14   8        4.44      153.90    273.07 o
   0  14   8       23.23      -75.74    245.84 o
   2  14   8       69.41      175.40    273.05 o
   4  14   8      869.17     1221.00    439.97 o
   6  14   8     5844.48     6365.59    636.19 o
   8  14   8     3336.77     3283.07    571.10 o
 -15  15   8     1542.24     1783.96    447.94 o
 -13  15   8     8805.79    10152.93    969.85 o
 -11  15   8     4203.63     4379.70    548.18 o
  -9  15   8     3623.89     4702.16    519.65 o
  -7  15   8    27893.52    25503.59   3367.85 o
  -5  15   8    22003.98    21645.98   1228.00 o
  -3  15   8     4378.41     4420.16    669.99 o
  -1  15   8       18.36       53.75    269.47 o
   1  15   8       73.24       18.12    262.15 o
   3  15   8     2061.01     1470.38    481.47 o
   5  15   8    10448.00    10372.75    828.08 o
   7  15   8    11972.81    11708.90   1402.05 o
 -12  16   8     1313.25     1573.99    429.91 o
 -10  16   8     1090.34     1762.71    425.56 o
  -8  16   8    10893.40     9971.29    847.82 o
  -6  16   8    11658.39    12691.84    969.65 o
  -4  16   8     1546.04     1636.12    393.94 o
  -2  16   8      222.27       39.88    281.57 o
   0  16   8       12.10      102.44    280.78 o
   2  16   8      260.24      -36.66    260.62 o
  -7  17   8     5117.74     5617.38   1054.26 o
  -5  17   8       39.05      -60.36    281.91 o
  -3  17   8     3452.58     3023.28    491.30 o
 -29   1   9     1475.61     1142.52    393.21 o
 -27   1   9     1073.79     1407.55    450.34 o
 -25   1   9    10055.50     9257.51    760.59 o
 -23   1   9    30143.31    29796.21   1719.66 o
 -21   1   9    15539.44    16524.02   1090.23 o
 -19   1   9     7462.35     8351.23    752.24 o
 -17   1   9     3963.75     4404.52    392.05 o
 -15   1   9    61658.27    67035.73   1828.00 o
 -13   1   9   117177.83   112292.30   2889.82 o
 -11   1   9    19285.83    17566.81    603.73 o
  -9   1   9    53003.45    51177.75   1411.40 o
  -7   1   9   125567.58   127179.04   3214.80 o
  -5   1   9    57871.98    55608.29   1535.73 o
  -3   1   9    23527.37    25917.68    783.49 o
  -1   1   9    22430.41    22357.42    699.56 o
   1   1   9    60124.91    61225.95   1646.26 o
   3   1   9    23809.40    22774.62    742.03 o
   5   1   9    18178.37    18403.01    655.49 o
   7   1   9       67.63      157.61    162.96 o
   9   1   9    17099.77    17404.35    697.05 o
  11   1   9    31134.65    29863.50   1118.93 o
  13   1   9    11331.77    13483.97    793.24 o
  15   1   9      298.29        5.67    247.02 o
  17   1   9     1137.92     1084.83    433.03 o
  19   1   9     1419.09      571.88    472.03 o
 -28   2   9      103.13       44.45    291.47 o
 -26   2   9     2543.26     2257.54    421.16 o
 -24   2   9     7894.73     7998.56    690.05 o
 -22   2   9    16735.11    16562.63    994.41 o
 -20   2   9    16306.30    17168.42   1252.27 o
 -18   2   9     6876.50     7518.77    552.02 o
 -16   2   9      537.31      609.80    182.58 o
 -14   2   9    56978.58    58561.78   1621.14 o
 -12   2   9    39525.93    40338.91   1278.35 o
 -10   2   9      707.37      661.50    157.54 o
  -8   2   9    36758.84    36752.16   1056.30 o
  -6   2   9     9707.32     8689.47    388.01 o
  -4   2   9      202.24      297.08    122.17 o
  -2   2   9     2668.20     2679.82    263.07 o
   0   2   9    22798.43    24058.65    837.63 o
   2   2   9     1194.62     1137.65    164.13 o
   4   2   9     3260.00     3482.68    274.88 o
   6   2   9     1409.44     1823.95    235.17 o
   8   2   9     1811.12     2185.43    290.42 o
  10   2   9    29914.49    28691.45   1074.28 o
  12   2   9    20581.41    22547.46    958.96 o
  14   2   9     1913.99     2154.48    360.24 o
  16   2   9      352.07      165.51    303.31 o
  18   2   9      994.86      702.95    427.38 o
 -29   3   9     2464.83     2824.98    570.71 o
 -27   3   9      855.01      455.61    379.01 o
 -25   3   9     2332.17     1739.68    392.22 o
 -23   3   9     9422.88     8914.84    712.65 o
 -21   3   9      224.42       44.93    203.27 o
 -19   3   9    26607.46    25412.01    977.29 o
 -17   3   9    77279.55    81268.80   2723.61 o
 -15   3   9    58061.63    59407.47   1644.95 o
 -13   3   9     1591.52     1392.04    194.87 o
 -11   3   9      806.33     1089.14    167.07 o
  -9   3   9     1698.40     1723.71    204.94 o
  -7   3   9    57241.48    55632.17   2033.81 o
  -5   3   9   199250.81   190776.19   4735.22 o
  -3   3   9   205083.63   196042.41   5328.10 o
  -1   3   9     6473.34     6574.57    405.79 o
   1   3   9    38311.71    37873.72   1222.49 o
   3   3   9    63069.48    69190.20   3087.63 o
   5   3   9     6859.12     6592.69    468.07 o
   7   3   9     1859.63     1420.81    267.51 o
   9   3   9        1.88       59.96    196.85 o
  11   3   9     3565.17     2288.29    572.04 o
  13   3   9      319.76      523.57    254.64 o
  15   3   9      138.22      -68.77    269.25 o
  17   3   9        2.50      198.88    308.96 o
 -28   4   9     4367.44     4282.74    799.57 o
 -26   4   9       72.09     -194.97    268.72 o
 -24   4   9    22307.12    23271.85   1223.07 o
 -22   4   9    17923.42    20318.16   1042.89 o
 -20   4   9     8740.45     8668.05    648.10 o
 -18   4   9   101373.71    99144.84   3229.81 o
 -16   4   9   162215.75   162725.53   4540.02 o
 -14   4   9    51435.42    51726.29   1459.55 o
 -12   4   9     3408.36     4160.39    296.36 o
 -10   4   9      206.85      360.37    141.46 o
  -8   4   9    23624.66    23054.10   1055.60 o
  -6   4   9   220183.47   217509.05   5945.99 o
  -4   4   9   438595.00   435664.53  10566.92 o
  -2   4   9   121734.20   115163.41   4664.75 o
   0   4   9    14795.70    12938.37    578.76 o
   2   4   9   131165.64   126403.68   4586.74 o
   4   4   9    55828.99    49033.84   3121.12 o
   6   4   9      473.86      411.20    199.71 o
   8   4   9       33.83      169.49    200.57 o
  10   4   9     1143.45     1026.15    271.22 o
  12   4   9     2164.50     1029.52    303.10 o
  14   4   9       20.05      -75.06    240.65 o
  16   4   9        6.05     -121.21    266.42 o
  18   4   9      426.35      517.04    346.50 o
 -27   5   9     3371.73     2958.72    947.27 o
 -25   5   9      314.56      583.68    329.25 o
 -23   5   9     1279.75     1460.20    342.84 o
 -21   5   9    11431.05    11263.50    707.66 o
 -19   5   9    63000.27    59995.73   1902.36 o
 -17   5   9    70825.43    66519.37   2049.18 o
 -15   5   9     1132.94      976.87    185.54 o
 -13   5   9    24154.31    25485.42    820.56 o
 -11   5   9    16199.34    17751.46    681.45 o
  -9   5   9     2685.08     2529.73    303.24 o
  -7   5   9      364.61      238.03    150.09 o
  -5   5   9   120831.38   121881.52   4464.79 o
  -3   5   9   179418.56   171382.14   4696.47 o
  -1   5   9    32923.47    30103.07   1019.99 o
   1   5   9    11890.75    12160.35   1072.98 o
   3   5   9     9906.36    10223.72    588.07 o
   5   5   9     1199.32      815.21    236.81 o
   7   5   9      268.41      250.94    206.44 o
   9   5   9    12825.62    14082.61   1266.09 o
  11   5   9    29552.22    30465.88   1176.67 o
  13   5   9    13248.72    13105.17   1010.68 o
  15   5   9      247.51      319.09    289.86 o
  17   5   9      416.44      449.43    320.61 o
 -28   6   9     1060.31      724.85    355.81 o
 -26   6   9     7143.89     7609.12    848.21 o
 -24   6   9     8614.30    10207.07    790.50 o
 -22   6   9    19869.95    19586.30    957.77 o
 -20   6   9    63353.43    61978.68   1977.03 o
 -18   6   9    58709.20    59409.10   1880.27 o
 -16   6   9     4072.04     3788.90    617.57 o
 -14   6   9   128523.17   132414.14   3742.44 o
 -12   6   9   141354.13   140422.77   3904.29 o
 -10   6   9      311.22      667.37    200.52 o
  -8   6   9    57225.36    54484.14   1999.07 o
  -6   6   9    11308.59    10092.73    533.67 o
  -4   6   9    74299.96    74328.60   2426.95 o
  -2   6   9   103560.13   106403.41   3032.72 o
   0   6   9    35943.94    76765.48   4759.20 o
   2   6   9     6718.21     7752.86    506.49 o
   4   6   9    18958.06    19549.37   1423.67 o
   6   6   9    15437.25    15023.20    761.95 o
   8   6   9     4563.28     4554.37    519.46 o
  10   6   9    63704.50    63179.47   2041.29 o
  12   6   9    67022.45    67794.19   2196.60 o
  14   6   9    11793.21    11589.88   1022.84 o
  16   6   9      729.10      635.94    328.97 o
 -27   7   9     4328.57     4205.15    565.90 o
 -25   7   9     2469.43     2719.06    416.06 o
 -23   7   9     2220.02     1773.72    339.30 o
 -21   7   9    12744.43    13332.29    780.09 o
 -19   7   9    67233.95    70616.28   2206.19 o
 -17   7   9    33212.93    32840.36   1969.86 o
 -15   7   9    16556.25    16873.35   1589.56 o
 -13   7   9    86333.96    85821.20   2506.62 o
 -11   7   9    19239.31    19219.15    797.77 o
  -9   7   9    19173.09    17844.65    972.09 o
  -7   7   9    11233.60    12019.09    621.75 o
  -5   7   9    43702.98    45356.98   1633.39 o
  -3   7   9   138130.41   130039.13   4127.42 o
  -1   7   9    66092.68    61533.77   1863.96 o
   1   7   9      691.84      527.75    194.29 o
   3   7   9      218.56      207.40    189.09 o
   5   7   9     5781.32     5765.73    468.10 o
   7   7   9      882.17      690.48    254.07 o
   9   7   9    18718.24    18745.91   1143.50 o
  11   7   9    60809.86    63657.17   2077.29 o
  13   7   9    25604.84    23506.18   1198.95 o
  15   7   9      363.20       76.24    274.65 o
 -26   8   9      623.35      646.46    372.57 o
 -24   8   9     5712.10     4894.25    603.47 o
 -22   8   9     4478.55     4686.50    556.98 o
 -20   8   9    16276.87    15673.86   1004.07 o
 -18   8   9   109627.95   107091.91   3597.17 o
 -16   8   9    74014.80    74210.96   3016.62 o
 -14   8   9      143.22       46.06    186.62 o
 -12   8   9     5433.22     6758.36    570.76 o
 -10   8   9     1596.68     1921.28    284.27 o
  -8   8   9     3904.43     3773.03    483.19 o
  -6   8   9   107591.94   113359.74   3283.42 o
  -4   8   9   304419.13   300625.94   8175.84 o
  -2   8   9   148463.56   150896.02   7032.03 o
   0   8   9     1102.49     2012.51    274.70 o
   2   8   9    53751.71    52221.86   1678.81 o
   4   8   9    16262.35    16953.63    898.94 o
   6   8   9       25.19      -54.88    207.50 o
   8   8   9        8.19       86.28    225.55 o
  10   8   9    14504.77    14123.25   1217.24 o
  12   8   9    15037.43    14527.46   1174.63 o
  14   8   9     1706.43     1516.89    454.65 o
  16   8   9      465.71      161.72    296.48 o
 -25   9   9     2258.41     3158.34   1290.85 o
 -23   9   9    13100.97    12226.52   1061.71 o
 -21   9   9       83.36      119.93    285.58 o
 -19   9   9    71566.41    69136.11   2915.11 o
 -17   9   9   130979.16   126013.60   4764.49 o
 -15   9   9    40653.22    37885.21   1529.44 o
 -13   9   9        1.81      -34.03    176.71 o
 -11   9   9     1005.13      910.02    244.90 o
  -9   9   9      149.07      297.25    198.19 o
  -7   9   9    68910.87    65740.98   2323.69 o
  -5   9   9   267515.38   275418.25   7556.11 o
  -3   9   9   312149.44   312419.25  11063.09 o
  -1   9   9    18541.92    18856.27    942.96 o
   1   9   9    60003.14    55762.89   1780.09 o
   3   9   9    76682.00    76139.86   2341.16 o
   5   9   9     7719.11     8484.31    867.82 o
   7   9   9      313.25      136.12    229.05 o
   9   9   9     2654.89     3193.32    658.66 o
  11   9   9    10930.05     9769.92    785.19 o
  13   9   9     4585.12     3701.90    518.33 o
  15   9   9       12.64     -100.70    266.80 o
 -24  10   9      241.99      190.62    332.73 o
 -22  10   9      439.39      519.55    326.19 o
 -20  10   9    31813.51    32424.29   1789.07 o
 -18  10   9    83533.50    78784.95   2813.00 o
 -16  10   9    19025.33    19774.99   1853.92 o
 -14  10   9     4127.25     4538.13    513.63 o
 -12  10   9    14272.25    15298.70    820.85 o
 -10  10   9     1580.44     2135.63    330.03 o
  -8  10   9     1722.35     2010.94    311.74 o
  -6  10   9    33818.99    35362.13   1247.66 o
  -4  10   9   153102.06   146079.28   4664.24 o
  -2  10   9   103325.20   107540.75   3570.07 o
   0  10   9     1038.40      586.00    268.24 o
   2  10   9    15099.02    15152.38    930.38 o
   4  10   9     2057.27     1368.05    489.17 o
   6  10   9     1582.67     1416.02    317.82 o
   8  10   9     1856.81     1527.30    336.89 o
  10  10   9    18867.03    19533.06   1336.51 o
  12  10   9    21201.61    22400.18   1243.25 o
  14  10   9     2889.28     2192.39    500.15 o
 -23  11   9     2658.50     3232.99    529.35 o
 -21  11   9    19158.07    17865.34   1336.34 o
 -19  11   9    48613.25    50406.42   2000.13 o
 -17  11   9    21114.77    20423.38   1194.44 o
 -15  11   9     9964.80    11087.09    824.43 o
 -13  11   9    51880.15    51496.16   1961.15 o
 -11  11   9    14436.23    14140.77    914.72 o
  -9  11   9    10267.18    11067.71    774.47 o
  -7  11   9    12957.72    12329.22    789.21 o
  -5  11   9     7855.80     9053.14    607.41 o
  -3  11   9    75905.88    73697.63   2952.49 o
  -1  11   9    33434.75    33475.39   1392.90 o
   1  11   9      757.54      615.23    282.99 o
   3  11   9      499.55      668.57    289.07 o
   5  11   9     4125.16     4705.13    540.21 o
   7  11   9      246.52      297.07    281.74 o
   9  11   9    14620.03    13812.95   2415.55 o
  11  11   9    37469.61    34783.41   2156.74 o
  13  11   9    17583.84    15329.99   1050.00 o
 -22  12   9     2115.28     1465.17    672.81 o
 -20  12   9    20071.36    22318.41   1324.25 o
 -18  12   9    32301.57    32435.39   1462.23 o
 -16  12   9     3507.52     2441.53    431.53 o
 -14  12   9    16067.02    15430.69    971.11 o
 -12  12   9    22462.11    21806.71   1056.29 o
 -10  12   9      686.58      632.39    270.74 o
  -8  12   9    11557.87    12139.13    914.09 o
  -6  12   9      117.14      -38.19    203.68 o
  -4  12   9    34414.56    33413.82   1664.03 o
  -2  12   9    36185.04    37816.42   1547.54 o
   0  12   9     1119.59      786.86    304.83 o
   2  12   9     2275.89     3295.20    729.18 o
   4  12   9        4.83       28.86    256.30 o
   6  12   9     1487.75     1716.10    397.79 o
   8  12   9      680.12      590.49    318.02 o
  10  12   9    17440.54    16538.74   1252.34 o
 -19  13   9    19910.99    20000.30   1238.49 o
 -17  13   9    28866.45    31460.10   1827.02 o
 -15  13   9     5612.80     5035.12    589.05 o
 -13  13   9      711.73      708.64    312.15 o
 -11  13   9      136.76      219.06    244.49 o
  -9  13   9      487.00      174.65    243.14 o
  -7  13   9     5063.21     5543.41    554.17 o
  -5  13   9    58686.05    61317.21   2804.66 o
  -3  13   9    60675.41    60688.50   2256.65 o
  -1  13   9     7372.39     6693.36   1355.19 o
   1  13   9    10393.12    10620.65    816.13 o
   3  13   9    13986.88    15682.70   1214.34 o
   5  13   9      561.81      380.99    317.53 o
   7  13   9      378.37      300.37    297.54 o
   9  13   9      796.35     1128.71    416.07 o
 -18  14   9    22314.27    22026.93   1436.28 o
 -16  14   9    18285.42    18152.51   1146.79 o
 -14  14   9     1757.91     1211.64    371.50 o
 -12  14   9       85.24       68.53    264.92 o
 -10  14   9       22.22     -149.75    224.12 o
  -8  14   9     1893.85     1455.69    323.73 o
  -6  14   9    30650.48    31092.44   1604.18 o
  -4  14   9    72241.93    68590.84   2516.91 o
  -2  14   9    28209.47    28929.06   1355.59 o
   0  14   9      119.20       39.32    262.90 o
   2  14   9    15174.93    17102.19   1873.80 o
   4  14   9     7208.00     8245.05    747.49 o
   6  14   9        6.97      626.96    329.84 o
   8  14   9       44.17     -129.41    304.43 o
 -15  15   9      109.53      326.93    344.81 o
 -13  15   9     2746.27     3155.00    507.37 o
 -11  15   9     1073.61      928.83    360.46 o
  -9  15   9      560.64      699.43    296.95 o
  -7  15   9      187.92      283.05    303.53 o
  -5  15   9    12904.22    12668.09   1082.28 o
  -3  15   9    22600.03    23420.35   3703.73 o
  -1  15   9     5972.34     6308.79    643.12 o
   1  15   9      186.01       97.80    274.67 o
   3  15   9     1911.21     1369.88    378.80 o
   5  15   9       14.63      128.58    300.37 o
 -12  16   9     4665.42     3959.13    612.22 o
 -10  16   9       52.96     -202.78    416.50 o
  -8  16   9     5099.26     4253.80    590.00 o
  -6  16   9      362.13      458.80    393.81 o
  -4  16   9     2528.00     2774.67    508.45 o
  -2  16   9     5314.14     5551.48    807.72 o
   0  16   9     1576.48     1444.16    388.09 o
   2  16   9       81.17      -46.10    279.36 o
 -30   0  10    25227.07    23463.82   2365.22 o
 -28   0  10    12342.21    14437.33   3299.81 o
 -24   0  10   112557.46   108876.55   5153.42 o
 -22   0  10    55209.20    57140.23   6858.43 o
 -20   0  10    10902.20    14514.97   1232.75 o
 -18   0  10    55151.95    56281.21   2303.39 o
 -16   0  10     5839.04     5015.22    658.92 o
 -14   0  10   171742.22   177016.48   6313.08 o
 -12   0  10    90759.37    88594.92   3314.31 o
 -10   0  10       96.49      254.13    429.30 o
  -8   0  10       85.17       12.24    154.38 o
  -6   0  10    31082.53    35197.78   1459.36 o
  -4   0  10    31218.02    32283.13   1350.80 o
  -2   0  10   231574.89   209674.91   7534.45 o
   0   0  10  1472002.88  1437824.88  86341.39 o
   2   0  10   662776.63   619341.81  25981.59 o
   4   0  10    26521.76    27332.75   1602.92 o
   6   0  10    70240.73    69857.17   2741.82 o
   8   0  10    57938.19    54252.11   6161.88 o
  10   0  10    18012.01    21087.27   1165.08 o
  12   0  10    13308.22    13563.30   1285.53 o
  14   0  10    18571.04    21034.05   1697.85 o
  16   0  10    10211.80    12673.27   2810.95 o
  18   0  10        6.72     -460.10    474.48 o
 -29   1  10    25052.27    24682.51   1286.53 o
 -27   1  10     4613.30     4381.23    578.13 o
 -25   1  10    15409.65    14124.83    937.15 o
 -23   1  10    47693.72    48089.63   2540.19 o
 -21   1  10     3934.72     4889.19    512.00 o
 -19   1  10    10940.95    10766.42    628.89 o
 -17   1  10    12667.69    12566.69    796.27 o
 -15   1  10   194302.16   196783.31   5427.78 o
 -13   1  10   180209.91   173138.31   4351.89 o
 -11   1  10     4823.73     4978.33    644.09 o
  -9   1  10    83203.14    81381.94   2148.96 o
  -7   1  10    14584.31    17153.85    728.44 o
  -5   1  10     4083.27     4255.75    456.54 o
  -3   1  10     1768.25     4041.02    348.41 o
  -1   1  10   398855.97   404244.88  10824.82 o
   1   1  10   510026.00   517049.47  12556.00 o
   3   1  10    84618.16    84923.22   2853.17 o
   5   1  10    23575.82    24490.19   1166.13 o
   7   1  10    41154.59    36970.16   2303.76 o
   9   1  10     8222.51     6489.23    532.63 o
  11   1  10     1867.47     1435.28    304.19 o
  13   1  10    11784.44    11383.94   1139.83 o
  15   1  10    22122.09    22601.44   1342.73 o
  17   1  10     6440.95     6905.89    780.05 o
 -28   2  10    29500.24    26461.58   1613.48 o
 -26   2  10     9589.96     8806.31   1181.15 o
 -24   2  10       30.64     -103.23    250.73 o
 -22   2  10     3173.58     3914.29    479.10 o
 -20   2  10      895.69      406.19    214.00 o
 -18   2  10    53327.15    52293.81   1670.39 o
 -16   2  10   413703.25   377333.81  10163.58 o
 -14   2  10   510824.41   514934.81  15367.51 o
 -12   2  10    69356.73    60912.95   2295.54 o
 -10   2  10   145731.86   140809.34   3556.99 o
  -8   2  10   430667.66   441631.81  10745.64 o
  -6   2  10   129805.50   128764.97   3552.73 o
  -4   2  10     4404.71     5088.40    358.17 o
  -2   2  10    18692.31    16085.27    992.86 o
   0   2  10    46546.62    44979.58   1267.33 o
   2   2  10    17991.41    17176.92   1074.91 o
   4   2  10    12507.89    11157.04    513.17 o
   6   2  10    24436.70    26456.58   1030.49 o
   8   2  10        4.38      -23.26    192.13 o
  10   2  10    12593.88    11970.05    704.02 o
  12   2  10      231.56      308.03    249.43 o
  14   2  10    18346.90    18423.38    977.24 o
  16   2  10    27064.36    29953.46   1578.48 o
 -29   3  10    21328.12    20872.87   1361.41 o
 -27   3  10    22350.41    20497.41   1143.81 o
 -25   3  10     1279.78     1851.79    403.04 o
 -23   3  10     1347.37     1043.78    332.06 o
 -21   3  10      650.07      231.94    213.48 o
 -19   3  10     6754.86     8232.53    559.10 o
 -17   3  10   137791.42   137558.75   3887.26 o
 -15   3  10   520840.63   536231.56  13033.31 o
 -13   3  10   310796.91   310769.31   7625.12 o
 -11   3  10    16351.21    17086.94    606.51 o
  -9   3  10   405343.97   371646.66  13026.39 o
  -7   3  10   280486.34   284758.44   8575.59 o
  -5   3  10    16637.56    16313.05    659.14 o
  -3   3  10     3156.85     3997.07    303.06 o
  -1   3  10    21095.88    22371.36    886.29 o
   1   3  10    42649.94    41839.53   1349.91 o
   3   3  10      114.61      -40.23    145.49 o
   5   3  10    24198.68    25628.31   1110.44 o
   7   3  10     8139.86     9827.08    640.60 o
   9   3  10     5241.43     5066.28    463.55 o
  11   3  10     8494.87     9326.58    691.86 o
  13   3  10     3916.99     4563.95    455.20 o
  15   3  10    25838.05    24918.43   1210.39 o
  17   3  10    14604.62    16139.33   2075.69 o
 -28   4  10    13359.75    11943.17    905.75 o
 -26   4  10      979.41      969.43    361.49 o
 -24   4  10    27888.74    26241.66   1251.34 o
 -22   4  10    17177.70    17057.60   1509.39 o
 -20   4  10      189.60      442.01    227.83 o
 -18   4  10       15.53      -19.75    176.56 o
 -16   4  10    38719.40    38496.23   1299.09 o
 -14   4  10   179744.83   190623.09   5891.39 o
 -12   4  10    40868.80    39841.02   1625.99 o
 -10   4  10    43727.44    47592.98   2233.55 o
  -8   4  10    36572.06    41241.04   1481.36 o
  -6   4  10       24.36      246.85    175.05 o
  -4   4  10     3892.04     3413.31    320.07 o
  -2   4  10    81883.77    82423.80   2733.51 o
   0   4  10   249359.06   251558.89   6838.04 o
   2   4  10   148153.70   140700.92   7379.84 o
   4   4  10      456.54      923.92    257.05 o
   6   4  10    37084.18    34376.23   2637.73 o
   8   4  10    21539.62    19926.81    873.92 o
  10   4  10      651.28      475.25    252.87 o
  12   4  10     2122.55     2086.07    355.69 o
  14   4  10    12093.16    11725.26    834.17 o
  16   4  10     9642.34     9460.58    944.27 o
 -27   5  10      126.13      273.36    311.23 o
 -25   5  10    37051.09    37374.90   1572.61 o
 -23   5  10    57082.20    55890.91   2089.70 o
 -21   5  10     3658.85     3174.31    553.89 o
 -19   5  10     5305.14     5837.02   1060.95 o
 -17   5  10     4326.87     4199.69    459.68 o
 -15   5  10    15750.14    18384.57    774.07 o
 -13   5  10    42265.54    42381.71   1240.37 o
 -11   5  10    19388.38    22960.83    759.83 o
  -9   5  10      620.10      668.33    190.33 o
  -7   5  10    37753.30    40260.68   1317.55 o
  -5   5  10    44449.56    46404.95   2131.32 o
  -3   5  10     5507.08     5836.79    316.23 o
  -1   5  10   250194.81   238667.73   7225.85 o
   1   5  10   379370.88   376107.56  10115.34 o
   3   5  10   110196.79   103673.01   3021.62 o
   5   5  10     5673.48     6572.17    491.09 o
   7   5  10    49720.25    54125.70   3411.48 o
   9   5  10    25815.09    25242.93   1122.26 o
  11   5  10     6804.68     7346.76    590.97 o
  13   5  10     7549.94     6995.21    823.96 o
  15   5  10     6023.10     5903.22    610.06 o
 -28   6  10     4502.93     4316.93    587.69 o
 -26   6  10      913.57     1157.01    370.87 o
 -24   6  10    15568.47    16278.62   1020.34 o
 -22   6  10     4325.30     5626.41    505.24 o
 -20   6  10     1006.87     1281.94    295.75 o
 -18   6  10       65.28       46.65    191.89 o
 -16   6  10    17313.66    17419.69    762.08 o
 -14   6  10    69236.77    69608.50   2069.92 o
 -12   6  10    27241.94    27877.30    888.04 o
 -10   6  10      110.02      234.02    183.48 o
  -8   6  10     5013.48     4370.80    693.01 o
  -6   6  10     5189.56     5158.20    391.53 o
  -4   6  10     6981.57     6908.14    528.34 o
  -2   6  10    18148.56    18610.38    735.91 o
   0   6  10   122254.34   127866.63   3842.12 o
   2   6  10    76328.38    75423.59   2283.70 o
   4   6  10     1656.49     1758.13    283.74 o
   6   6  10    21281.36    20226.82   1424.55 o
   8   6  10    11536.59    10133.38    904.72 o
  10   6  10     1851.04     2475.76    373.98 o
  12   6  10     1771.17     1772.10    456.15 o
  14   6  10     5226.61     5756.43    594.03 o
  16   6  10     3836.32     4122.21    553.15 o
 -27   7  10     6205.70     5294.19    741.85 o
 -25   7  10     2792.79     3016.66    486.24 o
 -23   7  10      812.51      708.43    327.36 o
 -21   7  10     1104.89      555.87    302.75 o
 -19   7  10     1178.08     1032.19    552.91 o
 -17   7  10    43427.00    41163.36   4083.42 o
 -15   7  10   141780.17   136730.11   5095.13 o
 -13   7  10    73994.04    66415.88   2050.69 o
 -11   7  10     1132.08     1308.46    260.74 o
  -9   7  10   110176.91   104451.55   3901.46 o
  -7   7  10    80738.26    78154.98   2352.66 o
  -5   7  10     9823.84    10569.21   1307.45 o
  -3   7  10      162.48      -45.25    139.05 o
  -1   7  10     1178.07      902.90    303.09 o
   1   7  10     2395.89     2559.10    313.41 o
   3   7  10      108.02       59.64    185.29 o
   5   7  10     8976.57     9397.70    621.02 o
   7   7  10       75.40       34.67    214.90 o
   9   7  10     3301.33     5672.78   1241.73 o
  11   7  10     2891.69     2271.53    401.22 o
  13   7  10      441.73      583.21    316.67 o
  15   7  10     5588.02     4873.30    562.66 o
 -26   8  10     4030.45     4232.56    597.29 o
 -24   8  10     2580.94     3172.02    506.78 o
 -22   8  10     1335.05     1174.05    369.41 o
 -20   8  10        0.62       45.60    267.16 o
 -18   8  10     9522.82    12165.86   1185.01 o
 -16   8  10    51010.01    47683.14   1826.28 o
 -14   8  10    74190.38    76993.78   2654.48 o
 -12   8  10     3063.31     4469.92    682.45 o
 -10   8  10    32375.14    29601.97   1554.57 o
  -8   8  10    96719.34    98292.05   2908.53 o
  -6   8  10    34403.80    34383.54   1206.24 o
  -4   8  10     9166.40     8456.56    610.14 o
  -2   8  10       93.84     -114.24    185.65 o
   0   8  10       11.71      124.54    177.37 o
   2   8  10       57.39       85.27    189.62 o
   4   8  10     4020.80     4866.86    454.71 o
   6   8  10     1458.24     1545.56    319.06 o
   8   8  10      605.32      385.28    255.19 o
  10   8  10     4356.58     4497.74    486.48 o
  12   8  10      791.55      840.59    341.58 o
  14   8  10      925.36      848.29    406.41 o
 -25   9  10     1122.80      965.15    394.61 o
 -23   9  10     1131.64      771.90    344.81 o
 -21   9  10        3.40      -24.15    276.02 o
 -19   9  10      446.38      376.05    317.14 o
 -17   9  10      508.64      282.14    288.96 o
 -15   9  10      369.24      289.70    266.18 o
 -13   9  10     2670.30     2816.61    351.82 o
 -11   9  10       15.73      108.54    186.41 o
  -9   9  10      565.48      231.30    196.77 o
  -7   9  10      945.80     1560.79    266.18 o
  -5   9  10      192.06       33.28    192.46 o
  -3   9  10     1185.32     1409.87    338.28 o
  -1   9  10    13306.64    13504.15    851.74 o
   1   9  10    17369.49    17052.18   1465.18 o
   3   9  10     6561.07     6453.28    635.77 o
   5   9  10       55.96      205.40    239.55 o
   7   9  10     4721.88     4233.37    463.12 o
   9   9  10     1983.29     1799.65    507.79 o
  11   9  10      189.41     -105.95    270.21 o
  13   9  10      138.05     -261.59    261.59 o
 -24  10  10     5603.50     4269.14    585.92 o
 -22  10  10     2117.15     1826.66    430.13 o
 -20  10  10     1226.06     1779.95    416.19 o
 -18  10  10     8922.52     8193.15    720.88 o
 -16  10  10    10948.88    11951.95    847.78 o
 -14  10  10     4118.96     3153.89    442.76 o
 -12  10  10      263.01      265.11    230.82 o
 -10  10  10     8762.30     8825.60    610.37 o
  -8  10  10    26138.46    27487.45   1056.29 o
  -6  10  10    25493.26    26223.52   1015.96 o
  -4  10  10     5907.97     5919.40    660.23 o
  -2  10  10     6326.20     6079.82    576.77 o
   0  10  10    33319.84    35912.70   1463.64 o
   2  10  10    29611.73    28406.75   1773.94 o
   4  10  10     6477.13     5763.78    670.88 o
   6  10  10     1406.62     1322.92    360.18 o
   8  10  10     7521.47     7606.50    607.63 o
  10  10  10     4358.66     4657.88    575.43 o
  12  10  10      717.03      883.07    350.53 o
 -23  11  10        6.73     -162.57    294.56 o
 -21  11  10      120.32       36.02    301.39 o
 -19  11  10      965.08      544.41    335.39 o
 -17  11  10      953.71     1394.47    377.95 o
 -15  11  10      677.63      823.88    324.00 o
 -13  11  10     1181.26      955.79    325.54 o
 -11  11  10      541.05      750.15    285.68 o
  -9  11  10      104.57      110.53    222.38 o
  -7  11  10     1600.89     1254.68    284.75 o
  -5  11  10     1360.33     1105.54    487.70 o
  -3  11  10     1358.01     1486.16    340.94 o
  -1  11  10       27.46       11.38    231.87 o
   1  11  10      837.78      939.45    309.76 o
   3  11  10      698.31      642.50    292.71 o
   5  11  10       29.27      -60.33    246.72 o
   7  11  10       94.30       22.51    273.30 o
   9  11  10      594.67      810.15    385.25 o
  11  11  10      124.38      291.52    357.00 o
 -22  12  10     3446.39     2221.78    601.75 o
 -20  12  10       14.35      169.01    322.64 o
 -18  12  10     4017.36     3246.48    495.13 o
 -16  12  10     4463.87     6283.17   2069.06 o
 -14  12  10      212.97      320.89    282.98 o
 -12  12  10      385.72      292.76    252.77 o
 -10  12  10     1748.74     1945.61    346.69 o
  -8  12  10     6758.93     6164.62    676.75 o
  -6  12  10    10690.67    12953.16   2741.03 o
  -4  12  10      779.21      805.65    306.95 o
  -2  12  10     6266.36     7187.73    652.50 o
   0  12  10    16775.46    17118.77   1001.76 o
   2  12  10    15517.59    15839.46   1195.70 o
   4  12  10      905.20      732.50    327.29 o
   6  12  10      978.57      490.10    323.10 o
   8  12  10     2231.81     2045.07    505.15 o
  10  12  10      957.91     1406.53    451.05 o
 -19  13  10      982.17      804.88    375.17 o
 -17  13  10     2745.45     2273.83    457.41 o
 -15  13  10      269.73      186.10    282.17 o
 -13  13  10      674.94      856.20    496.00 o
 -11  13  10      112.89      322.18    249.36 o
  -9  13  10      132.32      109.83    236.21 o
  -7  13  10     2705.27     1438.09    632.97 o
  -5  13  10     5013.94     4605.35    659.20 o
  -3  13  10      542.95      622.55    298.03 o
  -1  13  10    11820.79    12713.48   1082.33 o
   1  13  10    19796.10    19471.60   1149.49 o
   3  13  10     5956.79     5140.27    575.37 o
   5  13  10       14.07       34.09    285.89 o
   7  13  10      957.81      867.16    357.10 o
 -18  14  10      760.11      903.60    392.68 o
 -16  14  10     4937.73     5507.57    642.08 o
 -14  14  10     7248.37     5673.08    605.73 o
 -12  14  10     1461.43     1719.84    399.32 o
 -10  14  10     4350.46     3033.15    601.08 o
  -8  14  10     7874.33     7439.44    717.64 o
  -6  14  10     1997.63     2149.92    435.97 o
  -4  14  10       37.01      813.51    324.97 o
  -2  14  10     1285.41      968.36    338.71 o
   0  14  10     2595.65     2559.92    451.46 o
   2  14  10      993.14      941.25    352.41 o
   4  14  10       31.35        0.21    292.99 o
   6  14  10       86.59       87.23    303.51 o
 -15  15  10    17077.97    16836.52   1838.62 o
 -13  15  10     8429.52     8817.22    775.28 o
 -11  15  10      244.85      448.71    324.74 o
  -9  15  10    15750.57    15636.30   1313.24 o
  -7  15  10    13278.83    15908.47   1260.09 o
  -5  15  10     2222.20     1882.97    418.64 o
  -3  15  10      179.55      405.22    303.42 o
  -1  15  10      406.45      414.59    290.68 o
   1  15  10      258.62      315.06    296.43 o
   3  15  10      302.04      268.83    312.57 o
 -12  16  10     1441.71     2066.98    554.78 o
 -10  16  10     2113.55     2140.65    536.00 o
  -8  16  10     4409.63     4379.69    612.13 o
  -6  16  10     1229.64     1431.52    392.41 o
  -4  16  10       47.50      128.25    287.60 o
  -2  16  10     1670.58     1320.13    422.06 o
   0  16  10     5158.19     5918.22    796.92 o
 -29   1  11     2459.16     1970.57    444.84 o
 -27   1  11     7832.41     8340.79    946.75 o
 -25   1  11    12559.83    11184.91   1058.02 o
 -23   1  11     4360.05     4675.54    528.58 o
 -21   1  11      225.10      621.21    244.97 o
 -19   1  11    17724.26    16365.52    978.00 o
 -17   1  11    56691.62    52775.11   1525.58 o
 -15   1  11    30717.31    29279.50   1052.71 o
 -13   1  11     4172.63     5092.43    486.24 o
 -11   1  11   165426.50   165036.50   4176.39 o
  -9   1  11   195030.88   205228.78   5118.71 o
  -7   1  11    54739.75    57649.90   1593.88 o
  -5   1  11     5810.23     5562.01    357.23 o
  -3   1  11    22824.66    22531.21    729.68 o
  -1   1  11    95651.52    95227.68   2690.54 o
   1   1  11    48251.08    45941.00   1321.68 o
   3   1  11    19086.70    19860.27    721.64 o
   5   1  11      438.62      390.44    195.59 o
   7   1  11    17322.41    17962.56    817.26 o
   9   1  11    15797.02    14167.95    744.71 o
  11   1  11     3886.23     3927.10    548.70 o
  13   1  11      240.10      -89.76    266.81 o
  15   1  11     1768.90     1393.94    402.21 o
 -30   2  11       40.17      193.94    326.56 o
 -28   2  11     1239.12     1341.69    392.96 o
 -26   2  11      422.00      604.30    315.27 o
 -24   2  11       55.01     -230.00    230.00 o
 -22   2  11     1141.54     1311.75    303.65 o
 -20   2  11       12.36      -91.53    179.28 o
 -18   2  11     5842.05     5885.69    543.68 o
 -16   2  11    15076.53    14871.28    704.05 o
 -14   2  11     6912.29     8166.21    465.60 o
 -12   2  11    51389.63    50585.70   1439.20 o
 -10   2  11   121168.11   113864.06   2944.73 o
  -8   2  11    66741.27    64444.27   1954.96 o
  -6   2  11     1845.58     3024.51    253.93 o
  -4   2  11    14470.72    13813.36    886.11 o
  -2   2  11    27340.04    28307.45    867.68 o
   0   2  11    30932.81    33086.44    994.05 o
   2   2  11    16897.70    16997.66    734.71 o
   4   2  11     5966.57     6492.47    472.86 o
   6   2  11      529.00      708.78    237.11 o
   8   2  11     8739.20     8867.30    608.89 o
  10   2  11    10357.67     9799.33    770.01 o
  12   2  11      977.49     1047.74    297.49 o
  14   2  11      159.79      300.37    311.50 o
  16   2  11      133.51       98.99    355.77 o
 -29   3  11     1013.94     1556.16    409.95 o
 -27   3  11    12087.46    11740.44    883.25 o
 -25   3  11    32238.09    30348.36   1684.28 o
 -23   3  11     7112.48     7456.06    766.97 o
 -21   3  11    13053.84    14455.59    788.89 o
 -19   3  11    51121.44    49486.37   1817.06 o
 -17   3  11    50106.34    49330.38   1739.18 o
 -15   3  11     8588.18     9621.54    517.50 o
 -13   3  11      905.23     2052.47    674.63 o
 -11   3  11     6724.12     7133.71    407.62 o
  -9   3  11      146.35      -23.09    120.17 o
  -7   3  11    22230.27    19891.59    667.93 o
  -5   3  11    39745.20    39244.37   1143.23 o
  -3   3  11      995.46     1649.31    192.41 o
  -1   3  11    22067.98    23054.86    851.71 o
   1   3  11    10266.75    10044.01    552.73 o
   3   3  11     3636.37     2275.79    513.53 o
   5   3  11    30070.85    29591.67   1091.60 o
   7   3  11    14888.33    14153.41    897.11 o
   9   3  11       22.15      -18.95    218.76 o
  11   3  11     1434.98     1360.61    310.96 o
  13   3  11      921.78      617.54    283.91 o
  15   3  11     1298.51      653.34    395.39 o
 -28   4  11     9938.28     7813.84   1504.61 o
 -26   4  11    43945.18    45203.31   2109.28 o
 -24   4  11    41181.48    44414.80   1998.69 o
 -22   4  11      242.93      154.56    242.41 o
 -20   4  11    58938.17    62062.70   1973.60 o
 -18   4  11   126890.30   126178.40   3624.26 o
 -16   4  11    51750.47    53959.02   1705.20 o
 -14   4  11    13349.65    15250.48    740.28 o
 -12   4  11     2174.33     1843.10    441.54 o
 -10   4  11     2411.72     2062.86    216.88 o
  -8   4  11    26988.61    28303.56   1776.43 o
  -6   4  11    74853.38    80840.88   2397.49 o
  -4   4  11     9597.99     8928.17    472.97 o
  -2   4  11    37702.36    32542.55   1106.03 o
   0   4  11    65452.90    61963.25   2090.96 o
   2   4  11      530.71      489.89    207.34 o
   4   4  11    51542.39    53803.58   1811.71 o
   6   4  11    56558.31    56498.06   1829.10 o
   8   4  11    10226.11    10527.37    675.53 o
  10   4  11       75.18        3.94    227.17 o
  12   4  11      833.86      988.80    293.91 o
  14   4  11     1329.44     1468.69    400.54 o
  16   4  11     3139.42     2608.85    475.86 o
 -29   5  11       62.28      123.39    311.18 o
 -27   5  11     6045.00     5557.59    612.52 o
 -25   5  11    18854.89    17765.55   1678.95 o
 -23   5  11     2882.92     3505.43    425.38 o
 -21   5  11    11978.38    14160.81    949.99 o
 -19   5  11    34437.66    32775.74   1188.79 o
 -17   5  11    14213.25    14398.36    722.56 o
 -15   5  11      244.16      247.95    163.14 o
 -13   5  11    27487.01    27700.74   1018.84 o
 -11   5  11   108401.84   108579.58   2839.98 o
  -9   5  11    74999.35    73968.80   2575.87 o
  -7   5  11     6460.18     6752.56    460.04 o
  -5   5  11    65308.66    64707.32   1740.36 o
  -3   5  11    35330.52    36227.70   1796.73 o
  -1   5  11      210.98      361.84    182.12 o
   1   5  11     3106.01     3413.16    434.77 o
   3   5  11    41379.18    38896.51   1520.32 o
   5   5  11    50521.73    52377.14   1719.66 o
   7   5  11     2774.36     2895.20    380.10 o
   9   5  11     4577.79     5000.82    480.56 o
  11   5  11     4107.98     4461.20    602.84 o
  13   5  11      143.64       23.77    258.22 o
  15   5  11       33.48     -207.91    265.28 o
 -28   6  11      305.24      149.46    392.15 o
 -26   6  11     1140.11     1506.73    394.68 o
 -24   6  11     2839.34     3072.66    413.82 o
 -22   6  11      279.06      550.28    269.33 o
 -20   6  11     5850.08     6115.40    511.59 o
 -18   6  11      777.91      457.77    222.41 o
 -16   6  11    23112.97    22527.35    896.30 o
 -14   6  11      116.12      114.80    154.44 o
 -12   6  11   136319.86   146980.50   4689.98 o
 -10   6  11   360125.47   364592.84  12788.34 o
  -8   6  11   121490.52   127092.48   3638.66 o
  -6   6  11     8649.46     9771.70    555.33 o
  -2   6  11   100902.59   105054.97   4239.46 o
   0   6  11    60430.43    56862.46   1790.99 o
   2   6  11    49018.94    45107.30   1503.98 o
   4   6  11    52845.28    46042.63   1739.42 o
   6   6  11     4442.33     4977.60    906.10 o
   8   6  11    14702.81    15280.25    852.84 o
  10   6  11    24650.08    23642.21   1043.70 o
  12   6  11     3459.09     3387.53    813.95 o
  14   6  11      404.85       79.97    285.69 o
 -27   7  11     1507.30     2229.65    552.89 o
 -25   7  11     8467.96     8458.64    883.88 o
 -23   7  11     3693.58     1643.10    753.34 o
 -21   7  11     3497.42     5149.43   1451.23 o
 -19   7  11     7405.53     7139.38    738.78 o
 -17   7  11     3529.17     4273.70    478.15 o
 -15   7  11     9562.97    10516.47    965.02 o
 -13   7  11    20381.39    19187.79    840.34 o
 -11   7  11   197182.56   194531.45   6064.25 o
  -9   7  11   166022.53   160716.08   5859.77 o
  -7   7  11     3879.13     3255.25    443.43 o
  -5   7  11    70404.64    74987.16   2510.16 o
  -3   7  11    69726.90    72912.45   3078.42 o
  -1   7  11    32691.15    30077.18   1653.71 o
   1   7  11    22679.67    23346.08   1598.44 o
   3   7  11    53599.51    53716.83   1930.97 o
   5   7  11    33469.47    34046.07   1246.02 o
   7   7  11        1.98      -25.39    210.10 o
   9   7  11    19816.47    18549.56    950.24 o
  11   7  11    13022.39    13869.45    995.53 o
  13   7  11      401.36      523.23    375.65 o
 -26   8  11    28807.60    27615.96   2077.40 o
 -24   8  11    27759.70    27352.06   1631.69 o
 -22   8  11      116.44      313.06    286.29 o
 -20   8  11    50217.77    50503.95   1951.95 o
 -18   8  11    57353.82    54087.00   2850.73 o
 -16   8  11     9856.00    11087.63   1000.31 o
 -14   8  11     2885.05     2909.79    349.90 o
 -12   8  11    42057.48    44066.15   1495.76 o
 -10   8  11    55271.05    53869.82   1747.07 o
  -8   8  11       64.44      138.47    190.83 o
  -6   8  11    47006.18    46515.60   1757.22 o
  -4   8  11    50313.77    46936.50   1828.36 o
  -2   8  11      803.39      751.56    277.30 o
   0   8  11    10919.44    11434.51    787.34 o
   2   8  11    10922.40    10437.97    657.48 o
   4   8  11    64182.85    63945.10   2329.90 o
   6   8  11    42019.11    42021.43   1497.07 o
   8   8  11      861.10      796.50    298.17 o
  10   8  11     5927.12     7529.01    867.93 o
  12   8  11     2636.24     2205.74    428.34 o
 -25   9  11    43406.84    44398.14   2365.07 o
 -23   9  11     9623.88     9092.86    791.69 o
 -21   9  11    23544.67    25334.87   1498.38 o
 -19   9  11    99595.59    99753.34   3474.09 o
 -15   9  11    10160.16    10461.74    811.45 o
 -13   9  11     7434.53     7372.17    547.38 o
 -11   9  11    28926.61    27744.51   1107.68 o
  -9   9  11     6048.05     5508.44    540.46 o
  -7   9  11    22233.75    25965.18   1125.42 o
  -5   9  11    73156.21    66425.23   2386.46 o
  -3   9  11     6424.41     7497.90    618.31 o
  -1   9  11    25240.74    26078.26   1171.46 o
   1   9  11     5354.70     5387.37    628.68 o
   3   9  11    25657.69    27104.81   1507.06 o
   5   9  11    65186.28    66767.54   2160.21 o
   7   9  11    21219.14    19921.57   2016.60 o
   9   9  11        3.22     -218.06    218.06 o
  11   9  11     2796.60     2832.91    485.59 o
  13   9  11     1212.08      478.57    335.99 o
 -24  10  11    12380.49    10173.12   1255.72 o
 -22  10  11      437.20      511.97    310.47 o
 -20  10  11    25784.69    27351.79   1330.22 o
 -18  10  11    17836.04    18310.96   1289.45 o
 -16  10  11       56.29       72.46    267.74 o
 -14  10  11     4283.85     4812.67    522.84 o
 -12  10  11    28035.49    26558.36   1388.87 o
 -10  10  11    85788.58    87572.43   2680.12 o
  -8  10  11    13811.83    13876.99   1303.30 o
  -6  10  11    22568.37    21797.53   1446.50 o
  -4  10  11    47760.14    47935.19   1838.19 o
  -2  10  11     5978.60     5059.87    938.05 o
   0  10  11      142.12      375.09    554.47 o
   2  10  11    10977.45    11621.22    899.65 o
   4  10  11    41106.95    41404.12   1691.35 o
   6  10  11    17357.63    16903.13   1386.31 o
   8  10  11       62.37       58.35    285.46 o
  10  10  11     5439.38     5534.57    703.54 o
  12  10  11     2749.05     2450.27    542.85 o
 -23  11  11      737.48      256.35    328.85 o
 -21  11  11     3051.02     3026.06    496.51 o
 -19  11  11     2359.67     2629.32    458.24 o
 -17  11  11     3692.11     5375.57    924.75 o
 -15  11  11     5527.72     4264.41    852.96 o
 -13  11  11    17314.91    16120.54   1919.24 o
 -11  11  11   123432.98   123851.35   3669.71 o
  -9  11  11   118932.09   122024.46   4020.21 o
  -7  11  11     5379.01     4333.29    604.08 o
  -5  11  11    33648.24    33911.58   2143.42 o
  -3  11  11    46151.71    47363.04   1842.26 o
  -1  11  11    10986.00    11390.65    927.67 o
   1  11  11    14194.01    16122.85   1761.95 o
   3  11  11    27652.40    26158.24   1332.36 o
   5  11  11    15682.22    14968.75    994.08 o
   7  11  11      367.00      301.10    296.45 o
   9  11  11    11976.30    10764.10    974.08 o
 -22  12  11       87.89       88.31    315.83 o
 -20  12  11     6006.13     6570.30    688.81 o
 -18  12  11     1770.10     1552.23    401.80 o
 -16  12  11     2163.51     1197.10    426.45 o
 -14  12  11        3.13       99.87    264.31 o
 -12  12  11    43975.91    44511.84   1590.16 o
 -10  12  11    87378.91    89020.70   2767.82 o
  -8  12  11    19060.80    18116.43   1633.28 o
  -6  12  11     7000.10     7198.74    667.35 o
  -4  12  11    33974.12    30606.19   1341.95 o
  -2  12  11     9455.45     9236.01    740.13 o
   0  12  11     2540.85     2323.25    421.16 o
   2  12  11    10167.56     8430.00    939.30 o
   4  12  11    18671.82    11004.74   5372.81 o
   6  12  11     3840.01     4501.01    564.69 o
   8  12  11     2920.60     2794.12    549.30 o
 -19  13  11    19429.82    21058.06   1363.49 o
 -17  13  11     9716.89     8961.47    970.15 o
 -15  13  11      569.67      665.12    328.08 o
 -13  13  11     4421.83     5224.31    580.19 o
 -11  13  11    20091.28    21217.32   1620.93 o
  -9  13  11     7520.16     8690.81    770.30 o
  -7  13  11     4108.60     2699.36    698.39 o
  -5  13  11    16381.53    17695.35   1344.81 o
  -3  13  11     2619.97     2318.20    420.17 o
  -1  13  11      898.08      800.01    333.45 o
   1  13  11      410.07      667.48    327.58 o
   3  13  11     7808.73     6110.99   1923.82 o
   5  13  11    17023.33    16865.48   2129.28 o
   7  13  11     4190.34     3027.28    572.47 o
 -18  14  11    14556.31    14519.56   1529.51 o
 -16  14  11     4092.11     3961.88    564.49 o
 -14  14  11      724.34      373.08    308.95 o
 -12  14  11     4251.68     4858.92    792.50 o
 -10  14  11     5298.78     4108.98    552.23 o
  -8  14  11      332.06      373.31    312.76 o
  -6  14  11    11519.60    11526.50   1047.78 o
  -4  14  11     6032.11     3413.17    649.58 o
  -2  14  11      338.60      263.41    298.28 o
   0  14  11     2985.41     2966.28    476.18 o
   2  14  11       88.74      127.61    291.04 o
   4  14  11    11290.79    11186.48    885.19 o
 -15  15  11       10.10      149.88    331.62 o
 -13  15  11     1958.83     1565.79    412.42 o
 -11  15  11    11784.25    12215.45   1097.74 o
  -9  15  11     9695.97     9779.84   1131.05 o
  -7  15  11      139.74      212.13    311.74 o
  -5  15  11     7765.21     7042.80    687.25 o
  -3  15  11     3756.94     3458.12    511.23 o
  -1  15  11      255.05      124.67    284.65 o
   1  15  11      198.96      243.23    293.97 o
 -10  16  11    21019.50    20009.28   1743.43 o
  -8  16  11     7760.82    10173.96   1299.15 o
  -6  16  11      501.63      704.38    335.90 o
  -4  16  11     5964.85     6089.98    637.04 o
 -30   0  12     5296.72     4917.20    866.79 o
 -28   0  12      415.61       68.30    409.50 o
 -26   0  12    10348.31     8962.35   1236.53 o
 -24   0  12     4210.18     3972.14    743.08 o
 -22   0  12   143492.66   145244.97   8238.74 o
 -20   0  12   198206.17   197844.70   7137.12 o
 -18   0  12    30046.06    30146.84   1414.30 o
 -16   0  12   111140.88   110468.55   4131.88 o
 -14   0  12   217150.61   237952.08   8420.05 o
 -12   0  12   208180.84   205611.55   7293.98 o
 -10   0  12   176192.38   176467.67   6319.44 o
  -8   0  12   336183.81   324341.06  11294.29 o
  -6   0  12   145087.95   151532.38   9877.86 o
  -4   0  12      809.94     1004.24    251.35 o
  -2   0  12   390387.53   385285.63  13335.61 o
   0   0  12   298765.56   305038.50  10660.30 o
   2   0  12    27014.66    26237.07   1228.10 o
   4   0  12     4729.24     3825.38    469.10 o
   6   0  12      290.51     1072.51    330.69 o
  10   0  12    10118.85    11709.13   1207.77 o
  12   0  12        1.52      -84.93    376.30 o
  14   0  12     2135.88     2633.70    668.94 o
 -29   1  12     7487.40     8973.89   1054.26 o
 -27   1  12       51.88      -53.45    271.98 o
 -25   1  12        0.78       90.57    260.93 o
 -23   1  12    35275.19    34652.08   1649.14 o
 -21   1  12   120926.30   124469.65   3621.99 o
 -19   1  12    32247.50    30159.36   1008.89 o
 -17   1  12    59107.78    58046.64   1668.20 o
 -15   1  12   171265.72   169436.31   4767.44 o
 -13   1  12    80841.01    73698.24   2012.27 o
 -11   1  12    14526.50    14258.27    593.07 o
  -9   1  12    86884.45    82458.73   2205.74 o
  -7   1  12   233441.80   235946.06   5870.50 o
  -5   1  12    92412.39    86792.38   2521.82 o
  -3   1  12    42017.79    42950.11   1247.41 o
  -1   1  12   253486.47   260117.28   7002.85 o
   1   1  12    92337.12    94943.86   2512.42 o
   3   1  12     3344.51     4882.84    728.10 o
   5   1  12      435.91      268.21    200.83 o
   7   1  12    20585.91    21408.12    929.88 o
   9   1  12    27545.65    26803.56   1058.27 o
  11   1  12     1933.77     1995.61    439.97 o
  13   1  12     5123.11     6629.96    655.40 o
  15   1  12     5648.77     3973.08    716.71 o
 -30   2  12    25799.39    21179.98   2266.25 o
 -28   2  12    19451.93    17613.43   1434.05 o
 -26   2  12     7058.38     7959.94    720.14 o
 -24   2  12     8119.36     9364.94    746.75 o
 -22   2  12    25076.38    26495.19   1184.01 o
 -20   2  12     7338.40     7583.72    719.39 o
 -18   2  12    89576.48    93815.35   2566.70 o
 -16   2  12   221014.06   217709.63   5481.68 o
 -14   2  12    40548.35    37646.79   1260.15 o
 -12   2  12    40742.14    41844.21   1244.56 o
 -10   2  12    62308.89    62228.64   2099.18 o
  -8   2  12    48499.62    46346.11   1490.54 o
  -6   2  12   256814.33   253364.13   7810.95 o
  -4   2  12    83674.44    83137.35   2214.34 o
  -2   2  12     9397.04     8019.98    409.74 o
   0   2  12    59104.92    58797.29   1640.81 o
   2   2  12    22551.82    20929.44    833.81 o
   4   2  12     7142.07     7423.00    515.38 o
   6   2  12    49758.80    48025.45   1608.57 o
   8   2  12    74165.95    75407.59   2356.86 o
  10   2  12    19309.94    20113.75    951.53 o
  12   2  12     3761.49     2664.13    956.72 o
  14   2  12    21238.91    20451.27   1365.56 o
 -29   3  12    24398.06    26047.29   1337.85 o
 -27   3  12    10172.66     9933.89    948.42 o
 -25   3  12     5198.66     5867.96    692.94 o
 -23   3  12    10830.29    10572.85    738.09 o
 -21   3  12    21748.13    22378.93    960.45 o
 -19   3  12     7268.07     7927.69    624.25 o
 -17   3  12   129030.21   125129.91   3266.46 o
 -15   3  12   138889.88   142201.66   5045.64 o
 -13   3  12     2150.49     2336.83    370.75 o
 -11   3  12    74683.33    74988.66   2034.34 o
  -9   3  12     1798.47     1854.14    225.39 o
  -7   3  12   122639.80   130045.70   3335.95 o
  -5   3  12   200106.34   215633.73   5832.69 o
  -3   3  12    14433.36    15004.89    755.22 o
  -1   3  12    28148.95    27846.04   1194.05 o
   1   3  12    25407.08    25372.73    951.22 o
   3   3  12     5626.78     5949.53    525.11 o
   5   3  12    18822.82    17524.96    807.29 o
   7   3  12    64180.11    63787.05   2295.38 o
   9   3  12    47832.28    49698.06   1700.84 o
  11   3  12      692.27     1245.57    306.90 o
  13   3  12    13206.94    14006.05   2335.21 o
  15   3  12    14992.11    14936.79   3235.96 o
 -28   4  12      749.39      832.72    412.99 o
 -26   4  12      668.03      799.41    351.91 o
 -24   4  12     3465.60     4562.81    544.85 o
 -22   4  12    53972.71    55143.36   1822.03 o
 -20   4  12    64293.77    65223.10   2119.02 o
 -18   4  12      174.41      537.33    311.10 o
 -16   4  12    73954.79    75377.65   2597.30 o
 -14   4  12    94124.83    91529.25   2451.33 o
 -12   4  12    17070.42    16087.16    671.74 o
 -10   4  12    21678.37    20250.58    704.67 o
  -8   4  12    96975.01    92132.78   2713.89 o
  -6   4  12   115546.69   116657.18   3025.42 o
  -4   4  12     1565.85     1188.38    180.67 o
  -2   4  12    97185.67    92270.09   3466.42 o
   0   4  12   105394.44   106710.47   3096.39 o
   2   4  12     9668.53     9395.82    590.83 o
   4   4  12     1473.89      809.46    250.21 o
   6   4  12     2546.46     1700.91    311.13 o
   8   4  12    16920.02    18790.30   1726.62 o
  10   4  12     8518.95     7889.64    619.98 o
  12   4  12      378.14      473.33    273.80 o
  14   4  12     4047.53     3210.05    591.47 o
 -29   5  12        2.19     -240.85    290.85 o
 -27   5  12     5539.18     6167.06    645.50 o
 -25   5  12     2566.22     2191.90    522.98 o
 -23   5  12    28391.84    27973.44   1121.33 o
 -21   5  12   108808.85   113777.80   3751.83 o
 -19   5  12    68721.66    67377.98   3280.18 o
 -17   5  12      339.41      479.90    210.82 o
 -15   5  12    91160.13   102127.52   4183.85 o
 -13   5  12   110266.26   110463.34   3169.04 o
 -11   5  12    96584.66    94187.97   3073.61 o
  -9   5  12   110398.38   106818.55   3465.18 o
  -7   5  12   140922.41   140175.50   3869.88 o
  -5   5  12     9989.02     9130.59    468.27 o
  -3   5  12    79347.73    75094.56   2251.64 o
  -1   5  12   206374.36   204457.59   5662.39 o
   1   5  12    65176.39    63283.56   2832.03 o
   3   5  12      431.98      397.94    214.59 o
   5   5  12     8514.54     9026.40    630.89 o
   7   5  12       15.08      -85.28    216.81 o
   9   5  12     5171.64     3779.86    444.45 o
  11   5  12     1383.08     1268.98    331.72 o
  13   5  12      153.04      191.41    288.07 o
 -28   6  12       53.75      436.36    388.97 o
 -26   6  12      667.44      762.67    416.12 o
 -24   6  12     1881.13     1854.07    526.92 o
 -22   6  12    31838.17    32392.14   2127.80 o
 -20   6  12    23850.53    22675.07   1119.14 o
 -18   6  12     1907.59     1886.97    370.36 o
 -16   6  12    25590.76    22443.45   1001.66 o
 -14   6  12    29306.87    28648.35   1202.91 o
 -12   6  12    13380.77    12896.13   1087.59 o
 -10   6  12     4195.62     5610.74   1017.51 o
  -8   6  12    56237.46    56576.17   1795.60 o
  -6   6  12    62285.45    60945.81   2692.73 o
  -4   6  12     1796.65     1819.57    452.41 o
  -2   6  12    43438.53    43002.10   1421.66 o
   0   6  12    54379.81    52429.20   1689.26 o
   2   6  12    13665.20    12897.55   1046.76 o
   4   6  12      103.98      -27.24    201.99 o
   6   6  12      752.15      621.17    259.80 o
   8   6  12     6048.11     6083.15    541.32 o
  10   6  12     2970.43     3597.96    445.14 o
  12   6  12      262.34      100.28    281.91 o
  14   6  12     1938.37     2317.54    434.37 o
 -27   7  12     4481.76     4995.56   1188.05 o
 -25   7  12     3312.59     2885.81    811.45 o
 -23   7  12     3176.32     2399.80    751.66 o
 -21   7  12      207.32     -241.86    241.86 o
 -19   7  12     9087.57     9080.49   1193.31 o
 -17   7  12    32152.86    33285.02   1397.08 o
 -15   7  12    17297.69    16411.46   1452.73 o
 -13   7  12     5733.66     7336.88    542.96 o
 -11   7  12    44144.55    43949.16   1488.14 o
  -9   7  12     9456.45    11168.62    660.14 o
  -7   7  12    31568.83    32261.53   1159.29 o
  -5   7  12    54473.08    50176.27   2459.50 o
  -3   7  12    13513.31    14409.65    938.05 o
  -1   7  12        7.01      -26.26    172.11 o
   1   7  12     4665.97     5805.75    791.94 o
   3   7  12     4015.88     4123.48    456.10 o
   5   7  12     8476.92     8112.98    702.88 o
   7   7  12    18274.98    16455.70   1083.32 o
   9   7  12     9583.75     8688.10    730.05 o
  11   7  12        4.59       39.02    290.59 o
  13   7  12     5580.50     6185.09    763.25 o
 -26   8  12     2428.82     2955.13    522.56 o
 -24   8  12     2109.99     2259.04    531.28 o
 -22   8  12      823.23      478.35    340.35 o
 -20   8  12     2089.70     1750.95    393.62 o
 -18   8  12    19670.61    20055.78   1384.24 o
 -16   8  12    31033.78    27463.13   2660.51 o
 -14   8  12     1823.83     1823.99    310.83 o
 -12   8  12    23764.48    24579.33   1362.25 o
 -10   8  12    27386.66    28067.80   1356.01 o
  -8   8  12      511.42      521.51    229.38 o
  -6   8  12    24197.69    26535.84   1097.55 o
  -4   8  12    16200.69    16286.36   1012.76 o
  -2   8  12     2187.08     2002.17    365.88 o
   0   8  12      799.95      650.73    283.59 o
   2   8  12     1904.47     1310.94    348.25 o
   4   8  12     2092.98     2013.05    346.12 o
   6   8  12     6925.89     6894.04    574.51 o
   8   8  12     9451.44     9817.30    709.88 o
  10   8  12     2597.78     2906.65    453.14 o
  12   8  12      853.48      702.65    365.26 o
 -25   9  12      108.17     -176.80    309.40 o
 -23   9  12     2036.98     2085.05    432.42 o
 -21   9  12     8190.13     8092.00    733.18 o
 -19   9  12     2895.85     2602.07    440.93 o
 -17   9  12       42.81      112.59    278.78 o
 -15   9  12    10105.71    10653.24    784.25 o
 -13   9  12     4586.33     4575.26    862.12 o
 -11   9  12     3885.86     4848.20    474.21 o
  -9   9  12     7632.22     7400.08    546.73 o
  -7   9  12     3397.06     4049.24    511.68 o
  -5   9  12       15.37      221.23    298.09 o
  -3   9  12     7651.80     9115.61    710.57 o
  -1   9  12    12883.63    14323.97    929.51 o
   1   9  12     4341.61     5052.83    552.15 o
   3   9  12       29.65      109.49    262.34 o
   5   9  12     1364.60     1294.17    366.18 o
   7   9  12      222.04       94.77    280.37 o
   9   9  12      752.31      342.56    274.84 o
  11   9  12      416.75      673.79    352.79 o
 -24  10  12        0.89      219.48    329.32 o
 -22  10  12     6292.73     5765.63    636.58 o
 -20  10  12    18425.63    16972.75   1084.79 o
 -18  10  12    12141.68    12379.53    886.71 o
 -16  10  12     1433.13     1235.21    352.61 o
 -14  10  12     4712.88     4356.56    513.60 o
 -12  10  12    28512.76    29051.66   1145.33 o
 -10  10  12    30143.79    34389.12   1509.82 o
  -8  10  12     9907.10    12177.72    737.76 o
  -6  10  12      148.65      108.54    249.75 o
  -4  10  12    10187.49     9022.04    831.64 o
  -2  10  12    19116.22    18139.79   1064.36 o
   0  10  12    11416.68    11339.33    825.83 o
   2  10  12      713.82      450.69    296.92 o
   4  10  12     2522.32     2779.54    458.86 o
   6  10  12     5550.89     6089.73    634.81 o
   8  10  12     2084.07     2778.06    496.00 o
  10  10  12        1.00       19.87    323.75 o
 -23  11  12      175.61      445.58    330.23 o
 -21  11  12     1092.86     1243.36    379.92 o
 -19  11  12     1562.54     1364.73    381.46 o
 -17  11  12      857.20     1273.71    366.07 o
 -15  11  12     1662.96      876.79    316.96 o
 -13  11  12       78.33     -100.92    238.20 o
 -11  11  12     2495.08     3513.39    428.98 o
  -9  11  12       76.32       75.44    267.61 o
  -7  11  12       11.93     -227.84    227.84 o
  -5  11  12      200.42     -190.39    224.43 o
  -3  11  12       16.06      213.26    264.70 o
  -1  11  12      896.60     1211.95    346.77 o
   1  11  12      211.23       42.38    257.60 o
   3  11  12        8.39     -176.87    252.10 o
   5  11  12      352.02      264.96    305.77 o
   7  11  12      805.66      754.58    345.08 o
   9  11  12      606.20      586.92    383.77 o
 -22  12  12     1814.68      947.50    373.90 o
 -20  12  12     6808.08     6441.13    671.23 o
 -18  12  12     4500.69     4030.36    541.96 o
 -16  12  12       44.05      110.67    274.43 o
 -14  12  12     8445.01     9154.45    871.26 o
 -12  12  12    10783.65    10649.15    913.53 o
 -10  12  12    12005.50    13406.32    936.06 o
  -8  12  12     5720.84     3816.38    608.37 o
  -6  12  12       80.68      164.35    312.16 o
  -4  12  12     9745.58     9264.00    749.23 o
  -2  12  12    10443.60     9994.32    785.81 o
   0  12  12     5608.00     5478.98    628.82 o
   2  12  12      126.16      424.38    310.44 o
   4  12  12     1042.87     1210.56    379.55 o
   6  12  12     1100.82     1018.04    374.53 o
   8  12  12       62.91     -303.04    303.04 o
 -19  13  12     5933.19     6336.18    673.51 o
 -17  13  12      161.89      -77.05    279.72 o
 -15  13  12     3126.32     3652.78    666.38 o
 -13  13  12     8404.65     8984.83    753.63 o
 -11  13  12     7248.80     7021.04    751.27 o
  -9  13  12     7378.79     7567.06    935.97 o
  -7  13  12     4466.37     4849.92    653.73 o
  -5  13  12      153.53       49.74    274.23 o
  -3  13  12     8182.55     7423.99    687.54 o
  -1  13  12     8760.25     7825.20    714.90 o
   1  13  12     2366.68     1941.33    462.87 o
   3  13  12      173.31        6.83    296.45 o
   5  13  12      585.28     1099.62    379.91 o
 -18  14  12     1179.92     1847.55    447.26 o
 -16  14  12     4635.57     5125.52    639.20 o
 -14  14  12     1252.35     1149.92    382.48 o
 -12  14  12      166.30      293.75    363.51 o
 -10  14  12      349.07      -68.86    274.28 o
  -8  14  12     1406.14     1035.42    368.13 o
  -6  14  12     6071.37     8588.21   1968.67 o
  -4  14  12     1423.27     1577.46    405.58 o
  -2  14  12      296.83      197.62    296.48 o
   0  14  12      925.80      744.74    341.43 o
   2  14  12      187.72      -69.09    281.11 o
 -13  15  12      281.02      321.32    380.55 o
 -11  15  12     5214.63     3995.42    640.48 o
  -9  15  12     1153.43     1103.67    383.72 o
  -7  15  12     2744.30     3006.23    508.79 o
  -5  15  12     6881.90     6966.04    780.19 o
  -3  15  12     1904.88     2347.96    447.51 o
  -1  15  12       82.85      -84.92    277.10 o
 -29   1  13     6027.54     5243.08    630.33 o
 -27   1  13     1346.36     1781.83    489.46 o
 -25   1  13      597.25      610.74    323.60 o
 -23   1  13    17215.37    18341.34   1284.43 o
 -21   1  13    18388.61    19632.95    918.14 o
 -19   1  13    32942.35    31047.06   1369.25 o
 -17   1  13    11221.29    12299.80    640.67 o
 -15   1  13     9034.68     8966.16    520.79 o
 -13   1  13    92205.08    90399.42   2435.40 o
 -11   1  13   103724.09   105632.19   4245.32 o
  -9   1  13    17820.21    15597.36   1394.99 o
  -7   1  13     9513.29    11550.13    981.04 o
  -5   1  13    29247.56    28181.28    905.58 o
  -3   1  13    37421.72    35910.01   1105.94 o
  -1   1  13     6953.08     6531.38    404.20 o
   1   1  13      169.64      121.97    153.90 o
   3   1  13     1092.99      911.07    251.77 o
   5   1  13     4981.05     3673.18    433.55 o
   7   1  13     3437.87     2599.75    645.43 o
   9   1  13       26.71      168.49    271.58 o
  11   1  13     3095.62     2837.70    462.37 o
  13   1  13     3936.71     3839.87    759.57 o
 -30   2  13     2321.23     2193.89    570.36 o
 -28   2  13      144.64       -0.10    296.83 o
 -26   2  13     1222.02      877.78    338.57 o
 -24   2  13     6228.94     5796.49    909.59 o
 -22   2  13     9435.64    11161.29   1114.01 o
 -20   2  13    16152.77    18271.20    980.24 o
 -18   2  13    16310.66    15528.84    769.17 o
 -16   2  13     4314.54     4228.92    364.12 o
 -14   2  13    23864.65    24435.04    937.99 o
 -12   2  13    92020.37    89645.74   2984.91 o
 -10   2  13    33880.20    32732.19   1335.03 o
  -8   2  13     1341.08     1738.05    227.33 o
  -6   2  13     4160.02     4469.26    604.79 o
  -4   2  13     3324.39     2798.25    294.61 o
  -2   2  13     2814.55     3414.79    287.43 o
   0   2  13      261.68      348.40    154.04 o
   2   2  13     1726.37     1860.17    285.41 o
   4   2  13     1032.26      833.45    250.98 o
   6   2  13      421.10      290.58    231.52 o
   8   2  13      834.08      557.63    273.51 o
  10   2  13      912.52      653.17    320.54 o
  12   2  13     3312.82     2993.36    482.43 o
  14   2  13     1083.02      666.61    361.10 o
 -29   3  13     6075.07     5972.61    663.39 o
 -27   3  13    14963.71    14135.13   1417.44 o
 -25   3  13     6401.41     5706.79    597.92 o
 -23   3  13     2431.08     1921.94    430.87 o
 -21   3  13     5209.14     5329.07    491.30 o
 -19   3  13      259.55      325.66    214.37 o
 -17   3  13     9470.09     9621.78    803.10 o
 -15   3  13    19424.11    20447.35    777.16 o
 -13   3  13      312.89      137.37    161.87 o
 -11   3  13     1206.72     1230.32    208.15 o
  -9   3  13      565.22      943.49    227.20 o
  -7   3  13     6604.48     6322.25    395.54 o
  -5   3  13    46962.88    47277.40   1471.56 o
  -3   3  13    78393.44    78379.98   2117.54 o
  -1   3  13    23709.77    23157.69    915.18 o
   1   3  13     1736.85     1869.24    329.27 o
   3   3  13    36256.14    36682.50   1291.16 o
   5   3  13    23648.01    24911.39   1005.82 o
   7   3  13     2713.76     2836.27    394.42 o
   9   3  13       56.95      -81.77    238.09 o
  11   3  13      251.72      316.48    295.26 o
  13   3  13        2.79     -160.78    287.91 o
 -28   4  13    21651.82    19690.78   1202.04 o
 -26   4  13    24451.63    21786.82   1186.21 o
 -24   4  13       19.40      146.49    256.97 o
 -22   4  13    21237.08    22461.25   1436.14 o
 -20   4  13    10076.15    11019.76    763.85 o
 -18   4  13     1293.16     1197.79    264.95 o
 -16   4  13    32744.81    32594.25   1141.23 o
 -14   4  13    15092.32    17883.72    877.29 o
 -12   4  13      380.69      247.20    160.44 o
 -10   4  13     2081.03     3054.25    665.18 o
  -8   4  13      305.77      644.78    168.25 o
  -6   4  13    22678.45    22495.61    845.48 o
  -4   4  13   120730.00   118133.66   3323.79 o
  -2   4  13   107647.20   106247.73   3087.06 o
   0   4  13     4857.29     4973.84    425.94 o
   2   4  13    36898.70    35409.20   1257.05 o
   4   4  13    67366.73    72012.65   2479.05 o
   6   4  13    21707.25    20603.26   1203.54 o
   8   4  13     2901.94     3219.59    420.61 o
  10   4  13      348.00      126.01    256.69 o
  12   4  13      219.98      183.38    257.03 o
  14   4  13      186.17      395.63    367.63 o
 -29   5  13      663.59      446.09    422.19 o
 -27   5  13    14143.22    12821.13   2163.18 o
 -25   5  13    15456.51    14894.03   1176.71 o
 -23   5  13      228.26       93.14    248.78 o
 -21   5  13      630.54      572.68    272.52 o
 -19   5  13     9454.10    11103.92    668.43 o
 -17   5  13    27628.79    28325.19    955.28 o
 -15   5  13      164.44      187.47    171.25 o
 -13   5  13    48424.88    47856.88   1581.00 o
 -11   5  13   105618.85   100761.64   2667.19 o
  -9   5  13    20889.77    21340.96    906.17 o
  -7   5  13      349.03      552.94    162.70 o
  -5   5  13     2151.53     3005.54    412.67 o
  -3   5  13    37232.66    36552.95   1255.73 o
  -1   5  13    12401.00    11682.33    716.76 o
   1   5  13     6967.37     7444.53    537.80 o
   3   5  13    31356.49    32302.56   1195.00 o
   5   5  13    10697.08     9768.62    657.95 o
   7   5  13      675.60     1159.97    342.67 o
   9   5  13      646.02      335.35    271.32 o
  11   5  13     4062.62     5732.48   1192.06 o
  13   5  13     3404.96     2720.87    459.45 o
 -28   6  13      165.38      617.54    420.46 o
 -26   6  13    12643.36    11964.63   1086.73 o
 -24   6  13    19474.83    18671.94   1138.98 o
 -22   6  13    17269.85    12867.10   1078.75 o
 -20   6  13    32924.24    32210.53   1807.61 o
 -18   6  13    55602.03    59709.32   2183.53 o
 -16   6  13     4200.13     5395.58    528.06 o
 -14   6  13    80399.06    76404.72   2350.91 o
 -12   6  13   303027.56   304680.34   8351.91 o
 -10   6  13   178318.75   176422.19   5532.67 o
  -8   6  13     2142.62     2314.30    311.85 o
  -6   6  13    18028.26    15211.19   3242.30 o
  -4   6  13     1115.07     1741.05    346.39 o
  -2   6  13     2050.60     2585.07    346.82 o
   0   6  13      209.63      426.53    220.75 o
   2   6  13     9137.87     8995.24    603.38 o
   4   6  13     4321.14     6832.91   1827.01 o
   6   6  13      695.75      513.37    257.51 o
   8   6  13      666.70      881.97    301.12 o
  10   6  13     2908.15     1820.36    363.57 o
  12   6  13    11128.95     7051.34   1533.80 o
 -27   7  13     8672.31    10385.22   1032.26 o
 -25   7  13    15975.68    16430.14   2157.12 o
 -23   7  13     8345.56     8147.86    740.68 o
 -21   7  13     3357.58     3055.37    470.08 o
 -19   7  13    27581.23    29409.36   1301.21 o
 -17   7  13    38083.57    37233.65   2467.22 o
 -15   7  13      701.86      672.54    246.45 o
 -13   7  13   116806.48   116923.18   3441.57 o
 -11   7  13   183087.61   174449.08   7186.84 o
  -9   7  13    30609.25    32382.01   1182.86 o
  -7   7  13     1796.00     2725.85    335.72 o
  -5   7  13      206.74      137.99    233.73 o
  -3   7  13    10170.42    11452.98    895.22 o
  -1   7  13     5945.25     6468.15    594.97 o
   1   7  13     5650.49     6226.10    509.55 o
   3   7  13    21070.10    20649.53    938.38 o
   5   7  13     4442.84     5112.22    555.79 o
   7   7  13      173.21      522.21    273.72 o
   9   7  13       12.07     -235.28    235.28 o
  11   7  13     5240.66     5075.11    589.21 o
 -26   8  13    23895.68    23840.12   1389.18 o
 -24   8  13     2952.73     3778.19    769.00 o
 -22   8  13     6404.92     6282.71    637.42 o
 -20   8  13     2897.86     2457.68    662.03 o
 -18   8  13    16345.24    16900.22   1489.79 o
 -16   8  13    34433.90    34804.21   1684.37 o
 -14   8  13       34.17      -65.75    204.16 o
 -12   8  13    36952.53    35189.88   1635.35 o
 -10   8  13    17806.29    19017.38   1552.96 o
  -8   8  13     3172.98     3620.36    382.76 o
  -6   8  13     8435.43     9992.48    875.92 o
  -4   8  13    63615.96    62624.27   2272.70 o
  -2   8  13    84064.32    84323.33   3735.58 o
   0   8  13     1357.47     1276.97    344.23 o
   2   8  13    39965.62    38382.25   1584.16 o
   4   8  13    54665.25    54665.14   2089.92 o
   6   8  13    13813.09    13980.11    958.24 o
   8   8  13      446.11      218.67    273.78 o
  10   8  13      830.22      363.80    282.58 o
 -25   9  13    11806.97    12239.95    934.82 o
 -23   9  13     1665.12      881.67    361.14 o
 -21   9  13    12720.78    13660.84   1622.90 o
 -19   9  13      157.44       35.59    283.28 o
 -17   9  13    32255.79    32807.02   1418.49 o
 -15   9  13    13404.30    13458.04    891.40 o
 -13   9  13     2753.65     2835.48    375.97 o
 -11   9  13    19017.01    16916.52    859.67 o
  -9   9  13     5072.18     5656.50    492.91 o
  -7   9  13     6079.01     5372.17   1523.29 o
  -5   9  13    41602.25    43825.70   1728.83 o
  -3   9  13   107517.84   107842.55   4232.02 o
  -1   9  13    37303.47    40371.26   1894.65 o
   1   9  13    10957.78    12163.21    867.72 o
   3   9  13    68695.23    67011.73   2463.18 o
   5   9  13    39920.13    45720.51   2955.26 o
   7   9  13     5866.35     6564.60    671.02 o
   9   9  13      798.84      973.99    352.58 o
 -24  10  13     4597.06     5964.82    665.12 o
 -22  10  13        0.14      -39.22    293.57 o
 -20  10  13     2281.71     1479.96    404.69 o
 -18  10  13    27309.16    26541.68   1520.73 o
 -16  10  13    14712.61    14788.20    996.11 o
 -14  10  13     7690.88     8884.98    737.25 o
 -12  10  13    54091.47    58955.60   2379.60 o
 -10  10  13    47180.69    45065.50   1790.16 o
  -8  10  13     2184.21     2190.01    402.21 o
  -6  10  13     1400.83      799.28    367.39 o
  -4  10  13    18189.43    16322.50   1004.11 o
  -2  10  13    33493.28    31663.74   1716.29 o
   0  10  13     1253.78      816.46    400.54 o
   2  10  13    17918.28    17965.29   1184.91 o
   4  10  13    23118.36    22798.78   1248.37 o
   6  10  13     3505.05     2903.82    480.67 o
   8  10  13      435.57      522.68    323.88 o
 -23  11  13     5444.69     5729.80    713.89 o
 -21  11  13     8115.71     5893.32    645.08 o
 -19  11  13    27733.08    26589.14   1299.94 o
 -17  11  13    29161.93    29524.58   1346.19 o
 -15  11  13     1246.40     1837.71    442.04 o
 -13  11  13    74134.42    74289.24   2385.59 o
 -11  11  13   116592.09   115279.82   3467.72 o
  -9  11  13    22172.87    19137.04   1558.84 o
  -7  11  13     1382.17     1790.56    390.57 o
  -5  11  13     3405.05     4449.39   1560.45 o
  -3  11  13     2933.80     3467.05    483.26 o
  -1  11  13     3404.07     2793.89    449.23 o
   1  11  13     1868.68     1193.19    366.57 o
   3  11  13     8412.93     7752.41    751.27 o
   5  11  13     1653.30     1485.66    587.32 o
   7  11  13      180.87      -55.71    282.26 o
 -22  12  13     1526.15     1593.30    427.74 o
 -20  12  13     6134.29     6942.13   1631.20 o
 -18  12  13    18215.21    17343.63   1109.84 o
 -16  12  13     7960.31     6525.22   1245.19 o
 -14  12  13    11723.50    13483.41   1205.76 o
 -12  12  13    65744.81    67330.71   2508.03 o
 -10  12  13    35146.25    37085.06   1599.30 o
  -8  12  13      475.12      312.22    293.77 o
  -6  12  13     3307.03     2876.14    454.64 o
  -4  12  13      352.56      220.73    285.41 o
  -2  12  13     5447.87     6631.29    654.15 o
   0  12  13        5.03      137.15    280.07 o
   2  12  13     8052.07     7602.81    922.39 o
   4  12  13     7691.80     8258.85    754.75 o
   6  12  13      472.17      734.38    357.89 o
 -19  13  13      987.24     1147.85    395.38 o
 -17  13  13     8092.53     8738.90    776.20 o
 -15  13  13     3113.67     3104.45    491.82 o
 -13  13  13     4165.08     3578.57    598.08 o
 -11  13  13    11085.15    11696.66   1058.41 o
  -9  13  13     1948.02     2273.13    449.55 o
  -7  13  13      235.16      373.60    363.97 o
  -5  13  13     7284.31     7010.67    666.03 o
  -3  13  13    20582.68    23475.77   1742.14 o
  -1  13  13     7097.26     7606.35    711.18 o
   1  13  13     2746.49     3393.96    510.11 o
   3  13  13    17277.38    15190.17   2102.76 o
 -16  14  13     6468.72     6232.68   1191.23 o
 -14  14  13      469.24      272.03    376.26 o
 -12  14  13     2713.20     1935.43    872.30 o
 -10  14  13     2667.07     2313.56    462.49 o
  -8  14  13      537.85      163.77    298.91 o
  -6  14  13     3388.22     3172.88    495.88 o
  -4  14  13    19133.83    19377.86   1189.06 o
  -2  14  13    17353.06    16337.22   1070.48 o
   0  14  13     1117.25     1748.99    427.52 o
   2  14  13     7212.28     8570.73    788.34 o
 -13  15  13     4904.27     5028.40    715.09 o
 -11  15  13    10382.04    10889.97    906.91 o
  -9  15  13     2703.54     2430.37    549.83 o
  -7  15  13        0.78      228.13    310.56 o
  -5  15  13      811.70     1138.34    372.72 o
  -3  15  13     4362.46     5141.28   1467.25 o
 -30   0  14    14567.96    13529.93   1912.31 o
 -28   0  14    19248.46    15240.48   7174.75 o
 -26   0  14      541.43      571.21    690.16 o
 -24   0  14   138149.63   150207.47   6871.81 o
 -22   0  14   252389.56   260478.00  14378.25 o
 -20   0  14    60466.75    61251.80   2546.91 o
 -18   0  14     7328.65     6836.66    696.39 o
 -16   0  14    25244.71    22276.94   1574.69 o
 -14   0  14      188.31     -151.57    215.13 o
 -12   0  14     3590.14     3214.84    446.45 o
 -10   0  14    74180.32    71015.80   4856.80 o
  -8   0  14   123303.40   114275.52   5060.08 o
  -6   0  14    34094.97    36395.48   1982.43 o
  -4   0  14    19176.64    21103.96   1092.02 o
  -2   0  14     9445.05     9335.55   1005.57 o
   0   0  14   100905.49   103067.42   4291.43 o
   2   0  14   140408.05   145679.75   5351.24 o
   4   0  14    21780.81    24181.95   1673.01 o
   6   0  14    17433.86    18545.81   1544.25 o
   8   0  14    40684.79    40676.56   2330.39 o
  10   0  14    16676.59    10922.58   5708.17 o
  12   0  14     3590.38     4010.12    769.38 o
 -29   1  14    10490.22    11982.46   1044.56 o
 -27   1  14     6361.72     6642.71    673.94 o
 -25   1  14    13788.48    14446.12   1483.85 o
 -23   1  14   117992.10   119852.66   3954.52 o
 -21   1  14    98781.09   105780.43   5779.77 o
 -19   1  14     2349.43     2395.07    314.17 o
 -17   1  14     5001.80     5062.47    678.78 o
 -15   1  14     6378.94     6147.91    438.08 o
 -13   1  14    20273.41    20361.11   1034.18 o
 -11   1  14      142.54      275.17    187.84 o
  -9   1  14   140429.94   142593.13   4073.87 o
  -7   1  14   167873.34   164968.63   4188.71 o
  -5   1  14    27725.80    28029.07    984.88 o
  -3   1  14     6956.08     8159.08    699.73 o
  -1   1  14     4885.70     4282.19    334.55 o
   1   1  14    58403.14    56855.82   2698.38 o
   3   1  14    27272.20    26867.10   1236.21 o
   5   1  14     7608.18     7066.71    631.46 o
   7   1  14    39270.22    41387.53   2801.06 o
   9   1  14    20831.93    22395.70   1418.84 o
  11   1  14     2281.04     2001.80    420.92 o
  13   1  14      332.52      200.64    312.54 o
 -30   2  14      266.21      150.69    330.16 o
 -28   2  14     4723.49     4160.92    894.46 o
 -26   2  14     1730.55     1000.59    391.86 o
 -24   2  14     3563.53     5653.50   1528.26 o
 -22   2  14    27297.35    28104.83   1224.28 o
 -20   2  14     7215.60     6588.47    526.38 o
 -18   2  14       53.16      235.31    187.88 o
 -16   2  14    38867.13    37722.80   1336.87 o
 -14   2  14   186668.75   191903.58   4883.54 o
 -12   2  14   129457.80   125241.37   3274.23 o
 -10   2  14    14802.58    14646.67    718.48 o
  -8   2  14   347367.13   340109.41  10345.03 o
  -6   2  14   298413.91   312321.66   9594.24 o
  -4   2  14    65588.20    63258.37   1777.10 o
  -2   2  14      652.15      644.12    177.79 o
   0   2  14      420.54      270.07    205.58 o
   2   2  14      461.44      555.53    237.01 o
   4   2  14    12642.16    13485.65    986.47 o
   6   2  14    47120.19    49297.42   1683.03 o
   8   2  14    26182.87    30879.80   1912.10 o
  10   2  14      733.39     1122.17    352.80 o
  12   2  14     1397.79     1556.21    415.06 o
 -29   3  14      811.27      760.16    377.22 o
 -27   3  14     5905.27     6381.20    660.92 o
 -25   3  14       28.57      232.27    286.15 o
 -23   3  14    12531.74     9828.59   1996.46 o
 -21   3  14    16134.78    16886.59   1000.50 o
 -19   3  14      108.77      135.82    205.81 o
 -17   3  14     2510.08     4180.95    368.97 o
 -15   3  14   103255.37   104670.70   2795.21 o
 -13   3  14   223059.08   226050.83   7816.42 o
 -11   3  14    14244.02    15026.96    665.04 o
  -9   3  14   160634.23   159859.83   4450.84 o
  -7   3  14   343918.72   360491.34   9775.53 o
  -5   3  14   138374.44   140524.55   3626.30 o
  -3   3  14    12262.20    13664.04    708.75 o
  -1   3  14     1096.91     1148.03    250.17 o
   1   3  14     1247.84     1741.27    489.31 o
   3   3  14      736.40      425.99    227.32 o
   5   3  14    28514.65    29553.08   1409.93 o
   7   3  14    40267.98    41582.47   1495.96 o
   9   3  14     8364.22     8572.15   1112.37 o
  11   3  14      526.55      215.50    294.47 o
  13   3  14      813.28      743.57    360.12 o
 -28   4  14    10514.92     9946.67    831.36 o
 -26   4  14       15.14       59.09    291.29 o
 -24   4  14    41233.72    41629.08   1499.93 o
 -22   4  14    90985.30    83871.36   4449.49 o
 -20   4  14    29159.96    28548.82   1389.74 o
 -18   4  14      195.61      245.31    195.21 o
 -16   4  14     1219.84     1161.63    234.86 o
 -14   4  14    19509.14    21940.62    858.43 o
 -12   4  14     7126.09     7001.49    500.48 o
 -10   4  14    42193.68    40094.59   2264.18 o
  -8   4  14   133765.17   133954.55   3470.91 o
  -6   4  14    40273.63    40897.04   1229.44 o
  -4   4  14       58.93       59.12    174.83 o
  -2   4  14      170.28      128.62    189.51 o
   0   4  14    17695.11    21299.05   1817.90 o
   2   4  14    28975.95    30374.01   1146.86 o
   4   4  14     1238.55     1382.04    306.38 o
   6   4  14    16788.99    16043.72   1308.18 o
   8   4  14    26200.22    26978.04   1254.80 o
  10   4  14     5293.60     3919.09    738.81 o
  12   4  14      290.36      295.31    303.50 o
 -29   5  14    14508.36    13902.22   1240.00 o
 -27   5  14     3041.21     3352.39    619.64 o
 -25   5  14    22308.38    22084.35   1422.85 o
 -23   5  14   127228.35   130384.62   4325.44 o
 -21   5  14    94282.93    93403.04   3221.45 o
 -19   5  14    16284.54    15044.94    942.27 o
 -17   5  14     7562.79     5657.42    515.50 o
 -15   5  14     8919.72     9185.73    617.90 o
 -13   5  14     1384.25     1229.12    289.70 o
 -11   5  14     8938.57     7852.14   1554.45 o
  -9   5  14    42501.84    42284.96   1585.67 o
  -7   5  14    14270.51    15603.91    642.16 o
  -5   5  14     6095.27     6545.26    570.50 o
  -3   5  14    18184.76    15922.15   1133.55 o
  -1   5  14     2128.92     1757.05    296.33 o
   1   5  14    45883.70    44414.13   1522.57 o
   3   5  14    41721.21    41416.71   1603.47 o
   5   5  14      105.24     -126.96    223.10 o
   7   5  14    15336.33    16133.24   1015.36 o
   9   5  14    16755.99    16482.31    936.58 o
  11   5  14     4714.10     4150.20    684.86 o
 -28   6  14     4519.66     4311.53    683.73 o
 -26   6  14        0.70     -231.86    271.28 o
 -24   6  14    24372.29    24555.30   1586.61 o
 -22   6  14    38420.41    33051.08   1548.96 o
 -20   6  14     9487.21    10344.94    801.07 o
 -18   6  14      311.44      384.93    275.38 o
 -16   6  14       26.74       18.50    198.38 o
 -14   6  14     8549.19     8473.41    717.01 o
 -12   6  14     4811.69     4716.22    445.81 o
 -10   6  14     4889.02     5227.03    464.05 o
  -8   6  14    40609.50    42741.46   1456.11 o
  -6   6  14    13271.15    11317.06   1385.77 o
  -4   6  14     1004.96      699.80    277.29 o
  -2   6  14     1636.11     1119.30    468.95 o
   0   6  14     4605.67     4205.55    423.25 o
   2   6  14    12901.00    13443.38    775.46 o
   4   6  14     1191.82     1195.42    300.64 o
   6   6  14     7065.11     6931.19    647.78 o
   8   6  14     9955.61    10210.51    724.71 o
  10   6  14     3049.55     3357.36    463.75 o
 -27   7  14     1185.95      570.11    428.22 o
 -25   7  14      375.75      -71.73    290.56 o
 -23   7  14      205.59      239.47    302.81 o
 -21   7  14      261.37      143.98    279.47 o
 -19   7  14     1410.51      771.00    317.49 o
 -17   7  14     2418.67     1896.53    372.01 o
 -15   7  14    49405.80    47996.05   1834.49 o
 -13   7  14    64848.82    64105.57   2064.27 o
 -11   7  14    13370.58    14387.08    988.34 o
  -9   7  14    32976.64    34396.94   1574.23 o
  -7   7  14   101123.58    98827.56   4007.79 o
  -5   7  14    46444.78    44058.41   1714.35 o
  -3   7  14     7493.22     8199.07    681.05 o
  -1   7  14       72.57       76.24    247.24 o
   1   7  14      127.77      -98.76    251.25 o
   3   7  14     1568.07     1305.13    302.67 o
   5   7  14    10371.90    11832.60    894.26 o
   7   7  14     7789.96    10335.46   1357.06 o
   9   7  14      920.01      620.61    305.02 o
  11   7  14      566.29      885.15    381.09 o
 -26   8  14      825.22      271.41    333.83 o
 -24   8  14      617.50      421.87    318.36 o
 -22   8  14      197.19      100.75    276.80 o
 -20   8  14     1165.92     1014.61    348.15 o
 -18   8  14      100.32       44.97    274.08 o
 -16   8  14     5689.15     5762.68    586.48 o
 -14   8  14    37369.50    36661.64   1344.04 o
 -12   8  14    21523.42    21272.22    953.89 o
 -10   8  14      479.31      645.78    250.42 o
  -8   8  14    44870.23    47838.50   1856.82 o
  -6   8  14    57020.17    59976.17   2205.92 o
  -4   8  14    22862.08    21246.48   1366.84 o
  -2   8  14     1538.12      617.82    402.61 o
   0   8  14      183.47      210.57    274.08 o
   2   8  14      831.09      350.13    288.43 o
   4   8  14     3655.18     3791.72    509.32 o
   6   8  14     5290.40     6440.90    693.16 o
   8   8  14     2465.67     3101.97    506.02 o
  10   8  14       12.84      -54.42    300.40 o
 -25   9  14      967.52     1382.02    410.87 o
 -23   9  14     4094.18     4671.45    581.10 o
 -21   9  14     4050.30     4200.25    541.27 o
 -19   9  14      511.72      344.23    308.77 o
 -17   9  14     1026.42     1235.74    358.00 o
 -15   9  14     2366.64     2230.09    351.25 o
 -13   9  14       87.61      169.40    233.47 o
 -11   9  14     1090.70      722.56    273.81 o
  -9   9  14      923.87     1148.32    325.28 o
  -7   9  14      433.22      284.70    322.95 o
  -5   9  14        1.91      223.28    260.45 o
  -3   9  14      486.66      472.59    303.49 o
  -1   9  14       25.30      221.47    279.51 o
   1   9  14     2006.14     1957.20    404.69 o
   3   9  14     2707.13     2098.34    423.94 o
   5   9  14      228.92       -3.60    286.74 o
   7   9  14     1275.73     1059.13    369.04 o
   9   9  14     1669.94     1802.73    426.90 o
 -24  10  14     6623.20     5851.26    740.73 o
 -22  10  14    11203.77    11316.93   1024.29 o
 -20  10  14     4345.40     4707.74    734.66 o
 -18  10  14       16.95      170.91    299.38 o
 -16  10  14     5761.31     5612.55    593.68 o
 -14  10  14    10576.43    10066.87    701.39 o
 -12  10  14     8280.08     6800.12    593.90 o
 -10  10  14      882.72     1611.92    547.88 o
  -8  10  14     1905.91     1922.31    390.73 o
  -6  10  14    12964.04    12082.03    859.18 o
  -4  10  14    11348.45    11317.91    836.68 o
  -2  10  14     2157.47     2468.98    436.56 o
   0  10  14     1816.36     1469.83    376.66 o
   2  10  14     8417.48     8452.63    742.15 o
   4  10  14     6470.61     7327.99    784.47 o
   6  10  14      529.24      535.09    326.70 o
   8  10  14      557.55      438.87    343.90 o
 -23  11  14      217.91      167.56    310.15 o
 -21  11  14      296.21      441.50    326.72 o
 -19  11  14        0.62      462.63    369.41 o
 -17  11  14        7.40      117.47    289.23 o
 -15  11  14       68.91       25.37    271.34 o
 -13  11  14     1192.22     1196.47    326.01 o
 -11  11  14       75.11     -248.17    272.98 o
  -9  11  14       50.03      296.03    302.18 o
  -7  11  14      437.19      352.19    377.89 o
  -5  11  14      913.36      978.45    340.99 o
  -3  11  14     1238.83     1056.87    348.43 o
  -1  11  14      315.62      331.06    291.82 o
   1  11  14       13.59       55.26    277.56 o
   3  11  14      429.97      351.00    313.44 o
   5  11  14      380.49      210.26    306.58 o
 -20  12  14     2708.08     3263.00    524.44 o
 -18  12  14       92.35      610.15    345.06 o
 -16  12  14     4252.22     2347.89   1201.61 o
 -14  12  14     4893.90     4846.06    606.16 o
 -12  12  14     2792.19     3991.28    537.69 o
 -10  12  14     1359.91     1237.98    381.48 o
  -8  12  14      186.06     -123.52    269.19 o
  -6  12  14     4852.82     2216.02    904.84 o
  -4  12  14     5321.03     4525.29    655.80 o
  -2  12  14      129.89      352.29    307.00 o
   0  12  14     1689.55     1829.86    425.42 o
   2  12  14     5081.60     4956.81    598.21 o
   4  12  14     1653.02     1686.25    423.37 o
 -19  13  14      620.45      717.38    358.52 o
 -17  13  14     1170.20     1176.38    393.21 o
 -15  13  14     2712.25     2282.36    629.46 o
 -13  13  14     1806.09     1772.80    484.75 o
 -11  13  14     2287.59     2189.23    446.88 o
  -9  13  14     2334.08     1926.93    433.24 o
  -7  13  14       28.12     -190.47    248.88 o
  -5  13  14     2941.22     3096.25    491.10 o
  -3  13  14     1706.73     2340.92    455.88 o
  -1  13  14      173.52       51.72    300.92 o
   1  13  14     3478.66     3235.85    515.76 o
 -16  14  14      292.99      418.80    399.74 o
 -14  14  14     2180.91     2279.20    523.76 o
 -12  14  14     1249.39      820.24    616.96 o
 -10  14  14     1159.58      746.02    351.24 o
  -8  14  14     8735.80     6645.33   1473.48 o
  -6  14  14     5602.81     5122.49    600.47 o
  -4  14  14      701.92     1129.49    387.25 o
  -2  14  14       94.68      342.16    312.43 o
   0  14  14      248.50      363.19    319.49 o
 -11  15  14     1175.50     1881.24    445.85 o
  -9  15  14     5183.71     3890.49    649.22 o
  -7  15  14    13956.04    12406.79   1050.59 o
 -29   1  15       77.26      -32.36    313.56 o
 -27   1  15     4193.80     4334.55    570.59 o
 -25   1  15    19797.39    21164.08   1172.38 o
 -23   1  15    25760.03    27669.49   1285.80 o
 -21   1  15    10239.36    10617.00    707.29 o
 -19   1  15      106.43      255.16    203.92 o
 -17   1  15    21284.65    22110.91    941.70 o
 -15   1  15    50286.14    48126.92   1455.82 o
 -13   1  15    24822.59    22696.67    836.50 o
 -11   1  15     1678.83     2335.37    277.84 o
  -9   1  15    58026.99    58207.71   2345.57 o
  -7   1  15    48985.48    51676.36   1922.46 o
  -5   1  15     7481.85     9419.78    526.67 o
  -3   1  15       33.40       31.45    157.10 o
  -1   1  15    16033.98    15666.59    786.70 o
   1   1  15    19799.47    19926.12    954.59 o
   3   1  15    11511.63    12008.05    844.70 o
   5   1  15     1202.75     1162.97    338.25 o
   7   1  15     1115.91     1160.79    344.47 o
   9   1  15     4740.04     4245.04    529.27 o
  11   1  15     3894.69     4297.00    891.78 o
 -30   2  15     1120.08     1822.45    502.23 o
 -28   2  15      710.56      728.03    361.60 o
 -26   2  15     2765.27     2649.44    458.19 o
 -24   2  15     5460.56     6420.05    621.24 o
 -22   2  15    10467.61    10123.25    766.01 o
 -20   2  15     8032.22     8608.11    965.23 o
 -18   2  15      656.87      291.85    207.47 o
 -16   2  15     3297.10     3755.77    368.66 o
 -14   2  15    28997.88    31689.29   1048.09 o
 -12   2  15     2234.21     2357.56    398.67 o
 -10   2  15    14017.36    15217.49   1212.62 o
  -8   2  15    31949.88    31560.90   1427.70 o
  -6   2  15     2492.85     2575.26    284.81 o
  -4   2  15     3858.77     4387.32    474.76 o
  -2   2  15     7864.64     7425.10    601.72 o
   0   2  15     9580.39    11235.42   1451.13 o
   2   2  15     3631.27     3405.60    404.38 o
   4   2  15     2031.99     2023.88    589.85 o
   6   2  15       51.16      154.66    275.97 o
   8   2  15     1577.50     1219.99    371.48 o
  10   2  15     5080.51     2649.65    982.80 o
  12   2  15     2396.72     1598.66    425.05 o
 -29   3  15      460.45      394.12    345.18 o
 -27   3  15      371.38      486.67    335.78 o
 -25   3  15    13940.05    13893.57   1211.99 o
 -23   3  15    13215.45    15442.14   1345.81 o
 -21   3  15      868.34     1088.41    298.23 o
 -19   3  15    29746.24    31576.55   1980.49 o
 -17   3  15    74583.16    73470.90   2554.60 o
 -15   3  15    31532.87    32186.46   1178.77 o
 -13   3  15     1512.34     2040.32    326.87 o
 -11   3  15      318.76      277.30    175.04 o
  -9   3  15      118.60       72.89    159.04 o
  -7   3  15    19342.85    21689.50    842.10 o
  -5   3  15    56861.12    56092.22   1749.00 o
  -3   3  15    27962.35    27542.85   1041.43 o
  -1   3  15       21.34      -99.33    184.40 o
   1   3  15    10379.15    11303.43    697.56 o
   3   3  15     5229.00     5218.46    491.19 o
   5   3  15      142.62        3.69    234.96 o
   7   3  15     1073.17     1434.24    375.75 o
   9   3  15       18.86      -70.28    274.20 o
  11   3  15      801.70      330.64    314.66 o
 -28   4  15       44.57      -65.48    369.76 o
 -26   4  15     8379.68     9676.63   1436.95 o
 -24   4  15    41057.74    39201.35   1643.84 o
 -22   4  15     9872.66    12376.95    852.76 o
 -20   4  15    16480.63    17028.06    852.87 o
 -18   4  15   109420.40   103961.18   2816.95 o
 -16   4  15   104063.45    97510.13   2886.68 o
 -14   4  15    33020.09    28118.96   1039.34 o
 -12   4  15     2570.43     2403.44    340.35 o
 -10   4  15       46.29      164.60    162.17 o
  -8   4  15    15221.43    16739.48    695.76 o
  -6   4  15    85533.41    83688.05   2506.05 o
  -4   4  15    86944.23    87596.31   2999.92 o
  -2   4  15     8422.25     9106.74    600.83 o
   0   4  15    11996.76    12909.89    874.45 o
   2   4  15    17414.10    18439.74    925.71 o
   4   4  15      436.70      396.59    256.36 o
   6   4  15     2605.16     2183.34    368.00 o
   8   4  15      822.26      612.21    330.96 o
  10   4  15      209.38      138.82    299.48 o
 -29   5  15      167.46      272.16    388.98 o
 -27   5  15      209.46      154.31    362.25 o
 -25   5  15     1751.13     1969.87    432.23 o
 -23   5  15     2132.68     2429.07    456.11 o
 -21   5  15    10243.16    12158.17    989.05 o
 -19   5  15    53873.78    53753.93   2023.44 o
 -17   5  15    43294.40    40801.84   1446.84 o
 -15   5  15      726.47      892.94    266.27 o
 -13   5  15      771.85     1118.94    266.32 o
 -11   5  15     2486.30     3351.29    386.93 o
  -9   5  15     9850.38     9902.40    630.03 o
  -7   5  15     1076.06      891.32    294.45 o
  -5   5  15    45942.17    44437.35   1487.52 o
  -3   5  15    53703.44    55529.75   2339.14 o
  -1   5  15     6172.23     6695.92    526.72 o
   1   5  15       87.56     -156.03    222.17 o
   3   5  15      109.58        0.97    227.98 o
   5   5  15     4349.02     4597.68    494.46 o
   7   5  15      522.17      516.00    290.62 o
   9   5  15     2210.28     1458.61    359.46 o
  11   5  15     4748.89     5474.26    643.47 o
 -28   6  15     1171.15      755.93    527.24 o
 -26   6  15     3248.82     3552.02    526.70 o
 -24   6  15     3006.28     2629.02    477.51 o
 -22   6  15    10745.26    10544.72    833.30 o
 -20   6  15    35262.17    34891.55   1488.76 o
 -18   6  15    22033.72    23826.93   1154.82 o
 -16   6  15     6625.03     6034.11    520.05 o
 -14   6  15    40161.23    38652.00   1386.45 o
 -12   6  15     6286.61     4981.26    572.89 o
 -10   6  15    28776.47    28586.34   1103.67 o
  -8   6  15    49306.44    46837.07   1822.57 o
  -6   6  15      297.43      127.48    237.16 o
  -4   6  15    34288.28    33281.34   1409.07 o
  -2   6  15    53880.77    54198.27   2042.51 o
   0   6  15    21715.07    20393.67    927.35 o
   2   6  15     7233.31     5773.42    519.00 o
   4   6  15     8935.99     9013.94    753.30 o
   6   6  15     2466.60     2242.79    390.40 o
   8   6  15     2411.84     2789.86    885.75 o
  10   6  15    12502.01    12877.02    848.83 o
 -27   7  15     1337.56      951.34    468.07 o
 -25   7  15       90.29      392.95    320.50 o
 -23   7  15       92.72        5.07    285.76 o
 -21   7  15    10756.41    11084.16    838.61 o
 -19   7  15    36516.17    31373.03   1609.02 o
 -17   7  15     8256.39     8473.37   1203.69 o
 -15   7  15    10110.03     9782.31    664.69 o
 -13   7  15    15663.38    17615.76   1145.71 o
 -11   7  15     3440.38     3077.74    564.99 o
  -9   7  15    33312.35    34240.66   1840.48 o
  -7   7  15     4603.94     4186.13    495.62 o
  -5   7  15    20588.79    19315.26   1021.89 o
  -3   7  15    53393.29    51189.82   2225.28 o
  -1   7  15    24578.31    24327.32   1186.24 o
   1   7  15     3399.74     3897.13    607.26 o
   3   7  15     3141.94     2334.20    571.37 o
   5   7  15     4513.60     4786.70    510.68 o
   7   7  15      127.71       -5.32    252.72 o
   9   7  15     5852.15     6374.90    696.44 o
 -26   8  15     2771.66     1697.26    593.54 o
 -24   8  15    15225.08    11469.07   3604.83 o
 -22   8  15     2539.10     2242.79    438.87 o
 -20   8  15    27456.26    29794.80   1639.50 o
 -18   8  15    85169.15    83523.63   2938.49 o
 -16   8  15    41105.90    39890.16   1629.58 o
 -14   8  15     1612.78     1433.88    318.49 o
 -12   8  15      874.00      850.18    273.58 o
 -10   8  15     5869.48     4826.90    536.13 o
  -8   8  15      462.37      475.35    297.90 o
  -6   8  15    39807.82    40806.59   2942.81 o
  -4   8  15    89640.53    86927.45   3040.35 o
  -2   8  15    24122.60    25234.10   1439.82 o
   0   8  15      764.53      438.47    308.48 o
   2   8  15     3277.70     3398.25    487.06 o
   4   8  15      121.56      246.41    283.33 o
   6   8  15     2708.99     2868.11    495.90 o
   8   8  15       36.38      -21.34    299.91 o
 -25   9  15    15112.92    16031.57   1083.84 o
 -23   9  15    17109.00    17878.99   1144.13 o
 -21   9  15     2376.89     2510.61    463.18 o
 -19   9  15    77991.84    82300.43   4335.35 o
 -17   9  15    96452.10    97807.48   5184.31 o
 -15   9  15    28570.25    28804.60   1287.54 o
 -13   9  15     2142.26     1854.04    691.52 o
 -11   9  15      750.17      383.69    281.14 o
  -9   9  15      170.32     -215.09    227.54 o
  -7   9  15    22203.97    21853.61   1465.94 o
  -5   9  15    90146.98    86453.69   4018.61 o
  -3   9  15    68753.92    67380.02   2478.66 o
  -1   9  15      808.32      495.15    315.19 o
   1   9  15     9210.25     7856.99    714.80 o
   3   9  15     3106.54     3185.52    489.70 o
   5   9  15     1117.14      914.26    365.65 o
   7   9  15     1788.46     2346.55    461.73 o
 -24  10  15     3252.75     3193.77    530.44 o
 -22  10  15      108.86       90.34    299.02 o
 -20  10  15    27666.23    29205.03   1402.13 o
 -18  10  15    49547.83    50580.77   1983.49 o
 -16  10  15     9921.83     9864.15    786.14 o
 -14  10  15       38.77      109.43    247.89 o
 -12  10  15      596.52      125.29    284.08 o
 -10  10  15     5803.45     5214.94    740.08 o
  -8  10  15     3342.64     2898.80    550.22 o
  -6  10  15    12227.68    12077.58   1157.99 o
  -4  10  15    54797.88    56370.00   2149.84 o
  -2  10  15    27293.28    25507.99   1257.57 o
   0  10  15      274.41      175.35    291.27 o
   2  10  15      456.78      286.01    312.15 o
   4  10  15      926.45      896.51    361.99 o
   6  10  15     1652.34     1673.60    420.02 o
 -23  11  15      822.00      874.56    373.68 o
 -21  11  15    11720.34    12598.13    958.72 o
 -19  11  15    24355.95    25962.97   1338.36 o
 -17  11  15     4645.32     4823.49    575.18 o
 -15  11  15     5795.94     6828.96    832.20 o
 -13  11  15     7606.18     6685.38    664.48 o
 -11  11  15     1809.77     1862.64    431.17 o
  -9  11  15    24516.40    25856.35   3163.21 o
  -7  11  15     7184.03     5874.25    623.23 o
  -5  11  15     7941.92     7487.37    765.79 o
  -3  11  15    31742.97    31536.53   1755.72 o
  -1  11  15    11516.13    11787.33   1238.97 o
   1  11  15     1997.13     1963.49    431.67 o
   3  11  15     1971.19     1319.98    395.09 o
   5  11  15     2598.52     2299.84    455.11 o
 -20  12  15    14569.40    14651.77   1017.77 o
 -18  12  15    18208.62    16738.81   1090.08 o
 -16  12  15      669.84      420.93    354.88 o
 -14  12  15     5193.87     5552.44    719.32 o
 -12  12  15      215.75      224.61    309.49 o
 -10  12  15     8614.12     9815.61   1259.72 o
  -8  12  15     9164.65    10127.10   1256.96 o
  -6  12  15      629.63      510.49    317.92 o
  -4  12  15    17960.76    14954.15   1860.73 o
  -2  12  15    13529.95    13237.99   1043.08 o
   0  12  15     1342.84     1230.96    643.35 o
   2  12  15      130.17     -192.12    281.42 o
 -17  13  15    23460.90    25515.15   1596.36 o
 -15  13  15     3549.38     3628.84    631.65 o
 -13  13  15        2.79      -63.60    306.49 o
 -11  13  15     1192.79     1457.49    401.39 o
  -9  13  15     1029.22      767.89    418.37 o
  -7  13  15     2300.87     2207.54    477.32 o
  -5  13  15    19434.59    22415.57   1254.46 o
  -3  13  15    16080.95    16298.06   1475.83 o
  -1  13  15     1233.15     1245.14    394.16 o
 -14  14  15     1335.36     1529.40    480.65 o
 -12  14  15      174.00      183.76    307.75 o
 -10  14  15      452.80      293.01    315.65 o
  -8  14  15      445.84      263.99    316.22 o
  -6  14  15    11756.28    13236.15   1224.44 o
  -4  14  15    18431.16    19718.22   1625.86 o
 -30   0  16    24457.46    25803.01   1909.56 o
 -28   0  16     6562.28     4343.29    818.13 o
 -26   0  16    13419.84    13062.53   1324.44 o
 -24   0  16    44912.02    49082.06   2712.13 o
 -22   0  16      891.09      355.58    445.53 o
 -20   0  16    47275.41    46756.03   3968.98 o
 -18   0  16    46798.93    42420.21   1909.03 o
 -16   0  16    16036.31    21089.84   3622.11 o
 -14   0  16   128926.81   131612.92   4912.79 o
 -12   0  16    93669.72   103123.86   6729.81 o
 -10   0  16    22776.54    24314.44   1566.97 o
  -8   0  16    24377.43    24808.00   1259.67 o
  -6   0  16    29818.33    26209.51   3697.86 o
  -4   0  16     2701.12     3327.15    718.91 o
  -2   0  16   109973.44   128576.66  17261.09 o
   0   0  16   219320.22   234886.64  10373.39 o
   2   0  16    90916.45    83306.01   9238.02 o
   4   0  16     1895.68     1962.69    565.68 o
   6   0  16     6140.73     5356.27    820.77 o
   8   0  16     2690.98     4514.75    800.20 o
  10   0  16      314.51      792.65    504.36 o
 -29   1  16    26003.57    27991.18   1412.46 o
 -27   1  16     2938.61     2843.99    482.42 o
 -25   1  16     7693.62     8984.07   1135.88 o
 -23   1  16     7166.08     7112.47    778.95 o
 -21   1  16     6198.25     8815.76   1622.03 o
 -19   1  16    17611.99    18389.50    995.64 o
 -17   1  16    15739.88    15713.18    807.24 o
 -15   1  16   135950.39   138073.70   4008.80 o
 -13   1  16   110358.67   103636.56   2799.94 o
 -11   1  16     7124.10     7981.44    501.71 o
  -9   1  16     1987.95     2563.17    292.23 o
  -7   1  16     5578.28     5466.86    935.59 o
  -5   1  16     8589.82     9462.19    596.10 o
  -3   1  16     5583.92     5736.61    413.24 o
  -1   1  16   117109.41   125358.00   3660.21 o
   1   1  16   100079.06   105089.63   4174.77 o
   3   1  16    15484.17    15893.34   1007.53 o
   5   1  16      917.35      830.74    325.42 o
   7   1  16     1137.99     1251.12    375.63 o
   9   1  16       38.29      -98.70    274.36 o
 -28   2  16    37943.82    39945.55   2002.14 o
 -26   2  16    14129.44    16391.46   1247.45 o
 -24   2  16     1091.54      918.78    349.99 o
 -22   2  16      341.64      580.34    279.63 o
 -20   2  16      149.80      335.77    222.91 o
 -18   2  16    52714.66    56235.36   1686.16 o
 -16   2  16   245869.61   235661.91   5967.18 o
 -14   2  16   199297.20   196112.84   5457.80 o
 -12   2  16     6717.29     6873.96    469.48 o
 -10   2  16    67914.09    66013.99   2284.18 o
  -8   2  16    52317.93    52582.83   1706.86 o
  -6   2  16      101.08      107.46    175.78 o
  -4   2  16     3447.25     3696.90    620.21 o
  -2   2  16     4257.07     4656.62    446.13 o
   0   2  16    28097.25    29415.65   1153.91 o
   2   2  16    12903.06    13585.41   1768.32 o
   4   2  16        3.06       91.91    254.36 o
   6   2  16        8.63      168.01    281.57 o
   8   2  16     2837.93     2269.36    448.13 o
  10   2  16     3084.36     2845.46    495.99 o
 -29   3  16    33152.54    32748.92   2537.76 o
 -27   3  16    26359.61    28419.89   1360.46 o
 -25   3  16     4519.17     4274.68    546.03 o
 -23   3  16       32.90     -101.15    239.96 o
 -21   3  16     1092.07     1037.25    298.46 o
 -19   3  16     7370.68     8756.04    568.30 o
 -17   3  16   107545.59   105023.88   2853.94 o
 -15   3  16   245670.34   250172.97   6878.34 o
 -13   3  16    69084.64    68806.56   1962.24 o
 -11   3  16    14802.65    14237.41    666.66 o
  -9   3  16    78218.32    78187.08   2389.27 o
  -7   3  16    18447.14    20574.38    775.73 o
  -5   3  16     3496.54     4650.53    427.54 o
  -3   3  16      385.60       92.21    200.99 o
  -1   3  16    11414.83    11320.70    846.73 o
   1   3  16    17016.22    17243.73    912.05 o
   3   3  16     1578.71     1315.25    312.83 o
   5   3  16      179.99      213.77    276.11 o
   7   3  16      517.32      444.14    302.25 o
   9   3  16     3799.71     4211.94    554.79 o
 -28   4  16    10519.67    11485.69   1286.09 o
 -26   4  16      587.60      548.89    408.06 o
 -24   4  16     9384.38     9799.08    809.99 o
 -22   4  16       63.76      -24.54    281.08 o
 -20   4  16     9219.57     9383.13   1193.31 o
 -18   4  16      420.18      488.44    251.48 o
 -16   4  16    40168.37    40333.00   1442.88 o
 -14   4  16    93159.86    93122.61   2845.45 o
 -12   4  16    28356.21    30844.19   1171.84 o
 -10   4  16      156.94      136.83    173.00 o
  -8   4  16      113.81      287.16    181.64 o
  -6   4  16     7045.89     8981.45    592.05 o
  -4   4  16      901.47     1431.91    286.36 o
  -2   4  16    27092.00    26293.35   1236.89 o
   0   4  16    67141.87    71799.97   2275.42 o
   2   4  16    27446.52    28183.64   1128.50 o
   4   4  16       62.37      124.87    253.31 o
   6   4  16     2454.56     1150.04    603.92 o
   8   4  16      277.13      254.99    307.59 o
  10   4  16       88.17      353.31    338.72 o
 -27   5  16     1152.29      406.35    410.03 o
 -25   5  16    24619.36    27114.53   1365.07 o
 -23   5  16    10177.07    11912.89   1553.97 o
 -21   5  16     5622.48     4505.64    614.30 o
 -19   5  16    22993.29    19749.20   1127.29 o
 -17   5  16     4036.74     5741.34    926.40 o
 -15   5  16    23900.15    29436.63   2001.89 o
 -13   5  16    52843.58    54311.15   1815.96 o
 -11   5  16    31957.53    32506.46   1217.30 o
  -9   5  16    14375.73    14626.04    770.39 o
  -7   5  16    23442.36    22988.32   1137.34 o
  -5   5  16    10268.79     9823.57    851.81 o
  -3   5  16     7132.03     6650.50    709.51 o
  -1   5  16    82145.20    82063.91   2544.54 o
   1   5  16    77378.16    77861.96   2458.59 o
   3   5  16    12094.06    12945.41    798.98 o
   5   5  16     1755.03     1763.07    374.18 o
   7   5  16     4644.25     4775.81   1194.06 o
   9   5  16      957.41     1156.38    397.53 o
 -28   6  16     3304.62     3056.97    621.40 o
 -26   6  16      927.14      811.18    363.10 o
 -24   6  16     4847.10     4059.38    550.57 o
 -22   6  16      220.16      -34.49    278.99 o
 -20   6  16     3960.71     2978.48   1218.21 o
 -18   6  16     1629.56     1466.04    364.06 o
 -16   6  16    10896.67    10163.63    778.84 o
 -14   6  16    36089.04    35409.45   1316.82 o
 -12   6  16    17650.96    16978.22    905.93 o
 -10   6  16      295.54      216.61    230.48 o
  -8   6  16      397.24      369.84    271.37 o
  -6   6  16     6128.53     6124.41    592.28 o
  -4   6  16     1582.46     1444.28    363.06 o
  -2   6  16    10160.71    10612.20   1267.73 o
   0   6  16    33119.34    32442.55   1416.17 o
   2   6  16    19477.63    19845.51    960.12 o
   4   6  16      253.38      322.59    266.95 o
   6   6  16     1065.80      912.93    321.67 o
   8   6  16      254.52      342.98    299.25 o
 -27   7  16     9081.99    10075.81    863.17 o
 -25   7  16     4296.54     3863.93    799.97 o
 -23   7  16     1634.91     1821.55    421.37 o
 -21   7  16      277.90      -84.68    272.24 o
 -19   7  16     3554.93     3213.01    493.91 o
 -17   7  16    30764.30    30094.97   1649.06 o
 -15   7  16    57607.16    60195.29   1995.55 o
 -13   7  16    15283.03    18496.34   1180.79 o
 -11   7  16     5621.19     7081.90    777.76 o
  -9   7  16    35493.76    34374.21   1479.27 o
  -7   7  16     4831.50     5737.81    591.87 o
  -5   7  16      318.09      760.66    309.31 o
  -3   7  16     1156.93      755.79    327.16 o
  -1   7  16       89.29      277.60    286.22 o
   1   7  16     1613.14     1678.54    399.65 o
   3   7  16      323.73      557.21    313.13 o
   5   7  16        6.20     -268.51    270.70 o
   7   7  16      415.41      476.55    334.83 o
 -26   8  16     5392.58     5908.16    663.12 o
 -24   8  16     3127.38     3121.99    539.03 o
 -22   8  16      951.12     1275.91    371.09 o
 -20   8  16      368.60      736.71    346.05 o
 -18   8  16    11981.55    12213.80   1342.73 o
 -16   8  16    37399.50    37622.03   1730.82 o
 -14   8  16    29114.22    24966.34   1418.24 o
 -12   8  16       78.73       45.29    259.86 o
 -10   8  16    17880.34    17175.82   2000.96 o
  -8   8  16    17172.76    18524.16   1060.49 o
  -6   8  16     1245.33     2053.46    592.78 o
  -4   8  16       20.64      -64.98    259.86 o
  -2   8  16       41.35        3.17    267.88 o
   0   8  16       84.75       43.45    266.18 o
   2   8  16      180.62      382.92    309.49 o
   4   8  16       11.68      172.94    296.19 o
   6   8  16       10.07     -266.73    266.73 o
 -25   9  16      994.90     1103.15    404.78 o
 -23   9  16      114.96      238.79    307.94 o
 -21   9  16      784.99      416.89    321.52 o
 -19   9  16     1514.29     1055.37    377.16 o
 -17   9  16      360.83      638.74    327.61 o
 -15   9  16     3120.28     4005.46    572.86 o
 -13   9  16     2912.46     2357.19    428.16 o
 -11   9  16      768.99      888.94    335.53 o
  -9   9  16      885.71      803.34    320.57 o
  -7   9  16      452.84      550.10    307.44 o
  -5   9  16       47.47       75.86    275.89 o
  -3   9  16     1402.88     1948.94    423.03 o
  -1   9  16     5262.71     5649.82    625.76 o
   1   9  16     4591.61     5130.60    728.44 o
   3   9  16     1048.38     1273.96    404.69 o
   5   9  16      102.95      163.35    319.34 o
 -24  10  16     3785.68     4353.21    726.36 o
 -22  10  16       53.07     -274.46    274.46 o
 -20  10  16     5094.38     3928.70    749.19 o
 -18  10  16    11425.47    10873.35    987.96 o
 -16  10  16     7376.91     6341.11   1172.52 o
 -14  10  16      280.92       38.50    289.00 o
 -12  10  16     4427.88     3711.07    522.46 o
 -10  10  16    10003.11     7718.33    861.26 o
  -8  10  16     9442.38     8920.87    834.28 o
  -6  10  16     3088.70     2912.19    461.16 o
  -4  10  16        2.49       85.41    284.67 o
  -2  10  16     3440.61     2136.04    863.08 o
   0  10  16     7648.25     7321.76    715.56 o
   2  10  16     4257.82     5372.69    629.85 o
   4  10  16      262.53      445.66    340.88 o
 -21  11  16      359.55       83.14    307.31 o
 -19  11  16     1118.91     1032.86    387.31 o
 -17  11  16      836.88      594.52    333.87 o
 -15  11  16     1785.08     1730.66    479.99 o
 -13  11  16      115.20       98.81    292.64 o
 -11  11  16      628.34      743.04    341.05 o
  -9  11  16      278.99      179.44    377.94 o
  -7  11  16      172.17     -122.07    327.94 o
  -5  11  16      154.91      104.29    287.50 o
  -3  11  16      242.08      609.65    338.82 o
  -1  11  16        8.39        1.17    289.49 o
   1  11  16      122.67      264.29    312.09 o
   3  11  16      116.69       48.72    301.84 o
 -20  12  16      942.01      733.81    368.93 o
 -18  12  16     4064.05     4179.90    554.97 o
 -16  12  16     1910.30     1849.03    513.10 o
 -14  12  16      580.34      610.99    369.17 o
 -12  12  16     1742.97     1085.07    593.68 o
 -10  12  16     3223.61     3601.90    585.24 o
  -8  12  16     3838.87     2484.24    770.87 o
  -6  12  16     1996.42     1753.53    407.27 o
  -4  12  16      419.74      490.42    334.45 o
  -2  12  16     3623.30     3293.91    517.89 o
   0  12  16     4776.16     5393.14    635.06 o
 -17  13  16     1356.22     1152.60    454.67 o
 -15  13  16       25.33     -264.60    321.29 o
 -13  13  16     1684.28     1006.92    379.09 o
 -11  13  16     1336.23     2588.44    545.91 o
  -9  13  16     1307.67     1344.98    384.85 o
  -7  13  16     2503.85     2292.26    461.68 o
  -5  13  16      747.64      999.06    373.30 o
  -3  13  16     1104.79     1153.37    393.44 o
 -12  14  16      184.01     -133.89    297.51 o
 -10  14  16     1393.84     1321.05    472.66 o
  -8  14  16      824.89      791.35    358.57 o
 -29   1  17     5071.53     7666.97   1526.33 o
 -27   1  17     7732.64     8653.22   1016.91 o
 -25   1  17     4102.95     4318.35    545.08 o
 -23   1  17      246.74      529.81    289.76 o
 -21   1  17     2749.00     3153.38    382.49 o
 -19   1  17    18365.47    18600.48    843.89 o
 -17   1  17    26637.57    25038.45   1013.32 o
 -15   1  17     3849.58     4288.30    403.29 o
 -13   1  17    13926.99    15056.16    767.97 o
 -11   1  17    62005.41    61892.02   1934.05 o
  -9   1  17    43594.48    46094.77   1404.31 o
  -7   1  17     2411.75     3105.40    326.15 o
  -5   1  17     2638.62     2616.37    497.63 o
  -3   1  17    13412.25    17327.66   1834.85 o
  -1   1  17    13744.44    14293.43    810.24 o
   1   1  17     4853.40     5256.67    865.41 o
   3   1  17     1262.46     1436.36    373.03 o
   5   1  17      167.30     -239.26    239.26 o
   7   1  17     1746.71     1487.56    398.52 o
   9   1  17     1245.69     1223.15    397.24 o
 -28   2  17     1100.94      927.79    386.01 o
 -26   2  17       53.79     -207.84    277.03 o
 -24   2  17      753.28     1071.93    357.86 o
 -22   2  17      371.19      628.73    286.50 o
 -20   2  17     1652.75     1518.96    304.14 o
 -18   2  17     5731.16     5877.51    470.42 o
 -16   2  17     8164.93     9924.73    969.37 o
 -14   2  17      453.58      427.58    224.46 o
 -12   2  17    38306.63    38152.77   1340.51 o
 -10   2  17    35817.86    36526.72   1300.24 o
  -8   2  17    13202.47    12190.74    895.93 o
  -6   2  17      545.51     1348.51    288.94 o
  -4   2  17     3171.70     5174.88   1241.89 o
  -2   2  17     5903.00     6176.98    516.17 o
   0   2  17     3435.48     4301.52    461.99 o
   2   2  17     2844.15     3214.71    657.54 o
   4   2  17     1642.20     1779.81    391.91 o
   6   2  17        0.47       41.43    290.30 o
   8   2  17      911.52     1249.14    392.25 o
 -29   3  17     3340.65     5219.65   1545.30 o
 -27   3  17    17066.88    16221.65   1285.13 o
 -25   3  17    23249.72    25602.55   1566.49 o
 -23   3  17     1093.74      840.91    358.94 o
 -21   3  17     6892.46     8138.52    731.03 o
 -19   3  17    19617.13    18444.71    918.39 o
 -17   3  17     7679.66     6857.54    535.04 o
 -15   3  17       18.90       20.54    200.10 o
 -13   3  17      528.30      794.92    269.00 o
 -11   3  17     1685.62     1463.67    260.21 o
  -9   3  17       35.89       41.51    179.36 o
  -7   3  17      959.28      518.35    227.78 o
  -5   3  17        9.64       83.31    218.21 o
  -3   3  17     4429.88     2634.52    560.42 o
  -1   3  17     7397.48     7443.83    574.07 o
   1   3  17      570.93      559.67    262.56 o
   3   3  17     4091.44     4791.82   1000.31 o
   5   3  17     7693.42     6981.06    680.03 o
   7   3  17     2284.66     2681.98    482.70 o
   9   3  17       17.75      -54.70    299.46 o
 -28   4  17    17608.35    17792.27   1344.45 o
 -26   4  17    45519.00    44931.09   2152.65 o
 -24   4  17    17748.88    16970.98   1757.80 o
 -22   4  17     3832.99     4099.37    529.64 o
 -20   4  17    31423.88    29924.98   2393.98 o
 -18   4  17    33637.66    31136.05   1218.91 o
 -16   4  17     4102.49     4008.59    664.57 o
 -14   4  17      104.72      370.41    253.55 o
 -12   4  17      245.24      -33.68    205.35 o
 -10   4  17     1258.42      750.80    261.37 o
  -8   4  17     3118.93     2913.47    357.55 o
  -6   4  17     3509.19     3364.84    389.20 o
  -4   4  17     1175.67     1028.68    368.74 o
  -2   4  17    17018.30    18133.02    961.21 o
   0   4  17     8217.56     8738.98   1498.38 o
   2   4  17     1031.55      645.65    281.09 o
   4   4  17    14462.71    15458.78    910.40 o
   6   4  17    10467.84     9170.15    788.33 o
   8   4  17     1701.37      960.30    372.19 o
 -27   5  17     9443.38     8908.21   1005.04 o
 -25   5  17    20293.32    20885.85   1251.27 o
 -23   5  17     2202.94     3716.95    950.50 o
 -21   5  17     2312.51     6479.95   1883.18 o
 -19   5  17     4638.21     4217.27    535.23 o
 -17   5  17       18.44      188.93    238.20 o
 -15   5  17       26.03      158.04    234.21 o
 -13   5  17    16582.65    16074.42    892.06 o
 -11   5  17    58309.07    55075.49   3744.00 o
  -9   5  17    30267.14    30630.88   2289.08 o
  -7   5  17      516.61      528.99    285.66 o
  -5   5  17     8510.52     8717.03    823.90 o
  -3   5  17      473.36     -217.00    244.72 o
  -1   5  17      137.78      162.32    246.20 o
   1   5  17     1402.05      591.16    287.95 o
   3   5  17    10963.51    11150.12   1114.39 o
   5   5  17     8972.03     9652.84    830.56 o
   7   5  17      799.61      671.84    347.59 o
 -26   6  17     3161.02     2692.73    490.85 o
 -24   6  17     7436.41     8565.56    952.57 o
 -22   6  17     2341.27     2422.50    454.27 o
 -20   6  17      871.84      334.10    303.53 o
 -18   6  17     7954.69     8819.09    889.10 o
 -16   6  17     8524.79     9632.47   1012.32 o
 -14   6  17     6975.65     5414.99    736.73 o
 -12   6  17   104931.30   105552.78   3192.46 o
 -10   6  17   157704.61   151917.64   5536.11 o
  -8   6  17    29660.25    30052.41   1951.62 o
  -6   6  17     3918.57     4000.40    631.94 o
  -4   6  17    19559.80    17207.50   1047.29 o
  -2   6  17     9380.81    10527.72    815.14 o
   0   6  17     6560.73     5551.51    929.31 o
   2   6  17    10681.77    10786.81    836.65 o
   4   6  17     8861.65     9179.76    796.07 o
   6   6  17      493.86      232.26    283.37 o
 -27   7  17     2884.69     2627.67    502.85 o
 -25   7  17    11145.66    10642.08    871.24 o
 -23   7  17     5721.46     5881.30    628.83 o
 -21   7  17      309.72      326.01    305.90 o
 -19   7  17        2.40     -247.01    247.01 o
 -17   7  17     5408.53     5503.33    525.87 o
 -15   7  17     1757.84     1490.78    476.38 o
 -13   7  17    27997.13    27054.87   1218.62 o
 -11   7  17   106893.11   101919.47   3513.46 o
  -9   7  17    58392.21    57998.48   2586.94 o
  -7   7  17      523.33      499.87    301.01 o
  -5   7  17    10416.80    10749.92    822.89 o
  -3   7  17     5700.96     6285.81    664.10 o
  -1   7  17     1019.69     1125.02    361.69 o
   1   7  17     4722.88     5595.24    814.13 o
   3   7  17    13261.14    12973.51    940.38 o
   5   7  17     6700.27     5536.45    643.00 o
 -26   8  17    31449.89    33826.45   2214.83 o
 -24   8  17    19201.46    17842.17   1614.60 o
 -22   8  17      814.60      610.04    367.03 o
 -20   8  17    24689.40    23655.05   1279.00 o
 -18   8  17    10693.53    11093.86    832.83 o
 -16   8  17       65.06       45.51    252.51 o
 -14   8  17      257.60      218.05    244.92 o
 -12   8  17    21313.46    20855.61   1168.39 o
 -10   8  17    20729.22    19454.34   1211.99 o
  -8   8  17     1393.65     1209.58    361.86 o
  -6   8  17     4109.26     3198.66    475.88 o
  -4   8  17      498.81      422.81    310.11 o
  -2   8  17     5562.35     5319.82    695.14 o
   0   8  17     1604.62     1513.75    392.95 o
   2   8  17     6049.74     7072.76    846.73 o
   4   8  17    18782.21    18740.93   1194.68 o
 -25   9  17    34200.54    35692.59   1847.29 o
 -23   9  17     3689.79     4054.14    576.94 o
 -21   9  17    15970.43    17508.20   1697.61 o
 -19   9  17    32383.38    33107.50   1478.15 o
 -17   9  17     4153.50     4860.65    593.55 o
 -15   9  17      196.05      232.12    307.57 o
 -13   9  17     2998.34     3076.16    484.45 o
 -11   9  17    13723.71    14524.35   1007.25 o
  -9   9  17     3973.00     3463.42   1016.91 o
  -7   9  17     1353.52     1387.88    374.69 o
  -5   9  17     2245.05     2291.18    442.36 o
  -3   9  17     2071.19     2210.68    451.46 o
  -1   9  17     8795.07     7648.60   1261.80 o
   1   9  17        9.19      -42.00    286.97 o
   3   9  17    12587.86    13555.47    991.48 o
 -22  10  17       15.32     -225.21    294.73 o
 -20  10  17     6136.61     6047.46    658.01 o
 -18  10  17      350.22      478.84    342.40 o
 -16  10  17      771.68      895.47    406.98 o
 -14  10  17     2457.51     2402.00    454.06 o
 -12  10  17    26131.56    26322.66   2381.53 o
 -10  10  17    39799.22    46538.76   3679.58 o
  -8  10  17     5534.19     6278.06    645.85 o
  -6  10  17     1888.86     1676.62    396.50 o
  -4  10  17     3100.71     2958.97    494.74 o
  -2  10  17      191.23     -185.86    280.26 o
   0  10  17       95.78     -319.60    319.60 o
   2  10  17     4167.05     4603.57    726.36 o
 -21  11  17       12.80        9.71    296.94 o
 -19  11  17      552.91      353.65    425.44 o
 -17  11  17     7349.06     6617.84    794.04 o
 -15  11  17      799.69      191.15    338.99 o
 -13  11  17    19730.72    17110.83   2747.73 o
 -11  11  17    71678.52    70141.12   3091.70 o
  -9  11  17    42011.01    44347.30   2069.24 o
  -7  11  17      821.10      862.37    360.58 o
  -5  11  17     7891.05     7810.70    731.62 o
  -3  11  17     5237.61     3311.64    859.92 o
  -1  11  17      803.92      587.73    361.11 o
   1  11  17     2250.56     2095.87    464.87 o
 -18  12  17      271.97      543.01    400.62 o
 -16  12  17     2714.65     2596.25    774.15 o
 -14  12  17      966.60      492.63    409.82 o
 -12  12  17    29182.08    31884.42   2492.65 o
 -10  12  17    37396.09    37866.48   1952.21 o
  -8  12  17     5903.83     5745.84    645.43 o
  -6  12  17     2111.54     1229.31    437.90 o
  -4  12  17     4824.58     5069.59    620.04 o
  -2  12  17      571.33      185.70    314.17 o
 -15  13  17       47.37      -10.61    342.10 o
 -13  13  17     2223.53     2491.97    489.38 o
 -11  13  17     8557.63     7214.29    720.52 o
  -9  13  17     3198.31     2912.04    492.12 o
  -7  13  17      284.80      504.45    340.52 o
  -5  13  17      946.63     1195.35    396.03 o
 -28   0  18     5130.26     5407.85    911.70 o
 -26   0  18     4624.78     5033.57   1897.93 o
 -24   0  18    27104.15    28393.88   2142.36 o
 -22   0  18   149323.03   157344.22   7181.81 o
 -20   0  18   112995.23   119243.80   4589.25 o
 -18   0  18     3868.97     7751.74   2535.40 o
 -16   0  18    35294.98    36685.93   2198.17 o
 -14   0  18    48544.86    45739.46   2401.76 o
 -12   0  18    43446.70    45881.00   3465.16 o
 -10   0  18    61656.67    61544.44   2542.14 o
  -8   0  18    94441.15    89010.18   3487.22 o
  -6   0  18    47967.27    48948.49   2118.00 o
  -4   0  18     1397.60      364.83    414.54 o
  -2   0  18    47048.02    46698.50   2607.37 o
   0   0  18    12392.41    12932.52   3479.54 o
   2   0  18      556.81      178.89    409.16 o
   4   0  18     2485.80     2961.23    697.99 o
   6   0  18      715.44      596.78    783.61 o
   8   0  18     5734.72     5319.60    884.35 o
 -29   1  18      569.93      147.43    341.20 o
 -27   1  18     1253.16     1452.09    398.50 o
 -25   1  18     1079.29     1149.52    390.16 o
 -23   1  18    50434.22    51666.63   1781.85 o
 -21   1  18    94224.63   102027.66   2834.64 o
 -19   1  18    15716.23    17588.03    861.88 o
 -17   1  18    16329.93    17384.95    844.25 o
 -15   1  18    28674.24    28544.42   1021.64 o
 -13   1  18    10210.32    10213.15    715.89 o
 -11   1  18     3410.78     4138.56    430.73 o
  -9   1  18    43891.93    46910.27   2159.02 o
  -5   1  18    30505.25    31833.58   1471.40 o
  -3   1  18     5164.79     5664.87    507.63 o
  -1   1  18    21326.28    23560.62   2652.80 o
   1   1  18     2779.40     3466.04    499.93 o
   3   1  18      207.75      136.54    278.88 o
   5   1  18      604.27      251.62    315.45 o
   7   1  18     6965.44     6467.66    705.61 o
 -28   2  18     6576.91     4842.39    975.30 o
 -26   2  18     1989.58     1188.36    384.78 o
 -24   2  18     4013.43     3715.33    465.66 o
 -22   2  18    22346.82    24207.96   1264.35 o
 -20   2  18     7069.00     7583.29    558.17 o
 -18   2  18    15616.08    16620.93    824.73 o
 -16   2  18    28995.07    27454.71   1010.04 o
 -14   2  18       36.96       -9.88    199.71 o
 -12   2  18    29737.84    32261.28   1976.22 o
 -10   2  18     4922.99     4836.56    396.45 o
  -8   2  18    46836.63    49293.32   2167.77 o
  -6   2  18   101677.69    96313.92   4673.53 o
  -4   2  18    35835.86    38394.01   1794.81 o
  -2   2  18      365.13      524.06    264.95 o
   0   2  18     6674.72     7569.04    767.87 o
   2   2  18     2435.72     2032.21    415.95 o
   4   2  18     3318.08     3286.64    497.92 o
   6   2  18    11590.45    10062.87   1081.24 o
 -29   3  18    11441.08    11085.89   1213.32 o
 -27   3  18     2364.19     2017.37    544.18 o
 -25   3  18     1940.51     1602.95    481.05 o
 -23   3  18     8954.54    11999.04   2677.17 o
 -21   3  18    15604.34    15243.38   1001.19 o
 -19   3  18      750.29      749.97    295.36 o
 -17   3  18    28258.17    31197.27   1863.80 o
 -15   3  18    11540.18    10841.05   1117.21 o
 -13   3  18    17974.71    19059.54    806.50 o
 -11   3  18    19896.98    19235.82   1246.82 o
  -9   3  18     4767.75     5731.00    647.87 o
  -7   3  18    82198.24    87703.64   2936.89 o
  -5   3  18    62851.37    67323.84   2162.97 o
  -3   3  18     5719.82     6366.39    579.76 o
  -1   3  18     2091.23     1710.96    381.02 o
   1   3  18     2860.96     2398.29    433.78 o
   3   3  18     1231.84     1472.53    395.24 o
   5   3  18     5726.43     5693.78    651.13 o
   7   3  18    13034.09    13116.39   1517.06 o
 -28   4  18      411.93       53.52    392.52 o
 -26   4  18      336.48      792.09    531.77 o
 -24   4  18    10223.03    12095.46   1172.56 o
 -22   4  18    56392.46    56968.86   2188.57 o
 -20   4  18    42244.95    42035.92   2000.61 o
 -18   4  18      173.22       -6.67    246.88 o
 -16   4  18    25077.00    24866.01   1160.93 o
 -14   4  18    13560.74    13620.58   1036.40 o
 -12   4  18     1383.48     1393.05    318.68 o
 -10   4  18    11097.45    11515.98   1028.87 o
  -8   4  18    51668.47    50128.45   1945.07 o
  -6   4  18    33091.29    34416.73   2061.63 o
  -4   4  18      447.48      330.49    249.20 o
  -2   4  18    10286.90    13976.53   1492.72 o
   0   4  18     5609.20     7074.04    590.49 o
   2   4  18        1.93     -116.43    239.30 o
   4   4  18      191.48      419.23    334.13 o
   6   4  18     1775.97     1482.81    412.53 o
 -27   5  18     5561.38     7869.52   3163.01 o
 -25   5  18      243.06      333.82    331.72 o
 -23   5  18    47947.39    48411.41   1944.79 o
 -21   5  18    89293.25    85375.95   4321.43 o
 -19   5  18    43381.83    41874.86   1960.57 o
 -17   5  18      496.17      681.26    281.26 o
 -15   5  18    27473.14    28188.06   1148.46 o
 -13   5  18    25076.37    26074.20   1256.77 o
 -11   5  18    23374.86    23686.51   1189.73 o
  -9   5  18    37078.20    33546.24   1455.95 o
  -7   5  18    31670.97    34440.78   1479.35 o
  -5   5  18      781.37      969.23    340.34 o
  -3   5  18    15781.64    17142.15   1210.73 o
  -1   5  18    18363.79    23025.90   2718.42 o
   1   5  18     1509.55     1293.80    375.55 o
   3   5  18     1764.61     1827.28    379.95 o
   5   5  18      621.08      620.72    344.17 o
 -26   6  18      540.15      276.33    329.72 o
 -24   6  18     6263.88     6733.80    693.02 o
 -22   6  18    26914.09    21660.65   1257.32 o
 -20   6  18    17845.77    18089.40   1208.29 o
 -18   6  18     1250.25     1018.83    324.27 o
 -16   6  18     5345.30     6469.57    566.63 o
 -14   6  18     2958.01     3745.88    451.85 o
 -12   6  18      649.56      814.38    335.55 o
 -10   6  18     2568.93     1327.23    402.61 o
  -8   6  18    20462.43    18931.58   2147.96 o
  -6   6  18    16976.25    19105.62   1212.88 o
  -4   6  18      172.67      701.57    330.07 o
  -2   6  18     5959.00     6324.63    658.63 o
   0   6  18     4549.60     6097.22    650.45 o
   2   6  18      167.90      254.93    311.96 o
   4   6  18       36.54     -149.98    278.55 o
 -25   7  18      396.31      435.70    340.84 o
 -23   7  18     1345.00      960.55    363.62 o
 -21   7  18        5.82      135.38    280.73 o
 -19   7  18     3830.82     3085.10    481.88 o
 -17   7  18     6927.47     6648.10    642.34 o
 -15   7  18        7.11       80.67    242.57 o
 -13   7  18     8973.70     8660.06    762.54 o
 -11   7  18    16344.40    19040.44   1323.79 o
  -9   7  18       93.29      -53.74    267.17 o
  -7   7  18    21504.40    21018.00   1166.21 o
  -5   7  18    22054.49    22429.71   1369.71 o
  -3   7  18     4800.05     5761.97    626.25 o
  -1   7  18       23.15      -92.68    272.96 o
   1   7  18     1052.10     1124.46    381.53 o
   3   7  18     1006.95     1065.83    383.92 o
   5   7  18     2438.66     3697.90    866.19 o
 -24   8  18      102.83      167.57    310.86 o
 -22   8  18      154.63      173.26    287.01 o
 -20   8  18     1366.68      925.93    369.18 o
 -18   8  18     5795.67     4507.57    556.89 o
 -16   8  18     4698.62     6616.81   1144.79 o
 -14   8  18      604.33     1022.95    350.39 o
 -12   8  18     9298.88     9170.65    888.61 o
 -10   8  18     3942.07     2433.75    965.02 o
  -8   8  18     2539.73     2185.11    431.23 o
  -6   8  18    14585.65    16660.55   1091.13 o
  -4   8  18     8969.23     8825.40    777.30 o
  -2   8  18     1098.85     1195.58    374.89 o
   0   8  18      209.20      404.98    326.57 o
   2   8  18      601.19      427.92    339.46 o
   4   8  18      859.98      913.02    382.43 o
 -23   9  18     2252.59     2074.55    448.83 o
 -21   9  18     5436.79     4602.39    581.92 o
 -19   9  18     2183.52     2136.70    448.18 o
 -17   9  18      276.15      309.26    310.64 o
 -15   9  18     4124.33     5205.51    603.90 o
 -13   9  18     1974.93     1598.53    408.70 o
 -11   9  18     2089.40     2249.01    452.83 o
  -9   9  18     1017.18      498.20    323.74 o
  -7   9  18      653.61      805.05    333.32 o
  -5   9  18       16.20      327.80    313.62 o
  -3   9  18      786.10      586.80    345.42 o
  -1   9  18     1272.81     1715.88    422.98 o
   1   9  18      221.55      -87.93    291.42 o
 -22  10  18     7234.27     8267.95    788.43 o
 -20  10  18    10356.47    10369.53   1470.16 o
 -18  10  18     4320.75     2611.77   1042.61 o
 -16  10  18        5.14      187.73    353.73 o
 -14  10  18     4210.87     4694.69    594.58 o
 -12  10  18     9525.46     8029.44    747.61 o
 -10  10  18     6609.70     6707.33    987.92 o
  -8  10  18      750.17      567.77    333.47 o
  -6  10  18     1142.12      367.99    316.44 o
  -4  10  18     3652.33     3812.31    549.86 o
  -2  10  18     3946.83     3631.21    559.05 o
   0  10  18      860.59      540.32    357.90 o
 -19  11  18      460.53      597.62    413.94 o
 -17  11  18      489.36      342.47    366.21 o
 -15  11  18      299.69      -73.44    323.56 o
 -13  11  18      265.15      249.29    319.34 o
 -11  11  18      385.33      360.29    395.69 o
  -9  11  18      131.33      251.73    312.09 o
  -7  11  18        3.26       35.74    303.83 o
  -5  11  18       80.24       12.73    292.26 o
  -3  11  18      105.51     -115.76    289.81 o
  -1  11  18      173.55      190.00    317.13 o
 -18  12  18     1129.24      643.16    417.49 o
 -16  12  18      603.58      342.44    370.01 o
 -14  12  18     3321.19     3208.37    535.64 o
 -12  12  18     3930.27     4507.81    590.25 o
 -10  12  18     3699.44     2771.16    593.54 o
  -8  12  18      937.12      589.29    354.88 o
  -6  12  18      276.92      121.44    307.69 o
  -4  12  18     2889.72     2759.76    489.75 o
 -11  13  18     3185.00     3079.54    513.32 o
 -29   1  19     3504.82     3617.26    557.73 o
 -27   1  19       92.60      197.75    315.52 o
 -25   1  19     5217.06     6044.09    633.66 o
 -23   1  19    19011.78    18896.45   1014.67 o
 -21   1  19    18748.12    20584.30   1767.49 o
 -19   1  19    10627.53    10580.78    657.50 o
 -17   1  19       24.58      220.75    210.81 o
 -15   1  19    12457.89    13102.87    716.96 o
 -13   1  19    32163.68    31946.73   1210.69 o
 -11   1  19    18084.12    18414.29    999.89 o
  -9   1  19       59.65      350.72    219.33 o
  -7   1  19     7343.98     8333.87    643.59 o
  -5   1  19     7850.23     9595.51    668.95 o
  -3   1  19     4200.84     3152.39    483.21 o
  -1   1  19        2.67      222.11    284.25 o
   1   1  19     1099.32     1022.39    357.01 o
   3   1  19     1270.94      794.37    359.63 o
   5   1  19      679.48      711.21    361.33 o
 -28   2  19        3.63      -49.33    375.92 o
 -26   2  19     1290.68     1394.94    474.56 o
 -24   2  19     5633.69     6122.17    652.23 o
 -22   2  19     9329.86     9287.07    873.71 o
 -20   2  19    11233.95    11094.12    900.22 o
 -18   2  19     5243.43     5768.57    540.13 o
 -16   2  19      367.90      176.49    223.09 o
 -14   2  19    14227.64    14545.57    860.02 o
 -12   2  19    20155.19    21867.36    964.80 o
 -10   2  19     5086.54     5442.84    436.84 o
  -8   2  19     1228.40     1265.47    313.43 o
  -6   2  19     1600.05     1602.30    327.27 o
  -4   2  19       38.93      248.65    255.70 o
  -2   2  19      157.96      -57.50    256.06 o
   0   2  19      407.62      371.27    308.14 o
   2   2  19        4.14      -83.77    269.50 o
   4   2  19        6.92       73.14    297.86 o
   6   2  19       19.13      162.79    321.49 o
 -27   3  19     5501.95     7158.13    854.35 o
 -25   3  19        4.67      -60.46    293.64 o
 -23   3  19     4957.23     5456.98    622.97 o
 -21   3  19     1800.23     1756.41    404.07 o
 -19   3  19      915.37      801.07    299.08 o
 -17   3  19    18843.97    24207.92   2405.40 o
 -15   3  19    15255.24    14857.95   1195.75 o
 -13   3  19      837.36     1523.36    329.70 o
 -11   3  19      182.97      423.99    239.50 o
  -9   3  19      314.25      463.83    252.88 o
  -7   3  19     3088.69     3110.11    550.80 o
  -5   3  19    15402.48    16075.50    896.40 o
  -1   3  19     2706.74     2529.10    943.85 o
   1   3  19     1552.52     1380.89    608.24 o
   3   3  19     5189.71     5679.04    728.44 o
   5   3  19     1903.95     1500.77    424.06 o
 -28   4  19     9957.42    10373.66   1009.62 o
 -26   4  19     4987.57     4077.30    660.32 o
 -24   4  19     5387.46     5816.34    650.93 o
 -22   4  19    13769.64    15469.66   1038.48 o
 -20   4  19     1209.25      928.77    325.45 o
 -18   4  19    12417.26    12423.48    987.85 o
 -16   4  19    33735.29    34717.12   1347.04 o
 -14   4  19    15145.56    14352.26    854.33 o
 -12   4  19      752.69      777.85    328.33 o
 -10   4  19       90.91      128.01    275.94 o
  -8   4  19     1809.52     1713.67    394.18 o
  -6   4  19    16808.23    16693.81   1690.94 o
  -4   4  19    36607.67    34905.03   1526.76 o
  -2   4  19    17537.99    19007.29   1743.49 o
   0   4  19        0.52       40.69    247.54 o
   2   4  19     7506.49     6958.71    703.45 o
   4   4  19     5893.20     5556.61    645.30 o
 -27   5  19     6676.16     8476.58   1224.98 o
 -25   5  19     4171.19     5149.23   1274.77 o
 -23   5  19        2.03      226.70    329.91 o
 -21   5  19     1493.41     1676.78    414.44 o
 -19   5  19    14949.29    15243.59   1025.32 o
 -17   5  19    21319.76    23133.68   1106.73 o
 -15   5  19      545.01      411.39    270.97 o
 -13   5  19     9433.59     9744.11    804.88 o
 -11   5  19    12883.00    13863.12   1057.95 o
  -9   5  19     1025.61      915.79    346.88 o
  -7   5  19       11.36     -234.70    234.70 o
  -5   5  19     6030.08     4881.57    892.43 o
  -3   5  19    14073.07    14487.34   1008.97 o
  -1   5  19     3864.92     4615.15    587.76 o
   1   5  19      493.13      867.66    343.16 o
   3   5  19     2418.24     2012.71    620.13 o
 -26   6  19     8171.00     8338.00    906.43 o
 -24   6  19    11896.05    12071.33    929.91 o
 -22   6  19    12333.57    11670.88    893.77 o
 -20   6  19    25413.49    23315.39   2695.69 o
 -18   6  19    30340.42    31023.61   1603.62 o
 -16   6  19      210.09       88.76    254.99 o
 -14   6  19    34192.24    32428.77   1451.77 o
 -12   6  19    66468.70    64520.77   5766.74 o
 -10   6  19    16671.48    17897.21   1398.77 o
  -8   6  19      873.93      737.94    335.13 o
  -6   6  19     2102.50     1636.40    411.40 o
  -4   6  19      901.62      949.73    362.59 o
  -2   6  19     5392.53     5019.35    600.13 o
   0   6  19     1287.46      979.79    365.45 o
   2   6  19       74.99     -163.81    288.04 o
   4   6  19       14.49      -77.09    345.55 o
 -25   7  19     7387.01    10392.31   1124.82 o
 -23   7  19     3382.30     3086.85    491.93 o
 -21   7  19     4703.33     4404.07    554.90 o
 -19   7  19    22027.88    21358.38   1232.39 o
 -17   7  19    16109.93    17164.96    978.95 o
 -15   7  19     1358.07     1326.87    387.58 o
 -13   7  19    36989.87    35232.75   1548.60 o
 -11   7  19    27076.48    27522.88   1845.11 o
  -9   7  19     1306.75      435.76    324.78 o
  -7   7  19      547.77      317.32    298.17 o
  -5   7  19      762.47      380.87    327.86 o
  -3   7  19     7977.77     8497.13    776.39 o
  -1   7  19     4410.55     4253.65    566.89 o
   1   7  19       33.05      -98.47    286.74 o
   3   7  19      976.00     1106.50    403.62 o
 -24   8  19       84.66      -64.17    303.72 o
 -22   8  19     3922.78     3775.42    530.95 o
 -20   8  19      482.62      280.37    314.71 o
 -18   8  19    23033.80    24607.07   1504.79 o
 -16   8  19    24504.81    25206.29   1379.24 o
 -14   8  19      278.77       52.58    300.31 o
 -12   8  19     4184.64     4385.34    573.99 o
 -10   8  19     2114.84     1828.67    417.87 o
  -8   8  19      941.10      921.13    357.07 o
  -6   8  19     7573.10     7460.96    727.01 o
  -4   8  19    25445.96    26793.76   1332.70 o
  -2   8  19    16971.08    18051.63   2409.37 o
   0   8  19      125.49       -0.20    306.27 o
   2   8  19     4946.70     5333.38    646.44 o
 -23   9  19     4993.25     5393.04    639.06 o
 -21   9  19     2689.23     2932.79    501.76 o
 -19   9  19     8228.65     7780.49   1280.47 o
 -17   9  19    32438.45    30096.98   1864.72 o
 -15   9  19    14155.22    14136.91   1019.33 o
 -13   9  19        1.76      155.09    301.08 o
 -11   9  19     2561.22     3755.49    962.95 o
  -9   9  19      864.50      685.82    342.53 o
  -7   9  19     4676.11     4789.15    628.82 o
  -5   9  19    22102.78    21289.41   1259.72 o
  -3   9  19    32086.92    28691.87   2665.42 o
  -1   9  19     5766.74     6013.48    669.19 o
 -20  10  19     5388.21     5593.51    769.39 o
 -18  10  19    21920.13    25720.98   1674.34 o
 -16  10  19     8156.11     3751.41   1850.08 o
 -14  10  19      813.30      993.24    442.04 o
 -12  10  19    12431.10    12113.98   1577.50 o
 -10  10  19     5289.27     5717.70    643.65 o
  -8  10  19       53.15       39.49    294.73 o
  -6  10  19     1243.06     1270.40    394.14 o
  -4  10  19    11128.68    11624.66   1006.53 o
  -2  10  19    11059.40    10711.74   1299.15 o
 -19  11  19    17737.69    17143.92   1307.97 o
 -17  11  19    10587.04    10487.51    987.37 o
 -15  11  19     1008.15     1018.27    380.91 o
 -13  11  19    20708.14    21578.77   1320.36 o
 -11  11  19    18492.38    17003.11   2068.78 o
  -9  11  19      828.24      562.01    334.13 o
  -7  11  19     1262.32     1060.99    595.62 o
  -5  11  19        1.24      -42.04    292.36 o
 -14  12  19     4069.76     3736.22    548.18 o
 -12  12  19    13528.42    16392.20   1549.24 o
 -10  12  19     3675.68     4399.81    587.00 o
  -8  12  19       54.37       30.17    298.14 o
 -28   0  20    14882.44    16021.05   1544.98 o
 -26   0  20     2593.28     3111.96    726.88 o
 -24   0  20    75554.09    75925.88   3864.91 o
 -22   0  20    83112.91    83755.97   3451.13 o
 -20   0  20     6637.04     7069.95    834.67 o
 -18   0  20    12585.50    12666.88   1042.44 o
 -16   0  20     3378.62     4210.09    605.05 o
 -14   0  20     6984.74    13992.76   4982.06 o
 -12   0  20     6528.58     6751.78    828.33 o
 -10   0  20     1313.39     1020.48    382.61 o
  -8   0  20     7591.85     7703.51    758.03 o
  -6   0  20      521.58      230.90    421.35 o
  -4   0  20     2139.85     1903.35    579.01 o
  -2   0  20     2648.39     2102.94    620.26 o
   0   0  20    31809.48    31775.93   2688.73 o
   2   0  20    28070.86    28540.88   2050.73 o
   4   0  20     2541.84     2978.31    725.35 o
 -27   1  20     5352.04     4684.59   1030.89 o
 -25   1  20     7954.68    10208.74   1335.30 o
 -23   1  20    46428.27    43192.13   1577.78 o
 -21   1  20    23136.25    22901.07    999.53 o
 -19   1  20       73.54       -8.02    220.10 o
 -17   1  20       16.67      203.85    225.08 o
 -15   1  20    15045.84    17062.58    848.17 o
 -13   1  20    27713.44    29226.13   1187.95 o
 -11   1  20      672.16     1047.74    267.97 o
  -9   1  20    19398.12    19866.80    935.93 o
  -7   1  20    18273.67    20603.56   1354.38 o
  -5   1  20     1685.67     1741.78    400.82 o
  -3   1  20        4.00     -124.19    262.97 o
  -1   1  20     9079.70     8383.81    752.02 o
   1   1  20    19262.34    19075.25   1188.58 o
   3   1  20     5483.82     6290.89    673.35 o
 -28   2  20    11589.76    10663.63   1257.63 o
 -26   2  20     6431.16     7532.71    869.75 o
 -24   2  20      112.52      170.88    317.71 o
 -22   2  20     6601.46     6171.90    640.75 o
 -20   2  20     1732.94     1936.18    379.30 o
 -18   2  20     6459.51     5752.94    790.64 o
 -16   2  20    53226.00    54311.07   2111.43 o
 -14   2  20    94440.15    97671.16   3876.41 o
 -12   2  20    27731.14    28811.52   1131.96 o
 -10   2  20    13372.00    14456.27    840.89 o
  -8   2  20    71594.70    78032.45   3139.79 o
  -6   2  20    39402.57    42981.11   1553.09 o
  -4   2  20     5142.78     7763.88    711.01 o
  -2   2  20      801.27     1071.73    362.50 o
   0   2  20     2646.91     1903.45    423.43 o
   2   2  20     1380.45     1368.30    403.93 o
   4   2  20      524.88      129.54    325.59 o
 -27   3  20    11291.70     9607.31   1989.96 o
 -25   3  20     1327.98     1485.45    414.49 o
 -23   3  20     3009.45     2509.65    527.32 o
 -21   3  20     2864.54     2384.97    585.76 o
 -19   3  20     1741.34     1316.91    348.30 o
 -17   3  20    16387.18    16237.25    931.61 o
 -15   3  20    78314.84    82528.73   2970.30 o
 -13   3  20    63477.05    68713.91   2554.57 o
 -11   3  20      493.85      523.92    317.18 o
  -9   3  20    45471.11    47119.88   1897.19 o
  -7   3  20    58475.34    61369.52   2893.91 o
  -5   3  20    14808.21    16694.37   1195.39 o
  -3   3  20     1353.88     1902.23    420.78 o
  -1   3  20      997.51      821.00    347.98 o
   1   3  20     1769.21     1648.02    419.96 o
   3   3  20       16.30      -91.80    301.36 o
 -26   4  20        1.59      -80.77    362.90 o
 -24   4  20    21623.64    18964.19   1180.89 o
 -22   4  20    26589.09    25625.54   1319.68 o
 -20   4  20     3901.00     3446.29    473.70 o
 -18   4  20       97.05      180.46    261.68 o
 -16   4  20     1708.20     1802.97    367.39 o
 -14   4  20    18520.73    23215.00   2188.05 o
 -12   4  20     7674.53     8217.43    797.35 o
 -10   4  20     3702.63     3008.45    485.82 o
  -8   4  20    15773.44    16876.96   1077.11 o
  -6   4  20     4295.39     4213.40    559.37 o
  -4   4  20        3.65      109.10    294.70 o
  -2   4  20     1059.14     1056.32    383.31 o
   0   4  20     8154.60     6177.63    802.01 o
   2   4  20     7175.79     8333.31    931.41 o
 -27   5  20      869.99      505.28    402.48 o
 -25   5  20    19285.61    19083.07   1201.00 o
 -21   5  20    20849.56    19438.75   1641.58 o
 -19   5  20      171.68       -6.77    260.62 o
 -17   5  20     4380.07     3001.58    811.28 o
 -15   5  20       45.80       40.01    253.77 o
 -13   5  20     2500.26     2126.90    455.26 o
 -11   5  20      628.82      654.44    329.88 o
  -9   5  20      994.30     1337.99    370.07 o
  -7   5  20      172.79      300.23    314.42 o
  -5   5  20     1392.22     1113.73    376.86 o
  -3   5  20      328.74      202.70    313.54 o
  -1   5  20     5261.04     4623.92    582.87 o
   1   5  20    14898.23    13981.13   1199.95 o
   3   5  20     6520.75     5733.84    768.15 o
 -26   6  20       66.21      207.41    327.86 o
 -24   6  20    11809.81    10500.54    873.65 o
 -22   6  20    10923.57    10937.20    880.53 o
 -20   6  20     2061.49     1562.15    736.74 o
 -18   6  20      166.72       13.22    272.03 o
 -16   6  20      420.69      750.34    350.83 o
 -14   6  20     6341.58     5650.24    632.46 o
 -12   6  20     4327.28     4230.29   1127.81 o
 -10   6  20      250.72       98.81    297.30 o
  -8   6  20     4962.73     4758.94    579.17 o
  -6   6  20      963.37      578.25    316.68 o
  -4   6  20      131.15     -181.15    271.19 o
  -2   6  20      110.60       41.24    307.31 o
   0   6  20     3338.75     2183.39    652.26 o
   2   6  20     4388.57     4563.12   1061.98 o
 -25   7  20     1692.95     1320.86    421.03 o
 -23   7  20      166.45     -271.34    271.34 o
 -21   7  20       56.81      -61.78    282.22 o
 -19   7  20      126.81      240.87    320.07 o
 -17   7  20     5560.23     5315.10   1114.45 o
 -15   7  20    23240.05    21884.64   1499.72 o
 -13   7  20    20605.10    19199.12   1194.02 o
 -11   7  20      622.40      567.85    329.85 o
  -9   7  20    12297.15    11608.80    891.92 o
  -7   7  20    16874.46    18305.58   1508.76 o
  -5   7  20     5805.32     6330.17    836.35 o
  -3   7  20      411.15      269.03    325.21 o
  -1   7  20        1.01      -76.46    299.91 o
   1   7  20       47.64     -154.43    295.89 o
 -24   8  20     1679.93     1406.94    416.19 o
 -22   8  20      502.27      382.52    326.51 o
 -20   8  20       33.47      -17.10    301.08 o
 -18   8  20     1184.20     1243.48    446.45 o
 -16   8  20     8803.38     6798.23   1177.48 o
 -14   8  20    17315.98    19497.64   1223.92 o
 -12   8  20     4129.96     4762.52    601.08 o
 -10   8  20     1793.08     1426.34    400.04 o
  -8   8  20    12203.41    12621.68   1369.71 o
  -6   8  20     8523.41     7729.70    930.60 o
  -4   8  20     2692.96     2852.92    518.23 o
  -2   8  20      170.20      403.53    339.33 o
   0   8  20        1.63     -102.40    293.21 o
 -21   9  20      876.94      624.59    350.95 o
 -19   9  20        1.02      319.41    373.37 o
 -17   9  20      664.08      850.80    436.53 o
 -15   9  20        0.78      -34.01    292.76 o
 -13   9  20      182.16     -263.49    272.81 o
 -11   9  20        7.44      -76.83    284.35 o
  -9   9  20       44.90       31.31    294.89 o
  -7   9  20       85.50       85.86    296.33 o
  -5   9  20        3.66      115.28    314.97 o
  -3   9  20       23.80      -84.30    311.60 o
 -20  10  20      291.44      620.00    417.61 o
 -18  10  20     1664.05     1319.18    459.29 o
 -16  10  20     4832.51     4375.11    597.75 o
 -14  10  20     3006.16     3112.09    528.33 o
 -12  10  20      187.40      379.20    325.48 o
 -10  10  20      304.82      148.04    316.64 o
  -8  10  20     1644.18      947.50    387.25 o
  -6  10  20     1958.23     1947.10    445.26 o
  -4  10  20     1194.64     4866.22   3459.33 o
 -17  11  20      112.14     -188.40    338.99 o
 -15  11  20      573.57      438.96    348.39 o
 -13  11  20      313.94      315.77    393.34 o
 -11  11  20       22.92       94.01    307.96 o
  -9  11  20       37.79      108.05    311.64 o
  -7  11  20      118.67     -104.23    299.31 o
 -27   1  21     5576.83     6216.47    804.20 o
 -25   1  21    10029.95     9590.66    945.49 o
 -23   1  21     5138.83     3971.65    914.28 o
 -21   1  21     1536.09     1530.56    383.62 o
 -19   1  21     1316.74     1019.01    309.72 o
 -17   1  21    11671.30    11158.52    690.02 o
 -15   1  21    12643.07    13204.13    810.90 o
 -13   1  21      958.04      734.72    259.45 o
 -11   1  21     6639.69     6815.75    716.18 o
  -9   1  21    15044.07    15996.26    969.61 o
  -7   1  21     5579.54     5910.59    629.64 o
  -5   1  21      219.35       47.74    290.13 o
  -3   1  21     1017.68      859.27    360.93 o
  -1   1  21     3589.29     1710.51    890.31 o
   1   1  21     2740.66     2639.12    501.11 o
 -26   2  21     1592.63     1679.89    504.20 o
 -24   2  21      818.18      760.86    353.76 o
 -22   2  21     1319.11     1365.19    394.69 o
 -20   2  21      990.74     1135.71    348.96 o
 -18   2  21        5.44     -218.55    235.77 o
 -16   2  21     2988.31     2704.38    427.93 o
 -14   2  21     2565.59     2637.85    408.01 o
 -12   2  21     1181.72      748.93    340.54 o
 -10   2  21     8242.45     8629.63    648.14 o
  -8   2  21     6807.91     7432.98    795.06 o
  -6   2  21       58.12     -106.96    269.09 o
  -4   2  21      875.81     1093.40    380.00 o
  -2   2  21     2190.70     1783.93    419.22 o
   0   2  21     1468.57     1128.17    477.32 o
   2   2  21      886.61      783.95    366.72 o
 -27   3  21     3142.01     3369.41    632.56 o
 -25   3  21    13400.98    13057.89   1357.26 o
 -23   3  21     5403.46     4339.11    585.03 o
 -21   3  21      869.54      827.26    317.72 o
 -19   3  21    15716.30    15771.59   1147.52 o
 -17   3  21    21107.90    20733.73   1107.80 o
 -15   3  21     5185.71     5291.70    549.39 o
 -13   3  21      869.86     1168.93    373.24 o
 -11   3  21      363.21      314.22    313.41 o
  -9   3  21        9.10      116.20    296.69 o
  -7   3  21     2302.16     2001.05    610.14 o
  -5   3  21     5222.70     3802.99    811.45 o
  -3   3  21     1205.20     1396.26    471.75 o
  -1   3  21      228.54       -1.75    295.34 o
   1   3  21      840.44      934.61    389.90 o
 -26   4  21    16935.18    18797.66   1224.02 o
 -24   4  21    23254.21    26173.38   1458.95 o
 -22   4  21     1016.34     1329.81    409.14 o
 -20   4  21    12689.88    12366.18   1301.32 o
 -18   4  21    40684.75    39492.63   1504.16 o
 -16   4  21    24546.87    21891.38   1611.13 o
 -14   4  21     4812.63     5171.49    610.28 o
 -12   4  21      642.87      552.80    316.39 o
 -10   4  21       76.24        4.84    294.35 o
  -8   4  21     2665.70     2217.07    448.82 o
  -6   4  21    10572.79     9092.89   1417.44 o
  -4   4  21     7035.76     6941.20    759.57 o
  -2   4  21       38.37     -263.33    332.85 o
   0   4  21     1876.71     1412.03    626.26 o
 -25   5  21     5394.11     5660.25    651.18 o
 -23   5  21     1393.82      934.69    460.69 o
 -21   5  21     3262.14     3465.17    533.92 o
 -19   5  21    15499.19    15577.25    943.09 o
 -17   5  21     8300.20     8420.76    813.53 o
 -15   5  21      361.43      371.81    321.77 o
 -13   5  21      383.62      137.16    300.52 o
 -11   5  21     5601.16     4956.96   1288.65 o
  -9   5  21     6988.64     6767.28    678.33 o
  -7   5  21      187.11      157.33    308.54 o
  -5   5  21     7619.45     7029.72    718.25 o
  -3   5  21     6344.65     6177.57    677.98 o
  -1   5  21      948.18      255.49    383.31 o
   1   5  21       69.33       43.63    464.41 o
 -24   6  21       20.68      467.47    338.09 o
 -22   6  21     1174.17     1271.64    409.32 o
 -20   6  21     5576.51     4310.56    575.80 o
 -18   6  21     1479.37     1274.33    406.27 o
 -16   6  21     2030.57     2096.21    460.57 o
 -14   6  21     2694.13     2523.14    482.13 o
 -12   6  21     2938.25     2365.72    467.25 o
 -10   6  21    25421.26    25134.14   1543.33 o
  -8   6  21    14765.40    16507.32   1112.53 o
  -6   6  21       45.86     -246.46    280.12 o
  -4   6  21     8376.97     7282.30    722.45 o
  -2   6  21     8685.58     9458.88   1032.01 o
   0   6  21     3655.39     4028.76    905.53 o
 -23   7  21      368.02      439.20    342.97 o
 -21   7  21     3189.70     2752.81    490.98 o
 -19   7  21     8483.40     8390.38    888.87 o
 -17   7  21      969.20     1090.42    398.37 o
 -15   7  21     1679.67     2500.33    483.43 o
 -13   7  21        5.49     -270.45    270.45 o
 -11   7  21    10260.59     9895.20   1505.41 o
  -9   7  21    15721.63    16321.81   2446.80 o
  -7   7  21     1120.07     1028.19    495.96 o
  -5   7  21     5060.01     3935.44    825.98 o
  -3   7  21     8607.04     8279.59   1043.89 o
  -1   7  21     2974.27     2445.68    745.04 o
 -22   8  21      524.04      179.62    323.88 o
 -20   8  21    15305.27    13648.92   1241.30 o
 -18   8  21    28554.73    30053.94   3928.64 o
 -16   8  21     8452.12     8743.13    811.07 o
 -14   8  21      597.05      653.70    355.75 o
 -12   8  21     1994.69     2373.01    769.94 o
 -10   8  21     3551.62     3048.51    572.79 o
  -8   8  21       64.57      112.47    307.87 o
  -6   8  21     6219.18     4652.90    879.94 o
  -4   8  21    10507.76    11593.49    947.00 o
 -21   9  21     2864.45     2998.78    579.90 o
 -19   9  21    32328.67    31967.00   1703.17 o
 -17   9  21    25837.04    27168.31   1779.30 o
 -15   9  21     6647.72     7065.78    742.04 o
 -13   9  21      990.11      692.30    388.09 o
 -11   9  21     1735.86     1884.56    433.86 o
  -9   9  21      395.59      372.66    332.32 o
  -7   9  21     2577.28     2338.64    483.17 o
  -5   9  21    11733.73    11701.07    929.33 o
 -18  10  21    11443.04    10153.20   1314.42 o
 -16  10  21     2008.92     2132.34    469.49 o
 -14  10  21      136.69       34.15    373.85 o
 -12  10  21     1178.50     1412.72    419.81 o
 -10  10  21     6584.26     6284.26    682.69 o
  -8  10  21     1892.65     2242.16    471.35 o
 -26   0  22     7090.28     5751.30   1351.56 o
 -24   0  22     2894.05     1272.15   1560.04 o
 -22   0  22     8642.06     8243.45   1137.59 o
 -20   0  22    35144.00    37628.78   1869.20 o
 -18   0  22     9417.55    13141.22   2697.51 o
 -16   0  22     8912.62     9373.36    883.94 o
 -14   0  22    34643.35    35920.24   3193.22 o
 -12   0  22    27231.82    26050.16   1452.12 o
 -10   0  22    13270.74    13661.74   1340.19 o
  -8   0  22    14685.89    17906.41   2659.98 o
  -6   0  22    10507.38    10760.23   2329.28 o
  -4   0  22       32.10       88.67    436.21 o
  -2   0  22    16699.42    12909.29   1524.09 o
   0   0  22    21387.09    20613.33   1803.23 o
 -27   1  22      607.75     1124.91    468.07 o
 -25   1  22     1289.12      737.13    411.44 o
 -23   1  22      532.07      824.60    368.00 o
 -21   1  22    15304.38    14796.51   1015.03 o
 -19   1  22     8259.68     8454.69    860.87 o
 -17   1  22     6031.75     5271.50    820.09 o
 -15   1  22    34523.15    35372.70   1224.90 o
 -13   1  22    24279.01    24563.59   1046.98 o
 -11   1  22     2878.37     3115.57    424.80 o
  -9   1  22     1603.89     1653.04    393.88 o
  -7   1  22     6596.67     7410.38    694.00 o
  -5   1  22     5218.32    11164.70   3495.74 o
  -3   1  22     1195.14     1023.46    381.19 o
  -1   1  22    14056.15    14385.44   1056.34 o
 -26   2  22     7679.17     9749.03   3009.56 o
 -24   2  22      969.80      958.09    383.59 o
 -22   2  22     2792.06     3138.57    870.30 o
 -20   2  22     1244.99      896.53    381.95 o
 -18   2  22    13665.65    12824.49   1350.03 o
 -16   2  22    55077.91    55851.37   2192.12 o
 -14   2  22    33011.93    31196.37   1449.33 o
 -12   2  22       24.12     -186.87    285.32 o
 -10   2  22     9407.51     9509.62    927.67 o
  -8   2  22      942.52      930.45    447.11 o
  -6   2  22     4184.82     4679.88    724.29 o
  -4   2  22     3686.94     3687.30    541.92 o
  -2   2  22      445.85      807.05    369.85 o
   0   2  22     5008.02     4427.62    583.24 o
 -25   3  22     2884.94     2371.23    487.24 o
 -23   3  22      819.03      727.57    371.44 o
 -21   3  22     2258.28     1734.13    392.55 o
 -19   3  22     1124.83      811.24    321.83 o
 -17   3  22    31892.09    30661.29   1811.76 o
 -15   3  22    50991.82    53134.27   3182.92 o
 -13   3  22     6999.25     6947.87    698.73 o
 -11   3  22     3921.39     3655.69    554.11 o
  -9   3  22     5742.72     5788.92    653.34 o
  -7   3  22      459.11      -13.73    303.99 o
  -5   3  22     4753.75     3619.94    650.21 o
  -3   3  22      511.60     1214.39    454.81 o
  -1   3  22     1951.30     1540.22    508.63 o
 -26   4  22      204.74      378.23    362.98 o
 -24   4  22      320.50      323.29    339.33 o
 -22   4  22     3703.81     2102.37   1024.30 o
 -20   4  22     9816.65     9290.67   1003.83 o
 -18   4  22      547.10      628.01    311.63 o
 -16   4  22    14945.97    12450.60   3330.89 o
 -14   4  22    25051.18    22204.15   1332.36 o
 -12   4  22     6122.96     7197.74    716.30 o
 -10   4  22      933.01      611.00    349.80 o
  -8   4  22     2335.45     1320.22    520.91 o
  -6   4  22     4470.32     4015.27    565.94 o
  -4   4  22      208.48      370.32    399.90 o
  -2   4  22     4184.29     2328.05    566.25 o
 -25   5  22     5406.77     5145.09    644.67 o
 -23   5  22      163.45      142.42    329.11 o
 -21   5  22    13072.19    14764.60   1022.55 o
 -19   5  22    18518.46    19388.32   1100.68 o
 -17   5  22     1047.69     1228.00    387.31 o
 -15   5  22     9506.51    10811.58   1082.30 o
 -13   5  22    17407.44    17419.67   1577.47 o
 -11   5  22    10163.10    10176.41    849.77 o
  -9   5  22     7102.57     7246.37    718.99 o
  -7   5  22     7256.59     7826.25    848.30 o
  -5   5  22     1532.61     1437.45    416.04 o
  -3   5  22     2508.94     1999.68    534.20 o
 -24   6  22       91.37     -280.24    280.24 o
 -22   6  22     2174.52     2804.75    616.66 o
 -20   6  22     4704.07     5159.12    717.03 o
 -18   6  22     1015.41      608.15    352.96 o
 -16   6  22     3127.90     3776.59    557.56 o
 -14   6  22     7430.07     7140.47    716.91 o
 -12   6  22     3395.43     2949.29   1012.25 o
 -10   6  22      215.46      357.53    332.45 o
  -8   6  22     1385.53     1050.35    402.06 o
  -6   6  22     2907.57     4108.91    570.74 o
  -4   6  22      268.96     -109.09    312.27 o
 -21   7  22       32.90      -43.90    340.15 o
 -19   7  22     1904.36     1855.86    506.92 o
 -17   7  22     9464.35     8216.51    794.50 o
 -15   7  22     9846.38    10545.41    890.10 o
 -13   7  22      835.34      731.98    355.56 o
 -11   7  22     3175.26     2712.99    494.64 o
  -9   7  22     3422.77     3316.22    531.06 o
  -7   7  22       39.42     -166.97    288.50 o
  -5   7  22     1679.40     1574.28    440.33 o
 -20   8  22      319.81      640.63    426.34 o
 -18   8  22     4467.03     8195.74   3012.84 o
 -16   8  22    10291.46    10453.22    962.95 o
 -14   8  22     4386.53     5325.10    647.85 o
 -12   8  22      202.87      318.16    330.57 o
 -10   8  22     3487.10     2614.58    500.24 o
  -8   8  22      984.31     1191.04    406.89 o
  -6   8  22      152.32       79.12    324.49 o
 -17   9  22       11.27     -278.77    301.06 o
 -15   9  22     1512.84     1092.27    400.07 o
 -13   9  22     1470.40     1277.05    403.38 o
 -11   9  22      833.84      834.39    375.71 o
  -9   9  22      250.54      205.57    321.67 o
 -25   1  23       90.39     -313.72    318.64 o
 -23   1  23     2195.61     2151.48    435.13 o
 -21   1  23     5499.31     5994.03    601.24 o
 -19   1  23     8006.37     8419.95    695.54 o
 -17   1  23     3565.65     2600.67    502.23 o
 -15   1  23       11.13      332.03    287.38 o
 -13   1  23     7556.30     5556.84    942.30 o
 -11   1  23    12583.57    13575.84    957.28 o
  -9   1  23     4698.12     4900.01    584.64 o
  -7   1  23        2.96      121.47    300.06 o
  -5   1  23     1074.32     1178.95    399.21 o
  -3   1  23     2246.79     2348.37    485.72 o
 -24   2  23      955.31      529.28    354.72 o
 -22   2  23     1663.00     1483.47    416.72 o
 -20   2  23     2649.57     2358.15    419.72 o
 -18   2  23     2747.23     2664.26    439.19 o
 -16   2  23     1527.31     1482.49    409.94 o
 -14   2  23     1273.50     1469.35    418.91 o
 -12   2  23     9244.12     9948.74    838.21 o
 -10   2  23     8000.56     8338.99   1657.31 o
  -8   2  23      918.07     1902.51    685.66 o
  -6   2  23       95.17       98.91    381.67 o
  -4   2  23      387.72       35.58    496.57 o
  -2   2  23      297.12      597.83    424.18 o
 -25   3  23     5473.40     5615.06    659.74 o
 -23   3  23       35.27      -14.51    314.33 o
 -21   3  23     2377.96     1814.04    409.76 o
 -19   3  23     2975.42     2368.69    484.17 o
 -17   3  23        0.40       38.70    310.41 o
 -15   3  23      922.29     1109.45    395.69 o
 -13   3  23        5.77     -231.00    283.28 o
 -11   3  23      230.06      272.91    325.27 o
  -9   3  23      135.79       64.97    320.16 o
  -7   3  23        7.70      395.20    388.33 o
  -5   3  23      621.88      133.66    389.71 o
  -3   3  23     1987.25     1573.08    505.26 o
 -24   4  23     2176.98     1360.36    640.81 o
 -22   4  23     3021.39     3933.42    571.94 o
 -20   4  23     8311.16    12250.19   1723.93 o
 -18   4  23     2555.54     2776.22    505.25 o
 -16   4  23      306.22      138.06    409.14 o
 -14   4  23      852.59     1058.43    375.88 o
 -12   4  23        2.86     -143.88    285.33 o
 -10   4  23      108.28     -138.44    287.46 o
  -8   4  23        5.87     -106.66    304.85 o
  -6   4  23       99.01     -323.52    323.52 o
  -4   4  23     2425.91     2546.62    584.18 o
 -23   5  23     1118.81     1145.76    402.44 o
 -21   5  23       48.19      335.70    331.65 o
 -19   5  23       21.60     -196.34    301.30 o
 -17   5  23     1359.54     2408.25    522.95 o
 -15   5  23       13.80      -53.18    280.79 o
 -13   5  23     4261.96     3619.79    541.66 o
 -11   5  23    12479.42    13043.98    985.65 o
  -9   5  23     4127.02     3440.46   1046.87 o
  -7   5  23        0.35      115.51    317.56 o
  -5   5  23       73.91       85.43    392.43 o
 -22   6  23     3373.10     2707.86    594.89 o
 -20   6  23     3664.83     4554.33    696.63 o
 -18   6  23     7237.18     7586.47    773.83 o
 -16   6  23     1826.28     1195.32    407.31 o
 -14   6  23     5650.67     5204.22    628.29 o
 -12   6  23    32273.36    31137.60   1496.39 o
 -10   6  23    27661.59    29239.65   1456.45 o
  -8   6  23     3256.01     2839.12    587.32 o
  -6   6  23      702.10      700.50    487.70 o
 -19   7  23     1412.33     2001.99    765.11 o
 -17   7  23     3938.74     3300.15    556.00 o
 -15   7  23       75.24      285.84    323.74 o
 -13   7  23    11640.19    11515.18   1092.24 o
 -11   7  23    24085.58    23553.18   1333.90 o
  -9   7  23     9271.71     7728.08    786.51 o
  -7   7  23       74.37     -298.13    298.13 o
 -18   8  23       22.21     -270.58    300.56 o
 -16   8  23     1998.02     2522.84    507.45 o
 -14   8  23        1.18     -108.25    287.08 o
 -12   8  23     3986.97     3529.38    545.88 o
 -10   8  23     3949.06     4336.88    581.47 o
 -24   0  24    21976.15    23594.71   2717.49 o
 -22   0  24    62495.40    69376.37   3817.87 o
 -20   0  24    32218.87    37911.98   2435.26 o
 -18   0  24       22.20      415.94    478.57 o
 -16   0  24     7314.65     8863.55   1029.72 o
 -14   0  24     4736.24     4289.94   1840.42 o
 -12   0  24     1853.37     1472.33    574.24 o
 -10   0  24     6482.93    18995.38   3544.24 o
  -8   0  24    11760.98    11900.12   2243.01 o
  -6   0  24     5800.58     5616.40   1258.10 o
  -4   0  24      168.30      333.89    494.01 o
 -23   1  24    24557.80    26596.36   2470.60 o
 -21   1  24    31379.36    31973.07   1449.74 o
 -19   1  24     3636.85     3764.82    504.45 o
 -17   1  24     1843.90     1742.90    379.27 o
 -15   1  24     1476.44     1728.51    558.26 o
 -13   1  24       26.08     -307.51    307.51 o
 -11   1  24      188.47       43.92    382.44 o
  -9   1  24     8115.55     8010.96   1593.36 o
  -7   1  24    14262.34    16197.22   2445.18 o
  -5   1  24     4052.20     5017.68    631.50 o
 -24   2  24      619.49      531.63    366.82 o
 -22   2  24     6890.51     6898.56   1926.39 o
 -20   2  24     2163.64     1733.43    405.60 o
 -18   2  24      245.60      348.38    367.91 o
 -16   2  24        2.18      153.08    319.04 o
 -14   2  24     5082.35     5047.72    796.92 o
 -12   2  24     8260.19     9001.50    823.90 o
 -10   2  24       50.64     -320.84    341.41 o
  -8   2  24    15013.18    14131.87   1231.38 o
  -6   2  24    19162.08    22552.96   1524.57 o
 -23   3  24     2901.67     3092.91    529.83 o
 -21   3  24     4276.41     3763.98    718.41 o
 -19   3  24       41.68     -296.54    296.54 o
 -17   3  24      668.88      244.53    320.59 o
 -15   3  24      962.64      435.33    355.97 o
 -13   3  24     8886.81     8714.98    942.20 o
 -11   3  24     2598.30     3147.90    628.82 o
  -9   3  24     4827.19     4047.37    720.13 o
  -7   3  24    18325.60    17790.56   2566.56 o
  -5   3  24    10216.39     9978.93   1029.66 o
 -22   4  24    22256.64    21246.98   1489.71 o
 -20   4  24    11497.48    10488.13    958.80 o
 -18   4  24       56.18      201.07    333.97 o
 -16   4  24     2430.16     2392.47    489.78 o
 -14   4  24       71.68     -150.45    308.79 o
 -12   4  24       28.01     -111.66    297.18 o
 -10   4  24     1786.30     1332.78    425.52 o
  -8   4  24     8479.92     7735.94   1077.80 o
  -6   4  24     5205.07     5326.40    767.64 o
 -21   5  24    29895.47    28839.60   2939.00 o
 -19   5  24     8278.61     8702.90    834.61 o
 -17   5  24      550.59      431.31    437.77 o
 -15   5  24     3726.32     4454.00    592.07 o
 -13   5  24     1872.79     1664.34    431.92 o
 -11   5  24     1637.15     1553.52    432.65 o
  -9   5  24     4146.84     4712.14    614.30 o
  -7   5  24     3132.82     2549.14    589.06 o
 -20   6  24     5953.21     5146.59    745.94 o
 -18   6  24      118.24      172.10    341.59 o
 -16   6  24      370.49      425.84    327.53 o
 -14   6  24       52.22     -289.94    289.94 o
 -12   6  24       47.40     -134.87    367.33 o
 -10   6  24      451.77      514.61    371.37 o
 -15   7  24     1064.68     1275.88    420.31 o
 -13   7  24     3974.79     3488.27    560.19 o
 -21   1  25     5145.26     5319.69    686.30 o
 -19   1  25      838.12      454.89    310.87 o
 -17   1  25      747.85      302.41    344.52 o
 -15   1  25     4859.62     4887.47    736.01 o
 -13   1  25     4301.88     4385.26    701.37 o
 -11   1  25      531.33      -16.03    390.52 o
  -9   1  25      671.37      229.98    413.93 o
 -22   2  25     2375.55     1865.65    426.61 o
 -20   2  25     2381.02     2861.04    655.63 o
 -18   2  25      907.21      869.24    385.79 o
 -16   2  25       72.41     -283.91    302.44 o
 -14   2  25     2207.12     1768.52    527.13 o
 -12   2  25     1492.99     1642.59    512.27 o
 -10   2  25        0.21     -169.44    375.16 o
  -8   2  25      640.91      717.97    458.49 o
 -21   3  25      252.50      222.40    350.73 o
 -19   3  25     1893.22     1788.34    635.85 o
 -17   3  25     7980.29     7491.95    754.94 o
 -15   3  25     3697.98     4275.76    602.35 o
 -13   3  25      361.84      858.88    393.32 o
 -11   3  25        0.70       64.87    369.57 o
  -9   3  25       34.50       -1.63    379.77 o
 -20   4  25      150.83       74.36    339.21 o
 -18   4  25     8941.66     9081.49    826.38 o
 -16   4  25    11235.90    11091.98    908.78 o
 -14   4  25     3318.00     3388.02    541.62 o
 -12   4  25      205.84       96.84    334.36 o
 -10   4  25        7.39       81.73    387.80 o
 -17   5  25     5603.24     5551.60    664.49 o
 -15   5  25      356.06      281.47    342.90 o
 -13   5  25      779.43      724.87    375.31 o
 -18   0  26     2976.22     2631.22   1207.77 o
 -16   0  26        4.09       28.76    762.05 o
 -14   0  26     4653.81     4040.29   1394.69 o
 -17   1  26      260.69      231.65    548.73 o
 -15   1  26     6757.38     6169.05    824.67 o
 -13   1  26     8081.60     8761.71    982.82 o
 -16   2  26    16635.05    17867.95   1475.87 o
 
