# Supplementary material for: Observation of a re-entrant phase transition in the molecular complex tris(μ2-3,5-diiso­propyl-1,2,4-triazolato-κ2 N 1:N 2)trigold(I) under high pressure
Source: IUCrJ. 2016 Aug 18;3(Pt 5):367–76. doi: 10.1107/S2052252516013129 (PMC5391858; doi:10.1107/S2052252516013129)
Supplement: Supplementary file 12 [file m-03-00367-0.63GPa_Au3triazole-FORM-IIsup12.hkl]

#
# h,k,l, Fc-squared, Fo-squared, sigma(Fo-squared) and status flag
#
data_shelx
_shelx_title ' 659 in C2/c'
_shelx_refln_list_code          4
_shelx_F_calc_maximum      659.42
_exptl_crystal_F_000      3888.00
_reflns_d_resolution_high  0.7601
 
loop_
 _symmetry_equiv_pos_as_xyz
 'x, y, z'
 '-x, y, -z+1/2'
 'x+1/2, y+1/2, z'
 '-x+1/2, y+1/2, -z+1/2'
 '-x, -y, -z'
 'x, -y, z-1/2'
 '-x+1/2, -y+1/2, -z'
 'x+1/2, -y+1/2, z-1/2'
 
_cell_length_a    23.7794
_cell_length_b    14.0552
_cell_length_c    20.0872
_cell_angle_alpha  90.000
_cell_angle_beta  121.333
_cell_angle_gamma  90.000
 
_shelx_F_squared_multiplier     1.000
 
loop_
 _refln_index_h
 _refln_index_k
 _refln_index_l
 _refln_F_squared_calc
 _refln_F_squared_meas
 _refln_F_squared_sigma
 _refln_observed_status
   0   2   0    73055.27    81266.50   2919.85 o
   2   2   0    17855.68    18561.75    670.08 o
   1   3   0    97611.13    74378.07   1887.61 o
   3   3   0      113.01        3.49    104.45 o
   5   3   0    21767.78    25050.22    757.95 o
   4   4   0      115.30      209.81    155.57 o
   6   4   0    43178.00    45675.91   1099.03 o
   3   5   0   235741.39   218687.30   1999.09 o
   5   5   0    46415.29    41849.75   4655.73 o
   7   5   0   149942.59   138846.81   1970.67 o
   2   6   0   138730.16   123788.15   2273.88 o
   4   6   0     1213.05      960.99    132.41 o
   6   6   0    54987.78    59898.27   5220.38 o
   8   6   0     5739.49     5997.27    729.53 o
   1   7   0    17902.09    16898.30   1073.85 o
   3   7   0     6518.35     8156.59    207.44 o
   5   7   0      468.48      186.47    141.77 o
   7   7   0    39571.07    39888.86   2272.90 o
   9   7   0    45942.79    49674.09   1648.54 o
   0   8   0     2726.32     2981.03    183.98 o
   2   8   0     4281.94     3878.21    177.13 o
   4   8   0     5840.08     4838.96    245.51 o
   6   8   0    16969.33    13276.13   3515.13 o
   8   8   0    26620.68    27237.28   1733.81 o
  10   8   0    16913.86    14618.95   1288.51 o
   1   9   0    58899.42    55621.20   1152.52 o
   3   9   0    37745.52    38395.66    853.32 o
   5   9   0     5051.76     5508.57    265.25 o
   7   9   0     3946.49     3911.97    330.66 o
   9   9   0    18522.18    19354.34   1085.05 o
  11   9   0     5289.07     5902.53   1127.45 o
   0  10   0   112353.77   110479.08   3853.06 o
   2  10   0    72420.53    74834.05   1831.71 o
   4  10   0    12638.56    11074.51    381.12 o
   6  10   0     6713.96     4982.80   1491.55 o
   8  10   0    25362.85    33608.27   2090.84 o
  10  10   0    24883.20    31113.81   1781.18 o
   1  11   0     3831.81     3754.22    240.75 o
   3  11   0     2514.60     2529.83    249.95 o
   5  11   0     1830.80     1755.40    308.03 o
   7  11   0      331.07     -771.54    771.54 o
   9  11   0     1415.79     2027.27    528.63 o
  11  11   0     1331.72     2075.60    689.59 o
   0  12   0    28142.79    28229.65    980.20 o
   2  12   0    14726.97    12651.30    525.65 o
   4  12   0     4333.23     4308.64    317.12 o
   6  12   0    12719.01    10170.07   2499.26 o
   8  12   0     3349.61     3273.44    578.68 o
  12  12   0      924.48      442.70    717.00 o
   1  13   0    17669.85    17969.50    600.43 o
   3  13   0        0.50     -305.82    305.82 o
   5  13   0     9841.22     9680.48    405.27 o
   7  13   0     2141.25     -207.58   1255.37 o
   9  13   0      254.74      862.51    589.58 o
  11  13   0      110.06      571.83    713.46 o
   0  14   0      932.44     1712.52    551.41 o
   2  14   0      567.24      -28.44    331.18 o
   4  14   0     5235.30     4860.72    429.58 o
   6  14   0      652.42     -120.51    302.73 o
   8  14   0     5640.59     4947.92    652.28 o
  10  14   0     6870.86     5705.55    873.93 o
  12  14   0      127.15     -263.27    721.35 o
   1  15   0       83.40       31.26    384.69 o
   3  15   0     3662.24     3841.43    432.80 o
   5  15   0     2369.74     1437.39    636.67 o
   7  15   0     1434.36     1271.37    590.77 o
   9  15   0    11116.47    11406.21   1426.75 o
  11  15   0     2129.25     2586.50   1279.04 o
   0  16   0     5548.65     5892.61    686.00 o
   2  16   0      794.98     1245.30    481.95 o
   4  16   0     1907.57      847.62    449.72 o
   6  16   0      916.32     1237.89    603.68 o
   8  16   0      761.23      181.84    807.41 o
  10  16   0     2060.97     1724.33   1231.67 o
  12  16   0      257.02      435.82   1222.19 o
   1  17   0    10898.25    10659.70    861.74 o
   3  17   0      230.07       53.25    613.23 o
   5  17   0     2884.00     2434.04    798.04 o
   7  17   0     1622.66      981.26    839.79 o
   9  17   0        0.93     1004.28   1174.82 o
   0  18   0     7917.96     7607.91   1421.15 o
   2  18   0     2415.37     1415.40    661.12 o
   4  18   0      736.07      569.08    822.72 o
   6  18   0     1806.70     1567.91    922.50 o
  -3   1   1    34107.18    30662.25    525.51 o
  -4   2   1    13913.90    16755.04    360.46 o
  -2   2   1     8959.89     9897.74    238.14 o
   0   2   1    53993.81    51320.88   1351.11 o
  -7   3   1    47745.29    49550.93   1032.71 o
  -5   3   1    20207.12    18685.57   1425.70 o
  -3   3   1   117000.63    74013.74    937.96 o
  -1   3   1   118749.52   104810.08   3846.58 o
   1   3   1     2776.98     2427.10    171.32 o
   3   3   1   133285.94   136193.98   1364.31 o
  -8   4   1     2023.15     1591.69    464.24 o
  -6   4   1    58283.24    51372.77   4278.13 o
  -4   4   1    71661.41    64856.13   1277.51 o
   2   4   1    70288.95    64871.34   1299.13 o
  -9   5   1    95430.30    89040.08   1686.44 o
  -7   5   1    14276.85    11153.94   4644.29 o
  -5   5   1    61462.47    57178.42   1641.88 o
  -3   5   1    14260.58    15615.09    268.46 o
  -1   5   1    55424.06    47009.94    875.33 o
   1   5   1    36374.80    37507.97   1318.69 o
   3   5   1   287339.06   260597.50   2586.50 o
   5   5   1   163587.75   205083.44   2648.09 o
  -8   6   1    62452.88    62141.86   4656.65 o
  -6   6   1    98683.89   110741.02   4211.64 o
  -4   6   1   232982.50   221052.94  10929.11 o
  -2   6   1    98098.29   100994.83   1641.18 o
   0   6   1    84632.46    80306.30   1534.09 o
   2   6   1   132956.44   120502.70   5651.54 o
   4   6   1   204734.19   177097.08   5431.73 o
   6   6   1      941.95     1506.42    587.41 o
 -11   7   1   241488.84   257399.53   3060.22 o
  -9   7   1   144239.86   153569.55   5665.67 o
  -7   7   1      282.04      235.54    174.82 o
  -5   7   1    81779.19    72840.30   1733.71 o
  -3   7   1    49692.45    45783.41    931.19 o
  -1   7   1    14030.39    14492.07   1076.22 o
   1   7   1    59552.05    68512.02   1446.53 o
   3   7   1   199683.45   177615.97  21410.17 o
   5   7   1    88256.66    89944.84   4634.85 o
   7   7   1    16416.80    15841.14   1279.04 o
 -12   8   1    30436.16    35055.15   1601.17 o
 -10   8   1    62479.08    65845.36   1658.01 o
  -8   8   1       10.84      -65.74    374.14 o
  -6   8   1    16252.64    19083.49    555.19 o
  -4   8   1     1451.02     1699.79    141.47 o
  -2   8   1    98738.24    89526.63   1681.90 o
   0   8   1    51319.43    52139.45    948.50 o
   2   8   1   115575.92   119943.73   3399.20 o
   4   8   1   333822.94   298582.31  73316.65 o
   6   8   1   122583.45   136777.73   6399.29 o
   8   8   1       87.30      975.86    805.32 o
 -11   9   1    24337.15    27712.52   1534.85 o
  -9   9   1    10971.72    12032.63    691.79 o
  -7   9   1    12602.18    11308.72   1186.98 o
  -5   9   1    15260.99    12528.90    385.57 o
  -3   9   1    42624.84    45888.45   1053.28 o
  -1   9   1   164815.11   159367.03   2855.67 o
   1   9   1      841.11      826.07    146.74 o
   3   9   1   232618.13   236842.22   5550.51 o
   5   9   1   286148.38   310143.06   8782.76 o
   7   9   1    54187.36    65214.34   7792.67 o
   9   9   1      998.62     1013.76    928.49 o
 -12  10   1    43471.85    52175.32   2046.46 o
 -10  10   1    84783.10    89592.34   3721.04 o
  -8  10   1    15294.28    12967.72   2234.86 o
  -6  10   1    29474.91    32218.57    886.10 o
  -4  10   1    16766.58    19906.92    772.44 o
  -2  10   1     1519.92     1490.68    166.37 o
   0  10   1     1073.64     1460.86    162.81 o
   2  10   1    87253.97    82229.84   1994.86 o
   4  10   1   168851.42   159492.97  16001.05 o
   6  10   1    45826.63    50322.77   2225.24 o
   8  10   1     5885.99     5665.67   1108.50 o
  10  10   1    11095.38    10497.60   1241.14 o
 -13  11   1    33634.90    29889.75   2046.46 o
 -11  11   1   142299.83   156135.48  15314.32 o
  -9  11   1    95119.39   104401.94   5342.57 o
  -7  11   1       60.22      694.16    312.87 o
  -5  11   1    42620.70    42541.81   1168.47 o
  -3  11   1    28355.21    27183.83    861.32 o
  -1  11   1     6044.32     6514.19    273.02 o
   1  11   1    41918.92    42278.76    961.65 o
   3  11   1    98893.13    96985.98   2891.90 o
   5  11   1    23352.22    26783.53   1303.23 o
   7  11   1    11325.84    15895.68   1149.52 o
   9  11   1    38980.82    43487.34   1970.67 o
 -12  12   1    50444.80    50262.42   4533.48 o
 -10  12   1    75131.77    76846.45   1393.44 o
  -8  12   1     9806.78     7075.16   1940.90 o
  -6  12   1     7034.60     7490.80    356.45 o
  -4  12   1    14014.78    14539.72    446.49 o
  -2  12   1      356.12     -312.35    312.35 o
   0  12   1     3463.76     2430.15    620.99 o
   2  12   1    37010.17    34879.43    980.29 o
   4  12   1    47936.05    43853.27   8655.44 o
   6  12   1     1793.24     2528.24    542.56 o
   8  12   1    11539.56    11573.70    987.98 o
  10  12   1    10219.25    10851.71   1203.24 o
 -13  13   1     3648.78     5046.20    854.70 o
 -11  13   1    17145.92    18485.19   2237.76 o
  -9  13   1     3887.00     4988.59    622.95 o
  -7  13   1     1310.49      289.28    297.55 o
  -5  13   1     3165.73     2895.51    322.02 o
  -3  13   1     3283.46     2410.60    313.71 o
  -1  13   1     6609.44     7145.27    434.33 o
   1  13   1     1200.87     2037.46    334.27 o
   3  13   1    46321.22    44963.27   1478.83 o
   5  13   1    61424.38    66554.52   1466.50 o
   7  13   1    10576.62    13857.27   1962.04 o
   9  13   1      192.28      125.42    693.10 o
 -12  14   1     5576.45     5456.15    855.56 o
 -10  14   1     4146.12     4315.20    701.12 o
  -8  14   1      108.11     -276.12    481.26 o
  -6  14   1     2546.15     2527.86    363.50 o
  -4  14   1       84.74       22.68    360.79 o
  -2  14   1     7536.05     8456.67    469.43 o
   0  14   1     1048.72     1184.88    346.79 o
   2  14   1    11623.51    11780.87    548.11 o
   4  14   1    60587.46    52936.95  10121.09 o
   6  14   1    34362.78    36186.89   3574.02 o
   8  14   1     3071.48     3571.58    656.05 o
  10  14   1      514.76     -623.40    728.22 o
 -13  15   1     5458.55     6518.36   1326.41 o
 -11  15   1    11099.01    13006.35   3903.44 o
  -9  15   1     6189.28     5932.42    691.92 o
  -7  15   1       55.57      109.21    373.67 o
  -5  15   1     1840.78     1596.50    410.69 o
  -3  15   1      447.99      274.18    449.27 o
  -1  15   1      415.02      580.20    396.54 o
   1  15   1     5114.70     5522.67    455.90 o
   3  15   1    18778.51    16783.18   3130.48 o
   5  15   1    15133.22    13229.95    874.17 o
   7  15   1      859.74     1092.54    605.73 o
   9  15   1      981.76      142.12   1099.03 o
 -12  16   1     9465.11     9787.02   1487.48 o
 -10  16   1    12762.14    14145.23   1639.07 o
  -8  16   1     3938.80     3192.03    877.75 o
  -6  16   1      326.87      215.00    434.66 o
  -4  16   1     3169.57     2801.31    568.78 o
  -2  16   1     4149.70     3540.15    463.67 o
   0  16   1     5216.99     4446.79    521.64 o
   2  16   1     7934.20     6104.76    482.25 o
   4  16   1     4734.93     4239.91    639.65 o
   6  16   1      192.85      683.24    819.67 o
   8  16   1     1624.83     1440.10   1222.19 o
  10  16   1     1801.48     3334.98   1307.46 o
 -11  17   1     4145.75     3865.54   1345.36 o
  -9  17   1     2483.55     1641.27   1146.40 o
  -7  17   1      226.59      439.98    914.28 o
  -5  17   1      161.78      984.82    692.39 o
  -3  17   1      736.03      190.01    620.41 o
  -1  17   1     1409.74     1644.69    533.58 o
   1  17   1     2917.76     2974.23    687.49 o
   3  17   1     3157.99     2613.70    827.35 o
   5  17   1     1613.31     1855.07    833.09 o
   7  17   1      243.12      689.28    881.91 o
   9  17   1      261.16      284.23   1241.14 o
  -6  18   1       12.47     1071.84    969.78 o
  -4  18   1      341.45      844.12    655.21 o
  -2  18   1      235.89      228.97    658.31 o
   0  18   1      107.59     -430.34    644.01 o
   2  18   1      807.23      181.03    635.65 o
   4  18   1     2587.09     2793.89    995.51 o
  -4   0   2    18160.45    19579.28    474.55 o
  -5   1   2    98966.16    90401.84   1299.37 o
  -3   1   2    76293.21    86292.52    653.73 o
  -2   2   2     4142.20     2884.01     60.21 o
  -9   3   2    93055.95    91929.76   1402.21 o
  -3   3   2    78166.59    52236.75   1516.44 o
  -1   3   2   133615.11   120399.00   4846.14 o
   1   3   2      901.64      577.94    217.91 o
 -10   4   2    87629.13    79849.95   1506.42 o
  -8   4   2   237658.38   257958.31  14135.75 o
  -4   4   2      207.42      152.66     69.14 o
   0   4   2   128243.45   129185.20  10203.69 o
   2   4   2      798.12     1338.46    211.57 o
 -11   5   2   143815.55   159662.00   2217.00 o
  -9   5   2   216476.67   204081.39  61073.01 o
  -7   5   2   309197.69   135502.84 123995.75 o
  -5   5   2     1818.79     1582.41    107.31 o
   1   5   2     9652.42     7227.96   1295.44 o
   3   5   2    65304.82    75147.46   4007.66 o
 -12   6   2     5477.58     6092.02    900.06 o
 -10   6   2    49103.36    50039.94   2700.19 o
  -8   6   2   140750.59   119394.09  14964.61 o
  -6   6   2   167729.05   321636.06  47855.67 o
  -4   6   2     1289.32     1041.43     98.20 o
  -2   6   2    50352.25    48139.36    878.41 o
   0   6   2    56222.45    57203.91   1580.49 o
   2   6   2     6426.85     9311.83    339.79 o
   4   6   2        1.87      540.57    293.58 o
 -13   7   2    22353.62    25580.79   1553.80 o
 -11   7   2    16049.31    17051.55   2183.84 o
  -9   7   2     7250.10     7617.56   1971.90 o
  -7   7   2   159092.56   139686.78   4713.32 o
  -5   7   2   192179.63   188828.00   4540.10 o
  -3   7   2    55374.82    48191.79    883.13 o
  -1   7   2     8883.96     8142.72    231.91 o
   1   7   2    24900.41    24533.37   1178.19 o
   3   7   2    57687.48    53761.74   1122.02 o
   5   7   2   125241.35   121072.91   1980.14 o
 -14   8   2     1161.11     5523.55   1231.67 o
 -12   8   2    17094.57    17754.96   1496.95 o
 -10   8   2       25.14      400.02    481.51 o
  -8   8   2    48297.55    43639.07   1725.19 o
  -6   8   2    91535.13    91483.97   1931.65 o
  -4   8   2    46093.75    42402.31    897.82 o
  -2   8   2     7034.89     7337.77    196.52 o
   0   8   2      576.58      550.59    128.60 o
   2   8   2    23352.88    22587.17   2472.16 o
   4   8   2    51256.85    53216.85   4285.53 o
   6   8   2    88719.80    97377.52   2065.41 o
 -13   9   2    12712.69    16523.29   1411.68 o
 -11   9   2    19669.29    22243.90   1069.22 o
  -9   9   2    54211.35    45811.64   9415.00 o
  -7   9   2     9118.47    10071.64    434.60 o
  -5   9   2      789.17      722.50    173.28 o
  -3   9   2     8998.06     9283.88    263.11 o
  -1   9   2    11075.94    10721.91    270.10 o
   1   9   2     6308.85     5990.95    237.61 o
   3   9   2     3171.12     3733.88    333.32 o
   5   9   2      108.24      916.99    502.14 o
   7   9   2     1087.69     1582.22    833.74 o
 -14  10   2     9527.97    10283.99   1203.24 o
 -12  10   2    48765.08    53860.09   3717.77 o
 -10  10   2    56088.84    50567.51   7250.07 o
  -8  10   2    12592.79    11962.21    576.95 o
  -6  10   2     3088.24     4013.03    274.57 o
  -4  10   2    24927.98    24366.28    599.29 o
  -2  10   2    19359.00    20071.72    309.57 o
   0  10   2    13009.92    12228.64    308.89 o
   2  10   2     1233.53     1374.70    214.84 o
   4  10   2     3555.23     3688.46    379.24 o
   6  10   2     9838.83    12020.69   2283.32 o
   8  10   2      906.93      966.39    956.91 o
 -15  11   2     1553.45     1089.46    729.53 o
 -13  11   2      963.09     2198.05   1146.40 o
 -11  11   2    14925.72    16754.52   1646.72 o
  -9  11   2     2174.96     2111.78    874.40 o
  -7  11   2       87.54      -92.61    255.51 o
  -5  11   2      247.76      421.59    208.20 o
  -3  11   2      857.88     1131.19    205.60 o
  -1  11   2      170.78      144.36    177.16 o
   1  11   2      285.05      206.51    241.87 o
   3  11   2     4544.29     3572.93    876.16 o
   5  11   2      428.13       39.36    616.00 o
 -14  12   2     6290.56     6299.24    866.90 o
 -12  12   2      817.49     1854.94    578.87 o
 -10  12   2        6.12      466.13    512.82 o
  -8  12   2      422.51       94.21    285.37 o
  -6  12   2     1447.54     1059.44    282.70 o
  -4  12   2    25997.33    24678.52    474.20 o
  -2  12   2    30076.30    29739.62   1058.58 o
   0  12   2     4837.16     5004.80    312.91 o
   2  12   2     6342.21     7067.91    453.22 o
   4  12   2    34129.00    33197.16   2577.27 o
   6  12   2    11579.65    12674.25   1574.93 o
   8  12   2      437.54     1994.88   1117.97 o
 -15  13   2     2439.36     2573.64   1080.08 o
 -13  13   2      823.32      386.04   1297.99 o
 -11  13   2       74.71       47.27    573.08 o
  -9  13   2      136.50      -92.87    288.68 o
  -7  13   2      666.14       54.90    360.52 o
  -5  13   2     1708.13     2233.54    317.33 o
  -3  13   2    24332.61    22774.73    916.96 o
  -1  13   2    12398.80    11457.79    549.60 o
   1  13   2      190.18      353.98    348.99 o
   3  13   2    18533.62    16188.25   2656.70 o
   5  13   2    10797.55    13491.73   1252.84 o
   7  13   2      153.43      536.39    693.86 o
   9  13   2      175.01      181.40    711.79 o
 -14  14   2      355.20      341.08   1222.19 o
 -12  14   2     5223.84     6147.18    718.18 o
 -10  14   2     3579.48     3312.69    627.81 o
  -8  14   2     1576.38     1259.59    346.91 o
  -6  14   2    10181.86    11452.17    576.45 o
  -4  14   2     1059.64     1294.27    324.26 o
  -2  14   2     1798.43     1279.49    378.10 o
   0  14   2      142.61      139.77    361.63 o
   2  14   2     2887.18     1530.41    380.97 o
   4  14   2      394.08      463.78    551.22 o
   6  14   2     4343.96     5208.02    747.42 o
   8  14   2     6505.92     7278.21    956.91 o
 -15  15   2       58.36    -1099.03   1193.77 o
 -13  15   2     4001.53     4519.27   1316.94 o
 -11  15   2     8986.64    11378.71   1563.27 o
  -9  15   2      589.81      928.73    586.65 o
  -7  15   2     8858.07     8619.80    472.86 o
  -5  15   2    12232.94    12529.46    729.48 o
  -3  15   2     1049.35      804.64    405.12 o
  -1  15   2      274.87      -31.63    395.12 o
   1  15   2      327.18      637.62    399.27 o
   3  15   2      126.70     -354.41    505.83 o
   5  15   2     4448.74     3982.22    673.19 o
   7  15   2    11479.75    10271.22   1136.92 o
   9  15   2     2535.86     1023.23   1260.09 o
 -14  16   2       71.93    -1108.50   1288.51 o
 -12  16   2     1750.86     2955.44    955.45 o
 -10  16   2      977.27      652.45    863.21 o
  -8  16   2     1740.17     1752.27    774.02 o
  -6  16   2     4984.77     4850.81    507.36 o
  -4  16   2      303.29      419.19    516.89 o
  -2  16   2     3256.03     3080.06    449.07 o
   0  16   2      768.44     1188.81    482.58 o
   2  16   2     1096.71      193.96    629.95 o
   4  16   2      197.97      -93.71    576.35 o
   6  16   2     1751.13     2376.67   1283.78 o
   8  16   2     2754.34     2993.90   1279.04 o
 -11  17   2       41.14     -424.41   1003.24 o
  -9  17   2      984.23     1403.26    867.14 o
  -7  17   2     3119.11     3282.33    853.21 o
  -5  17   2       69.19      150.75    618.78 o
  -3  17   2     5907.51     4628.54    680.14 o
  -1  17   2     6703.67     6097.20    983.59 o
   1  17   2        0.37     -274.46    705.74 o
   3  17   2     3602.47     4599.65    883.63 o
   5  17   2      897.36     2227.61    895.02 o
   7  17   2      401.81     -180.01   1184.30 o
   9  17   2      663.21      634.78   1326.41 o
  -6  18   2     1816.49     3076.71   1004.51 o
  -4  18   2      419.02      867.70    687.50 o
  -2  18   2     4275.55     3101.34    688.98 o
   0  18   2     1213.05      798.65    622.28 o
   2  18   2      645.62      228.04    816.58 o
   4  18   2     1410.01     2272.28    970.88 o
  -9   1   3       88.48      144.01    116.36 o
  -7   1   3   136120.47   116890.66   2128.42 o
  -5   1   3    49058.56    47508.57    984.15 o
  -3   1   3    13625.64    15809.46    333.50 o
 -10   2   3     3852.43     2614.79    421.61 o
  -8   2   3    16960.19    14432.87    675.81 o
  -6   2   3    18229.23    13177.50    388.54 o
  -4   2   3    35915.03    34085.64    615.59 o
  -2   2   3     3911.03     3235.00    170.74 o
 -11   3   3       63.71       55.20    205.94 o
  -9   3   3      139.01      165.85     84.01 o
  -7   3   3    40286.91    33406.75    758.72 o
  -1   3   3    88502.77    87015.69   2509.30 o
 -12   4   3      138.39     -180.01    530.56 o
 -10   4   3     2765.97     2703.93    303.59 o
  -8   4   3     2404.47     2327.63    166.30 o
  -6   4   3   139014.22   126916.80   2297.64 o
   0   4   3     6594.29     6687.43    272.90 o
 -13   5   3    51649.36    51464.75   1563.27 o
 -11   5   3    76326.01    69542.93  21524.87 o
  -9   5   3     4351.23     4809.54   1027.10 o
  -7   5   3    19144.54    20085.58    398.83 o
  -5   5   3    42928.92    51350.98   1199.31 o
  -3   5   3   255689.73   211674.19  13471.98 o
  -1   5   3    55297.26    54491.04   1744.26 o
   1   5   3    46240.27    44452.01   4781.53 o
 -14   6   3    85451.93    83004.91   1970.67 o
 -12   6   3   256130.83   259218.63   2823.36 o
 -10   6   3    62007.59    61680.98   4097.05 o
  -8   6   3    54084.76    49835.63    964.18 o
  -6   6   3    73169.72   455707.78 167044.98 o
  -4   6   3     9989.55     7617.12    169.10 o
  -2   6   3    47539.21    36897.40   1096.46 o
   0   6   3     5720.41     6199.25    822.50 o
   2   6   3     2184.72     2053.79    397.79 o
 -15   7   3      169.02      255.81    871.64 o
 -13   7   3    87222.05    97178.55   2141.21 o
 -11   7   3   113287.43   101722.80  29884.55 o
  -9   7   3      680.32      645.81    186.28 o
  -7   7   3    31910.49    33550.40    535.67 o
  -5   7   3    10181.14     9197.06    237.70 o
  -3   7   3   100496.76   112911.95   2323.57 o
  -1   7   3    44683.83    41879.03   1259.91 o
   1   7   3    12873.60    13836.24    429.07 o
   3   7   3    24893.99    26362.60    657.70 o
 -14   8   3     1389.54     1279.04    843.22 o
 -12   8   3    32929.68    34825.62   3518.91 o
 -10   8   3     8978.88     8346.09    663.22 o
  -8   8   3      529.82      600.23    198.57 o
  -6   8   3    64041.32    61835.45   1581.21 o
  -4   8   3   359328.31   357016.44  12868.68 o
  -2   8   3   378315.53   353014.06  12784.47 o
   0   8   3     2348.61     2292.45    242.71 o
   2   8   3   253508.70   258354.98  12718.02 o
   4   8   3   144581.78   150067.83   1653.27 o
 -15   9   3    19949.11    21459.44   1705.39 o
 -13   9   3      657.05    -1155.87   1155.87 o
 -11   9   3     7432.88     7281.41   2100.12 o
  -9   9   3     3144.81     2982.16    291.53 o
  -7   9   3    22078.60    22499.59    619.40 o
  -5   9   3   223479.56   230837.92   4898.94 o
  -3   9   3   430929.72   414808.66  10438.11 o
  -1   9   3    72473.92    73181.31   1673.26 o
   1   9   3   124931.47   121645.60  10146.89 o
   3   9   3   270928.56   284198.91  14576.49 o
   5   9   3    65399.26    62189.73   1894.87 o
 -16  10   3    11346.73    14933.01   1937.51 o
 -14  10   3     6503.61     7459.11    763.38 o
 -12  10   3    23377.13    29122.38   1332.75 o
 -10  10   3    12022.87    12736.61    716.06 o
  -8  10   3      107.41       89.04    203.36 o
  -6  10   3    10805.95    10599.45    336.01 o
  -4  10   3   102793.70   102576.45   2962.69 o
  -2  10   3   114479.07   115182.79   2060.79 o
   0  10   3       57.45       69.43    184.42 o
   2  10   3    60258.35    57886.37   1701.89 o
   4  10   3    25876.06    28286.16   2103.31 o
   6  10   3      173.50      -28.42    937.96 o
 -15  11   3     2012.59     2720.53    757.82 o
 -13  11   3    60040.92    73709.88   7112.36 o
 -11  11   3    51594.82    48516.00   6630.83 o
  -9  11   3        7.80     -261.61    261.61 o
  -7  11   3    14155.88    13587.39    582.15 o
  -5  11   3      325.16      192.44    210.58 o
  -3  11   3    38299.18    41322.11   1004.39 o
  -1  11   3    22752.47    21773.16    725.15 o
   1  11   3     2586.13     1970.42    610.07 o
   3  11   3     5480.65     5426.93    437.97 o
   5  11   3     3927.34     3391.82   1108.50 o
   7  11   3     4270.61     2406.49   1212.72 o
 -16  12   3     4922.75     5243.73    869.39 o
 -14  12   3     8999.11     9501.83    888.94 o
 -12  12   3    42193.27    48247.43   1928.12 o
 -10  12   3    10281.72    11469.88    777.93 o
  -8  12   3     2180.81     1199.99    301.13 o
  -6  12   3      760.27      553.85    233.80 o
  -4  12   3    17887.24    18732.07    664.88 o
  -2  12   3    30669.18    28906.71    762.12 o
   0  12   3      445.60     -151.87    308.40 o
   2  12   3    12760.13    13338.25    662.04 o
   4  12   3     3848.83     4325.95    593.50 o
   6  12   3      504.28      413.54    673.06 o
 -15  13   3     2809.83     2942.82    803.50 o
 -13  13   3     1713.88     1395.07    792.21 o
 -11  13   3     5403.74     2354.44   1036.66 o
  -9  13   3     1456.01      764.51    397.67 o
  -7  13   3     7327.69     7620.99    388.59 o
  -5  13   3    51106.11    51935.51   1676.57 o
  -3  13   3    71212.62    73449.12   1808.31 o
  -1  13   3    10350.86    11382.85    456.94 o
   1  13   3     8328.35     9337.30   1426.27 o
   3  13   3    38697.61    44943.47   2891.21 o
   5  13   3    15664.63    16865.24   1023.63 o
   7  13   3     1225.78     1797.19    737.22 o
 -16  14   3     5237.21     5561.45   1402.21 o
 -14  14   3      616.51      542.57    748.67 o
 -12  14   3      772.68     1017.18    609.13 o
 -10  14   3      614.52      476.67    375.45 o
  -8  14   3     3153.58     2880.00    392.99 o
  -6  14   3    26585.33    26658.70    627.36 o
  -4  14   3    69617.94    65468.91   2348.98 o
  -2  14   3    32894.88    33361.18    946.42 o
   0  14   3        8.60     -295.02    362.96 o
   2  14   3    23062.39    24612.31   2141.08 o
   4  14   3    30223.51    30384.40   2273.35 o
   6  14   3     6769.82     6878.55   1061.13 o
   8  14   3      544.70     -881.12    881.12 o
 -15  15   3        3.23      473.72   1193.77 o
 -13  15   3     2566.14     2737.30    918.08 o
 -11  15   3     2774.77     2681.25    829.41 o
  -9  15   3      594.11       90.75    435.93 o
  -7  15   3      592.20      515.95    437.26 o
  -5  15   3     9458.05     9117.75    624.26 o
  -3  15   3    15658.61    15186.50    634.30 o
  -1  15   3     3869.68     4238.82    699.59 o
   1  15   3      857.22      541.11    493.21 o
   3  15   3     5794.83     6010.50    797.24 o
   5  15   3     2146.90     2178.60    752.59 o
   7  15   3      190.94      -40.41    748.31 o
 -14  16   3     3057.03     2406.49   1165.35 o
 -12  16   3     5397.60     6135.68   1795.39 o
 -10  16   3     1675.27     1651.90    830.40 o
  -8  16   3        4.72      521.86    782.46 o
  -6  16   3       32.59      410.67    640.94 o
  -4  16   3      900.70      817.31    466.90 o
  -2  16   3     2090.52     2110.08    566.54 o
   0  16   3      391.76       86.71    420.64 o
   2  16   3        3.12     -288.47    573.11 o
   4  16   3        7.88      -33.27    600.72 o
   6  16   3       42.63     -672.68   1174.82 o
 -11  17   3     1167.12     2973.02   1748.02 o
  -9  17   3      401.45      361.74    829.54 o
  -7  17   3      535.43     1039.06    821.54 o
  -5  17   3      870.80     1490.96    681.97 o
  -3  17   3     1607.53     1575.90    657.12 o
  -1  17   3      890.86      218.32    617.13 o
   1  17   3        1.50      516.07    793.10 o
   3  17   3      226.73     1398.05   1321.67 o
   5  17   3      317.69     -217.91   1155.87 o
   7  17   3      361.08     -161.06   1136.92 o
  -6  18   3     4068.50     2813.59   1058.90 o
  -4  18   3     4301.39     3098.12   1449.58 o
  -2  18   3     1760.69     1207.44    655.09 o
   0  18   3       77.37      116.28    783.74 o
   2  18   3     1099.32     2501.04   2254.90 o
 -12   0   4    15037.69    14410.51    682.15 o
 -10   0   4    30496.77    29208.75    625.44 o
  -6   0   4      242.55      253.53     48.34 o
  -4   0   4    28172.03    32900.84   1132.19 o
 -11   1   4     1209.47     1341.36    184.95 o
  -9   1   4   164710.05   171514.42   1648.54 o
  -5   1   4     1430.50     1369.78     56.78 o
 -12   2   4   159856.33   137283.61  10991.48 o
 -10   2   4   110987.12   104273.38    657.21 o
  -4   2   4   198699.97   154935.44  19071.89 o
 -11   3   4       57.33      652.13    171.66 o
  -5   3   4   181417.63   170566.98   1591.69 o
  -3   3   4    41279.77    33481.59   1160.37 o
 -14   4   4    96629.79    99755.59   1828.55 o
 -12   4   4    46580.58    39700.35   2200.28 o
 -10   4   4    56298.99    61774.01   2351.61 o
  -8   4   4   175751.53   162218.72   4357.12 o
  -6   4   4    15190.25    13674.86    392.14 o
  -4   4   4     1527.61     1608.83    101.63 o
  -2   4   4   101374.20    99191.63   4981.05 o
 -15   5   4      308.51     -397.92    691.63 o
 -13   5   4    14362.83     8145.88   3095.61 o
 -11   5   4      840.51     1259.49    165.25 o
  -9   5   4    20943.45    22318.99    309.09 o
  -7   5   4      314.80      825.59    100.95 o
  -5   5   4    44729.85    38877.21   1541.75 o
  -3   5   4      218.60      390.14     99.97 o
  -1   5   4   268784.09   238933.98   2055.94 o
 -16   6   4     9038.42    10071.25   1117.97 o
 -14   6   4    38402.43    41800.89   1610.64 o
 -12   6   4    15042.52    15868.49   1379.82 o
 -10   6   4    14465.42    12099.78    571.40 o
  -8   6   4    48028.46    43585.09    987.29 o
  -6   6   4     4937.60     4263.59    270.80 o
  -4   6   4       69.03      152.61     83.76 o
  -2   6   4    25588.09    30510.23   1375.63 o
   0   6   4   180254.02   176718.28   5745.26 o
   2   6   4    82991.11    89674.86   1582.22 o
 -17   7   4    31340.44    39081.75   1800.13 o
 -15   7   4    94224.64   104075.90   2245.42 o
 -13   7   4    82157.05    86218.89  15528.78 o
 -11   7   4       46.18      222.99    187.29 o
  -9   7   4   121844.31   127616.06   2335.35 o
  -7   7   4   270363.66   278819.59   8260.91 o
  -5   7   4    95837.12    85426.81   1781.05 o
  -3   7   4    46561.17    47208.29   1274.35 o
  -1   7   4    30496.09    24839.28   2568.04 o
   1   7   4      161.93      692.22    321.71 o
   3   7   4     8508.69    10459.70   1108.50 o
 -16   8   4    34294.98    38693.30   1838.03 o
 -14   8   4    52233.78    61111.00   3751.98 o
 -12   8   4    13668.21    14271.76    819.20 o
 -10   8   4    15192.76    15928.06    523.37 o
  -8   8   4   122726.59   115123.36   2586.84 o
  -6   8   4   138578.44   146953.38   3242.10 o
  -4   8   4    59942.10    61124.12   1034.31 o
  -2   8   4    18437.34    16964.07   1062.38 o
   0   8   4      919.85      854.58    304.29 o
   2   8   4     1020.27      931.27    406.34 o
 -17   9   4     1202.68      795.85    682.93 o
 -15   9   4       55.79      737.26    621.35 o
 -13   9   4      237.24     -400.68    400.68 o
 -11   9   4      667.18     1203.01    341.51 o
  -9   9   4      207.77       77.33    196.02 o
  -7   9   4      278.24      429.06    176.51 o
  -5   9   4     4895.33     5051.16    195.01 o
  -3   9   4    14396.20    12655.65    384.07 o
  -1   9   4    24215.92    21935.26    669.89 o
   1   9   4    29002.36    32450.71   2489.70 o
   3   9   4    17430.04    17635.50   1103.76 o
 -18  10   4       34.02     -776.90    862.17 o
 -16  10   4      418.32      381.70    653.75 o
 -14  10   4     5535.88     5288.71    607.69 o
 -12  10   4     6943.97     5965.18    439.76 o
 -10  10   4      295.22      103.57    220.89 o
  -8  10   4    13083.77    13812.21    389.87 o
  -6  10   4    19164.84    18941.23    514.02 o
  -4  10   4       31.16      187.12    172.29 o
  -2  10   4    15702.71    15454.79    372.58 o
   0  10   4    51742.95    51960.04   4673.37 o
   2  10   4    51031.29    53289.39   1305.46 o
   4  10   4    20982.74    22738.47   1440.10 o
 -17  11   4     3547.34     3229.79    780.00 o
 -15  11   4      997.90     1669.84    579.76 o
 -13  11   4     2756.16     2485.95    960.30 o
 -11  11   4     1891.83     1190.87    317.73 o
  -9  11   4       27.97      -36.41    244.03 o
  -7  11   4       86.95      265.73    216.84 o
  -5  11   4     1174.33     1097.67    212.28 o
  -3  11   4     4065.66     3783.99    242.10 o
  -1  11   4     1829.79     2366.17    262.16 o
   1  11   4     1050.54      156.19    357.61 o
   3  11   4      494.28      777.19    750.24 o
   5  11   4      468.44      426.35   1032.71 o
 -18  12   4     7642.37     6737.41   1923.30 o
 -16  12   4    12061.88    11820.94   1042.79 o
 -14  12   4     2370.52     2540.14    620.13 o
 -12  12   4      191.07      535.49    376.39 o
 -10  12   4      434.83      589.70    319.48 o
  -8  12   4     2423.38     2542.72    281.18 o
  -6  12   4    21556.73    20215.22    864.06 o
  -4  12   4    32273.98    33389.54    727.39 o
  -2  12   4      229.58      211.86    247.55 o
   0  12   4    12260.52    10481.63   1393.55 o
   2  12   4    27776.89    28705.92    886.70 o
   4  12   4     2881.78     5332.30    790.30 o
 -17  13   4     4931.98     4970.12   2288.06 o
 -15  13   4     2472.21     2607.99    655.11 o
 -13  13   4        5.35     -164.65    567.43 o
 -11  13   4       16.98       92.25    373.33 o
  -9  13   4      759.57      296.85    348.07 o
  -7  13   4      644.63      444.14    277.11 o
  -5  13   4    16526.16    15818.94    454.70 o
  -3  13   4    11999.54    11534.73    499.52 o
  -1  13   4     2284.64     1304.09    437.66 o
   1  13   4    15501.66    16177.66   1651.44 o
   3  13   4     8175.18     4939.89   1263.07 o
   5  13   4      375.53      925.61    712.52 o
 -16  14   4       78.33      966.39   1222.19 o
 -14  14   4     3391.35     2981.13    664.05 o
 -12  14   4     1928.16     1089.83    392.20 o
 -10  14   4     2371.01     2232.72    433.07 o
  -8  14   4    13688.66    12544.44    529.24 o
  -6  14   4     2838.61     2849.29    351.31 o
  -4  14   4     2059.73     1862.97    358.62 o
  -2  14   4     2836.68     2485.32    404.21 o
   0  14   4      191.56      262.91    527.12 o
   2  14   4      153.80      395.69    571.89 o
   4  14   4     1865.15     2278.31    785.14 o
   6  14   4     4280.00     5244.97   1018.49 o
 -17  15   4       25.01     -170.54   1269.56 o
 -15  15   4     4274.42     4997.65   1672.23 o
 -13  15   4     8360.91    10254.25   1094.29 o
 -11  15   4      329.74     -201.09    433.00 o
  -9  15   4    10824.54    10550.12   1333.56 o
  -7  15   4    13858.39    12750.94    684.41 o
  -5  15   4     1484.09      605.90    412.07 o
  -3  15   4     1480.60     1238.78    412.33 o
  -1  15   4      654.61      982.66    392.31 o
   1  15   4        0.53       42.34    905.46 o
   3  15   4     1649.99     1185.14    737.50 o
   5  15   4     6667.32     6224.74    873.41 o
 -14  16   4     2892.10     2250.04   1217.46 o
 -12  16   4     2748.76     3081.24    895.33 o
 -10  16   4      865.07     -589.37    589.37 o
  -8  16   4     4303.16     5110.18    903.60 o
  -6  16   4      744.52      586.79    594.33 o
  -4  16   4      917.47     1431.51    541.86 o
  -2  16   4      281.93        2.16    442.49 o
   0  16   4     2009.33     2659.00    626.72 o
   2  16   4     2125.79     2377.20    642.05 o
   4  16   4      573.50     -634.78   1193.77 o
   6  16   4     2958.26     2226.48   1279.04 o
 -11  17   4      174.87      187.62    833.16 o
  -9  17   4      536.84      214.60    777.79 o
  -7  17   4        8.84      698.15    817.04 o
  -5  17   4     2276.49     2779.94    875.14 o
  -3  17   4     1536.70     1362.67    636.30 o
  -1  17   4     1222.69      538.50    594.96 o
   1  17   4     8587.49     7678.56    990.07 o
   3  17   4     2878.07     2302.27   1260.09 o
   5  17   4      534.46     1269.56   1241.14 o
  -6  18   4      133.83    -1430.63   1430.63 o
  -4  18   4     1698.49     1705.39   1335.89 o
  -2  18   4        4.58      118.33    814.76 o
   0  18   4     3052.86     4578.96   1596.43 o
   2  18   4     3794.14     3505.51   1326.41 o
 -15   1   5    35518.14    25596.00   1127.45 o
 -13   1   5     3533.93     4263.08    332.65 o
 -11   1   5    99180.98    95280.46   1722.75 o
  -5   1   5     5656.30     5936.78    271.26 o
 -16   2   5     4514.19     3012.85    900.06 o
 -14   2   5    27796.37    23545.70   1069.22 o
 -12   2   5     6380.27     5812.66    299.76 o
 -10   2   5   126088.96   123438.40   2282.88 o
  -8   2   5   165533.64   157257.47   4407.28 o
  -6   2   5     3736.48     4290.46    117.72 o
  -4   2   5    18431.91    21000.29   1075.34 o
 -15   3   5    13050.05     8900.08   3185.81 o
 -13   3   5     4601.11     5496.19    300.84 o
 -11   3   5     2096.19     3055.83    283.76 o
  -9   3   5      463.19      670.77     69.51 o
  -7   3   5    76569.41    75666.60   2393.18 o
  -5   3   5   185956.66   161021.92   8596.34 o
  -3   3   5    42180.88    36577.88    569.33 o
 -16   4   5    82451.07    72800.72   9256.45 o
 -14   4   5    10349.13     9375.20    617.53 o
 -12   4   5      106.73      146.33    162.21 o
 -10   4   5       65.58      229.74    103.24 o
  -8   4   5    10519.89     9916.16    258.44 o
  -6   4   5   298497.06   214566.80  40678.19 o
  -4   4   5   162495.27   156064.80   9878.64 o
  -2   4   5     9076.15     8394.29    521.09 o
 -17   5   5    24158.41    25874.49   1459.05 o
 -15   5   5       66.67       18.56    383.80 o
 -13   5   5     1607.21     1724.53    208.30 o
 -11   5   5    41033.12    39150.44    780.43 o
  -9   5   5    90436.91    92487.72   2063.83 o
  -7   5   5     1515.14     1333.99    108.81 o
  -5   5   5   203388.03   190567.94   6196.29 o
  -3   5   5   153356.03   134317.84  25824.06 o
  -1   5   5      137.64      351.72    293.71 o
 -18   6   5     3371.65     1809.60    937.96 o
 -16   6   5    18352.36    21213.10   1459.05 o
 -14   6   5    29338.39    29922.94   2130.58 o
 -12   6   5    25907.03    29521.19    936.75 o
 -10   6   5   284602.25   276567.94   2710.40 o
  -8   6   5   206662.97   192367.70   5162.20 o
  -6   6   5     8494.07     9122.92    295.69 o
  -4   6   5   277940.84   245785.48  10534.75 o
  -2   6   5   221981.27   209780.02   8894.23 o
   0   6   5    87193.92    89649.25   1804.87 o
 -17   7   5      987.55      776.90    928.49 o
 -15   7   5    19217.77    16632.93   6090.70 o
 -13   7   5     2550.40     3563.42    295.77 o
 -11   7   5   100223.46   109059.38   2688.18 o
  -9   7   5   181830.28   187872.55   4562.58 o
  -7   7   5    12889.90    15872.47    419.45 o
  -5   7   5   105012.88    99589.07   4030.06 o
  -3   7   5   177090.81   168884.41   3930.53 o
  -1   7   5    71237.50    75767.45   3623.95 o
   1   7   5    17625.70    18853.98   1051.65 o
 -18   8   5    70458.44    71766.27   9644.90 o
 -16   8   5    21378.52    23617.25   1203.24 o
 -14   8   5       26.67      267.81    352.75 o
 -12   8   5     5000.57     4712.05    329.64 o
 -10   8   5    40934.80    39468.58    839.43 o
  -8   8   5       10.83     -105.50    149.56 o
  -6   8   5    93657.46   100894.75   2027.25 o
  -4   8   5   188636.05   181772.88   5924.08 o
  -2   8   5     8854.42     6769.64   1185.65 o
   0   8   5    34014.85    39150.34   1762.23 o
   2   8   5     3748.16     2671.77    786.37 o
 -19   9   5    66732.83    65236.13  11350.29 o
 -17   9   5    64651.96    68830.37   3358.66 o
 -15   9   5    10740.31    10871.61   3119.35 o
 -13   9   5     1948.29     2493.97    377.48 o
 -11   9   5     8702.99    10352.85    386.43 o
  -9   9   5     7939.44     7591.77    283.24 o
  -7   9   5    57077.45    56685.98   1099.56 o
  -5   9   5   205076.59   196719.08   4588.94 o
  -3   9   5    81587.49    81305.92   4898.25 o
  -1   9   5    26382.68    28271.11    846.88 o
   1   9   5    57427.57    55578.41   1980.14 o
 -18  10   5    24577.85    25326.09   3893.96 o
 -16  10   5     2464.57     -764.69    764.69 o
 -14  10   5      211.99      587.08    413.72 o
 -12  10   5    12269.98    12562.92    538.04 o
 -10  10   5    58190.24    55351.64   1454.55 o
  -8  10   5    20248.03    17746.53    360.49 o
  -6  10   5    53267.61    56234.47   2413.12 o
  -4  10   5   133474.70   140246.03   2838.52 o
  -2  10   5    40907.09    33690.28   2771.72 o
   0  10   5     1130.07     1060.80    347.17 o
   2  10   5     3621.04     3233.60    572.99 o
 -19  11   5     5545.62     6104.05   1738.55 o
 -17  11   5      197.20      -21.59    691.99 o
 -15  11   5     3769.46     6079.76    633.61 o
 -13  11   5      329.08      474.74    354.55 o
 -11  11   5    64229.00    66428.09   1251.28 o
  -9  11   5   115687.43   122706.52   2398.86 o
  -7  11   5    12561.04    14372.21    567.06 o
  -5  11   5    38304.36    41011.99   1021.58 o
  -3  11   5    99672.49   105944.11   2062.81 o
  -1  11   5    26208.43    31468.62   1119.45 o
   1  11   5    14959.94    17531.34   1109.05 o
   3  11   5    35858.20    42312.51   1856.98 o
 -18  12   5     6065.04     5649.67   1037.44 o
 -16  12   5       34.44      -39.64    590.80 o
 -14  12   5      697.51       77.42    395.24 o
 -12  12   5     8719.11     6513.62    637.74 o
 -10  12   5    50692.73    52558.81   1292.67 o
  -8  12   5    23065.65    21360.30    636.05 o
  -6  12   5     4661.48     5540.81    277.64 o
  -4  12   5    48314.11    48022.48   1032.94 o
  -2  12   5    22516.81    22967.20   1910.11 o
   0  12   5     3614.89     3284.87    577.09 o
   2  12   5     5588.38     6225.56    744.26 o
   4  12   5    16828.91    17347.56   1667.49 o
 -19  13   5    14448.93    16589.61   1866.45 o
 -17  13   5    11911.56    11976.70    989.37 o
 -15  13   5     2080.45     1817.32    622.56 o
 -13  13   5     1002.25     1595.20    423.71 o
 -11  13   5     6902.96     7813.16    473.47 o
  -9  13   5     2068.55     1725.58    325.33 o
  -7  13   5     6928.60     7735.89    491.11 o
  -5  13   5    44798.00    45106.82   1037.13 o
  -3  13   5    18343.65    18939.67    541.12 o
  -1  13   5       88.40      114.08    405.94 o
   1  13   5     1996.64     1875.14    604.99 o
   3  13   5     1657.98     2421.13    727.84 o
 -18  14   5    10752.10    11700.84   1506.42 o
 -16  14   5     6150.50     7105.41   1705.39 o
 -14  14   5     1710.54     1807.89    620.24 o
 -12  14   5     2991.40     1674.66    469.70 o
 -10  14   5     2428.75     3659.05    445.03 o
  -8  14   5     1851.48     1947.22    359.09 o
  -6  14   5    23861.70    24366.37    521.26 o
  -4  14   5    31461.37    28088.96    906.04 o
  -2  14   5     3191.35     1289.51    974.81 o
   0  14   5      833.04     2254.19    620.64 o
   2  14   5      296.69      688.87    702.83 o
   4  14   5     6962.37     6472.47    909.54 o
 -17  15   5     1118.50     2851.78   1288.51 o
 -15  15   5      310.38      553.20    873.87 o
 -13  15   5     1972.83      467.89    851.96 o
 -11  15   5     6253.69     5934.91    539.46 o
  -9  15   5     5316.37     5137.72    601.09 o
  -7  15   5      381.42      556.03    468.19 o
  -5  15   5    11671.58    10477.90    755.98 o
  -3  15   5    12535.82     8409.97   2242.82 o
  -1  15   5     3775.18     3630.53    966.51 o
   1  15   5     1371.71     1308.53    759.91 o
   3  15   5     3470.61     4326.74    853.06 o
 -14  16   5        4.50      106.86    862.28 o
 -12  16   5     2884.22      984.56   1286.82 o
 -10  16   5     9624.89    10253.31   1137.15 o
  -8  16   5     5404.37     6148.60   2150.68 o
  -6  16   5      150.36     -539.86    616.17 o
  -4  16   5     6245.65     4475.40   1032.83 o
  -2  16   5     8316.06     7932.31    722.67 o
   0  16   5     5876.60     5521.71    698.74 o
   2  16   5     4501.93     2932.28    900.06 o
   4  16   5     2389.88     2643.35   1297.99 o
 -11  17   5     2061.25     1537.56    860.41 o
  -9  17   5     1689.38     2964.84    883.10 o
  -7  17   5        4.88      476.44    813.71 o
  -5  17   5     1249.54     1097.12   1080.08 o
  -3  17   5     2954.23     3037.25    837.10 o
  -1  17   5     2755.82     1969.87    832.44 o
   1  17   5     2102.57     1411.68   1193.77 o
   3  17   5     1018.64     2160.16   1288.51 o
  -6  18   5     1754.95     3590.78   1544.32 o
  -2  18   5      199.04     2022.53   1506.42 o
   0  18   5      159.07    -1099.03   1146.40 o
 -16   0   6    81554.95    78784.85   4334.52 o
 -10   0   6   199341.45   139746.88    956.91 o
  -8   0   6   228268.39   235352.69   1790.65 o
 -17   1   6    34074.12    27518.04   2906.36 o
 -15   1   6   283242.88   273926.16   7975.28 o
 -13   1   6   197792.20   186986.53   3816.48 o
 -11   1   6    38128.97    40780.32    694.50 o
  -9   1   6    20204.69    23632.87    592.75 o
  -5   1   6    75362.57    76126.52   1061.13 o
 -18   2   6    58219.38    50816.42  10507.07 o
 -16   2   6   317738.31   300527.72  13032.75 o
 -14   2   6   211319.11   195380.45   1568.50 o
 -12   2   6    13951.38    15576.74    327.05 o
 -10   2   6   117243.33   126058.65   2545.49 o
  -8   2   6     1382.90     1110.63    104.13 o
  -6   2   6   217398.80   219464.19   1875.92 o
 -17   3   6   132883.72   127236.79  11544.51 o
 -15   3   6   288845.75   267991.47  24488.59 o
 -13   3   6    55672.96    56086.05    953.43 o
 -11   3   6   101047.94   112831.35   2028.30 o
  -9   3   6    85270.00    81831.33   1847.19 o
  -7   3   6    20766.10    15809.35    533.12 o
 -18   4   6       10.94       75.79    720.05 o
 -16   4   6    71870.16    69115.40   3271.56 o
 -14   4   6   210746.14   207657.66   4006.12 o
 -12   4   6    81157.71    81759.33   1592.36 o
 -10   4   6    11457.80    11674.88    292.73 o
  -8   4   6    50458.83    49517.58   1378.34 o
  -6   4   6   135886.00   121468.63   4943.24 o
  -4   4   6     2322.59     2520.64    221.88 o
 -19   5   6    29129.43    32648.66   1714.86 o
 -17   5   6      736.65      477.47    492.67 o
 -15   5   6   104779.64   105759.88   3405.09 o
 -13   5   6   175703.66   171417.89   5556.66 o
 -11   5   6   198076.52   198716.13   3591.21 o
  -9   5   6   156205.89   154239.80   3675.61 o
  -7   5   6   260321.09   244000.25  12791.08 o
  -5   5   6    30138.71    27628.38   1351.16 o
  -3   5   6   155328.44   158096.08   4533.48 o
 -20   6   6     7627.71     9218.56   1184.30 o
 -18   6   6       18.90      -53.22    518.75 o
 -16   6   6    26587.66    25163.99   1442.62 o
 -14   6   6    67299.85    73040.97   1298.17 o
 -12   6   6    33730.22    38209.84    792.01 o
 -10   6   6    27080.13    26649.82    458.24 o
  -8   6   6    48120.28    47870.33    930.45 o
  -6   6   6    78050.20    84147.58   2376.94 o
  -4   6   6      792.56      566.48    335.61 o
  -2   6   6   105285.58   104081.52   4381.89 o
 -19   7   6     7014.40     7706.57   1165.35 o
 -17   7   6    39367.70    32615.64  10523.59 o
 -15   7   6    43406.31    41506.63   3152.10 o
 -13   7   6     3366.22     3719.97    298.32 o
 -11   7   6    19883.22    20651.76    371.72 o
  -9   7   6    28296.42    29489.46    922.88 o
  -7   7   6     3789.33     3528.00    178.17 o
  -5   7   6    28747.89    24063.54    600.66 o
  -3   7   6     9020.45    10053.02    652.24 o
  -1   7   6      914.72      941.18    368.75 o
 -20   8   6      841.54     1623.24    678.31 o
 -18   8   6    21704.34    24887.21   1956.46 o
 -16   8   6    41032.60    41797.44   7284.34 o
 -14   8   6    23959.25    21612.52    629.91 o
 -12   8   6     3303.93     3112.83    280.20 o
 -10   8   6    14327.69    13236.05    330.68 o
  -8   8   6     2384.85     2975.64    177.87 o
  -6   8   6     3899.40     4671.16    208.82 o
  -4   8   6     1141.06     2134.36    221.45 o
  -2   8   6      137.19      217.22    402.90 o
   0   8   6     1678.62     1575.63    457.04 o
 -19   9   6      264.89       86.33    658.98 o
 -17   9   6     2244.37     3025.02    786.37 o
 -15   9   6     9734.67    11115.29    793.99 o
 -13   9   6    19413.09    21529.13    503.63 o
 -11   9   6    15701.71    14734.71    385.61 o
  -9   9   6    49928.64    47597.88   1215.62 o
  -7   9   6     9748.63    10081.69    348.33 o
  -5   9   6     1688.45     2502.99    214.34 o
  -3   9   6    22464.04    21571.61   1853.16 o
  -1   9   6    37025.49    41325.47   3927.12 o
   1   9   6    27066.18    24254.37   1496.95 o
 -20  10   6     4054.61     3258.69    807.98 o
 -18  10   6     2988.63     2955.40    741.23 o
 -16  10   6      278.59     -207.89    452.71 o
 -14  10   6     3583.39     3873.57    387.60 o
 -12  10   6    35465.38    39351.63   1097.64 o
 -10  10   6    65841.06    63616.64   1788.96 o
  -8  10   6    39076.89    42047.27   1058.61 o
  -6  10   6     2245.58     2644.29    235.61 o
  -4  10   6    12675.04    12773.49    428.27 o
  -2  10   6    36950.31    42018.22   1193.71 o
   0  10   6    49998.59    51491.21   1189.03 o
 -21  11   6        0.04     -388.45    881.12 o
 -19  11   6      151.55      863.46    753.29 o
 -17  11   6       19.74       27.91    542.45 o
 -15  11   6      697.39      559.45    367.75 o
 -13  11   6        9.75      174.67    305.10 o
 -11  11   6    10215.11    12117.62    475.51 o
  -9  11   6     2632.03     3143.92    279.68 o
  -7  11   6      614.16      686.33    508.53 o
  -5  11   6     1297.10      914.87    266.66 o
  -3  11   6      369.79      403.58    255.70 o
  -1  11   6     1543.95      613.63    417.87 o
   1  11   6     1177.42     1852.34    614.49 o
 -20  12   6     5937.48     5940.43   1184.30 o
 -18  12   6    10210.45     9902.01    920.85 o
 -16  12   6      789.82     -124.27    393.94 o
 -14  12   6     3265.52     3934.03    429.46 o
 -12  12   6     1803.24     1798.08    524.98 o
 -10  12   6      354.60      325.79    303.23 o
  -8  12   6     2276.63     2057.59    282.67 o
  -6  12   6     3681.74     3890.79    266.25 o
  -4  12   6      757.22      921.89    287.58 o
  -2  12   6    15826.35    17295.30    722.44 o
   0  12   6    15756.61    15037.66    728.17 o
   2  12   6     2245.03     2937.05   1155.87 o
 -19  13   6     5947.15     7721.61   1430.63 o
 -17  13   6     2974.16     3035.46    662.51 o
 -15  13   6      313.80      364.09    385.71 o
 -13  13   6     1478.92     1873.03    413.93 o
 -11  13   6       48.03       39.59    328.37 o
  -9  13   6       67.22      234.39    325.81 o
  -7  13   6     2188.36     1999.89    360.09 o
  -5  13   6     2149.59     1893.86    295.93 o
  -3  13   6     4344.41     3745.91    474.60 o
  -1  13   6    14031.66    12234.73   1508.81 o
   1  13   6     5083.52     5767.92    809.12 o
   3  13   6     1883.91     2577.03    994.81 o
 -20  14   6      104.30     -767.42   1307.46 o
 -18  14   6        2.97     -862.17   1146.40 o
 -16  14   6     1514.30      287.73    843.41 o
 -14  14   6      716.47      339.99    451.18 o
 -12  14   6     1715.10     1587.14    441.58 o
 -10  14   6    11172.51    11380.20    549.34 o
  -8  14   6     2083.61     1357.57    359.27 o
  -6  14   6     3412.05     3261.39    341.96 o
  -4  14   6     3822.75     1801.16    809.13 o
  -2  14   6       53.29        7.22    540.84 o
   0  14   6      565.18      688.21    721.52 o
   2  14   6     1100.79      969.70    725.94 o
 -17  15   6     2140.90     2638.93    948.31 o
 -15  15   6     4054.33     3353.01    864.68 o
 -13  15   6        0.63     -197.86    522.10 o
 -11  15   6     8299.38     8357.89    664.23 o
  -9  15   6    11472.75    10545.03    721.97 o
  -7  15   6        0.97      -71.12    506.42 o
  -5  15   6     5866.68     4458.69   1395.95 o
  -3  15   6     2601.65     2334.34    642.03 o
  -1  15   6       74.71     -313.65    696.03 o
   1  15   6      110.90      -95.42    741.40 o
   3  15   6     1357.41     1192.20    741.93 o
 -14  16   6     3046.67     1918.16    876.39 o
 -12  16   6       17.78      240.85    558.56 o
 -10  16   6     2830.26     2977.36    704.83 o
  -8  16   6      113.68      741.40    821.54 o
  -6  16   6     2121.08     3382.35   1269.56 o
  -4  16   6     1459.57     1325.07    571.11 o
  -2  16   6     1782.56     2511.34    703.59 o
   0  16   6     3198.98     3221.80    820.03 o
   2  16   6        3.79     -142.95   1046.92 o
 -11  17   6       19.75     -611.82    799.20 o
  -9  17   6      138.58      413.63    862.76 o
  -7  17   6     2486.41     1515.90   1250.62 o
  -5  17   6     1742.13    -1099.03   1099.03 o
  -3  17   6     1581.31     1789.38    610.60 o
  -1  17   6     8758.87     8252.17   1383.26 o
   1  17   6     4094.30     4130.82   1307.46 o
 -19   1   7    16431.64    14631.21   1601.17 o
 -17   1   7    24443.00    24044.57    906.97 o
 -15   1   7     2175.36     2144.70    171.97 o
 -13   1   7    86005.12    79775.27   1653.45 o
 -11   1   7   306387.44   261492.47   2131.73 o
  -9   1   7   105661.98   100775.56   2276.01 o
  -7   1   7     2923.78     2903.23    216.40 o
 -20   2   7     4618.99     3012.85    748.47 o
 -18   2   7    13400.85    12139.94    605.96 o
 -16   2   7    10375.38    10300.83    809.56 o
 -14   2   7     5273.97     5673.50    245.87 o
 -12   2   7   134510.00   138010.52   2447.78 o
 -10   2   7    72264.75    77638.48   2045.46 o
  -8   2   7     8169.00     9367.70    254.67 o
  -6   2   7    35641.20    32961.89   2832.83 o
 -19   3   7     6972.99     4939.00   1908.65 o
 -17   3   7     1057.83     1129.69    324.67 o
 -15   3   7    24088.21    27316.02    420.65 o
 -13   3   7     1375.46     1553.21    127.22 o
 -11   3   7     3000.86     2882.02    135.86 o
  -9   3   7       31.19      508.38    120.58 o
  -7   3   7      285.77      208.77    104.63 o
  -5   3   7    14037.44    14097.85    672.68 o
 -20   4   7    28322.84    29351.58   1714.86 o
 -18   4   7     7951.63    10283.05    603.03 o
 -16   4   7    13699.78    12996.72    450.77 o
 -14   4   7    17661.89    13972.67    282.63 o
 -12   4   7      224.74      207.37    121.76 o
 -10   4   7     6175.25     8191.48    259.28 o
  -8   4   7     2435.72     2418.32    196.06 o
  -6   4   7      271.91       34.63    142.75 o
  -4   4   7   151862.06   150064.45   1790.65 o
 -21   5   7      945.55     1856.98   1032.71 o
 -19   5   7       94.90      -66.53    392.28 o
 -17   5   7     5003.75     5773.42    477.04 o
 -15   5   7     3623.67     3405.80    304.66 o
 -13   5   7    64644.32    63562.51   1458.94 o
 -11   5   7   189992.81   178228.27   4979.00 o
  -9   5   7   101176.05    85716.58   3222.91 o
  -7   5   7    20866.61    20747.73    392.85 o
  -5   5   7     9041.65     9910.19   1042.18 o
 -20   6   7     6236.63     5941.38    698.74 o
 -18   6   7    27223.98    24305.63   4045.51 o
 -16   6   7    16495.66    17837.84    536.67 o
 -14   6   7    36804.56    36669.22    815.12 o
 -12   6   7   409978.19   423966.41  55690.31 o
 -10   6   7   434840.94   311356.06   2008.57 o
  -8   6   7    17690.32    19955.48    546.84 o
  -6   6   7    81972.30    75266.92   2817.93 o
  -4   6   7    82282.01    82279.62   3230.76 o
 -21   7   7      452.39      650.23    634.61 o
 -19   7   7     4038.04     2502.27    639.00 o
 -17   7   7    35342.41    34468.46   2936.04 o
 -15   7   7     6517.30     6674.59    338.22 o
 -13   7   7    85322.38    86322.62   1475.68 o
 -11   7   7   306862.72   314619.44   6635.53 o
  -9   7   7    91641.94    90115.31   2754.61 o
  -7   7   7     6015.53     6971.76    257.07 o
  -5   7   7    38237.13    33040.32   6568.58 o
  -3   7   7        9.20      -90.01    372.30 o
 -22   8   7     3148.99     4092.93   1316.94 o
 -20   8   7    15303.16    14206.93   1031.08 o
 -18   8   7      178.40       37.03    486.62 o
 -16   8   7    23168.75    21330.16    587.04 o
 -14   8   7     3265.82     3479.02    305.40 o
 -12   8   7    51008.64    56427.99   1055.58 o
 -10   8   7    60127.37    58969.39   1779.92 o
  -8   8   7     1584.37     1640.49    205.24 o
  -6   8   7      188.51      445.03    192.25 o
  -4   8   7    33344.34    31635.16   2244.36 o
  -2   8   7   171529.42   173277.11   9957.56 o
 -21   9   7    13261.76    13974.69   1099.47 o
 -19   9   7     9755.58    12510.73    978.38 o
 -17   9   7     4390.34     4702.43    442.83 o
 -15   9   7     8308.20     7772.27    387.85 o
 -13   9   7     1554.14     1341.85    288.07 o
 -11   9   7    29374.87    34191.90    800.08 o
  -9   9   7    13609.05    12907.30    343.27 o
  -7   9   7      195.47      188.88    194.35 o
  -5   9   7     8369.74     7828.77    806.77 o
  -3   9   7   108824.12   115054.73   6087.28 o
  -1   9   7   104091.84   109616.12   5272.48 o
 -22  10   7      160.86      174.97    755.17 o
 -20  10   7      254.24      670.79    819.49 o
 -18  10   7     3071.32     1416.38   1148.77 o
 -16  10   7     8463.78    10436.79    814.93 o
 -14  10   7     8520.63     9011.36    419.70 o
 -12  10   7    58922.34    65985.29   1732.19 o
 -10  10   7    85664.14    92311.73   2170.86 o
  -8  10   7     9741.27    10255.87    328.50 o
  -6  10   7     2732.86     3495.19    291.91 o
  -4  10   7      507.50      118.83    304.92 o
  -2  10   7    19289.11    20594.87   1610.64 o
   0  10   7      935.43      837.45    563.58 o
 -21  11   7     1596.77     1813.85    764.73 o
 -19  11   7     6941.35     7058.50    849.70 o
 -17  11   7    17129.89    13824.22   3514.88 o
 -15  11   7       58.80     -315.48    315.48 o
 -13  11   7    74843.04    83105.15   1539.19 o
 -11  11   7   178015.89   181309.16   5704.04 o
  -9  11   7    66526.85    67165.09   1947.60 o
  -7  11   7      662.81      662.42    237.77 o
  -5  11   7    25308.62    20655.39   1393.99 o
  -3  11   7     2385.63      986.94    527.86 o
  -1  11   7      313.47     1016.15    593.90 o
 -22  12   7      446.76      663.21   1250.62 o
 -20  12   7      572.59      360.36    737.50 o
 -18  12   7     7157.68     6202.16    690.87 o
 -16  12   7     6852.64     6768.89    477.30 o
 -14  12   7     5428.79     5753.90    396.41 o
 -12  12   7    83252.34    86628.70    851.90 o
 -10  12   7    75307.73    75169.48   2452.25 o
  -8  12   7     4028.46     3118.99    318.44 o
  -6  12   7     6307.90     6036.16    342.59 o
  -4  12   7     1696.90     2136.04    375.27 o
  -2  12   7     1562.98     1536.82    425.44 o
   0  12   7      380.62      585.18    500.67 o
 -21  13   7      933.34     1496.95   1297.99 o
 -19  13   7      126.21       75.79   1155.87 o
 -17  13   7     1823.54      813.01    564.85 o
 -15  13   7     1173.24      915.10    420.74 o
 -13  13   7     4204.53     4430.19    398.50 o
 -11  13   7    19536.66    18903.79    605.56 o
  -9  13   7     5415.95     6357.96    398.73 o
  -7  13   7      121.15      197.31    342.71 o
  -5  13   7     2955.29     3814.03    448.89 o
  -3  13   7    17962.32    17270.81    872.51 o
  -1  13   7     6623.81     8596.61    652.49 o
   1  13   7      979.79     2241.07    824.27 o
 -20  14   7      995.52      350.55   1373.78 o
 -18  14   7        6.90      324.04    874.86 o
 -16  14   7      686.14     -430.53    509.90 o
 -14  14   7        2.42     -452.65    459.57 o
 -12  14   7     4591.88     3957.62    441.58 o
 -10  14   7     4278.19     5051.41    446.16 o
  -8  14   7      579.09      293.48    333.87 o
  -6  14   7     1167.40      332.52    355.72 o
  -4  14   7    11559.77     9944.43    598.82 o
  -2  14   7    14080.74    13413.49    990.90 o
   0  14   7      732.65     1269.77    750.67 o
 -17  15   7      378.35     -171.92    864.68 o
 -15  15   7      149.89      272.18    645.67 o
 -13  15   7     7030.84     7788.17    648.34 o
 -11  15   7    13128.01    11129.36   1310.57 o
  -9  15   7     6405.76     6545.64    618.79 o
  -7  15   7       86.71     -436.01    623.95 o
  -5  15   7       82.46      373.36    648.18 o
  -3  15   7     1102.27      865.63    681.19 o
  -1  15   7      173.84     -222.24    721.52 o
   1  15   7     1881.08     1906.15    773.70 o
 -14  16   7     3520.83     2233.40   1264.55 o
 -12  16   7    13638.57    12958.06   1375.71 o
 -10  16   7    13539.16    14618.44   1601.17 o
  -8  16   7     2666.22     1478.00   1345.36 o
  -6  16   7      182.03     -937.96    937.96 o
  -4  16   7      866.96     1050.62    701.91 o
  -2  16   7      505.12      152.15    732.47 o
   0  16   7      954.28      123.04    748.18 o
 -11  17   7     4794.81     4154.77   1024.39 o
  -9  17   7     2672.27     3676.05   1496.95 o
  -7  17   7      612.55     -236.86   1099.03 o
  -3  17   7       14.96      473.72    985.33 o
  -1  17   7       48.99     -161.06   1203.24 o
   1  17   7      531.84      596.88   1231.67 o
 -20   0   8   135290.75   124199.45   2160.16 o
 -18   0   8      634.67     1184.30    587.41 o
 -16   0   8    85900.87    78362.35   4149.05 o
 -14   0   8    51673.89    42656.97   2348.24 o
 -12   0   8    63204.22    63547.44   2211.03 o
 -10   0   8   192921.83   207119.64   8535.15 o
 -21   1   8   138342.28   106251.77  16779.10 o
 -19   1   8    19214.25    16594.54    771.15 o
 -17   1   8    14987.52    17347.34    393.10 o
 -15   1   8    12137.76    12537.16    499.95 o
 -13   1   8     2349.28     1509.97    117.18 o
 -11   1   8     5884.17     7563.98    331.60 o
 -20   2   8    23531.97    22594.74   2392.28 o
 -18   2   8     3491.04     3704.28    334.33 o
 -16   2   8      116.25      323.17    188.67 o
 -14   2   8   128189.53   126790.61   3225.25 o
 -12   2   8   203706.59   208775.75   5974.85 o
 -10   2   8     1607.10       97.04   2316.48 o
 -19   3   8     2647.80     2670.36    408.00 o
 -17   3   8     2057.84     2146.14    224.97 o
 -15   3   8    21285.70    21698.83    590.56 o
 -13   3   8   251099.42   237982.42   5733.52 o
 -11   3   8    55410.14    57030.09   1842.48 o
  -9   3   8   189487.31   192211.86  10044.99 o
 -20   4   8    66936.92    63615.47   6826.28 o
 -18   4   8      752.66     1308.43    318.41 o
 -16   4   8    11656.06    13680.39    360.45 o
 -14   4   8     2657.00     3109.45    193.25 o
 -12   4   8     1282.68     1698.01    137.35 o
 -10   4   8    81983.31    81096.41   4185.60 o
  -6   4   8   135943.34   125017.94   5187.22 o
 -21   5   8   122158.64   135445.52   2558.08 o
 -19   5   8    35658.63    36640.31   1790.28 o
 -17   5   8     3931.02     3875.40    312.34 o
 -15   5   8    55320.82    55683.45   1096.92 o
 -13   5   8    33233.78    37845.25    729.19 o
 -11   5   8    75468.81    79210.57   2005.52 o
  -9   5   8   132695.09   126034.13   3644.12 o
  -7   5   8   136161.45   122830.75  23004.10 o
  -5   5   8      698.78     1080.08    464.24 o
 -22   6   8    35621.17    38266.96   1904.35 o
 -20   6   8    18794.63    10849.84   8351.65 o
 -18   6   8     2682.34     3573.59    371.22 o
 -16   6   8      993.49     1053.90    253.99 o
 -14   6   8      479.49      567.42    213.25 o
 -12   6   8       26.71      431.47    197.58 o
 -10   6   8    25324.46    22694.79    883.89 o
  -8   6   8   126901.11   120872.32   2445.71 o
  -6   6   8    96159.27    93701.11   2824.82 o
  -4   6   8     1301.37     3202.34    587.41 o
 -21   7   8      198.80     1326.41   1023.23 o
 -19   7   8      375.21      332.72    389.22 o
 -17   7   8     2075.58     2205.97    321.87 o
 -15   7   8    29060.47    32470.97    540.73 o
 -13   7   8    64966.41    72909.02   1867.39 o
 -11   7   8    19844.29    19804.66    454.97 o
  -9   7   8    41588.05    43743.88   1160.99 o
  -7   7   8   231791.03   226438.33   6720.06 o
  -5   7   8   157166.11   150847.97   4694.54 o
 -22   8   8      401.14       28.42   1099.03 o
 -20   8   8      128.13     -119.94    394.76 o
 -18   8   8      244.93       37.23    365.82 o
 -16   8   8     2617.72     2556.47    318.95 o
 -14   8   8    17735.25    18185.08    447.20 o
 -12   8   8    24312.09    22287.01    526.29 o
 -10   8   8      528.00      890.43    216.97 o
  -8   8   8    77431.64    77296.48   2044.71 o
  -6   8   8   125157.03   106924.20  22027.80 o
  -4   8   8    59570.55    61373.71   5855.16 o
 -23   9   8     7684.47     9180.66   1402.21 o
 -21   9   8     6291.20     5955.92   1473.26 o
 -19   9   8     1381.44     1237.40    402.12 o
 -17   9   8        0.50      100.02    295.59 o
 -15   9   8     3503.79     4325.73    345.12 o
 -13   9   8     7735.70    10195.73    744.32 o
 -11   9   8    17370.93    17505.22    690.23 o
  -9   9   8    16808.71    15653.81    654.18 o
  -7   9   8     2026.88     1577.26    278.90 o
  -5   9   8      501.36      410.98    403.38 o
  -3   9   8       47.97      777.78    534.05 o
 -22  10   8     9539.77     9625.95   1421.15 o
 -20  10   8     8253.29     7743.37   1174.82 o
 -18  10   8     1955.99     2191.13    428.42 o
 -16  10   8      111.34      142.38    338.04 o
 -14  10   8    12993.90    12993.64    437.32 o
 -12  10   8    45184.20    44413.50   1511.62 o
 -10  10   8    27531.68    25390.87   2153.34 o
  -8  10   8      602.76      692.51    245.91 o
  -6  10   8     9384.58     8052.65   1045.31 o
  -4  10   8     6140.72     5705.79    525.62 o
  -2  10   8      790.49     2040.15    595.83 o
 -23  11   8      578.05     -407.40   1165.35 o
 -21  11   8      441.74      742.82    722.75 o
 -19  11   8     1176.64      544.89    409.71 o
 -17  11   8     3583.82     3396.56    427.93 o
 -15  11   8     2789.21     2249.27    360.74 o
 -13  11   8     2132.84     2011.37    315.21 o
 -11  11   8    11144.31    11453.87    467.95 o
  -9  11   8     2171.30     1911.02    288.62 o
  -7  11   8       83.00       73.09    276.88 o
  -5  11   8       16.99     -231.04    319.77 o
  -3  11   8     3003.00     3229.10    441.19 o
  -1  11   8      187.12      181.56    595.22 o
 -22  12   8     2890.45     3458.14   1316.94 o
 -20  12   8     2427.31     1151.33    738.88 o
 -18  12   8      598.74      702.37    443.35 o
 -16  12   8    10790.26    10934.48    557.02 o
 -14  12   8    10175.79    10360.15    465.38 o
 -12  12   8      874.28     1118.11    342.43 o
 -10  12   8       13.10      639.93    318.61 o
  -8  12   8      134.54     -233.93    321.56 o
  -6  12   8     6155.40     6121.45    857.00 o
  -4  12   8    30115.57    28099.33    980.50 o
  -2  12   8    10573.35    10580.64    613.70 o
 -21  13   8     3672.96     3088.64   1260.09 o
 -19  13   8      899.61     1658.01    853.68 o
 -17  13   8     1616.13     1641.35    440.52 o
 -15  13   8     5019.42     4257.95    409.40 o
 -13  13   8     1398.53     1315.14    392.63 o
 -11  13   8       13.65       32.59    329.62 o
  -9  13   8      851.79      864.79    366.64 o
  -7  13   8      179.38      301.94    328.98 o
  -5  13   8     6101.75     5811.26    516.70 o
  -3  13   8    16757.16    16172.76   1087.53 o
  -1  13   8     2016.65     1519.97    530.84 o
 -20  14   8      122.54     -540.04   1316.94 o
 -18  14   8      173.17     -825.73    825.73 o
 -16  14   8      431.79      831.09    664.20 o
 -14  14   8     1383.48     1698.26    456.19 o
 -12  14   8     5639.99     5196.58    461.23 o
 -10  14   8      741.48      829.33    404.28 o
  -8  14   8     5423.72     6157.99    496.15 o
  -6  14   8     7216.51     6384.35    529.80 o
  -4  14   8       48.15      615.38    520.86 o
  -2  14   8     1863.56     2015.75    771.60 o
   0  14   8      100.62    -1165.35   1165.35 o
 -17  15   8     1024.47      321.06    650.47 o
 -15  15   8      422.00      623.66    660.38 o
 -13  15   8     8563.77     8948.68    583.33 o
 -11  15   8     7018.63     6096.33    535.75 o
  -9  15   8      461.21      632.72    478.11 o
  -7  15   8    10889.57     5663.52   5869.37 o
  -5  15   8     7257.69     5106.68   1080.08 o
  -3  15   8       20.94      198.21    713.45 o
  -1  15   8      621.90      880.22    771.01 o
 -14  16   8      224.36      225.34    672.44 o
 -12  16   8     3033.57     2489.27    659.14 o
 -10  16   8       69.70     1212.72   1392.73 o
  -8  16   8     2878.71    -1023.23   1023.23 o
  -4  16   8        2.11     -180.01    947.44 o
  -2  16   8     1582.43      739.20    782.72 o
 -11  17   8       67.08     -378.97   1610.64 o
  -9  17   8      925.65     2217.00   1241.14 o
  -1  17   8     1363.61     1108.50   1212.72 o
 -23   1   9    20288.24    12358.36   8285.33 o
 -21   1   9     7779.93     8881.10    528.22 o
 -19   1   9      704.20      816.94    306.23 o
 -17   1   9    10090.26     8955.56    301.70 o
 -15   1   9    47720.38    52151.38   1505.33 o
 -13   1   9    82154.80    82463.86   1606.47 o
 -11   1   9     8100.75     7628.75    274.57 o
  -9   1   9    69644.92    62348.67   2259.64 o
 -20   2   9     7719.30     8310.35   1093.92 o
 -18   2   9     2717.33     3180.74    268.33 o
 -16   2   9       99.33       94.41    215.81 o
 -14   2   9    46999.56    46813.27   1143.14 o
 -12   2   9    29952.73    34421.38   1062.56 o
 -10   2   9     2076.80     2746.38    219.03 o
  -8   2   9    42863.58    43316.80   1155.87 o
 -21   3   9      430.77     -198.96    739.00 o
 -19   3   9    26868.28    25318.34    561.63 o
 -17   3   9    88697.64    88292.78   1607.32 o
 -15   3   9    60135.05    63226.19   1418.46 o
 -13   3   9       48.43      338.46    139.91 o
 -11   3   9      145.47      264.31    163.73 o
  -9   3   9      545.74      833.10    226.21 o
  -7   3   9    23880.36    18702.40   1013.76 o
 -22   4   9    23363.57    21054.61  13368.33 o
 -20   4   9     2629.12     2930.83    473.99 o
 -18   4   9    81877.52    81631.77   1272.47 o
 -16   4   9   153029.75   158691.39   3611.84 o
 -14   4   9    44033.20    43836.12   1075.66 o
 -12   4   9      326.38      412.63    139.95 o
 -10   4   9     1373.79     1264.96    169.03 o
  -8   4   9     8382.20     7465.39    522.65 o
  -6   4   9   130062.27    64994.14   1354.83 o
 -21   5   9      461.45      174.37    563.72 o
 -19   5   9    29112.37    28604.72   1769.09 o
 -17   5   9    50784.52    52202.05   1245.01 o
 -15   5   9     2300.93     2717.63    234.27 o
 -13   5   9    22944.06    25020.17    784.68 o
 -11   5   9    11416.01    10981.54    311.45 o
  -9   5   9     8529.94     9221.16    372.18 o
  -7   5   9     4181.67     4785.60    354.54 o
 -22   6   9     3470.68     -515.33    515.33 o
 -20   6   9    20466.15    21086.55    836.11 o
 -18   6   9    37582.30    37799.74    664.51 o
 -16   6   9     1299.48     1520.44    243.70 o
 -14   6   9   101794.67   102480.36   3243.28 o
 -12   6   9   107821.66   109380.04   3395.37 o
 -10   6   9     1084.25      790.44    161.05 o
  -8   6   9    89212.64    77053.55  13940.78 o
  -6   6   9    21493.68    22675.57    746.96 o
 -21   7   9     2888.10     2589.95    758.45 o
 -19   7   9    39429.97    40004.11    910.97 o
 -17   7   9    34688.66    36199.29    610.56 o
 -15   7   9     7162.59    10070.17    387.11 o
 -13   7   9    75711.84    83519.27   3384.57 o
 -11   7   9    14372.10    14412.34    614.55 o
  -9   7   9    22776.83    23900.56    660.87 o
  -7   7   9    23903.49    23701.21   1171.02 o
  -5   7   9    23822.03    24595.12    882.42 o
 -22   8   9     5686.35     6679.43   1203.24 o
 -20   8   9     8294.56     8031.23    549.96 o
 -18   8   9    99689.57   107803.58   1670.11 o
 -16   8   9    87513.10    93879.54   1835.25 o
 -14   8   9     1754.41     1506.79    265.74 o
 -12   8   9     9032.99    10064.14    549.66 o
 -10   8   9       73.62      713.85    254.17 o
  -8   8   9      232.08      407.14    241.49 o
  -6   8   9    56197.52    59133.60   2591.24 o
  -4   8   9   186401.19   191121.75   4149.77 o
 -23   9   9    10951.76    11388.19   1392.73 o
 -21   9   9      585.51      106.27    433.42 o
 -19   9   9    44854.24    48496.95    898.88 o
 -17   9   9   114964.69   115218.23   4061.15 o
 -15   9   9    39774.38    41998.75   1261.40 o
 -13   9   9       18.24      525.30    307.67 o
 -11   9   9     2405.43     2681.77    300.36 o
  -9   9   9       40.76       53.55    272.32 o
  -7   9   9    33512.07    35574.75   1097.93 o
  -5   9   9   170870.92   153428.45  14846.33 o
 -22  10   9       94.10        9.47   1146.40 o
 -20  10   9    10829.35    11793.75   2560.16 o
 -18  10   9    45197.12    48709.43   1020.12 o
 -16  10   9    15121.56    18327.58   1740.31 o
 -14  10   9     2464.26     2560.16    339.24 o
 -12  10   9     7377.81     7888.90    390.53 o
 -10  10   9      217.07      226.56    317.14 o
  -8  10   9     5903.01     4442.03   1003.77 o
  -6  10   9    17379.17    17178.57    602.16 o
  -4  10   9    92592.40    95387.16   5840.94 o
 -23  11   9     1119.09     1316.94   1174.82 o
 -21  11   9     6101.59     5791.73    966.39 o
 -19  11   9    20961.83    21202.07    954.86 o
 -17  11   9    12093.64    12755.60    528.28 o
 -15  11   9     4169.83     5041.94    355.54 o
 -13  11   9    31285.07    36481.82   1549.60 o
 -11  11   9     4887.67     5162.63    371.75 o
  -9  11   9    16252.70    14526.94    554.46 o
  -7  11   9    16762.25    14638.45    579.24 o
  -5  11   9     1946.34     2294.58    433.60 o
  -3  11   9    45185.86    53043.02   2894.42 o
 -22  12   9      886.39      909.54   1231.67 o
 -20  12   9    11181.88     9438.54   2859.46 o
 -18  12   9    22237.52    22476.26    996.40 o
 -16  12   9     4934.72     5132.33    421.46 o
 -14  12   9     6445.30     7449.48    425.51 o
 -12  12   9    12793.92    13585.05    527.52 o
 -10  12   9      116.33      161.49    619.67 o
  -8  12   9     6744.74     5850.73    709.13 o
  -6  12   9       44.35     -191.92    389.48 o
  -4  12   9    19657.18    21044.97    816.40 o
 -21  13   9      579.36       66.32   1174.82 o
 -19  13   9    16257.86    15066.88   3259.37 o
 -17  13   9    24715.65    25007.67    892.02 o
 -15  13   9     6412.40     6460.24    476.23 o
 -13  13   9      170.85      557.27    345.98 o
 -11  13   9      510.18      138.27    361.18 o
  -9  13   9      247.82      575.80    390.90 o
  -7  13   9     5552.40     6082.15    522.40 o
  -5  13   9    36354.66    38082.11   1431.78 o
  -3  13   9    33239.52    34288.21   2157.93 o
 -20  14   9     2508.12     4340.27   1038.12 o
 -18  14   9    13611.41    11351.24   3813.96 o
 -16  14   9    11494.55    12666.96    868.62 o
 -14  14   9     1956.80     1456.21    465.42 o
 -12  14   9        1.76      110.14    356.92 o
 -10  14   9       92.94      621.09    430.80 o
  -8  14   9     2846.24     3658.20    746.12 o
  -6  14   9    19684.51    20159.25   1165.17 o
  -4  14   9    40146.46    35533.65   1801.01 o
  -2  14   9    14997.07    15680.84   1307.46 o
 -17  15   9     2812.95     1881.66    684.45 o
 -15  15   9      126.54      412.92    650.04 o
 -13  15   9      287.36      -55.24    451.44 o
 -11  15   9       62.09      -31.17    467.28 o
  -9  15   9      122.28     -435.14    567.32 o
  -7  15   9      292.25      577.94    890.59 o
  -5  15   9     7919.91     6092.02   1146.40 o
  -3  15   9    11714.34     8121.64    881.91 o
 -14  16   9     1637.00     2668.45    749.90 o
 -12  16   9     1196.48      517.09    689.09 o
 -10  16   9      112.46      217.91   1203.24 o
  -2  16   9     3335.01     1856.98   1070.60 o
 -24   0  10    61564.82    53662.80   1790.65 o
 -22   0  10    42376.29    49283.35   4533.48 o
 -20   0  10     8194.35    10755.48   1184.30 o
 -18   0  10    69098.50    80644.05   1006.48 o
 -16   0  10      146.10       57.68    287.28 o
 -14   0  10   189563.31   176101.41   6372.34 o
 -12   0  10   153337.83   157502.31   7476.63 o
 -10   0  10     9866.93    11625.04    710.58 o
 -23   1  10    27796.71    25462.10   1218.11 o
 -21   1  10     6227.67     7256.71    461.81 o
 -19   1  10    10087.66    10790.60    405.58 o
 -17   1  10     4713.03     5106.10    245.11 o
 -15   1  10   166292.88   171623.95   3205.49 o
 -13   1  10   208886.64   200041.83   9230.64 o
 -11   1  10    15380.01    16418.91    470.42 o
  -9   1  10    46011.81    49569.88   1165.35 o
 -24   2  10      467.07      334.55    539.27 o
 -22   2  10     5049.96     5658.03   1170.08 o
 -20   2  10     3445.85     2374.80    527.14 o
 -18   2  10    47466.59    47924.50   1285.06 o
 -16   2  10   328455.31   321964.16  10513.67 o
 -12   2  10    65882.22    64147.38    992.56 o
 -10   2  10   103768.05    93559.66  18587.06 o
 -23   3  10      952.49      -34.95    592.87 o
 -21   3  10     2284.53     2026.70    565.36 o
 -19   3  10     7669.85     9087.51    597.45 o
 -17   3  10   109987.64   108199.98   3358.95 o
 -15   3  10   423358.34   424925.56  34506.30 o
 -13   3  10   315276.91   291986.44  13652.06 o
 -11   3  10     7191.61     8258.96    429.33 o
  -9   3  10   291097.69   321143.06   2899.16 o
 -24   4  10    12578.30     -119.14    535.83 o
 -22   4  10    10002.16    10655.92   2051.20 o
 -20   4  10      520.28      422.45    391.34 o
 -18   4  10       45.70      236.66    257.09 o
 -16   4  10    32510.80    33712.16   1075.19 o
 -14   4  10   179097.97   185958.58   6123.03 o
 -12   4  10    74009.91    71583.80   1951.17 o
 -10   4  10    10324.50    10224.91    451.28 o
  -8   4  10    27378.34    27466.18   1127.45 o
 -23   5  10    31939.72    30861.18   4992.99 o
 -21   5  10     1865.37     2140.17    634.78 o
 -19   5  10     5301.21     5828.21    401.09 o
 -17   5  10     2091.12     1919.23    247.62 o
 -15   5  10    22759.96    22803.72    738.70 o
 -13   5  10    72906.70    75270.44   1928.07 o
 -11   5  10    45161.22    47247.23    976.28 o
  -9   5  10     9138.93     8146.16    643.56 o
  -7   5  10    27706.16    31265.40   1165.35 o
 -22   6  10     4759.73     5581.66    733.38 o
 -20   6  10       49.15      317.12    377.55 o
 -18   6  10      576.53      586.17    252.46 o
 -16   6  10    19260.38    19345.04    437.57 o
 -14   6  10    56169.17    55690.18   2191.43 o
 -12   6  10    27777.18    28567.96    572.39 o
 -10   6  10      212.83      389.91    253.32 o
  -8   6  10     2503.38     2746.20    364.82 o
 -23   7  10      387.05      -71.22    596.13 o
 -21   7  10      306.82      676.82    502.83 o
 -19   7  10     7129.17     8300.64    425.48 o
 -17   7  10    53189.66    54217.29   1471.35 o
 -15   7  10   104223.21   111056.16   2757.12 o
 -13   7  10    53368.18    55980.73   1956.96 o
 -11   7  10     1363.32     1323.54    248.72 o
  -9   7  10    71839.20    71786.59  13978.65 o
  -7   7  10    58018.73    59180.67   4325.05 o
 -22   8  10      760.67     1223.83    547.90 o
 -20   8  10      639.47      757.77    348.56 o
 -18   8  10    20061.70    22746.64   1037.47 o
 -16   8  10    55850.98    59116.13   1803.55 o
 -14   8  10    67251.53    67289.84   1727.67 o
 -12   8  10     4095.07     4077.53    342.57 o
 -10   8  10    13289.47    12351.14    532.80 o
  -8   8  10    47056.02    47996.37   1860.02 o
  -6   8  10    30786.99    32653.79    950.68 o
 -21   9  10       74.38       39.79    479.88 o
 -19   9  10       14.28       98.60    316.06 o
 -17   9  10     1632.70     1754.83    304.81 o
 -15   9  10     4008.89     4076.14    348.28 o
 -13   9  10     5384.90     5725.63    354.89 o
 -11   9  10     1872.63     1428.45    364.13 o
  -9   9  10     8110.11     6847.92   1001.11 o
  -7   9  10     1346.29     1488.38    556.97 o
  -5   9  10     2045.93     2589.10    589.05 o
 -22  10  10      694.63      -18.22    565.08 o
 -20  10  10       72.41      -15.57    492.64 o
 -18  10  10      924.52     1204.17    341.26 o
 -16  10  10     1368.34     1475.99    352.26 o
 -14  10  10      788.16      664.63    316.25 o
 -12  10  10     1681.28     2203.71    358.12 o
 -10  10  10    16185.27    16254.53    945.95 o
  -8  10  10    18360.22    21982.32    910.76 o
  -6  10  10     8478.28    10862.06    830.72 o
 -23  11  10        2.37     1127.45   1184.30 o
 -21  11  10      213.71      138.65    501.00 o
 -19  11  10     1471.93     1677.61    374.42 o
 -17  11  10     1980.71     1723.81    397.01 o
 -15  11  10        0.36     -110.88    326.66 o
 -13  11  10      776.93      654.39    445.27 o
 -11  11  10      701.48      652.94    343.88 o
  -9  11  10      316.48      657.49    391.08 o
  -7  11  10      205.94      563.69    456.55 o
 -22  12  10     1381.68     2169.63   1212.72 o
 -20  12  10     2255.10     1978.18    596.23 o
 -18  12  10    15698.50    16808.96    691.03 o
 -16  12  10    11338.94    11268.12    599.54 o
 -14  12  10      208.15      553.47    337.00 o
 -12  12  10      439.61      665.06    372.88 o
 -10  12  10      391.10       91.42    385.51 o
  -8  12  10     1492.07     1437.96    537.05 o
  -6  12  10     8608.46     8652.41    824.57 o
  -4  12  10     5450.64     4389.62    508.13 o
 -21  13  10      228.24      334.16    647.91 o
 -19  13  10     3521.81     4192.68    720.91 o
 -17  13  10     7688.26     6929.79    530.61 o
 -15  13  10     1257.98     1223.94    407.73 o
 -13  13  10      169.06      114.75    447.91 o
 -11  13  10       38.85      139.96    406.67 o
  -9  13  10      725.51      854.70    512.61 o
  -7  13  10      692.08      540.04    623.04 o
  -5  13  10     5768.31     5574.68    521.27 o
 -20  14  10        5.15      854.66    990.07 o
 -18  14  10       77.92     -304.54    640.12 o
 -16  14  10      540.07      572.17    518.14 o
 -14  14  10     2511.70     2218.31    466.00 o
 -12  14  10      222.09      495.96    472.00 o
 -10  14  10     5606.57     3382.19   1700.66 o
  -8  14  10     7799.50     7731.56    810.54 o
  -6  14  10      167.43      478.43    639.55 o
  -4  14  10     2036.93     1419.64    584.32 o
 -17  15  10      731.32      352.57    683.42 o
 -15  15  10     5511.71     5518.10    619.04 o
 -13  15  10     4015.72     4193.15    711.43 o
 -11  15  10      518.81      424.75    486.19 o
  -9  15  10    11718.25    10498.30   1056.10 o
  -7  15  10     5703.52     4386.63   1070.60 o
 -14  16  10     3782.93     2865.42    724.84 o
 -12  16  10     1275.79     1278.21    630.98 o
 -25   1  11     5443.92     4737.18    975.86 o
 -23   1  11      231.50      789.22    459.22 o
 -21   1  11     1785.91     1588.50    366.23 o
 -19   1  11    14808.36    16317.78    425.60 o
 -17   1  11    43707.56    43435.48   1143.70 o
 -15   1  11    20658.15    21986.21    767.67 o
 -13   1  11     4338.50     4604.64    240.09 o
 -11   1  11   159107.11   161106.39   1422.19 o
 -26   2  11      563.86      -66.32    937.96 o
 -24   2  11      190.62      685.21    592.64 o
 -22   2  11      128.48      -75.79    529.25 o
 -20   2  11      176.59      272.65    383.69 o
 -18   2  11     5892.41     5845.77    314.68 o
 -16   2  11    11442.18    11655.30    386.92 o
 -14   2  11     7412.15     8549.56    298.20 o
 -12   2  11    41581.82    41939.04    713.84 o
 -10   2  11    92264.21   102673.70   1733.81 o
 -25   3  11    18766.13    16208.99   2330.69 o
 -23   3  11     7138.67     8057.88    830.40 o
 -21   3  11     9395.38    10262.13    654.89 o
 -19   3  11    45405.23    44310.61   1677.06 o
 -17   3  11    36001.41    37985.51   1080.09 o
 -15   3  11      821.02      834.12    195.12 o
 -13   3  11     2520.75     2332.58    234.41 o
 -11   3  11      853.33      148.40    512.82 o
  -9   3  11      220.08      530.56    492.67 o
 -24   4  11    31523.21    31731.55   3046.01 o
 -22   4  11       11.52      310.44    421.10 o
 -20   4  11    51444.61    54342.61    885.46 o
 -18   4  11   102716.23   115130.13   4073.23 o
 -16   4  11    29766.59    30857.85    758.65 o
 -14   4  11        6.66      334.05    207.78 o
 -12   4  11      740.12     1092.58    260.69 o
 -10   4  11     1390.67     1383.56    418.35 o
 -25   5  11    14866.57     8359.55   7082.09 o
 -23   5  11     9985.06    11651.92    917.16 o
 -21   5  11     1871.58     2607.49    496.48 o
 -19   5  11    21851.37    21615.89    543.90 o
 -17   5  11    10268.06     9713.97    379.41 o
 -15   5  11      422.88      269.77    269.72 o
 -13   5  11     8235.72     8643.11    372.16 o
 -11   5  11    85862.79    80842.66   5897.20 o
  -9   5  11    74063.34    72251.51   1639.07 o
 -24   6  11     6665.59     5218.73    746.96 o
 -22   6  11     4610.23     5007.84    560.44 o
 -20   6  11      260.17      310.25    337.85 o
 -18   6  11      790.07      915.53    282.37 o
 -16   6  11    19098.02    18957.85    635.46 o
 -14   6  11     1978.53     1582.76    288.17 o
 -12   6  11    98666.13   101117.86   3540.47 o
 -10   6  11   297417.13   316185.13   8020.05 o
  -8   6  11    97948.53   104540.14   2018.04 o
 -23   7  11     6109.41     5084.06    786.37 o
 -21   7  11      684.61     1012.89    380.12 o
 -19   7  11     5829.94     6973.47    492.35 o
 -17   7  11     2364.57     2489.20    335.55 o
 -15   7  11    16086.83    16827.82    808.07 o
 -13   7  11     5543.37     5814.56    398.88 o
 -11   7  11   145318.14   142161.67   6826.59 o
  -9   7  11   121621.48   114889.16  18176.57 o
  -7   7  11     2331.77     1203.24    672.68 o
 -24   8  11    19210.68     5517.73   3898.70 o
 -22   8  11        7.78     -288.97    636.44 o
 -20   8  11    40792.56    42887.99    789.40 o
 -18   8  11    48344.23    49506.27   1343.97 o
 -16   8  11     2757.41     3920.57    340.58 o
 -14   8  11      690.86     1186.13    334.99 o
 -12   8  11    16266.95    17016.88    568.60 o
 -10   8  11    39641.29    41068.77    977.77 o
  -8   8  11      949.21      545.67    494.53 o
 -23   9  11    10108.34     7828.61   1530.11 o
 -21   9  11    11036.02    12022.25    812.97 o
 -19   9  11    68836.12    71682.95   1629.14 o
 -17   9  11    33166.22    34555.09   1224.59 o
 -15   9  11     2367.84     2708.16    334.70 o
 -13   9  11     1237.98      973.62    327.47 o
 -11   9  11    11879.33    11052.26   2323.28 o
  -9   9  11     7658.72     7073.96    913.49 o
  -7   9  11    10477.23     9481.96    740.08 o
 -22  10  11      762.45      810.45    619.14 o
 -20  10  11     9327.97     9487.93    483.01 o
 -18  10  11    10453.80    10323.54    460.08 o
 -16  10  11       21.91      341.82    323.15 o
 -14  10  11     2082.37     2430.24    372.33 o
 -12  10  11    18842.68    19983.30   1226.74 o
 -10  10  11    59647.89    64306.51   3424.68 o
  -8  10  11    14956.16    14569.28    939.61 o
  -6  10  11    11530.56    13475.49    953.52 o
 -23  11  11     2883.14     1100.01   1918.56 o
 -21  11  11       81.33      303.29    627.81 o
 -19  11  11      793.08      847.31    406.16 o
 -17  11  11     1937.03     1573.66    363.93 o
 -15  11  11     2938.23     2875.81    366.90 o
 -13  11  11    11066.79    13359.19    586.88 o
 -11  11  11    88777.64    75284.05  19654.64 o
  -9  11  11    86275.92    86494.95   4056.18 o
  -7  11  11     4268.51     4799.07    541.14 o
 -22  12  11       29.87       86.18    630.23 o
 -20  12  11     2711.67     2689.86    499.26 o
 -18  12  11      960.55      947.45    413.77 o
 -16  12  11      844.54     1114.59    372.98 o
 -14  12  11        0.23     -351.76    370.37 o
 -12  12  11    28830.14    26277.53   3592.24 o
 -10  12  11    55413.65    55157.93   2630.20 o
  -8  12  11    13012.26    11843.58   1369.05 o
  -6  12  11     4206.22     5558.18    727.23 o
 -21  13  11     2510.22     2578.63    686.70 o
 -19  13  11    11068.81    11226.20   1018.79 o
 -17  13  11     5703.92     5619.94    594.29 o
 -15  13  11      347.95      287.35    397.05 o
 -13  13  11     1660.27     1378.94    450.33 o
 -11  13  11    10736.86     9108.04   2367.61 o
  -9  13  11     3485.58     3871.95    716.83 o
  -7  13  11     1266.01     1470.88   1160.61 o
  -5  13  11     6826.46     6442.57   1099.03 o
 -20  14  11     5144.98     5697.51    836.04 o
 -18  14  11     8261.66     7829.42   1046.14 o
 -16  14  11     2881.21     2204.53    628.78 o
 -14  14  11      656.83     1014.07    618.01 o
 -12  14  11     2695.02     1598.29    731.08 o
 -10  14  11     2933.55     2649.48    570.44 o
  -8  14  11       38.21      -44.21    631.79 o
  -6  14  11     3993.86     4112.00    746.96 o
 -17  15  11      412.24       -5.14    654.20 o
 -15  15  11      339.48       98.00    624.10 o
 -13  15  11     3194.31     2313.90   1506.86 o
 -11  15  11     8417.41     7959.85    861.98 o
  -9  15  11     5974.55     6040.49    799.55 o
  -7  15  11        0.41      -94.74   1042.18 o
 -14  16  11      576.39     -701.92   1143.56 o
 -12  16  11     5713.60     5936.20   1080.08 o
 -24   0  12     5728.32     5855.16    994.81 o
 -22   0  12   134353.38   143192.67   5060.95 o
 -20   0  12   217084.63   220336.42   4626.28 o
 -18   0  12    45411.21    45952.93   1735.37 o
 -16   0  12    90087.43    92185.77   3966.08 o
 -14   0  12   242527.70   251752.06  11189.22 o
 -12   0  12   168468.00   181850.95   2217.00 o
 -27   1  12      240.77     -397.92    900.06 o
 -25   1  12       19.25     -568.46    824.27 o
 -23   1  12    25010.01    26397.32   1087.94 o
 -21   1  12   111518.27   115750.84   4010.75 o
 -19   1  12    50644.54    52114.54   1045.57 o
 -17   1  12    27509.24    29938.75    640.95 o
 -15   1  12   150975.27   161994.33   4987.02 o
 -13   1  12    76162.70    75365.82   3918.70 o
 -11   1  12    14082.68    13917.84    947.44 o
 -26   2  12     3781.02     3805.05    773.24 o
 -24   2  12     2079.55     1914.02    649.43 o
 -22   2  12    11132.06    11088.24    686.33 o
 -20   2  12    13271.09    15696.04    484.23 o
 -18   2  12    35044.02    36356.43    939.15 o
 -16   2  12   132459.83   141897.52   3105.92 o
 -14   2  12    30385.01    31282.99   2327.50 o
 -12   2  12    39269.12    37658.55   2946.53 o
 -27   3  12    10164.06     3318.11   3188.12 o
 -25   3  12     2804.72     3234.79    679.96 o
 -23   3  12     4939.09     4633.97    533.95 o
 -21   3  12    17347.10    18325.45    627.39 o
 -19   3  12       82.04       65.10    471.00 o
 -17   3  12    66828.25    72335.73   2113.59 o
 -15   3  12    92589.40    97821.68   2238.66 o
 -13   3  12     1340.29     1599.21    305.56 o
 -11   3  12    61126.77    53009.07   1440.10 o
 -26   4  12       93.78       77.29    659.25 o
 -24   4  12     6337.71     5713.40    729.86 o
 -22   4  12    51777.03    52103.65   1999.91 o
 -20   4  12    72782.97    78139.00   2442.61 o
 -18   4  12     2449.23     2532.81    349.49 o
 -16   4  12    52879.17    55026.31   1696.95 o
 -14   4  12    95760.25   102768.64   2573.22 o
 -12   4  12    24161.28    23860.41   1838.03 o
 -10   4  12    29739.92    22018.42   1136.92 o
 -25   5  12       19.43      958.81    680.88 o
 -23   5  12    30967.13    35068.77   1012.58 o
 -21   5  12   111556.50   115707.36   2343.42 o
 -19   5  12    66138.13    69614.59   1692.00 o
 -17   5  12       10.29      389.72    293.31 o
 -15   5  12    86066.35    90181.77   3386.83 o
 -13   5  12   119680.36   127751.13   2551.33 o
 -11   5  12   114333.02   104685.61  16760.15 o
 -26   6  12       28.54      -78.11    643.04 o
 -24   6  12     2341.65     2189.20    720.16 o
 -22   6  12    22977.25    24392.76   1057.62 o
 -20   6  12    19218.72    20065.20    617.03 o
 -18   6  12     1236.77     1512.12    314.77 o
 -16   6  12    13692.25    14606.78    921.87 o
 -14   6  12    24336.43    25230.14    607.16 o
 -12   6  12    17826.08    14976.94   5330.96 o
 -10   6  12    10413.18    11283.97   1146.40 o
 -25   7  12     2794.99     2501.66    736.84 o
 -23   7  12     1800.95     2011.88    517.80 o
 -21   7  12        6.42     -117.41    457.81 o
 -19   7  12     6665.51     6369.25    445.60 o
 -17   7  12    14698.17    16428.39    709.71 o
 -15   7  12     5640.31     5948.34    439.47 o
 -13   7  12     3234.35     3783.81    415.28 o
 -11   7  12    18109.72    17353.63    876.39 o
  -9   7  12     1627.49     1553.80    776.90 o
 -24   8  12     3941.77     4480.36   1122.71 o
 -22   8  12     1387.60     1585.98    526.80 o
 -20   8  12      781.80     1040.85    349.87 o
 -18   8  12    11451.64    11868.50    527.31 o
 -16   8  12    13622.33    15792.75    680.05 o
 -14   8  12     3305.59     3740.43    366.11 o
 -12   8  12     6946.98     5566.38    791.60 o
 -10   8  12     2938.69     3477.09    843.22 o
  -8   8  12     3477.15     5713.04    928.49 o
 -25   9  12     1435.17     -663.21    994.81 o
 -23   9  12     7517.72     7223.70    859.91 o
 -21   9  12     8415.45     9172.54    673.22 o
 -19   9  12     1706.16     2011.36    345.69 o
 -17   9  12      521.60      331.11    332.22 o
 -15   9  12     8492.38     9391.19    452.06 o
 -13   9  12    13323.79    14976.80    659.44 o
 -11   9  12    17346.99    16754.78    761.58 o
  -9   9  12    22205.62    22245.81   1297.99 o
 -24  10  12     2293.26      644.26   1089.55 o
 -22  10  12     8005.81     8246.45    600.51 o
 -20  10  12    11024.34    10424.86    565.25 o
 -18  10  12     4900.04     5184.30    402.09 o
 -16  10  12      348.19      772.33    357.13 o
 -14  10  12     5554.80     5480.25    461.08 o
 -12  10  12    35373.37    33054.91   5995.48 o
 -10  10  12    40570.88    38798.13   3202.34 o
  -8  10  12    12924.48    15604.28   1345.36 o
 -23  11  12      721.04      758.19   1117.97 o
 -21  11  12      200.56     -316.78    470.25 o
 -19  11  12      137.68      368.59    395.51 o
 -17  11  12      494.84      256.40    388.81 o
 -15  11  12     1739.87     2065.06    397.03 o
 -13  11  12      316.73      502.06    401.39 o
 -11  11  12     8324.36     9259.95    668.79 o
  -9  11  12     3492.01     3794.05    753.48 o
  -7  11  12      281.01     -843.22    843.22 o
 -22  12  12      985.25     1271.68    661.55 o
 -20  12  12     6550.61     7119.30    565.19 o
 -18  12  12     3782.85     3286.37    445.37 o
 -16  12  12      260.14       11.43    391.56 o
 -14  12  12     6210.60     5645.10    494.50 o
 -12  12  12     2011.14     1603.10    549.28 o
 -10  12  12      215.22      409.47    612.31 o
  -8  12  12      285.23      297.79    636.34 o
 -21  13  12     2621.25     2019.51    684.58 o
 -19  13  12     5140.21     6166.87    604.56 o
 -17  13  12      473.98      685.71    728.84 o
 -15  13  12     1481.19     1305.67    529.59 o
 -13  13  12     1835.15      861.73    579.88 o
 -11  13  12       12.74      360.48    537.72 o
  -9  13  12      124.51     1240.74    779.63 o
  -7  13  12      863.07      895.72   1212.72 o
 -18  14  12       33.22      639.02    594.25 o
 -16  14  12     1467.15     1235.05    617.62 o
 -14  14  12       40.15      -89.02    610.42 o
 -12  14  12     2656.33     1809.12    579.24 o
 -10  14  12     4968.44     4564.21   1070.60 o
  -8  14  12       13.48     -266.64    653.16 o
 -17  15  12     2625.30     1185.48    725.53 o
 -15  15  12     1439.96      727.39    643.32 o
 -13  15  12     1027.41      936.66    745.65 o
 -11  15  12     7286.74     8441.66   1231.67 o
  -9  15  12     2908.58     2539.13   1004.28 o
 -12  16  12      501.74       56.85   1061.13 o
 -27   1  13      280.54      483.19    900.06 o
 -25   1  13     3511.90     3571.84    956.91 o
 -23   1  13    20700.88    22170.57    789.49 o
 -21   1  13    15955.36    15973.83    499.62 o
 -19   1  13    12065.24    13561.44    653.20 o
 -17   1  13     2556.77     3316.36    324.59 o
 -15   1  13     9586.68    11264.58    523.99 o
 -13   1  13    68423.27    70838.45   1128.47 o
 -28   2  13      275.75      691.63    975.86 o
 -26   2  13     1550.10     1636.30    756.68 o
 -24   2  13     6220.15     5993.78    566.66 o
 -22   2  13     7080.87     7842.79    502.73 o
 -20   2  13     8795.87     8283.06    544.46 o
 -18   2  13    10361.92    10241.07    423.94 o
 -16   2  13     2616.90     3984.13    286.06 o
 -14   2  13    14943.05    14164.57    891.11 o
 -12   2  13    70789.14    76600.23   1667.49 o
 -27   3  13     6056.57     5467.96    789.76 o
 -25   3  13     2626.56     2879.26    720.16 o
 -23   3  13     4059.87     4112.70    532.07 o
 -21   3  13    10007.23    10130.60    588.82 o
 -19   3  13       28.29      255.52    371.38 o
 -17   3  13    19940.65    18719.74    528.93 o
 -15   3  13    36308.40    36928.75    985.10 o
 -13   3  13     3016.66     2122.26    729.53 o
 -28   4  13     6883.55      601.43   2354.38 o
 -26   4  13    10456.62    10785.71    930.06 o
 -24   4  13       21.66       71.07    457.90 o
 -22   4  13    25599.80    28784.65   1045.22 o
 -20   4  13    14684.29    13681.77    629.25 o
 -18   4  13     1815.83     2168.38    396.80 o
 -16   4  13    47609.35    49771.94   1363.67 o
 -14   4  13    28257.04    28994.53    746.66 o
 -12   4  13      372.76      397.92    644.26 o
 -27   5  13     6664.42     4282.76   1312.20 o
 -25   5  13    14043.43    16150.16   1861.71 o
 -23   5  13      950.02     1195.54    514.74 o
 -21   5  13      165.82      319.56    393.32 o
 -19   5  13     3192.00     4381.08    492.30 o
 -17   5  13    19759.69    20550.75    654.78 o
 -15   5  13     2601.02     3568.91    393.30 o
 -13   5  13    31869.38    26234.20   8979.49 o
 -11   5  13    69743.43    72478.89   1828.55 o
 -26   6  13    11557.58     9754.13   1601.17 o
 -24   6  13    20687.91    22998.43    886.02 o
 -22   6  13    12515.22    13882.47    649.05 o
 -20   6  13    14984.51    15804.74   1252.64 o
 -18   6  13    35198.84    36081.20    877.99 o
 -16   6  13     4258.82     3968.63    354.30 o
 -14   6  13    49588.86    48111.12   2323.39 o
 -12   6  13   204087.41   224902.48   2946.53 o
 -27   7  13     2905.67     -293.71    937.96 o
 -25   7  13    11626.32     9301.98    894.20 o
 -23   7  13     5798.33     5413.31    626.99 o
 -21   7  13      954.41      921.77    410.24 o
 -19   7  13    14477.58    14785.42    641.41 o
 -17   7  13    32491.54    32359.97    852.36 o
 -15   7  13      525.02      671.84    339.82 o
 -13   7  13    67198.48    70104.49   5841.00 o
 -11   7  13   115176.94   132328.45   2406.49 o
 -26   8  13    10147.29     6935.23   1307.46 o
 -24   8  13     1061.27      577.35    520.07 o
 -22   8  13     5855.42     7153.78    770.28 o
 -20   8  13     4763.73     5438.21    418.85 o
 -18   8  13    14962.07    16441.17    637.68 o
 -16   8  13    51897.36    51602.89   1686.94 o
 -14   8  13     5600.11     5329.59    588.03 o
 -12   8  13    19578.40    19879.59    787.18 o
 -10   8  13    14628.97    14893.70   1184.30 o
 -25   9  13     6252.60     5068.79   1250.62 o
 -23   9  13     1234.01     1213.19    558.88 o
 -21   9  13    11034.31    10042.08    562.23 o
 -19   9  13        0.10      327.40    392.06 o
 -17   9  13    32491.45    33617.37   1368.57 o
 -15   9  13    23077.56    23733.39   1070.59 o
 -13   9  13       89.43      -27.79    458.90 o
 -11   9  13    12823.87    12881.71   1714.86 o
 -24  10  13     5464.51     4206.62   1279.04 o
 -22  10  13       81.24     -149.78    541.96 o
 -20  10  13      771.24      786.92    379.64 o
 -18  10  13    14161.75    15321.28    872.84 o
 -16  10  13    11152.39    12618.84    591.22 o
 -14  10  13     3453.05     2630.58    814.18 o
 -12  10  13    29802.07    34042.84   1745.97 o
 -10  10  13    22412.00    26113.10   2226.48 o
 -23  11  13     6192.38     5861.63    814.96 o
 -21  11  13     5240.17     4780.86    686.63 o
 -19  11  13    12541.84    12231.80    840.34 o
 -17  11  13    15746.16    17635.96    659.97 o
 -15  11  13      267.97      661.09    421.68 o
 -13  11  13    43390.21    49907.43   2740.88 o
 -11  11  13    62105.49    64620.82   4907.72 o
  -9  11  13     8491.57    10196.61   1658.01 o
 -22  12  13     1182.73     1430.53    524.26 o
 -20  12  13     3766.32     3686.65    654.57 o
 -18  12  13    12980.77    12750.82   1443.20 o
 -16  12  13     7215.33     7842.09    614.62 o
 -14  12  13     4387.95     2964.65    946.55 o
 -12  12  13    36496.45    35433.17   3093.11 o
 -10  12  13    19797.85    20178.82   1335.89 o
 -21  13  13      406.28      -71.58    601.00 o
 -19  13  13     1818.80     1404.19    626.25 o
 -17  13  13     8575.16    11301.03   1015.58 o
 -15  13  13     3691.62     2629.36   1539.69 o
 -13  13  13     1169.64      982.78    571.76 o
 -11  13  13     5936.14     5180.89    871.64 o
  -9  13  13     2528.79     1846.89    679.96 o
 -18  14  13     1830.71     1680.51    642.02 o
 -16  14  13     3581.33     2447.57   1430.69 o
 -14  14  13      517.93     -388.18    687.40 o
 -12  14  13      971.93     1241.14    947.44 o
 -10  14  13     1909.52     1888.48    719.60 o
 -15  15  13        0.14      524.90    739.75 o
 -13  15  13     2324.99     2321.22    994.81 o
 -11  15  13     4321.81     4092.93   1136.92 o
  -9  15  13     1651.44     1260.09   1051.65 o
 -24   0  14    86575.56    90498.92   5850.42 o
 -22   0  14   209639.28   215785.89   7106.29 o
 -20   0  14    64969.96    65540.19   3569.36 o
 -18   0  14     8539.87    10130.08    602.39 o
 -16   0  14    36012.13    35955.21   1373.78 o
 -14   0  14       28.53       85.27    606.36 o
 -27   1  14     8089.96     7702.66   1241.14 o
 -25   1  14     4106.62     2959.67    600.75 o
 -23   1  14    75844.28    79221.96   1930.61 o
 -21   1  14    93772.69   101610.23   3024.56 o
 -19   1  14     5325.50     5593.38    579.23 o
 -17   1  14     3216.55     2939.83    329.81 o
 -15   1  14     4942.92     5256.61    552.43 o
 -28   2  14     6718.02     5798.31   1155.87 o
 -26   2  14     9568.46     8906.59    897.04 o
 -24   2  14       47.98      -17.56    453.51 o
 -22   2  14    20213.85    20845.51    696.46 o
 -20   2  14    16423.38    18985.25    573.52 o
 -18   2  14     5387.04     5608.91    455.73 o
 -16   2  14    48373.12    46969.41   1113.15 o
 -14   2  14   162430.73   139196.39  85776.16 o
 -29   3  14      703.78      161.06   1032.71 o
 -27   3  14     9258.87    10287.55    937.63 o
 -25   3  14     1573.13     1673.21    504.06 o
 -23   3  14     6212.79     5551.47    484.36 o
 -21   3  14    20345.46    22827.87   1311.44 o
 -19   3  14     4963.86     5654.67    641.36 o
 -17   3  14     8562.94     8655.67    502.47 o
 -15   3  14    83149.38    87535.66   3958.87 o
 -13   3  14   189201.47   191808.52   2671.77 o
 -28   4  14     5244.72     4436.75    856.82 o
 -26   4  14       15.95      451.86    676.54 o
 -24   4  14    27565.29    31855.17    961.85 o
 -22   4  14    68291.27    72977.05   1022.98 o
 -20   4  14    29942.49    34624.68   1258.11 o
 -18   4  14       66.33      291.35    417.17 o
 -16   4  14      485.26      918.70    304.15 o
 -14   4  14    16151.37    18361.32   1279.04 o
 -29   5  14     7748.71      653.73   1089.55 o
 -27   5  14     1581.53     1473.72    756.94 o
 -25   5  14    15094.38    16085.11    838.34 o
 -23   5  14    90035.98    96716.80   3614.32 o
 -21   5  14    77764.17    82192.33   1219.82 o
 -19   5  14    12453.74    14096.36    659.14 o
 -17   5  14     2966.94     2505.40    408.84 o
 -15   5  14     6181.14     5873.73    489.46 o
 -13   5  14       69.11     -369.50    653.73 o
 -28   6  14     4255.20     1288.51   1108.50 o
 -26   6  14      133.32      813.78    753.48 o
 -24   6  14    12852.21    13597.43    944.21 o
 -22   6  14    31041.86    33220.81    826.53 o
 -20   6  14    12534.75    12898.66    794.52 o
 -18   6  14     2181.53     2271.51    383.68 o
 -16   6  14      744.11      978.81    395.80 o
 -14   6  14     6791.17     6992.51    675.50 o
 -12   6  14     3861.66     4358.21    852.69 o
 -27   7  14     1938.34     2131.73   1193.77 o
 -25   7  14     1050.90     1881.38    552.87 o
 -23   7  14       25.58     -173.66    439.27 o
 -21   7  14      460.18      927.12    438.78 o
 -19   7  14      726.26     1275.02    448.68 o
 -17   7  14    11202.48     9814.86    510.84 o
 -15   7  14    43331.14    41384.79   7302.27 o
 -13   7  14    43981.66    50090.96   1667.49 o
 -26   8  14      233.88      142.12   1117.97 o
 -24   8  14      145.12      537.30    558.88 o
 -22   8  14        2.40      377.51    435.44 o
 -20   8  14       11.07     -114.31    390.37 o
 -18   8  14     2264.73     3034.58    548.29 o
 -16   8  14    13045.17    13781.27    605.60 o
 -14   8  14    29279.78    28262.69    982.73 o
 -12   8  14     8977.04     8214.27   1032.71 o
 -27   9  14      118.76    -1174.82   1174.82 o
 -25   9  14     3536.33     4601.65    785.25 o
 -23   9  14     4747.71     5692.26   1307.46 o
 -21   9  14     2901.22     3220.37    455.24 o
 -19   9  14      804.08      979.99    427.13 o
 -17   9  14      180.81      421.68    402.44 o
 -15   9  14       26.05       90.58    371.72 o
 -13   9  14      278.12     1017.01    586.17 o
 -11   9  14     1883.36     1629.59    881.12 o
 -26  10  14     1706.43     2482.28   1345.36 o
 -24  10  14     7502.61     7610.55    842.24 o
 -22  10  14     8330.50     8507.98   1307.46 o
 -20  10  14     3708.10     2802.70    518.64 o
 -18  10  14      369.37      652.87    401.97 o
 -16  10  14      558.20      249.01    403.17 o
 -14  10  14     5424.84     5597.02    606.76 o
 -12  10  14     6365.01     6209.73    742.18 o
 -23  11  14      315.22      472.65    696.58 o
 -21  11  14      497.53      676.64    599.35 o
 -19  11  14     1578.96     1489.88    526.96 o
 -17  11  14     3110.23     2775.33    467.23 o
 -15  11  14      671.54      123.11    550.21 o
 -13  11  14     1041.43      721.86    632.85 o
 -11  11  14     1052.98     1339.70    639.55 o
 -22  12  14     3848.80     4216.00    672.15 o
 -20  12  14      240.37     -490.35    583.78 o
 -18  12  14     4630.87     5881.84    623.13 o
 -16  12  14    11385.92     4759.06   4116.35 o
 -14  12  14     4130.21     5226.24    740.55 o
 -12  12  14      120.46      146.26    641.47 o
 -10  12  14       15.05      701.10   1089.55 o
 -21  13  14     2797.87     2227.15    741.90 o
 -19  13  14       11.18      718.04    609.47 o
 -17  13  14     3902.99     2499.45   1058.92 o
 -15  13  14     3192.31     2651.28    810.06 o
 -13  13  14      347.48     1117.97    928.49 o
 -11  13  14       52.30      232.67    666.36 o
 -18  14  14       95.87     -572.74    782.60 o
 -16  14  14       19.15      624.08    717.60 o
 -14  14  14     1006.08     1961.19   1023.23 o
 -12  14  14     1632.18      814.80    956.91 o
 -15  15  14     1100.84      286.38   1065.87 o
 -13  15  14     4350.21     5608.82   1212.72 o
 -11  15  14     1228.75      919.01   1042.18 o
 -25   1  15    15003.17    15738.57    991.48 o
 -23   1  15    13056.81    14493.58    922.58 o
 -21   1  15     2988.76     3635.77    454.69 o
 -19   1  15      525.85      293.71    317.38 o
 -17   1  15    19293.12    21390.37    737.96 o
 -15   1  15    33266.87    32992.81  21052.04 o
 -28   2  15      741.98      198.96   1013.76 o
 -26   2  15     3161.69     2874.26    669.26 o
 -24   2  15     2420.36     2703.96    435.81 o
 -22   2  15     2499.34     4141.21    537.65 o
 -20   2  15     3036.00     3792.58    428.52 o
 -18   2  15        9.69      442.35    344.96 o
 -16   2  15     2200.16     2942.32    538.52 o
 -29   3  15       25.28      378.97   1089.55 o
 -27   3  15      468.43      395.49    729.86 o
 -25   3  15    10249.11     9143.02   1045.04 o
 -23   3  15    14707.99    16283.15    693.01 o
 -21   3  15       60.79     -372.85    389.68 o
 -19   3  15    25967.28    21732.13   2449.26 o
 -17   3  15    59127.81    62016.59   3090.57 o
 -15   3  15    23577.33    21563.65   1326.41 o
 -30   4  15       12.47     1326.41   1127.45 o
 -28   4  15       16.91      -85.57    733.56 o
 -26   4  15     6217.39     5628.45    616.28 o
 -24   4  15    30133.90    32372.50    827.00 o
 -22   4  15    11914.25    14537.10    687.03 o
 -20   4  15    11128.14    11611.28    715.00 o
 -18   4  15    85412.89    88236.83   4078.18 o
 -16   4  15    78662.13    69324.90  15915.28 o
 -14   4  15    14178.20    16513.82   1174.82 o
 -29   5  15      270.51     1658.01   1174.82 o
 -27   5  15      783.56     1390.64    786.13 o
 -25   5  15      954.05      523.04    518.40 o
 -23   5  15     5404.79     5791.86    670.95 o
 -21   5  15      372.95       30.56    418.33 o
 -19   5  15    26448.39    29350.72   1147.62 o
 -17   5  15    29787.70    31620.37    801.27 o
 -15   5  15      745.15     1496.95    852.69 o
 -28   6  15     2383.54     1999.09   1146.40 o
 -26   6  15     4843.97     4984.13    633.17 o
 -24   6  15      697.19      941.59    450.74 o
 -22   6  15      146.66      -66.39    473.99 o
 -20   6  15     7350.86     7602.21    545.28 o
 -18   6  15    10484.42    10473.28    572.68 o
 -16   6  15     3303.87     2616.41    858.36 o
 -14   6  15    29302.32    28707.32   1430.63 o
 -27   7  15     1250.44     2349.64   1222.19 o
 -25   7  15      102.76      306.15    542.30 o
 -23   7  15      408.30      662.28    464.88 o
 -21   7  15     2252.66     1971.35    461.05 o
 -19   7  15    21813.75    22839.25    881.05 o
 -17   7  15     7733.56     9396.27    568.71 o
 -15   7  15     7266.65     7585.60    726.68 o
 -13   7  15    14258.37    14694.74   1193.77 o
 -26   8  15     2291.43     1511.72    678.07 o
 -24   8  15    12451.34    13377.82   1705.39 o
 -22   8  15     3253.82     3948.07    513.58 o
 -20   8  15    17129.12    16523.47    758.97 o
 -18   8  15    72403.73    79313.55   3449.17 o
 -16   8  15    32988.90    35001.48   1130.71 o
 -14   8  15      217.41      229.53    592.87 o
 -25   9  15    10389.01    11025.25   2084.36 o
 -23   9  15    15546.23    15878.86   1676.96 o
 -21   9  15      174.71      312.75    544.51 o
 -19   9  15    50653.36    56296.63   1636.87 o
 -17   9  15    70453.89    59590.15  14557.72 o
 -15   9  15    18388.58    18702.90   1016.19 o
 -13   9  15      436.80      468.18    596.13 o
 -24  10  15     3213.98     1935.15    728.22 o
 -22  10  15      706.78     -232.86    686.98 o
 -20  10  15     9454.79    10118.69   1054.35 o
 -18  10  15    25984.53    22328.68   5004.38 o
 -16  10  15     6285.93     5201.00    628.12 o
 -14  10  15       14.53     -691.57    819.53 o
 -12  10  15      258.81      388.45    843.22 o
 -23  11  15       10.38     -531.79    671.11 o
 -21  11  15     2601.53     2050.20    641.28 o
 -19  11  15     9168.79    10232.85    794.87 o
 -17  11  15     2496.18     2527.05    737.86 o
 -15  11  15     2299.28     2424.17    585.81 o
 -13  11  15     3248.73     3329.53    756.65 o
 -22  12  15      258.84     -234.55    622.27 o
 -20  12  15     6943.29     7188.55    748.14 o
 -18  12  15    10542.08     4107.20   4264.17 o
 -16  12  15     1199.94     1605.68    764.43 o
 -14  12  15     1639.59     1070.60    947.44 o
 -12  12  15        6.21       88.46    665.96 o
 -19  13  15    13137.04    10941.44   3707.34 o
 -17  13  15    15476.62    18665.68   1148.56 o
 -15  13  15     3038.72     3429.72   1099.03 o
 -13  13  15       28.78     1051.65    985.33 o
 -16  14  15     7425.82     7465.80   1165.35 o
 -14  14  15     1074.12      710.58    994.81 o
 -12  14  15      142.05      227.38    947.44 o
 -13  15  15       61.65      113.69   1061.13 o
 -24   0  16    18212.08    19144.86   1752.76 o
 -22   0  16       14.14      937.96    814.80 o
 -20   0  16    48387.45    49561.14   5570.93 o
 -18   0  16    59216.43    55932.21   4216.09 o
 -27   1  16     6644.88     5684.62    956.91 o
 -25   1  16     1843.71     2105.79    633.89 o
 -23   1  16     2979.13     3623.52    440.22 o
 -21   1  16     4689.67     4986.36    589.40 o
 -19   1  16    20922.75    22483.59    865.90 o
 -17   1  16     4949.67     5439.42    636.61 o
 -26   2  16    18661.19    19712.82   1083.15 o
 -24   2  16     1088.52      925.92    468.51 o
 -22   2  16      106.37      298.61    454.75 o
 -20   2  16       36.64      -27.21    373.60 o
 -18   2  16    29950.09    31240.79    943.71 o
 -16   2  16   150911.88   162627.47   2643.35 o
 -29   3  16    27557.65    23240.62   1809.60 o
 -27   3  16    30935.06    29401.96   1645.11 o
 -25   3  16     7236.61     6928.67    727.51 o
 -23   3  16        3.61      194.12    548.21 o
 -21   3  16      153.36      195.63    555.02 o
 -19   3  16     3061.72     3912.78    529.56 o
 -17   3  16    62458.95    60395.70  37750.60 o
 -30   4  16     6582.46     4614.02   1430.63 o
 -28   4  16     8181.34     8878.37    944.33 o
 -26   4  16      202.40     -270.51    527.84 o
 -24   4  16     2012.42     2349.09    470.11 o
 -22   4  16      323.70     -476.47    476.47 o
 -20   4  16    12620.21    12053.98    813.42 o
 -18   4  16     1381.83     1377.26    601.94 o
 -16   4  16    26363.04    31199.08   1544.32 o
 -29   5  16     3749.10     3533.94   1250.62 o
 -27   5  16       71.04       -9.94    548.21 o
 -25   5  16     8850.89    10144.18    672.81 o
 -23   5  16     2544.26     2225.58    474.43 o
 -21   5  16    10163.99    10221.84   1035.94 o
 -19   5  16    22991.63    23671.65   1702.77 o
 -17   5  16     2594.65     1375.07    881.78 o
 -15   5  16    21055.48    23903.82   1345.36 o
 -28   6  16     4440.61     3012.85   1193.77 o
 -26   6  16        2.44     -533.32    533.32 o
 -24   6  16     1486.31     1536.49    481.57 o
 -22   6  16      168.71      -45.49    521.69 o
 -20   6  16     1923.67     1864.66    541.04 o
 -18   6  16       52.16     -531.96    531.96 o
 -16   6  16     8663.68     9516.04    802.59 o
 -27   7  16    10241.09    11867.27    966.39 o
 -25   7  16     4966.16     4371.74    999.55 o
 -23   7  16     1051.26     1055.90    486.18 o
 -21   7  16      100.52      -10.31    512.00 o
 -19   7  16     6799.02     7375.75    640.41 o
 -17   7  16    25249.43    27453.46   1262.48 o
 -15   7  16    31192.57    33944.00   1520.64 o
 -26   8  16     4933.10     4539.71    785.14 o
 -24   8  16     3957.85     4854.64    821.78 o
 -22   8  16     1016.05     1301.88    564.29 o
 -20   8  16      562.09      500.12    565.11 o
 -18   8  16    12396.67    10921.89   2546.30 o
 -16   8  16    24022.60    27182.51   4974.04 o
 -14   8  16    21347.17    19090.84   1326.41 o
 -25   9  16       38.10      410.30    683.14 o
 -23   9  16      801.82      328.90    727.63 o
 -21   9  16     1731.31     1949.38    728.43 o
 -19   9  16      332.92      530.29    463.28 o
 -17   9  16      313.14      320.45    517.02 o
 -15   9  16     4793.09     4116.10    739.00 o
 -24  10  16      249.56     1056.44    719.14 o
 -22  10  16      289.02       40.70    914.28 o
 -20  10  16     2308.76     2671.91    641.25 o
 -18  10  16     2465.49     1717.91    716.46 o
 -16  10  16     1237.29      648.58    653.16 o
 -14  10  16       68.64      552.29    639.55 o
 -23  11  16      125.90      607.11    725.45 o
 -21  11  16        4.08      657.55    702.83 o
 -19  11  16      155.59      420.25    710.63 o
 -17  11  16      215.25     1125.66    745.16 o
 -15  11  16      260.90     -180.01    909.54 o
 -22  12  16      189.50      723.06    797.88 o
 -20  12  16     2793.09     1040.58    857.90 o
 -18  12  16     7550.32     7777.92   1563.27 o
 -16  12  16     3095.96     4320.31   1136.92 o
 -14  12  16      263.30        9.47    909.54 o
 -19  13  16     3341.67     3552.81   1894.87 o
 -17  13  16     3008.00     2292.80   1070.60 o
 -15  13  16       66.56      483.19   1013.76 o
 -16  14  16      666.27      426.35   1023.23 o
 -14  14  16      673.52      530.56   1042.18 o
 -25   1  17      754.85     1031.73    677.00 o
 -23   1  17     3444.40     3949.57    696.37 o
 -21   1  17     5307.37     6405.63    598.04 o
 -19   1  17    10383.03     8641.72    825.97 o
 -28   2  17     1557.88      724.18    666.75 o
 -26   2  17       40.03     -148.23    619.16 o
 -24   2  17     1685.55     2035.68    510.66 o
 -22   2  17     1813.09     1880.15    506.64 o
 -20   2  17     1499.73      978.78    484.62 o
 -18   2  17     4450.19     1592.96   2302.27 o
 -29   3  17     1576.43      937.96   1174.82 o
 -27   3  17     7895.23     6887.92    657.92 o
 -25   3  17    13269.68    12829.43    820.97 o
 -23   3  17      686.89       53.70    479.85 o
 -21   3  17     7171.72     7521.33   1196.65 o
 -19   3  17    14191.40    15763.60    960.92 o
 -17   3  17     2024.86      549.51    843.22 o
 -30   4  17      543.59     1032.71   1326.41 o
 -28   4  17     6918.45     5968.86    657.37 o
 -26   4  17    22939.79    24084.12   1978.48 o
 -24   4  17    12981.65    13367.56   1576.41 o
 -22   4  17     3623.66     4296.93    577.94 o
 -20   4  17    30898.71    31934.76   2851.78 o
 -18   4  17    23604.69    23791.07   3240.23 o
 -29   5  17      558.37     1440.10   1231.67 o
 -27   5  17     2720.19     3647.91    630.35 o
 -25   5  17    16284.89    17520.82    847.63 o
 -23   5  17     6081.89     6589.29    655.58 o
 -21   5  17      692.34      931.43    527.55 o
 -19   5  17     3661.76     3098.23    666.56 o
 -17   5  17        4.17      823.72    576.03 o
 -28   6  17     2682.19     2482.99    748.94 o
 -26   6  17     1977.09     2171.51    985.33 o
 -24   6  17    11933.00    14401.44    870.82 o
 -22   6  17     7587.62     8493.01    712.29 o
 -20   6  17     1914.22     1889.20    546.13 o
 -18   6  17     5483.37     5831.49    753.12 o
 -27   7  17      493.61      696.67    697.02 o
 -25   7  17     7971.08     9182.13    900.78 o
 -23   7  17     6696.01     7520.19    840.33 o
 -21   7  17        7.19     -369.75    518.37 o
 -19   7  17       19.28      718.26    533.42 o
 -17   7  17     3926.33     3039.48    743.74 o
 -26   8  17    15477.49    15154.00   1084.19 o
 -24   8  17    11333.41    11332.97    960.25 o
 -22   8  17      485.87      476.66    715.31 o
 -20   8  17    19225.91    20966.58   1141.66 o
 -18   8  17     7313.77     7764.83   1814.34 o
 -16   8  17     2064.60     2161.27    909.54 o
 -25   9  17    19747.32    21686.82   1534.85 o
 -23   9  17     2944.60     3359.83    793.02 o
 -21   9  17     8803.73     9518.91   1302.73 o
 -19   9  17    21205.92    20337.67   2430.17 o
 -17   9  17     1311.97     2074.27    725.75 o
 -24  10  17    10452.02    12692.49   1012.72 o
 -22  10  17      719.18      730.53    718.56 o
 -20  10  17     1795.01     2016.54    760.56 o
 -18  10  17      231.92      625.31   1004.28 o
 -16  10  17      712.89      890.59    947.44 o
 -23  11  17     4789.03     4520.85    958.37 o
 -21  11  17      876.27      506.00    712.34 o
 -19  11  17      406.85      175.14    695.72 o
 -17  11  17     3330.33     2198.05   1061.13 o
 -20  12  17       50.03      530.23    742.12 o
 -18  12  17      339.24     1364.31    975.86 o
 -16  12  17     1705.17     2804.41   1089.55 o
 -17  13  17       92.20     1335.89    994.81 o
 -24   0  18    21393.92    22350.03   1534.85 o
 -22   0  18   126986.78   142740.78   2652.82 o
 -20   0  18   110830.73   102551.00  10900.26 o
 -25   1  18      344.67     -331.60    833.74 o
 -23   1  18    32893.25    33593.47   5357.75 o
 -21   1  18    78747.72    81176.70   5908.94 o
 -28   2  18     4603.27     3480.41    708.62 o
 -26   2  18       14.37      212.30    623.55 o
 -24   2  18      222.46      748.71    672.66 o
 -22   2  18     9743.88     9935.99    840.27 o
 -20   2  18    10495.82     8737.02   3443.09 o
 -29   3  18     9251.40     7991.48    872.58 o
 -27   3  18     1164.68     1482.16    709.26 o
 -25   3  18      177.69      559.78    506.52 o
 -23   3  18     3139.44     3633.88    703.05 o
 -21   3  18    13433.13    14638.20   1155.87 o
 -19   3  18      809.01     1616.94    598.89 o
 -28   4  18       17.06     -198.96    655.32 o
 -26   4  18        3.76      203.82    512.54 o
 -24   4  18    10380.56    11318.04   1434.57 o
 -22   4  18    46907.99    46067.87   5120.89 o
 -20   4  18    40635.43    42263.61   5087.73 o
 -18   4  18     1295.23     1440.10    814.80 o
 -29   5  18     1681.90     1164.85    859.19 o
 -27   5  18     1906.59     2293.36    712.52 o
 -25   5  18     1600.04     1342.85    539.73 o
 -23   5  18    41229.62    43487.91   1768.50 o
 -21   5  18    74871.75    73593.24   6579.95 o
 -19   5  18    33337.54    35055.85   3316.03 o
 -28   6  18      160.61      237.47    709.72 o
 -26   6  18      120.20      322.09    721.52 o
 -24   6  18     4376.26     4513.62    783.65 o
 -22   6  18    19885.11    24841.78   1610.64 o
 -20   6  18    13684.79    14392.59   1222.19 o
 -18   6  18     1922.94     2323.10    649.84 o
 -27   7  18      904.38      734.73    726.05 o
 -25   7  18      147.14     -128.60    689.59 o
 -23   7  18      355.70      108.36    678.31 o
 -21   7  18      107.10      146.92    535.41 o
 -19   7  18      913.54      752.08    696.37 o
 -26   8  18     1020.21     1545.34    857.43 o
 -24   8  18      524.01      955.02    711.79 o
 -22   8  18      311.69      461.96    712.34 o
 -20   8  18      144.27      236.86    909.54 o
 -18   8  18      989.37      252.46    857.43 o
 -25   9  18     2043.05     1916.63    810.06 o
 -23   9  18     5517.05     5358.17    821.51 o
 -21   9  18     5061.80     5052.40    833.49 o
 -19   9  18     1314.37     2368.59   1061.13 o
 -24  10  18     3743.54     3200.97    892.28 o
 -22  10  18     7610.46     9167.70    901.09 o
 -20  10  18     6194.20     7892.15   1269.56 o
 -21  11  18      301.58      -18.68    713.45 o
 -19  11  18      407.93     -350.55   1032.71 o
 -17  11  18      955.16     1004.28   1013.76 o
 -20  12  18     2162.49     1023.23   1013.76 o
 -18  12  18       22.74     -255.81    956.91 o
 -25   1  19     7145.00     8176.38   1165.35 o
 -23   1  19    14091.33    14666.32   1430.63 o
 -21   1  19     8899.32     4175.66   2779.65 o
 -28   2  19        2.76      757.95    862.17 o
 -26   2  19     1990.21     2160.16    966.39 o
 -24   2  19     3914.21     3841.15    726.68 o
 -22   2  19     3957.36     5017.42   1207.98 o
 -29   3  19      435.94      288.77    696.45 o
 -27   3  19     1599.92     1894.09    731.73 o
 -25   3  19       99.64       54.94    581.00 o
 -23   3  19     6069.35     5581.94    961.65 o
 -21   3  19     2728.85     2693.26    686.07 o
 -28   4  19     2743.99     2968.97    758.10 o
 -26   4  19     1266.55     1151.14    704.09 o
 -24   4  19     4018.41     3311.79    876.38 o
 -22   4  19    13551.67    14695.33   2183.84 o
 -20   4  19     1162.96      689.90    748.47 o
 -27   5  19     3675.89     3507.57    770.11 o
 -25   5  19     3773.06     5044.28    838.35 o
 -23   5  19       15.27      111.07    651.11 o
 -21   5  19       15.79      407.26    669.03 o
 -28   6  19       36.47      113.98    765.96 o
 -26   6  19     8217.78     6404.12    824.18 o
 -24   6  19     9578.90    11100.77   1814.34 o
 -22   6  19     3916.85     5104.51    760.36 o
 -20   6  19     6182.27     5750.95   1165.35 o
 -27   7  19     2026.77     1274.59    821.70 o
 -25   7  19     5047.06     4968.90    836.70 o
 -23   7  19     1614.33     2387.54   1070.60 o
 -21   7  19      797.99      625.31    985.33 o
 -26   8  19     1825.75     2242.84    923.75 o
 -24   8  19      322.45      464.93    737.54 o
 -22   8  19     3641.39     3316.03   1089.55 o
 -20   8  19        9.33     1307.46   1023.23 o
 -23   9  19     3986.83     4446.39    810.67 o
 -21   9  19     3001.90     2804.41   1042.18 o
 -19   9  19     4185.76     -104.22    937.96 o
 -22  10  19       33.31      -28.42    994.81 o
 -20  10  19     1472.82     1582.22   1023.23 o
 -21  11  19     2920.62     3704.48   1212.72 o
 -19  11  19     5864.23     1004.28   1004.28 o
 -24   0  20    35025.38    41516.67   1781.18 o
 -25   1  20     1780.03     2387.54   1023.23 o
 -23   1  20    22845.21     2036.99    956.91 o
 -28   2  20    15116.62    14770.53   1478.00 o
 -26   2  20    12406.23    13510.44   1506.42 o
 -24   2  20      386.98      673.76    646.26 o
 -22   2  20     4704.08     -571.36    571.36 o
 -29   3  20     5671.89     5419.34   1212.72 o
 -27   3  20    15526.77    16987.54   1544.32 o
 -25   3  20     4299.20     5386.18    881.12 o
 -23   3  20     1131.80     1254.08    686.07 o
 -28   4  20     6097.62     6906.81   1222.19 o
 -26   4  20      279.26      975.86   1004.28 o
 -24   4  20     9396.54     9794.08   2420.70 o
 -22   4  20    14966.99     9888.38   5670.41 o
 -27   5  20      605.34     -151.59    881.12 o
 -25   5  20     9000.53    11198.70   1335.89 o
 -23   5  20    27110.05    32601.29   1743.28 o
 -26   6  20       98.34     1051.65    966.39 o
 -24   6  20     4853.14     6253.08   1203.24 o
 -22   6  20     6805.19     9332.25   1269.56 o
 -25   7  20     2523.76     2491.76   1089.55 o
 -23   7  20      139.69      -18.95    937.96 o
 -21   7  20      148.52      180.01    928.49 o
 -24   8  20     1178.27      748.47    966.39 o
 -22   8  20      219.37      255.81   1013.76 o
 -23   9  20      624.60     1165.35   1032.71 o
 -21   9  20      175.06      265.28    985.33 o
 -22  10  20     1670.71      653.73   1061.13 o
 -25   1  21     5836.60     -217.91    833.74 o
 -26   2  21     1465.40     1856.98   1032.71 o
 -24   2  21      161.42     -852.69    852.69 o
 -27   3  21     1979.11     1354.83   1051.65 o
 -25   3  21     7537.11     6622.58   1146.40 o
 -28   4  21     1135.70      312.65   1070.60 o
 -26   4  21     8843.17    12193.51   1515.90 o
 -27   5  21        3.51    -1023.23   1023.23 o
 -25   5  21     3156.71     3695.00   1155.87 o
 -23   5  21     3321.91     -852.69    852.69 o
 -26   6  21      918.88      928.49    994.81 o
 -24   6  21      310.03      729.53    975.86 o
 -25   7  21      373.31      189.49    994.81 o
 -23   7  21     1200.80     -890.59    890.59 o
 -24   8  21     7798.83     9104.86   1392.73 o
 -26   2  22     5619.61     -483.19    919.01 o
 -27   3  22    11139.19      132.64    956.91 o
 -26   4  22       96.77     -208.44    947.44 o
 
