# Supplementary material for: Observation of a re-entrant phase transition in the molecular complex tris(μ2-3,5-diiso­propyl-1,2,4-triazolato-κ2 N 1:N 2)trigold(I) under high pressure
Source: IUCrJ. 2016 Aug 18;3(Pt 5):367–76. doi: 10.1107/S2052252516013129 (PMC5391858; doi:10.1107/S2052252516013129)
Supplement: Supplementary file 13 [file m-03-00367-1.07GPa_Au3triazole-FORM-IIsup13.hkl]

#
# h,k,l, Fc-squared, Fo-squared, sigma(Fo-squared) and status flag
#
data_shelx
_shelx_title ' 661 in C2/c'
_shelx_refln_list_code          4
_shelx_F_calc_maximum      648.57
_exptl_crystal_F_000      3888.00
_reflns_d_resolution_high  0.7800
 
loop_
 _symmetry_equiv_pos_as_xyz
 'x, y, z'
 '-x, y, -z+1/2'
 'x+1/2, y+1/2, z'
 '-x+1/2, y+1/2, -z+1/2'
 '-x, -y, -z'
 'x, -y, z-1/2'
 '-x+1/2, -y+1/2, -z'
 'x+1/2, -y+1/2, z-1/2'
 
_cell_length_a    23.6575
_cell_length_b    13.9552
_cell_length_c    19.8378
_cell_angle_alpha  90.000
_cell_angle_beta  121.445
_cell_angle_gamma  90.000
 
_shelx_F_squared_multiplier     1.000
 
loop_
 _refln_index_h
 _refln_index_k
 _refln_index_l
 _refln_F_squared_calc
 _refln_F_squared_meas
 _refln_F_squared_sigma
 _refln_observed_status
   2   2   0    18525.91    18502.05    332.01 o
   1   3   0    85116.10    79458.14    820.63 o
   3   3   0       37.70      101.58     89.92 o
   5   3   0    15687.46    23749.79   1071.68 o
   4   4   0      144.36      -19.68    101.66 o
   6   4   0    40944.97    40032.40   1724.19 o
   3   5   0   261535.75   268892.06  10790.25 o
   5   5   0    33448.48    35615.57    877.85 o
   7   5   0   144581.95   135640.88   5146.65 o
   0   6   0   420638.19   379076.19  13806.51 o
   2   6   0   157166.73   134563.11   1452.86 o
   4   6   0     3323.96     2932.47    256.85 o
   6   6   0    45620.76    42572.84   5833.74 o
   8   6   0     6515.41     7199.26    734.62 o
   1   7   0    23424.33    21831.53    328.79 o
   3   7   0    10899.24    13933.24    281.79 o
   5   7   0       63.09      391.89    152.39 o
   7   7   0    38705.21    38724.89    973.13 o
   9   7   0    39466.39    43087.55   2069.90 o
   0   8   0     3995.70     4050.51    187.18 o
   2   8   0     7240.79     6519.10    250.25 o
   4   8   0    11434.61    10037.35    303.54 o
   8   8   0    20219.09    18865.71   1730.68 o
  10   8   0    11560.20    11585.37   1127.86 o
   1   9   0    59023.08    56409.31    617.34 o
   3   9   0    50036.85    54115.75    736.99 o
   5   9   0    11455.47    13030.63    426.81 o
   7   9   0     2314.56     2122.54    333.20 o
   9   9   0    23552.40    20899.91   1959.70 o
  11   9   0     7964.26    10267.38   1110.57 o
   0  10   0   111371.38   111877.94   1661.68 o
   2  10   0    77026.44    80089.63    945.78 o
   4  10   0    19501.72    18957.50    534.54 o
   6  10   0     3340.93     2844.65    366.71 o
   8  10   0    26716.14    30547.93   1001.57 o
  10  10   0    32261.98    35183.91   1918.65 o
   1  11   0     4467.60     4625.67    248.52 o
   3  11   0     4766.04     5259.91    281.85 o
   5  11   0     4181.33     4811.69    346.13 o
   7  11   0      289.97     -171.62    377.84 o
   9  11   0     3428.98     3498.78    499.91 o
  11  11   0     2672.30     3365.08    688.93 o
   0  12   0    20591.72    21732.59    737.93 o
   2  12   0     8848.46     8056.41    328.55 o
   4  12   0     7744.86     8013.93    355.93 o
   6  12   0    12764.91    14285.15    691.23 o
   8  12   0     1607.68     1052.31    452.95 o
  10  12   0       11.77     -976.61    976.61 o
  12  12   0      495.35      883.36    668.15 o
   1  13   0    11495.25    11595.58    460.15 o
   3  13   0      801.03      683.26    307.20 o
   5  13   0    13313.32    12588.57    568.73 o
   7  13   0     2148.42     1879.66    495.34 o
   9  13   0      629.60      285.00    500.16 o
  11  13   0      479.28      153.20    614.75 o
   0  14   0      227.46      110.85    482.32 o
   2  14   0     1818.89     1338.35    360.07 o
   4  14   0     9418.01    10509.81    509.57 o
   6  14   0     1899.25      753.06    754.99 o
   8  14   0     5020.84     4634.61    599.03 o
  10  14   0     7690.35     9391.10   1076.00 o
  12  14   0      515.66      851.29    946.36 o
   1  15   0      342.88      340.16    375.41 o
   3  15   0     5317.24     5181.12    439.32 o
   5  15   0     3839.17     3586.29    560.45 o
   7  15   0      980.92      477.56    512.95 o
   9  15   0    11064.80     9249.58   1549.18 o
  11  15   0     2795.00     3686.06   1054.39 o
   0  16   0     3650.82     4126.17    642.59 o
   2  16   0      222.98      126.60    451.54 o
   4  16   0     2618.39     1828.17    654.22 o
   6  16   0     1138.37     1173.95    664.34 o
   8  16   0      820.41      632.68    660.00 o
  10  16   0     2405.01     1672.34   1011.18 o
   1  17   0     6773.22     6529.85   1032.89 o
   3  17   0       33.47      -99.93    561.26 o
   5  17   0     2899.94     2357.50    905.31 o
   7  17   0     1400.65     1459.12    715.72 o
  -3   1   1    34031.39    32996.70    440.08 o
  -6   2   1    10876.17     9480.90    587.69 o
  -4   2   1    18924.33    19303.07    366.64 o
  -2   2   1     8934.66     9071.00    133.11 o
   0   2   1    53191.95    47915.75    628.44 o
  -7   3   1    43678.08    46401.98   1875.44 o
  -5   3   1    25296.00    23537.02    462.80 o
  -3   3   1   139339.34   127332.95   3316.84 o
  -1   3   1   133167.92   114031.87   2406.12 o
   1   3   1     6365.09     4130.82    183.62 o
   3   3   1   130526.27   141154.83   5233.08 o
  -8   4   1     2242.32     1508.13    388.92 o
  -6   4   1    57828.13    58401.95   1924.19 o
  -4   4   1    62365.02    64715.05    912.73 o
   2   4   1    60390.06    58335.46   1091.28 o
  -9   5   1    83520.28    78923.98   3137.25 o
  -7   5   1    20417.75    18530.48    697.36 o
  -5   5   1    73114.16    68372.96    920.24 o
  -3   5   1     9487.41    12207.97    188.67 o
  -1   5   1    70237.38    59485.84    641.93 o
   1   5   1    25074.23    26816.14    512.69 o
   3   5   1   280511.47   280355.34   5719.17 o
   5   5   1   160510.55   190973.92   6652.62 o
 -10   6   1   382150.34   357245.09  13136.71 o
  -8   6   1    53132.19    53081.34   2644.63 o
  -6   6   1   114117.90   115840.53   1832.72 o
  -4   6   1   235193.84   221924.09   2570.04 o
  -2   6   1    85919.21    86529.25    829.21 o
   0   6   1    67238.77    62783.45    720.26 o
   2   6   1   106683.43   104895.60   1605.41 o
   4   6   1   187364.98   156577.41  10283.96 o
   6   6   1     2510.92     2415.60    488.31 o
 -11   7   1   235088.81   237748.53   8897.53 o
  -9   7   1   141440.45   146936.75   3914.54 o
  -7   7   1      253.93      192.30    219.34 o
  -5   7   1    74359.84    70792.27   1102.70 o
  -3   7   1    40568.74    39832.81    471.73 o
  -1   7   1     7614.83     7690.46    195.61 o
   1   7   1    49608.48    55894.63    690.63 o
   3   7   1   180634.58   182463.47   2943.97 o
   5   7   1    74615.34    75875.59   1691.48 o
   7   7   1    25361.09    23684.97   1434.67 o
 -12   8   1    28629.30    29276.72   1745.80 o
 -10   8   1    59716.79    59031.70   1820.04 o
  -8   8   1       27.08      541.50    273.02 o
  -6   8   1    14335.60    18707.16    444.04 o
  -4   8   1     1077.96     1202.53    132.49 o
  -2   8   1   105115.54    97279.91    977.73 o
   0   8   1    61246.79    57640.64    691.75 o
   2   8   1    98689.43   102120.16   1260.89 o
   4   8   1   309751.28   310745.97   5535.04 o
   6   8   1   109251.17   113116.59   2453.60 o
   8   8   1        3.59      751.90    622.27 o
 -11   9   1    19000.47    19005.02   1391.45 o
  -9   9   1     7772.03     8530.83    565.09 o
  -7   9   1    13342.65    12575.64    411.47 o
  -5   9   1    12715.84    11607.78    384.63 o
  -3   9   1    44369.32    48459.58    650.13 o
  -1   9   1   161333.00   158013.41   1615.78 o
   1   9   1     1981.55     2503.28    164.93 o
   3   9   1   201322.08   202773.52   2685.33 o
   5   9   1   261258.39   281452.88   5141.15 o
   7   9   1    51660.41    54547.67   1723.48 o
   9   9   1      737.00     1227.25    764.87 o
 -12  10   1    42214.16    48018.14   2337.82 o
 -10  10   1    76022.59    70215.09   1835.73 o
  -8  10   1    11513.00    12095.05    604.99 o
  -6  10   1    31508.54    32935.92    715.91 o
  -4  10   1    16115.49    18109.33    403.05 o
  -2  10   1     2094.87     2293.89    167.98 o
   0  10   1     2424.70     2785.81    173.19 o
   2  10   1    71273.06    71650.50    945.98 o
   4  10   1   148074.97   147344.27   2542.54 o
   6  10   1    43540.19    44267.01   1259.05 o
   8  10   1     6889.31     6620.21    950.68 o
 -13  11   1    33261.96    35362.48   2335.65 o
 -11  11   1   132014.13   134800.81   3865.77 o
  -9  11   1    87719.15    89782.11   2189.23 o
  -7  11   1       29.20      831.67    389.46 o
  -5  11   1    38547.82    39178.45    705.95 o
  -3  11   1    24423.88    23441.11    460.19 o
  -1  11   1     4289.57     4956.60    221.73 o
   1  11   1    35158.09    37595.32    596.83 o
   3  11   1    84885.43    84325.44   1327.31 o
   5  11   1    18669.21    22222.97    738.09 o
   7  11   1    11701.20    14436.80    748.32 o
   9  11   1    41290.75    41717.70   2281.64 o
 -12  12   1    45877.54    45239.05   1733.72 o
 -10  12   1    66292.55    64422.29   2033.28 o
  -8  12   1     8953.81     8230.48    538.51 o
  -6  12   1     5422.55     5369.00    328.41 o
  -4  12   1    11168.46    12093.35    419.26 o
  -2  12   1      536.78     1131.47    250.88 o
   0  12   1     4256.15     4049.45    281.46 o
   2  12   1    33651.92    32994.84    658.84 o
   4  12   1    38221.85    37281.11   1004.69 o
   6  12   1     1483.16     2599.97    495.27 o
   8  12   1     9203.46     9613.59   1040.23 o
  10  12   1     8639.87    10718.00   1959.70 o
 -13  13   1     3203.02     3793.81   2063.41 o
 -11  13   1    14750.02    13748.10    819.02 o
  -9  13   1     3192.68     3139.99    502.43 o
  -7  13   1      950.78     -374.37    891.09 o
  -5  13   1     1947.53     1807.26    312.36 o
  -3  13   1     2800.23     2608.64    302.96 o
  -1  13   1     4274.51     4643.36    364.51 o
   1  13   1     1698.02     1918.52    320.40 o
   3  13   1    38979.41    39275.92    794.04 o
   5  13   1    53329.93    51880.04   1265.84 o
   7  13   1    10796.67    13501.45    871.46 o
   9  13   1       21.49     -201.14    603.53 o
 -12  14   1     4768.39     4354.41    746.72 o
 -10  14   1     3101.85     2599.95    556.62 o
  -8  14   1      108.59      -57.25    388.95 o
  -6  14   1     1653.54     2019.70    336.42 o
  -4  14   1      167.60      -60.55    327.97 o
  -2  14   1     5537.91     6680.20    426.61 o
   0  14   1      685.39     1572.45    335.28 o
   2  14   1     9394.55     9143.64    703.41 o
   4  14   1    50291.64    50005.23   2347.70 o
   6  14   1    31428.48    31095.31   1157.14 o
   8  14   1     3611.58     2655.12    693.60 o
  10  14   1      389.10      445.58    644.39 o
 -13  15   1     5998.63     5954.73   1127.86 o
  -9  15   1     4741.75     4409.63    592.21 o
  -7  15   1        8.71      -17.92    332.05 o
  -5  15   1     1032.09     1291.02    454.62 o
  -3  15   1      363.27      273.75    369.06 o
  -1  15   1      562.88      636.20    382.84 o
   1  15   1     4332.35     5128.13    436.95 o
   3  15   1    14964.87    15108.12    792.33 o
   5  15   1    13280.43    11735.61   1226.55 o
   7  15   1     1039.49      655.48    534.63 o
   9  15   1      631.00      138.28   1019.82 o
 -12  16   1     9045.82    11481.66   1408.74 o
 -10  16   1    10004.34     8927.78   1292.06 o
  -8  16   1     3360.70     1922.13    698.15 o
  -6  16   1       59.06     -207.96    477.19 o
  -4  16   1     2038.78     1374.19    505.28 o
  -2  16   1     4164.17     4375.18    628.07 o
   0  16   1     5098.17     5445.89    468.70 o
   2  16   1     6609.72     5310.33    580.08 o
   4  16   1     3615.66     3730.20    597.27 o
   6  16   1      224.03      140.89    647.44 o
   8  16   1     1055.18     1244.53   1011.18 o
  10  16   1     1591.61     2186.57   1097.61 o
  -7  17   1      465.36      967.91    686.36 o
  -5  17   1        3.82     -474.12    566.00 o
  -3  17   1      701.75      213.70    589.51 o
  -1  17   1     1986.41     1344.24    528.35 o
   1  17   1     2967.76     3184.22    657.57 o
   3  17   1     2419.98      836.59    878.39 o
   5  17   1     1241.61     1642.35   1203.48 o
   7  17   1      347.00      -77.56    682.68 o
  -4   0   2    15780.19    18742.26    275.83 o
  -5   1   2    98627.91    99565.30   2019.20 o
  -3   1   2   100778.63    96973.99   3361.96 o
  -2   2   2     1431.79     2412.59     57.95 o
  -3   3   2    62845.16    58018.09    696.95 o
  -1   3   2   133499.00   123482.92   2478.68 o
   1   3   2      913.61      561.77    181.49 o
 -10   4   2    91310.62    86274.49   3383.57 o
  -8   4   2   237337.23   247442.92   5359.79 o
  -6   4   2   363730.50   318063.97  11014.96 o
  -4   4   2      339.16      210.78     66.40 o
  -2   4   2   235404.42   198036.77   5181.62 o
   0   4   2   124993.23   131519.23   1954.93 o
   2   4   2     2924.98     3035.51    399.72 o
 -11   5   2   162932.59   170046.95   6412.79 o
  -9   5   2   234800.30   236421.91   6091.99 o
  -7   5   2   290996.94   278936.09   4978.36 o
  -5   5   2     2035.13     1940.51    112.20 o
  -3   5   2   264925.38   245202.77   8949.38 o
   1   5   2     9933.47     9593.91    311.20 o
   3   5   2    59428.03    65067.82   1805.77 o
 -12   6   2     9508.46    12090.96   1175.39 o
 -10   6   2    62784.81    60324.91   3307.94 o
  -8   6   2   146696.56   137016.69   2104.91 o
  -6   6   2   171284.42   187865.95   3747.90 o
  -4   6   2     1833.44     1073.84     88.66 o
  -2   6   2    40943.20    40926.28    497.04 o
   0   6   2    56127.27    55600.90    786.75 o
   2   6   2    10096.03    12547.00    581.93 o
   4   6   2      964.51     1546.12    275.99 o
 -13   7   2    19496.52    19372.33   1335.28 o
 -11   7   2     8571.49     9925.64    687.43 o
  -9   7   2    13417.03    14481.86    631.83 o
  -7   7   2   160077.22   159901.67   2127.30 o
  -5   7   2   186589.89   184296.20   2291.98 o
  -3   7   2    53739.94    49680.34    554.26 o
  -1   7   2     8835.17     8561.19    246.03 o
   1   7   2    28661.85    29598.71    675.04 o
   3   7   2    66341.79    62943.50   1472.72 o
   5   7   2   137816.09   140882.58   5388.64 o
 -14   8   2      878.83     2169.29    946.36 o
 -12   8   2    10424.53    11732.29   1162.43 o
 -10   8   2      614.08      473.02    646.30 o
  -8   8   2    52381.89    49101.28    815.40 o
  -6   8   2    88764.37    88805.58   1332.24 o
  -4   8   2    54559.79    51194.18    585.02 o
  -2   8   2    12612.86    12298.41    241.82 o
   0   8   2      390.31      525.71    125.25 o
   2   8   2    38170.09    35026.54    869.57 o
   4   8   2    69583.89    68843.38   1571.01 o
   6   8   2   100665.34   108732.21   4312.64 o
 -13   9   2    16879.10    20180.41   1568.63 o
 -11   9   2    27602.87    28379.56   1128.15 o
  -9   9   2    62693.33    62567.66   1365.01 o
  -7   9   2    10974.18    11567.37    405.28 o
  -5   9   2      334.45      465.92    164.05 o
  -3   9   2     4330.71     4410.43    165.79 o
  -1   9   2     6388.58     6397.63    213.79 o
   1   9   2    10104.83     9277.51    307.92 o
   3   9   2     9617.15    10832.25    402.63 o
   5   9   2     2326.27     2486.72    468.16 o
   7   9   2     2271.85     2355.10    777.83 o
 -14  10   2    10399.37    11968.88    986.18 o
 -12  10   2    55793.63    60693.52   1631.72 o
 -10  10   2    66292.56    59347.43   1635.40 o
  -8  10   2    16436.34    15681.70    599.12 o
  -6  10   2     2042.23     3114.66    236.24 o
  -4  10   2    19394.46    19364.78    593.60 o
  -2  10   2    13073.56    13581.92    294.67 o
   0  10   2    11734.18    11408.30    330.09 o
   2  10   2     4047.63     3905.19    245.19 o
   4  10   2      744.82      933.75    318.10 o
   6  10   2     5946.86     7534.80   1858.15 o
   8  10   2      273.81     3871.87   1101.93 o
 -15  11   2     1937.86      790.88    656.84 o
 -13  11   2     2124.41     -998.22    998.22 o
 -11  11   2    24100.09    26370.80    974.03 o
  -9  11   2     6010.12     8013.55    699.19 o
  -7  11   2      182.59       24.17    257.85 o
  -5  11   2      158.16     -113.48    203.52 o
  -3  11   2     1969.04     2403.12    211.10 o
  -1  11   2        8.67      -84.64    176.61 o
   1  11   2      793.86     1084.72    259.05 o
   3  11   2     9376.78    10645.03    498.06 o
   5  11   2     1329.70     -695.69    695.69 o
 -14  12   2     5471.94     4132.52   1108.41 o
 -12  12   2        2.83      700.08    487.45 o
 -10  12   2     1534.12     1498.44   1094.64 o
  -8  12   2        8.13      192.23    296.96 o
  -6  12   2     1811.94     1658.44    290.27 o
  -4  12   2    25649.44    25199.33    502.58 o
  -2  12   2    31287.15    32941.54    668.24 o
   0  12   2     3587.46     3211.72    271.28 o
   2  12   2    10109.67    11340.79    495.89 o
   4  12   2    41764.88    40852.44   1225.01 o
   6  12   2    12905.95    14272.66    829.65 o
   8  12   2      936.00      155.05   2387.51 o
 -15  13   2     2093.09     1629.24    678.26 o
 -13  13   2      224.47     -176.87    661.41 o
 -11  13   2      888.04     1434.56    497.62 o
  -9  13   2       56.91     -216.73    322.81 o
  -7  13   2      234.64      466.55    347.48 o
  -5  13   2     2230.44     2953.50    297.00 o
  -3  13   2    24520.69    26954.77    638.01 o
  -1  13   2    11588.77    11932.86    473.99 o
   1  13   2      837.92     1084.43    329.60 o
   3  13   2    24815.21    25516.76   1311.07 o
   5  13   2    15252.27     9981.89    769.32 o
   7  13   2      541.86      160.78    706.53 o
   9  13   2       34.60     -123.04    647.37 o
 -14  14   2      660.33       -4.32    985.25 o
 -12  14   2     7391.21     9060.99    717.18 o
 -10  14   2     5242.40     4417.65    593.35 o
  -8  14   2      821.40      291.85    431.83 o
  -6  14   2     7782.05     8420.49    419.37 o
  -4  14   2      300.48      289.62    300.34 o
  -2  14   2     2454.63     2524.94    374.97 o
   0  14   2       89.75       -3.59    345.58 o
   2  14   2     5027.75     4940.39    572.29 o
   4  14   2     2338.57     3330.07    554.61 o
   6  14   2     1955.48     2603.07    532.81 o
   8  14   2     5101.65     7300.66   1441.15 o
 -15  15   2       28.72      -38.89    989.57 o
 -13  15   2     5078.01     4221.90   1093.29 o
 -11  15   2    11270.41     7821.53   1088.96 o
  -9  15   2     1347.90      175.09    571.92 o
  -7  15   2     6201.45     5692.20    471.20 o
  -5  15   2     8708.27     9228.99    664.79 o
  -3  15   2      371.32        3.69    372.08 o
  -1  15   2      340.77      449.21    380.26 o
   1  15   2      601.41      882.17    382.75 o
   3  15   2      936.14     1768.58    618.35 o
   5  15   2     1932.52      958.21    548.76 o
   7  15   2     8297.89     8764.85    985.15 o
   9  15   2     1591.01     1767.41   1054.39 o
 -12  16   2     2817.48     3542.17    801.60 o
 -10  16   2     2019.52     1402.37    699.46 o
  -8  16   2      687.28      577.46    634.92 o
  -6  16   2     3438.61     2859.17    614.94 o
  -4  16   2      125.68      110.34    497.02 o
  -2  16   2     3112.71     3146.54    471.92 o
   0  16   2      534.16      625.53    456.58 o
   2  16   2     1712.34      915.70    725.09 o
   4  16   2      617.88     1033.17    573.21 o
   6  16   2      809.30      674.12   1063.04 o
   8  16   2     1700.21     1205.64   1084.64 o
  -9  17   2      323.29     -391.93    656.94 o
  -7  17   2     1838.08      511.30    700.42 o
  -5  17   2       18.71      393.12    935.56 o
  -3  17   2     5106.80     5343.62    680.90 o
  -1  17   2     5255.23     5685.49    688.94 o
   1  17   2       42.90     -494.62    562.97 o
   3  17   2     3851.76     4852.07    795.36 o
   5  17   2     1273.87     1874.60    751.51 o
  -9   1   3      776.87      653.21    157.41 o
  -7   1   3   160135.06   138919.02   2595.71 o
  -5   1   3    54933.50    50410.92    551.89 o
  -3   1   3    13044.22    15912.40    386.38 o
 -10   2   3     3532.02     2050.31    283.62 o
  -8   2   3    17963.37    22613.99    418.06 o
  -6   2   3    20090.90    15291.06    230.18 o
  -4   2   3    36797.23    32990.79    385.30 o
  -2   2   3     3937.70     2603.17    173.30 o
 -11   3   3      115.56     -317.42    352.18 o
  -9   3   3     1002.86      980.02    116.52 o
  -7   3   3    23741.97    24553.08    377.13 o
  -1   3   3   111824.01    99272.30   2545.47 o
 -12   4   3        7.46       69.14    419.16 o
 -10   4   3     2661.05     2518.28    198.64 o
  -8   4   3     1681.59     1611.59    135.90 o
  -6   4   3   120215.64   105336.61   1429.66 o
   0   4   3    10423.95     9377.36    407.23 o
 -13   5   3    49430.14    44267.26   1992.11 o
 -11   5   3    68134.45    64356.23   1849.34 o
  -9   5   3     1400.65     2714.23    206.88 o
  -7   5   3    28869.50    28034.04    458.21 o
  -5   5   3    31996.89    39533.03    472.83 o
  -3   5   3   248355.39   246236.84   6369.35 o
  -1   5   3    55082.54    52681.19    843.80 o
   1   5   3    50595.74    53741.63   1213.70 o
 -14   6   3    80762.36    79533.28   3318.75 o
 -12   6   3   231968.27   252871.11   6544.78 o
 -10   6   3    50795.17    50330.23    977.17 o
  -8   6   3    66925.99    65522.18    939.80 o
  -6   6   3    93056.30    90871.98   1602.04 o
  -4   6   3     7144.51     5902.88    163.55 o
  -2   6   3    40917.36    35108.04    458.83 o
   0   6   3     6276.84     8034.51    298.30 o
   2   6   3     2333.97     -339.02    657.42 o
 -15   7   3      145.32      786.47    695.73 o
 -13   7   3    87273.85    88340.05   3629.88 o
 -11   7   3   109776.43   103787.45   2869.57 o
  -9   7   3     2471.93     2342.82    202.50 o
  -7   7   3    43923.45    43836.13    684.26 o
  -5   7   3     5071.47     5362.64    152.59 o
  -3   7   3   101264.76   107239.16   1196.93 o
  -1   7   3    43677.28    42661.20    582.68 o
   1   7   3    13041.13    13276.39    498.56 o
   3   7   3    23752.16    23869.25    873.83 o
 -16   8   3    58574.09    59283.73   2739.70 o
 -14   8   3     1634.93     1706.91    730.30 o
 -12   8   3    32413.24    34060.50   1029.86 o
 -10   8   3     9032.03     7953.23    358.49 o
  -8   8   3       72.60      463.79    191.16 o
  -6   8   3    48245.38    49545.91    679.91 o
  -4   8   3   326015.72   323503.16   3325.37 o
  -2   8   3   352804.81   355092.84   4603.68 o
   0   8   3     2738.56     2573.20    183.85 o
   2   8   3   244335.98   235202.56   5396.39 o
   4   8   3   144006.98   146449.91   4005.83 o
 -15   9   3    21810.38    22876.89   1668.02 o
 -13   9   3      259.67     -298.54    655.01 o
 -11   9   3     5543.00     6567.81    444.28 o
  -9   9   3     2198.59     1704.26    240.01 o
  -7   9   3    17532.12    17715.16    414.90 o
  -5   9   3   200844.25   205048.97   2314.95 o
  -3   9   3   381670.31   372721.81   3981.11 o
  -1   9   3    65111.90    66227.38    877.52 o
   1   9   3   118963.19   121751.75   1909.35 o
   3   9   3   248641.98   248610.66   5193.99 o
   5   9   3    62357.76    64421.73   2808.84 o
 -16  10   3    10465.35    12155.76   2687.84 o
 -14  10   3     5238.03     4423.33    678.02 o
 -12  10   3    18750.24    20085.95    865.13 o
 -10  10   3     6913.09     6330.34    364.43 o
  -8  10   3      578.56      551.51    213.93 o
  -6  10   3     8644.84     8513.67    273.98 o
  -4  10   3    90675.78    93660.54   1048.58 o
  -2  10   3   101713.49   103009.27   1230.12 o
   0  10   3        1.68       11.12    195.82 o
   2  10   3    54875.28    55764.23   1161.80 o
   4  10   3    22192.66    24184.82   1037.61 o
   6  10   3      747.41     1335.28    795.12 o
 -15  11   3     2316.91     2978.73    667.45 o
 -13  11   3    55476.42    62708.17   2139.48 o
 -11  11   3    41520.30    39646.16   1050.09 o
  -9  11   3      167.52      -65.69    276.44 o
  -7  11   3    15663.06    15602.38    471.85 o
  -5  11   3      608.82      265.93    195.13 o
  -3  11   3    31157.71    34852.83    549.26 o
  -1  11   3    20594.00    19231.13    446.40 o
   1  11   3     2668.56     2506.13    339.31 o
   3  11   3     4506.06     6399.18    616.24 o
   5  11   3     3793.38     3690.38    916.11 o
   7  11   3     4368.50     3137.25    989.57 o
 -16  12   3     4138.32     3615.96    710.39 o
 -14  12   3     9261.03    10526.51    908.36 o
 -12  12   3    37798.63    40303.01   1471.15 o
 -10  12   3     9167.93     9249.37    867.01 o
  -8  12   3     1548.98     1290.94    293.50 o
  -6  12   3      707.68      381.84    230.17 o
  -4  12   3    13579.06    14559.76    410.36 o
  -2  12   3    25817.49    24504.06    474.70 o
   0  12   3      715.97      570.25    298.14 o
   2  12   3     9363.06     8819.46    617.96 o
   4  12   3     3408.45     2612.93    496.70 o
   6  12   3      268.05      834.27    610.90 o
 -15  13   3     2676.92     2627.34    692.09 o
 -13  13   3     1344.53     1518.59    516.36 o
 -11  13   3     4424.02     2154.68    669.96 o
  -9  13   3     1535.52      348.62    602.25 o
  -7  13   3     7793.09     8025.85    414.11 o
  -5  13   3    45117.34    44782.52    720.25 o
  -3  13   3    60394.51    64448.14   1022.24 o
  -1  13   3     9874.75    10101.66    435.58 o
   1  13   3     6058.57     6689.67    500.02 o
   3  13   3    33251.20    35255.39   1149.04 o
   5  13   3    15600.21    19567.00   1151.69 o
   7  13   3     1628.40     1394.68    678.26 o
 -16  14   3     4515.56     4321.29   1071.68 o
 -14  14   3      725.33     1931.61    989.57 o
 -12  14   3      276.53      431.84    507.96 o
 -10  14   3      426.73      568.90    397.69 o
  -8  14   3     3429.94     2969.95    379.69 o
  -6  14   3    26073.29    25870.53    638.94 o
  -4  14   3    58746.82    56715.00   1016.89 o
  -2  14   3    26042.59    26359.77    656.02 o
   0  14   3        9.72      -91.22    356.05 o
   2  14   3    18718.67    19397.57    906.28 o
   4  14   3    25982.82    24283.60   1028.30 o
   6  14   3     6974.48     6351.42    869.94 o
 -15  15   3       15.18     -626.59    920.43 o
 -13  15   3     1578.68      982.23   1263.98 o
 -11  15   3     1567.57     1150.48    636.85 o
  -9  15   3      531.83     -125.78    424.65 o
  -7  15   3      886.07      852.93    394.14 o
  -5  15   3     9060.12     8302.65    528.87 o
  -3  15   3    12285.95    13414.20    588.93 o
  -1  15   3     2714.86     2711.76    514.57 o
   1  15   3      567.74      328.78    570.37 o
   3  15   3     4703.18     3801.81    604.84 o
   5  15   3     2394.80     2141.72   1333.12 o
   7  15   3      383.45      496.93    679.86 o
 -12  16   3     3643.91     3863.70    719.55 o
 -10  16   3     1120.97       -4.52    929.97 o
  -8  16   3       11.37     -250.26    609.31 o
  -6  16   3        5.73     -228.09    555.34 o
  -4  16   3      824.91     1029.88    449.58 o
  -2  16   3     1409.23     1528.59    523.32 o
   0  16   3      380.81      281.34    406.68 o
   2  16   3       14.95      153.68    535.91 o
   4  16   3       29.54      151.25   1076.00 o
   6  16   3       16.32        4.32   1041.43 o
  -9  17   3      543.41     -312.68    831.85 o
  -7  17   3      982.47      178.50    667.84 o
  -5  17   3     1087.87      660.11    608.84 o
  -3  17   3     1160.40      586.17    600.75 o
  -1  17   3      702.34     -557.57    557.57 o
   1  17   3       58.46     -638.11    705.71 o
   3  17   3       82.89      537.55    729.99 o
   5  17   3      514.26      133.96   1158.10 o
 -12   0   4    25129.93    23447.30   1348.24 o
 -10   0   4    19122.54    20087.98    466.32 o
  -8   0   4   152185.36   148506.53   3911.10 o
  -6   0   4      699.45      393.14     44.97 o
  -4   0   4    29556.19    34194.34   1253.17 o
 -11   1   4     1561.91     2808.99    234.02 o
  -9   1   4   171845.09   178877.53   3322.52 o
  -5   1   4     1783.41     1620.07     93.67 o
 -12   2   4   161166.94   157234.53   3593.73 o
 -10   2   4   114374.98   106447.98   1827.34 o
 -15   3   4   309127.97   313319.19  11529.19 o
 -11   3   4      220.91     1247.60    156.60 o
  -5   3   4   193748.84   173923.14   6386.86 o
  -3   3   4    39689.95    36688.67    653.21 o
 -12   4   4    49825.61    50164.48   1291.06 o
 -10   4   4    50905.38    57399.21    942.29 o
  -8   4   4   158893.33   147801.23   2093.53 o
  -6   4   4    12610.58    14127.80    218.25 o
  -4   4   4      496.30      628.16     80.49 o
  -2   4   4   122230.66   117668.31   2553.04 o
 -15   5   4      542.92      388.92    535.84 o
 -13   5   4    15264.16    14436.23    710.64 o
 -11   5   4      364.87      702.85    146.04 o
  -9   5   4    18310.62    18028.19    350.53 o
  -7   5   4      400.03      604.24     88.76 o
  -5   5   4    30449.28    31420.60    390.12 o
  -3   5   4      620.77      831.81     98.08 o
  -1   5   4   280597.34   273381.88   9485.22 o
 -16   6   4    10921.84    11451.41   1045.75 o
 -14   6   4    33956.62    36203.74   1832.23 o
 -12   6   4    13111.04    12947.97    527.23 o
 -10   6   4    14222.73    13252.90    359.91 o
  -8   6   4    41692.05    38302.48    602.14 o
  -6   6   4     6335.85     5521.45    246.03 o
  -4   6   4      872.56     1156.79    160.70 o
  -2   6   4    36866.96    40637.46    925.36 o
   0   6   4   184703.08   179956.84   4610.28 o
 -17   7   4    43113.92    51954.83   2484.74 o
 -15   7   4   105404.89   115361.06   4567.60 o
 -13   7   4    78101.34    83037.82   1994.73 o
 -11   7   4       20.66     -168.68    189.66 o
  -9   7   4   120734.93   119370.94   1630.90 o
  -7   7   4   272454.72   267947.88   2974.07 o
  -5   7   4   105135.31    96004.87   1131.26 o
  -3   7   4    59718.04    60859.19    751.57 o
  -1   7   4    36695.59    35954.24    825.48 o
   1   7   4      406.83     1213.40    344.92 o
 -16   8   4    46084.48    46134.05   2324.85 o
 -14   8   4    53675.03    58098.77   2601.56 o
 -12   8   4    11238.31    11235.87    537.52 o
 -10   8   4    14917.05    15428.82    445.25 o
  -8   8   4   102654.85   101772.70   1262.19 o
  -6   8   4   140396.53   144958.94   1597.39 o
  -4   8   4    76047.01    77096.22    933.62 o
  -2   8   4    29049.04    27451.54    474.79 o
   0   8   4     1243.11     1648.24    282.65 o
   2   8   4     1153.96     1231.07    401.60 o
 -17   9   4     2963.17      922.67   1933.78 o
 -15   9   4      516.75      976.18    582.76 o
 -13   9   4      146.33     -864.26    864.26 o
 -11   9   4      755.46     1031.75    280.38 o
  -9   9   4      517.02      188.92    197.72 o
  -7   9   4      105.02      431.53    161.84 o
  -5   9   4    11557.97    10792.38    286.60 o
  -3   9   4    27645.16    26527.03    436.73 o
  -1   9   4    29526.22    27788.27    822.36 o
   1   9   4    28354.61    29048.79    905.49 o
   3   9   4    17598.42    19224.46    905.81 o
 -18  10   4      541.40      385.77   1000.38 o
 -16  10   4       10.58     1175.19    601.75 o
 -14  10   4     4037.86     4649.00    539.71 o
 -12  10   4     6141.69     5877.67    434.78 o
 -10  10   4      518.81      609.49    262.94 o
  -8  10   4    11144.88    11523.10    357.53 o
  -6  10   4    11185.16    11593.70    334.49 o
  -4  10   4     2150.92     3377.32    197.22 o
  -2  10   4    24740.85    24414.59    484.23 o
   0  10   4    54061.44    55675.01   1339.55 o
   2  10   4    48079.42    46624.79   1222.44 o
   4  10   4    21533.91    21169.98   1499.49 o
 -17  11   4     6849.26     6885.08    810.92 o
 -15  11   4     1815.21     1087.88    648.55 o
 -13  11   4     3275.93     2662.08    912.67 o
 -11  11   4     2621.86     2161.39    328.26 o
  -9  11   4       57.61     -215.06    271.40 o
  -7  11   4       33.52       17.22    205.22 o
  -5  11   4     3458.82     3880.65    239.22 o
  -3  11   4     9486.55     9716.52    315.51 o
  -1  11   4     4533.15     5317.20    298.99 o
   1  11   4      786.22      755.72    344.44 o
   3  11   4      340.89    -1114.89   1114.89 o
   5  11   4      615.32      890.18    846.97 o
 -18  12   4    11499.78     5552.85   1192.68 o
 -16  12   4    15624.72    17019.55   1226.22 o
 -14  12   4     2415.29     1981.88    519.34 o
 -12  12   4      646.24      322.42    361.11 o
 -10  12   4      623.29      882.99    327.09 o
  -8  12   4     1906.74     2193.22    279.25 o
  -6  12   4    20915.04    21226.68    451.31 o
  -4  12   4    40288.51    41470.74    636.15 o
  -2  12   4     1837.57     2366.39    272.71 o
   0  12   4     8609.46     8535.36    509.89 o
   2  12   4    25742.48    25874.74    958.98 o
   4  12   4     2613.78     3681.29    749.92 o
 -17  13   4     6748.91     8824.07   1292.06 o
 -15  13   4     2921.51     3159.76    566.59 o
 -13  13   4        0.55     -385.90    385.90 o
 -11  13   4        5.76     -114.94    370.68 o
  -9  13   4      578.71     -213.91    458.81 o
  -7  13   4      780.42      936.01    293.65 o
  -5  13   4    20775.44    20981.87    492.21 o
  -3  13   4    18085.04    18846.03    503.20 o
  -1  13   4      573.53      489.94    343.54 o
   1  13   4    12832.08    13805.55    779.59 o
   3  13   4     6407.39     4060.10    794.30 o
   5  13   4      583.41      587.18    695.96 o
 -18  14   4      561.02      579.05   1019.82 o
 -16  14   4        4.25     -535.84    907.47 o
 -14  14   4     2501.15     2066.28    679.83 o
 -12  14   4     1660.23      595.57    395.25 o
 -10  14   4     1850.99     1837.74    544.68 o
  -8  14   4    10522.07    10191.04    552.27 o
  -6  14   4      849.39     1095.12    303.75 o
  -4  14   4     5928.24     6199.85    426.65 o
  -2  14   4     6042.39     6161.72    429.82 o
   0  14   4        5.05     -223.03    484.33 o
   2  14   4       58.72      768.70    514.54 o
   4  14   4     2455.36     3235.97    754.67 o
 -15  15   4     2790.83     2549.56   1032.79 o
 -13  15   4     6915.21     4557.57    730.21 o
 -11  15   4      313.78     -404.91    510.90 o
  -9  15   4     8623.37     8070.16    877.02 o
  -7  15   4     9651.44     9105.74    571.08 o
  -5  15   4      180.16     -431.54    431.54 o
  -3  15   4     3704.39     3969.39    438.64 o
  -1  15   4     1390.83      325.78    667.04 o
   1  15   4       11.31      172.68    587.13 o
   3  15   4     1559.39     1695.70   1114.89 o
   5  15   4     6565.92     7347.40    948.76 o
 -12  16   4     2712.02     1893.26    693.44 o
 -10  16   4      578.46     -659.88    871.57 o
  -8  16   4     3255.97     1669.82    685.98 o
  -6  16   4      228.78      863.95    572.32 o
  -4  16   4     1936.40     2741.16    551.41 o
  -2  16   4      954.62      291.98    470.92 o
   0  16   4     1239.23     1333.70    587.89 o
   2  16   4     1731.51     1612.22    725.98 o
   4  16   4      485.90     1313.67   1119.21 o
  -9  17   4      317.07      350.33    650.65 o
  -7  17   4        6.41     -191.21    627.88 o
  -5  17   4     2630.33     2450.17   1123.53 o
  -3  17   4     2049.09      683.71    759.61 o
  -1  17   4      485.93      129.02    719.59 o
   1  17   4     6000.86     5953.14    889.51 o
   3  17   4     2323.45     1827.90   1197.00 o
 -15   1   5    35068.63    33397.19   1769.74 o
 -13   1   5     2703.00     3557.62    283.05 o
 -11   1   5    95267.70   104879.52   1394.54 o
  -5   1   5     6642.20     5591.31    611.46 o
 -16   2   5     6765.72     4563.28    713.01 o
 -14   2   5    29723.52    29324.31    895.58 o
 -12   2   5     5838.17     5185.01    280.24 o
 -10   2   5   131248.52   123979.32   1558.25 o
  -8   2   5   167324.98   159674.83   2403.68 o
  -6   2   5     4608.61     5659.30    135.42 o
  -4   2   5    15383.42    21137.41   1101.93 o
 -17   3   5    65452.39    65640.34   2765.62 o
 -15   3   5    10797.52    10867.94    718.05 o
 -13   3   5     8092.88    10486.83    444.60 o
 -11   3   5      725.15     1167.31    194.78 o
  -9   3   5      707.55     1511.59     77.29 o
  -7   3   5    64700.71    61467.21    716.32 o
  -5   3   5   174385.02   165141.44   2691.48 o
  -3   3   5    39247.50    35304.91   1395.78 o
 -16   4   5    78911.55    77890.77   3310.11 o
 -14   4   5     6389.15     7963.71    523.43 o
 -12   4   5      477.83      898.47    138.08 o
 -10   4   5        3.58       50.38    125.15 o
  -8   4   5     7285.28     5980.37    175.06 o
  -4   4   5   145719.75   152311.73   2535.91 o
  -2   4   5    17517.29    15098.57    812.40 o
 -17   5   5    22126.32    21541.61   1443.31 o
 -15   5   5       35.28      110.09    425.37 o
 -13   5   5      536.41     1531.00    194.26 o
 -11   5   5    39968.10    40273.22    627.35 o
  -9   5   5    92063.84    93079.53   1192.13 o
  -7   5   5      734.80      805.10    120.29 o
  -5   5   5   204479.23   196378.97   2733.43 o
  -3   5   5   147986.86   143176.77   3264.51 o
  -1   5   5      864.59     1462.08    271.74 o
 -18   6   5     2265.09     2091.50    773.51 o
 -16   6   5    20307.03    25236.31   1572.95 o
 -14   6   5    32098.61    31283.83   1556.85 o
 -12   6   5    24885.51    27475.33    604.53 o
 -10   6   5   289396.34   281697.69   3948.48 o
  -8   6   5   205886.34   201310.94   2249.15 o
  -6   6   5     9269.80     8984.28    204.20 o
  -4   6   5   259895.64   258921.08   3597.35 o
  -2   6   5   209354.73   216693.48   5520.36 o
   0   6   5    67757.52    69296.15   2800.19 o
 -19   7   5    16067.52    17699.99   1387.13 o
 -17   7   5      658.05     2311.89    782.15 o
 -15   7   5    23191.55    26861.44    931.20 o
 -13   7   5     5107.25     5800.26    325.01 o
 -11   7   5    96525.67    99426.62   1235.43 o
  -9   7   5   185734.64   184232.63   2178.48 o
  -7   7   5    20026.41    19948.61    328.92 o
  -5   7   5    90887.47    93312.74   1050.98 o
  -3   7   5   160656.69   156704.55   2618.82 o
  -1   7   5    58769.23    59326.50   3558.58 o
   1   7   5    12865.55    15107.22   1179.71 o
 -18   8   5    70756.89    72976.66   5725.70 o
 -16   8   5    18231.13    19959.93   1063.79 o
 -14   8   5      674.95      592.64    342.47 o
 -12   8   5     2801.17     2727.08    301.83 o
 -10   8   5    38387.36    37681.12    573.74 o
  -8   8   5      363.18      382.79    148.66 o
  -6   8   5    79547.35    80230.35    931.70 o
  -4   8   5   168904.38   171674.97   2047.61 o
  -2   8   5     5324.14     4503.75    306.56 o
   0   8   5    44432.89    48446.93   1492.31 o
   2   8   5     5341.75     4615.13    725.98 o
 -19   9   5    64069.40    65854.65   9977.85 o
 -17   9   5    60933.21    65756.66   2194.37 o
 -15   9   5     8303.53    10092.38    811.26 o
 -13   9   5     1274.73     1052.38    444.94 o
 -11   9   5     6464.86     8284.09    329.11 o
  -9   9   5     6619.44     6826.37    260.32 o
  -7   9   5    48335.44    47290.20    623.32 o
  -5   9   5   175252.91   176672.03   2141.02 o
  -3   9   5    64122.16    67901.41   1036.87 o
  -1   9   5    30461.19    27585.90    934.30 o
   1   9   5    60701.55    62591.29   1843.28 o
 -18  10   5    21314.37    22529.24   1259.47 o
 -16  10   5     2154.85      -69.87    496.46 o
 -14  10   5      189.23      -39.09    321.74 o
 -12  10   5    12154.53    14416.84    521.03 o
 -10  10   5    56345.75    57335.59    874.91 o
  -8  10   5    19442.16    16959.94    388.81 o
  -6  10   5    47699.27    45667.33    793.79 o
  -4  10   5   121944.33   122699.52   1522.43 o
  -2  10   5    34595.71    30581.93    679.81 o
   0  10   5     2414.96     2380.61    529.54 o
   2  10   5     2218.25     2237.17    540.43 o
 -19  11   5     3662.38     2645.13    732.78 o
 -17  11   5       26.05      -55.14    719.49 o
 -15  11   5     3821.45     4625.80    689.01 o
 -13  11   5      419.05     -262.41    331.59 o
 -11  11   5    60346.12    66730.59   1136.77 o
  -9  11   5   110850.53   112963.53   1622.80 o
  -7  11   5    12469.12    12919.98    386.53 o
  -5  11   5    33368.45    33260.14    621.86 o
  -3  11   5    88540.63    89376.65   1641.87 o
  -1  11   5    22296.86    25746.41    709.42 o
   1  11   5    13269.59    13391.41    968.64 o
   3  11   5    33045.53    41799.80   2273.00 o
 -18  12   5     4250.78     3230.79    733.80 o
 -16  12   5        5.66      153.35    535.85 o
 -14  12   5      550.49      -23.79    390.11 o
 -12  12   5     7916.81     7248.93    544.33 o
 -10  12   5    43545.07    45768.89   1149.43 o
  -8  12   5    19704.00    19049.72    463.18 o
  -6  12   5     3901.92     4398.48    270.24 o
  -4  12   5    38768.57    40307.27    864.33 o
  -2  12   5    20482.53    21634.26    677.90 o
   0  12   5     4951.87     4492.78    448.03 o
   2  12   5     6780.09     7751.98    801.36 o
   4  12   5    14778.83    14121.96   1417.38 o
 -19  13   5    13437.31    14891.15   1499.49 o
 -17  13   5     9782.85     8111.94    899.53 o
 -15  13   5     1788.36     1662.97    549.44 o
 -13  13   5      858.99     1492.83    396.49 o
 -11  13   5     5777.99     6769.79    456.86 o
  -9  13   5     1327.81     1202.25    327.39 o
  -7  13   5     6080.54     6237.52    412.57 o
  -5  13   5    36090.37    37411.39    621.01 o
  -3  13   5    15217.21    15621.43    557.65 o
  -1  13   5      347.79      495.69    406.30 o
   1  13   5      974.94     -946.36   1015.50 o
   3  13   5     1551.26     2672.10    896.67 o
 -18  14   5     9379.38     8037.59   1248.85 o
 -16  14   5     5746.28     5923.17    832.55 o
 -14  14   5     1947.38      773.13    787.38 o
 -12  14   5     3196.09     1852.42    547.84 o
 -10  14   5     1850.74     2220.24    420.41 o
  -8  14   5     1897.15     1937.50    380.46 o
  -6  14   5    19776.88    19607.89    536.37 o
  -4  14   5    24239.10    22720.11    647.49 o
  -2  14   5     2806.96     1505.34    482.94 o
   0  14   5      589.75      768.36    493.74 o
   2  14   5      162.46      922.29    823.21 o
   4  14   5     5965.07     5887.68   1572.95 o
 -15  15   5      557.14      237.88    635.21 o
 -13  15   5     2897.58      813.11   1329.16 o
 -11  15   5     6343.11     5313.05    598.83 o
  -9  15   5     3937.61     4280.74    559.82 o
  -7  15   5      385.75      575.77    452.47 o
  -5  15   5     8972.99     8442.61    566.78 o
  -3  15   5     9621.53     7905.24    767.19 o
  -1  15   5     3514.56     3034.59    627.78 o
   1  15   5     1525.17     1749.39    717.30 o
   3  15   5     3098.38     4442.14    851.46 o
 -12  16   5     3482.01     1716.25   1445.79 o
 -10  16   5     7590.95     6975.08    699.09 o
  -8  16   5     3759.39     2781.82    712.65 o
  -6  16   5       94.60      383.45    656.62 o
  -4  16   5     4447.54     2220.33   1186.79 o
  -2  16   5     7553.89     7720.68    718.41 o
   0  16   5     6219.20     6713.43    908.73 o
   2  16   5     4458.93     2806.23    802.84 o
   4  16   5     1847.19     2372.39   1218.60 o
  -9  17   5      990.12      821.07    719.49 o
  -7  17   5        0.38     -492.28    636.43 o
  -5  17   5      718.74     1136.50   1063.04 o
  -3  17   5     2400.59     1771.73   1140.82 o
  -1  17   5     3198.35     2420.21    774.00 o
   1  17   5     2632.72     2782.91   1231.57 o
   3  17   5      965.11     1572.95   1244.53 o
 -16   0   6    78549.65    73727.23   2181.01 o
 -10   0   6   213424.05   181778.39   3907.04 o
 -17   1   6    30022.02    26421.88    895.28 o
 -15   1   6   285612.16   295374.06   6372.59 o
 -13   1   6   217163.83   198898.63   3836.41 o
 -11   1   6    43321.07    45984.16    538.83 o
  -9   1   6    26189.95    27470.35    355.14 o
 -18   2   6    53304.08    51641.43   3897.80 o
 -16   2   6   311803.69   304152.47   6857.64 o
 -14   2   6   203178.66   191918.41   2925.94 o
 -12   2   6    15875.40    16561.18    306.54 o
 -10   2   6   126221.20   121695.36   1323.74 o
  -8   2   6      883.62      689.15     89.37 o
 -19   3   6     2683.89     1419.92   1402.26 o
 -17   3   6   131546.14   131771.48   4278.07 o
 -15   3   6   271023.84   274424.56  10694.63 o
 -13   3   6    54739.47    56040.07    828.16 o
 -11   3   6    94189.46   105173.51   1209.62 o
  -9   3   6    68881.93    69438.16    849.47 o
  -7   3   6    19814.44    19227.98    309.97 o
 -18   4   6       30.59     -283.98    434.90 o
 -16   4   6    79778.69    75897.27   1892.22 o
 -14   4   6   211477.03   216905.75   3113.19 o
 -12   4   6    93482.30    92877.44   1086.30 o
 -10   4   6    17713.48    16558.35    279.01 o
  -8   4   6    57243.03    54653.79    654.09 o
  -6   4   6   144058.44   129236.81   2319.20 o
  -4   4   6     4330.62     3741.72    331.02 o
 -19   5   6    32165.57    31320.69   1793.33 o
 -17   5   6      993.06      482.39    486.96 o
 -15   5   6   110053.52   117603.97   2087.71 o
 -13   5   6   193172.97   185889.05   2495.13 o
 -11   5   6   210201.91   216772.09   2685.56 o
  -9   5   6   174216.55   166834.78   1863.69 o
  -7   5   6   248748.39   245111.27   6772.56 o
  -5   5   6    25261.66    27946.72    715.41 o
  -3   5   6   161936.25   165799.72   4263.26 o
 -20   6   6     7393.84     8171.55   1019.82 o
 -18   6   6       73.65      467.56    497.61 o
 -16   6   6    24837.00    23857.08    940.31 o
 -14   6   6    61906.91    65966.77   1150.06 o
 -12   6   6    37883.18    40710.19    620.17 o
 -10   6   6    37046.56    34016.53    501.55 o
  -8   6   6    57865.21    55987.99    695.69 o
  -6   6   6    76770.15    80316.23   1056.73 o
  -4   6   6      151.88      319.27    198.34 o
  -2   6   6   112967.95   112035.41   4937.07 o
 -19   7   6     9143.99     8418.93    757.77 o
 -17   7   6    39940.85    38331.84   1468.69 o
 -15   7   6    36571.25    31528.36   1039.68 o
 -13   7   6     3264.40     2890.39    223.19 o
 -11   7   6    12439.95    14111.86    366.57 o
  -9   7   6    18643.37    17741.01    333.34 o
  -7   7   6     5106.26     5666.64    192.70 o
  -5   7   6    24401.53    22333.30    433.83 o
  -3   7   6     6879.11     8443.01    495.53 o
  -1   7   6     1278.92     1220.40    381.91 o
 -20   8   6     1404.07     1134.63    728.14 o
 -18   8   6    26245.04    30980.26   1594.55 o
 -16   8   6    42089.41    46595.27   1321.21 o
 -14   8   6    24225.11    24003.77    577.53 o
 -12   8   6     1393.19     1524.82    274.23 o
 -10   8   6     7006.44     5708.12    253.88 o
  -8   8   6      452.63      816.14    148.32 o
  -6   8   6     3827.03     4891.19    204.70 o
  -4   8   6     1012.82     1092.71    225.12 o
  -2   8   6      234.07      572.54    383.03 o
   0   8   6     1576.09     1374.17    609.30 o
 -19   9   6        9.32      238.78    604.64 o
 -17   9   6     4465.62     4835.10    517.16 o
 -15   9   6    13080.90    14928.93    843.39 o
 -13   9   6    23579.11    26632.21    655.63 o
 -11   9   6    22303.39    22127.30    478.42 o
  -9   9   6    61921.21    59276.70    776.87 o
  -7   9   6    11157.71    10840.15    316.95 o
  -5   9   6     2849.57     3586.29    221.63 o
  -3   9   6    23523.52    24356.29    727.81 o
  -1   9   6    35382.83    40049.02   1355.63 o
   1   9   6    31262.48    30516.93   1680.98 o
 -20  10   6     3439.66     4096.65    743.47 o
 -18  10   6     1756.57     1572.82    623.14 o
 -16  10   6       38.40     -627.79    627.79 o
 -14  10   6     4633.80     4812.83    357.09 o
 -12  10   6    40649.48    46315.64    871.25 o
 -10  10   6    77180.41    73399.65   1048.99 o
  -8  10   6    42698.70    44241.61    666.56 o
  -6  10   6     1394.43     1863.02    259.60 o
  -4  10   6    15987.62    16606.12    504.40 o
  -2  10   6    37620.20    40373.50   1013.93 o
   0  10   6    48778.98    50287.63   2074.22 o
 -21  11   6       25.74     -708.69    959.33 o
 -19  11   6      547.75      846.80    680.44 o
 -17  11   6       80.04     -160.06    427.92 o
 -15  11   6      716.83      299.48    363.44 o
 -13  11   6      121.85      442.14    323.12 o
 -11  11   6    16825.72    17327.56    509.68 o
  -9  11   6     7242.02     8632.15    349.52 o
  -7  11   6      870.27      846.82    260.16 o
  -5  11   6     2643.68     2383.31    307.17 o
  -3  11   6     1069.42     1817.01    324.15 o
  -1  11   6     1362.59     -597.23    597.23 o
   1  11   6     1515.48     3086.36    623.78 o
 -18  12   6    10942.68     8484.75    845.25 o
 -16  12   6      968.67      263.71    448.31 o
 -14  12   6     2835.62     3176.87    406.88 o
 -12  12   6      521.84       82.93    332.54 o
 -10  12   6      262.48      546.22    292.58 o
  -8  12   6      422.66      233.80    294.09 o
  -6  12   6     3225.72     2949.10    258.73 o
  -4  12   6      198.89      391.67    288.37 o
  -2  12   6    12522.99    12991.00    744.44 o
   0  12   6    12136.18    11972.04    758.70 o
   2  12   6      629.17      613.62    898.83 o
 -19  13   6     6845.16     9130.88   1296.39 o
 -17  13   6     3997.74     3524.48    617.35 o
 -15  13   6      104.59       42.86    387.82 o
 -13  13   6      667.08      327.74    373.29 o
 -11  13   6      718.85     1356.29    356.10 o
  -9  13   6      758.33      756.82    339.76 o
  -7  13   6     1398.61     1224.21    407.79 o
  -5  13   6     2635.63     2781.17    359.36 o
  -3  13   6     2536.84     2511.66    420.39 o
  -1  13   6    10460.73    10619.54    789.47 o
   1  13   6     2704.20     2288.67    724.91 o
 -18  14   6      195.20     -449.41   1002.54 o
 -16  14   6      598.85       16.35    695.73 o
 -14  14   6      215.03     -226.37    427.85 o
 -12  14   6     3174.16     3812.24    647.98 o
 -10  14   6    13533.94    13290.01    597.23 o
  -8  14   6     2607.57     1997.88    373.58 o
  -6  14   6     3678.13     3725.81    430.90 o
  -4  14   6     4607.43     1871.94    927.94 o
  -2  14   6        0.81      -11.28    622.59 o
   0  14   6      313.54      621.84    671.68 o
   2  14   6     2277.48     2181.52    757.50 o
 -15  15   6     2683.07     2579.21    719.59 o
 -13  15   6      132.46      185.88    516.78 o
 -11  15   6    10180.41    11068.25    681.75 o
  -9  15   6    12386.27    10857.19    601.73 o
  -7  15   6        4.13      153.93    604.80 o
  -5  15   6     6012.73     2560.06   2424.56 o
  -3  15   6     2977.55     2586.49    572.10 o
  -1  15   6       12.36      426.22    669.98 o
   1  15   6      293.65       -2.82    699.69 o
 -12  16   6      235.93      406.14    546.46 o
 -10  16   6     4008.22     3643.67    648.93 o
  -8  16   6      397.58      470.67    644.39 o
  -6  16   6     1885.27     3288.50   1041.43 o
  -4  16   6     1817.26     1426.02    916.11 o
  -2  16   6      956.13      735.90    728.61 o
   0  16   6     2135.78     1567.82    780.54 o
   2  16   6       45.36     1438.99   1201.32 o
  -9  17   6        2.30     -580.40    656.76 o
  -7  17   6     1658.27     2000.76    959.33 o
  -5  17   6     1670.97     -795.12    795.12 o
  -3  17   6      967.52     -181.49    916.11 o
  -1  17   6     6110.79     6797.38   1382.81 o
   1  17   6     2575.19      436.45   1218.60 o
 -19   1   7    15332.85    15705.88   1646.41 o
 -17   1   7    22541.33    25093.16    842.52 o
 -15   1   7     2742.16     2785.75    166.77 o
 -13   1   7    84375.64    77404.00    972.70 o
 -11   1   7   294753.13   277849.84   4505.92 o
  -9   1   7    91581.63    92778.42   1317.95 o
  -7   1   7     5580.22     5920.32    315.33 o
 -20   2   7     4226.69      375.42   1495.17 o
 -18   2   7    12584.13    13171.38    689.64 o
 -16   2   7    10621.73    11127.22    424.85 o
 -14   2   7     4896.86     5285.29    195.04 o
 -12   2   7   138617.61   134513.06   1466.93 o
 -10   2   7    74248.10    74726.22    913.12 o
  -8   2   7     5718.97     6521.94    243.60 o
  -6   2   7    47380.88    42365.89   1668.02 o
 -19   3   7     6899.31     5302.10   2378.87 o
 -17   3   7     2557.86     2189.41    310.07 o
 -15   3   7    34248.45    37612.91    723.88 o
 -13   3   7     3918.09     3744.09    150.89 o
 -11   3   7     3144.00     2775.49    122.61 o
  -9   3   7       38.70      895.92    150.29 o
  -7   3   7       41.64      145.01    157.30 o
  -5   3   7    16244.23    12579.27    756.23 o
 -20   4   7    34151.29    37832.87   2074.22 o
 -18   4   7     7933.69    10153.47    625.32 o
 -16   4   7    17112.63    16716.45    526.19 o
 -14   4   7    25763.63    22366.82    456.17 o
 -12   4   7      751.70      921.94    134.96 o
 -10   4   7     5153.31     7363.76    208.41 o
  -8   4   7     1854.63      967.90    243.41 o
  -6   4   7     1109.50      232.17    141.59 o
 -21   5   7     1590.40     1884.08    846.97 o
 -19   5   7      326.70      286.67    419.76 o
 -17   5   7     4793.05     6742.87    429.73 o
 -15   5   7     5456.81     5929.51    305.55 o
 -13   5   7    51809.05    50505.77   1104.44 o
 -11   5   7   165621.95   163501.91   2191.64 o
  -9   5   7    90046.34    83156.95   1016.58 o
  -7   5   7    26510.21    24353.10    542.96 o
  -5   5   7    11606.03    18046.25    755.62 o
 -22   6   7    10645.07     2139.04    838.33 o
 -20   6   7     6367.22     6703.15   1784.69 o
 -18   6   7    25896.95    28397.31   1220.31 o
 -16   6   7    17641.39    17284.36    542.66 o
 -14   6   7    30249.58    29173.82    744.09 o
 -12   6   7   373814.91   370315.78   6031.11 o
 -10   6   7   396319.44   381037.19  14585.73 o
  -8   6   7    12231.70    14642.13    343.03 o
  -6   6   7    98476.16    91437.49   1785.37 o
  -4   6   7    85600.70    87250.87   2372.88 o
 -21   7   7      442.18      116.67    808.08 o
 -19   7   7     4205.35     3005.88    648.19 o
 -17   7   7    36848.97    36266.19    866.07 o
 -15   7   7     8035.40     8517.38    363.75 o
 -13   7   7    75541.48    71456.14   1073.76 o
 -11   7   7   289832.34   287958.34   3560.77 o
  -9   7   7    80413.28    81648.64   1035.54 o
  -7   7   7     9784.62     9645.87    314.75 o
  -5   7   7    42294.75    42643.53   1114.90 o
  -3   7   7       44.00      172.15    633.07 o
 -22   8   7     3721.82     3750.88   1106.25 o
 -20   8   7    14793.39    16246.78   2000.76 o
 -18   8   7      534.68      679.01    423.90 o
 -16   8   7    30085.67    28702.35    665.39 o
 -14   8   7     6698.61     7145.00    325.24 o
 -12   8   7    43728.18    44923.14    703.96 o
 -10   8   7    57714.71    57402.05    838.71 o
  -8   8   7     1227.88     1544.47    223.29 o
  -6   8   7      757.49      793.06    220.52 o
  -4   8   7    28845.63    29307.07   1055.00 o
  -2   8   7   176025.56   181249.53   4732.39 o
 -21   9   7    13737.75    12436.09   1045.79 o
 -19   9   7     9551.24    10679.30   1177.55 o
 -17   9   7     5133.68     7241.52    519.13 o
 -15   9   7    11058.80    10430.39    435.19 o
 -13   9   7      384.96     1031.02    355.58 o
 -11   9   7    22121.33    25144.79    512.00 o
  -9   9   7    10770.64    10507.08    359.51 o
  -7   9   7      379.50       -3.69    185.74 o
  -5   9   7     9216.34     8810.92    434.22 o
  -3   9   7   109224.91   113063.89   3071.24 o
  -1   9   7   106653.88   115990.11   3915.08 o
 -22  10   7      192.21      164.75    675.55 o
 -20  10   7      298.11      209.46    660.65 o
 -18  10   7     2631.93     1311.49    870.09 o
 -16  10   7     8253.97     8953.86    906.53 o
 -14  10   7     6557.26     7078.78    384.20 o
 -12  10   7    49640.79    52897.11    886.64 o
 -10  10   7    69111.02    70155.16   1072.90 o
  -8  10   7     7522.13     6685.11    280.82 o
  -6  10   7     2763.12     3412.90    281.54 o
  -4  10   7      850.37      702.58    321.10 o
  -2  10   7    20582.73    21168.64   1002.98 o
 -21  11   7     1960.62     1920.82    983.09 o
 -19  11   7     6680.67     6314.60    801.74 o
 -17  11   7    15229.87    15078.41    864.78 o
 -15  11   7       36.39     -323.72    323.72 o
 -13  11   7    67277.55    70866.61   1219.90 o
 -11  11   7   152344.77   155937.70   2173.94 o
  -9  11   7    55314.04    53370.82    884.48 o
  -7  11   7     1191.45      953.54    236.36 o
  -5  11   7    24746.64    22446.02    644.86 o
  -3  11   7     2787.37     2192.68    404.96 o
  -1  11   7      369.08     1042.55    569.87 o
 -22  12   7      517.61     -229.03   1015.50 o
 -20  12   7      926.52      469.03    714.31 o
 -18  12   7     8232.69     6120.22    787.53 o
 -16  12   7     6426.30     7456.39    490.52 o
 -14  12   7     5349.32     5965.71    422.64 o
 -12  12   7    73334.94    71284.48   1215.48 o
 -10  12   7    65248.32    66115.41   1131.69 o
  -8  12   7     3408.56     2492.85    308.88 o
  -6  12   7     5805.48     6098.69    378.92 o
  -4  12   7     1753.25     2659.39    443.75 o
  -2  12   7     1107.73     1394.46    446.45 o
   0  12   7      317.84     -855.61    855.61 o
 -19  13   7        0.26       56.18    989.57 o
 -17  13   7     2603.31     1095.65    883.03 o
 -15  13   7     1224.30     1731.57    421.24 o
 -13  13   7     3381.80     3465.03    391.04 o
 -11  13   7    16270.32    14742.07    600.03 o
  -9  13   7     4702.38     5378.38    402.78 o
  -7  13   7      326.34      678.88    360.71 o
  -5  13   7     3408.08     3038.75    415.43 o
  -3  13   7    16317.22    17731.75    786.24 o
  -1  13   7     6129.48     7711.61    689.91 o
 -18  14   7        1.70      715.71    705.83 o
 -16  14   7      510.93       -8.44    614.30 o
 -14  14   7        2.96       12.40    433.89 o
 -12  14   7     3349.96     3157.40    443.45 o
 -10  14   7     3026.54     3114.47    455.34 o
  -8  14   7      785.23      616.45    388.42 o
  -6  14   7     2120.80      850.40    439.97 o
  -4  14   7    11606.05     9771.92    740.86 o
  -2  14   7    12061.79    13450.18   1069.84 o
   0  14   7      531.04      747.09    721.05 o
 -15  15   7      333.47     -577.02    589.91 o
 -13  15   7     5991.78     4915.15    602.74 o
 -11  15   7     9758.18    10484.63    893.17 o
  -9  15   7     4970.91     5327.11    514.51 o
  -7  15   7      206.07       85.78    691.48 o
  -5  15   7      333.24      916.11    859.94 o
  -3  15   7      904.67     1041.04    706.05 o
  -1  15   7       39.93     -404.44    703.21 o
   1  15   7     1820.97      466.70   1088.96 o
 -12  16   7    10955.47    11213.74   1819.26 o
 -10  16   7     9922.14     8207.33    652.26 o
  -8  16   7     2195.60     2298.92    998.22 o
  -6  16   7       32.75     -782.15    782.15 o
  -4  16   7      511.19       90.75    907.47 o
  -2  16   7      743.96      714.63    756.11 o
   0  16   7     1034.75     -174.08    740.16 o
  -7  17   7      921.04      609.30    872.90 o
  -1  17   7      131.16     -159.89   1201.32 o
 -20   0   8   146997.03   143427.83   6149.19 o
 -18   0   8      512.31     1498.10    445.89 o
 -16   0   8    89612.82    82638.27   1646.60 o
 -14   0   8    48705.17    43605.68    837.00 o
 -12   0   8    45933.35    49982.78    818.04 o
 -10   0   8   166936.28   176233.84   4696.28 o
 -21   1   8   142981.30   129255.84   7454.22 o
 -19   1   8    22377.31    21728.67    849.74 o
 -17   1   8    14153.51    15798.15    456.28 o
 -15   1   8    10461.74    10789.49    285.06 o
 -13   1   8     3232.20     2748.28    130.16 o
 -11   1   8     5162.66     4589.45    212.20 o
  -9   1   8   262796.78   270587.66   7090.49 o
 -20   2   8    27448.67    29232.93   3599.63 o
 -18   2   8      868.30     1246.17    243.61 o
 -16   2   8     1407.50     1122.86    209.61 o
 -14   2   8   131427.98   134872.36   1481.91 o
 -12   2   8   209954.72   213203.23   2645.19 o
 -10   2   8      940.84     2865.40   1789.01 o
 -19   3   8     5093.58     5506.97    590.76 o
 -17   3   8      571.94     1031.20    229.21 o
 -15   3   8    28358.52    26390.44    597.19 o
 -13   3   8   253712.52   245222.86   3042.26 o
 -11   3   8    55164.56    57221.48    766.18 o
  -9   3   8   206713.86   191558.41   4415.37 o
 -20   4   8    66612.74    69810.20   3050.83 o
 -18   4   8      894.15     1485.46    309.62 o
 -16   4   8     9681.65    11538.58    375.24 o
 -14   4   8     2553.39     2738.23    199.62 o
 -12   4   8     1639.04     2152.48    140.57 o
 -10   4   8    78700.24    78764.54   1078.86 o
  -8   4   8   302988.69   312475.19   8327.08 o
  -6   4   8   135404.42   112111.46   4195.97 o
 -19   5   8    36743.50    41526.68   1745.80 o
 -17   5   8     2685.61     2690.03    285.05 o
 -15   5   8    50648.66    50705.46    807.19 o
 -13   5   8    33794.91    33777.90    980.53 o
 -11   5   8    76068.23    75635.91    994.69 o
  -9   5   8   123833.79   120478.74   1780.97 o
  -7   5   8   132050.47   123682.11   2748.55 o
  -5   5   8      234.05      332.74    423.49 o
 -22   6   8    37662.70    40507.73   2156.32 o
 -20   6   8    20216.39    20659.41   1073.89 o
 -18   6   8     3841.13     4944.41    388.25 o
 -16   6   8      292.71       39.40    223.73 o
 -14   6   8      503.04      743.15    208.01 o
 -12   6   8      183.88      370.85    183.53 o
 -10   6   8    28996.08    27963.84    421.69 o
  -8   6   8   120470.07   120968.23   2081.89 o
  -6   6   8    94861.71    91321.85   2094.11 o
 -21   7   8      477.88      193.79   1752.28 o
 -19   7   8       43.88        3.02    474.03 o
 -17   7   8     5033.03     5706.07    368.97 o
 -15   7   8    36431.97    39713.40    706.27 o
 -13   7   8    61597.63    64791.81    992.97 o
 -11   7   8    11726.50    12823.11    410.71 o
  -9   7   8    53610.34    49251.43    773.92 o
  -7   7   8   245405.14   233341.72   5297.91 o
  -5   7   8   170177.61   164568.19   4297.33 o
 -22   8   8      460.74      293.85    929.08 o
 -20   8   8       71.22      341.76    424.92 o
 -18   8   8        4.34       99.16    323.32 o
 -16   8   8     6181.08     6257.69    359.70 o
 -14   8   8    18597.66    18561.01    592.78 o
 -12   8   8    16535.58    15805.23    453.50 o
 -10   8   8     2619.24     2756.59    235.67 o
  -8   8   8    77302.11    76806.05   1208.82 o
  -6   8   8   124930.70   130781.94   2972.10 o
  -4   8   8    72794.62    73155.11   2154.12 o
 -23   9   8     9683.43    11192.13   1322.31 o
 -21   9   8     6048.06     5995.14   1341.76 o
 -19   9   8     1579.44     1148.15    400.79 o
 -17   9   8      122.21      681.70    321.61 o
 -15   9   8     1846.67     2047.41    294.79 o
 -13   9   8     8598.78    10816.45    679.00 o
 -11   9   8    21596.67    20471.14    535.13 o
  -9   9   8    19392.55    18881.03    529.08 o
  -7   9   8     2360.39     2899.39    295.68 o
  -5   9   8     2191.71     2782.00    517.11 o
  -3   9   8      553.35     1203.61    728.14 o
 -22  10   8    11448.14    14182.46   1434.67 o
 -20  10   8     8752.35     8447.08   2123.91 o
 -18  10   8     2678.34     2707.84    435.99 o
 -16  10   8       15.44     -415.71    737.87 o
 -14  10   8    10867.42    11122.16    429.94 o
 -12  10   8    45626.98    45150.05    848.22 o
 -10  10   8    29953.34    26657.45   1671.19 o
  -8  10   8     1422.46     1320.58    280.53 o
  -6  10   8     6064.20     6609.21    422.97 o
  -4  10   8     2833.10     1401.13    548.32 o
  -2  10   8        4.94       98.19    532.88 o
 -23  11   8     1177.31      570.41   1006.86 o
 -21  11   8      665.60      488.89    679.74 o
 -19  11   8     1918.90      705.13    473.69 o
 -17  11   8     6198.04     7091.33    483.89 o
 -15  11   8     4105.68     4199.42    378.48 o
 -13  11   8     2962.80     3528.22    323.31 o
 -11  11   8    16622.86    16366.62    534.66 o
  -9  11   8     4224.58     3691.63    307.86 o
  -7  11   8      254.06       65.56    301.47 o
  -5  11   8      202.18      698.36    394.35 o
  -3  11   8     5941.20     5163.88    656.87 o
 -22  12   8     2325.50     3469.99   1119.21 o
 -20  12   8     1704.52      448.20    692.63 o
 -18  12   8     1708.67     1490.55    848.73 o
 -16  12   8    13570.09    13639.02    563.46 o
 -14  12   8     9438.16    10042.27    464.07 o
 -12  12   8       17.10     -122.65    328.95 o
 -10  12   8      933.51      522.78    461.96 o
  -8  12   8      502.64     1065.85    353.08 o
  -6  12   8     6685.22     8031.38    495.39 o
  -4  12   8    32763.86    32150.21   1280.51 o
  -2  12   8    14446.45    15759.77    755.71 o
 -19  13   8      462.13     1296.55    713.44 o
 -17  13   8     2331.25     2910.68    482.81 o
 -15  13   8     5172.12     4531.40    427.27 o
 -13  13   8      611.98      340.21    392.84 o
 -11  13   8      277.36      320.73    354.99 o
  -9  13   8      124.06      369.99    419.01 o
  -7  13   8       17.77     -358.41    358.41 o
  -5  13   8     7724.41     8172.66    591.91 o
  -3  13   8    19797.61    21935.00    862.03 o
  -1  13   8     3049.85     3241.84    645.02 o
 -18  14   8      276.82      331.53    611.74 o
 -16  14   8      608.18      710.80    607.28 o
 -14  14   8     1258.60     1145.32    473.16 o
 -12  14   8     6630.34     5673.59    473.92 o
 -10  14   8     1720.16     1810.96    414.62 o
  -8  14   8     3136.99     2473.87    483.17 o
  -6  14   8     4499.74     4232.46    773.87 o
  -4  14   8      199.03       38.41    558.90 o
  -2  14   8     3472.14     3372.84    864.26 o
 -15  15   8      226.87       77.04    601.75 o
 -13  15   8     8322.44     8379.16    719.51 o
 -11  15   8     7857.98     7023.20    586.94 o
  -9  15   8       69.24      136.72    495.13 o
  -7  15   8     7835.13     8141.30   1408.74 o
  -3  15   8      155.85     -355.47    704.47 o
  -1  15   8     1120.41      602.83    719.24 o
 -12  16   8     3809.30     3371.98    589.76 o
 -10  16   8      371.32      654.95    771.35 o
  -8  16   8     1736.57     -842.65    842.65 o
  -2  16   8     2193.52     1615.98    798.60 o
 -23   1   9    19358.08    19797.12   1184.03 o
 -21   1   9     5952.24     6296.10    559.37 o
 -19   1   9       35.75      237.33    282.67 o
 -17   1   9    14602.04    13206.34    366.73 o
 -15   1   9    48961.62    51742.57    696.04 o
 -13   1   9    76603.69    75647.26    946.43 o
 -11   1   9     5397.52     5938.55    199.78 o
  -9   1   9    81623.98    65192.04   3865.39 o
 -20   2   9     6117.32     5914.71    672.34 o
 -18   2   9     1892.20     1923.52    250.64 o
 -16   2   9      436.15      629.19    197.42 o
 -14   2   9    46774.29    48495.13    655.16 o
 -12   2   9    28239.96    32739.61    604.68 o
 -10   2   9     3873.37     3710.37    227.48 o
  -8   2   9    54841.52    47931.71   2147.68 o
 -21   3   9      675.54     -393.24    890.18 o
 -19   3   9    28786.16    25249.85    779.65 o
 -17   3   9    93302.88    96301.16   1387.67 o
 -15   3   9    59853.38    65620.04    817.19 o
 -13   3   9      244.00      469.55    139.81 o
 -11   3   9      980.01      731.62    177.09 o
  -9   3   9      912.22      898.20    214.73 o
  -7   3   9    19130.76    18002.48   1011.18 o
 -20   4   9     1953.07     1832.82    456.16 o
 -18   4   9    82313.55    85854.73   1750.93 o
 -16   4   9   156490.92   164956.36   2234.28 o
 -14   4   9    41085.09    43709.27    648.19 o
 -12   4   9       12.87      259.33    138.09 o
 -10   4   9     1493.54     1582.98    141.07 o
  -8   4   9     4988.04     4752.80    600.66 o
 -23   5   9     3833.19     -784.31    784.31 o
 -21   5   9       14.37      200.71    631.13 o
 -19   5   9    22850.95    24164.67    802.89 o
 -17   5   9    46843.70    46145.45    775.43 o
 -15   5   9     2424.59     3195.87    234.69 o
 -13   5   9    24253.45    22984.22    452.19 o
 -11   5   9     8581.90     8417.13    291.01 o
  -9   5   9    12354.77    12311.96    455.12 o
  -7   5   9     8106.64     8327.12    821.04 o
 -22   6   9     1769.95      152.84    638.88 o
 -20   6   9    13135.36    14586.36    689.59 o
 -18   6   9    29772.80    30831.63    734.47 o
 -16   6   9     1627.75     2058.59    252.94 o
 -14   6   9    97358.61    96642.25   1378.89 o
 -12   6   9    99746.07    97286.97   1475.50 o
 -10   6   9     2589.29     2259.14    189.03 o
  -8   6   9   106040.73   101906.10   2321.11 o
  -6   6   9    30243.26    30707.06   1503.81 o
 -21   7   9     2066.85     1037.50    610.20 o
 -19   7   9    35101.35    36656.47    835.86 o
 -17   7   9    33247.92    33757.87    668.14 o
 -15   7   9     7198.42    10520.23    366.62 o
 -13   7   9    75695.77    81258.93   1389.48 o
 -11   7   9    13135.90    12479.17    419.32 o
  -9   7   9    30215.84    30862.80    844.20 o
  -7   7   9    35174.94    34705.76   1014.82 o
  -5   7   9    18011.43    18741.42   1201.32 o
 -22   8   9     5829.20     -661.31    661.31 o
 -20   8   9     8022.33     8561.41    564.89 o
 -18   8   9    98447.87   105487.77   1801.91 o
 -16   8   9    86554.90    89467.17   1331.56 o
 -14   8   9     1580.45     1880.47    265.00 o
 -12   8   9    10028.69    10511.02    416.77 o
 -10   8   9       43.55      687.79    254.88 o
  -8   8   9        4.95       97.54    233.17 o
  -6   8   9    45667.93    45771.35   2895.26 o
 -23   9   9    12388.24    12207.63   1339.60 o
 -21   9   9      835.47     -595.03    595.03 o
 -19   9   9    41163.46    44285.23   1242.44 o
 -17   9   9   107649.57   113751.72   2007.58 o
 -15   9   9    38285.32    40443.07    752.14 o
 -13   9   9       71.76      408.56    283.07 o
 -11   9   9     2000.04     3124.57    305.74 o
  -9   9   9       47.01       86.86    294.07 o
  -7   9   9    27054.97    30232.63    787.42 o
  -5   9   9   155602.81   163553.91   5477.23 o
 -22  10   9      434.72      738.94    976.61 o
 -20  10   9     7775.77     7527.35    624.61 o
 -18  10   9    38322.78    40067.23    845.14 o
 -16  10   9    13203.34    12946.56   1230.37 o
 -14  10   9     2036.72     2499.37    329.49 o
 -12  10   9     5413.32     5009.66    354.93 o
 -10  10   9      645.44      725.67    336.02 o
  -8  10   9     7957.17     6526.48    743.86 o
  -6  10   9    14216.13    13247.02    731.60 o
  -4  10   9    88299.54    87454.05   2586.39 o
 -23  11   9      822.41      237.67    985.25 o
 -21  11   9     4577.31     5003.23    797.44 o
 -19  11   9    15990.45    15973.19    805.80 o
 -17  11   9     8735.80     8091.97    442.64 o
 -15  11   9     4227.40     5050.07    395.44 o
 -13  11   9    27384.91    29697.41    703.54 o
 -11  11   9     2766.10     2376.97    338.94 o
  -9  11   9    18425.59    18767.98    957.53 o
  -7  11   9    18434.24    17366.35    767.20 o
  -5  11   9     1523.76     2023.86    441.16 o
  -3  11   9    42561.39    48410.68   1694.56 o
 -22  12   9     1026.45      190.14   1024.14 o
 -20  12   9    10557.48    11045.97   1253.64 o
 -18  12   9    18690.42    19186.66    651.30 o
 -16  12   9     3504.56     3401.53    495.47 o
 -14  12   9     5561.78     5837.63    419.04 o
 -12  12   9    10334.00     8952.10    441.17 o
 -10  12   9      211.99      531.45    442.06 o
  -8  12   9     5988.07     5869.59    652.04 o
  -6  12   9       22.49      615.98    436.89 o
  -4  12   9    16209.45    18822.19    818.05 o
 -19  13   9    15880.04    16646.73   1160.94 o
 -17  13   9    22001.76    22274.09    807.16 o
 -15  13   9     5535.10     5110.36    464.63 o
 -13  13   9      116.57      369.00    399.35 o
 -11  13   9      454.54     -254.37    390.64 o
  -9  13   9      335.21      453.33    441.14 o
  -7  13   9     5843.14     4781.14    760.81 o
  -5  13   9    32500.48    34933.06   1070.82 o
  -3  13   9    30288.44    31343.47   1487.30 o
 -18  14   9    12075.04     9294.20    867.54 o
 -16  14   9     9912.79     9834.52    668.36 o
 -14  14   9     1907.46     1191.71    463.56 o
 -12  14   9       95.21      -37.42    411.97 o
 -10  14   9       46.44      651.43    480.65 o
  -8  14   9     3015.58     2551.38    734.39 o
  -6  14   9    19004.96    20069.07   1419.54 o
  -4  14   9    35586.72    32758.39   1385.51 o
 -15  15   9      124.12      446.06    537.24 o
 -13  15   9       25.53      241.53    459.19 o
 -11  15   9       18.43        7.41    518.59 o
  -9  15   9      117.46      212.90    519.27 o
  -7  15   9      452.31     -600.66   1231.57 o
  -3  15   9     9538.43     9233.56    988.32 o
 -12  16   9      430.97      180.19    664.22 o
 -10  16   9      169.04     -253.70    751.87 o
 -24   0  10    56355.04    54296.96   2951.44 o
 -22   0  10    36491.89    40120.05   2819.64 o
 -20   0  10     9075.75    10936.64    834.18 o
 -18   0  10    76054.85    85807.59   1767.66 o
 -16   0  10      112.26      467.47    312.47 o
 -14   0  10   193920.58   194040.39   2932.50 o
 -12   0  10   181310.00   186726.44   3985.19 o
 -10   0  10    22543.70    24117.10   1184.03 o
 -25   1  10     3210.93      216.06    998.22 o
 -23   1  10    25728.50    26060.50   1080.50 o
 -21   1  10     5325.16     7283.22    575.97 o
 -19   1  10    10452.39    12465.42    483.46 o
 -17   1  10     4267.16     3819.01    238.92 o
 -15   1  10   170489.61   162831.94   1946.77 o
 -13   1  10   232486.69   220815.25   3120.01 o
 -11   1  10    23435.61    23922.15    600.39 o
  -9   1  10    39622.35    42884.45   1793.33 o
 -24   2  10      878.92     2173.33    700.50 o
 -22   2  10     4729.31     4462.93    696.29 o
 -20   2  10     4353.63     3524.31    497.43 o
 -18   2  10    47199.95    47603.82    836.61 o
 -16   2  10   331003.28   333734.81   3915.45 o
 -12   2  10    60937.21    61612.46   1238.67 o
 -10   2  10   105679.38    98840.06   4736.13 o
 -25   3  10     6005.74     -613.62    764.87 o
 -23   3  10      535.43      609.84    665.53 o
 -21   3  10     2733.56     3931.87    540.18 o
 -19   3  10     9007.94     9973.84    541.52 o
 -17   3  10   111721.91   112650.54   1573.14 o
 -15   3  10   410525.91   424183.09   7792.85 o
 -13   3  10   314201.00   326650.34   9247.29 o
 -11   3  10     5104.82     6134.09    322.62 o
  -9   3  10   285964.56   290800.97  10185.27 o
 -24   4  10    10800.82     2074.66    900.99 o
 -22   4  10     8025.15     9436.70    873.67 o
 -20   4  10      786.41      671.99    441.52 o
 -18   4  10       26.60      460.67    260.45 o
 -16   4  10    35945.09    35829.06    616.73 o
 -14   4  10   190272.59   195125.88   2572.20 o
 -12   4  10    88185.30    84648.84   2034.96 o
 -10   4  10     4786.43     5734.17    323.66 o
  -8   4  10    22047.94    24834.43   1343.92 o
 -23   5  10    27402.83    25868.38   4986.76 o
 -21   5  10      743.77     1344.36    506.69 o
 -19   5  10     6932.26     6959.48    382.40 o
 -17   5  10     1510.67     1725.04    243.35 o
 -15   5  10    26638.82    26562.38    568.42 o
 -13   5  10    83455.86    81050.97   1632.55 o
 -11   5  10    56179.82    60296.70   1119.22 o
  -9   5  10    14421.83    13618.49    916.16 o
 -22   6  10     4353.12     4958.08    801.40 o
 -20   6  10      157.57      248.97    345.19 o
 -18   6  10     1257.51     1142.76    264.00 o
 -16   6  10    20730.21    20928.37    530.90 o
 -14   6  10    54841.77    53133.06    901.97 o
 -12   6  10    27549.14    27774.63    689.69 o
 -10   6  10      944.32      967.88    339.03 o
  -8   6  10      961.76      817.72    713.01 o
 -23   7  10      471.99      216.16    773.51 o
 -21   7  10      611.57      739.72    443.57 o
 -19   7  10    10734.66    11588.27    458.05 o
 -17   7  10    58901.84    59563.37    966.18 o
 -15   7  10    98475.40   100949.93   1547.95 o
 -13   7  10    49336.66    47388.47   1030.34 o
 -11   7  10     1132.25     1210.49    249.09 o
  -9   7  10    65328.18    66131.95   1622.90 o
  -7   7  10    55498.57    56333.31   1721.79 o
 -22   8  10     1267.69      457.75    576.29 o
 -20   8  10     1157.56     1382.89    363.04 o
 -18   8  10    26902.86    30034.33    645.28 o
 -16   8  10    64940.32    66383.77   1117.49 o
 -14   8  10    65761.19    61501.46   1130.78 o
 -12   8  10     4162.04     4032.55    365.57 o
 -10   8  10    10832.15    10071.74    461.67 o
  -8   8  10    37856.45    37966.06   1128.35 o
  -6   8  10    31039.90    30606.31   2043.97 o
 -23   9  10       75.36     -570.23    570.23 o
 -21   9  10      328.77      244.19    509.77 o
 -19   9  10      274.10      405.12    329.35 o
 -17   9  10     4756.92     5914.88    360.61 o
 -15   9  10     8155.86     8123.45    393.20 o
 -13   9  10     7091.14     7688.47    377.73 o
 -11   9  10     3164.31     3822.09    519.60 o
  -9   9  10    12341.80    11687.47    635.22 o
  -7   9  10     1786.74     2344.88    557.96 o
 -22  10  10      336.07     -470.12    723.66 o
 -20  10  10       16.81      298.32    395.15 o
 -18  10  10      129.80      -69.65    330.44 o
 -16  10  10      220.90     -322.49    322.49 o
 -14  10  10      196.85      127.60    306.20 o
 -12  10  10     2690.91     3481.70    377.16 o
 -10  10  10    20691.51    19373.29    960.26 o
  -8  10  10    20787.15    24724.26    838.96 o
  -6  10  10     5798.66     8649.09    777.61 o
 -23  11  10        1.50     -371.63    989.57 o
 -21  11  10      429.52      786.61    503.83 o
 -19  11  10     3163.36     3085.33    396.93 o
 -17  11  10     4061.91     3970.07    402.04 o
 -15  11  10       87.80      420.74    340.94 o
 -13  11  10      752.16     -256.00    373.56 o
 -11  11  10     1154.99     1615.00    480.21 o
  -9  11  10     1377.83     1632.23    562.63 o
  -7  11  10      387.44     -114.49    470.06 o
 -22  12  10     1152.58      -57.94   1438.99 o
 -20  12  10     3232.61     3328.19    563.90 o
 -18  12  10    19519.59    22075.63    782.56 o
 -16  12  10    13726.71    13552.34    956.88 o
 -14  12  10      240.44      106.26    353.54 o
 -12  12  10      529.32     1113.65    398.99 o
 -10  12  10       78.26       -3.81    398.78 o
  -8  12  10      561.90      402.40    710.57 o
  -6  12  10     8450.58     9428.69    730.17 o
 -19  13  10     4731.57     5883.13    739.29 o
 -17  13  10    10497.11    11588.75    694.35 o
 -15  13  10     1904.14     1731.96    407.31 o
 -13  13  10      121.40      190.49    429.78 o
 -11  13  10       95.97      808.58    493.54 o
  -9  13  10      958.99      205.48    611.26 o
  -7  13  10      549.60     1488.31    742.98 o
  -5  13  10     7412.84     6327.43    671.56 o
 -18  14  10      563.89      403.24    525.99 o
 -16  14  10       30.83     -176.44    513.19 o
 -14  14  10     1456.38     1558.86    465.71 o
 -12  14  10       40.79        2.83    528.52 o
 -10  14  10     5858.96     6389.22    734.30 o
  -8  14  10     7357.65     6523.50    865.65 o
  -6  14  10        8.36     -690.21    767.43 o
 -15  15  10     3483.00     3183.09    574.54 o
 -13  15  10     2683.61     1990.45    624.54 o
 -11  15  10      817.66      617.80   1019.59 o
  -9  15  10    11234.26    11832.49   1052.09 o
  -7  15  10     4644.14     2899.58   1326.63 o
 -25   1  11     4934.63     5742.99   1240.21 o
 -23   1  11        6.45      224.17    602.89 o
 -21   1  11     3324.21     3615.02    418.19 o
 -19   1  11    16691.18    16738.78    457.00 o
 -17   1  11    42936.95    43000.16    724.03 o
 -15   1  11    19255.70    20589.39    445.40 o
 -13   1  11     4498.73     4545.15    236.45 o
 -11   1  11   163471.38   164616.50   4157.12 o
 -26   2  11      835.18    -1080.32   1080.32 o
 -24   2  11      210.39      702.73    682.79 o
 -22   2  11      443.42      962.41    476.83 o
 -20   2  11      309.70      127.95    287.72 o
 -18   2  11     5904.29     6638.54    336.70 o
 -16   2  11    12374.38    12021.72    365.91 o
 -14   2  11     7936.78     9581.85    400.42 o
 -12   2  11    41708.64    39808.87    889.86 o
 -10   2  11    96650.62   100258.16   3750.88 o
 -25   3  11    16552.24    16418.46   1361.21 o
 -23   3  11     6930.84     6368.84    774.59 o
 -21   3  11     9429.80    10553.10    792.30 o
 -19   3  11    44168.34    44380.53   1123.99 o
 -17   3  11    31240.56    31713.87    671.08 o
 -15   3  11        3.77      456.21    188.40 o
 -13   3  11     5968.90     6596.89    333.17 o
 -11   3  11      357.58      494.21    372.21 o
 -24   4  11    30268.22    33571.12   1648.57 o
 -22   4  11       43.30      786.29    502.07 o
 -20   4  11    54238.27    53237.53   1284.80 o
 -18   4  11   100587.20   108770.18   1865.08 o
 -16   4  11    25513.98    25616.98    548.07 o
 -14   4  11     1073.36     1442.50    214.69 o
 -12   4  11     2830.57     3421.21    297.77 o
 -10   4  11      918.41     1050.07    553.12 o
 -23   5  11    12503.55    15732.10   1979.15 o
 -21   5  11     1064.05     2107.63    510.77 o
 -19   5  11    20642.16    18749.12    578.48 o
 -17   5  11     9293.46     8741.80    359.44 o
 -15   5  11     1452.18     1754.54    276.10 o
 -13   5  11     4455.82     4905.90    407.31 o
 -11   5  11    76325.67    74772.51   6259.38 o
  -9   5  11    78756.05    64149.50   2605.74 o
 -24   6  11     8255.44     9312.81   1765.25 o
 -22   6  11     7203.51     8528.62    674.61 o
 -20   6  11        0.25       68.94    304.20 o
 -18   6  11     1362.27     2241.39    299.69 o
 -16   6  11    20307.80    20401.05    534.86 o
 -14   6  11     2989.16     2555.14    301.65 o
 -12   6  11    94484.73    93954.09   1914.18 o
 -10   6  11   293046.56   297577.16   7913.92 o
  -8   6  11   101983.66   101857.05   3889.16 o
 -25   7  11     4694.54     -712.56    713.24 o
 -23   7  11     6136.42     7795.73    939.88 o
 -21   7  11      362.91      165.13    372.72 o
 -19   7  11     4911.64     5237.87    386.29 o
 -17   7  11     3306.16     3784.41    326.59 o
 -15   7  11    18927.81    17819.53    609.22 o
 -13   7  11     3626.50     2710.65    349.31 o
 -11   7  11   143334.00   142227.86   3254.18 o
  -9   7  11   129451.83   131470.81   4917.62 o
 -24   8  11    17351.35    11019.28   1421.70 o
 -22   8  11       35.89      -85.52    410.06 o
 -20   8  11    38748.75    39571.28   1211.38 o
 -18   8  11    43353.22    43558.67   1026.24 o
 -16   8  11      942.50     1669.85    310.91 o
 -14   8  11     3327.24     3766.58    357.41 o
 -12   8  11    12183.14    12337.42    685.47 o
 -10   8  11    39420.83    39301.41   1206.25 o
  -8   8  11     1760.87     1491.54    511.48 o
 -23   9  11     9392.84     7189.64    949.60 o
 -21   9  11    10525.47    11931.63   1017.61 o
 -19   9  11    63284.11    65118.22   1141.87 o
 -17   9  11    28237.69    26738.88    831.60 o
 -15   9  11      831.65      556.74    311.83 o
 -13   9  11      264.17      501.31    336.82 o
 -11   9  11     8640.63     8895.30    863.19 o
  -9   9  11     6890.73     3951.96    984.45 o
  -7   9  11     9349.57    10196.73    803.35 o
 -22  10  11     1302.89     1252.90    782.30 o
 -20  10  11     7422.16     7208.71    489.99 o
 -18  10  11     8788.32     7826.77    429.74 o
 -16  10  11        0.99      186.71    330.69 o
 -14  10  11     1510.27     1715.33    372.69 o
 -12  10  11    16097.20    17849.41    668.57 o
 -10  10  11    55677.22    61090.11   1653.80 o
  -8  10  11    15393.74    17246.80    895.64 o
 -23  11  11     3382.95     1725.82   2828.28 o
 -21  11  11        3.15     -253.91    488.51 o
 -19  11  11      316.59      147.00    402.04 o
 -17  11  11     2125.15     2347.85    387.82 o
 -15  11  11     2746.48     3352.10    384.46 o
 -13  11  11    10615.92    13342.38    618.08 o
 -11  11  11    82073.52    87983.70   3885.25 o
  -9  11  11    82448.72    83151.30   2497.42 o
  -7  11  11     4010.00     4371.67    632.16 o
 -22  12  11       22.10       20.92    652.72 o
 -20  12  11     1863.31     1585.32    542.19 o
 -18  12  11      259.53        1.30    405.34 o
 -16  12  11     1214.02     1354.25    383.61 o
 -14  12  11        6.74       25.69    402.57 o
 -10  12  11    51340.40    51806.28   2165.03 o
  -8  12  11    11735.35    10767.57   1140.82 o
  -6  12  11     4221.65     3902.61    605.72 o
 -19  13  11     8399.00     7772.36    650.95 o
 -17  13  11     3465.62     3313.85    549.07 o
 -15  13  11      181.87     -102.83    469.98 o
 -13  13  11     1409.47      800.76    473.82 o
 -11  13  11     9259.96    10751.96    916.04 o
  -9  13  11     3065.56     3140.00    877.22 o
  -7  13  11      885.57     1011.22    779.51 o
 -18  14  11     6373.09     4792.59    653.52 o
 -16  14  11     2433.11     1263.19    673.07 o
 -14  14  11      699.42      601.83    617.98 o
 -12  14  11     2538.77     1466.15    835.79 o
 -10  14  11     2217.92     1650.91    825.70 o
  -8  14  11        5.56      614.56   1136.50 o
  -6  14  11     2543.17     2117.55    819.92 o
 -15  15  11      518.44       59.48    674.34 o
 -13  15  11     3487.26     2557.95   1339.44 o
 -11  15  11     7488.46     8137.32    993.02 o
  -9  15  11     4825.31     6404.41   2188.73 o
 -24   0  12     8372.68     9731.54   1257.49 o
 -22   0  12   147033.41   152399.95   3507.42 o
 -20   0  12   231791.56   230316.11   4414.49 o
 -18   0  12    49312.02    53248.04   1215.00 o
 -16   0  12    88219.37    86054.13   2045.43 o
 -14   0  12   248410.50   250708.00   6259.35 o
 -12   0  12   180110.38   171606.92   6149.19 o
 -25   1  12       63.46      648.19    989.57 o
 -23   1  12    26457.66    24732.59   1335.04 o
 -21   1  12   116158.98   121569.24   2014.32 o
 -19   1  12    57269.93    58488.21    940.53 o
 -17   1  12    21895.65    22614.71    536.11 o
 -15   1  12   148474.44   149530.81   2548.50 o
 -13   1  12    76523.91    77890.83   1720.35 o
 -26   2  12     3766.01     3802.73   1292.06 o
 -24   2  12     1408.41     1254.05    693.40 o
 -22   2  12     9486.21     9172.62    643.59 o
 -20   2  12    15029.30    18520.26    633.23 o
 -18   2  12    25422.57    27306.48    659.45 o
 -16   2  12   112612.20   115884.62   1838.53 o
 -14   2  12    26078.15    26025.90    983.96 o
 -12   2  12    42669.53    42270.82   1884.08 o
 -27   3  12    10694.75     5567.86   4675.63 o
 -25   3  12     2858.00     3173.71    762.07 o
 -23   3  12     4895.89     4986.54    808.67 o
 -21   3  12    16010.28    16685.96    737.31 o
 -19   3  12       19.94      136.39    517.74 o
 -17   3  12    57326.70    56809.65   1010.07 o
 -15   3  12    78575.18    83930.32   1268.22 o
 -13   3  12     2169.28     2482.20    355.44 o
 -11   3  12    59394.06    54638.35   2311.89 o
 -26   4  12      328.53     -356.94    725.98 o
 -24   4  12     8703.00    10990.99    973.66 o
 -22   4  12    57385.63    60494.33   1785.65 o
 -20   4  12    74587.03    76248.14   1667.86 o
 -18   4  12     2574.48     2983.91    376.39 o
 -16   4  12    50444.53    50619.12    945.07 o
 -14   4  12    96071.57    96556.23   2025.68 o
 -12   4  12    27077.14    29302.44   1261.82 o
 -27   5  12     1094.18     -736.80    736.80 o
 -25   5  12      114.10       18.63    747.50 o
 -23   5  12    36598.76    41871.55   1344.45 o
 -21   5  12   118330.63   115207.19   4859.43 o
 -19   5  12    69325.79    68988.48   1317.99 o
 -17   5  12        7.17      117.33    291.27 o
 -15   5  12    85153.44    83866.88   1420.27 o
 -13   5  12   128540.49   127866.24   2438.63 o
 -11   5  12   126089.03   122262.16   4584.88 o
 -26   6  12        0.15      758.07    827.49 o
 -24   6  12     3233.35     3399.32    870.44 o
 -22   6  12    25151.69    26154.45   1098.46 o
 -20   6  12    19989.37    19474.57    632.26 o
 -18   6  12     1487.95     1802.77    322.54 o
 -16   6  12    12063.20    11485.72    843.55 o
 -14   6  12    21448.95    21715.49    732.87 o
 -12   6  12    19786.06    20643.56   2270.84 o
 -10   6  12    14746.23    12639.76   1114.89 o
 -25   7  12     3132.20     2877.71    859.50 o
 -23   7  12     2214.24     2468.62    633.35 o
 -21   7  12       24.58      543.18    395.29 o
 -19   7  12     6335.58     5739.97    413.24 o
 -17   7  12    11862.46    12376.93    521.82 o
 -15   7  12     3238.05     2954.59    343.64 o
 -13   7  12     3896.04     4614.14    433.64 o
 -11   7  12    11756.24    13204.55   1333.12 o
  -9   7  12       36.63     -639.55    695.73 o
 -26   8  12     4274.97      280.88   1158.10 o
 -24   8  12     5372.05     4439.24    945.53 o
 -22   8  12     1765.33     2369.13    640.25 o
 -20   8  12      923.58     1000.86    370.84 o
 -18   8  12    11143.20    12288.92    768.78 o
 -16   8  12    10368.05    11251.19    519.21 o
 -14   8  12     2365.14     3196.39    402.56 o
 -12   8  12     4415.24     4302.70    570.90 o
 -10   8  12      524.26      319.78    834.01 o
 -25   9  12     3046.43     -501.27   1339.60 o
 -23   9  12    10891.85    11264.97   1467.86 o
 -21   9  12     9257.24     9895.15    798.63 o
 -19   9  12     1262.87     1402.34    351.33 o
 -17   9  12      649.06      957.80    379.74 o
 -15   9  12     7934.37     8455.66    453.87 o
 -13   9  12    14755.24    16140.60    718.88 o
 -11   9  12    22792.01    23083.98    980.57 o
  -9   9  12    29035.49    27816.12   1732.84 o
 -24  10  12     4514.53      829.69   1330.96 o
 -22  10  12    10561.11     9871.88    646.74 o
 -20  10  12    10475.55    10289.77    711.16 o
 -18  10  12     3875.27     4003.27    393.50 o
 -16  10  12      285.48      767.42    381.99 o
 -14  10  12     5782.39     6284.80    504.17 o
 -12  10  12    39079.03    40087.34   1282.44 o
 -10  10  12    48206.98    46685.57   1647.26 o
  -8  10  12    16903.80    16978.34   1413.06 o
 -23  11  12     1522.76     1830.15    657.67 o
 -21  11  12      218.90     -503.52    503.52 o
 -19  11  12       41.68     -402.66    402.66 o
 -17  11  12      584.17      957.42    450.26 o
 -15  11  12     2127.22     2023.48    413.18 o
 -13  11  12      607.58      -50.94    419.69 o
 -11  11  12    13298.54    13265.98    824.01 o
  -9  11  12     7512.33     7362.00    845.68 o
 -22  12  12      683.95      365.42    550.81 o
 -20  12  12     6456.80     7579.41    641.71 o
 -18  12  12     3145.06     2390.69    445.65 o
 -16  12  12      488.10      848.69    426.72 o
 -14  12  12     5904.32     5656.60    570.45 o
 -12  12  12      601.52      -47.27    609.25 o
 -10  12  12      177.71      285.91    736.52 o
  -8  12  12        2.35     -309.10    714.85 o
 -19  13  12     4931.12     3907.30    596.94 o
 -17  13  12      485.40      751.06    631.69 o
 -15  13  12     1498.24     1005.45    602.54 o
 -13  13  12      978.75     1211.79    661.76 o
 -11  13  12      241.27      549.61    773.08 o
  -9  13  12       70.76      888.86    776.70 o
 -16  14  12      986.45      434.02    650.47 o
 -14  14  12        4.75     -568.37    620.77 o
 -12  14  12     3727.17     2482.54    867.47 o
 -10  14  12     7320.66     5722.14   1313.67 o
  -8  14  12      287.51     -905.31    905.31 o
 -13  15  12     1414.03     2279.70    876.29 o
 -11  15  12     8853.72     8076.48   1352.56 o
  -9  15  12     4054.23     2882.30   1205.64 o
 -25   1  13     4709.88     2951.44   1006.86 o
 -23   1  13    22800.11    25755.06   1107.20 o
 -21   1  13    15813.22    15582.93    574.26 o
 -19   1  13     8964.83    10625.96    567.38 o
 -17   1  13      881.68     1770.47    308.14 o
 -15   1  13    12121.74    11735.04    551.81 o
 -13   1  13    69554.95    66772.52   2705.13 o
 -28   2  13      440.22     -354.35   1205.64 o
 -26   2  13     1851.31     2156.32   1197.00 o
 -24   2  13     6629.09     7699.78    655.05 o
 -22   2  13     7187.88     7320.66    518.70 o
 -20   2  13     6817.40     6790.75    425.80 o
 -18   2  13     9021.58     8962.55    522.74 o
 -16   2  13     2191.36     3416.17    278.69 o
 -14   2  13    15284.28    13254.30    583.02 o
 -27   3  13     4444.84     5036.04    915.50 o
 -25   3  13     1728.90     2060.82    735.91 o
 -23   3  13     5266.26     6183.95    608.35 o
 -21   3  13    12413.15    12126.23    806.48 o
 -19   3  13       31.22       48.26    383.08 o
 -17   3  13    23952.01    22863.64    630.00 o
 -15   3  13    44657.64    45235.55    931.67 o
 -13   3  13     3073.23     4481.17    777.83 o
 -28   4  13     5739.69      244.21   1289.90 o
 -26   4  13     8183.55     8095.42    925.05 o
 -24   4  13      187.73      725.33    530.53 o
 -22   4  13    29636.15    32723.88   1022.91 o
 -20   4  13    16872.19    15323.84    704.48 o
 -18   4  13     2418.53     2318.37    345.80 o
 -16   4  13    59716.99    55372.69   1252.77 o
 -14   4  13    36310.22    34859.29    878.72 o
 -12   4  13      774.37     1655.05    682.76 o
 -27   5  13     6274.74     4960.87    969.56 o
 -25   5  13    13659.96    16091.84    935.64 o
 -23   5  13      744.76     1522.04    549.08 o
 -21   5  13      785.58     1930.77    717.28 o
 -19   5  13     1620.56     3106.81    376.15 o
 -17   5  13    19633.21    20509.80    793.05 o
 -15   5  13     4734.30     4961.88    487.43 o
 -13   5  13    27752.93    29008.79   1659.37 o
 -11   5  13    62683.23    62066.64   2597.09 o
 -28   6  13      183.65    -1188.35   1205.64 o
 -26   6  13    11821.20     9632.03   1034.10 o
 -24   6  13    21771.77    24350.71   1139.68 o
 -22   6  13    10850.84    11322.92    648.26 o
 -20   6  13    10800.21    11977.22   1028.91 o
 -18   6  13    28724.16    29254.03    800.63 o
 -16   6  13     4053.00     4210.15    391.67 o
 -14   6  13    46629.51    48045.82   1153.75 o
 -12   6  13   198799.42   198999.56   7199.26 o
 -27   7  13     2160.31      -73.46   1248.85 o
 -25   7  13    10983.50    10170.30   1214.28 o
 -23   7  13     5360.60     4332.73    683.07 o
 -21   7  13      613.66      653.27    461.65 o
 -19   7  13    13108.44    17339.92    889.73 o
 -17   7  13    32646.43    31302.45    750.43 o
 -15   7  13      974.37      612.13    391.51 o
 -13   7  13    62388.48    62991.52   1761.19 o
 -11   7  13   115484.23    96762.25   3794.09 o
 -26   8  13     7621.62     3444.07   1438.99 o
 -24   8  13      429.20      -71.70    616.68 o
 -22   8  13     6389.96     7027.36    603.34 o
 -20   8  13     4572.01     5503.81    476.72 o
 -18   8  13    16561.16    17596.68    631.42 o
 -16   8  13    58210.69    56948.16   1201.69 o
 -14   8  13     8829.42     9416.95    678.75 o
 -12   8  13    16158.12    16159.90   1046.80 o
 -25   9  13     4628.15     4545.99   1417.38 o
 -23   9  13     1989.55     2232.13    768.02 o
 -21   9  13    11545.83     9778.52    510.21 o
 -19   9  13        7.40       24.25    381.08 o
 -17   9  13    33591.27    33989.42    817.89 o
 -15   9  13    26999.39    26841.82    829.43 o
 -13   9  13       45.62       69.91    538.46 o
 -11   9  13    10388.65    10675.15    935.56 o
 -24  10  13     4567.45     4294.89    841.03 o
 -22  10  13        0.37      458.56    508.46 o
 -20  10  13      368.54     1176.03    508.59 o
 -18  10  13    12406.10    13632.50    592.97 o
 -16  10  13    10789.38    10411.61    564.18 o
 -14  10  13     2647.99     1106.36    500.83 o
 -12  10  13    25809.45    27529.13   1309.57 o
 -10  10  13    20030.36    18978.08   1108.29 o
 -23  11  13     5538.16     4449.34    700.71 o
 -21  11  13     4498.06     4339.72    596.88 o
 -19  11  13    10382.28     9119.26    576.76 o
 -17  11  13    12900.08    13236.80    606.15 o
 -15  11  13      345.60      279.51    435.30 o
 -13  11  13    40469.56    44227.20   1441.51 o
 -11  11  13    54136.12    55003.00   2011.56 o
 -20  12  13     3956.35     4873.33    703.86 o
 -18  12  13    12567.94    13745.62    981.85 o
 -16  12  13     6442.23     6573.08    593.79 o
 -14  12  13     3963.07     4657.94    702.25 o
 -12  12  13    32538.43    29121.88   1458.62 o
 -10  12  13    17334.57    16595.05   1119.70 o
 -19  13  13     2380.92     2398.56    742.46 o
 -17  13  13     9111.95     8069.87    759.03 o
 -15  13  13     3750.93     4227.82    978.77 o
 -13  13  13      921.21     1404.42   1063.04 o
 -11  13  13     5492.03     5950.16    943.17 o
 -16  14  13     3383.72     1289.77   1334.82 o
 -14  14  13      499.22      897.41   1026.31 o
 -12  14  13      610.75      190.14   1127.86 o
 -10  14  13     1464.27      648.19   1106.25 o
 -11  15  13     2877.04     1313.67   1114.89 o
 -24   0  14    82618.78    89907.34   3953.97 o
 -22   0  14   202387.02   223923.64   6114.75 o
 -20   0  14    63247.62    66749.69   1732.08 o
 -18   0  14    10537.34    12230.11    909.63 o
 -16   0  14    41787.89    40658.98   1905.69 o
 -14   0  14      321.38      332.74    570.41 o
 -25   1  14     3263.17     1907.79    692.17 o
 -23   1  14    73348.37    74696.73   1683.12 o
 -21   1  14    92709.16    99659.86   1866.39 o
 -19   1  14     5834.76     6089.50    547.59 o
 -17   1  14     2619.47     2851.93    380.10 o
 -15   1  14     6694.24     5969.47    405.79 o
 -26   2  14    13160.61    14856.58   1771.73 o
 -24   2  14       75.17      716.68    537.23 o
 -22   2  14    18532.94    17800.69    761.51 o
 -20   2  14    19100.97    18779.82    723.21 o
 -18   2  14     8635.39     8665.30   1042.87 o
 -16   2  14    59374.58    57382.55   1387.08 o
 -14   2  14   175060.53   172916.28   6283.15 o
 -29   3  14      975.89     -401.88   1257.49 o
 -27   3  14    11364.72    12629.28   1064.37 o
 -25   3  14     2862.78     3382.37    623.47 o
 -23   3  14     4451.39     3869.82    495.82 o
 -21   3  14    20821.87    21483.79    797.59 o
 -19   3  14     7403.25     7688.26    605.00 o
 -17   3  14    12109.22    12852.66    529.19 o
 -15   3  14    94273.14    90832.95   2288.77 o
 -28   4  14     4920.79     5519.35    957.92 o
 -26   4  14       12.26      215.34    582.68 o
 -24   4  14    26246.85    30397.94   1338.83 o
 -22   4  14    64668.12    66572.68   1544.36 o
 -20   4  14    28716.09    34055.48   1266.78 o
 -18   4  14      152.56      259.16    460.61 o
 -16   4  14      169.21      835.00    353.83 o
 -14   4  14    20366.22    20063.73   1421.70 o
 -29   5  14     8134.37     1339.60   1305.03 o
 -27   5  14     1220.29     -485.97    802.78 o
 -25   5  14    15893.80    16490.54    955.51 o
 -23   5  14    86228.41    91156.45   2005.85 o
 -21   5  14    70536.09    72174.79   1655.66 o
 -19   5  14    10736.17    13096.59    705.47 o
 -17   5  14     2409.71     2365.80    405.04 o
 -15   5  14     4443.12     3436.91    679.24 o
 -13   5  14      495.60      190.14    738.94 o
 -28   6  14     5013.87     3694.70   1391.45 o
 -26   6  14      101.02     -606.62    606.62 o
 -24   6  14    12725.83    13650.65   1708.16 o
 -22   6  14    30525.95    31425.06    992.91 o
 -20   6  14    13317.74    13779.32    712.29 o
 -18   6  14     3497.58     3811.22    455.41 o
 -16   6  14     1429.64     1548.61    413.73 o
 -14   6  14     8437.65     8111.06   1045.75 o
 -27   7  14     2539.71     2415.60   1369.85 o
 -25   7  14     1295.78     2254.38    995.43 o
 -23   7  14       19.97      369.98    495.76 o
 -21   7  14      776.10      451.34    483.89 o
 -19   7  14     2060.39     2167.74    417.68 o
 -17   7  14    15829.09    15115.78    649.38 o
 -15   7  14    47438.64    52425.87   1492.83 o
 -13   7  14    43620.62    46937.82   2273.00 o
 -26   8  14      155.95     -842.65   1283.42 o
 -24   8  14      102.09      424.54    727.50 o
 -22   8  14       34.30     -418.72    491.58 o
 -20   8  14       79.23      769.88    421.56 o
 -18   8  14     4697.88     5675.43    481.83 o
 -16   8  14    20519.20    20160.52    803.16 o
 -14   8  14    32096.37    33062.59   1162.29 o
 -12   8  14     7776.41     8741.96   1140.82 o
 -25   9  14     4701.59     3666.03   1192.68 o
 -23   9  14     4794.26     5783.42    854.30 o
 -21   9  14     2165.62     2122.96    518.44 o
 -19   9  14     1081.35     1371.45    442.65 o
 -17   9  14     1331.70     1497.24    443.03 o
 -15   9  14      516.17      987.54    576.79 o
 -13   9  14       68.60      -69.77    692.75 o
 -24  10  14     8457.75     9535.33   1004.02 o
 -22  10  14     8103.78     8702.95    753.40 o
 -20  10  14     3591.44     2014.23    528.05 o
 -18  10  14      810.72      946.16    510.06 o
 -16  10  14       31.93     -134.65    436.06 o
 -14  10  14     3862.14     3757.11    643.47 o
 -12  10  14     5925.02     6047.93   1201.32 o
 -23  11  14      602.94      554.81    788.85 o
 -21  11  14      715.97     1343.50    653.88 o
 -19  11  14     2501.44     2401.28    556.43 o
 -17  11  14     5195.57     4598.97    563.36 o
 -15  11  14     1463.12      933.07    993.00 o
 -13  11  14     1254.54     1671.30    786.94 o
 -11  11  14     1811.59     1463.07    782.87 o
 -20  12  14       53.49      108.27    617.10 o
 -18  12  14     6981.67     8015.38    743.08 o
 -16  12  14    14580.44    15312.46   2532.27 o
 -14  12  14     4463.53     4626.52    873.07 o
 -12  12  14        7.17       38.92    797.91 o
 -19  13  14      147.88      -82.12    659.71 o
 -17  13  14     5915.85     7015.53   1594.55 o
 -15  13  14     4193.67     3820.81    879.62 o
 -13  13  14      208.14      -82.10   1097.61 o
 -11  13  14        8.24    -1106.25   1106.25 o
 -16  14  14      246.08    -1299.87   1799.82 o
 -14  14  14      683.04      311.13   1080.32 o
 -12  14  14     1624.23     1438.99   1188.35 o
 -25   1  15    15148.87    18137.15   2234.11 o
 -23   1  15    10988.98    11752.28    744.17 o
 -21   1  15     1464.35     1840.78    421.45 o
 -19   1  15     1359.97      921.46    395.92 o
 -17   1  15    21775.85    22292.08   1661.53 o
 -26   2  15     3824.12     4329.35    821.98 o
 -24   2  15     2264.79     2580.73    485.25 o
 -22   2  15     1588.65     2348.18    587.07 o
 -20   2  15     1782.15     1825.72    414.77 o
 -18   2  15       36.59      378.37    429.39 o
 -16   2  15     2980.08     3693.99    551.45 o
 -29   3  15      145.66      859.94   1365.53 o
 -27   3  15      616.32      345.70   1222.92 o
 -25   3  15     9773.07    10866.09   1163.63 o
 -23   3  15    15440.86    16105.60    781.84 o
 -21   3  15        9.80     -409.30    501.82 o
 -19   3  15    25375.10    24407.88   1431.34 o
 -17   3  15    59580.40    61842.95   1547.85 o
 -15   3  15    22024.68    24069.57   1547.02 o
 -28   4  15       80.92      -56.65    793.64 o
 -26   4  15     6623.65     6257.51    702.92 o
 -24   4  15    30800.07    32435.96   1036.49 o
 -22   4  15    13303.50    15191.32    773.82 o
 -20   4  15    11412.55    10079.72    682.29 o
 -18   4  15    87851.44    85525.46   2137.20 o
 -27   5  15     1019.07     1221.66    679.34 o
 -25   5  15     1233.49     1623.05    653.49 o
 -23   5  15     7740.93     8764.99    731.63 o
 -21   5  15        2.91      141.22    532.74 o
 -19   5  15    22708.33    21750.03   1138.49 o
 -17   5  15    30003.55    29379.50    895.32 o
 -15   5  15      512.27     1525.41    864.26 o
 -28   6  15     3387.43     3033.54   1426.02 o
 -26   6  15     5793.48     6321.82    810.81 o
 -24   6  15      396.50     1731.87    533.26 o
 -22   6  15      106.69     -304.73    547.81 o
 -20   6  15     3470.91     3272.28    590.88 o
 -18   6  15     7156.82     7423.16    535.95 o
 -16   6  15     3570.78     4212.81    682.11 o
 -14   6  15    29581.80    30897.20   1823.58 o
 -27   7  15     1673.37      694.34    833.73 o
 -25   7  15      161.75      845.86    630.05 o
 -23   7  15      630.09      867.24    532.58 o
 -21   7  15     1142.51     1006.17    497.87 o
 -19   7  15    18722.31    18899.58    788.09 o
 -17   7  15     6902.30     5910.17    572.28 o
 -15   7  15     7704.39     7993.80    807.57 o
 -26   8  15     2498.29     2382.93    862.78 o
 -24   8  15    12386.75    10083.75   1071.68 o
 -22   8  15     3392.31     3024.48    542.51 o
 -20   8  15    16113.17    17247.08    957.43 o
 -18   8  15    71600.27    74930.24   1688.45 o
 -16   8  15    31071.45    32714.02   1168.46 o
 -14   8  15       13.52      873.93    691.38 o
 -25   9  15    10927.85    10424.61   1000.40 o
 -23   9  15    16099.07    15986.90   1879.76 o
 -21   9  15       85.56      593.71    499.18 o
 -19   9  15    47728.90    43996.70   2667.81 o
 -17   9  15    67671.41    66350.05   2484.45 o
 -15   9  15    16732.09    13163.61    993.76 o
 -13   9  15      214.20      670.36    695.17 o
 -24  10  15     3949.55     3574.87    892.78 o
 -22  10  15     1567.25     1471.25    789.91 o
 -20  10  15     6837.78     7037.51    861.10 o
 -18  10  15    22512.23    20816.58   1036.07 o
 -16  10  15     6124.39     5706.89    715.37 o
 -14  10  15       12.02      314.52    766.08 o
 -21  11  15     1433.20      976.86    705.79 o
 -19  11  15     6587.18     6051.66    695.74 o
 -17  11  15     1675.86     1818.64    795.97 o
 -15  11  15     2278.91     1194.19    828.62 o
 -13  11  15     2652.20     2647.90    921.57 o
 -20  12  15     5971.57     6174.80    718.45 o
 -18  12  15     7987.72     7084.47    924.90 o
 -16  12  15      630.54      527.20   1028.47 o
 -14  12  15     1374.97      626.59   1171.07 o
 -17  13  15    12735.81     7640.03   1274.78 o
 -15  13  15     2653.40     1961.86   1114.89 o
 -13  13  15       55.28     -453.74   1093.29 o
 -14  14  15     1165.14      380.27   1166.75 o
 -24   0  16    13299.78    14096.04   1387.13 o
 -22   0  16      374.65     2389.67    859.94 o
 -20   0  16    57539.73    54022.35   1793.22 o
 -18   0  16    67097.63    68189.91   2860.69 o
 -25   1  16     1176.30     1776.05    787.94 o
 -23   1  16     2080.31     2527.82    695.08 o
 -21   1  16     6678.08     6310.01    574.55 o
 -19   1  16    25063.51    27053.72    856.37 o
 -17   1  16     3258.80     3008.88    584.75 o
 -26   2  16    20833.43    20167.44   1668.02 o
 -24   2  16     1054.24     1147.13    555.44 o
 -22   2  16      187.40      138.34    525.34 o
 -20   2  16       36.70     -124.22    475.30 o
 -18   2  16    26623.21    26060.55   1258.64 o
 -29   3  16    28728.34    28014.90   2294.60 o
 -27   3  16    33159.92    37059.48   1660.67 o
 -25   3  16     8405.24     9595.27    907.04 o
 -23   3  16       49.47     -143.14    532.66 o
 -21   3  16       89.26     -264.20    530.51 o
 -19   3  16     2847.68     3017.46    649.54 o
 -17   3  16    62446.80    68760.31   2964.40 o
 -28   4  16     7481.12     8428.24    798.84 o
 -26   4  16      456.27      510.67    597.25 o
 -24   4  16      863.56     1047.25    620.03 o
 -22   4  16     1208.25      821.73    545.35 o
 -20   4  16    15426.38    13735.52   1372.41 o
 -18   4  16     1741.70     1598.01    652.37 o
 -16   4  16    28107.26    31307.72   1814.94 o
 -27   5  16       80.18      333.74    628.25 o
 -25   5  16     6752.22     7470.44    634.83 o
 -23   5  16     1046.19      808.09    584.56 o
 -21   5  16    14410.57    14183.83    845.41 o
 -19   5  16    27423.71    24673.63   1130.00 o
 -17   5  16     3011.49     3187.76    864.26 o
 -28   6  16     4462.11     3757.03    864.69 o
 -26   6  16       10.69      677.84    668.59 o
 -24   6  16      888.15      742.79    614.16 o
 -22   6  16      479.11      726.64    604.77 o
 -20   6  16     2418.12     2932.57    601.56 o
 -18   6  16       56.80      496.49    489.84 o
 -16   6  16     9565.44    10217.72    872.61 o
 -27   7  16    10738.52    11860.65   1559.98 o
 -25   7  16     5488.06     6472.18    951.90 o
 -23   7  16     1270.25     1290.79    905.78 o
 -21   7  16      136.34     -213.52    586.78 o
 -19   7  16     8417.08     8684.88    599.88 o
 -17   7  16    27845.60    28190.49   2467.46 o
 -26   8  16     5453.17     5386.61    936.49 o
 -24   8  16     4956.51     4339.37    870.95 o
 -22   8  16     1496.22     1104.00    756.90 o
 -20   8  16      875.81     1691.75    615.42 o
 -18   8  16    15370.84    14631.75    906.45 o
 -16   8  16    27028.15    28361.83   1327.05 o
 -25   9  16       15.12      116.39    905.31 o
 -23   9  16     2043.41     1866.81    809.48 o
 -21   9  16     2717.93     2764.14    770.21 o
 -19   9  16      177.21       76.14    484.95 o
 -17   9  16      952.19     1147.24    788.13 o
 -15   9  16     6457.05     5687.59    854.29 o
 -22  10  16     1077.53     1168.37    758.97 o
 -20  10  16     2367.07      746.31    586.51 o
 -18  10  16     1430.23     1153.60    734.10 o
 -16  10  16      540.89      354.10    796.10 o
 -21  11  16        1.64      -97.59    629.97 o
 -19  11  16      563.63     -121.86    751.60 o
 -17  11  16      683.95     -501.27   1028.47 o
 -15  11  16      132.99       77.78   1101.93 o
 -20  12  16     3384.07     2885.52    867.02 o
 -18  12  16     9009.06     8521.58   1270.46 o
 -16  12  16     3567.74     5103.44   1197.00 o
 -17  13  16     4072.96     3007.62   1162.43 o
 -15  13  16      126.02      587.69   1123.53 o
 -25   1  17      437.11      635.07    792.96 o
 -23   1  17     5393.60     6499.21   1032.79 o
 -21   1  17     7696.76     8365.96    638.19 o
 -19   1  17    10988.84     8964.92    858.02 o
 -26   2  17       43.62      198.58    735.68 o
 -24   2  17     2082.44     2463.15    612.65 o
 -22   2  17     2763.46     3541.04    720.40 o
 -20   2  17     1647.09     1306.79    759.22 o
 -18   2  17     4053.31     3154.54    989.57 o
 -29   3  17     1280.42      293.85   1317.99 o
 -27   3  17     6302.93     6051.37    921.05 o
 -25   3  17    10757.06     8394.33    725.21 o
 -23   3  17      366.39     -127.79    557.27 o
 -21   3  17     8801.04     8824.54    828.89 o
 -19   3  17    15487.29    16919.60   1077.80 o
 -28   4  17     6099.07     5972.74    941.63 o
 -26   4  17    19691.81    19706.68   1059.25 o
 -24   4  17    11438.88    11652.05    791.61 o
 -22   4  17     4342.34     4575.49    642.47 o
 -20   4  17    33666.52    32303.37   1379.63 o
 -18   4  17    23828.83    23491.16   1581.59 o
 -27   5  17     2110.91     2071.11    862.28 o
 -25   5  17    16315.96    18038.42   1529.15 o
 -23   5  17     7376.03     7375.82    819.05 o
 -21   5  17      549.86      818.84    580.05 o
 -19   5  17     4353.93     4062.27    760.32 o
 -17   5  17        9.30     -916.11    916.11 o
 -26   6  17     1776.45     2435.92    831.06 o
 -24   6  17    13832.29    14420.54    935.11 o
 -22   6  17     9287.28     9112.30    752.87 o
 -20   6  17     2132.40     1080.72    740.87 o
 -18   6  17     5263.19     4340.80    787.92 o
 -25   7  17     7556.66     8644.73    957.26 o
 -23   7  17     7093.99     6150.99    862.58 o
 -21   7  17        1.91      238.89    584.52 o
 -19   7  17        1.15      855.25    965.81 o
 -17   7  17     4666.82     5081.53    804.31 o
 -24   8  17     9493.97     9117.93   1335.28 o
 -22   8  17      614.99      499.08    868.58 o
 -20   8  17    18718.33    18791.26   1223.81 o
 -18   8  17     6054.75     5422.09    834.60 o
 -23   9  17     2290.41     2125.89    786.80 o
 -21   9  17     9216.11     9197.27    957.34 o
 -19   9  17    19585.07    18114.83   1564.31 o
 -17   9  17      741.90      329.59    800.43 o
 -22  10  17      713.62     1667.59    762.27 o
 -20  10  17     1656.82     1160.53    802.48 o
 -18  10  17      193.20      -21.61   1114.89 o
 -21  11  17     1158.87       33.00    813.33 o
 -19  11  17      523.81      665.48   1106.25 o
 -17  11  17     3161.28     1655.05   1175.39 o
 -18  12  17      669.60     -942.04   1045.75 o
 -22   0  18   137609.08   138605.27   5293.58 o
 -20   0  18   123301.72   113749.41   3251.78 o
 -25   1  18      279.91     -561.77    929.08 o
 -23   1  18    34202.20    33749.25   1935.94 o
 -21   1  18    86381.92    88678.29   3355.34 o
 -26   2  18       61.56      600.66    993.90 o
 -24   2  18       11.40     -387.12    672.59 o
 -22   2  18     8672.70     8343.91    835.22 o
 -20   2  18    12760.87    14420.10   1091.44 o
 -27   3  18      711.55      381.50    933.40 o
 -25   3  18        7.69     -130.83    709.99 o
 -23   3  18     2298.90     1769.96    898.83 o
 -21   3  18    13696.39    13617.45   1038.57 o
 -19   3  18     1826.34      635.23    851.29 o
 -28   4  18       36.73     -811.39    811.39 o
 -26   4  18       21.81      546.27    639.22 o
 -24   4  18    11403.34    12284.01   1324.47 o
 -22   4  18    50349.79    47960.20   1792.20 o
 -20   4  18    43857.73    44751.41   1698.94 o
 -27   5  18     1630.97     -167.89    782.15 o
 -25   5  18     2652.18     2915.01    806.58 o
 -23   5  18    46260.18    46430.63   1740.66 o
 -21   5  18    78070.84    74075.91   2382.23 o
 -19   5  18    35646.86    34096.07   1758.76 o
 -26   6  18       75.91     -522.48    755.81 o
 -24   6  18     5323.99     6365.94    890.01 o
 -22   6  18    21952.36    21877.55   1202.22 o
 -20   6  18    15577.32    14839.87   1064.92 o
 -25   7  18       93.27      -97.25    727.50 o
 -23   7  18      385.94     1300.21    757.61 o
 -21   7  18      199.18     -419.16    963.65 o
 -19   7  18      441.86      358.65    796.10 o
 -24   8  18      885.59     1096.89    786.80 o
 -22   8  18      359.49     -868.58   1002.54 o
 -20   8  18      123.80     -311.13   1071.68 o
 -23   9  18     7430.91     8587.56    962.67 o
 -21   9  18     5445.99     6793.06   1248.85 o
 -19   9  18     1354.84     2091.50   1145.14 o
 -22  10  18     9356.82     9471.82    979.78 o
 -20  10  18     6291.17     5427.54   1188.35 o
 -19  11  18      439.43      557.45   1088.96 o
 -25   1  19     8404.14     7830.17   1179.71 o
 -23   1  19    14966.04    14986.22   1581.59 o
 -26   2  19     2517.81     2078.54   1058.72 o
 -24   2  19     4331.46     4312.64   1084.64 o
 -22   2  19     3659.81     3041.58    746.72 o
 -27   3  19      918.53     1715.55   1076.00 o
 -25   3  19      228.99      -38.58    786.47 o
 -23   3  19     7182.98     7013.96    864.43 o
 -21   3  19     3865.81     4434.76   1056.55 o
 -28   4  19     1853.48     1631.75    862.28 o
 -26   4  19      675.22       21.61   1019.82 o
 -24   4  19     5204.91     4319.21    826.27 o
 -22   4  19    16478.01    18127.13   1758.76 o
 -27   5  19     3625.73     3589.01    876.28 o
 -25   5  19     3521.94     3763.84   1110.57 o
 -23   5  19      136.64      785.86    730.60 o
 -21   5  19      302.77      516.31    736.16 o
 -26   6  19     9133.06     8945.01    982.45 o
 -24   6  19    10005.60     9299.41   1253.17 o
 -22   6  19     2825.17     5012.69   1201.32 o
 -25   7  19     5157.79     4562.59    900.99 o
 -23   7  19     1441.75       82.10   1002.54 o
 -21   7  19      413.84      864.26   1045.75 o
 -24   8  19      575.15     -894.51    985.25 o
 -22   8  19     4145.28     4412.03   1188.35 o
 -20   8  19        8.71      -82.10   1050.07 o
 -23   9  19     5007.31     5488.03   1209.96 o
 -21   9  19     3534.51     1836.55   1184.03 o
 -20  10  19      880.13      337.06   1101.93 o
 -25   1  20     1093.48     1369.85   1037.11 o
 -26   2  20    16112.98    16930.80   1650.73 o
 -24   2  20      739.81     -328.42    976.61 o
 -27   3  20    18599.60    18525.36   1711.23 o
 -25   3  20     6109.68     5316.45    850.49 o
 -23   3  20      578.34      327.00    731.58 o
 -26   4  20      460.29       99.39   1045.75 o
 -24   4  20     7649.10     7447.19   1101.93 o
 -25   5  20     8610.55     7773.99   1266.14 o
 -23   5  20    25249.46    27716.73   1819.26 o
 -24   6  20     4377.50     3107.01   1063.04 o
 -23   7  20      206.41     -985.25    985.25 o
 -22   8  20      365.84     -890.18   1032.79 o
 -26   2  21     1709.80     1668.02   1063.04 o
 -27   3  21     2005.48     2247.07   1127.86 o
 -25   3  21     6984.71      250.63   1028.47 o
 -26   4  21     8670.95     7372.11   1214.28 o
 -25   5  21     3378.82     3673.09   1145.14 o
 
