# Supplementary material for: Observation of a re-entrant phase transition in the molecular complex tris(μ2-3,5-diiso­propyl-1,2,4-triazolato-κ2 N 1:N 2)trigold(I) under high pressure
Source: IUCrJ. 2016 Aug 18;3(Pt 5):367–76. doi: 10.1107/S2052252516013129 (PMC5391858; doi:10.1107/S2052252516013129)
Supplement: Supplementary file 14 [file m-03-00367-1.25GPa_Au3triazole-FORM-IIsup14.hkl]

#
# h,k,l, Fc-squared, Fo-squared, sigma(Fo-squared) and status flag
#
data_shelx
_shelx_title ' 663 in C2/c'
_shelx_refln_list_code          4
_shelx_F_calc_maximum      681.30
_exptl_crystal_F_000      3888.00
_reflns_d_resolution_high  0.7800
 
loop_
 _symmetry_equiv_pos_as_xyz
 'x, y, z'
 '-x, y, -z+1/2'
 'x+1/2, y+1/2, z'
 '-x+1/2, y+1/2, -z+1/2'
 '-x, -y, -z'
 'x, -y, z-1/2'
 '-x+1/2, -y+1/2, -z'
 'x+1/2, -y+1/2, z-1/2'
 
_cell_length_a    23.5723
_cell_length_b    13.8758
_cell_length_c    19.6469
_cell_angle_alpha  90.000
_cell_angle_beta  121.589
_cell_angle_gamma  90.000
 
_shelx_F_squared_multiplier     1.000
 
loop_
 _refln_index_h
 _refln_index_k
 _refln_index_l
 _refln_F_squared_calc
 _refln_F_squared_meas
 _refln_F_squared_sigma
 _refln_observed_status
   0   2   0   101855.57    90651.84   2168.18 o
   2   2   0    23037.93    20593.47    522.11 o
   1   3   0    75263.44    84166.63   1013.31 o
   3   3   0      185.92      304.56    137.59 o
   5   3   0    14336.95    20210.40   1182.77 o
   4   4   0      153.51      421.57    210.57 o
   6   4   0    33252.33    32315.04   1769.47 o
   3   5   0   284044.34   279515.50   6028.79 o
   5   5   0    24108.96    27875.00    975.52 o
   7   5   0   134041.92   133841.08   5871.62 o
   0   6   0   432971.09   401743.25  12218.56 o
   2   6   0   173442.64   149974.03   1818.76 o
   4   6   0     9206.02     8091.49    569.13 o
   6   6   0    39196.85    42302.61   4397.85 o
   8   6   0    10189.78     9706.25   1093.60 o
   1   7   0    27659.17    27402.09    398.28 o
   3   7   0    17661.66    20865.25    416.39 o
   5   7   0      801.62      925.24    191.54 o
   7   7   0    34006.18    34117.65   1054.59 o
   9   7   0    32680.96    31437.35   2130.87 o
   0   8   0     3506.27     3999.84    213.37 o
   2   8   0     9319.22     9231.76    311.65 o
   4   8   0    19199.16    16875.60    421.40 o
   6   8   0    24114.53    25740.49   1124.47 o
   8   8   0    16103.16    16795.76   2393.71 o
  10   8   0     7477.55     8490.62   1309.50 o
   1   9   0    56072.23    54130.35    736.05 o
   3   9   0    62629.35    64492.23    957.94 o
   5   9   0    20175.12    22497.01    649.55 o
   7   9   0      821.38      322.30    445.05 o
   9   9   0    25663.21    25182.60   1507.62 o
  11   9   0    11005.95    13306.19   1553.56 o
   0  10   0   111814.84   111077.87   2055.00 o
   2  10   0    84348.28    87901.80   1391.06 o
   4  10   0    29976.49    28961.57    702.02 o
   6  10   0      829.61      398.81    396.74 o
   8  10   0    27007.56    30777.62   1217.09 o
  10  10   0    39379.02    41739.68   2661.24 o
   1  11   0     7120.16     6360.23    305.75 o
   3  11   0     8932.58     9790.37    400.34 o
   5  11   0     7501.66     7762.76    471.15 o
   7  11   0      384.96     1554.54    558.24 o
   9  11   0     6679.24     8462.40   1141.67 o
  11  11   0     5657.81     7238.13    947.49 o
   0  12   0    16523.19    18279.78    754.87 o
   2  12   0     5794.24     4232.28    361.77 o
   4  12   0    11493.30    12261.51    520.19 o
   6  12   0    14132.97    16457.55    916.13 o
   8  12   0      892.63      527.16    588.60 o
  10  12   0      389.19     2136.39    827.17 o
  12  12   0      123.87     1845.68    870.43 o
   1  13   0     8228.13     9113.14    503.92 o
   3  13   0     2497.53     2364.13    415.38 o
   5  13   0    19301.19    18685.66   1019.16 o
   7  13   0     2860.67     4233.73    854.08 o
   9  13   0      847.33      619.74    671.98 o
  11  13   0     1099.38      390.41    945.75 o
   0  14   0       66.63      309.51    623.36 o
   2  14   0     3265.25     2805.97    428.87 o
   4  14   0    13919.01    14767.71   1051.53 o
   6  14   0     3893.80     4714.95    667.75 o
   8  14   0     4454.94     3287.81    678.75 o
  10  14   0     8629.47     9630.70   1018.09 o
  12  14   0     1243.96     1924.35   1262.56 o
   1  15   0      779.35     1696.47    512.64 o
   3  15   0     7868.10     7815.97    631.21 o
   5  15   0     5592.22     5840.85    715.36 o
   7  15   0      677.26      952.29    662.48 o
   9  15   0    11506.82    13026.11   1195.66 o
  11  15   0     3883.06     4773.33   1347.05 o
   0  16   0     2078.83     1648.91    728.78 o
   2  16   0        1.87      303.83    645.26 o
   4  16   0     3602.23     1394.90   1105.24 o
   6  16   0     1333.04     1583.74   1274.30 o
   8  16   0      971.76      886.13    914.77 o
  10  16   0     3097.11     3130.59   1295.42 o
   1  17   0     4297.36     4027.91    786.23 o
   3  17   0        5.57       80.37    695.35 o
   5  17   0     3367.58     4345.18    940.22 o
   7  17   0     1516.48     1538.48    853.37 o
  -3   1   1    31372.73    33286.72    511.01 o
  -4   2   1    23509.54    20943.59    460.50 o
  -2   2   1     8298.01     8665.15    135.62 o
   0   2   1    45441.27    43473.03    671.85 o
  -7   3   1    48248.21    44058.29   2177.80 o
  -5   3   1    27290.76    26490.54    802.11 o
  -3   3   1   150160.86   131419.42   2461.66 o
  -1   3   1   143529.89   128988.37   2436.13 o
   1   3   1     7519.98     6535.48    205.32 o
   3   3   1   142686.91   126082.65   5345.95 o
  -8   4   1     2920.72     1713.14    582.00 o
  -6   4   1    56716.50    65747.48   2213.25 o
  -4   4   1    61504.74    62160.77   1534.09 o
   2   4   1    45625.61    51052.74   1175.87 o
   4   4   1   374314.22   355033.66  14681.40 o
  -9   5   1    71034.62    63428.54   3116.51 o
  -7   5   1    27858.84    26933.32   1202.76 o
  -5   5   1    81116.84    73946.55   1922.14 o
  -3   5   1     6103.74     8572.13    170.11 o
  -1   5   1    83890.43    76877.77    873.81 o
   1   5   1    15756.73    17907.36    351.21 o
   3   5   1   281183.63   261622.14   6562.08 o
   5   5   1   167332.23   194756.00   5938.84 o
 -10   6   1   356949.97   377079.25  15779.69 o
  -8   6   1    42245.21    45671.56   1725.79 o
  -6   6   1   127600.21   127562.05   3422.43 o
  -4   6   1   222532.89   217664.27   3021.17 o
  -2   6   1    70462.30    74182.60    859.97 o
   0   6   1    47737.77    49978.65    654.92 o
   2   6   1    82506.05    90247.88   1637.00 o
   4   6   1   160162.22    64775.58   4346.22 o
   6   6   1     4028.07     2539.21    774.43 o
 -11   7   1   222409.34   240018.39  10325.79 o
  -9   7   1   132413.22   140423.83   4479.81 o
  -7   7   1      482.46      725.62    184.33 o
  -5   7   1    74350.57    68891.43   1104.37 o
  -3   7   1    37876.89    34504.25    517.14 o
  -1   7   1     4118.40     3504.72    148.61 o
   1   7   1    41403.84    46335.89    660.69 o
   3   7   1   162497.73   162661.63   3166.93 o
   5   7   1    59522.38    63444.44   1711.20 o
   7   7   1    31572.79    26804.82   1943.13 o
 -12   8   1    22464.98    24321.94   2074.55 o
 -10   8   1    49286.72    54571.17   2171.17 o
  -8   8   1       26.95     -333.04    483.59 o
  -6   8   1    12759.12    16700.14    490.31 o
  -4   8   1      562.46      469.25    145.77 o
  -2   8   1   116447.46   106134.23   1247.61 o
   0   8   1    72941.06    65259.17    862.47 o
   2   8   1    75685.73    85288.42   1204.09 o
   6   8   1    93334.27    98506.05   3280.57 o
   8   8   1       46.80      769.74    938.71 o
 -11   9   1    12771.28    13113.76   1511.32 o
  -9   9   1     4045.38     3873.74    868.06 o
  -7   9   1    14872.61    14089.58    741.37 o
  -5   9   1    11141.37    10301.72    469.11 o
  -3   9   1    48634.28    53997.48    809.02 o
  -1   9   1   169409.00   165701.94   1910.01 o
   1   9   1     4312.20     5193.58    232.19 o
   3   9   1   168739.98   172959.92   2623.16 o
   5   9   1   242694.64   246557.94   8309.78 o
   7   9   1    45686.20    47989.93   2023.65 o
   9   9   1      698.93      234.68   1168.69 o
 -12  10   1    36132.18    42326.37   2830.21 o
 -10  10   1    60761.90    60313.76   2326.91 o
  -8  10   1     7974.19     8690.62    643.72 o
  -6  10   1    31977.16    31429.89    985.20 o
  -4  10   1    13379.89    15180.74    476.22 o
  -2  10   1     3496.65     3715.70    215.52 o
   0  10   1     5016.69     4811.46    215.14 o
   2  10   1    57956.12    58512.37   1218.07 o
   4  10   1   128984.84   133529.23   2682.53 o
   6  10   1    39028.94    34749.13   3621.29 o
   8  10   1     6482.88     6125.07   1271.95 o
  10  10   1    13897.54    16558.82   1891.50 o
 -13  11   1    32012.67    34547.77   4066.96 o
 -11  11   1   118654.15   126381.32   3378.08 o
  -9  11   1    78612.31    77361.25   2224.64 o
  -7  11   1      101.54     -206.22    558.00 o
  -5  11   1    35357.80    35238.55    810.68 o
  -3  11   1    22207.40    19546.99    549.35 o
  -1  11   1     3735.65     4017.21    239.56 o
   1  11   1    31217.96    32966.98    650.29 o
   3  11   1    74854.20    72709.65   1691.81 o
   5  11   1    14604.88    20852.51    969.98 o
   7  11   1    11189.46    10150.87    759.21 o
   9  11   1    38829.42    40611.38   1842.76 o
 -12  12   1    40286.48    38146.18   1727.50 o
 -10  12   1    58186.62    43516.51   2122.12 o
  -8  12   1     8507.48     7044.51    670.37 o
  -6  12   1     4185.51     4543.69    405.77 o
  -4  12   1     9499.56    10300.46    420.61 o
  -2  12   1      878.93     1233.59    317.15 o
   0  12   1     4912.31     4238.26    360.35 o
   2  12   1    29593.07    26919.79    803.41 o
   4  12   1    29355.92    30069.02   1160.42 o
   6  12   1      700.73      323.10    574.46 o
   8  12   1     8243.83    10587.76   1217.81 o
  10  12   1     7841.43     9393.27   1030.56 o
 -13  13   1     2465.61     3374.28    922.48 o
 -11  13   1    11588.35    10313.92    862.81 o
  -9  13   1     2058.29     1478.34    612.35 o
  -7  13   1      769.62     -622.36    622.36 o
  -5  13   1     1128.51       39.41    379.57 o
  -3  13   1     3049.69     2114.72    355.04 o
  -1  13   1     3078.55     3545.61    461.82 o
   1  13   1     1585.68     1678.80    387.38 o
   3  13   1    30299.45    30073.50   1102.98 o
   5  13   1    43628.54    44348.00   1665.18 o
   7  13   1    10115.29    10843.00   1649.25 o
   9  13   1       16.81       -7.14    837.29 o
 -12  14   1     3636.09     2763.90    882.74 o
 -10  14   1     1780.07     2095.59    870.07 o
  -8  14   1      184.80      497.52    748.59 o
  -6  14   1      922.63     1019.80    491.69 o
  -4  14   1      500.11     1318.33    485.14 o
  -2  14   1     5360.25     6521.23    545.65 o
   0  14   1      528.82      890.30    392.54 o
   2  14   1     7158.07     6533.50    562.19 o
   4  14   1    41607.08    41623.20   1471.00 o
   6  14   1    28849.23    28698.46   1298.74 o
   8  14   1     4337.87     6084.09    815.40 o
  10  14   1      167.28      419.99   1656.82 o
 -13  15   1     5564.82     7453.35   1464.39 o
 -11  15   1     7031.98     6251.80   1337.66 o
  -9  15   1     3305.31     2147.37    694.82 o
  -7  15   1        1.29     -295.93    658.01 o
  -5  15   1      389.14     1405.17   1487.15 o
  -3  15   1      255.57      804.34    569.08 o
  -1  15   1      564.01      863.98    505.82 o
   1  15   1     3822.32     4610.56    695.25 o
   3  15   1    11775.75    12749.04   1487.52 o
   5  15   1    11417.38    11994.64   1225.14 o
   7  15   1     1282.32     1078.60    723.69 o
   9  15   1      313.25    -1037.27   1271.95 o
 -10  16   1     7532.24     8266.78   1809.36 o
  -8  16   1     2941.60     2510.00    888.54 o
  -6  16   1        3.90     -123.02    635.31 o
  -4  16   1     1501.05     1065.11    917.95 o
  -2  16   1     4981.45     4118.87    601.27 o
   0  16   1     5566.72     6419.53    747.75 o
   2  16   1     5768.20     3855.36    689.21 o
   4  16   1     2513.75     3302.20    707.52 o
   6  16   1      192.51     -201.16    846.51 o
   8  16   1      604.11      582.00   1201.55 o
  10  16   1     1331.00     1699.06   1365.82 o
  -7  17   1      776.10     1194.99    863.40 o
  -5  17   1       53.87      379.33    718.63 o
  -3  17   1      837.01      150.77    760.98 o
  -1  17   1     3015.15     2209.54    605.48 o
   1  17   1     3220.17     2936.98    766.57 o
   3  17   1     1761.95     1396.73    858.01 o
   5  17   1      771.90     -233.93    869.11 o
  -4   0   2    18470.10    18589.27    348.09 o
  -5   1   2   102367.92   103247.15   1955.23 o
  -3   1   2    90469.84    91155.71   1856.52 o
  -4   2   2   196391.50   185689.95   6624.94 o
  -2   2   2     1670.73     2085.60     70.24 o
  -9   3   2   116141.68    99756.56   4411.93 o
  -3   3   2    76413.30    65856.30    802.91 o
  -1   3   2   124088.41   115119.76   1868.42 o
   1   3   2     1105.68      436.50    272.23 o
 -10   4   2    92377.70    90144.19   4083.38 o
  -8   4   2   242431.95   257661.53   6248.16 o
  -6   4   2   355536.09   377270.72  11477.26 o
  -4   4   2      900.02     1418.27    118.40 o
  -2   4   2   206152.39   180485.08   2386.27 o
   0   4   2   114250.05   124179.63   2162.73 o
   2   4   2     4645.18     4699.32    383.57 o
 -11   5   2   185470.72   187047.06   8082.28 o
  -9   5   2   244849.09   252723.28   7646.96 o
  -7   5   2   279597.44   275841.34   4757.31 o
  -5   5   2     2441.75     2107.98    127.06 o
  -3   5   2   238607.70   228043.91   3193.71 o
  -1   5   2   451189.78   453978.25  20388.75 o
   1   5   2    13199.34    10768.27    424.24 o
   3   5   2    41753.88    54616.75   1897.95 o
 -12   6   2    16555.35    19098.03   1961.90 o
 -10   6   2    77837.05    75440.61   2603.63 o
  -8   6   2   141791.27   139450.27   3114.54 o
  -6   6   2   167221.56   181714.34   3170.55 o
  -4   6   2     1375.26      770.12     97.24 o
  -2   6   2    36920.59    37811.44    518.45 o
   0   6   2    49618.89    53055.76    764.94 o
   2   6   2    11497.05    15916.62   1064.28 o
   4   6   2     1604.46     2162.62    437.27 o
 -13   7   2    15578.41    17727.51   1694.37 o
 -11   7   2     3463.13     3513.82    624.15 o
  -9   7   2    18361.82    20208.98   1171.22 o
  -7   7   2   155518.09   156197.27   2554.63 o
  -5   7   2   187174.31   183386.23   2579.01 o
  -3   7   2    59131.61    53054.67    660.95 o
  -1   7   2     9718.60    10896.75    289.51 o
   1   7   2    33746.54    33256.93    664.02 o
   3   7   2    80726.01    68470.02   3539.95 o
   5   7   2   139897.16   144725.41   6416.07 o
 -14   8   2      829.20    -1065.43   1065.43 o
 -12   8   2     5983.26     7758.43   1318.89 o
 -10   8   2     2807.74     3353.37    512.52 o
  -8   8   2    58342.23    54455.10   1161.82 o
  -6   8   2    91724.88    88432.22   1528.31 o
  -4   8   2    67926.11    63496.00    823.20 o
  -2   8   2    25111.94    22288.09    369.59 o
   0   8   2      167.37      357.29    135.83 o
   2   8   2    52203.15    50407.06   1019.83 o
   4   8   2    89959.28    91552.58   2372.20 o
   6   8   2   104433.20   109153.03   5083.11 o
 -13   9   2    18707.94    20186.93   1957.21 o
 -11   9   2    33623.69    35490.75   1329.72 o
  -9   9   2    70080.23    65472.56   1708.77 o
  -7   9   2    12170.03    12231.88    535.97 o
  -5   9   2       62.65      603.54    193.56 o
  -3   9   2      901.79     1238.65    151.11 o
  -1   9   2     2722.36     2562.34    179.91 o
   1   9   2    14103.27    12540.53    382.57 o
   3   9   2    20998.27    21078.32    614.51 o
   5   9   2     7769.81     8385.26   1379.90 o
   7   9   2     4161.88     4599.67   1164.00 o
 -14  10   2    11363.32    14512.78   1283.68 o
 -12  10   2    65667.09    71901.28   2126.92 o
 -10  10   2    76585.23    69341.73   1923.97 o
  -8  10   2    20358.12    20293.16    716.84 o
  -6  10   2     2012.78     2908.40    309.05 o
  -4  10   2    15330.82    15926.07    442.86 o
  -2  10   2     8345.08     9515.90    288.65 o
   0  10   2     9918.04     9974.23    335.55 o
   2  10   2     8455.61     7578.93    414.51 o
   4  10   2       90.95      449.75    377.81 o
   6  10   2     4021.31     3154.75    741.41 o
   8  10   2       59.47     -417.73   1309.50 o
 -15  11   2     1728.34     1205.80    836.70 o
 -13  11   2     4514.74    -1445.61   1445.61 o
 -11  11   2    35607.43    38707.50   1428.96 o
  -9  11   2    10414.53    12835.44   1090.43 o
  -7  11   2      223.73      231.06    408.48 o
  -5  11   2      316.07     -237.02    261.03 o
  -3  11   2     2905.74     3457.86    260.63 o
  -1  11   2      116.02      129.92    205.94 o
   1  11   2     1805.17     2045.77    322.80 o
   3  11   2    15651.38    16986.58    870.62 o
   5  11   2     2640.66     1274.54    812.54 o
 -14  12   2     3866.35     2289.62    880.91 o
 -12  12   2      794.32     1445.19    668.53 o
 -10  12   2     4858.25     6507.61    663.19 o
  -8  12   2      248.06      148.27    397.46 o
  -6  12   2     1888.14     2591.24    384.73 o
  -4  12   2    26478.48    25543.18    644.34 o
  -2  12   2    35354.00    35671.71    818.13 o
   0  12   2     2982.08     2127.06    346.15 o
   2  12   2    14893.35    16440.36    775.14 o
   4  12   2    50205.80    49656.58   1950.33 o
   6  12   2    14700.91    16869.95   1050.67 o
   8  12   2     1080.65    -1455.00   1455.00 o
 -15  13   2     1657.39     1084.38    839.55 o
 -13  13   2        2.56      754.13    838.58 o
 -11  13   2     2533.19     2943.38    664.85 o
  -9  13   2      543.88       37.33    467.89 o
  -7  13   2       26.79     -566.89    566.89 o
  -5  13   2     3805.47     3352.44    401.39 o
  -3  13   2    29487.26    29385.99    928.52 o
  -1  13   2    13148.83    12674.38    572.24 o
   1  13   2     1819.73     1689.71    455.58 o
   3  13   2    33362.26    35007.27   1368.60 o
   5  13   2    23160.18    24016.03   1491.85 o
   7  13   2     1403.93     1062.70    846.56 o
   9  13   2       30.16      746.81    865.78 o
 -14  14   2     1125.12      563.23   1290.72 o
 -12  14   2     9188.13     9376.24    851.48 o
 -10  14   2     6712.43     6091.15   1312.90 o
  -8  14   2      423.11       79.25    405.58 o
  -6  14   2     5552.98     5839.58    504.85 o
  -4  14   2        1.28      245.15    451.71 o
  -2  14   2     3598.93     3613.48    510.09 o
   0  14   2       55.87       21.61    456.31 o
   2  14   2     7533.88     8563.34    720.69 o
   4  14   2     5832.30     8114.72    802.79 o
   6  14   2      411.62      236.37    659.92 o
   8  14   2     3379.50     4071.05    955.55 o
 -13  15   2     6937.90     5824.69   1318.89 o
 -11  15   2    14132.72    15017.66   1269.55 o
  -9  15   2     2155.88     2109.47    716.25 o
  -7  15   2     4842.67     4127.07    692.89 o
  -5  15   2     6938.93     7115.47    680.35 o
  -3  15   2      127.96      447.93    488.51 o
  -1  15   2      389.76     -485.38    485.38 o
   1  15   2     1049.00     1485.42    538.82 o
   3  15   2     2076.78     2015.33    842.30 o
   5  15   2      763.29      352.96    677.56 o
   7  15   2     5939.78     6625.54   1164.00 o
   9  15   2     1108.18     2234.13   1351.74 o
 -12  16   2     4471.02     3976.07    961.77 o
 -10  16   2     3346.05     3197.27    904.57 o
  -8  16   2      216.70       44.29    791.55 o
  -6  16   2     2627.65     2427.80    676.27 o
  -4  16   2       32.57      214.78    651.26 o
  -2  16   2     2995.30     3329.47    588.28 o
   0  16   2      315.24      734.44    652.80 o
   2  16   2     2405.95     2117.14    659.86 o
   4  16   2     1223.41     1749.12    880.92 o
   6  16   2      335.58      253.45   1290.72 o
   8  16   2      973.61      417.73   1337.66 o
  -7  17   2     1032.30      557.30    869.25 o
  -5  17   2       25.47     -360.73    683.98 o
  -3  17   2     5413.76     6413.64    851.24 o
  -1  17   2     4576.23     4450.41    790.92 o
   1  17   2      130.99     -663.36    663.36 o
   3  17   2     4714.09     4492.01    947.20 o
   5  17   2     2128.94     3456.08   1093.60 o
  -9   1   3     2059.13     2262.30    206.04 o
  -7   1   3   170655.84   150452.70   2826.61 o
  -5   1   3    63358.87    55004.03    671.15 o
  -3   1   3    15326.71    16081.83    425.69 o
 -10   2   3     1649.47     1182.58    213.24 o
  -8   2   3    32060.79    30871.92    587.32 o
  -6   2   3    24528.82    19935.06    303.69 o
  -4   2   3    30197.43    33839.89    407.02 o
  -2   2   3     2002.89     1906.90    262.84 o
 -11   3   3      177.13      121.40    366.10 o
  -9   3   3     1528.35     2604.53    185.41 o
  -7   3   3    16721.97    16948.89    341.27 o
  -5   3   3   242222.45   254516.77  10166.21 o
  -3   3   3   266413.16   301663.38  13503.32 o
  -1   3   3    94611.39    98841.81   2879.58 o
 -12   4   3      114.29      215.90    671.18 o
 -10   4   3     1556.30     2034.01    195.89 o
  -8   4   3      301.39      727.33     85.26 o
  -6   4   3   107517.71    97906.71   1481.67 o
  -2   4   3   309178.22   293936.88   7189.41 o
   0   4   3     9631.65    12033.31    460.03 o
 -13   5   3    42967.76    43640.56   2450.03 o
 -11   5   3    55427.86    35920.97   1363.48 o
  -9   5   3       74.41     1137.07    217.42 o
  -7   5   3    38259.62    35625.13    627.43 o
  -5   5   3    25782.16    34481.98    483.12 o
  -3   5   3   234998.67   245742.88   4198.68 o
  -1   5   3    49937.83    51319.74    971.69 o
   1   5   3    56693.22    54369.77   1435.73 o
 -14   6   3    75882.65    75932.14   3867.48 o
 -12   6   3   215741.42   212317.11   9119.55 o
 -10   6   3    38104.38    39540.85   1116.94 o
  -8   6   3    85970.45    80972.41   1390.44 o
  -6   6   3   112365.79   109159.52   3446.24 o
  -4   6   3     5333.82     4290.66    161.05 o
  -2   6   3    39249.61    32541.64    487.56 o
   0   6   3     6931.30     7540.69    367.62 o
   2   6   3     1538.73     -447.67    447.67 o
 -15   7   3      123.68      689.95   1117.06 o
 -13   7   3    82963.84    91763.45   4360.30 o
 -11   7   3   101848.63    99231.71   3618.72 o
  -9   7   3     6132.33     5634.48    289.82 o
  -7   7   3    63153.37    59015.26    990.72 o
  -5   7   3     1654.29     1783.53    125.38 o
  -3   7   3    94974.97   100256.42   1254.47 o
  -1   7   3    45387.63    42021.66    689.53 o
   1   7   3    12201.63    12140.45    632.24 o
   3   7   3    20550.86    18588.98   1825.79 o
 -14   8   3     1542.97     1614.58   1182.77 o
 -12   8   3    30829.12    32349.80   1385.51 o
 -10   8   3     7670.65     5709.87    366.78 o
  -8   8   3      194.93      801.65    228.20 o
  -6   8   3    36147.40    37233.96    605.94 o
  -4   8   3   295910.34   297845.63   3350.77 o
  -2   8   3   329001.06   336308.25   4229.30 o
   0   8   3     2786.75     2415.97    208.04 o
   2   8   3   231136.38   221316.19   5365.94 o
   4   8   3   130149.29   134660.88   4073.99 o
 -15   9   3    21990.06    21103.54   1553.56 o
 -13   9   3       12.94     1666.18    557.11 o
 -11   9   3     2708.58     4194.83    538.92 o
  -9   9   3      713.20       92.04    297.34 o
  -7   9   3    13980.91    14898.67    458.09 o
  -5   9   3   190339.23   191057.06   2489.94 o
  -3   9   3   355888.69   343042.09   4155.16 o
  -1   9   3    59784.09    59334.23    900.10 o
   1   9   3   115936.38   115780.84   2284.00 o
   3   9   3   233614.52   215282.69   8977.63 o
   5   9   3    57271.81    60687.51   3304.25 o
 -16  10   3     8255.40     8482.93   1086.56 o
 -14  10   3     3868.99     4510.40    857.41 o
 -12  10   3    12247.69    10885.37    777.44 o
 -10  10   3     3040.40     2793.41    387.03 o
  -8  10   3     1499.65     1368.00    277.65 o
  -6  10   3     6230.29     7434.80    307.23 o
  -4  10   3    81910.00    86602.26   1162.63 o
  -2  10   3    91746.09    93524.66   1348.70 o
   0  10   3      172.09      156.09    216.35 o
   2  10   3    52759.32    52840.01   1183.03 o
   4  10   3    20189.96    22087.51   1392.18 o
   6  10   3     1246.54     1839.87   1187.47 o
 -15  11   3     2940.04     4302.92    872.39 o
 -13  11   3    49602.18    46555.64   5231.68 o
 -11  11   3    31342.13    29449.13   1115.76 o
  -9  11   3      703.18      630.68    347.93 o
  -7  11   3    16921.18    16772.86    732.51 o
  -5  11   3     1290.06      855.46    245.89 o
  -3  11   3    27584.03    30390.68    588.93 o
  -1  11   3    18952.13    18745.16    513.31 o
   1  11   3     1703.42      956.11    613.68 o
   3  11   3     3303.13     5479.03    877.79 o
   5  11   3     3782.68     4593.45    852.41 o
   7  11   3     3621.25     1638.05   1384.60 o
 -16  12   3     2994.52     2024.37    861.96 o
 -14  12   3     9095.09    10392.94   1041.88 o
 -12  12   3    32589.38    31080.94   1264.14 o
 -10  12   3     6528.60     6616.87    494.63 o
  -8  12   3     1557.65     1677.07    377.75 o
  -6  12   3     1179.49     1371.29    286.68 o
  -4  12   3     9032.99     9683.92    399.57 o
  -2  12   3    20818.43    20185.34    575.97 o
   0  12   3     1100.78     1164.07    390.28 o
   2  12   3     6023.53     6001.77   1297.36 o
   4  12   3     2352.02     1893.37    646.17 o
   6  12   3      187.57     2164.25    843.31 o
 -15  13   3     2440.70     2288.10    862.90 o
 -13  13   3      857.31     1326.71   1197.36 o
 -11  13   3     3065.80     3156.89    629.08 o
  -9  13   3     1431.14      583.85    444.33 o
  -7  13   3     8309.66     6749.04    691.61 o
  -5  13   3    40045.71    40353.03    790.21 o
  -3  13   3    48955.92    50957.03   1054.78 o
  -1  13   3     9036.70     8786.69    571.95 o
   1  13   3     3841.81     3894.92    611.92 o
   3  13   3    26615.21    24875.66   2482.52 o
   5  13   3    13813.05    15429.42   1215.53 o
   7  13   3     1695.35     1710.86    910.65 o
 -16  14   3     4011.00     5097.19   1337.66 o
 -14  14   3     1077.29     2342.08   1286.03 o
 -12  14   3        0.25      810.45    670.74 o
 -10  14   3      199.02     -776.33    788.24 o
  -8  14   3     4006.45     3394.85    482.95 o
  -6  14   3    27093.31    28393.98    873.72 o
  -4  14   3    52783.88    49400.15   1269.48 o
  -2  14   3    21579.04    21676.88    757.47 o
   0  14   3       11.21       63.37    477.94 o
   2  14   3    15148.86    15030.02   1372.09 o
   4  14   3    23798.11    22109.88   1168.00 o
   6  14   3     7487.77     5997.37    999.06 o
 -15  15   3       19.58      253.45   1135.84 o
 -13  15   3      685.57      495.77   1391.64 o
 -11  15   3      599.22      201.21    792.33 o
  -9  15   3      472.70      -71.03    536.57 o
  -7  15   3     1350.26     1982.02    588.70 o
  -5  15   3     9294.99     8998.33    703.20 o
  -3  15   3     9999.81     9516.86    651.25 o
  -1  15   3     1988.40     2395.58    742.49 o
   1  15   3      437.87     1958.11   1899.84 o
   3  15   3     3687.42     3195.67    743.29 o
   5  15   3     2916.79     3578.74    930.04 o
   7  15   3      608.44     3651.58   1412.76 o
 -12  16   3     2284.33     2123.75    913.18 o
 -10  16   3      701.18      536.27    831.75 o
  -8  16   3       70.28     -766.56    766.56 o
  -6  16   3       69.51     -127.14    632.22 o
  -4  16   3      562.26      617.40    537.18 o
  -2  16   3      883.11      806.22    673.71 o
   0  16   3      408.63     -544.05    544.05 o
   2  16   3      173.00      317.23    651.95 o
   4  16   3        7.63     -504.22    909.20 o
   6  16   3      129.54     1506.63   1309.50 o
  -7  17   3     1256.36     1493.09    838.64 o
  -5  17   3     1001.48      496.50    809.05 o
  -3  17   3      663.33     1167.67    748.74 o
  -1  17   3      519.98      203.74   1056.95 o
   1  17   3      242.43       34.56    884.40 o
   3  17   3        1.53     -583.85    898.95 o
   5  17   3      532.56      530.37   1351.74 o
 -12   0   4    26995.21    29334.64   1469.08 o
 -10   0   4    13180.28    13807.13    429.53 o
  -8   0   4   131377.77   134821.44   3278.31 o
  -6   0   4     1396.69      766.88     53.17 o
  -4   0   4    35366.78    34921.68   1276.64 o
 -13   1   4   120344.70    99305.98   4252.35 o
 -11   1   4     3520.40     4139.12    671.37 o
  -9   1   4   157825.64   168579.91   3062.67 o
  -5   1   4     1567.12     1390.24     93.98 o
 -12   2   4   152933.25   154053.58   3732.36 o
 -10   2   4   114103.69   106619.78   2225.22 o
 -15   3   4   318839.75   307952.75  12916.63 o
 -13   3   4   444558.63   460181.03  13315.08 o
 -11   3   4      496.88     1563.10    183.82 o
  -5   3   4   182945.77   181990.94   3088.74 o
  -3   3   4    42903.68    39685.45   1013.97 o
 -14   4   4   104466.38    92491.91   9098.43 o
 -12   4   4    56397.52    54520.46   1464.46 o
 -10   4   4    42673.40    49568.99    960.07 o
  -8   4   4   142242.78   136080.05   2039.60 o
  -6   4   4    16964.24    14925.88    259.45 o
  -4   4   4      180.84      228.83     85.09 o
  -2   4   4   135944.53   125777.98   3668.13 o
 -15   5   4      811.64     1347.05    929.32 o
 -13   5   4    13895.97    15177.32    955.14 o
 -11   5   4      229.77      485.03    159.03 o
  -9   5   4    14172.73    13715.84    362.89 o
  -7   5   4       10.65      441.23     99.88 o
  -5   5   4    27824.25    24714.98    384.16 o
  -3   5   4     2890.66     2972.99    147.30 o
  -1   5   4   280963.84   274562.69   6530.96 o
 -16   6   4    12601.77    13179.47   1525.40 o
 -14   6   4    31947.14    30831.88   2055.77 o
 -12   6   4    11517.17    11728.80    578.32 o
 -10   6   4    11902.50    12561.52    413.79 o
  -8   6   4    34933.13    32816.53    620.09 o
  -6   6   4     6922.82     5245.28    213.73 o
  -4   6   4     4027.38     3446.02    155.87 o
  -2   6   4    51055.11    51338.80   1073.73 o
   0   6   4   198349.03   177717.27   9201.14 o
   2   6   4    85966.56    99615.76   4533.96 o
 -17   7   4    51277.79    58885.19   3393.43 o
 -15   7   4   103707.44   113053.37   5294.32 o
 -13   7   4    68020.43    70461.38   1994.42 o
 -11   7   4      111.96      380.77    224.27 o
  -9   7   4   111363.27   111142.51   1736.09 o
  -7   7   4   254108.88   254710.25   3256.74 o
  -5   7   4   113100.17   104097.19   1299.18 o
  -3   7   4    70124.44    73517.71   1048.26 o
  -1   7   4    47235.52    43288.63   1072.72 o
   1   7   4      456.78     1341.91    363.96 o
   3   7   4     4789.99     7265.60   1107.68 o
 -16   8   4    53864.69    64418.34   7324.27 o
 -14   8   4    53511.23    59237.09   1816.70 o
 -12   8   4     9708.91     8573.66    512.79 o
 -10   8   4    15490.19    15654.63    533.88 o
  -8   8   4    94273.63    93932.11   1402.45 o
  -6   8   4   149633.66   155427.81   1940.73 o
  -4   8   4   104855.83    97430.44   1296.86 o
  -2   8   4    39695.54    37423.80    659.21 o
   0   8   4     1351.01     1453.53    335.12 o
   2   8   4     1614.15     1769.66    448.55 o
 -17   9   4     5757.41     4779.88   1039.62 o
 -15   9   4     1364.07     1407.90    729.77 o
 -13   9   4      194.31     -985.64    985.64 o
 -11   9   4      494.57      997.70    392.72 o
  -9   9   4      840.92      655.16    240.29 o
  -7   9   4       13.07      113.71    183.77 o
  -5   9   4    21741.23    19739.89    420.66 o
  -3   9   4    47208.26    43285.23    675.15 o
  -1   9   4    33129.01    32607.62    669.51 o
   1   9   4    24353.60    23356.49    984.37 o
   3   9   4    15314.15    17372.76   1236.75 o
 -18  10   4     1504.48      458.39    995.03 o
 -16  10   4      150.78     1211.42    722.01 o
 -14  10   4     3596.79     2957.71    638.50 o
 -12  10   4     5781.77     4728.85    501.25 o
 -10  10   4     1608.21     1987.97    304.30 o
  -8  10   4    11738.00    11740.16    423.22 o
  -6  10   4     6405.95     6533.94    282.03 o
  -4  10   4     8036.15     9777.17    339.65 o
  -2  10   4    36419.46    36273.91    686.56 o
   0  10   4    55064.27    55909.66   1227.07 o
   2  10   4    46510.99    43048.96   1366.36 o
   4  10   4    24257.37    26509.13   2191.88 o
 -17  11   4     9351.18     8993.54   1030.40 o
 -15  11   4     2100.19     1676.41    792.33 o
 -13  11   4     4287.99     6427.94    688.28 o
 -11  11   4     2319.96     2170.55    413.75 o
  -9  11   4      487.42     1133.10    309.37 o
  -7  11   4       83.79      165.42    274.39 o
  -5  11   4     6570.49     6712.31    308.31 o
  -3  11   4    17569.36    17938.23    460.88 o
  -1  11   4     8194.60     8638.28    380.03 o
   1  11   4     1206.07     1542.06    434.79 o
   3  11   4      367.93     1246.36    722.90 o
   5  11   4     1097.56     1323.58   1295.42 o
 -18  12   4    15125.19     8687.75   1440.92 o
 -16  12   4    17899.76    20093.90   1435.11 o
 -14  12   4     1945.93     1605.55    676.30 o
 -12  12   4     1236.85      295.21    450.92 o
 -10  12   4      719.22       31.43    420.11 o
  -8  12   4     1377.25     1687.86    327.78 o
  -6  12   4    22294.07    23501.93    583.26 o
  -4  12   4    49681.84    51586.77   1100.22 o
  -2  12   4     4552.67     6076.28    425.07 o
   0  12   4     6574.34     5905.32    651.71 o
   2  12   4    23982.01    22707.29   1132.33 o
   4  12   4     2422.28     3431.11    943.40 o
 -17  13   4     9391.07     9814.20   1628.66 o
 -15  13   4     3810.46     3058.78    718.85 o
 -13  13   4        0.27     -604.35    604.35 o
 -11  13   4       15.77      474.33    466.35 o
  -9  13   4      370.10      237.69    568.17 o
  -7  13   4     1674.65      712.27    482.20 o
  -5  13   4    29796.91    29606.17    813.51 o
  -3  13   4    27406.63    28042.03    752.64 o
  -1  13   4       28.51       -2.76    451.78 o
   1  13   4    11399.52    11252.40   1164.45 o
   3  13   4     5791.64     9192.43   1018.43 o
   5  13   4      803.24     1286.08    846.82 o
 -16  14   4      118.86     1009.11   1168.69 o
 -14  14   4     1713.53     1227.24    682.37 o
 -12  14   4     1205.13      218.48    478.57 o
 -10  14   4     1842.77     1521.62    564.39 o
  -8  14   4     8546.82     7989.74    743.26 o
  -6  14   4       12.60      483.82    416.64 o
  -4  14   4    11561.23    12202.31    668.54 o
  -2  14   4    10137.55     9114.44    654.79 o
   0  14   4       27.35     -266.11    610.68 o
   2  14   4       46.15     -222.99    658.20 o
   4  14   4     2406.18     2800.06   1112.37 o
   6  14   4     5147.23     4452.53   1014.98 o
 -15  15   4     2323.06     2159.03   1201.55 o
 -13  15   4     6211.89     4194.32    890.55 o
 -11  15   4      230.24       -8.30    592.77 o
  -9  15   4     8197.13     7510.45    653.40 o
  -7  15   4     7600.80     6978.95   1144.22 o
  -5  15   4       28.09      341.71    560.95 o
  -3  15   4     6870.49     8688.35    761.11 o
  -1  15   4     2419.81     2436.47    841.06 o
   1  15   4       52.76       74.74    856.18 o
   3  15   4     1601.66     1848.09   1147.57 o
   5  15   4     6163.40     5059.49   1053.84 o
 -12  16   4     2661.59     2370.95    876.23 o
 -10  16   4      537.10      385.40    816.85 o
  -8  16   4     2840.12     2594.08    885.97 o
  -6  16   4       61.81     -645.64    700.93 o
  -4  16   4     3190.86     2225.16    697.41 o
  -2  16   4     2065.49     1821.38    671.15 o
   0  16   4      478.76       85.82    680.59 o
   2  16   4     1211.49      917.38    699.45 o
   4  16   4      402.97     1426.84   1309.50 o
  -7  17   4      124.80     -569.98    808.10 o
  -5  17   4     3695.00     2797.35   1483.16 o
  -3  17   4     2957.50     2216.29   1269.79 o
  -1  17   4       63.83      543.44    864.45 o
   1  17   4     4110.01     4856.76   1018.30 o
   3  17   4     2075.11     1497.24   1314.19 o
 -15   1   5    33341.03    31714.39   1029.10 o
 -13   1   5     2352.73     3108.14    289.96 o
 -11   1   5   100421.71   110970.59   1789.85 o
  -5   1   5     5633.03     5865.60    302.69 o
 -16   2   5     7462.34     4445.08   1260.22 o
 -14   2   5    30650.40    30532.98   2048.07 o
 -12   2   5     5634.49     5166.79    292.78 o
 -10   2   5   136546.88   127007.38   1687.20 o
  -8   2   5   161077.02   163362.88   2423.72 o
  -6   2   5     4338.56     6108.13    227.12 o
  -4   2   5    17421.85    19849.94   2900.61 o
 -17   3   5    58182.91    67770.07   3496.69 o
 -15   3   5     5735.57     8736.39    688.38 o
 -13   3   5    13344.21    14957.27    573.13 o
 -11   3   5      202.61      736.57    117.68 o
  -9   3   5     2515.82     2843.20     98.12 o
  -7   3   5    50062.37    50570.46    661.50 o
  -5   3   5   162867.03   159163.17   2758.10 o
  -3   3   5    32626.40    30677.00   1365.82 o
 -16   4   5    70317.64    69404.81   4681.81 o
 -14   4   5     3396.54     3974.79    343.72 o
 -12   4   5     1652.69     2696.21    175.41 o
 -10   4   5       28.89      108.15    179.32 o
  -8   4   5     4529.55     3965.54    129.30 o
  -6   4   5   263864.28   248399.83   4248.79 o
  -4   4   5   130222.28   141545.56   2673.37 o
  -2   4   5    27694.68    22467.99   1098.29 o
 -17   5   5    17550.37    17535.08   1868.03 o
 -15   5   5      537.56      290.34    802.60 o
 -13   5   5      172.28      695.02    197.01 o
 -11   5   5    36264.65    40587.23    728.58 o
  -9   5   5    94924.79    94921.52   1492.80 o
  -7   5   5      688.03      566.09    120.84 o
  -5   5   5   205645.98   196058.33   2763.08 o
  -3   5   5   136893.61   140212.03   3359.87 o
  -1   5   5     3624.31     5613.63    430.62 o
 -18   6   5      776.28     2501.66   1178.08 o
 -16   6   5    23954.58    24627.02   2079.24 o
 -14   6   5    33314.25    33259.08   1121.19 o
 -12   6   5    25448.29    26620.59    692.30 o
 -10   6   5   303881.81   303988.88   4066.06 o
  -8   6   5   211129.39   203932.05   2619.31 o
  -6   6   5     8317.63     9258.95    245.31 o
  -4   6   5   243372.78   258798.22   4105.58 o
  -2   6   5   186887.39   208918.00   8446.03 o
   0   6   5    51174.86    54032.07   2750.42 o
 -19   7   5    11865.08    14906.69   1708.45 o
 -17   7   5       26.03     -211.29    672.10 o
 -15   7   5    29228.71    33129.15   2588.49 o
 -13   7   5     7302.82     8575.04    421.28 o
 -11   7   5    97392.75    99096.68   1577.72 o
  -9   7   5   193321.16   190907.39   2600.76 o
  -7   7   5    24210.48    23989.23    417.01 o
  -5   7   5    83006.10    83975.26   1188.98 o
  -3   7   5   141641.56   136224.09   2614.94 o
  -1   7   5    46510.85    49525.94   3132.94 o
   1   7   5     7904.35     8354.51   1084.21 o
 -18   8   5    60015.64    61054.42   6826.76 o
 -16   8   5    12099.50    15656.42   1137.65 o
 -14   8   5     2347.09     2644.64    441.09 o
 -12   8   5     1605.42     1429.29    333.74 o
 -10   8   5    38191.91    37709.23    678.28 o
  -8   8   5     1248.37      823.80    175.58 o
  -6   8   5    64355.36    65385.82    878.33 o
  -4   8   5   140113.28   149670.75   2045.66 o
  -2   8   5     2658.77     2444.09    316.97 o
   0   8   5    52607.85    52218.08   2196.58 o
   2   8   5     8222.28     8936.51   1318.89 o
 -19   9   5    56953.11    54060.69   5329.52 o
 -17   9   5    52271.48    54753.28   3027.34 o
 -15   9   5     6067.03     6601.65    678.66 o
 -13   9   5      753.99      427.79    911.85 o
 -11   9   5     5349.51     6722.17    365.52 o
  -9   9   5     5020.90     5915.37    325.58 o
  -7   9   5    44199.90    42860.90    665.43 o
  -5   9   5   156112.41   149546.38   2176.33 o
  -3   9   5    50330.92    53552.70   1061.94 o
  -1   9   5    37154.95    35232.70   1228.98 o
   1   9   5    65446.48    68707.29   2417.17 o
 -18  10   5    16446.53    16769.59   1863.34 o
 -16  10   5     1500.65     2681.65    960.64 o
 -14  10   5      270.39      482.19    474.92 o
 -12  10   5    12594.34    14306.71    540.43 o
 -10  10   5    53675.81    53920.24   1118.28 o
  -8  10   5    18569.05    16343.51    443.31 o
  -6  10   5    43370.16    41056.09    898.35 o
  -4  10   5   106508.03   105958.48   1516.82 o
  -2  10   5    26350.14    23146.49    658.23 o
   0  10   5     4605.76     4327.56    438.30 o
   2  10   5     1119.27      743.30    537.05 o
 -19  11   5     1715.99     1169.73    876.31 o
 -17  11   5      113.00     -694.99    828.41 o
 -15  11   5     3775.47     4596.23    827.79 o
 -13  11   5      775.88     1310.52    566.19 o
 -11  11   5    60656.74    65612.45   1323.20 o
  -9  11   5   111044.25   108458.07   1709.27 o
  -7  11   5    14241.73    14583.00   1146.16 o
  -5  11   5    27093.71    27993.63    583.45 o
  -3  11   5    78730.18    79261.63   1667.78 o
  -1  11   5    19057.16    22560.03    732.82 o
   1  11   5    12297.07    14039.19    974.78 o
   3  11   5    28427.05    32563.80   2651.85 o
 -18  12   5     1978.27     1835.32    827.44 o
 -16  12   5      205.11     1567.21    719.22 o
 -14  12   5      584.20      140.04    452.62 o
 -12  12   5     7792.27     7439.51    549.56 o
 -10  12   5    41329.00    42751.97    942.09 o
  -8  12   5    19315.80    17079.31    516.48 o
  -6  12   5     2512.49     3166.65    294.02 o
  -4  12   5    31496.86    31997.59    742.18 o
  -2  12   5    18772.47    19680.16    753.80 o
   0  12   5     5504.79     5369.60    564.56 o
   2  12   5     6545.57     5503.55    903.54 o
   4  12   5    11750.54    11945.07   1774.16 o
 -19  13   5    10402.54     9213.42   1516.01 o
 -17  13   5     7137.95     5584.40    914.73 o
 -15  13   5     1431.19     1656.91    689.00 o
 -13  13   5      776.56     1627.42    518.46 o
 -11  13   5     5042.81     5696.92    528.23 o
  -9  13   5      706.17      824.65    368.27 o
  -7  13   5     5340.29     4681.26    744.68 o
  -5  13   5    28027.92    29003.36    635.86 o
  -3  13   5    11488.33    11457.58    565.72 o
  -1  13   5      402.84      338.31    590.66 o
   1  13   5      663.65     -824.36    877.69 o
   3  13   5      979.68     1119.03    851.18 o
 -18  14   5     7499.75     6458.32   1445.61 o
 -16  14   5     5316.83     5020.35   1649.78 o
 -14  14   5     2408.90     2200.38    706.01 o
 -12  14   5     3309.86     1965.72    721.02 o
 -10  14   5     1091.20     1345.54    497.30 o
  -8  14   5     2241.78     1835.07    444.79 o
  -6  14   5    16534.78    14895.73    729.41 o
  -4  14   5    18354.90    15753.61    750.62 o
  -2  14   5     1882.14      416.36   1217.78 o
   0  14   5      420.77      593.36    636.56 o
   2  14   5      224.81      854.26    850.95 o
   4  14   5     4325.47     1969.61   1100.64 o
 -15  15   5      849.71     2456.31    943.89 o
 -13  15   5     3801.88     1667.59   1760.70 o
 -11  15   5     5748.13     5688.13    704.26 o
  -9  15   5     2810.42     3097.51    687.56 o
  -7  15   5      367.33      196.91    699.05 o
  -5  15   5     6813.84     5627.20    709.57 o
  -3  15   5     7365.53     4118.24   1968.74 o
  -1  15   5     3064.37     3130.98    722.08 o
   1  15   5     1489.90     2050.57    910.55 o
   3  15   5     2416.48     3953.84    994.01 o
 -12  16   5     4045.35     5335.64    943.55 o
 -10  16   5     6417.69     6273.79    945.78 o
  -8  16   5     2812.44     2324.39    826.00 o
  -6  16   5       21.29    -1131.23   1131.23 o
  -4  16   5     3123.50     1711.59   1257.10 o
  -2  16   5     7286.66     7346.03    805.62 o
   0  16   5     6565.01     7730.66    865.22 o
   2  16   5     4617.14     4003.59   1501.93 o
   4  16   5     1259.89     2628.38   1548.87 o
  -7  17   5        3.43     1797.63   1548.87 o
  -5  17   5      270.31      689.95   1365.82 o
  -3  17   5     1879.81     1897.37    916.85 o
  -1  17   5     3807.81     3378.02    947.68 o
   1  17   5     3366.64     1178.08   1337.66 o
 -16   0   6    74113.42    70365.31   2276.54 o
 -14   0   6   421295.53   403827.75  16554.13 o
 -12   0   6   341389.47   344947.25  14094.71 o
 -10   0   6   229589.77   200542.19   5911.26 o
 -17   1   6    24521.68    23482.89    900.94 o
 -15   1   6   273487.25   273476.69   6645.83 o
 -13   1   6   211275.56   202708.14   3157.38 o
 -11   1   6    47040.42    50127.64    671.62 o
  -9   1   6    34288.50    33477.35    466.10 o
  -5   1   6   102253.57    99920.84   4022.37 o
 -18   2   6    48267.39    46131.58   1718.09 o
 -16   2   6   285860.63   287843.81   6886.77 o
 -14   2   6   181988.20   182980.70   3775.08 o
 -12   2   6    17261.04    18376.22    355.16 o
 -10   2   6   122648.20   119015.08   1448.95 o
  -8   2   6      696.83      670.91     91.91 o
 -19   3   6     2964.29     1548.43   1063.09 o
 -17   3   6   126083.24   121443.63   3733.29 o
 -15   3   6   254540.36   273457.53   5598.20 o
 -13   3   6    53157.77    51951.51    852.86 o
 -11   3   6    90796.60   103368.51   1340.10 o
  -9   3   6    54602.41    61540.55    851.78 o
  -7   3   6    25315.25    24039.13    421.72 o
 -18   4   6       95.91      370.79    980.95 o
 -16   4   6    78325.25    77788.34   2046.23 o
 -14   4   6   202674.19   215530.89   3404.70 o
 -12   4   6    94230.15    99285.38   1443.69 o
 -10   4   6    22534.68    23032.51    399.42 o
  -8   4   6    60106.48    60745.41    908.88 o
  -6   4   6   146687.30   139589.27   2645.61 o
  -4   4   6     5599.68     5467.49    320.66 o
 -19   5   6    28501.31    31728.35   2346.77 o
 -17   5   6     1038.93     1162.97    661.79 o
 -15   5   6   110206.80   116374.85   2518.85 o
 -13   5   6   205065.13   191322.50   2851.11 o
 -11   5   6   239348.77   234512.59   3144.10 o
  -9   5   6   202583.34   191141.44   2443.80 o
  -7   5   6   245526.16   236462.42   3490.06 o
  -5   5   6    19685.05    25877.19    953.56 o
  -3   5   6   151394.86   153359.36   6578.00 o
 -20   6   6     7500.38     8335.73   1361.13 o
 -18   6   6       26.35      757.50    640.16 o
 -16   6   6    20757.91    21246.89    957.14 o
 -14   6   6    54581.42    58630.89   1363.79 o
 -12   6   6    46218.81    45560.88    784.68 o
 -10   6   6    51939.04    48354.87    760.72 o
  -8   6   6    68421.24    67727.25    920.90 o
  -6   6   6    75753.80    75562.23   1115.51 o
  -4   6   6        7.75      153.33    188.57 o
  -2   6   6   112240.79   111750.27   3381.56 o
 -19   7   6     9807.20    10264.63   1307.15 o
 -17   7   6    35839.05    36602.58   1738.96 o
 -15   7   6    29607.42    25590.43    800.33 o
 -13   7   6     2898.59     2716.67    275.64 o
 -11   7   6     6744.99     8232.86    401.93 o
  -9   7   6    10343.35    10621.53    310.54 o
  -7   7   6     6694.60     7305.12    246.14 o
  -5   7   6    20980.00    21318.86    468.34 o
  -3   7   6     5017.92     6732.31    775.08 o
  -1   7   6     1447.90     1095.56    438.85 o
 -20   8   6     2602.41     2349.20    817.14 o
 -18   8   6    29370.32    34388.98   3003.87 o
 -16   8   6    41348.91    43092.57   1453.65 o
 -14   8   6    23241.68    22924.57    706.53 o
 -12   8   6      371.71      548.54    296.66 o
 -10   8   6     2445.94     1951.82    217.62 o
  -8   8   6       51.35       85.52    163.66 o
  -6   8   6     3547.14     4316.24    222.84 o
  -4   8   6     1128.08     1258.15    223.13 o
  -2   8   6     1367.45      945.86    442.02 o
   0   8   6      955.93     1440.20    490.76 o
 -21   9   6     3354.10    -1023.19   1023.19 o
 -19   9   6      110.38      662.33    709.80 o
 -17   9   6     6019.98     7057.69    992.68 o
 -15   9   6    14122.17    15133.09    815.38 o
 -13   9   6    27300.89    31866.00   1817.95 o
 -11   9   6    27729.59    30009.67    658.19 o
  -9   9   6    72040.86    70902.09   1082.34 o
  -7   9   6    11693.29    10215.00    327.45 o
  -5   9   6     4896.85     4928.50    276.04 o
  -3   9   6    22556.49    22654.74    785.38 o
  -1   9   6    28097.98    29606.35   1294.58 o
   1   9   6    31497.35    30921.06   2506.35 o
 -20  10   6     3028.53     2164.26   1417.45 o
 -18  10   6     1223.89     1056.91    718.38 o
 -16  10   6        5.58     -603.31    603.31 o
 -14  10   6     6068.86     6622.54    428.02 o
 -12  10   6    50948.03    55706.81   1123.44 o
 -10  10   6    94930.69    89375.25   1424.91 o
  -8  10   6    49094.34    47999.57    823.15 o
  -6  10   6     1012.22      662.93    239.47 o
  -4  10   6    19132.26    20191.22    589.09 o
  -2  10   6    34686.91    36906.47    951.29 o
   0  10   6    42493.01    44231.74   1816.40 o
 -21  11   6       26.02     -535.06   1060.74 o
 -19  11   6      633.41     1459.42    889.43 o
 -17  11   6       23.67     -661.48    661.48 o
 -15  11   6      727.92      207.68    426.70 o
 -13  11   6      693.73      317.57    376.81 o
 -11  11   6    27311.30    28541.59    747.46 o
  -9  11   6    14077.20    15029.39    517.56 o
  -7  11   6     1262.18     1130.82    283.90 o
  -5  11   6     4192.16     5871.57    521.33 o
  -3  11   6     2212.75     1847.85    475.53 o
  -1  11   6     1817.22     1628.76    457.26 o
   1  11   6     2407.94     5303.70   1370.51 o
 -20  12   6     7725.46     6833.80   1309.50 o
 -18  12   6    11189.91     9187.52    983.30 o
 -16  12   6      930.23      770.07    700.62 o
 -14  12   6     2185.32     2054.73    468.28 o
 -12  12   6        2.84       39.26    419.22 o
 -10  12   6     2434.23     3224.78    410.68 o
  -8  12   6        4.69      -90.49    300.64 o
  -6  12   6     3439.57     3252.42    302.73 o
  -4  12   6        0.88      129.58    319.09 o
  -2  12   6     9955.49    10915.60    561.48 o
   0  12   6     8925.57     8908.62    727.02 o
   2  12   6      100.39     2393.71   1426.84 o
 -19  13   6     8318.39     8068.20   1492.55 o
 -17  13   6     4934.72     4623.10    773.46 o
 -15  13   6        6.75       99.12    470.07 o
 -13  13   6      164.26      -82.63    468.12 o
 -11  13   6     2276.48     3449.49    424.00 o
  -9  13   6     1821.85     1882.71    424.24 o
  -7  13   6     1135.22     1340.93    324.26 o
  -5  13   6     3162.61     4905.69    618.96 o
  -3  13   6     1869.16     2933.70   1235.74 o
  -1  13   6     9464.97    10268.58   1035.86 o
   1  13   6     1399.92     2725.80    923.50 o
 -18  14   6      531.82    -1187.47   1187.47 o
 -16  14   6      179.87     1281.31    849.18 o
 -14  14   6        9.15     -116.01    511.19 o
 -12  14   6     5085.96     6127.34    571.33 o
 -10  14   6    16524.39    16463.01    770.34 o
  -8  14   6     3027.90     2271.74    480.40 o
  -6  14   6     4103.54     4843.46    492.38 o
  -4  14   6     5365.09     4032.83   1385.39 o
  -2  14   6       20.90      269.98    614.53 o
   0  14   6      176.92     -219.53    868.33 o
   2  14   6     3383.20     4109.96   1009.59 o
 -15  15   6     1740.18      682.50    862.65 o
 -13  15   6      671.86      574.93    614.46 o
 -11  15   6    13978.21    15033.90    931.36 o
  -9  15   6    15125.33    15549.19   1219.00 o
  -7  15   6        6.54     1277.25   1139.28 o
  -5  15   6     6581.04     4209.82   1883.55 o
  -3  15   6     3755.42     2089.12    674.80 o
  -1  15   6        3.12     -469.19    778.58 o
   1  15   6      627.85      625.14    921.57 o
   3  15   6     3686.56     3017.95   1286.03 o
 -12  16   6      873.07     1180.77    641.07 o
 -10  16   6     6134.31     7727.17   1541.83 o
  -8  16   6      823.26      533.67    768.15 o
  -6  16   6     1910.56     1591.11   1290.72 o
  -4  16   6     2176.20     2293.89    680.80 o
  -2  16   6      440.29      847.68    843.29 o
   0  16   6     1235.38     2697.51    963.34 o
   2  16   6      286.68      455.27   1389.29 o
  -7  17   6     1284.21     1708.45   1478.47 o
  -3  17   6      724.88     1214.40    916.81 o
  -1  17   6     4442.79     4698.24   1464.39 o
 -19   1   7    13365.67    13231.15    906.68 o
 -17   1   7    19835.59    23749.29    880.77 o
 -15   1   7     4030.67     3649.63    185.79 o
 -13   1   7    89262.33    77338.48   1053.84 o
 -11   1   7   284846.50   282261.94   6021.91 o
  -9   1   7    82976.98    85914.52   1454.71 o
  -7   1   7    10860.23     9829.00    384.11 o
 -20   2   7     4214.27     1877.42    713.42 o
 -18   2   7    12815.13    13111.87   1002.73 o
 -16   2   7    11937.97    12228.77    687.39 o
 -14   2   7     4468.64     5393.73    199.41 o
 -12   2   7   145369.02   138592.38   1687.71 o
 -10   2   7    71860.09    73227.05   1002.97 o
  -8   2   7     4231.74     3832.73    188.42 o
  -6   2   7    51097.75    52182.81   2220.05 o
 -19   3   7     6627.95     6458.18    640.73 o
 -17   3   7     3953.60     3977.49    316.74 o
 -15   3   7    42530.67    44020.13    903.28 o
 -13   3   7     5765.78     5787.54    194.55 o
 -11   3   7     2718.50     2792.88    129.11 o
  -9   3   7      702.83     1162.92    169.10 o
  -7   3   7     1268.97     1115.07    155.17 o
  -5   3   7     8404.86     6932.36    567.92 o
 -18   4   7     6441.52     8391.19    593.18 o
 -16   4   7    24224.65    23238.54    654.03 o
 -14   4   7    35514.82    32227.86    554.87 o
 -12   4   7     1983.14     2510.46    164.44 o
 -10   4   7     4065.66     5614.76    183.17 o
  -8   4   7     1580.74      665.85    861.27 o
  -6   4   7     1549.91     1034.61    273.73 o
  -4   4   7   157422.67   159993.50   6430.15 o
 -21   5   7     2026.64     4815.58   1257.87 o
 -19   5   7      412.69      584.44    753.95 o
 -17   5   7     5840.18     8408.26    586.18 o
 -15   5   7     8665.93     8641.50    398.81 o
 -13   5   7    39705.11    40110.76    705.38 o
 -11   5   7   139064.47   141278.38   1905.38 o
  -9   5   7    70271.50    72837.95   1000.61 o
  -7   5   7    35611.28    31564.88    734.63 o
  -5   5   7    16651.62    21920.49    753.80 o
 -20   6   7     6912.79     3477.92   1121.76 o
 -18   6   7    25771.80    26123.23   2562.38 o
 -16   6   7    18520.39    17898.13    678.28 o
 -14   6   7    27594.69    26036.73    600.34 o
 -12   6   7   354334.63   350611.97   4931.06 o
 -10   6   7   370375.00   353689.72   4889.62 o
  -8   6   7     9146.31    10430.18    334.59 o
  -6   6   7   107296.39   101369.64   2194.85 o
  -4   6   7    80899.18    81152.03   2543.33 o
 -21   7   7      698.77       65.71   1088.90 o
 -19   7   7     5661.26     5036.76    828.41 o
 -17   7   7    40519.77    38812.55   1403.69 o
 -15   7   7    10626.23    10160.35    448.08 o
 -13   7   7    66973.71    68175.40   1186.04 o
 -11   7   7   278503.28   277091.47   3936.74 o
  -9   7   7    69098.95    70495.55   1066.00 o
  -7   7   7    17068.99    15751.27    396.59 o
  -5   7   7    47212.95    47961.96   1352.55 o
  -3   7   7       19.96      -17.03    574.96 o
 -22   8   7     4263.58     2163.72   1422.14 o
 -20   8   7    13333.66    12719.38   1019.47 o
 -18   8   7     1301.67      786.41    551.45 o
 -16   8   7    35143.13    35063.51   1063.56 o
 -14   8   7    10300.03    11586.87    437.31 o
 -12   8   7    36420.58    37758.28    734.51 o
 -10   8   7    53362.27    51935.73    839.24 o
  -8   8   7      392.21      500.76    225.77 o
  -6   8   7     1585.76     1441.48    241.10 o
  -4   8   7    23956.81    26612.38   1159.56 o
  -2   8   7   168623.05   184497.14   5468.19 o
 -21   9   7    13878.65    13345.25   1727.22 o
 -19   9   7     8156.84     7004.79    870.70 o
 -17   9   7     6481.50     8980.53    566.48 o
 -15   9   7    14353.67    13840.34    549.38 o
 -13   9   7       44.67     1630.06   1852.21 o
 -11   9   7    13784.79    17974.56    545.11 o
  -9   9   7     7423.45     6353.83    273.83 o
  -7   9   7      591.94      224.21    209.40 o
  -5   9   7     9942.75     9913.89    480.05 o
  -3   9   7   106541.04   112504.41   3496.37 o
  -1   9   7   105563.61   113107.41   3557.12 o
 -22  10   7       97.73     -394.26   1201.55 o
 -20  10   7      241.02     -325.88   1229.71 o
 -18  10   7     2661.59     1759.78    767.64 o
 -16  10   7     7966.91     9879.29    816.52 o
 -14  10   7     4860.83     4763.42    398.71 o
 -12  10   7    38949.28    42386.70    861.84 o
 -10  10   7    52115.09    53912.13   1458.44 o
  -8  10   7     4690.86     4508.49    280.38 o
  -6  10   7     3170.85     3077.69    318.32 o
  -4  10   7      955.89     1255.76    404.47 o
  -2  10   7    21715.07    22575.77   1192.72 o
   0  10   7     1184.46     1999.45   1300.11 o
 -21  11   7     2298.06     3671.83   2252.90 o
 -19  11   7     7513.98     6517.85   1013.81 o
 -17  11   7    14443.03    15865.76   1002.84 o
 -15  11   7        4.41     -368.72    368.72 o
 -13  11   7    61957.35    63741.60   1698.98 o
 -11  11   7   133571.20   136356.75   2169.19 o
  -9  11   7    46840.39    42805.75    898.52 o
  -7  11   7     1566.58     1535.76    274.52 o
  -5  11   7    23275.26    21069.66    705.32 o
  -3  11   7     2690.76     2409.50    485.92 o
  -1  11   7      549.44     1333.23    626.74 o
 -22  12   7      633.94    -1201.55   1201.55 o
 -20  12   7     1690.30      774.79    796.87 o
 -18  12   7    10007.37     9040.18    808.37 o
 -16  12   7     6804.59     6105.07    578.89 o
 -14  12   7     5171.49     7292.28    478.94 o
 -12  12   7    66537.05    65409.11   1409.17 o
 -10  12   7    56029.83    54785.39   1137.89 o
  -8  12   7     2805.00     2002.24    331.31 o
  -6  12   7     5818.76     6115.72    396.93 o
  -4  12   7     2086.87     1916.97    467.51 o
  -2  12   7      561.65      767.79    464.47 o
   0  12   7      129.75      -32.47    590.02 o
 -19  13   7       94.97     -741.58   1098.29 o
 -17  13   7     3547.45     3980.43    726.97 o
 -15  13   7     1495.46     1958.54    514.05 o
 -13  13   7     2668.88     2311.74    423.77 o
 -11  13   7    12992.72    11295.60    589.99 o
  -9  13   7     3540.24     4556.92    434.74 o
  -7  13   7      573.21      718.61    411.00 o
  -5  13   7     3792.97     4445.16    436.53 o
  -3  13   7    14385.57    16421.94   1577.37 o
  -1  13   7     5483.23     6613.58    953.41 o
   1  13   7      381.89     -377.24   1501.93 o
 -18  14   7       30.02      133.74    872.36 o
 -16  14   7      542.21     -812.65   1134.88 o
 -14  14   7       14.45      171.48    500.42 o
 -12  14   7     1869.75     1515.34    533.05 o
 -10  14   7     1675.90      855.65    533.02 o
  -8  14   7      739.71      568.48    527.53 o
  -6  14   7     3260.21     2737.67   1117.40 o
  -4  14   7    12429.26    10322.06    791.88 o
  -2  14   7    10728.30    11255.66   1119.79 o
   0  14   7      378.38     1165.44    970.26 o
 -15  15   7      512.81     -385.53    701.05 o
 -13  15   7     4769.54     4516.36    680.21 o
 -11  15   7     6613.04     6247.44    585.02 o
  -9  15   7     3645.31     2540.24    590.41 o
  -7  15   7      363.85      469.07    868.31 o
  -5  15   7      781.37      888.77    755.30 o
  -3  15   7      916.26     2857.26   1384.60 o
  -1  15   7        2.74     -473.37   1886.80 o
   1  15   7     1587.75     1064.24    973.91 o
 -12  16   7     8974.80    10593.21    803.94 o
 -10  16   7     7563.10     7591.97   1013.14 o
  -8  16   7     2091.95     2234.13   1483.16 o
  -4  16   7      364.83     -791.12    791.12 o
  -2  16   7      946.06     1309.35    912.77 o
   0  16   7     1109.78      512.27    892.97 o
  -3  17   7       40.67     -596.08   1248.48 o
 -20   0   8   140623.16   140092.88   6096.91 o
 -18   0   8      533.27     1245.16    436.42 o
 -16   0   8    84623.38    77893.97   2291.83 o
 -14   0   8    43444.32    39164.48    868.62 o
 -12   0   8    29569.08    39008.73    772.09 o
 -10   0   8   130880.77   160911.72   3838.43 o
 -21   1   8   138173.11   132247.61   4691.19 o
 -19   1   8    23205.62    21003.74    861.39 o
 -17   1   8    11409.32    13348.24    463.27 o
 -15   1   8     6782.90     8574.70    258.09 o
 -13   1   8     4684.63     5430.44    178.58 o
 -11   1   8     4116.93     2908.13    228.93 o
  -9   1   8   256834.72   251697.86   6175.71 o
 -20   2   8    26098.66    29837.13   3062.54 o
 -18   2   8       61.75      281.42    240.52 o
 -16   2   8     4088.90     4454.92    326.86 o
 -14   2   8   148690.02   149890.77   1893.82 o
 -12   2   8   223868.23   221389.81   2906.03 o
 -10   2   8      627.26     1577.03   1079.51 o
 -19   3   8     7416.13     7117.42    530.56 o
 -17   3   8       29.16      915.78    218.30 o
 -15   3   8    38670.22    38063.41    606.64 o
 -13   3   8   263955.63   263186.44   3453.84 o
 -11   3   8    55683.17    58739.70    882.85 o
  -9   3   8   195755.13   189951.05   3562.71 o
 -20   4   8    63624.86    64187.64   4085.73 o
 -18   4   8     1827.09     2249.13    329.77 o
 -16   4   8     6029.00     7248.07    390.07 o
 -14   4   8      969.02     1607.20    160.84 o
 -12   4   8     2919.31     2999.86    153.79 o
 -10   4   8    71359.89    73813.20   1060.59 o
  -8   4   8   295210.72   293153.19   6035.44 o
  -6   4   8   136366.61   135291.38   5519.61 o
 -19   5   8    35782.12    41600.51   2410.14 o
 -17   5   8     1921.06     1600.66    292.87 o
 -15   5   8    46024.32    45258.10    841.13 o
 -13   5   8    31930.18    32418.75    977.65 o
 -11   5   8    72460.80    74426.03   1108.32 o
  -9   5   8   109627.73   111211.05   1662.48 o
  -7   5   8   111497.70   112173.73   2746.80 o
  -5   5   8       70.57      802.60    436.50 o
 -18   6   8     5843.32     6362.57    435.65 o
 -16   6   8        0.19       61.75    247.77 o
 -14   6   8      392.32       96.35    217.92 o
 -12   6   8      564.19      361.56    201.26 o
 -10   6   8    33473.88    30876.94    608.72 o
  -8   6   8   118152.66   115766.12   2040.91 o
  -6   6   8    89544.29    86531.40   2193.44 o
  -4   6   8     5936.30     7270.30    732.19 o
 -21   7   8      614.61      910.55    999.72 o
 -19   7   8      229.90     -322.90    531.80 o
 -17   7   8     9821.85    11725.26    509.68 o
 -15   7   8    43610.11    48522.40    915.48 o
 -13   7   8    56970.78    60993.39   1061.47 o
 -11   7   8     7924.08     7945.01    348.96 o
  -9   7   8    54341.19    53784.87   1002.97 o
  -7   7   8   238524.55   234260.52   5553.24 o
  -5   7   8   171965.52   169529.03   5023.97 o
 -22   8   8      279.06      403.64   1262.56 o
 -20   8   8       27.41     -463.94    463.94 o
 -18   8   8      640.34     1790.98    380.08 o
 -16   8   8    11774.52    11857.31    508.94 o
 -14   8   8    21517.72    21290.27    746.85 o
 -12   8   8    12343.12    11802.75    430.86 o
 -10   8   8     5565.29     5834.47    294.99 o
  -8   8   8    78845.52    80731.49   1384.62 o
  -6   8   8   130602.41   129002.06   7802.58 o
  -4   8   8    92300.87    86902.88   2812.05 o
 -23   9   8     9732.85     8758.15   1455.00 o
 -21   9   8     5285.26     4135.01   1426.84 o
 -19   9   8     1993.29     2358.88    478.54 o
 -17   9   8      820.84     1925.90    388.24 o
 -15   9   8      522.43      581.98    307.12 o
 -13   9   8     8620.06     9795.26    452.15 o
 -11   9   8    24325.58    23690.89    643.66 o
  -9   9   8    21909.78    22088.89    533.93 o
  -7   9   8     2994.06     3309.77    320.72 o
  -5   9   8     4559.59     5618.81   1093.60 o
  -3   9   8     4437.07     4267.46    649.66 o
 -22  10   8    12220.41    14258.98   1642.74 o
 -20  10   8     9054.53     9001.13    964.94 o
 -18  10   8     3878.20     4702.58    517.39 o
 -16  10   8      238.29      649.03    469.80 o
 -14  10   8    10789.17    10949.22    457.73 o
 -12  10   8    50766.41    49395.46   1034.53 o
 -10  10   8    31064.44    30644.14    829.17 o
  -8  10   8     1679.49     1556.04    292.59 o
  -6  10   8     4672.98     4790.22    415.64 o
  -4  10   8      678.70      515.35    633.63 o
  -2  10   8     1269.40     2209.84    632.64 o
 -23  11   8     1772.22      938.71   1253.18 o
 -21  11   8     1201.04      935.13    809.69 o
 -19  11   8     3172.64     2747.45    854.45 o
 -17  11   8     9151.67     8752.02    708.77 o
 -15  11   8     4843.93     4323.52    424.33 o
 -13  11   8     5167.32     5407.48    428.10 o
 -11  11   8    23123.64    24324.65    699.80 o
  -9  11   8     5392.88     5020.33    362.84 o
  -7  11   8      138.69       96.31    334.66 o
  -5  11   8      372.44      414.95    437.67 o
  -3  11   8     8583.53     9585.60    599.35 o
 -22  12   8     1650.84     3257.32   1337.66 o
 -20  12   8      921.67      750.12    734.54 o
 -18  12   8     3437.13     3699.74   1186.40 o
 -16  12   8    16996.62    17852.25    719.94 o
 -14  12   8     8489.34     7894.82    479.34 o
 -12  12   8      438.28      399.07    385.76 o
 -10  12   8     2946.65     4692.40   1091.60 o
  -8  12   8      734.75     1211.82    463.53 o
  -6  12   8     6430.43     8058.37    521.51 o
  -4  12   8    33823.86    33838.78   1072.65 o
  -2  12   8    17975.73    19482.94    827.05 o
 -19  13   8      108.24      627.31    889.74 o
 -17  13   8     3993.81     4545.61    713.66 o
 -15  13   8     5955.74     4850.41    479.76 o
 -13  13   8      319.22      256.81    540.50 o
 -11  13   8     1128.66     1588.30    423.00 o
  -9  13   8       14.49     -482.96    482.96 o
  -7  13   8       59.91        2.70    412.83 o
  -5  13   8    10745.95    11396.06    664.27 o
  -3  13   8    25702.96    27283.65   1223.87 o
  -1  13   8     4374.42     4899.37   1015.07 o
 -18  14   8      599.44     -827.24   1180.12 o
 -16  14   8      839.77      844.29   1088.45 o
 -14  14   8     1280.48     1553.90    517.06 o
 -12  14   8     7315.55     7582.04    575.92 o
 -10  14   8     2555.69     1823.87    511.73 o
  -8  14   8     1934.38     2516.49    645.01 o
  -6  14   8     2172.94     2188.55    915.24 o
  -4  14   8     1304.15     1267.97    677.36 o
  -2  14   8     5525.87     6952.92   1195.86 o
 -15  15   8      279.89      541.49    915.30 o
 -13  15   8     9535.77     9470.25    670.43 o
 -11  15   8     9391.83     7262.25    594.41 o
  -9  15   8        1.70      210.76    728.17 o
  -7  15   8     5999.20     5364.72   1455.00 o
  -5  15   8     2629.51     1741.30   1107.68 o
  -3  15   8      662.96     1017.67    896.73 o
  -1  15   8     1519.74     1170.16    959.40 o
 -12  16   8     5115.49     4006.19    787.54 o
 -10  16   8      820.63     1520.71   1497.24 o
  -8  16   8     1182.07    -1140.53   1168.69 o
  -4  16   8      235.20      783.82   1182.77 o
  -2  16   8     2636.47     2910.14    943.55 o
 -23   1   9    18601.92    19499.48   2433.60 o
 -21   1   9     4302.73     4788.78    442.23 o
 -19   1   9      190.83      295.82    282.29 o
 -17   1   9    17351.85    15958.73    445.50 o
 -15   1   9    50094.73    52258.70    890.77 o
 -13   1   9    67359.02    72145.61   1017.27 o
 -11   1   9     2384.45     3608.40    187.78 o
  -9   1   9    86914.95    56548.13   2905.30 o
 -20   2   9     4806.52     4587.39    566.58 o
 -18   2   9      880.14     1538.29    287.92 o
 -16   2   9      875.06      834.62    182.93 o
 -14   2   9    51207.80    51378.34    734.75 o
 -12   2   9    27897.31    30546.79    737.95 o
 -10   2   9     5602.63     6056.66    297.96 o
  -8   2   9    53577.31    28208.19   1943.13 o
 -21   3   9      629.45     1714.35   1260.22 o
 -19   3   9    28710.25    26471.17    836.10 o
 -17   3   9    93783.91    96149.77   1592.35 o
 -15   3   9    58328.80    64441.86    897.58 o
 -13   3   9      591.65      754.78    145.68 o
 -11   3   9     1051.50     1672.99    209.51 o
  -9   3   9       19.50      361.15    285.48 o
  -7   3   9    13524.58    15249.32    952.79 o
 -20   4   9     1373.99     1066.42    617.20 o
 -18   4   9    81085.51    82827.55   1904.43 o
 -16   4   9   155901.08   160728.13   2306.04 o
 -14   4   9    37835.45    39844.98    678.58 o
 -12   4   9      292.04      126.95    153.26 o
 -10   4   9     1269.66     1440.48    165.00 o
  -8   4   9     2352.83     2817.18    391.24 o
 -21   5   9      643.43     1655.48    678.65 o
 -19   5   9    18124.53    19021.94    773.53 o
 -17   5   9    42759.04    42674.32    864.67 o
 -15   5   9     2222.98     2975.79    261.44 o
 -13   5   9    24153.71    22945.77    543.73 o
 -11   5   9     6137.72     6707.37    436.62 o
  -9   5   9    18364.92    16683.27    592.94 o
  -7   5   9    14531.43    12690.97    781.10 o
 -22   6   9      882.40     -645.35    645.35 o
 -20   6   9     8901.09     8699.70    679.09 o
 -18   6   9    23775.75    24727.87    781.53 o
 -16   6   9     2509.69     3336.66    284.88 o
 -14   6   9    97562.23    94433.45   1522.69 o
 -12   6   9    89708.72    89864.43   1562.95 o
 -10   6   9     5697.74     5514.38    238.13 o
  -8   6   9   123631.52   117080.74   2890.86 o
  -6   6   9    35433.22    37710.70   2358.51 o
 -21   7   9     1443.60      886.10    587.44 o
 -19   7   9    29723.01    30789.00    836.20 o
 -17   7   9    27818.37    26927.14    655.58 o
 -15   7   9     8891.36    12506.12    451.98 o
 -13   7   9    80711.76    81390.16   2083.89 o
 -11   7   9     9903.74     9545.95    556.18 o
  -9   7   9    39836.05    41234.61   1025.24 o
  -7   7   9    48709.07    46647.99   1349.70 o
  -5   7   9    11931.10    13878.81   1159.31 o
 -22   8   9     6449.41     7490.89   1304.80 o
 -20   8   9     7154.16     7628.99    589.99 o
 -18   8   9    93583.63    96990.07   1910.22 o
 -16   8   9    81548.94    82844.09   1404.17 o
 -14   8   9     1259.42     1924.42    326.38 o
 -12   8   9     9987.26    10993.04    464.14 o
 -10   8   9      245.39     1024.18    284.83 o
  -8   8   9      940.55      602.70    286.58 o
  -6   8   9    33233.68    35035.69   1438.85 o
 -21   9   9     1267.84     -495.50   1478.47 o
 -19   9   9    38223.65    39162.50    987.26 o
 -17   9   9   102973.91   104210.14   1867.29 o
 -15   9   9    35674.50    38511.54    816.26 o
 -13   9   9      228.92      847.90    315.55 o
 -11   9   9     1541.05     1808.72    350.55 o
  -9   9   9      193.28      365.84    326.29 o
  -7   9   9    20733.75    23734.24    756.24 o
  -5   9   9   136435.41   142154.88   4345.44 o
 -22  10   9     1016.45     2163.72   1168.69 o
 -20  10   9     5593.31     4658.91    623.05 o
 -18  10   9    32493.10    33685.87    867.08 o
 -16  10   9    11351.65     9014.70    813.08 o
 -14  10   9     1596.41     1654.21    367.52 o
 -12  10   9     3332.62     3241.21    390.23 o
 -10  10   9     1618.74     1968.92    382.26 o
  -8  10   9    10496.42    10976.52    531.44 o
  -6  10   9    10502.01     6168.48    883.74 o
  -4  10   9    77169.77    68405.80   2912.34 o
 -23  11   9      559.29       65.71   1182.77 o
 -21  11   9     3370.02     2660.97    783.39 o
 -19  11   9    11970.67    10320.47    704.09 o
 -17  11   9     5421.00     5008.37    443.75 o
 -15  11   9     4592.47     5484.12    442.02 o
 -13  11   9    23088.20    24521.48   1646.67 o
 -11  11   9     1135.60       65.61    343.32 o
  -9  11   9    23115.33    22298.46    766.77 o
  -7  11   9    21212.30    19966.07    715.84 o
  -5  11   9      482.00     1180.81    477.20 o
  -3  11   9    35416.77    37035.96   2203.62 o
 -22  12   9     1133.38     2266.98   1234.40 o
 -20  12   9     9590.39     7722.85    804.79 o
 -18  12   9    14558.17    14496.13    853.97 o
 -16  12   9     1971.17     2164.28    548.27 o
 -14  12   9     5437.26     5768.72    464.04 o
 -12  12   9     7858.79     6509.85    458.57 o
 -10  12   9      629.00     1477.64    467.92 o
  -8  12   9     6643.33     6677.81    647.10 o
  -6  12   9      104.09      200.60    500.73 o
  -4  12   9    11521.66    10756.90    796.69 o
 -19  13   9    14745.43    16088.33   1257.02 o
 -17  13   9    18890.71    19813.04    971.49 o
 -15  13   9     4832.97     4820.33    534.10 o
 -13  13   9       27.30       69.02    512.96 o
 -11  13   9      152.64      304.18    473.31 o
  -9  13   9      455.68      210.95    479.12 o
  -7  13   9     5419.19     4766.58    619.96 o
  -5  13   9    25807.95    27282.90   1003.02 o
  -3  13   9    23267.61    25292.45   1214.69 o
 -18  14   9    10628.16     9977.94   1506.63 o
 -16  14   9     9051.41     8228.95    847.45 o
 -14  14   9     2435.00     2282.93    525.30 o
 -12  14   9      465.47     -188.22    502.14 o
 -10  14   9       27.34     -187.20    548.06 o
  -8  14   9     3335.52     2554.21    633.02 o
  -6  14   9    17181.66    17388.77   2452.38 o
  -4  14   9    28384.50    25262.85   1878.98 o
  -2  14   9    10219.17     8312.26   1469.08 o
 -15  15   9      179.35     -150.86    714.48 o
 -13  15   9       61.62      834.33    625.55 o
 -11  15   9      180.77     1109.20    605.03 o
  -9  15   9       88.50     -278.33    969.08 o
  -7  15   9      616.22     -229.98   1037.27 o
  -5  15   9     6301.23     5313.09   1304.80 o
  -3  15   9     7468.92     5435.10   1044.99 o
 -12  16   9       81.45      628.68   1060.18 o
 -10  16   9      264.90    -1257.87   1257.87 o
  -4  16   9     1144.11     2628.38   1220.32 o
 -24   0  10    48361.53    48099.43   2656.55 o
 -22   0  10    29073.96    32682.83   1455.28 o
 -20   0  10    12038.52    11387.49    690.47 o
 -18   0  10    79687.13    91259.31   2017.51 o
 -16   0  10      172.47      823.87    297.50 o
 -14   0  10   199700.98   199961.92   3735.60 o
 -12   0  10   213564.50   210850.11   5026.43 o
 -10   0  10    38075.77    36975.73   1727.22 o
 -25   1  10     2048.87     -620.20    620.20 o
 -23   1  10    20251.67    21616.88   1028.18 o
 -21   1  10     3038.29     4342.39    440.58 o
 -19   1  10    12702.17    14126.44    512.71 o
 -17   1  10     3183.89     3308.83    229.79 o
 -15   1  10   166083.16   159027.97   2231.73 o
 -13   1  10   242953.30   234048.38   3243.01 o
 -11   1  10    30920.32    30755.30    776.15 o
  -9   1  10    29688.98    31648.56   1548.87 o
 -24   2  10     1846.08     1536.12    698.61 o
 -22   2  10     3407.34     4254.80    978.60 o
 -20   2  10     4034.28     4620.67    433.24 o
 -18   2  10    45796.92    46264.53    872.91 o
 -16   2  10   321509.75   329457.25   4529.90 o
 -14   2  10   464167.56   445585.53  13125.20 o
 -12   2  10    55278.64    58390.80   1307.70 o
 -10   2  10    93245.11    86732.91   2627.79 o
 -23   3  10       75.08     1288.38    650.26 o
 -21   3  10     1895.35     3101.57    507.74 o
 -19   3  10     9685.25    10331.48    533.89 o
 -17   3  10   113718.66   112680.39   1725.77 o
 -15   3  10   401547.09   416827.50   7171.52 o
 -13   3  10   314333.28   316554.78   5888.18 o
 -11   3  10     4488.43     5240.95    306.21 o
  -9   3  10   246710.34   211711.64   8490.62 o
 -24   4  10     7358.75      -18.02    658.78 o
 -22   4  10     4759.92     5595.11    798.13 o
 -20   4  10     1512.23     1394.34    455.90 o
 -18   4  10       22.22       80.72    267.50 o
 -16   4  10    39836.28    39589.13    752.98 o
 -14   4  10   193591.86   206698.36   3335.10 o
 -12   4  10    98221.13    98178.39   1745.16 o
 -10   4  10     1929.71     2543.12    466.77 o
  -8   4  10    15939.81    18914.98   1154.61 o
 -23   5  10    21730.83    23012.36   1355.93 o
 -21   5  10       94.03     1203.33    499.28 o
 -19   5  10     7483.34     8353.69    418.72 o
 -17   5  10     1130.37     1282.65    255.09 o
 -15   5  10    30696.31    29066.59    685.31 o
 -13   5  10    94868.98    89825.84   1527.96 o
 -11   5  10    71594.74    74295.64   1248.88 o
  -9   5  10    21968.13    19585.08    936.76 o
  -7   5  10    37328.53    40458.34   1938.43 o
 -22   6  10     3024.86     4141.32    784.86 o
 -20   6  10      117.60     -253.45    388.52 o
 -18   6  10     1233.96     1231.70    280.32 o
 -16   6  10    20137.73    20524.49    599.83 o
 -14   6  10    50136.50    50414.78   1078.02 o
 -12   6  10    29209.44    28619.80    763.52 o
 -10   6  10     2768.71     3138.00    391.57 o
  -8   6  10       18.20      936.40    469.73 o
 -23   7  10      751.82     -741.31    741.31 o
 -21   7  10      827.72      850.57    452.12 o
 -19   7  10    13924.59    14893.60    777.69 o
 -17   7  10    63481.13    66957.78   1385.44 o
 -15   7  10    92618.79    92259.19   1641.18 o
 -13   7  10    43032.06    42490.05    889.29 o
 -11   7  10      625.14     1143.31    262.33 o
  -9   7  10    52026.84    53592.90   1642.35 o
  -7   7  10    43700.98    43964.93   1659.97 o
 -22   8  10     1686.63      688.88    815.14 o
 -20   8  10     2171.97     2431.75    455.98 o
 -18   8  10    36155.25    38106.52    819.66 o
 -16   8  10    73650.41    76952.28   1434.70 o
 -14   8  10    66316.83    65714.20   1321.82 o
 -12   8  10     4519.92     4536.08    385.60 o
 -10   8  10     6854.26     5608.51    376.36 o
  -8   8  10    27477.66    28472.49   1036.44 o
  -6   8  10    29523.29    31678.33   1372.79 o
 -23   9  10      582.13    -1009.11   1009.11 o
 -21   9  10      512.80     1387.20    651.23 o
 -19   9  10      993.26     1090.48    372.20 o
 -17   9  10     8737.75     9522.68    502.88 o
 -15   9  10    11430.86    11322.02    499.37 o
 -13   9  10     8946.01     9876.07    444.89 o
 -11   9  10     4504.33     5319.08    558.69 o
  -9   9  10    15748.45    17434.88    723.50 o
  -7   9  10     2026.16     1767.73    597.90 o
 -22  10  10       99.08     -378.95    752.63 o
 -20  10  10        1.20     -402.02    402.02 o
 -18  10  10        8.26     -172.59    372.51 o
 -16  10  10       17.75     -219.28    364.94 o
 -14  10  10       52.47      474.32    354.31 o
 -12  10  10     4111.53     5847.60    458.21 o
 -10  10  10    28060.53    29448.07   1057.46 o
  -8  10  10    24433.16    26213.61    872.67 o
  -6  10  10     4113.19     5402.36   1692.02 o
 -23  11  10        5.16    -1051.35   1051.35 o
 -21  11  10      593.51      764.77    685.01 o
 -19  11  10     4680.79     4545.43    471.22 o
 -17  11  10     5089.64     4616.27    491.82 o
 -15  11  10       80.80      324.29    377.29 o
 -13  11  10      769.00      613.53    711.63 o
 -11  11  10     2650.30     3611.73    497.49 o
  -9  11  10     3850.99     3983.72    763.07 o
  -7  11  10      647.71      629.75    528.64 o
 -22  12  10      818.69      126.73   1107.68 o
 -20  12  10     4936.70     5157.90    627.78 o
 -18  12  10    24079.03    26111.41    864.97 o
 -16  12  10    15951.07    16288.49   1254.86 o
 -14  12  10      187.17      204.96    407.78 o
 -12  12  10      314.59      825.74    458.29 o
 -10  12  10       33.43     -452.37    452.37 o
  -8  12  10      149.95      373.98    755.66 o
  -6  12  10     8294.45     9408.92    647.87 o
  -4  12  10    10042.92     8499.09    640.87 o
 -19  13  10     7374.25     8674.07    868.23 o
 -17  13  10    14453.63    14711.22    815.47 o
 -15  13  10     2768.39     3307.44    473.44 o
 -13  13  10       37.31     -129.88    488.03 o
 -11  13  10      242.80      245.24    496.79 o
  -9  13  10     1385.31     1370.35    616.83 o
  -7  13  10      614.55      759.71    962.18 o
  -5  13  10     9265.49     9041.81    838.69 o
 -18  14  10     1473.38     1038.70    756.03 o
 -16  14  10       62.66     -387.09    545.05 o
 -14  14  10      764.35       67.39    595.66 o
 -12  14  10        1.48     1018.00    584.21 o
 -10  14  10     6442.26     8205.45    777.11 o
  -8  14  10     7100.88     6866.72    874.79 o
  -6  14  10       79.98      741.58   1178.08 o
  -4  14  10     5757.55     3739.26    770.51 o
 -15  15  10     2497.82     2434.85    791.38 o
 -13  15  10     1859.80     1379.61    729.93 o
 -11  15  10     1398.59      887.35   1189.19 o
  -9  15  10    12362.93    10541.70   1750.69 o
  -7  15  10     4033.37     3463.83   1332.97 o
 -25   1  11     4548.31     4670.08   1121.76 o
 -23   1  11      112.63      495.70    513.79 o
 -21   1  11     5066.19     4491.24    388.96 o
 -19   1  11    17432.53    18082.02    489.45 o
 -17   1  11    41770.07    41432.17    748.20 o
 -15   1  11    17200.96    18516.08    472.96 o
 -13   1  11     4480.62     5161.23    249.85 o
 -11   1  11   156327.88   158478.88   5550.11 o
 -26   2  11      972.27     -683.29    683.29 o
 -24   2  11      278.39      441.79    680.26 o
 -22   2  11     1030.82       47.00    461.70 o
 -20   2  11      625.84      940.08    286.11 o
 -18   2  11     7458.12     7957.87    318.59 o
 -16   2  11    14826.79    13775.34    406.69 o
 -14   2  11    10292.62    10580.61    403.38 o
 -12   2  11    45058.29    40715.82   1220.10 o
 -10   2  11   101809.77   101910.90   4247.66 o
 -25   3  11    14433.97    13660.13   1077.17 o
 -23   3  11     5679.64     5867.08    748.39 o
 -21   3  11     9996.42    11261.08    707.72 o
 -19   3  11    42947.56    40505.68   1013.38 o
 -17   3  11    25487.15    25539.73    647.91 o
 -15   3  11      740.11     1537.74    212.00 o
 -13   3  11    11523.28     9748.86    587.67 o
 -11   3  11      178.04      264.92    351.84 o
 -24   4  11    28069.52    29118.91   1943.13 o
 -22   4  11      170.73     1481.42    520.07 o
 -20   4  11    53939.48    54520.43   1438.84 o
 -18   4  11    94979.18   100807.54   1857.30 o
 -16   4  11    18475.71    19595.28    547.67 o
 -14   4  11     4800.17     5452.35    285.68 o
 -12   4  11     6163.56     6141.78    470.23 o
 -10   4  11      998.56      309.77    535.06 o
 -23   5  11    13600.99    16050.91   1125.13 o
 -21   5  11      687.55     1992.64    499.24 o
 -19   5  11    18616.50    16035.13    589.42 o
 -17   5  11     7240.79     6537.59    355.98 o
 -15   5  11     3403.94     3192.61    318.19 o
 -13   5  11     1452.00     2297.56    266.24 o
 -11   5  11    64106.63    68051.80   2762.15 o
  -9   5  11    73374.81    71853.45   3149.37 o
 -24   6  11     8829.28     9598.80   1000.29 o
 -22   6  11     9360.25    10938.22    731.73 o
 -20   6  11      235.54      125.97    377.37 o
 -18   6  11     2481.94     3695.22    348.95 o
 -16   6  11    23675.58    23709.93    710.17 o
 -14   6  11     3916.83     3281.43    341.42 o
 -12   6  11    88977.53    89397.18   2005.02 o
 -10   6  11   282009.41   292755.03  12118.73 o
  -8   6  11    98130.35   107036.25   4519.88 o
 -25   7  11     3809.94     -718.52    718.52 o
 -23   7  11     5826.51     7826.74   1415.10 o
 -21   7  11      122.70     -525.73    525.73 o
 -19   7  11     2712.34     3954.38    384.95 o
 -17   7  11     6356.81     6865.01    399.25 o
 -15   7  11    25764.22    22106.48   1007.41 o
 -13   7  11     2074.92     2609.23    362.20 o
 -11   7  11   142762.89   144614.72   3522.14 o
  -9   7  11   126931.78   128574.91   5345.95 o
 -24   8  11    14346.36     4800.85   4944.65 o
 -22   8  11      135.58     -371.62    598.53 o
 -20   8  11    36245.59    37265.17   1208.46 o
 -18   8  11    34455.71    32679.24    992.12 o
 -16   8  11       16.56      498.06    321.59 o
 -14   8  11     7498.39     7348.48    444.10 o
 -12   8  11     8489.78     8753.10    539.25 o
 -10   8  11    38212.42    38580.39   1195.55 o
  -8   8  11     2198.38     2979.91    634.53 o
 -23   9  11     8340.80     6392.61   1332.97 o
 -21   9  11    10408.22    11429.69    683.47 o
 -19   9  11    57105.58    58632.36   1424.07 o
 -17   9  11    21438.83    19234.04    678.22 o
 -15   9  11       45.61       46.17    378.17 o
 -13   9  11        9.28      527.55    378.41 o
 -11   9  11     5166.77     5574.80    556.30 o
  -9   9  11     6358.45     7659.30    720.05 o
  -7   9  11     7266.48     4907.14   1415.10 o
 -22  10  11     1503.62     1057.74    679.39 o
 -20  10  11     5662.36     5113.27    526.11 o
 -18  10  11     6778.44     5072.81    440.24 o
 -16  10  11      109.52      198.53    413.80 o
 -14  10  11      906.27     1047.26    427.68 o
 -12  10  11    13092.24    14832.11    711.70 o
 -10  10  11    45497.58    47925.06   1456.29 o
  -8  10  11    14152.18    12325.42    732.63 o
 -23  11  11     3562.62     -572.61   1267.26 o
 -21  11  11      176.25      618.99    665.90 o
 -19  11  11        1.81     -248.13    447.61 o
 -17  11  11     3144.24     3694.00    447.92 o
 -15  11  11     2857.73     3360.54    485.53 o
 -13  11  11    10090.22    13052.35    621.57 o
 -11  11  11    74031.00    78171.05   2147.32 o
  -9  11  11    75458.05    78387.75   2562.62 o
  -7  11  11     3982.11     3789.83    571.20 o
 -22  12  11       45.25      325.12    712.33 o
 -20  12  11      849.32     1140.73    568.39 o
 -18  12  11       21.41     -246.17    479.91 o
 -16  12  11     2211.13     2619.80    452.15 o
 -14  12  11        0.14      316.02    463.86 o
 -10  12  11    47400.57    46017.50   1458.24 o
  -8  12  11    10992.91    12047.83    945.54 o
  -6  12  11     3421.99     3025.75    588.93 o
 -19  13  11     6034.74     5032.15    664.94 o
 -17  13  11     1740.67     1480.18    543.81 o
 -15  13  11       20.92     -543.01    543.01 o
 -13  13  11     1081.98     1345.98    549.98 o
 -11  13  11     7884.22     7953.25   1507.32 o
  -9  13  11     2444.39     2927.58    800.63 o
  -7  13  11      470.43       -5.19    714.88 o
 -18  14  11     4892.70     4473.48    657.54 o
 -16  14  11     1923.94      903.81    720.83 o
 -14  14  11      584.24      640.07    693.54 o
 -12  14  11     1940.78     2222.36    713.34 o
 -10  14  11     1351.95     1588.69    770.23 o
  -8  14  11        9.81     -679.52    837.80 o
  -6  14  11     1335.74     -107.95   1192.16 o
 -13  15  11     3474.91     1922.03   1387.82 o
 -11  15  11     5994.58     4833.25    894.33 o
  -9  15  11     3527.57     3534.27   1257.87 o
 -24   0  12     9793.82     9260.36   1159.31 o
 -22   0  12   160151.14   169325.75   4225.48 o
 -20   0  12   241366.09   245776.36   5961.97 o
 -18   0  12    54894.21    58045.66   1397.15 o
 -16   0  12    76442.07    80208.88   2046.82 o
 -14   0  12   237376.64   240183.30   9933.89 o
 -12   0  12   162520.56   162753.30   6594.43 o
 -27   1  12      221.69      183.05   1032.58 o
 -25   1  12      109.98     -300.39    980.95 o
 -23   1  12    28456.26    26748.34   1018.58 o
 -21   1  12   122866.47   129521.41   2290.19 o
 -19   1  12    64103.30    63872.05   1136.74 o
 -17   1  12    17078.13    16647.42    488.37 o
 -15   1  12   134710.06   137078.28   2348.33 o
 -13   1  12    70821.05    71730.98   1823.13 o
 -26   2  12     3186.78     2379.63    823.07 o
 -24   2  12     1122.52      333.59    652.90 o
 -22   2  12     8649.30     8388.34    634.36 o
 -20   2  12    16792.79    19974.04    609.01 o
 -18   2  12    17832.22    19661.37    525.45 o
 -16   2  12    90969.91    96738.76   1602.71 o
 -14   2  12    16858.95    19756.65   1207.22 o
 -12   2  12    48892.23    45696.34   2135.56 o
 -27   3  12    10088.81     4456.68   3799.42 o
 -25   3  12     2867.83     2727.08    812.38 o
 -23   3  12     4193.76     4636.32    587.43 o
 -21   3  12    15166.96    15278.89    717.42 o
 -19   3  12      292.73      487.93    326.21 o
 -17   3  12    44867.93    45003.66    940.62 o
 -15   3  12    61295.30    63420.46   1124.56 o
 -13   3  12     4766.47     5479.89    392.25 o
 -11   3  12    59609.18    62114.35   2778.58 o
 -26   4  12      629.77      696.36    764.99 o
 -24   4  12    10712.40    14248.93   1133.49 o
 -22   4  12    60054.69    55795.93   1731.34 o
 -20   4  12    75809.31    73136.91   2007.36 o
 -18   4  12     3154.14     4151.69    509.83 o
 -16   4  12    41996.27    43470.15    912.84 o
 -14   4  12    85368.69    85017.39   1685.05 o
 -12   4  12    22549.30    25999.11   1127.00 o
 -10   4  12    33081.36    21153.80   1295.42 o
 -27   5  12     1043.96     -229.98   1056.05 o
 -25   5  12      672.97      179.35   1138.18 o
 -23   5  12    43510.65    46636.92   1771.08 o
 -21   5  12   123418.36   123950.95   3107.16 o
 -19   5  12    70488.30    73349.34   1733.40 o
 -17   5  12      150.12      228.57    410.69 o
 -15   5  12    76061.25    77559.38   1519.09 o
 -13   5  12   121028.36   123142.54   2354.85 o
 -11   5  12   127129.08   117929.96   4942.30 o
 -26   6  12       11.07     -434.72    817.68 o
 -24   6  12     4644.31     5535.56   1236.75 o
 -22   6  12    28517.63    28231.82   1114.88 o
 -20   6  12    21759.51    20249.01    811.43 o
 -18   6  12     2651.56     3041.68    396.16 o
 -16   6  12     8828.50     7926.41    828.61 o
 -14   6  12    18853.14    17804.83    743.62 o
 -12   6  12    22689.07    21259.27   1039.71 o
 -10   6  12    20218.32    18070.14   1271.95 o
 -25   7  12     3426.11     3746.79    904.16 o
 -23   7  12     2450.27     2390.67    636.65 o
 -21   7  12       21.01      234.53    447.56 o
 -19   7  12     4900.43     4582.98    411.23 o
 -17   7  12     7617.27     7744.43    470.54 o
 -15   7  12     1129.82     1191.72    353.68 o
 -13   7  12     4061.26     4756.88    437.12 o
 -11   7  12     7158.22     7640.26    695.04 o
  -9   7  12      313.57     1225.01    666.48 o
 -26   8  12     5350.00    -1112.37   1112.37 o
 -24   8  12     6479.23     5599.36    960.45 o
 -22   8  12     1694.69     2450.06   1026.63 o
 -20   8  12     1322.86     1625.80    387.65 o
 -18   8  12     9902.70    11243.83   1157.45 o
 -16   8  12     6419.81     6761.07    460.08 o
 -14   8  12     1220.60      826.99    402.68 o
 -12   8  12     2743.76     3330.03    511.58 o
 -10   8  12       22.64     1107.68    736.89 o
 -25   9  12     5058.04    -1229.71   1253.18 o
 -23   9  12    13204.18    12250.87   1659.17 o
 -21   9  12     8905.15     9002.04    593.19 o
 -19   9  12      851.69      669.15    394.90 o
 -17   9  12      649.33      658.14    415.21 o
 -15   9  12     6040.72     6390.96    473.63 o
 -13   9  12    14553.65    16096.60    737.19 o
 -11   9  12    24697.90    25141.68   1021.48 o
  -9   9  12    33244.38    30512.72   1746.00 o
 -24  10  12     6827.86     1699.06   1318.89 o
 -22  10  12    12471.03    12808.11   1043.09 o
 -20  10  12    10380.62    10604.87    617.90 o
 -18  10  12     3858.79     3112.38    421.94 o
 -16  10  12      398.12      140.94    425.68 o
 -14  10  12     5798.97     6474.57    535.33 o
 -12  10  12    42404.77    41976.63   3691.47 o
 -10  10  12    53261.95    52892.25   1908.17 o
  -8  10  12    18487.13    20032.04   1525.40 o
 -23  11  12     2384.25     1933.74   1393.98 o
 -21  11  12      412.33      -42.05    552.70 o
 -19  11  12      114.83      327.14    463.12 o
 -17  11  12     1133.95     1248.33    533.67 o
 -15  11  12     2473.97     2112.29    467.67 o
 -13  11  12     1321.11     1433.29    645.66 o
 -11  11  12    19703.78    20595.66    981.51 o
  -9  11  12    11271.30    14156.05   1018.03 o
 -22  12  12      497.67      417.47    723.94 o
 -20  12  12     6190.64     6423.82    675.57 o
 -18  12  12     2426.03     1750.43    667.33 o
 -16  12  12     1001.06     1327.85    495.14 o
 -14  12  12     5514.43     3844.16    718.26 o
 -12  12  12        8.99     -297.16    600.24 o
 -10  12  12     1572.68     2268.86   1595.80 o
  -8  12  12      167.16     1219.38    700.97 o
 -19  13  12     5042.98     3976.44    781.98 o
 -17  13  12      325.84       27.77    686.55 o
 -15  13  12     1646.27     1082.58    679.20 o
 -13  13  12      587.36     -131.68    639.24 o
 -11  13  12     1071.49     1769.19    757.73 o
  -9  13  12      598.67      797.96    696.39 o
 -16  14  12      773.92     1156.55    732.97 o
 -14  14  12        6.28     -397.91    693.39 o
 -12  14  12     4652.94     4660.88   1084.21 o
 -10  14  12     9155.34     8538.21   2353.81 o
  -8  14  12      616.31      879.27    784.54 o
 -13  15  12     2222.77     3132.38    919.93 o
 -11  15  12    11023.72    11569.58   1347.05 o
  -9  15  12     5070.18     3731.37   1121.76 o
 -27   1  13       91.17     1375.21   1098.29 o
 -25   1  13     5975.54     6477.09   1187.47 o
 -23   1  13    25119.93    27940.98   1135.40 o
 -21   1  13    15657.49    15137.35    580.03 o
 -19   1  13     6617.20     8285.35    570.93 o
 -17   1  13      300.71      407.62    281.08 o
 -15   1  13    13229.94    14097.01    857.91 o
 -28   2  13      543.03      671.18   1173.39 o
 -26   2  13     1911.48     1979.80    794.45 o
 -24   2  13     6833.07     7415.18   1015.42 o
 -22   2  13     6928.61     7469.85    715.39 o
 -20   2  13     5578.66     4923.98    360.14 o
 -18   2  13     8019.29     7371.47    369.24 o
 -16   2  13     1988.88     3187.30    315.86 o
 -14   2  13    15824.39    12907.72   1005.49 o
 -27   3  13     3171.30     2123.13    881.11 o
 -25   3  13      796.22      761.75    745.48 o
 -23   3  13     6927.24     8770.45    681.53 o
 -21   3  13    14146.49    14028.82    714.40 o
 -19   3  13       28.91      109.50    361.46 o
 -17   3  13    28441.83    25899.09    882.72 o
 -15   3  13    51805.00    48687.50   1072.15 o
 -13   3  13     3963.94     3177.53    699.34 o
 -28   4  13     4626.47      797.56   2093.32 o
 -26   4  13     5586.15     5271.30    930.82 o
 -24   4  13     1130.68     1605.46    570.20 o
 -22   4  13    36871.72    37763.20   1109.68 o
 -20   4  13    19572.63    15199.95   1045.99 o
 -18   4  13     3197.04     2871.97    425.14 o
 -16   4  13    68569.48    66039.66   1377.65 o
 -14   4  13    44215.79    41547.16   1078.87 o
 -12   4  13      721.17      887.08    591.39 o
 -27   5  13     5624.58     5876.94   1015.55 o
 -25   5  13    11526.52    13163.36   1084.88 o
 -23   5  13      166.37     1201.97    547.92 o
 -21   5  13     2097.79     4536.97    651.36 o
 -19   5  13      941.92     2087.18    433.53 o
 -17   5  13    20488.32    20757.23    734.07 o
 -15   5  13     7257.66     7022.67    472.24 o
 -13   5  13    21981.53    24015.18   1143.20 o
 -11   5  13    54154.14    51657.13   2445.34 o
 -26   6  13    11103.43    11377.28   1140.02 o
 -24   6  13    20554.86    21924.79   1082.89 o
 -22   6  13     9445.10     9415.65    598.00 o
 -20   6  13     8382.89    13049.29   1870.13 o
 -18   6  13    25886.69    27375.04    836.88 o
 -16   6  13     4001.43     3224.88    419.64 o
 -14   6  13    42293.19    37985.29   1857.45 o
 -12   6  13   176548.95   172713.00   7091.94 o
 -27   7  13     1223.52    -1046.66   1178.08 o
 -25   7  13     8955.49     7766.53   1012.82 o
 -23   7  13     4375.54     4663.43    679.23 o
 -21   7  13      395.88      317.87    466.26 o
 -19   7  13    11829.89    13520.58    950.59 o
 -17   7  13    32434.40    32282.19    886.41 o
 -15   7  13     1367.76     1823.84    424.13 o
 -13   7  13    57525.74    56789.59   1618.60 o
 -11   7  13   101646.55   103112.45   4416.62 o
 -26   8  13     4706.98     2055.77   1314.19 o
 -24   8  13       15.57     -735.93    735.93 o
 -22   8  13     7851.77     7945.09    703.99 o
 -20   8  13     4566.86     5016.76    496.70 o
 -18   8  13    17796.70    18979.22    767.35 o
 -16   8  13    62957.43    60910.56   1320.39 o
 -14   8  13    12133.91    12084.69    931.21 o
 -12   8  13    11731.16    13231.47    921.98 o
 -10   8  13    12059.09    10377.42   1084.21 o
 -25   9  13     2547.21     2703.48   1332.97 o
 -23   9  13     3710.87     4170.36    825.89 o
 -21   9  13    13182.12    11969.60   1043.27 o
 -19   9  13       25.37      369.08    448.49 o
 -17   9  13    35946.18    35608.23    963.02 o
 -15   9  13    30866.15    30247.39   1397.59 o
 -13   9  13      686.27     1023.90    599.77 o
 -11   9  13     7411.16     7108.58    807.29 o
 -24  10  13     3085.21      821.37   1300.11 o
 -22  10  13      112.16      645.33   1041.97 o
 -20  10  13      154.95      -76.04    532.60 o
 -18  10  13    11416.05    13248.57    647.00 o
 -16  10  13    11314.51     9980.71    622.65 o
 -14  10  13     1676.99     1196.65    708.68 o
 -12  10  13    19420.21    21390.10   1216.46 o
 -10  10  13    14645.24    12050.95   1504.28 o
 -23  11  13     4675.03     2660.83    903.51 o
 -21  11  13     4038.19     3599.05    723.17 o
 -19  11  13     9308.47     8305.54    668.89 o
 -17  11  13    10984.28    10454.16    608.16 o
 -15  11  13      318.95     1122.01    515.77 o
 -13  11  13    34435.37    38195.62   2110.88 o
 -11  11  13    41935.50    43283.07   1702.16 o
 -20  12  13     4476.59     5317.34    912.57 o
 -18  12  13    12383.35    12474.08    859.07 o
 -16  12  13     5764.58     5550.90    690.95 o
 -14  12  13     3522.05     3705.66    674.81 o
 -12  12  13    26947.25    30666.66   6129.77 o
 -10  12  13    12601.85    10071.59   1607.54 o
 -19  13  13     3001.99     2784.32    754.36 o
 -17  13  13     9509.75    11506.93   1376.93 o
 -15  13  13     3711.89     2819.79    840.98 o
 -13  13  13      572.89     1270.08    896.47 o
 -11  13  13     3646.98     3276.05    833.31 o
  -9  13  13     1957.40     1304.81    777.34 o
 -16  14  13     3327.76     1614.95   1632.78 o
 -14  14  13      655.37      316.92   1041.97 o
 -12  14  13      146.31      244.06   1041.97 o
 -10  14  13      789.20     1229.71   1060.74 o
 -11  15  13     1584.29      168.97   1093.60 o
 -24   0  14    77313.32    84642.60   2803.60 o
 -22   0  14   187791.02   202701.23   4880.81 o
 -20   0  14    54778.29    57765.55   1865.79 o
 -18   0  14    12149.88    14711.82    895.62 o
 -16   0  14    39822.79    37534.26   1905.58 o
 -14   0  14      852.95      -37.55    544.45 o
 -27   1  14     9490.11     9424.63   1365.82 o
 -25   1  14     2212.69     1784.42    689.95 o
 -23   1  14    65872.64    67957.65   1488.90 o
 -21   1  14    83534.42    91343.71   1838.77 o
 -19   1  14     4176.77     4736.19    378.26 o
 -17   1  14     2581.44     2646.82    361.02 o
 -15   1  14     8654.10     8233.13    762.70 o
 -28   2  14    10890.47    10072.34   1473.77 o
 -26   2  14    16539.80    17960.95   1331.00 o
 -24   2  14      622.64      950.41    521.21 o
 -22   2  14    15337.36    14739.84   1419.94 o
 -20   2  14    19210.32    18422.54    716.39 o
 -18   2  14    10198.75     9425.94    792.40 o
 -16   2  14    65766.43    65179.40   2070.83 o
 -14   2  14   184208.28   185094.55   7533.14 o
 -29   3  14     1382.35      103.26   1229.71 o
 -27   3  14    12855.08    14462.02   1185.02 o
 -25   3  14     4823.76     4447.89    652.24 o
 -23   3  14     2370.30     2528.21    470.36 o
 -21   3  14    17963.63    19496.44    801.29 o
 -19   3  14     8907.07     9416.36    625.24 o
 -17   3  14    15507.14    14154.40    796.69 o
 -15   3  14    98944.27    92357.59   6359.35 o
 -28   4  14     4599.95     3389.43    925.51 o
 -26   4  14       37.19      310.62    605.70 o
 -24   4  14    22430.48    24789.50   1205.16 o
 -22   4  14    55815.30    58288.36   1503.79 o
 -20   4  14    24428.47    30068.45    949.81 o
 -18   4  14      212.93      548.29    444.37 o
 -16   4  14        8.30      313.35    328.66 o
 -14   4  14    24264.10    24012.16   1478.47 o
 -27   5  14      970.24     1865.40    935.63 o
 -25   5  14    15837.47    17413.85   1044.37 o
 -23   5  14    80368.06    85870.68   2505.90 o
 -21   5  14    62563.80    59201.34   1501.31 o
 -19   5  14     9036.02    10842.65    632.74 o
 -17   5  14     1792.08     1252.95    405.05 o
 -15   5  14     2757.86     2607.48   1616.88 o
 -13   5  14     1951.26     1192.16    685.26 o
 -28   6  14     5713.39     5679.19   1440.92 o
 -26   6  14       94.36     -119.63    610.46 o
 -24   6  14    11906.72    11149.15    783.68 o
 -22   6  14    27885.55    27809.44   1440.33 o
 -20   6  14    13182.40    11195.00    639.95 o
 -18   6  14     3779.62     3375.73    474.43 o
 -16   6  14     2020.64     2410.08    436.32 o
 -14   6  14     8612.91     7960.25    985.64 o
 -12   6  14     4405.93     4726.40    821.37 o
 -27   7  14     3099.53     1966.59   1290.72 o
 -25   7  14     1609.38     3233.21    828.80 o
 -23   7  14        5.06      134.30    490.33 o
 -21   7  14      842.44     1541.41    505.20 o
 -19   7  14     3727.32     3671.81    453.00 o
 -17   7  14    20503.76    19912.49    840.57 o
 -15   7  14    48745.82    55700.63   2177.71 o
 -13   7  14    39899.73    40951.16   2126.18 o
 -26   8  14      238.99      159.58   1314.19 o
 -24   8  14      299.96     1159.42    752.29 o
 -22   8  14      207.58       70.97    502.97 o
 -20   8  14      164.51      280.57    485.59 o
 -18   8  14     8757.63     9552.81    620.87 o
 -16   8  14    28428.90    28420.04   1045.78 o
 -14   8  14    35603.00    37259.47   1279.21 o
 -12   8  14     6714.96     5726.12    934.02 o
 -25   9  14     4709.85     5131.28    854.06 o
 -23   9  14     3836.86     3124.04    761.04 o
 -21   9  14     1430.74     1935.57    622.37 o
 -19   9  14     1445.53     1200.88    475.17 o
 -17   9  14     3359.04     3988.57    527.50 o
 -15   9  14     2055.77     2711.63    905.75 o
 -13   9  14        1.71     -704.15    704.15 o
 -24  10  14     8894.75    10320.43   1037.10 o
 -22  10  14     7270.21     6856.63    900.51 o
 -20  10  14     3542.53     2980.43    583.43 o
 -18  10  14     1409.31      908.71    536.44 o
 -16  10  14       66.53      269.80    484.87 o
 -14  10  14     3163.44     3432.20    638.02 o
 -12  10  14     5951.93     4519.69    749.77 o
 -23  11  14      818.18      779.86    826.06 o
 -21  11  14      905.69      599.96    681.34 o
 -19  11  14     3665.83     3900.43    728.95 o
 -17  11  14     6987.34     7123.43   1945.65 o
 -15  11  14     1783.33     2826.27    683.33 o
 -13  11  14     1873.68     2825.82    750.73 o
 -11  11  14     1973.60     2541.62    747.73 o
 -20  12  14        9.58       -1.70    696.18 o
 -18  12  14    10095.10    12971.99    934.89 o
 -16  12  14    18029.04    19068.66   1837.52 o
 -14  12  14     4014.04     5732.38    849.15 o
 -12  12  14      104.91      786.80    731.52 o
 -19  13  14      632.73     1045.94    961.53 o
 -17  13  14     9005.17     9767.97   1152.27 o
 -15  13  14     5358.38     4877.63    863.80 o
 -13  13  14      171.85      488.13    980.95 o
 -11  13  14       85.79     -905.85    905.85 o
 -14  14  14      404.74       28.16   1013.81 o
 -12  14  14     1574.14     2468.80   1145.22 o
 -27   1  15     7627.49     8321.65   1342.35 o
 -25   1  15    15512.14    17599.84   1205.77 o
 -23   1  15     9522.23    10059.01    567.66 o
 -21   1  15      594.08     1189.03    396.98 o
 -19   1  15     2448.55     1541.35    380.96 o
 -17   1  15    21691.71    21218.85   1189.80 o
 -28   2  15     1422.54      417.73   1220.32 o
 -26   2  15     4005.38     4124.61    667.89 o
 -24   2  15     1911.65     2213.11    489.35 o
 -22   2  15      704.15     1001.52    497.18 o
 -20   2  15      976.75     1299.31    402.12 o
 -18   2  15      231.76      785.09    403.49 o
 -16   2  15     3582.79     4694.73    521.83 o
 -29   3  15      226.59     1365.82   1281.34 o
 -27   3  15      850.41     1474.70    605.78 o
 -25   3  15    10189.28    11793.13    831.71 o
 -23   3  15    15859.23    16686.95    796.20 o
 -21   3  15        0.34      753.38    506.95 o
 -19   3  15    23925.04    21010.62   1011.70 o
 -17   3  15    52477.25    54835.54   1515.04 o
 -15   3  15    17653.58    22064.34   1422.14 o
 -28   4  15      182.40      332.06    897.57 o
 -26   4  15     7668.45     6874.87    861.51 o
 -24   4  15    32842.50    32281.96   1075.05 o
 -22   4  15    14359.08    16191.11    825.14 o
 -20   4  15    10100.22     9682.85    672.20 o
 -18   4  15    84194.27    83348.67   2212.35 o
 -16   4  15    74547.22    81606.63   3609.33 o
 -27   5  15     1107.97     1524.32    668.71 o
 -25   5  15     1845.72     2168.79    633.68 o
 -23   5  15    10196.28    11021.80    669.04 o
 -21   5  15      420.47      562.72    477.42 o
 -19   5  15    18940.57    20343.63    930.88 o
 -17   5  15    27590.88    26431.91   1110.96 o
 -15   5  15      268.45     1295.42    732.19 o
 -28   6  15     4493.71     5350.64   1469.08 o
 -26   6  15     5946.78     5438.45    726.13 o
 -24   6  15      109.26      145.58    508.14 o
 -22   6  15      949.88     -118.98    567.00 o
 -20   6  15     1310.59     1634.05    550.45 o
 -18   6  15     4633.25     5288.41    524.05 o
 -16   6  15     4285.36     4483.98    577.08 o
 -14   6  15    28694.71    31268.38   1858.64 o
 -27   7  15     1890.13     1822.11    787.10 o
 -25   7  15      147.35     -741.58    741.58 o
 -23   7  15     1138.05      460.17    543.66 o
 -21   7  15      411.61      161.97    505.37 o
 -19   7  15    14715.40    15073.30    872.51 o
 -17   7  15     4702.80     1997.97    747.91 o
 -15   7  15     9984.36    12545.83   2391.36 o
 -26   8  15     2915.99     1950.16    841.29 o
 -24   8  15    13046.41    13423.53   1567.64 o
 -22   8  15     3841.69     3743.10    628.81 o
 -20   8  15    14376.66    13388.80    798.84 o
 -18   8  15    63404.84    67296.41   1697.80 o
 -16   8  15    24972.46    28008.63   1119.03 o
 -14   8  15      241.85     -802.60    802.60 o
 -25   9  15    12932.68    13083.76   1079.46 o
 -23   9  15    18083.97    17925.12   1184.73 o
 -21   9  15       10.40      286.90    606.89 o
 -19   9  15    43096.55    43943.20   1321.49 o
 -15   9  15    12756.33    11989.13   1135.84 o
 -13   9  15       49.95      546.80    672.27 o
 -24  10  15     5312.65     5433.40   1579.38 o
 -22  10  15     2561.37     2107.07    936.36 o
 -20  10  15     4624.52     5417.32    754.71 o
 -18  10  15    18904.83    17640.40   1188.08 o
 -16  10  15     4584.10     3859.49    711.41 o
 -14  10  15       18.18     -413.34    686.63 o
 -21  11  15      595.58     1084.32    810.83 o
 -19  11  15     3943.31     2732.97   1074.99 o
 -17  11  15      664.06      675.67    790.86 o
 -15  11  15     2356.99     2222.60    778.58 o
 -13  11  15     1853.38      821.46    721.02 o
 -20  12  15     4522.57     4150.26    836.62 o
 -18  12  15     4821.76     3622.27    834.62 o
 -16  12  15      158.08      718.11   1060.74 o
 -14  12  15     1375.87     3144.67   1046.66 o
 -17  13  15     9457.05     8231.19   1814.05 o
 -15  13  15     1854.40     2304.53   1065.43 o
 -13  13  15       63.11      802.60   1037.27 o
 -24   0  16     9802.34    10183.24    878.35 o
 -22   0  16     2015.43     1811.71    788.52 o
 -20   0  16    65786.41    64267.28   2170.11 o
 -18   0  16    74449.24    76960.02   3440.37 o
 -27   1  16     6773.60     9739.10   1290.72 o
 -25   1  16      822.70      548.91    801.20 o
 -23   1  16      971.18     1413.93    436.07 o
 -21   1  16     9727.96     9943.10    661.46 o
 -19   1  16    31546.16    34332.99   1005.36 o
 -17   1  16     1256.84      257.59    842.49 o
 -28   2  16    43248.98    40632.00   2717.56 o
 -26   2  16    21130.97    18694.38   1591.11 o
 -24   2  16     1312.26     1186.32    527.48 o
 -22   2  16      100.22      549.97    516.21 o
 -20   2  16      373.00      238.22    437.01 o
 -18   2  16    19045.50    22264.43    896.30 o
 -29   3  16    28452.70    28053.31   2398.40 o
 -27   3  16    33419.39    35334.20   1367.42 o
 -25   3  16     9729.69    10542.71    771.36 o
 -23   3  16      160.81       87.54    527.19 o
 -21   3  16      273.26     -299.44    489.74 o
 -19   3  16     1525.51     1314.86    814.33 o
 -17   3  16    52697.08    58364.20   2816.13 o
 -28   4  16     6680.32     6149.25    783.08 o
 -26   4  16      755.59      849.36    622.46 o
 -24   4  16      204.98      636.87    583.13 o
 -22   4  16     2851.67     3667.67    600.92 o
 -20   4  16    19023.20    19150.40    955.93 o
 -18   4  16     2418.61     3887.15    672.16 o
 -16   4  16    24963.65    27795.16   1661.51 o
 -27   5  16      160.62      242.96    768.91 o
 -25   5  16     4948.27     5374.05    589.51 o
 -23   5  16       79.98      255.17    632.39 o
 -21   5  16    19772.48    19457.80    937.47 o
 -19   5  16    30689.30    30847.33   1195.56 o
 -17   5  16     3526.00     2807.57    649.92 o
 -26   6  16        9.04      286.12   1159.31 o
 -24   6  16      394.75      595.47    543.63 o
 -22   6  16     1323.93     1187.91    635.11 o
 -20   6  16     3473.95     4288.67    617.66 o
 -18   6  16      270.69     1690.29    542.78 o
 -16   6  16     7849.92     8668.12    797.17 o
 -27   7  16    10696.51     9538.77    969.81 o
 -25   7  16     5826.70     6715.71    928.21 o
 -23   7  16     1682.10     1571.98    830.76 o
 -21   7  16      120.45     1005.14    597.24 o
 -19   7  16     8079.15     9723.92    739.33 o
 -17   7  16    24557.33    26027.69   1293.33 o
 -15   7  16    25039.01    20388.75   1562.95 o
 -26   8  16     6503.19     6315.79    963.63 o
 -24   8  16     6489.80     5403.57   1375.21 o
 -22   8  16     1914.90     2468.66    783.64 o
 -20   8  16     1198.29     2114.41    632.22 o
 -18   8  16    17116.96    16979.97    936.80 o
 -16   8  16    24536.17    24767.48   1270.44 o
 -25   9  16      315.96      958.04    962.18 o
 -23   9  16     3531.34     2976.77    850.20 o
 -21   9  16     3321.53     2690.71    762.67 o
 -19   9  16       18.96     -207.64    759.17 o
 -17   9  16     1732.73     2264.88    757.42 o
 -15   9  16     6594.88     5992.05    789.88 o
 -22  10  16     2015.73     3128.97    851.22 o
 -20  10  16     2307.66     4197.25    849.03 o
 -18  10  16      931.49     1041.84    747.44 o
 -16  10  16      335.87      895.09    736.39 o
 -21  11  16        1.81       34.36    778.80 o
 -19  11  16      700.31      603.74    800.49 o
 -17  11  16      650.99     1487.85   1056.05 o
 -15  11  16      161.21      830.76    966.87 o
 -18  12  16     9478.96     7708.59    959.47 o
 -16  12  16     3292.80     3093.04   1145.22 o
 -15  13  16      150.47      328.55   1013.81 o
 -27   1  17     6078.14     5791.83   1154.61 o
 -25   1  17      221.74      179.49    682.77 o
 -23   1  17     7348.87     7775.87    856.57 o
 -21   1  17     9617.40     8849.66    648.83 o
 -19   1  17     9715.17     8322.13    701.65 o
 -28   2  17     2935.62     1755.83    808.58 o
 -26   2  17       62.14     -702.83    702.83 o
 -24   2  17     2506.44     2778.42    630.55 o
 -22   2  17     3757.58     4568.78    698.83 o
 -20   2  17     1504.94      392.87    743.75 o
 -18   2  17     4183.23     1886.80    868.31 o
 -29   3  17      990.02      848.66    816.35 o
 -27   3  17     4876.81     4287.94    871.60 o
 -25   3  17     8758.31     9276.03    729.61 o
 -23   3  17      167.79       54.62    561.54 o
 -21   3  17     9506.08    10164.78    869.17 o
 -19   3  17    13908.23    15356.89   1286.03 o
 -28   4  17     5301.44     4981.60    887.51 o
 -26   4  17    16752.99    15859.53    934.55 o
 -24   4  17     8861.52     8276.70   1320.26 o
 -22   4  17     5933.42     6149.68    692.80 o
 -20   4  17    35055.61    34367.82   1440.08 o
 -18   4  17    21265.00    18657.01   2414.83 o
 -27   5  17     1735.60     1727.96    787.16 o
 -25   5  17    15401.61    13597.14   1020.47 o
 -23   5  17     6697.89     6848.49    963.71 o
 -21   5  17      715.81     1092.10    583.40 o
 -19   5  17     4732.02     4554.98    763.00 o
 -26   6  17     1570.22     1173.40    772.15 o
 -24   6  17    14370.45    16158.16   1139.01 o
 -22   6  17     9968.33     8737.79   1272.59 o
 -20   6  17     2252.79     2149.11    599.58 o
 -18   6  17     5375.36     4632.75    767.38 o
 -25   7  17     6417.03     6933.82    926.17 o
 -23   7  17     6923.27     7847.23   1565.30 o
 -21   7  17        6.05      750.56    591.92 o
 -19   7  17       20.19      -81.44    682.91 o
 -17   7  17     5860.65     5118.41    777.74 o
 -24   8  17     7121.11     5982.54    899.29 o
 -22   8  17      939.37      699.42    753.83 o
 -20   8  17    16930.48    19448.46   1219.80 o
 -18   8  17     3788.93     3711.13    816.85 o
 -23   9  17     1299.72     1651.15   1391.64 o
 -21   9  17     9508.86     8865.22    960.99 o
 -19   9  17    16506.04    16460.26   1483.16 o
 -17   9  17      128.15      544.45    726.25 o
 -22  10  17      512.17      753.86    788.85 o
 -20  10  17     1440.19      673.47    781.50 o
 -18  10  17       83.23     -999.72    999.72 o
 -16  10  17     1500.97     1478.47    995.03 o
 -21  11  17     1409.92      409.93    838.91 o
 -19  11  17      791.67      685.26    985.64 o
 -17  11  17     3316.38     3454.45   1178.08 o
 -18  12  17     1198.76      966.87   1027.89 o
 -24   0  18    22119.82    22838.78   1717.84 o
 -22   0  18   134850.89   136614.95   5787.14 o
 -20   0  18   118036.41   113888.82   5073.72 o
 -25   1  18       39.85      398.95    896.47 o
 -23   1  18    32057.75    31718.26   1437.65 o
 -21   1  18    84226.16    85665.91   3417.15 o
 -28   2  18     2308.00     1606.19    814.21 o
 -26   2  18      641.02      525.90    926.97 o
 -24   2  18      173.87      698.48    680.80 o
 -22   2  18     7117.58     6735.49   1393.98 o
 -20   2  18    14282.65    14635.50   1013.22 o
 -27   3  18      272.34      708.44    751.36 o
 -25   3  18      102.87      439.74    590.49 o
 -23   3  18     1138.44     1417.01    732.08 o
 -21   3  18    12379.71    14044.93   1891.50 o
 -19   3  18     3008.65     2487.97   1349.39 o
 -28   4  18      100.46     -779.65    779.65 o
 -26   4  18       11.71      321.83    950.44 o
 -24   4  18    10727.83    12015.44    816.86 o
 -22   4  18    46731.74    47363.96   1839.02 o
 -20   4  18    41511.20    47770.45   3616.38 o
 -27   5  18     1726.81     1560.47   1126.45 o
 -25   5  18     3321.10     2861.20    804.84 o
 -23   5  18    47204.49    51817.53   1656.68 o
 -21   5  18    74344.14    72571.52   3271.40 o
 -19   5  18    32930.18    34165.85   1914.97 o
 -26   6  18       98.40      501.32   1100.64 o
 -24   6  18     5676.22     6241.26    888.59 o
 -22   6  18    22057.95    20751.55   1227.86 o
 -20   6  18    15793.84    16866.10   1158.52 o
 -25   7  18       47.02     -515.42    756.04 o
 -23   7  18      261.67     -709.30    709.30 o
 -21   7  18      189.97     -896.47    896.47 o
 -19   7  18       85.30      317.10    724.11 o
 -24   8  18      823.47     1817.45    804.21 o
 -22   8  18      186.28      569.90    825.42 o
 -20   8  18      136.63     -671.18    934.02 o
 -18   8  18       98.09     -342.63    938.71 o
 -23   9  18     7761.24     7789.02   1727.22 o
 -21   9  18     4759.77     6481.78   1215.63 o
 -19   9  18     1096.50     2229.43   1126.45 o
 -22  10  18     9702.38     9999.43    995.74 o
 -20  10  18     5780.03     5421.04   1168.69 o
 -19  11  18      631.06     1271.95   1112.37 o
 -25   1  19     9219.26     9307.30   1192.16 o
 -23   1  19    14690.99    12958.87   1408.06 o
 -28   2  19        2.04     -596.08    971.56 o
 -26   2  19     2759.90     1896.19   1004.42 o
 -24   2  19     3988.17     2582.40    700.04 o
 -22   2  19     2539.11     3270.66    783.17 o
 -27   3  19      468.23     2069.85   1023.19 o
 -25   3  19      564.02      846.34    703.68 o
 -23   3  19     8655.03     7173.66    833.10 o
 -21   3  19     4356.79     2727.35    708.91 o
 -26   4  19      203.96       61.02    887.08 o
 -24   4  19     6984.11     6570.00   1361.13 o
 -22   4  19    18679.14    19858.08   1241.49 o
 -27   5  19     3423.11     2923.00    859.12 o
 -25   5  19     2520.49     3027.34   1065.43 o
 -23   5  19      559.76      436.50    896.47 o
 -21   5  19     1198.07     1176.34    705.55 o
 -26   6  19     8953.11     8688.44    987.84 o
 -24   6  19     8398.77     7134.19   1140.53 o
 -22   6  19     1389.56     1929.05   1041.97 o
 -20   6  19     1782.18     -854.22    854.22 o
 -25   7  19     4586.80     3102.29    843.61 o
 -23   7  19      818.24       28.16    943.40 o
 -21   7  19       64.65     -694.64    919.93 o
 -24   8  19     1128.78      225.29   1009.11 o
 -22   8  19     5158.95     5284.93   1201.55 o
 -20   8  19        9.49      112.65    948.10 o
 -21   9  19     4429.19     3501.38   1093.60 o
 -20  10  19      360.83     1544.18   1112.37 o
 -25   1  20      546.77      413.03    919.93 o
 -26   2  20    18525.57    17652.42   1642.74 o
 -24   2  20     1311.31     1404.24    737.45 o
 -27   3  20    20516.79    18065.45   1694.37 o
 -25   3  20     8108.81     6677.42    904.40 o
 -23   3  20      198.74      507.92    719.90 o
 -26   4  20      819.34     1187.47   1032.58 o
 -24   4  20     5216.40     5852.85   1149.92 o
 -25   5  20     7156.69     7429.88   1206.24 o
 -23   5  20    19248.57    20811.17   1699.06 o
 -24   6  20     3420.67     3036.72   1041.97 o
 -23   7  20      393.92      755.66    971.56 o
 -22   8  20      653.84       42.24    990.34 o
 -26   2  21     1888.11     1516.01    910.55 o
 -25   3  21     6277.86     -765.05    891.77 o
 -26   4  21     8038.42     8612.65   1267.26 o
 -25   5  21     3489.38     4064.61   1117.06 o
 -24   6  21      994.77     -896.47    980.95 o
 
