# Supplementary material for: Observation of a re-entrant phase transition in the molecular complex tris(μ2-3,5-diiso­propyl-1,2,4-triazolato-κ2 N 1:N 2)trigold(I) under high pressure
Source: IUCrJ. 2016 Aug 18;3(Pt 5):367–76. doi: 10.1107/S2052252516013129 (PMC5391858; doi:10.1107/S2052252516013129)
Supplement: Supplementary file 15 [file m-03-00367-1.93GPa_Au3triazole-FORM-IIsup15.hkl]

#
# h,k,l, Fc-squared, Fo-squared, sigma(Fo-squared) and status flag
#
data_shelx
_shelx_title ' 665 in C2/c'
_shelx_refln_list_code          4
_shelx_F_calc_maximum      653.67
_exptl_crystal_F_000      3888.00
_reflns_d_resolution_high  0.7601
 
loop_
 _symmetry_equiv_pos_as_xyz
 'x, y, z'
 '-x, y, -z+1/2'
 'x+1/2, y+1/2, z'
 '-x+1/2, y+1/2, -z+1/2'
 '-x, -y, -z'
 'x, -y, z-1/2'
 '-x+1/2, -y+1/2, -z'
 'x+1/2, -y+1/2, z-1/2'
 
_cell_length_a    23.4383
_cell_length_b    13.7533
_cell_length_c    19.3412
_cell_angle_alpha  90.000
_cell_angle_beta  121.812
_cell_angle_gamma  90.000
 
_shelx_F_squared_multiplier     1.000
 
loop_
 _refln_index_h
 _refln_index_k
 _refln_index_l
 _refln_F_squared_calc
 _refln_F_squared_meas
 _refln_F_squared_sigma
 _refln_observed_status
   2   2   0    24385.65    21827.23    453.01 o
   1   3   0    83143.09    87862.16    971.62 o
   3   3   0      462.19      829.75    104.15 o
   5   3   0    11157.22    19628.77    910.06 o
   4   4   0     1458.96     2318.38    297.38 o
   6   4   0    30466.60    30139.71   1319.80 o
   5   5   0    12217.37    16108.93    538.97 o
   7   5   0   121621.78   132876.98   4873.77 o
   2   6   0   205371.17   174291.72   1917.29 o
   4   6   0    23861.77    16609.05   1173.71 o
   6   6   0    30628.45    32646.65   1874.03 o
   8   6   0    14350.44    13706.93   1035.14 o
   1   7   0    37083.47    35014.42    435.80 o
   3   7   0    31434.52    31859.17    464.95 o
   5   7   0     3686.86     3802.30    235.27 o
   7   7   0    27734.79    25754.05    991.36 o
   9   7   0    18997.14    20745.85   1220.60 o
   0   8   0     2521.20     3070.24    172.94 o
   2   8   0    11928.37    12717.81    567.10 o
   4   8   0    35031.21    31059.47    537.02 o
   6   8   0    29196.10    31683.56    959.75 o
   8   8   0    11289.92    11178.77    713.57 o
  10   8   0     2714.31     3019.15    746.16 o
   1   9   0    51990.59    50009.16    618.94 o
   3   9   0    83027.09    81846.88   1067.34 o
   5   9   0    39916.02    40363.43   1261.54 o
   7   9   0      123.68     -180.80    307.19 o
   9   9   0    33287.42    32516.63   1326.86 o
  11   9   0    16495.93    28776.79   1755.42 o
   0  10   0   112428.65   111047.58   1864.80 o
   2  10   0    95229.88    96527.89   1265.06 o
   4  10   0    49273.58    48024.91    869.39 o
   6  10   0       44.50      410.11    337.93 o
   8  10   0    29824.79    33956.93   1164.04 o
  10  10   0    54147.44    55673.08   2454.14 o
   1  11   0    10634.86     9484.85    307.16 o
   3  11   0    16468.35    15509.47    463.77 o
   5  11   0    14854.68    14048.26    562.50 o
   7  11   0      546.12     2088.95    452.11 o
   9  11   0    13568.95    15527.53   1044.95 o
  11  11   0    12587.05    15980.29   1010.84 o
   0  12   0    11455.04    13270.76    966.02 o
   2  12   0     2379.41     1597.21    283.58 o
   4  12   0    18858.29    18137.66    527.48 o
   6  12   0    17198.98    17201.86    724.70 o
   8  12   0      274.25      674.44    526.31 o
  10  12   0     2301.16     5100.38    696.41 o
  12  12   0      107.08     1129.67    676.87 o
   1  13   0     4870.67     5109.07    378.71 o
   3  13   0     5996.63     5260.87    381.92 o
   5  13   0    30085.85    30164.64    868.99 o
   7  13   0     5074.68     6352.90    559.23 o
   9  13   0      951.24      682.83    585.25 o
  11  13   0     2983.84     3260.67    740.60 o
   0  14   0      127.97      -72.74    521.69 o
   2  14   0     5884.87     5885.38    459.84 o
   4  14   0    22301.47    23809.13    858.52 o
   6  14   0     8450.04    10384.33    650.65 o
   8  14   0     3059.93     2312.25    681.69 o
  10  14   0    10751.31    11222.17    930.71 o
  12  14   0     3146.26     4481.28   1095.52 o
   1  15   0     2355.93     2897.72    451.29 o
   3  15   0    11855.19    14884.96    688.95 o
   5  15   0     8638.18     9987.05    675.24 o
   7  15   0      328.27     -163.68    647.26 o
   9  15   0    12754.26    14434.36   2956.61 o
  11  15   0     6609.47     8134.45   1259.42 o
   0  16   0      447.21      335.50    652.72 o
   2  16   0      524.09     1262.59    576.79 o
   4  16   0     5582.62     5927.26   1463.27 o
   6  16   0     1798.12     2119.28    869.61 o
   8  16   0     1148.09     1213.21    911.01 o
  10  16   0     4682.45     5499.16   1207.66 o
  12  16   0      224.08    -1142.96   1142.96 o
   1  17   0     1893.90     2327.21    774.72 o
   3  17   0      282.56      683.37    730.69 o
   5  17   0     4114.22     5241.27    974.02 o
   7  17   0     1864.59     1513.92    964.25 o
   0  18   0     1815.49    -1427.63   1738.17 o
   2  18   0      293.23     -158.33    977.25 o
  -3   1   1    31480.41    34419.41    471.58 o
  -6   2   1    16755.65    15604.68    728.91 o
  -4   2   1    23692.22    24307.54    459.07 o
  -2   2   1     7830.66     7795.78    118.67 o
   0   2   1    37624.43    38792.69    498.82 o
  -7   3   1    51112.62    44976.67   1772.67 o
  -5   3   1    36532.09    32189.91    706.56 o
  -3   3   1   154394.13   137962.64   2378.65 o
  -1   3   1   174338.94   147114.42   5223.12 o
   1   3   1    12816.39    10431.90    221.14 o
   3   3   1   123434.02   114723.28   4144.86 o
  -8   4   1     6730.80     6025.36    526.19 o
  -6   4   1    64710.61    74421.20   1768.63 o
  -4   4   1    62190.75    65866.82    974.17 o
   2   4   1    30770.30    37631.01    766.91 o
  -9   5   1    48642.02    51743.87   2096.15 o
  -7   5   1    47942.63    39615.89   1395.28 o
  -5   5   1    93940.93    87659.13   1270.54 o
  -3   5   1     1955.68     3975.28    120.84 o
  -1   5   1   123993.69   111444.49   1188.47 o
   1   5   1     3747.42     8536.40    190.78 o
   3   5   1   250483.28   241515.88   6254.63 o
   5   5   1   162368.89   185456.28   6178.47 o
 -10   6   1   320172.75   323725.91  11593.53 o
  -8   6   1    30370.54    31550.54   1209.82 o
  -6   6   1   148181.41   146225.88   3440.78 o
  -4   6   1   207465.72   204103.42   2436.38 o
  -2   6   1    49051.25    57526.53    643.93 o
   0   6   1    32856.19    35778.64    487.23 o
   2   6   1    63608.75    72373.65   1116.42 o
   4   6   1   146611.55   147808.70   4119.60 o
   6   6   1     6794.47     5688.94    573.64 o
 -11   7   1   208876.47   201868.81   7379.66 o
  -9   7   1   115040.66   124429.27   4753.00 o
  -7   7   1     1762.69     2225.06    305.13 o
  -5   7   1    71143.04    65472.71    957.82 o
  -3   7   1    28177.38    25349.15    520.85 o
  -1   7   1      802.28      983.44    101.39 o
   1   7   1    28956.78    33244.72    455.78 o
   3   7   1   132953.50   136374.34   2394.99 o
   5   7   1    43527.59    48225.61   1402.62 o
   7   7   1    39731.88    39007.38   1751.11 o
 -12   8   1    17715.74    18804.97   1289.61 o
 -10   8   1    38961.36    42627.77   1516.11 o
  -8   8   1      716.24     1153.49    230.54 o
  -6   8   1    12464.88    15123.87    406.03 o
  -4   8   1      109.77       91.56    119.93 o
  -2   8   1   136954.72   119753.57   1266.40 o
   0   8   1    93389.13    78647.56    966.30 o
   2   8   1    48876.72    59987.25    852.81 o
   4   8   1   230827.75   248350.11   3851.73 o
   6   8   1    73049.23    78724.52   2853.10 o
   8   8   1      567.63      349.36    577.95 o
 -11   9   1     5929.70     6762.89    832.42 o
  -9   9   1      700.18     1184.58    414.81 o
  -7   9   1    17469.62    15931.95    559.98 o
  -5   9   1     7748.93     5694.48    381.27 o
  -3   9   1    59506.16    61921.70    846.42 o
  -1   9   1   184095.39   180432.98   1946.65 o
   1   9   1    12797.42    11778.12    292.45 o
   3   9   1   124615.91   128347.16   1814.20 o
   5   9   1   211339.09   230202.89   4021.34 o
   7   9   1    39764.46    42995.82   1578.08 o
   9   9   1      700.74     1548.39    759.10 o
 -12  10   1    27394.09    31120.78   1936.57 o
 -10  10   1    42083.04    46690.90   1362.94 o
  -8  10   1     3896.63     3484.33    401.13 o
  -6  10   1    28861.91    30453.66    729.97 o
  -4  10   1     8490.82    10024.88    328.53 o
  -2  10   1     7080.21     7215.82    225.27 o
   0  10   1    10382.98    10292.61    262.34 o
   2  10   1    39608.91    42304.65    740.58 o
   4  10   1   105746.53   106210.77   1951.44 o
   6  10   1    35694.79    35752.90   1124.63 o
   8  10   1     6658.87     6611.93    918.68 o
  10  10   1    15905.03    16372.40   1293.92 o
 -13  11   1    30320.68    31649.33   1358.60 o
 -11  11   1    99221.50   102044.69   2778.80 o
  -9  11   1    61467.48    63073.57   2220.08 o
  -7  11   1       95.39      110.82    316.19 o
  -5  11   1    29342.10    28055.39    811.02 o
  -3  11   1    18754.29    17087.75    479.01 o
  -1  11   1     2970.85     3482.13    216.90 o
   1  11   1    25312.59    26217.97    530.10 o
   3  11   1    59965.80    56168.72   1111.68 o
   5  11   1     9823.46     6813.89   1019.09 o
   7  11   1    11722.51    10482.81    671.77 o
   9  11   1    40254.46    38105.69   1520.36 o
 -12  12   1    34136.88    30022.60   1300.02 o
 -10  12   1    43987.52    35639.24   1987.37 o
  -8  12   1     6465.02     5564.26    497.24 o
  -6  12   1     3075.88     3104.44    317.97 o
  -4  12   1     7947.29     8638.81    376.57 o
  -2  12   1     2043.17     3181.14    294.70 o
   0  12   1     6258.88     5367.27    322.76 o
   2  12   1    24125.50    21617.04    593.08 o
   4  12   1    18281.65    17316.89    734.85 o
   6  12   1      178.22      409.41    526.08 o
   8  12   1     7692.29     7462.46    811.45 o
  10  12   1     8218.47     8083.62    860.46 o
 -13  13   1     1706.38     1937.85    817.33 o
 -11  13   1     7062.24     5899.38   1024.52 o
  -9  13   1      891.93      741.10    573.88 o
  -7  13   1      513.20     -307.15    307.15 o
  -5  13   1      293.01     -511.28    515.14 o
  -3  13   1     2969.16     1998.10    320.37 o
  -1  13   1     1973.07     2451.05    369.95 o
   1  13   1     1029.98     1428.50    372.93 o
   3  13   1    19053.70    18596.21    727.41 o
   5  13   1    31536.21    25494.34   1524.95 o
   7  13   1     9241.34    10203.82    915.15 o
   9  13   1      162.32      233.77    656.97 o
 -12  14   1     1994.90     1809.65    761.41 o
 -10  14   1      397.82      520.73    636.81 o
  -8  14   1      271.91      868.69    519.52 o
  -6  14   1       87.52     -309.86    362.11 o
  -4  14   1     1735.23     2086.97    419.64 o
  -2  14   1     5562.27     6639.13    461.34 o
   0  14   1      545.03      918.98    390.96 o
   2  14   1     3818.49     3338.68    423.62 o
   4  14   1    29211.08    28131.87   1053.96 o
   6  14   1    25190.48    23817.54   1028.66 o
   8  14   1     6172.40     7700.54   1451.09 o
  10  14   1       26.63      468.24    718.80 o
 -13  15   1     4924.50     5878.71   1173.15 o
 -11  15   1     4141.13     2926.19   1136.49 o
  -9  15   1     1655.82     1892.10    819.67 o
  -7  15   1       63.72     -385.12    619.15 o
  -5  15   1        4.45     -132.57    438.44 o
  -3  15   1       23.28     -312.74    598.01 o
  -1  15   1      712.58     1132.48    443.27 o
   1  15   1     3213.63     3117.88    543.65 o
   3  15   1     7804.74     8555.85    722.29 o
   5  15   1     8731.18     8593.80    766.38 o
   7  15   1     1754.19     2119.28    692.35 o
   9  15   1       63.59      120.77    953.19 o
 -12  16   1     6485.41     3886.07   1130.02 o
 -10  16   1     5160.64     6523.76   1600.15 o
  -8  16   1     2591.04     2349.52   1175.31 o
  -6  16   1      229.57     -701.14    825.77 o
  -4  16   1      831.53     1112.15    565.85 o
  -2  16   1     5799.83     6202.63    764.48 o
   0  16   1     7189.36     7546.30    946.26 o
   2  16   1     4710.73     2981.70    706.58 o
   4  16   1     1319.31     1149.01    668.87 o
   6  16   1       61.60     -453.13    840.41 o
   8  16   1      395.47      802.23   1095.52 o
  10  16   1     1349.83     1190.41   1035.14 o
  -9  17   1     1726.60     1565.24   1067.29 o
  -7  17   1     1484.36      514.81    923.07 o
  -5  17   1      389.04      -29.51    985.94 o
  -3  17   1     1042.14     1444.52    766.45 o
  -1  17   1     4806.96     5531.57    801.06 o
   1  17   1     3673.67     4045.15    796.92 o
   3  17   1      877.42       76.08    888.34 o
   5  17   1      150.13      621.23    906.76 o
   7  17   1      221.90       22.06    907.82 o
  -2  18   1       77.86     -329.66   1151.05 o
   0  18   1     1188.15      593.76    838.47 o
  -4   0   2    15456.66    18787.53    299.70 o
  -5   1   2    98943.48   104685.77   1955.40 o
  -4   2   2   206030.27   182830.92   7133.81 o
  -2   2   2      929.97     1476.64     43.51 o
  -9   3   2   130042.08   120304.39   4395.02 o
  -3   3   2    93655.21    80383.50   1022.49 o
  -1   3   2    94189.30   101804.34   1460.52 o
   1   3   2     1362.87     1086.89    189.77 o
 -10   4   2   110145.55   112812.59   4183.68 o
  -8   4   2   250179.89   267992.28   6033.47 o
  -4   4   2     3853.18     3801.03    125.26 o
  -2   4   2   158706.56   152230.80   1678.41 o
   0   4   2   103341.51   111106.66   1770.74 o
   2   4   2    10099.91     8266.72    569.33 o
 -11   5   2   208724.36   211879.44   7677.26 o
  -9   5   2   255710.05   271839.59   7423.09 o
  -7   5   2   263378.91   264236.56   5179.15 o
  -5   5   2     1380.95     1203.36    107.02 o
  -3   5   2   219915.61   216149.42   2387.21 o
   1   5   2    15116.21    12602.24    358.87 o
   3   5   2    29132.32    37927.19   1200.54 o
 -12   6   2    26501.52    26219.14   1518.20 o
 -10   6   2   106156.36   100951.58   2921.30 o
  -8   6   2   142021.89   141220.64   2847.96 o
  -6   6   2   144896.84   161456.70   2402.54 o
  -4   6   2      776.52      430.40     86.89 o
  -2   6   2    33450.29    33280.29    426.89 o
   0   6   2    47816.63    50278.74    632.38 o
   2   6   2    15769.73    20319.22    506.53 o
   4   6   2     4166.41     3860.30    403.27 o
 -13   7   2    12392.54    14836.95   1160.22 o
 -11   7   2       13.60      587.17    439.07 o
  -9   7   2    27323.75    30350.22    926.16 o
  -7   7   2   155285.81   154598.63   2324.54 o
  -5   7   2   191915.80   186821.28   2408.21 o
  -3   7   2    69999.62    63864.56    832.62 o
  -1   7   2    15354.35    14880.76    275.16 o
   1   7   2    39440.73    39137.85    622.28 o
   3   7   2   102292.30    94806.53   2110.33 o
   5   7   2   152220.22   148050.36   5451.72 o
 -14   8   2      928.92      582.26    776.35 o
 -12   8   2     1741.66     1798.55    724.60 o
 -10   8   2     8212.25     9074.76    544.77 o
  -8   8   2    65167.08    60046.27   1112.04 o
  -6   8   2   100643.87    92648.88   1450.48 o
  -4   8   2    97888.29    85732.88    962.87 o
  -2   8   2    51767.15    44095.07    566.08 o
   0   8   2       10.07      219.93    121.87 o
   2   8   2    80042.79    76061.90   1258.38 o
   4   8   2   139855.36   129110.36   2866.22 o
   6   8   2   127646.90   120291.45   4550.29 o
 -13   9   2    22020.46    25464.35   1539.77 o
 -11   9   2    45199.45    45298.50   1328.31 o
  -9   9   2    76140.87    71429.45   1578.71 o
  -7   9   2    14106.30    13730.44    496.79 o
  -5   9   2      437.17     2158.24    186.87 o
  -3   9   2      784.31     2306.45    146.21 o
  -1   9   2       75.23      588.20    150.69 o
   1   9   2    20670.10    17254.48    388.66 o
   3   9   2    47555.01    41134.19    796.12 o
   5   9   2    20190.48    19054.43   1011.91 o
   7   9   2     7240.62     6452.35    858.30 o
 -14  10   2    13439.74    17709.18   2555.49 o
 -12  10   2    83253.39    91360.47   2305.50 o
 -10  10   2    90641.21    68978.90   1627.97 o
  -8  10   2    22555.42    21886.98    627.36 o
  -6  10   2     2217.23     2767.45    253.72 o
  -4  10   2    11147.96    10332.93    337.86 o
  -2  10   2     3429.03     3750.35    193.15 o
   0  10   2     9138.26     8543.45    269.32 o
   2  10   2    15159.14    14662.39    487.66 o
   4  10   2     2867.36     3636.25    377.29 o
   6  10   2     2517.77     1727.55    560.99 o
   8  10   2       39.04     -789.29    789.29 o
 -15  11   2     1525.88      835.12    650.48 o
 -13  11   2    11291.78    15777.08   1045.23 o
 -11  11   2    57348.07    62412.79   1706.17 o
  -9  11   2    19462.79    20988.93    784.94 o
  -7  11   2      282.56     -459.87    459.87 o
  -5  11   2      621.37      726.82    237.03 o
  -3  11   2     4938.67     5701.93    259.95 o
  -1  11   2      588.15      720.90    189.77 o
   1  11   2     3555.47     3751.76    294.88 o
   3  11   2    25527.95    26861.08    908.69 o
   5  11   2     4803.05     6204.64    549.79 o
   7  11   2       41.19     -707.34    832.42 o
 -14  12   2     1930.67      919.36    804.39 o
 -12  12   2     4698.54     5971.24   1074.09 o
 -10  12   2    12179.28     9717.14   2825.08 o
  -8  12   2     1727.47     1908.15    361.50 o
  -6  12   2     2719.58     3246.41    317.28 o
  -4  12   2    30891.56    30319.46    607.65 o
  -2  12   2    43378.13    43986.49    750.16 o
   0  12   2     2352.20     1913.37    293.51 o
   2  12   2    22831.34    23638.79    810.58 o
   4  12   2    67539.87    63584.64   5474.06 o
   6  12   2    19575.53    20650.47    969.98 o
   8  12   2     2057.03     2502.79   1173.15 o
 -15  13   2     1468.10     2196.21    727.08 o
 -13  13   2      240.15      809.95    695.03 o
 -11  13   2     5491.19     7265.44    706.30 o
  -9  13   2     1571.39     1148.63    625.39 o
  -7  13   2      187.44      -76.52    405.71 o
  -5  13   2     7047.01     7749.80    417.33 o
  -3  13   2    40631.97    40997.62    834.05 o
  -1  13   2    16503.02    15901.63    550.90 o
   1  13   2     3372.70     3549.85    412.15 o
   3  13   2    50452.92    53242.48   1549.35 o
   5  13   2    38792.44    42472.86   2881.57 o
   7  13   2     3922.01     4544.36   1140.81 o
   9  13   2      264.98      429.91    670.94 o
 -14  14   2     1935.08     3057.96   1091.21 o
 -12  14   2    12485.07    14533.88    980.75 o
 -10  14   2     9526.39    11517.69    811.45 o
  -8  14   2       93.17      198.04    353.16 o
  -6  14   2     3237.02     3296.04    400.72 o
  -4  14   2      747.33      917.50    389.70 o
  -2  14   2     6560.76     7361.00    465.66 o
   0  14   2       68.49      187.66    384.58 o
   2  14   2    13086.30    14749.18    727.95 o
   4  14   2    14798.63    16089.85   1238.72 o
   6  14   2      205.42      694.51    634.13 o
   8  14   2     1943.30     3323.24    753.28 o
 -15  15   2      198.40      439.93   1065.33 o
 -13  15   2    10342.38    10558.39   1242.16 o
 -11  15   2    19267.33    22080.86   1729.54 o
  -9  15   2     3655.01     3926.91    695.76 o
  -7  15   2     3036.54     3519.44    570.33 o
  -5  15   2     4770.89     4889.43    553.04 o
  -3  15   2        4.33      -24.20    486.01 o
  -1  15   2      419.31     -530.93    530.93 o
   1  15   2     1846.77     3579.32    928.50 o
   3  15   2     4978.48     5401.33    607.62 o
   5  15   2        1.43      174.07    619.51 o
   7  15   2     3438.34     3402.94    801.82 o
   9  15   2      648.92      388.18   1048.08 o
 -12  16   2     7656.61     9651.78   2740.95 o
 -10  16   2     5725.01     6317.72    951.61 o
  -8  16   2        0.59      247.87    862.75 o
  -6  16   2     1453.17     1775.14    683.52 o
  -4  16   2        4.61      513.25    586.40 o
  -2  16   2     2934.10     2641.91    617.51 o
   0  16   2      125.03      334.61    594.76 o
   2  16   2     3760.52     4960.99    745.29 o
   4  16   2     2634.78     3758.50    933.55 o
   6  16   2        0.43     -646.90   1414.69 o
   8  16   2      359.30      996.32   1048.08 o
  -9  17   2       51.69     2710.89   3860.20 o
  -7  17   2      250.52      287.70    862.50 o
  -5  17   2      423.24      877.92    885.73 o
  -3  17   2     5922.53     5699.44    845.24 o
  -1  17   2     4089.20     4554.23    794.96 o
   1  17   2      377.58      569.74    896.07 o
   3  17   2     6319.12     9302.47   1086.05 o
   5  17   2     3911.30     3410.91   1755.42 o
   7  17   2      317.31    -1280.98   1280.98 o
  -2  18   2     4120.25     4498.83   1182.70 o
   0  18   2      403.60      154.26    964.62 o
  -9   1   3     5389.07     6301.42    329.61 o
  -7   1   3   198885.55   178927.59   6620.56 o
  -5   1   3    69906.41    61074.85    733.91 o
  -3   1   3    15454.91    15894.66    391.00 o
 -10   2   3      155.11     1285.91    235.20 o
  -8   2   3    56547.92    49616.31    815.01 o
  -6   2   3    32368.42    26837.65    431.59 o
  -4   2   3    31604.17    34677.02    396.35 o
  -2   2   3     1592.32     1812.43    284.66 o
 -11   3   3       89.90       17.25    327.79 o
  -9   3   3     5271.27     6978.68    439.80 o
  -7   3   3     5806.92     8989.89    219.68 o
  -1   3   3    97307.52   102510.03   2189.78 o
 -12   4   3      194.85      383.86    418.37 o
 -10   4   3      372.95      767.77    152.79 o
  -8   4   3      167.88      304.11     86.72 o
  -6   4   3    95302.66    90312.51   1257.61 o
  -2   4   3   281431.50   278283.44   9889.86 o
   0   4   3    13624.77    16460.14    466.25 o
 -13   5   3    35236.13    33465.09   1617.40 o
 -11   5   3    39139.04    36315.72   1258.51 o
  -9   5   3     3273.49     1944.91    182.72 o
  -7   5   3    48617.47    50467.75    756.59 o
  -5   5   3    21633.74    28269.50    369.70 o
  -3   5   3   227199.98   243272.20   3040.11 o
  -1   5   3    44052.02    48842.30    883.10 o
   1   5   3    62749.03    57497.88   1317.37 o
 -14   6   3    74314.06    73429.98   2976.02 o
 -12   6   3   182421.03   186112.67   5196.52 o
 -10   6   3    18677.91    21622.40    648.38 o
  -8   6   3   121846.26   112749.88   1710.04 o
  -6   6   3   144205.64   144403.75   1868.91 o
  -4   6   3     2823.89     2909.40    123.31 o
  -2   6   3    36461.31    32613.39    440.25 o
   0   6   3     6789.43     7817.75    439.51 o
   2   6   3     1932.00     2270.53    234.08 o
 -15   7   3     1682.70     2393.75    819.48 o
 -13   7   3    83699.90    89509.09   3532.40 o
 -11   7   3    79133.36    79367.34   2562.24 o
  -9   7   3    15772.85    12174.05    385.38 o
  -7   7   3    96528.41    86386.81   1250.33 o
  -5   7   3      258.28      719.98     92.83 o
  -3   7   3    82570.67    89915.78   1041.63 o
  -1   7   3    43336.17    42050.47    584.34 o
   1   7   3     9808.76     9011.24    383.79 o
   3   7   3    15095.31    16116.82    883.16 o
 -14   8   3     1088.39      668.53    970.44 o
 -12   8   3    26464.23    25172.01   1582.62 o
 -10   8   3     3014.58     2759.65    265.70 o
  -8   8   3     2844.34     3388.36    226.83 o
  -6   8   3    20366.77    24010.97    399.52 o
  -4   8   3   246432.47   263199.38   2703.30 o
  -2   8   3   299450.47   312167.19   3597.89 o
   0   8   3     3200.27     2972.37    188.75 o
   2   8   3   204478.25   211443.95   4576.95 o
   4   8   3   117208.80   118314.98   3074.56 o
 -15   9   3    22843.88    20271.77   1085.73 o
 -13   9   3      779.92     2066.17    459.00 o
 -11   9   3      232.02      554.68    303.91 o
  -9   9   3       15.78      451.70    259.10 o
  -7   9   3    10437.83    11574.52    396.74 o
  -5   9   3   176628.05   178440.16   2090.46 o
  -3   9   3   313860.22   306093.13   3383.61 o
  -1   9   3    51185.89    47963.97    656.42 o
   1   9   3   111715.83   113134.59   1836.69 o
   3   9   3   215305.67   205347.91   4461.29 o
   5   9   3    53267.80    58023.70   2458.45 o
 -16  10   3     6276.75     7059.13    923.00 o
 -14  10   3     1974.43     2089.31    761.26 o
 -12  10   3     4845.11     4597.57    530.92 o
 -10  10   3      109.01       57.96    315.76 o
  -8  10   3     4152.08     3377.96    270.27 o
  -6  10   3     5140.20     5532.53    245.42 o
  -4  10   3    74679.14    76180.38    936.98 o
  -2  10   3    80986.89    79638.86   1110.33 o
   0  10   3      347.63      186.00    192.19 o
   2  10   3    53413.23    54421.62    991.64 o
   4  10   3    20213.26    22362.34   1112.59 o
   6  10   3     1127.03     -379.55    741.85 o
 -15  11   3     3976.10     4434.83    724.91 o
 -13  11   3    40198.82    31819.88   1516.30 o
 -11  11   3    18364.58    17535.50    742.25 o
  -9  11   3     3460.82     4447.36    373.56 o
  -7  11   3    20565.35    14971.95    887.76 o
  -5  11   3     2971.13     2658.05    232.27 o
  -3  11   3    21826.20    21504.49    430.42 o
  -1  11   3    15586.10    16469.74    475.62 o
   1  11   3     1201.76      919.38    301.57 o
   3  11   3     2171.46     -859.93    948.10 o
   5  11   3     3779.09     4456.38    704.25 o
   7  11   3     3953.88     2803.49    987.69 o
 -16  12   3     1226.27     1396.70    698.32 o
 -14  12   3     9500.37    10117.72    743.69 o
 -12  12   3    23536.35    23386.01    976.89 o
 -10  12   3     3018.97     2679.85    387.48 o
  -8  12   3     2462.12     2768.48    322.28 o
  -6  12   3     2171.90     1943.78    277.75 o
  -4  12   3     4291.24     4071.44    278.42 o
  -2  12   3    14402.50    13350.68    401.04 o
   0  12   3     1767.91     1717.84    343.95 o
   2  12   3     2120.85     1403.90    430.91 o
   4  12   3      610.84      314.79    525.36 o
   6  12   3      312.99     2155.04    680.77 o
 -15  13   3     2061.93     1155.32    720.11 o
 -13  13   3      301.11       -5.24    623.19 o
 -11  13   3     1168.92     1103.34    494.88 o
  -9  13   3     1025.82      478.30    353.19 o
  -7  13   3     8215.65     6044.51    553.60 o
  -5  13   3    32131.11    33166.26    701.27 o
  -3  13   3    35422.28    37310.34    942.67 o
  -1  13   3     6779.64     6875.18    439.28 o
   1  13   3     1943.03     1443.91    482.50 o
   3  13   3    18312.42    14557.69   1317.26 o
   5  13   3    11113.49    10908.44    852.97 o
   7  13   3     1786.46     1642.59    699.05 o
 -16  14   3     3623.03     4282.88   1142.96 o
 -14  14   3     1790.88     1703.66   1048.08 o
 -12  14   3      523.67      470.49    638.97 o
 -10  14   3        7.09     -456.42    538.81 o
  -8  14   3     5180.45     4402.20    410.96 o
  -6  14   3    28923.73    29141.62    901.42 o
  -4  14   3    44078.49    42103.45    961.71 o
  -2  14   3    14812.68    13697.45    685.95 o
   0  14   3        0.34     -110.60    399.85 o
   2  14   3    11786.38    12762.83   1363.37 o
   4  14   3    21563.29    20000.76   1033.63 o
   6  14   3     9225.23     8679.25    973.88 o
 -15  15   3        1.73      194.09   1061.01 o
 -13  15   3       13.37      497.81    901.43 o
 -11  15   3        1.34     -442.02    844.17 o
  -9  15   3      337.27      481.59    711.65 o
  -7  15   3     2287.24     2301.40    661.56 o
  -5  15   3     9847.67     9946.43    603.03 o
  -3  15   3     7042.67     7186.69    870.08 o
  -1  15   3     1180.85     4614.30    934.42 o
   1  15   3      193.63       21.31    539.00 o
   3  15   3     2980.19     3284.36    709.22 o
   5  15   3     4123.93     4362.43    797.31 o
   7  15   3     1308.15     3808.44   1117.08 o
 -12  16   3      627.74      892.95    933.30 o
 -10  16   3      116.97      551.71    876.50 o
  -8  16   3      154.81     -168.21    796.71 o
  -6  16   3      192.87      789.28    636.98 o
  -4  16   3      292.57      309.95    494.20 o
  -2  16   3      294.05      584.82    587.52 o
   0  16   3      586.14      451.45    567.47 o
   2  16   3      741.39     1675.98    675.30 o
   4  16   3        0.64      603.56    907.40 o
   6  16   3      369.59      832.42   1142.96 o
  -9  17   3      608.09     1343.70   1800.71 o
  -7  17   3     1650.45     1854.99    909.09 o
  -5  17   3      737.08     1380.93    840.92 o
  -3  17   3      101.89     -153.24    739.07 o
  -1  17   3      260.90    -1054.32   1054.32 o
   1  17   3      760.90     1136.27    929.33 o
   3  17   3      167.51     1172.44    971.67 o
   5  17   3      500.59     1052.39   1246.48 o
 -12   0   4    41512.80    41258.80   1945.19 o
 -10   0   4     3967.14     5464.94    284.13 o
  -8   0   4    99435.49   101202.56   3201.09 o
  -6   0   4     2990.09     1929.80     71.43 o
  -4   0   4    38776.43    34752.99   1298.23 o
 -11   1   4     5014.35     6686.55    640.76 o
  -9   1   4   136558.42   150757.91   2265.28 o
  -5   1   4      972.41     1077.25     59.89 o
 -12   2   4   130937.79   140594.27   3197.14 o
 -10   2   4   110380.25   105136.69   3385.36 o
  -4   2   4   171211.36   166294.63   6995.80 o
 -11   3   4      155.59     1186.55    149.50 o
  -5   3   4   181187.41   185724.58   3542.11 o
  -3   3   4    47603.07    43128.30    846.24 o
 -14   4   4   117032.54   104550.84   8912.95 o
 -12   4   4    57549.58    59396.58   1457.61 o
 -10   4   4    31560.96    37646.57    972.14 o
  -8   4   4   122117.05   114453.15   2326.68 o
  -6   4   4    18128.36    13881.63    220.94 o
  -4   4   4     1139.75      834.94     81.54 o
  -2   4   4   154478.80   136425.89   3181.12 o
 -15   5   4     1654.76     2203.98    608.14 o
 -13   5   4    18035.40    18345.92   1759.73 o
 -11   5   4      404.53     1773.23    205.77 o
  -9   5   4     5977.00     7439.43    288.89 o
  -7   5   4      164.47      740.23    123.10 o
  -5   5   4    18377.21    17614.43    272.03 o
  -3   5   4    10794.61     9424.47    229.62 o
  -1   5   4   286939.47   291436.66   6180.00 o
 -16   6   4    14409.36    14888.71   1263.73 o
 -14   6   4    26811.23    25481.60   1457.82 o
 -12   6   4    10393.47     8917.64    613.09 o
 -10   6   4     7305.73    10663.51    391.75 o
  -8   6   4    22201.58    21186.11    410.70 o
  -6   6   4     8459.69     4766.37    152.09 o
  -4   6   4    11026.54    10680.89   1028.15 o
  -2   6   4    82169.40    77373.30   1411.46 o
   0   6   4   210113.05   201072.16   5746.12 o
   2   6   4    94198.59   107300.49   4002.53 o
 -17   7   4    62527.27    67508.13   2863.88 o
 -15   7   4   102707.09   107981.97   4183.68 o
 -13   7   4    57012.50    59989.66   1585.97 o
 -11   7   4      618.74      598.50    205.61 o
  -9   7   4    97107.93    98935.92   1423.42 o
  -7   7   4   232524.05   233103.22   2697.08 o
  -5   7   4   124243.38   118158.32   1404.49 o
  -3   7   4    96086.09    97915.66   1228.53 o
  -1   7   4    62041.11    55354.21   1046.07 o
   1   7   4     1617.49     2425.94    341.39 o
   3   7   4     2757.72     2816.43    577.95 o
 -16   8   4    67418.40    69229.05   2958.76 o
 -14   8   4    55154.13    58192.54   1569.31 o
 -12   8   4     7157.66     5488.15    357.21 o
 -10   8   4    14530.02    14721.68    442.78 o
  -8   8   4    80737.47    80307.66   1061.35 o
  -6   8   4   159627.39   161248.69   1822.29 o
  -4   8   4   141174.94   132140.38   1570.64 o
  -2   8   4    60656.27    56560.11   1073.07 o
   0   8   4     1428.90     1147.03    291.94 o
   2   8   4     3551.00     3444.35    418.05 o
 -17   9   4    12750.48    16495.99    973.12 o
 -15   9   4     3841.77     4355.79    620.36 o
 -13   9   4      646.67      301.94    421.47 o
 -11   9   4      191.64      645.56    309.46 o
  -9   9   4     2088.46     2460.07    218.51 o
  -7   9   4      136.93      504.29    168.30 o
  -5   9   4    43676.80    40754.54   1240.21 o
  -3   9   4    84122.95    72969.19    933.47 o
  -1   9   4    42168.59    40755.00    777.57 o
   1   9   4    18052.57    17898.30    714.45 o
   3   9   4    11338.85    15534.93   1030.82 o
 -18  10   4     3204.43      276.04    918.68 o
 -16  10   4      769.67     1394.48    607.15 o
 -14  10   4     2303.51     2602.66    518.44 o
 -12  10   4     4213.33     3595.00    384.22 o
 -10  10   4     5282.68     6467.07    361.28 o
  -8  10   4    14662.49    14303.54    417.19 o
  -6  10   4     3192.83     2929.79    210.90 o
  -4  10   4    23204.27    24403.15    444.28 o
  -2  10   4    58887.32    55809.29    896.50 o
   0  10   4    58591.39    59632.19   1072.89 o
   2  10   4    41987.52    42082.23   1172.26 o
   4  10   4    25383.21    27607.95   1669.16 o
 -17  11   4    12319.08    14088.78   1033.49 o
 -15  11   4     1946.29     1577.53    549.82 o
 -13  11   4     5310.37     5258.58    640.98 o
 -11  11   4     1441.83     2424.41    329.41 o
  -9  11   4     2422.97     3848.30    283.76 o
  -7  11   4      495.00     -695.11    695.11 o
  -5  11   4    11820.02    11273.14    398.67 o
  -3  11   4    35330.52    33347.80    571.49 o
  -1  11   4    15273.68    14966.86    495.07 o
   1  11   4     2087.36     2366.38    409.85 o
   3  11   4      483.88     2128.73    653.11 o
   5  11   4     1821.98     3549.65    931.62 o
 -18  12   4    22084.55    13650.86   1436.25 o
 -16  12   4    21262.95    23839.08   1263.11 o
 -14  12   4     1291.86      885.57    596.03 o
 -12  12   4     1664.84      904.54    427.56 o
 -10  12   4      377.71      240.51    344.29 o
  -8  12   4      827.26     1009.62    275.67 o
  -6  12   4    25788.48    25238.84    548.32 o
  -4  12   4    68991.93    69413.95    935.36 o
  -2  12   4    11172.68    12848.71    509.83 o
   0  12   4     3771.63     3470.97    401.00 o
   2  12   4    20531.16    20387.30    949.29 o
   4  12   4     1976.35     1949.77    678.53 o
 -17  13   4    14646.80    18537.56   1660.53 o
 -15  13   4     5566.93     5941.50    709.64 o
 -13  13   4        0.07     -244.86    606.50 o
 -11  13   4        3.43      -44.96    384.38 o
  -9  13   4      237.01      459.23    357.25 o
  -7  13   4     4291.46     4635.91    382.92 o
  -5  13   4    47000.02    46652.13    891.14 o
  -3  13   4    45101.14    42798.95    875.58 o
  -1  13   4      444.56       40.68    425.81 o
   1  13   4     9271.37     5767.33    746.69 o
   3  13   4     5402.31     5632.14    719.58 o
   5  13   4     1093.07     2278.90    733.24 o
 -18  14   4     2676.46     3295.18   1181.78 o
 -16  14   4      727.78      832.42   1048.08 o
 -14  14   4      856.69     1175.40    814.45 o
 -12  14   4      617.47      736.30    649.26 o
 -10  14   4     2189.22     1863.78    569.11 o
  -8  14   4     6200.66     5950.81    431.92 o
  -6  14   4     1290.09     2067.82    381.73 o
  -4  14   4    24081.86    25167.67    735.30 o
  -2  14   4    17905.91    18299.05    695.62 o
   0  14   4      389.65     1050.16    612.24 o
   2  14   4       51.79      102.14    624.72 o
   4  14   4     2616.81     3580.45    782.27 o
   6  14   4     5563.52     5020.31    792.77 o
 -15  15   4     1929.33     2193.15    920.77 o
 -13  15   4     4850.51     4261.39    902.77 o
 -11  15   4       15.80     -163.83    521.15 o
  -9  15   4     8813.33     8714.72    581.83 o
  -7  15   4     5452.82     4767.45    680.28 o
  -5  15   4     1134.14     2383.64    455.38 o
  -3  15   4    12798.64    14685.80    873.85 o
  -1  15   4     4605.00     5130.73    822.47 o
   1  15   4      382.36      623.50    661.16 o
   3  15   4     1706.48     2392.03    833.61 o
   5  15   4     5778.09     6272.75   1386.65 o
 -14  16   4     2306.23     1915.00   1168.84 o
 -12  16   4     2175.55     2081.58    938.37 o
 -10  16   4      795.34     1678.24    938.09 o
  -8  16   4     2553.27     3565.71    898.50 o
  -6  16   4       30.55      242.18    634.51 o
  -4  16   4     6024.68     6521.33    872.80 o
  -2  16   4     4777.59     5594.19    770.34 o
   0  16   4        4.87     -189.70    696.25 o
   2  16   4      431.83      126.33    656.12 o
   4  16   4      422.94     1104.15   1181.78 o
   6  16   4     1436.04     1375.87   1142.96 o
  -9  17   4       36.76      715.63    854.05 o
  -7  17   4      682.95     1347.90   1089.05 o
  -5  17   4     5926.27     7172.63   1794.24 o
  -3  17   4     5000.29     6988.10    975.96 o
  -1  17   4      136.39     -113.75    938.09 o
   1  17   4     2297.81     2308.47    981.33 o
   3  17   4     1548.04     1578.58   1155.90 o
   5  17   4      111.42    -1263.73   1263.73 o
 -15   1   5    32531.94    29999.56    922.57 o
 -13   1   5      494.45     1341.85    209.35 o
 -11   1   5   112430.26   117454.60   1568.55 o
  -5   1   5     6351.77     6282.54    302.02 o
 -16   2   5    11624.48    10208.44   1981.85 o
 -14   2   5    32552.55    35101.32    968.88 o
 -12   2   5     6501.90     6385.17    256.63 o
 -10   2   5   142856.42   128539.74   1551.55 o
  -8   2   5   168970.41   173501.73   2655.51 o
  -6   2   5     5076.60     7493.97    162.00 o
  -4   2   5    17804.53    19144.45    617.19 o
 -17   3   5    43114.79    47335.91   2070.27 o
 -15   3   5      975.96     3080.59    576.66 o
 -13   3   5    23084.85    23487.60    612.79 o
 -11   3   5       44.20      294.77    130.41 o
  -9   3   5     4921.33     5058.00    121.63 o
  -7   3   5    33562.45    37955.32    482.47 o
  -5   3   5   137850.81   142238.28   2213.35 o
  -3   3   5    24378.33    25516.11   1048.08 o
 -16   4   5    49330.02    50475.94   2430.41 o
 -14   4   5      197.32     1685.97    254.39 o
 -12   4   5     4924.87     6172.09    220.57 o
 -10   4   5      263.43      225.97    128.13 o
  -8   4   5     2083.44     1787.55     74.33 o
  -6   4   5   243469.61   235770.81   3708.38 o
  -4   4   5   112250.80   120710.16   2062.59 o
  -2   4   5    46123.86    33767.01   1328.42 o
 -17   5   5    11535.70    13133.29   1177.47 o
 -15   5   5     2003.19      635.09   1585.05 o
 -13   5   5       85.75      618.00    161.06 o
 -11   5   5    35322.38    40616.37    653.43 o
  -9   5   5    98142.35    96551.42   1218.89 o
  -7   5   5      987.79      984.46    256.76 o
  -5   5   5   214237.69   202366.02   2439.65 o
  -3   5   5   128245.96   129085.25   2776.68 o
  -1   5   5    10134.68    13431.30    563.96 o
 -18   6   5        3.14     1104.15    728.91 o
 -16   6   5    29466.90    32149.61   1682.10 o
 -14   6   5    34302.82    36093.57    962.05 o
 -12   6   5    26695.90    28022.43    613.98 o
 -10   6   5   321149.47   309721.41   4542.34 o
  -8   6   5   213348.09   207940.61   2410.77 o
  -6   6   5     8510.14     9731.31    233.58 o
  -4   6   5   225956.73   248800.31   3567.06 o
  -2   6   5   160398.42   176112.84   3758.91 o
   0   6   5    29576.62    35453.41   1535.45 o
 -17   7   5     1611.55     2669.29    580.11 o
 -15   7   5    40243.39    44142.80   1278.64 o
 -13   7   5     7946.39    10460.87    417.44 o
 -11   7   5   106015.86   106191.51   1649.22 o
  -9   7   5   210263.91   200702.45   2472.56 o
  -7   7   5    30460.31    30895.88    435.10 o
  -5   7   5    68014.53    68214.91    889.62 o
  -3   7   5   113657.07   117364.73   2088.80 o
  -1   7   5    30623.81    32395.72   1012.07 o
   1   7   5     3468.00     3730.80    556.39 o
 -18   8   5    41565.08    42821.13   1570.15 o
 -16   8   5     3731.67     4945.67    616.31 o
 -14   8   5     7196.86     9269.78    761.03 o
 -12   8   5      780.25      780.73    253.51 o
 -10   8   5    41140.00    38239.04    595.44 o
  -8   8   5     2639.93     2117.25    167.71 o
  -6   8   5    46145.90    49143.54    689.99 o
  -4   8   5   109794.57   119645.75   1502.12 o
  -2   8   5       34.96      585.07    243.16 o
   0   8   5    70377.45    65202.82   1816.86 o
   2   8   5    13779.75    12835.69   1177.47 o
 -19   9   5    46497.34    43405.30   1621.39 o
 -17   9   5    36217.11    26467.04   1258.04 o
 -15   9   5     2197.07     3109.45    640.52 o
 -13   9   5       97.50     -331.54    762.06 o
 -11   9   5     3673.70     4320.29    273.33 o
  -9   9   5     3629.98     3949.70    220.73 o
  -7   9   5    40761.43    38045.95    564.90 o
  -5   9   5   125474.60   122437.57   1550.39 o
  -3   9   5    32268.63    33826.78    676.20 o
  -1   9   5    47992.75    50540.43   1302.66 o
   1   9   5    81270.17    77903.91   2139.28 o
 -18  10   5    10174.23     8528.93    813.01 o
 -16  10   5      349.29     2258.14    987.69 o
 -14  10   5      215.73      154.92    364.95 o
 -12  10   5    12872.39    15391.65    589.66 o
 -10  10   5    50180.70    50026.80    854.96 o
  -8  10   5    16520.28    15017.48    377.31 o
  -6  10   5    35318.74    36632.80    692.83 o
  -4  10   5    83195.52    81550.77   1091.75 o
  -2  10   5    17452.71    13987.88    495.38 o
   0  10   5     8240.75     9157.28    419.98 o
   2  10   5        6.69      868.89    479.76 o
 -19  11   5      153.44     -335.80    632.70 o
 -17  11   5     1576.94     1769.24    654.66 o
 -15  11   5     4053.56     4950.74    586.30 o
 -13  11   5     1796.11     1418.67    376.13 o
 -11  11   5    63595.59    66083.46   1069.22 o
  -9  11   5   106695.10   105065.38   1553.15 o
  -7  11   5    15128.67    15168.94    423.72 o
  -5  11   5    18674.66    17679.34    422.06 o
  -3  11   5    62801.45    62742.24   1016.56 o
  -1  11   5    14834.69    16458.37    608.51 o
   1  11   5    11257.50    13842.02    717.71 o
   3  11   5    22839.75    22777.31   1488.01 o
 -18  12   5       68.46       72.96    733.79 o
 -16  12   5     1709.41     2767.28    642.05 o
 -14  12   5      457.04      242.61    421.02 o
 -12  12   5    10015.40     8604.97    468.88 o
 -10  12   5    38366.75    38127.38    749.46 o
  -8  12   5    17669.09    16012.41    482.63 o
  -6  12   5     1310.88     1382.27    259.81 o
  -4  12   5    21637.94    21666.59    580.69 o
  -2  12   5    16269.62    17111.29    587.84 o
   0  12   5     6993.87     6101.02    518.87 o
   2  12   5     7284.00     7469.06    920.84 o
   4  12   5     7915.05     7120.87   1022.20 o
 -19  13   5     6126.90     5490.53   1190.41 o
 -17  13   5     3068.95     3174.42   1082.58 o
 -15  13   5      586.03     1284.13    644.44 o
 -13  13   5      771.55      535.41    438.73 o
 -11  13   5     4356.12     4082.98    443.20 o
  -9  13   5      223.84      281.07    308.77 o
  -7  13   5     4517.52     4475.96    344.39 o
  -5  13   5    18779.30    21889.84    928.61 o
  -3  13   5     6948.61     8134.76    557.71 o
  -1  13   5      362.78     -658.52    658.52 o
   1  13   5      484.32     2424.26    632.70 o
   3  13   5      211.49      289.51    716.68 o
 -18  14   5     4680.32     3597.10   1160.22 o
 -16  14   5     4378.94     4591.74    925.18 o
 -14  14   5     2803.16     2005.94    857.87 o
 -12  14   5     3341.71     2537.65    563.54 o
 -10  14   5      346.70      454.15    469.27 o
  -8  14   5     3224.02     3523.15    388.79 o
  -6  14   5    12362.04    10770.69    472.49 o
  -4  14   5    10187.24     7320.73    453.99 o
  -2  14   5      650.88      424.47    598.33 o
   0  14   5      437.04      810.91    589.13 o
   2  14   5      484.70      889.74    694.63 o
   4  14   5     1932.41      973.44    783.73 o
 -15  15   5     1483.41      970.12    895.05 o
 -13  15   5     5527.46     7229.02    972.40 o
 -11  15   5     5148.56     3139.69    699.05 o
  -9  15   5     1336.89     1773.27    556.65 o
  -7  15   5      363.27      374.14    597.69 o
  -5  15   5     3933.68     2976.43    538.67 o
  -3  15   5     3723.64     1727.23    541.56 o
  -1  15   5     2789.87     1352.81    675.41 o
   1  15   5     1561.70     1774.09    816.92 o
   3  15   5     1618.11     2322.93    830.57 o
 -14  16   5     1090.59     4126.71   1979.70 o
 -12  16   5     5124.09     4664.93    909.30 o
 -10  16   5     5305.42     5631.50    876.50 o
  -8  16   5     2100.11     1369.67    794.56 o
  -6  16   5       46.29      845.36   1569.96 o
  -4  16   5     1580.63     1617.50    623.98 o
  -2  16   5     6291.46     5804.16    752.78 o
   0  16   5     8003.19     8954.40    890.43 o
   2  16   5     4932.73     5486.22   1293.92 o
   4  16   5      840.85     1557.02   1177.47 o
  -9  17   5      682.55      671.26    857.76 o
  -7  17   5       94.97    -1013.57   1755.42 o
  -5  17   5        1.43     1595.83   1505.26 o
  -3  17   5     1222.73     1160.22   1138.65 o
  -1  17   5     4611.53     5876.25   1025.47 o
   1  17   5     4505.56     2613.72   1216.29 o
   3  17   5      888.48     1966.76   1354.30 o
 -16   0   6    69524.98    61389.96   1812.79 o
 -10   0   6   246724.30   228843.91   4829.09 o
 -17   1   6    21719.59    19219.26    744.39 o
 -15   1   6   246987.95   231541.31   4401.10 o
 -13   1   6   193695.03   183329.13   3265.41 o
 -11   1   6    53455.92    54859.58    679.26 o
  -9   1   6    46235.68    47399.16    569.04 o
  -5   1   6   122905.89   120317.33   4213.87 o
 -18   2   6    39697.51    37277.97   1293.86 o
 -16   2   6   238814.73   244938.38   5526.70 o
 -14   2   6   142426.70   141731.09   2716.07 o
 -12   2   6    21604.36    22862.20    369.48 o
 -10   2   6   113165.10   110635.48   1224.49 o
  -8   2   6      875.07     3505.52    128.91 o
  -6   2   6   352767.03   316195.28  11761.74 o
 -19   3   6     2484.17     2613.72    698.72 o
 -17   3   6   110891.13   109795.25   4377.76 o
 -15   3   6   211298.19   219870.13   4944.57 o
 -13   3   6    36030.55    38494.64    608.62 o
 -11   3   6    90477.30   101643.47   1190.13 o
  -9   3   6    39164.19    46814.46    602.11 o
  -7   3   6    37723.21    36059.41    518.69 o
  -5   3   6   346697.34   320301.34  12865.88 o
 -18   4   6      361.94      953.19    625.39 o
 -16   4   6    78282.35    77562.45   1885.56 o
 -14   4   6   187439.36   194095.13   2840.82 o
 -12   4   6    92926.37    96607.73   1423.64 o
 -10   4   6    32670.96    32386.35    432.13 o
  -8   4   6    75176.91    76274.62    890.93 o
  -6   4   6   145585.14   135990.13   2964.46 o
  -4   4   6     9910.76     9723.48    385.76 o
 -19   5   6    27252.07    27353.47   1574.27 o
 -17   5   6      957.57      283.98    972.60 o
 -15   5   6   108170.49   110706.50   2006.71 o
 -13   5   6   210994.02   193863.06   3457.16 o
 -11   5   6   274012.16   262755.84   3344.28 o
  -9   5   6   251203.97   232550.70   2836.94 o
  -7   5   6   244385.91   240805.80   3043.99 o
  -5   5   6    18988.34    26176.07   1705.39 o
  -3   5   6   148042.80   151153.56   3812.38 o
 -20   6   6     8159.14     8565.75    987.69 o
 -18   6   6        8.35      544.51    493.95 o
 -16   6   6    12838.31    11464.68    726.74 o
 -14   6   6    45655.67    45238.13    917.74 o
 -12   6   6    55141.48    51062.25   1281.61 o
 -10   6   6    79803.80    73878.20    971.58 o
  -8   6   6    98301.73    89284.99   1128.21 o
  -6   6   6    72330.41    75392.36   1063.61 o
  -4   6   6      470.83      505.79    220.08 o
  -2   6   6   107867.53   112656.27   2908.43 o
 -19   7   6    10117.81    12221.46    848.41 o
 -17   7   6    28419.06    27871.86   1414.69 o
 -15   7   6    17789.63    15417.98    669.16 o
 -13   7   6     1551.10     1179.25    209.70 o
 -11   7   6     1383.62     2887.25    217.02 o
  -9   7   6     2089.39     2339.32    157.81 o
  -7   7   6    11732.49    11876.90    293.10 o
  -5   7   6    20600.91    20514.86    425.34 o
  -3   7   6     4898.69     7462.53    603.64 o
  -1   7   6      559.96      577.71    327.84 o
 -20   8   6     4393.64     4868.91    704.19 o
 -18   8   6    32714.96    38400.25   2600.78 o
 -16   8   6    35793.69    40435.36   1253.94 o
 -14   8   6    19526.22    19338.01    618.37 o
 -12   8   6       15.50       49.15    249.74 o
 -10   8   6       37.20      699.39    189.07 o
  -8   8   6     1872.01     1635.94    182.98 o
  -6   8   6     4586.77     5266.78    209.14 o
  -4   8   6     1422.25     2330.66    240.14 o
  -2   8   6     4236.55     5692.81    479.47 o
   0   8   6      214.30      685.78    478.75 o
 -19   9   6      917.91     1258.62    641.98 o
 -17   9   6     8230.15     7548.16   1985.49 o
 -15   9   6    14483.75    14859.27    619.21 o
 -13   9   6    32661.91    38750.29   2197.94 o
 -11   9   6    41433.50    41607.47    688.55 o
  -9   9   6    92933.57    88640.48   1115.06 o
  -7   9   6    12974.85    12239.29    342.07 o
  -5   9   6     6547.11     6233.50    259.05 o
  -3   9   6    20136.72    18687.61    529.61 o
  -1   9   6    19237.05    20873.06    908.20 o
   1   9   6    29944.91    30049.14   1664.84 o
 -20  10   6     2783.90     3022.23    716.62 o
 -18  10   6     1000.46     1432.08    663.07 o
 -16  10   6        5.47     1017.55    370.13 o
 -14  10   6     7716.43     8494.51    428.67 o
 -12  10   6    70121.30    75106.24   1255.96 o
 -10  10   6   128752.91   119518.85   1644.38 o
  -8  10   6    59003.45    57515.02    827.65 o
  -6  10   6      467.06      184.22    215.99 o
  -4  10   6    26244.48    24451.21    606.13 o
  -2  10   6    31642.76    32848.02    786.92 o
   0  10   6    38919.41    41617.67   1370.91 o
 -21  11   6       12.80    -1022.20   1022.20 o
 -19  11   6      468.11      559.60    675.53 o
 -17  11   6       41.71       13.72    556.05 o
 -15  11   6     1040.06      847.51    366.50 o
 -13  11   6     2958.62     4669.54    424.44 o
 -11  11   6    51113.62    53780.20    978.06 o
  -9  11   6    32302.04    30833.03    626.65 o
  -7  11   6     2250.75     1938.52    312.75 o
  -5  11   6     7366.39     7527.97    433.38 o
  -3  11   6     4410.93     3683.74    393.34 o
  -1  11   6     1838.55     2399.52    399.72 o
   1  11   6     4088.09     5671.68    983.38 o
 -20  12   6     8110.99    18787.72   1789.92 o
 -18  12   6    10046.34     9550.12    893.71 o
 -16  12   6      489.14      694.03    620.15 o
 -14  12   6     1417.49     1497.46    399.12 o
 -12  12   6     1398.51     2070.30    348.11 o
 -10  12   6     9659.61     9153.79    440.64 o
  -8  12   6      876.25      933.43    294.09 o
  -6  12   6     3477.05     3054.84    265.80 o
  -4  12   6      114.12       67.03    307.52 o
  -2  12   6     8992.99     9368.49    624.05 o
   0  12   6     6299.30     6679.38    592.25 o
   2  12   6      256.58     2016.80    628.17 o
 -19  13   6     9413.95    10843.05   1332.74 o
 -17  13   6     5337.16     5249.25    728.20 o
 -15  13   6       22.90      -99.59    420.49 o
 -13  13   6       12.83       14.84    426.02 o
 -11  13   6     5859.27     7606.58    429.87 o
  -9  13   6     3603.34     3778.18    394.82 o
  -7  13   6      788.16      761.40    348.45 o
  -5  13   6     3395.65     2830.40    329.52 o
  -3  13   6     1608.96     2148.21    510.01 o
  -1  13   6     8866.83    11533.62    879.20 o
   1  13   6      613.85      389.11    691.80 o
   3  13   6    12065.33      810.86   1022.20 o
 -18  14   6      932.20     1664.84   1125.71 o
 -16  14   6        4.11      978.37    809.75 o
 -14  14   6      213.52       81.73    533.06 o
 -12  14   6     9331.24    11501.95    643.61 o
 -10  14   6    22150.21    24291.66   1212.68 o
  -8  14   6     3847.53     3366.74    409.32 o
  -6  14   6     4305.04     4571.15    518.44 o
  -4  14   6     5825.09     5369.67    562.96 o
  -2  14   6       70.94       55.61    604.55 o
   0  14   6       62.15      443.98    750.08 o
   2  14   6     5187.33     2866.48    884.19 o
 -17  15   6      668.32      737.78    914.20 o
 -15  15   6      722.08      173.46   1250.79 o
 -13  15   6     2795.53     2840.86    841.67 o
 -11  15   6    21812.69    24901.59    987.28 o
  -9  15   6    19724.94    19858.96    970.54 o
  -7  15   6       84.41       30.19   1569.96 o
  -3  15   6     4911.09     4419.16    705.32 o
  -1  15   6      214.59     -218.15   1371.56 o
   1  15   6     1513.14     1604.30    824.76 o
   3  15   6     5924.45      884.47    724.62 o
 -14  16   6      408.76     3587.58   1056.46 o
 -12  16   6     3042.95     3023.73    697.88 o
 -10  16   6    10279.32    10970.52   1216.42 o
  -8  16   6     1769.48     1073.95   1781.30 o
  -6  16   6     1583.10     -638.33   1440.56 o
  -2  16   6       26.82     -257.86    782.55 o
   0  16   6      348.24        4.62    830.73 o
   2  16   6      968.96      815.17   1125.71 o
  -9  17   6      317.28    -1367.24   1367.24 o
  -7  17   6      884.05     5939.09   1833.05 o
  -1  17   6     2926.12     3213.24   1293.92 o
   1  17   6      686.68      297.60   1289.61 o
 -19   1   7    10364.23     8731.91    614.07 o
 -17   1   7    17072.77    17876.88    687.28 o
 -15   1   7     5003.09     5413.15    201.12 o
 -13   1   7    89107.22    73658.79    870.74 o
 -11   1   7   263071.91   267355.94   4955.57 o
  -9   1   7    66854.14    74032.93   1103.78 o
  -7   1   7    21542.76    17929.96    506.10 o
 -20   2   7     5247.85     3765.31    685.78 o
 -18   2   7    12391.39    11891.84    642.29 o
 -16   2   7    12428.90    10677.16    480.93 o
 -14   2   7     5115.96     6298.77    197.19 o
 -12   2   7   151340.27   140064.36   1546.46 o
 -10   2   7    62500.97    67902.11   1065.18 o
  -8   2   7     1158.46     2082.84    143.82 o
  -6   2   7    69690.86    67163.09   2449.82 o
 -19   3   7     4710.15     4472.65    672.84 o
 -17   3   7     7809.32     8821.92    404.76 o
 -15   3   7    56289.16    59062.14   1037.41 o
 -13   3   7     8304.01     8600.68    227.10 o
 -11   3   7     2561.67     2984.30    117.41 o
  -9   3   7     1799.45     2085.33    293.49 o
  -7   3   7     4471.25     3363.39    166.79 o
  -5   3   7     4525.60     6331.58    586.58 o
 -18   4   7     3800.38     5412.90    566.25 o
 -16   4   7    37619.32    33536.96   1018.89 o
 -14   4   7    50099.82    45067.38    635.71 o
 -12   4   7     4908.54     5348.85    185.24 o
 -10   4   7     1719.02     3040.65    123.23 o
  -8   4   7     2751.47     1669.53    481.78 o
  -6   4   7     3895.03     3039.71    221.14 o
  -4   4   7   155482.27   146730.56   5171.37 o
 -21   5   7     3760.51     6387.65    918.68 o
 -19   5   7      297.46     -454.14    454.14 o
 -17   5   7     8565.52    10558.84    612.35 o
 -15   5   7    15046.82    13610.04    634.68 o
 -13   5   7    26749.59    27241.28    468.38 o
 -11   5   7   108751.10   111056.15   1560.31 o
  -9   5   7    49624.05    53583.13    682.33 o
  -7   5   7    46425.01    41120.11    801.88 o
  -5   5   7    19977.42    22920.06    973.80 o
 -20   6   7     6810.11     4886.31    603.28 o
 -18   6   7    27198.14    27550.60    984.32 o
 -16   6   7    18735.59    17786.09    795.86 o
 -14   6   7    25697.53    23195.36    494.57 o
 -12   6   7   320958.63   316431.13   4027.75 o
 -10   6   7   321617.91   305324.84   3945.26 o
  -8   6   7     1657.80     3491.06    172.94 o
  -6   6   7   130207.80   123544.27   2401.27 o
  -4   6   7    84181.63    79450.23   2704.29 o
 -21   7   7      710.72      767.73    823.80 o
 -19   7   7     8028.37     6220.80    643.47 o
 -17   7   7    45106.89    40994.40   1093.35 o
 -15   7   7    10379.04     9498.80    368.61 o
 -13   7   7    67651.39    63998.11    988.57 o
 -11   7   7   257621.94   258510.75   3319.65 o
  -9   7   7    52128.03    55553.49    798.26 o
  -7   7   7    30524.21    27648.19    512.49 o
  -5   7   7    60383.28    60301.36   1428.01 o
  -3   7   7        0.11      290.93    343.01 o
 -22   8   7     6018.57     8669.27   1121.40 o
 -20   8   7    10776.38    10325.24    789.03 o
 -18   8   7     4555.33     6118.24    643.47 o
 -16   8   7    46078.34    43662.63    880.82 o
 -14   8   7    15277.04    16618.41    494.18 o
 -12   8   7    27118.09    27890.11    529.12 o
 -10   8   7    40678.90    40321.33    654.59 o
  -8   8   7      167.31      641.27    184.54 o
  -6   8   7     3549.06     3093.81    231.85 o
  -4   8   7    18879.56    26129.32    914.76 o
  -2   8   7   166733.69   174404.56   4498.12 o
 -21   9   7    14127.76    14494.86    958.60 o
 -19   9   7     4922.58     4836.89    695.75 o
 -17   9   7    12044.33    14084.23    594.31 o
 -15   9   7    21054.13    19651.68    567.88 o
 -13   9   7     1935.07     1862.99    320.16 o
 -11   9   7     4989.14     7126.27    288.56 o
  -9   9   7     1815.59     1800.86    216.87 o
  -7   9   7      918.33      810.51    205.63 o
  -5   9   7    13213.24    11523.19    474.97 o
  -3   9   7   106204.89   110975.30   2938.79 o
  -1   9   7   112158.63   114601.65   3041.87 o
 -22  10   7        0.09      324.59    708.96 o
 -20  10   7      126.75     -156.01    661.62 o
 -18  10   7     3593.31     4036.45    599.06 o
 -16  10   7     8579.47     9458.16    507.61 o
 -14  10   7     2647.32     2499.88    319.55 o
 -12  10   7    24745.96    25620.01    576.00 o
 -10  10   7    30022.31    28459.60   1675.24 o
  -8  10   7     1425.33     1423.41    217.74 o
  -6  10   7     2651.46     3002.24    288.91 o
  -4  10   7     1783.35     1935.57    336.57 o
  -2  10   7    21819.65    24093.19   1032.58 o
   0  10   7     2900.38     4643.63    577.06 o
 -21  11   7     2770.22     3674.14   1095.52 o
 -19  11   7     8730.32     7984.67   1255.10 o
 -17  11   7    12924.61     9903.44    702.61 o
 -15  11   7       66.75      -36.45    351.63 o
 -13  11   7    54425.93    55767.20   1217.01 o
 -11  11   7   106524.71   103188.25   1632.10 o
  -9  11   7    31338.71    29389.94    614.01 o
  -7  11   7     2605.40     3385.39    289.69 o
  -5  11   7    22972.27    20827.46    617.56 o
  -3  11   7     3343.97     2646.53    414.92 o
  -1  11   7      727.79      850.04    471.67 o
 -22  12   7      809.65      237.22   1069.64 o
 -20  12   7     3575.60     4248.07    842.93 o
 -18  12   7    12852.46    11178.16    778.40 o
 -16  12   7     6616.72     5065.79    462.08 o
 -14  12   7     5781.30     6576.41    448.14 o
 -12  12   7    55528.66    52867.81    982.31 o
 -10  12   7    42672.93    36586.97   1224.05 o
  -8  12   7     1966.44     1196.33    299.60 o
  -6  12   7     5780.02     5695.10    377.43 o
  -4  12   7     2633.94     2875.81    400.94 o
  -2  12   7       99.68      148.74    417.40 o
   0  12   7       38.48     1730.70    520.22 o
 -21  13   7      140.75    -1216.29   1216.29 o
 -19  13   7      966.46      853.99   1078.27 o
 -17  13   7     5311.22     5340.25    699.47 o
 -15  13   7     1997.08     1824.06    428.96 o
 -13  13   7     1464.16     1184.20    393.99 o
 -11  13   7     7523.62     6132.59    493.79 o
  -9  13   7     2194.60     2019.36    354.27 o
  -7  13   7      971.23      841.69    379.11 o
  -5  13   7     4051.94     4690.53    410.81 o
  -3  13   7    12033.00    12858.55    781.63 o
  -1  13   7     4241.07     4502.33    723.51 o
   1  13   7       72.20       60.79    670.20 o
 -18  14   7      246.71     -563.27    822.42 o
 -16  14   7      636.64     -613.36    838.91 o
 -14  14   7      139.01     -139.71    539.05 o
 -12  14   7      336.94      101.91    434.41 o
 -10  14   7      256.52      228.57    395.50 o
  -8  14   7      618.71     1112.42    427.20 o
  -6  14   7     5279.43     5649.34    657.28 o
  -4  14   7    13825.56    14911.23    842.86 o
  -2  14   7     9074.52    11189.44   1349.99 o
   0  14   7      189.40     -770.40    884.05 o
 -17  15   7       56.76     1055.02    962.71 o
 -15  15   7      646.86     -454.34    727.54 o
 -13  15   7     3011.16     2576.08    573.35 o
 -11  15   7     2672.99     2194.12    582.10 o
  -9  15   7     1828.96     1419.17    547.41 o
  -7  15   7      632.58      121.22    822.75 o
  -5  15   7     1861.50     3243.43   1147.28 o
  -3  15   7     1136.46     1393.12    792.95 o
  -1  15   7       53.98      497.80    806.56 o
   1  15   7     1231.50     1220.60    786.85 o
 -14  16   7     3485.46     4221.52   1041.07 o
 -12  16   7     6123.75     6345.88    804.83 o
 -10  16   7     4231.34     2858.58   1427.63 o
  -8  16   7     1796.82     3812.75   1781.30 o
  -4  16   7      120.79      612.46   1125.71 o
  -2  16   7     1208.45     1887.25    864.58 o
   0  16   7     1281.23     1470.76   1229.22 o
  -9  17   7     1576.80       30.19   1298.23 o
  -1  17   7      683.12       -4.31   1358.62 o
 -20   0   8   118907.67   115430.63   5110.99 o
 -18   0   8       10.19      954.48    376.57 o
 -16   0   8    79933.59    67427.89   2031.83 o
 -14   0   8    25922.94    25260.49    536.58 o
 -12   0   8    13626.26    21269.33    433.36 o
 -10   0   8    99887.30   127090.59   2865.28 o
 -21   1   8   121548.29   120891.77   3697.72 o
 -19   1   8    19171.90    17905.93    756.26 o
 -17   1   8     8770.80    10223.21    371.60 o
 -15   1   8     1715.16     3692.63    151.38 o
 -13   1   8    11106.40    11799.89    243.00 o
 -11   1   8     1134.01     1009.17    156.70 o
  -9   1   8   228714.58   218038.17   4858.64 o
 -20   2   8    25124.03    28240.52   1264.32 o
 -18   2   8      918.81     1174.52    258.59 o
 -16   2   8    14795.25    13470.06    391.63 o
 -14   2   8   186463.61   180980.27   1990.45 o
 -12   2   8   236274.36   232450.98   2765.33 o
 -10   2   8      385.33      143.67    190.00 o
 -19   3   8     9743.37    10441.17    641.48 o
 -17   3   8     3952.84     5529.70    265.60 o
 -15   3   8    65003.76    61076.38    864.64 o
 -13   3   8   289708.88   281440.63   3386.83 o
 -11   3   8    57421.46    59874.66    804.60 o
  -9   3   8   199238.91   203403.75   3410.95 o
 -20   4   8    53912.38    54818.56   2342.00 o
 -18   4   8     2564.80     3297.07    316.61 o
 -16   4   8     1089.52     3011.23    227.40 o
 -14   4   8      282.50     1524.49    173.38 o
 -12   4   8     4962.80     5849.28    178.85 o
 -10   4   8    66064.02    66236.37    925.08 o
  -8   4   8   277832.22   262440.91   9532.92 o
  -6   4   8   137523.55   156370.25   5520.73 o
 -21   5   8   101303.70   101853.09   3993.90 o
 -19   5   8    31966.10    35098.81   1095.74 o
 -17   5   8      565.00      505.50    243.94 o
 -15   5   8    34962.41    32027.65    589.35 o
 -13   5   8    24293.12    26801.75    507.88 o
 -11   5   8    63060.14    64869.16    875.70 o
  -9   5   8    86537.35    91104.00   1985.74 o
  -7   5   8    88765.99    92360.82   2171.27 o
  -5   5   8       38.82     -211.34    362.30 o
 -18   6   8     9050.18     9628.90    393.36 o
 -16   6   8      981.88     1356.97    238.88 o
 -14   6   8      337.29      350.46    200.36 o
 -12   6   8     1262.17     1054.24    207.33 o
 -10   6   8    35758.81    31805.42    489.53 o
  -8   6   8    99023.75   101554.92   1526.21 o
  -6   6   8    78566.32    79127.48   1803.51 o
  -4   6   8    10990.25    12158.54    923.00 o
 -21   7   8      868.39      724.60    772.04 o
 -19   7   8     1496.61     2121.25    410.14 o
 -17   7   8    21154.74    21929.16    619.15 o
 -15   7   8    57553.32    59131.71   1334.27 o
 -13   7   8    50153.48    55673.24    887.35 o
 -11   7   8     3323.64     4073.85    252.30 o
  -9   7   8    58605.87    56463.57    863.71 o
  -7   7   8   227491.36   236958.75   4962.25 o
  -5   7   8   176400.20   177594.77   4508.07 o
 -22   8   8       21.31     -202.71    974.75 o
 -20   8   8        3.36      124.96    548.99 o
 -18   8   8     4378.16     7743.55    464.59 o
 -16   8   8    25866.05    25145.17    604.81 o
 -14   8   8    30169.29    28346.82    591.94 o
 -12   8   8     8444.51     8073.28    312.59 o
 -10   8   8     9802.07     9286.75    346.02 o
  -8   8   8    76159.73    79041.88   1242.11 o
  -6   8   8   143315.77   140172.09   4749.15 o
  -4   8   8   112645.46   119160.93   3117.20 o
 -23   9   8     8188.27     8384.60   1164.53 o
 -21   9   8     3787.93     3915.70    747.13 o
 -19   9   8     2867.63     3075.38    528.73 o
 -17   9   8     4306.60     7069.47    382.82 o
 -15   9   8      192.76      204.01    277.65 o
 -13   9   8     6949.73     7832.65    335.76 o
 -11   9   8    26027.29    24491.29    580.74 o
  -9   9   8    22565.99    22560.95    547.22 o
  -7   9   8     3655.17     3717.46    338.19 o
  -5   9   8    11727.61    13197.35    658.14 o
  -3   9   8    14907.26    14358.20    798.61 o
 -22  10   8    12430.18    11472.76   1259.42 o
 -20  10   8    10261.19    10784.38   1080.42 o
 -18  10   8     6482.86     7401.36    510.66 o
 -16  10   8     1180.90      827.91    323.74 o
 -14  10   8     9864.54     9704.76    381.24 o
 -12  10   8    54500.93    49615.20    904.89 o
 -10  10   8    30869.83    29017.84   1006.40 o
  -8  10   8     1376.51     1692.10    384.85 o
  -6  10   8     3530.66     3710.43    350.24 o
  -4  10   8       31.62     1634.45    386.32 o
  -2  10   8     6778.38    10315.61    814.28 o
 -23  11   8     2556.19     1462.13   1082.58 o
 -21  11   8     2419.32     1786.73    764.33 o
 -19  11   8     6525.05     6916.21    676.56 o
 -17  11   8    14769.23    14723.18    602.42 o
 -15  11   8     5490.63     4960.50    381.03 o
 -13  11   8     8906.31    10911.14    840.53 o
 -11  11   8    32284.08    33299.88    983.46 o
  -9  11   8     6954.89     6033.13    370.86 o
  -7  11   8       18.57      -60.69    326.91 o
  -5  11   8      338.04      714.29    409.71 o
  -3  11   8    15170.10    17247.39    952.02 o
  -1  11   8     7874.12     9079.01   1022.20 o
 -22  12   8     1056.34     1138.65   1091.21 o
 -20  12   8       27.66      562.43    750.23 o
 -18  12   8     8828.20    11061.29   1594.94 o
 -16  12   8    24067.57    23947.17    771.88 o
 -14  12   8     7018.61     6000.70    432.09 o
 -12  12   8     2395.04     3272.96    356.85 o
 -10  12   8     6581.84     6833.12    409.49 o
  -8  12   8     1215.61     1239.24    377.39 o
  -6  12   8     6962.06     8401.03    471.40 o
  -4  12   8    40138.67    44178.61   1203.99 o
  -2  12   8    25899.64    28818.20    875.87 o
 -21  13   8     1784.46    -1246.48   1246.48 o
 -19  13   8      215.31      648.85    839.40 o
 -17  13   8     8496.80    10935.62    693.31 o
 -15  13   8     8219.90     7846.11    581.34 o
 -13  13   8      106.66     -144.86    454.52 o
 -11  13   8     2986.59     3183.30    382.60 o
  -9  13   8      434.24      371.51    384.11 o
  -7  13   8      889.29     1029.24    473.34 o
  -5  13   8    17154.59    18397.97    970.08 o
  -3  13   8    37478.24    41392.48   1569.07 o
  -1  13   8     7764.19     8251.96    696.25 o
 -18  14   8     1473.08     2524.76    875.68 o
 -16  14   8     1671.44     2157.09    675.67 o
 -14  14   8     1064.36     1715.15    567.08 o
 -12  14   8     8375.47     7420.48    555.29 o
 -10  14   8     3811.08     2738.68    434.77 o
  -8  14   8      774.43      -35.86    702.73 o
  -6  14   8      415.56      402.91    939.20 o
  -4  14   8     5137.96     7534.93    832.10 o
  -2  14   8    10332.96    11891.98   1453.50 o
 -17  15   8     1664.00     3067.82    961.69 o
 -15  15   8      410.17     -531.53    631.25 o
 -13  15   8    10985.13    10186.79    699.62 o
 -11  15   8    10721.09     9435.76    738.33 o
  -9  15   8       20.46     -311.35    529.27 o
  -7  15   8     4489.59     4153.48   1168.84 o
  -3  15   8     2122.50     1915.64    818.87 o
  -1  15   8     2422.17     2853.42    856.73 o
 -14  16   8      947.91      806.39    779.77 o
 -12  16   8     7015.73     8279.99   1500.95 o
 -10  16   8     1498.56     4929.84   1690.72 o
  -2  16   8     3792.94     4465.15    928.03 o
 -23   1   9    16232.93    12679.79    895.22 o
 -21   1   9     2488.58     2594.80    404.73 o
 -19   1   9      930.80     1103.11    293.31 o
 -17   1   9    24006.60    21619.66    469.03 o
 -15   1   9    54971.45    54223.32    923.56 o
 -13   1   9    57987.27    61772.66    799.10 o
 -11   1   9      574.02     1812.61    138.89 o
  -9   1   9   111078.15    82104.16   8231.49 o
 -20   2   9     3972.55     3754.90    415.75 o
 -18   2   9       63.39      800.44    234.52 o
 -16   2   9     2269.70     2388.83    167.13 o
 -14   2   9    56441.41    55244.85    697.47 o
 -12   2   9    25722.89    27612.48    467.56 o
 -10   2   9     9715.98     9453.40    392.07 o
  -8   2   9    70282.31    41215.67   1893.44 o
 -21   3   9      744.86      965.64    534.66 o
 -19   3   9    27481.39    26661.42   1467.42 o
 -17   3   9    88552.96    89163.36   1370.88 o
 -15   3   9    49364.66    57765.25    764.56 o
 -13   3   9     2119.25     2723.73    155.02 o
 -11   3   9     1706.62     2146.50    180.16 o
  -9   3   9      278.14      441.45    210.08 o
  -7   3   9     5405.38     7379.66    642.65 o
 -20   4   9     1344.36     1544.87    532.18 o
 -18   4   9    79751.68    75684.97   1560.29 o
 -16   4   9   147214.00   144626.08   2251.64 o
 -14   4   9    29408.86    32653.50    589.18 o
 -12   4   9      686.55      625.71    131.80 o
 -10   4   9      846.73      751.03    146.15 o
  -8   4   9      592.37      566.81    285.14 o
 -21   5   9     2067.62     3760.49    608.38 o
 -19   5   9    13851.31    13294.10    595.87 o
 -17   5   9    36089.75    32766.78    618.57 o
 -15   5   9     1477.93     2328.88    216.95 o
 -13   5   9    24627.36    22076.02    462.63 o
 -11   5   9     3583.89     3725.73    218.39 o
  -9   5   9    25322.27    22680.10    622.36 o
  -7   5   9    19363.35    18695.02   1056.70 o
 -22   6   9       19.49      133.71    784.98 o
 -20   6   9     3793.50     4081.62    491.63 o
 -18   6   9    14634.83    13623.61    517.05 o
 -16   6   9     5593.61     7216.95    302.87 o
 -14   6   9    97101.56    92649.09   1353.81 o
 -12   6   9    76258.36    72240.05   1210.20 o
 -10   6   9    13290.02    12299.31    422.62 o
  -8   6   9   149012.86   150904.47   3281.29 o
  -6   6   9    47504.19    47679.95   1399.77 o
 -21   7   9      715.27      711.56    468.66 o
 -19   7   9    21491.14    21615.22   1168.25 o
 -17   7   9    17420.89    17573.31    556.02 o
 -15   7   9    15151.62    18358.32    477.99 o
 -13   7   9    79128.75    79106.20   1975.79 o
 -11   7   9     4467.08     4783.11    342.68 o
  -9   7   9    58542.68    61401.25   1038.14 o
  -7   7   9    72483.70    67513.34   1624.90 o
  -5   7   9     3809.03     5160.14    849.67 o
 -22   8   9     6553.18     5490.53   1155.90 o
 -20   8   9     6702.68     6007.84    510.86 o
 -18   8   9    82189.08    82537.83   1855.96 o
 -16   8   9    64480.39    65711.27   1044.39 o
 -14   8   9      337.56     1249.35    604.46 o
 -12   8   9     8997.70     9844.46    372.85 o
 -10   8   9     1724.05     2949.04    293.30 o
  -8   8   9     5089.12     5564.83    338.21 o
  -6   8   9    17625.54    18215.97    856.41 o
  -4   8   9   101819.70    91656.99   3484.96 o
 -23   9   9    16460.38    14875.77   1358.62 o
 -21   9   9     1422.59     -595.83    595.83 o
 -19   9   9    35757.98    34161.35    931.72 o
 -17   9   9    91526.21    90512.32   3159.79 o
 -15   9   9    29926.48    31693.51    641.24 o
 -13   9   9      437.50      597.72    277.36 o
 -11   9   9      744.70      265.43    276.66 o
  -9   9   9      870.35     1135.85    293.93 o
  -7   9   9    14640.57    16769.69    583.63 o
  -5   9   9   111683.09   115042.30   3065.86 o
 -22  10   9     2098.13     1293.92    996.32 o
 -20  10   9     3367.87     2364.28    468.01 o
 -18  10   9    25395.71    23517.25    641.29 o
 -16  10   9     8372.98     6224.72    387.39 o
 -14  10   9     1052.58     1460.91    317.04 o
 -12  10   9     1247.69      552.20    294.70 o
 -10  10   9     3654.27     4820.60    377.27 o
  -8  10   9    13594.27    14914.75    644.60 o
  -6  10   9     6913.48     7699.04    472.89 o
  -4  10   9    60578.45    58985.59   1784.65 o
 -23  11   9      120.18      789.29   1069.64 o
 -21  11   9     1715.92     1459.25   1067.48 o
 -19  11   9     6807.69     4941.42    507.04 o
 -17  11   9     1612.00     1005.63    343.31 o
 -15  11   9     5777.83     6766.84    426.18 o
 -13  11   9    16689.64    16533.34    552.96 o
 -11  11   9        1.88      833.22    361.98 o
  -9  11   9    30823.65    29743.15    932.64 o
  -7  11   9    24104.44    22238.30   1091.31 o
  -5  11   9       29.37      133.05    428.80 o
  -3  11   9    25733.07    29028.12   1211.24 o
 -22  12   9     1018.41      841.05   1073.95 o
 -20  12   9     7608.89     7188.45    728.91 o
 -18  12   9     8209.13     6686.13    483.59 o
 -16  12   9      194.56      466.94    390.46 o
 -14  12   9     5708.69     5980.56    399.72 o
 -12  12   9     3852.58     2609.63    365.57 o
 -10  12   9     2171.05     3627.03    410.90 o
  -8  12   9     7769.30     9648.70    675.63 o
  -6  12   9      415.67     -259.37    874.14 o
  -4  12   9     6960.05     6529.24    530.43 o
  -2  12   9    11709.31     1345.68    961.81 o
 -21  13   9     1351.17     1423.31   1246.48 o
 -19  13   9    12231.26    12964.87   1032.98 o
 -17  13   9    13262.55    12761.68   1268.88 o
 -15  13   9     3035.32     2818.60    430.44 o
 -13  13   9        4.14      105.70    364.19 o
 -11  13   9        5.15      -13.41    404.68 o
  -9  13   9      305.33     -179.08    426.15 o
  -7  13   9     4688.49     3852.93    570.57 o
  -5  13   9    18771.48    19041.97    913.99 o
  -3  13   9    15852.53    17181.26    939.85 o
 -18  14   9     8414.41     6920.96    954.38 o
 -16  14   9     7675.60     6331.95    729.44 o
 -14  14   9     3141.04     2742.51    482.52 o
 -12  14   9     1424.77      984.14    480.21 o
 -10  14   9        5.61     -519.80    519.80 o
  -8  14   9     3950.34     3857.71    602.02 o
  -6  14   9    15603.41    14707.56   1513.89 o
  -4  14   9    20117.02    17708.15   2275.14 o
  -2  14   9     6425.11     2000.35    864.77 o
 -17  15   9      799.59      450.20    722.15 o
 -15  15   9      372.61      425.50    667.43 o
 -13  15   9      832.42      850.15    679.95 o
 -11  15   9      991.44     2079.73    846.01 o
  -9  15   9       29.20     -225.01    577.73 o
  -7  15   9      963.80     1595.83   1125.71 o
  -3  15   9     4239.23     2748.90    873.00 o
 -12  16   9      155.95     1200.09   1086.99 o
 -24   0  10    33520.48    31610.47   2027.14 o
 -22   0  10    12257.38    16214.14    996.60 o
 -20   0  10    23099.37    18046.73   2430.41 o
 -18   0  10    88893.69    95564.91   1906.55 o
 -16   0  10      505.29     1270.75    256.72 o
 -14   0  10   209787.73   207786.06   3560.91 o
 -12   0  10   242692.47   241275.03   5378.87 o
 -10   0  10    62699.04    65248.09   2458.45 o
 -23   1  10    10360.75     9776.31   1045.92 o
 -21   1  10      259.24     2310.09    400.44 o
 -19   1  10    18061.87    18901.55    518.88 o
 -17   1  10     2477.10     2772.89    200.92 o
 -15   1  10   164263.69   161136.59   2066.88 o
 -13   1  10   250812.22   238277.13   3017.15 o
 -11   1  10    42277.38    41460.49    912.31 o
  -9   1  10    11226.63     8583.00    715.97 o
 -24   2  10     2948.01     2309.24    862.61 o
 -22   2  10     1465.47     2489.29    554.44 o
 -20   2  10     2381.83     2682.59    329.45 o
 -18   2  10    43500.99    41028.68    732.52 o
 -16   2  10   305829.19   317674.09   3760.09 o
 -14   2  10   427282.94   428481.09   7627.95 o
 -12   2  10    49060.71    52918.34   1115.91 o
 -23   3  10       86.38       14.63    544.08 o
 -21   3  10      579.09     1621.86    537.72 o
 -19   3  10     9308.36    10412.45    561.26 o
 -17   3  10   117017.23   109932.17   1539.47 o
 -15   3  10   383636.09   388310.34   5167.00 o
 -13   3  10   292752.66   299873.41   4565.57 o
 -11   3  10     3966.28     4414.79    269.15 o
  -9   3  10   206599.80   240945.20   8406.17 o
 -24   4  10     2695.00      508.94    776.35 o
 -22   4  10      819.37     -552.26   1201.19 o
 -20   4  10     4162.48     4090.81    448.71 o
 -18   4  10       25.92      491.10    253.32 o
 -16   4  10    48751.37    44289.95    718.31 o
 -14   4  10   202425.30   213799.28   3084.13 o
 -12   4  10   116795.88   118034.06   1881.65 o
 -10   4  10      130.75      528.67    199.96 o
  -8   4  10     8007.78    10114.14    815.17 o
 -23   5  10    10179.75     8646.93    892.80 o
 -21   5  10     1059.82     4278.03    832.42 o
 -19   5  10    10515.52    11503.33    468.27 o
 -17   5  10      959.58     1003.16    220.00 o
 -15   5  10    35282.07    32292.00    641.12 o
 -13   5  10   107892.22   104980.74   1582.13 o
 -11   5  10    98069.40    97049.74   1461.84 o
  -9   5  10    45010.57    39191.65   1028.90 o
  -7   5  10    40648.65    17088.37   1082.58 o
 -22   6  10      769.91      817.93    609.59 o
 -20   6  10        5.13      952.51    328.57 o
 -18   6  10     1444.19     1523.86    250.86 o
 -16   6  10    17850.68    18670.36    511.37 o
 -14   6  10    42582.45    42038.65    785.11 o
 -12   6  10    33091.08    31440.72    822.35 o
 -10   6  10     8899.42     8856.27    784.45 o
  -8   6  10     2697.42     3314.68    414.47 o
 -23   7  10     1503.70     -810.86    914.37 o
 -21   7  10      894.60      965.06    500.81 o
 -19   7  10    17555.95    18578.41    612.50 o
 -17   7  10    68082.80    69784.55   1091.63 o
 -15   7  10    79097.88    79425.55   1292.71 o
 -13   7  10    34389.32    34819.60    697.33 o
 -11   7  10      209.02      330.53    281.20 o
  -9   7  10    33497.70    33913.62   1230.45 o
  -7   7  10    28355.68    30828.40   1306.86 o
 -22   8  10     2740.15     2019.38    723.61 o
 -20   8  10     3818.62     4784.65    443.53 o
 -18   8  10    49967.19    51888.50    957.18 o
 -16   8  10    84913.60    88388.50   1521.38 o
 -14   8  10    64619.04    64029.34   1290.06 o
 -12   8  10     4564.40     5407.78    379.10 o
 -10   8  10     3063.93     2326.86    322.21 o
  -8   8  10    15895.99    16613.47    736.16 o
  -6   8  10    23500.26    24300.24    998.33 o
 -21   9  10     1110.44     1109.88    534.59 o
 -19   9  10     2645.70     2547.60    344.77 o
 -17   9  10    16269.31    18163.57   1209.74 o
 -15   9  10    17234.09    16189.47    525.43 o
 -13   9  10    11813.25    12663.63    456.55 o
 -11   9  10     7809.54     8980.51    465.50 o
  -9   9  10    25145.39    26051.15   1221.42 o
  -7   9  10     3538.12     3373.36    560.77 o
  -5   9  10    10203.68    10416.06    996.32 o
 -22  10  10       62.23     -815.17   1155.90 o
 -20  10  10        1.54       66.67    429.84 o
 -18  10  10      289.32      364.34    331.42 o
 -16  10  10       61.55      512.62    315.12 o
 -14  10  10       30.76      338.09    456.09 o
 -12  10  10     7384.41     9886.82    452.52 o
 -10  10  10    43307.63    46518.94   1299.91 o
  -8  10  10    34694.52    38822.99   1030.67 o
  -6  10  10     3451.69     4538.00    996.32 o
 -23  11  10      112.22      853.99   1030.82 o
 -21  11  10      697.25      678.02    519.95 o
 -19  11  10     6255.34     6794.26    420.86 o
 -17  11  10     6481.49     6595.80    450.66 o
 -15  11  10       68.01      -11.22    334.07 o
 -13  11  10      355.41      453.86    365.79 o
 -11  11  10     7144.93     8654.64    472.79 o
  -9  11  10    12519.47    13569.92    736.47 o
  -7  11  10     2248.71     2097.00    546.46 o
  -5  11  10     6122.51     6570.71    791.52 o
 -22  12  10      522.57     -806.54   1043.76 o
 -20  12  10     7783.19     8717.61    756.66 o
 -18  12  10    30334.98    31532.75    813.96 o
 -16  12  10    18216.81    17963.37    673.75 o
 -14  12  10      192.87      429.45    352.56 o
 -12  12  10       40.75      548.68    391.18 o
 -10  12  10     1183.11     2199.15    555.76 o
  -8  12  10      140.80      369.46    661.37 o
  -6  12  10     8624.40     8831.76    677.03 o
  -4  12  10    13687.30    14222.17    695.63 o
 -21  13  10       37.01     2908.93   1015.71 o
 -19  13  10    12076.65    14231.93    870.50 o
 -17  13  10    20260.39    20244.71    864.56 o
 -15  13  10     4182.64     4022.98    444.27 o
 -13  13  10        0.73      -37.00    411.82 o
 -11  13  10      645.50     -614.78    832.96 o
  -9  13  10     2114.51     1465.78    582.44 o
  -7  13  10      921.33      666.05    810.86 o
  -5  13  10    11417.30    11897.50   1339.35 o
 -18  14  10     3217.12     3122.45    707.54 o
 -16  14  10      619.93      241.69    530.85 o
 -14  14  10      222.12     -336.97    532.27 o
 -12  14  10      300.55     1300.02    680.43 o
 -10  14  10     8278.83     9013.98    701.71 o
  -8  14  10     7241.79     7885.03    849.44 o
  -6  14  10      387.54      986.88   1108.46 o
  -4  14  10     8228.47     8077.12    922.47 o
 -15  15  10     1736.47     1738.47    900.64 o
 -13  15  10      647.93      946.67    689.75 o
 -11  15  10     3423.44     4074.00    786.62 o
  -9  15  10    15060.67    15752.98   1106.91 o
  -7  15  10     4013.73     2035.77   1259.42 o
 -12  16  10       68.71     2818.72   1168.84 o
 -25   1  11     2975.23     2467.07    866.93 o
 -23   1  11     1067.61     -389.31   1045.92 o
 -21   1  11     7157.30     8139.74    444.18 o
 -19   1  11    17221.45    17274.98    438.47 o
 -17   1  11    38798.16    37258.31    660.63 o
 -15   1  11    13766.54    15045.04    429.86 o
 -13   1  11     5260.05     6596.90    431.97 o
 -11   1  11   150553.13   155336.33   6907.38 o
 -24   2  11      619.46      393.90    563.82 o
 -22   2  11     1709.08     1100.61    507.73 o
 -20   2  11     1349.68     1322.42    319.89 o
 -18   2  11     9681.41     9498.91    442.55 o
 -16   2  11    16537.43    17370.96    422.53 o
 -14   2  11    10173.28    12263.88    522.81 o
 -12   2  11    47730.77    42188.99    952.31 o
 -10   2  11   100797.80   105389.80   3838.63 o
 -25   3  11    10382.48    10303.27    843.07 o
 -23   3  11     3281.00     3226.99    597.76 o
 -21   3  11    10559.83    11173.81    617.96 o
 -19   3  11    35898.64    32609.63   2030.72 o
 -17   3  11    15020.67    14776.21    531.46 o
 -15   3  11     5837.67     7058.96    261.32 o
 -13   3  11    19061.52    17130.51    806.44 o
 -11   3  11        4.74      -80.43    307.85 o
 -24   4  11    20961.72    20430.32   1229.71 o
 -22   4  11     1438.63       50.39    708.89 o
 -20   4  11    56955.18    55058.29   1256.26 o
 -18   4  11    81065.77    82900.78   1424.10 o
 -16   4  11     8236.36    10202.43    486.34 o
 -14   4  11    15913.81    15933.25    432.59 o
 -12   4  11    12796.68    14488.81    688.80 o
 -10   4  11      209.40      284.66    517.57 o
 -23   5  11    12629.04    12306.93    905.84 o
 -21   5  11      944.57     3059.60    471.89 o
 -19   5  11    14873.49    12961.15    488.63 o
 -17   5  11     3756.25     3899.77    315.57 o
 -15   5  11     7659.34     8415.10    363.98 o
 -13   5  11       21.96      428.19    218.18 o
 -11   5  11    50014.13    51324.15   2566.28 o
  -9   5  11    65562.63    72036.86   2820.75 o
 -24   6  11     9927.11     8260.74    832.60 o
 -22   6  11    11950.29    13026.27    884.63 o
 -20   6  11     1419.10     1075.72    331.52 o
 -18   6  11     5582.72     7196.11    374.05 o
 -16   6  11    28802.28    27749.21    634.81 o
 -14   6  11     4715.42     4841.37    321.58 o
 -12   6  11    81296.85    82531.77   1746.46 o
 -10   6  11   273044.50   281492.50   7453.36 o
  -8   6  11    89333.23    95646.59   3614.35 o
 -23   7  11     5236.85     5130.19    814.28 o
 -21   7  11        0.45      243.17    411.43 o
 -19   7  11      554.08     1182.82    320.82 o
 -17   7  11    12568.94    11966.88    436.88 o
 -15   7  11    34237.25    30534.26    776.37 o
 -13   7  11     1434.01     1882.46    328.00 o
 -11   7  11   142803.34   145912.80   3277.83 o
  -9   7  11   126800.17   132475.86   4856.51 o
 -24   8  11     9673.45     2475.58   2661.16 o
 -22   8  11      635.97      765.06    701.37 o
 -20   8  11    31644.33    31225.73    848.42 o
 -18   8  11    21491.76    19404.80    623.26 o
 -16   8  11     2383.78     3193.76    319.63 o
 -14   8  11    16795.28    15240.34    578.64 o
 -12   8  11     3988.06     3967.00    655.39 o
 -10   8  11    35020.91    35029.02   1063.29 o
  -8   8  11     2017.29     1759.73    690.09 o
 -23   9  11     4788.59     4515.78   1121.40 o
 -21   9  11    11418.27    13896.79    611.11 o
 -19   9  11    47096.47    47075.77   1099.13 o
 -17   9  11    10573.16     8854.56    550.87 o
 -15   9  11     1218.13     2304.29    358.22 o
 -13   9  11     1242.47     2543.84    359.96 o
 -11   9  11     1756.02     1190.21    700.41 o
  -9   9  11     3424.14     4261.73    485.70 o
  -7   9  11     5868.41     5753.63    871.24 o
 -22  10  11     1269.94     1523.39    622.59 o
 -20  10  11     3967.06     3625.55    417.83 o
 -18  10  11     3467.78     2496.77    361.46 o
 -16  10  11      936.33     1521.34    340.91 o
 -14  10  11      354.51     1521.70    723.22 o
 -12  10  11     9501.38    10061.88   1058.81 o
 -10  10  11    32519.90    36301.32   1245.93 o
  -8  10  11    10394.79    10248.85    667.67 o
  -6  10  11     4749.27     1138.65    849.67 o
 -23  11  11     3555.29       76.55   2982.49 o
 -21  11  11      810.53     1041.33    624.54 o
 -19  11  11      621.60     1169.56    399.86 o
 -17  11  11     5942.74     6987.26    465.49 o
 -15  11  11     2947.06     2672.20    406.96 o
 -13  11  11    10822.04    11683.17    520.24 o
 -11  11  11    67557.93    68335.63   1765.87 o
  -9  11  11    63763.51    67099.88   2146.94 o
  -7  11  11     3631.86     1929.99    578.04 o
 -22  12  11      100.00      500.50   1309.43 o
 -20  12  11        7.70      167.34    604.22 o
 -18  12  11     1756.73     1992.71    464.75 o
 -16  12  11     4853.92     5418.32    464.36 o
 -14  12  11        1.39      624.22    448.86 o
 -10  12  11    41122.96    40867.95   1295.34 o
  -8  12  11    10397.70    10904.15   1582.90 o
  -6  12  11     2111.69     1944.44    575.42 o
 -21  13  11     1667.99     1756.71   2211.82 o
 -19  13  11     2342.40     2065.79    538.25 o
 -17  13  11      105.31     -375.53    520.81 o
 -15  13  11       88.99      103.98    527.29 o
 -13  13  11      659.71      213.72    464.51 o
 -11  13  11     5172.53     4531.71    633.58 o
  -9  13  11     1512.90     2153.41    810.35 o
  -7  13  11      147.67     2342.00   1181.78 o
 -18  14  11     2485.22     1971.58    550.19 o
 -16  14  11     1240.00     1003.59    672.05 o
 -14  14  11      440.37       92.16    641.26 o
 -12  14  11     1028.19     1015.40    712.07 o
 -10  14  11      285.16     -152.72    752.25 o
  -8  14  11      110.26     -110.69   1699.35 o
  -6  14  11      497.28      849.00    749.14 o
 -15  15  11     1009.63      896.43    704.67 o
 -13  15  11     3422.29     3248.11    787.82 o
 -11  15  11     3963.72     3416.91    797.31 o
  -9  15  11     1727.15     2091.84   1052.39 o
  -7  15  11       13.71     3221.86   1349.99 o
 -24   0  12    15413.00    15535.67   1695.04 o
 -22   0  12   177046.34   180111.31   5970.04 o
 -20   0  12   242418.30   232547.70   4407.23 o
 -18   0  12    52218.04    56871.97   1595.56 o
 -16   0  12    65445.36    67590.20   1845.10 o
 -14   0  12   204813.25   212140.50   5719.82 o
 -12   0  12   126648.42   129318.70   4666.74 o
 -25   1  12      266.35      508.94    802.23 o
 -23   1  12    32682.84    27838.27   1420.35 o
 -21   1  12   128111.77   128014.83   2264.84 o
 -19   1  12    68278.25    64693.61    992.39 o
 -17   1  12    11293.73    11325.04    408.57 o
 -15   1  12   103307.56   110847.07   1779.11 o
 -13   1  12    52988.79    55740.41   1343.37 o
 -26   2  12     1327.82      901.43    866.93 o
 -24   2  12      496.46      617.30    564.70 o
 -22   2  12     7476.28     7459.01    532.11 o
 -20   2  12    19760.08    22578.75    594.94 o
 -18   2  12     7733.20     9517.88    376.05 o
 -16   2  12    53376.20    61129.11    984.74 o
 -14   2  12     5321.35     9518.47    864.57 o
 -12   2  12    60432.29    57808.04   2294.55 o
 -27   3  12     7054.72     4403.64   1052.39 o
 -25   3  12     1863.88     1088.38    617.44 o
 -23   3  12     3599.40     3615.85    477.04 o
 -21   3  12    14427.07    13623.24    650.14 o
 -19   3  12     1174.05     1684.88    356.52 o
 -17   3  12    25234.54    28294.05    643.80 o
 -15   3  12    32177.58    36144.62    667.28 o
 -13   3  12    11442.02    13308.77    573.40 o
 -11   3  12    65458.66    64010.24   2523.14 o
 -26   4  12      893.20      363.09    646.02 o
 -24   4  12    14889.05    16713.60   1168.00 o
 -22   4  12    63594.77    65433.45   1746.69 o
 -20   4  12    74377.84    74439.92   1605.39 o
 -18   4  12     4227.63     4684.65    452.03 o
 -16   4  12    29818.63    30903.77    692.40 o
 -14   4  12    60136.30    62316.33   1201.72 o
 -12   4  12    15840.88    17897.09    923.17 o
 -25   5  12     2423.57     2490.52    702.93 o
 -23   5  12    54179.13    57354.81   1550.79 o
 -21   5  12   128591.31   125402.75   2540.26 o
 -19   5  12    70756.57    72054.07   1435.16 o
 -17   5  12      631.21     -240.69    531.45 o
 -15   5  12    61186.15    60545.40   1116.84 o
 -13   5  12   103396.03   111634.99   2288.52 o
 -11   5  12   124709.28   120744.33   4433.83 o
 -26   6  12       23.94     1242.08   1205.50 o
 -24   6  12     7509.19     6223.69    769.85 o
 -22   6  12    34871.46    32729.09   1084.00 o
 -20   6  12    24875.82    23135.71    748.40 o
 -18   6  12     4321.48     4706.38    396.49 o
 -16   6  12     3850.84     4081.67    342.06 o
 -14   6  12    13221.29    12228.45    558.88 o
 -12   6  12    24230.56    24960.79   1113.80 o
 -10   6  12    29306.24    25917.22   1466.44 o
 -25   7  12     3281.68     3043.40    763.75 o
 -23   7  12     2802.06     2134.93    526.22 o
 -21   7  12       94.94      258.03    456.68 o
 -19   7  12     3349.88     3882.48    426.71 o
 -17   7  12     2438.46     3417.27    351.70 o
 -15   7  12      195.65      705.06    311.92 o
 -13   7  12     5460.68     6145.88    465.60 o
 -11   7  12     2625.14     2217.32    489.49 o
  -9   7  12     2454.15     2803.49    703.03 o
 -24   8  12     6848.59     7181.26   1242.16 o
 -22   8  12     1249.87     1544.70    536.20 o
 -20   8  12     2025.80     1193.11    354.18 o
 -18   8  12     7099.35     6451.84    380.39 o
 -16   8  12     1138.81     2733.40    354.69 o
 -14   8  12       57.50      433.44    319.82 o
 -12   8  12     2014.07     1747.61    452.21 o
 -10   8  12     1340.97     1863.25   1095.52 o
 -23   9  12    16118.30    16575.12   1854.62 o
 -21   9  12     7648.91     7436.90    494.36 o
 -19   9  12      545.60      682.64    361.14 o
 -17   9  12      118.92      744.92    359.69 o
 -15   9  12     2292.62     2653.43    372.57 o
 -13   9  12    12797.59    13617.89    769.78 o
 -11   9  12    29445.68    27707.06    992.51 o
  -9   9  12    37525.34    35694.95   1854.62 o
 -24  10  12    11581.79    10834.43   1410.37 o
 -22  10  12    15712.15    15708.43   1195.58 o
 -20  10  12    10986.29    10967.90    553.59 o
 -18  10  12     4497.98     5064.52    437.05 o
 -16  10  12     1074.67     1552.19    381.86 o
 -14  10  12     5818.61     7810.54    504.00 o
 -12  10  12    48713.88    51365.34   1467.02 o
 -10  10  12    63384.83    64177.02   1986.44 o
  -8  10  12    20228.04    20215.35   1488.01 o
 -23  11  12     4200.89     3886.07   1229.22 o
 -21  11  12     1053.58     1409.87    516.77 o
 -19  11  12      576.74     1119.59    406.52 o
 -17  11  12     2796.40     3410.46    431.89 o
 -15  11  12     3493.71     2866.06    415.75 o
 -13  11  12     3038.96     2337.38   1485.45 o
 -11  11  12    30262.95    30791.47   1108.76 o
  -9  11  12    19599.01    19067.04   1062.59 o
 -22  12  12      407.58     -571.13    647.37 o
 -20  12  12     4762.03     3822.43    538.66 o
 -18  12  12      737.64      949.60    517.28 o
 -16  12  12     2950.96     4159.09    528.31 o
 -14  12  12     5351.50     3677.53    961.01 o
 -12  12  12      471.66     1284.91    579.50 o
 -10  12  12     5508.12     8361.72    844.15 o
  -8  12  12     1218.00     1643.99    746.08 o
 -21  13  12     2617.71     1070.86    708.32 o
 -19  13  12     4026.37     2050.93    654.72 o
 -17  13  12       11.37      141.10    631.50 o
 -15  13  12     2369.37     3320.64    821.31 o
 -13  13  12      348.91      484.21    570.69 o
 -11  13  12     2736.10     3103.83    777.20 o
  -9  13  12     2081.14     2815.54    783.30 o
 -18  14  12        4.17     -714.92    714.92 o
 -16  14  12      754.46     1620.04    672.76 o
 -14  14  12       38.55      289.42    731.80 o
 -12  14  12     6116.52     6920.87    829.86 o
 -10  14  12    11828.33    12784.38   1024.88 o
  -8  14  12     1585.30     -434.63   1360.77 o
 -15  15  12      359.69      465.68    866.93 o
 -13  15  12     3745.26     5258.32    854.65 o
 -11  15  12    14078.96    16450.04   1608.77 o
  -9  15  12     6638.45     5356.83   1186.09 o
 -25   1  13     8404.06    10096.89   1207.66 o
 -23   1  13    27183.31    28790.21   1034.64 o
 -21   1  13    15283.13    14416.74    528.22 o
 -19   1  13     4184.74     4088.22    302.93 o
 -17   1  13      134.89      345.36    257.73 o
 -15   1  13    17558.94    16412.78    798.42 o
 -28   2  13      416.05        0.00    953.19 o
 -26   2  13     2270.68     2825.06    974.75 o
 -24   2  13     7104.30     6183.27    555.54 o
 -22   2  13     5945.20     5789.15    453.26 o
 -20   2  13     4905.72     3876.06    307.33 o
 -18   2  13     5619.28     5402.62    344.26 o
 -16   2  13      897.31     2575.86    287.38 o
 -14   2  13    14611.82    12426.48    625.91 o
 -27   3  13     1572.39      695.84    698.08 o
 -25   3  13       27.99      250.11    639.91 o
 -23   3  13    10638.21    12133.18    911.77 o
 -21   3  13    16635.51    15965.42    698.15 o
 -19   3  13       16.83       67.68    339.91 o
 -17   3  13    33854.35    30665.58    910.06 o
 -15   3  13    59819.23    57240.68   1133.62 o
 -13   3  13     4903.92     4891.02    746.16 o
 -28   4  13     3050.14     1600.15    979.07 o
 -26   4  13     2134.61     2161.62    678.45 o
 -24   4  13     4534.39     5034.30   1022.92 o
 -22   4  13    47342.54    47129.04   1167.93 o
 -20   4  13    20923.16    19580.28    732.48 o
 -18   4  13     5424.66     5673.37    429.56 o
 -16   4  13    84193.27    79934.22   1728.60 o
 -14   4  13    53226.18    50993.04   1405.23 o
 -12   4  13     1523.04     1902.06    668.53 o
 -27   5  13     4386.91     3872.85    806.63 o
 -25   5  13     7250.49     7284.01    796.99 o
 -23   5  13      302.04     1731.95    520.34 o
 -21   5  13     5321.80     5454.67    499.28 o
 -19   5  13      603.77     1150.21    383.46 o
 -17   5  13    21507.28    21933.32    887.49 o
 -15   5  13    10381.73    10586.87    517.17 o
 -13   5  13    16197.53    16389.10    919.91 o
 -26   6  13     9643.98     7594.83    856.59 o
 -24   6  13    16065.90    17214.76    869.13 o
 -22   6  13     5517.71     5306.65    496.67 o
 -20   6  13     4937.45     6612.58    797.47 o
 -18   6  13    21389.92    20910.65    698.08 o
 -16   6  13     3006.48     3100.83    330.64 o
 -14   6  13    40829.50    39443.95   1673.10 o
 -12   6  13   153083.22   149999.86   5447.40 o
 -27   7  13      633.99     -336.42   1013.57 o
 -25   7  13     5985.35     6603.16    882.44 o
 -23   7  13     2525.73     1109.44    515.09 o
 -21   7  13      172.22      425.52    415.69 o
 -19   7  13    10872.95     9178.07    494.57 o
 -17   7  13    30631.19    28945.32    733.90 o
 -15   7  13      818.14     1354.49    406.46 o
 -13   7  13    51720.20    47509.42   1647.86 o
 -11   7  13    78768.09    92498.05   3795.50 o
 -26   8  13     1660.31     1056.70   1125.71 o
 -24   8  13      704.54     2079.09    665.93 o
 -22   8  13     9964.84    10282.55    781.72 o
 -20   8  13     3691.92     4183.29    454.08 o
 -18   8  13    20517.14    19907.24    708.21 o
 -16   8  13    65051.46    62302.84   1192.84 o
 -14   8  13    14120.30    13542.66    771.34 o
 -12   8  13     6537.76     8116.31    751.64 o
 -10   8  13     6143.51     4338.95    815.17 o
 -25   9  13      225.46        0.00   1112.77 o
 -23   9  13     8193.18     8107.54    782.18 o
 -21   9  13    14934.51    13787.86    688.41 o
 -19   9  13      211.00      568.92    419.25 o
 -17   9  13    39927.00    39500.29   1021.70 o
 -15   9  13    34491.01    34237.84    909.04 o
 -13   9  13     2616.53     3341.31    534.81 o
 -11   9  13     3087.44     3162.03    650.30 o
 -24  10  13      734.69      258.78   1134.34 o
 -22  10  13      955.85     1467.88    727.48 o
 -20  10  13       10.60       -1.78    483.22 o
 -18  10  13    10540.11    10236.04    553.31 o
 -16  10  13    10935.08    10944.36    661.84 o
 -14  10  13      552.52      982.92    528.22 o
 -12  10  13    11622.46    12082.41    890.65 o
 -10  10  13     8049.28     8243.21    803.74 o
 -23  11  13     2833.89     1724.26    707.57 o
 -21  11  13     3311.11     2675.75    636.71 o
 -19  11  13     7616.97     6082.12    577.91 o
 -17  11  13     7975.23     7721.91    491.05 o
 -15  11  13      484.89      661.02    532.57 o
 -13  11  13    26966.52    29842.01   1088.12 o
 -11  11  13    28610.29    26978.53   1282.68 o
  -9  11  13     1333.09      660.42    696.38 o
 -22  12  13     1128.28     1174.46    687.99 o
 -20  12  13     5473.91     4300.16    661.20 o
 -18  12  13    11319.00    10425.11    678.27 o
 -16  12  13     4072.82     3348.85   1403.20 o
 -14  12  13     3414.40     4126.67    630.52 o
 -12  12  13    19606.36    17190.66   1244.32 o
 -10  12  13     7318.51     7107.94   1306.86 o
 -19  13  13     4005.60     3987.67    699.06 o
 -17  13  13     9308.15     8869.00    772.98 o
 -15  13  13     3266.65     3310.89    792.15 o
 -13  13  13      193.44      284.06    721.04 o
 -11  13  13     1756.81     2026.84    776.86 o
  -9  13  13     1048.38      831.17    754.53 o
 -18  14  13     2728.72     1440.46    698.82 o
 -16  14  13     3328.76     4110.45    817.33 o
 -14  14  13     1027.31     1059.09    733.08 o
 -12  14  13       31.94     -172.52   1069.64 o
 -10  14  13       94.11     1065.33   1065.33 o
 -13  15  13      257.76     -616.77   1168.84 o
 -11  15  13      240.34     2048.71   1061.01 o
 -24   0  14    64787.09    64979.06   2104.48 o
 -22   0  14   148891.06   161182.98   4458.64 o
 -20   0  14    35362.34    39229.46   1159.26 o
 -18   0  14    20207.34    17319.01   1802.86 o
 -16   0  14    43196.95    39145.40   1807.18 o
 -14   0  14     2716.42     -504.63    504.63 o
 -25   1  14     1465.67     1547.45    583.30 o
 -23   1  14    50086.64    48815.87   1195.79 o
 -21   1  14    64004.97    68769.12   1340.42 o
 -19   1  14     1802.94     2173.64    313.63 o
 -17   1  14     2668.19     2925.76    350.80 o
 -15   1  14    13213.81    13938.12    804.30 o
 -28   2  14    15332.23    19007.69   1742.48 o
 -26   2  14    21125.17    22358.94   2078.90 o
 -24   2  14     2320.92     3120.18    517.34 o
 -22   2  14     9702.69    11285.77    666.74 o
 -20   2  14    16068.77    15586.97    663.15 o
 -18   2  14    13395.67    13484.47    588.04 o
 -16   2  14    84163.48    84866.90   1932.57 o
 -14   2  14   195325.52   208597.20   7405.54 o
 -29   3  14     2894.72      513.26   1052.39 o
 -27   3  14    16987.98    19137.74   1837.37 o
 -25   3  14     8478.54     9047.80    883.66 o
 -23   3  14      496.68      442.95    403.83 o
 -21   3  14    11693.80    13175.34    621.54 o
 -19   3  14     9203.70     9096.59    574.36 o
 -17   3  14    25699.38    20163.09   1573.01 o
 -28   4  14     4570.56     4361.54    829.55 o
 -26   4  14      142.62     -193.05    671.94 o
 -24   4  14    16536.97    18471.57    923.16 o
 -22   4  14    37780.06    38131.00   1037.65 o
 -20   4  14    15395.87    19912.05    759.02 o
 -18   4  14      279.32      546.20    420.55 o
 -16   4  14      938.94      115.91    684.64 o
 -14   4  14    34256.25    34724.51   1682.10 o
 -27   5  14      453.66      -25.69    713.90 o
 -25   5  14    15153.88    13799.30   1593.44 o
 -23   5  14    63846.00    62365.07   1447.59 o
 -21   5  14    42763.99    40300.19   1067.67 o
 -19   5  14     4802.30     5624.84    460.16 o
 -17   5  14     1129.08     1087.73    386.09 o
 -15   5  14     1231.41     1382.61    500.52 o
 -13   5  14     4514.27     5110.99    836.74 o
 -28   6  14     6075.65     6922.47   1263.73 o
 -26   6  14       60.62      -50.05    739.01 o
 -24   6  14    10422.20    12346.82    879.01 o
 -22   6  14    21551.33    21551.30    962.37 o
 -20   6  14    10030.24     9135.66    659.27 o
 -18   6  14     4778.98     4353.69    465.20 o
 -16   6  14     3321.51     4101.15    440.70 o
 -14   6  14     8136.66     9308.52   1104.15 o
 -27   7  14     4522.06     6866.40   1315.49 o
 -25   7  14     2487.41     4538.64    754.42 o
 -23   7  14      217.33     1126.02    478.04 o
 -21   7  14      635.51      447.25    438.90 o
 -19   7  14     6465.73     6886.31    467.64 o
 -17   7  14    29681.46    31630.64    969.39 o
 -15   7  14    52071.98    57748.41   2311.57 o
 -13   7  14    36139.56    44851.59   2117.72 o
 -26   8  14      635.20      974.75   1177.47 o
 -24   8  14     1226.17     1847.74    674.26 o
 -22   8  14     1118.98     1197.26    466.64 o
 -20   8  14      299.62      936.31    417.59 o
 -18   8  14    16634.29    17601.00    790.42 o
 -16   8  14    43917.25    45068.78   1339.46 o
 -14   8  14    43118.93    45661.46   1549.53 o
 -12   8  14     7208.13     8613.20   1065.33 o
 -25   9  14     3899.06     4132.10    753.08 o
 -23   9  14     1646.79     2253.87    706.10 o
 -21   9  14      361.84      460.45    543.40 o
 -19   9  14     2282.64     2346.56    470.12 o
 -17   9  14     8022.22     9461.14    529.43 o
 -15   9  14     6649.32     7589.37    633.83 o
 -13   9  14      377.96      895.08    646.21 o
 -24  10  14     7636.33     7124.27    827.70 o
 -22  10  14     5175.85     7030.16    944.56 o
 -20  10  14     3111.30     3106.34    538.44 o
 -18  10  14     2208.69     2934.62    477.84 o
 -16  10  14      558.17     1496.03    567.27 o
 -14  10  14     1970.57     1889.73    556.37 o
 -12  10  14     4652.33     4142.81    737.88 o
 -23  11  14      781.72      552.85    726.75 o
 -21  11  14     1285.57     2122.10    633.43 o
 -19  11  14     5380.00     5268.22    664.01 o
 -17  11  14    10137.69     9794.98   1130.02 o
 -15  11  14     2425.49     1835.46    588.77 o
 -13  11  14     1807.22      175.30    767.90 o
 -11  11  14     1612.92     3192.22    722.44 o
 -22  12  14     1860.74      763.19    883.37 o
 -20  12  14      477.99     1442.31    638.13 o
 -18  12  14    16175.15    18836.40   1150.02 o
 -16  12  14    24123.62    27306.30   1354.07 o
 -14  12  14     4258.48     4360.51   1026.51 o
 -12  12  14      266.51      173.24    767.61 o
 -19  13  14     2172.81     2699.78    697.72 o
 -17  13  14    14943.87    19036.58   1232.57 o
 -15  13  14     7921.67     7501.88    868.79 o
 -13  13  14      160.79      444.25   1056.70 o
 -11  13  14      250.20      953.19    970.44 o
 -16  14  14     1685.13     2652.46    830.30 o
 -14  14  14      162.75     -621.08   1073.95 o
 -12  14  14     1339.47     1690.72   1069.64 o
 -25   1  15    14638.87    16008.54   1518.20 o
 -23   1  15     5966.81     5720.77    534.63 o
 -21   1  15       45.32      105.65    355.45 o
 -19   1  15     3610.75     3255.84    389.18 o
 -17   1  15    22982.72    25893.44   1106.64 o
 -26   2  15     4625.37     4715.25    700.54 o
 -24   2  15     1212.99     1284.60    418.35 o
 -22   2  15       63.25      496.28    456.30 o
 -20   2  15      384.19      203.80    353.01 o
 -18   2  15     1140.36     1255.38    396.81 o
 -16   2  15     5363.03     6163.37   1039.45 o
 -29   3  15      313.01      168.21   1112.77 o
 -27   3  15     1055.81     1013.57   1095.52 o
 -25   3  15     9946.26     9802.58    685.96 o
 -23   3  15    15238.38    14879.46    702.89 o
 -21   3  15        0.01     1801.08    609.45 o
 -19   3  15    21400.02    20504.46    850.03 o
 -17   3  15    41571.43    45805.65   1214.60 o
 -15   3  15     9860.46    13512.84   1315.49 o
 -28   4  15      437.32      -81.64    751.94 o
 -26   4  15     9677.73     7801.53    912.71 o
 -24   4  15    33795.88    32114.93    994.13 o
 -22   4  15    13160.73    14644.33    753.89 o
 -20   4  15    11561.76    11444.60    677.40 o
 -18   4  15    79089.20    76961.00   1925.74 o
 -16   4  15    61657.31    68590.54   2059.04 o
 -29   5  15     1259.39     1509.57   1285.29 o
 -27   5  15      872.18     2095.98    793.73 o
 -25   5  15     3396.34     4211.52    665.32 o
 -23   5  15    14144.74    13889.97    836.69 o
 -21   5  15     1177.94     2043.83    443.94 o
 -19   5  15    14046.51    13023.86    719.87 o
 -17   5  15    21424.29    22209.71    824.28 o
 -15   5  15      102.05     -116.45    728.91 o
 -28   6  15     6465.46     6249.63   1354.30 o
 -26   6  15     5425.98     6163.60    823.72 o
 -24   6  15       62.68      257.10    464.19 o
 -22   6  15     3274.02     4159.00    813.56 o
 -20   6  15        3.89      321.05    492.27 o
 -18   6  15     1074.15     -655.94    655.94 o
 -16   6  15     6296.61     6647.31    557.23 o
 -14   6  15    26126.74    26775.52   1522.51 o
 -27   7  15     2328.51     2894.07   1224.91 o
 -25   7  15       54.70     -418.66    714.77 o
 -23   7  15     1760.08     2839.84   1018.38 o
 -21   7  15        2.58      251.06    448.71 o
 -19   7  15     8032.04     8032.29    633.79 o
 -17   7  15     1421.67     1737.46    516.71 o
 -15   7  15    13539.41    16928.55   2184.57 o
 -26   8  15     3586.16     2949.14    726.67 o
 -24   8  15    13224.68    14097.65   1697.19 o
 -22   8  15     3268.58     2975.09    624.99 o
 -20   8  15    11774.78    11325.17    749.34 o
 -18   8  15    51326.86    56642.61   1646.82 o
 -16   8  15    15053.17    14802.34    817.93 o
 -14   8  15     2058.73     3071.96    681.22 o
 -25   9  15    15505.14    14069.97    997.61 o
 -23   9  15    17955.67    16704.79   1705.82 o
 -21   9  15        8.01     -106.43    550.52 o
 -19   9  15    37524.25    37829.10   1125.86 o
 -17   9  15    48088.86    46137.36   1371.88 o
 -15   9  15     7401.94     5232.75    767.65 o
 -13   9  15       56.54     1116.38    648.77 o
 -24  10  15     6912.80     6744.49    854.97 o
 -22  10  15     3804.42     3938.07    762.49 o
 -20  10  15     2806.12     4153.86    667.06 o
 -18  10  15    13414.97    11711.86    870.86 o
 -16  10  15     2657.20     2043.37    600.56 o
 -14  10  15       24.61      924.88    722.94 o
 -23  11  15      508.87      740.64    868.22 o
 -21  11  15       38.33      412.84    678.80 o
 -19  11  15     1320.89       82.88    613.53 o
 -17  11  15        0.05      788.98    695.33 o
 -15  11  15     3235.20     4338.95   1121.40 o
 -13  11  15      807.06      248.94    782.82 o
 -20  12  15     2336.21     1138.50    734.97 o
 -18  12  15     1301.96      624.67    733.09 o
 -16  12  15      264.32      892.21    729.62 o
 -14  12  15     1530.31     2669.79   1035.14 o
 -19  13  15     6242.83     6241.18    935.85 o
 -17  13  15     4752.02     4289.81    825.42 o
 -15  13  15      806.63    -1061.01   1069.64 o
 -13  13  15       75.91     -116.45   1065.33 o
 -14  14  15     1215.97      849.67   1173.15 o
 -24   0  16     3758.20     3433.20    858.30 o
 -22   0  16     9177.93     9980.44    996.32 o
 -20   0  16    83707.48    84367.38   6538.61 o
 -18   0  16    79820.29    91027.29   3553.97 o
 -25   1  16      491.97      262.38    599.28 o
 -23   1  16        6.13      463.24    556.52 o
 -21   1  16    17287.18    19349.16    918.99 o
 -19   1  16    41105.26    43514.54   1077.40 o
 -17   1  16      127.64     -498.16    498.16 o
 -26   2  16    17806.86    20685.21   1244.48 o
 -24   2  16     1362.76     1764.69    509.47 o
 -22   2  16        4.10      263.31    452.26 o
 -20   2  16     1523.90     2456.24    463.76 o
 -18   2  16    10980.01    13366.42    899.74 o
 -29   3  16    25462.49    22466.77   2203.98 o
 -27   3  16    30205.09    31962.54   1461.40 o
 -25   3  16     9990.83    10530.82    780.80 o
 -23   3  16      556.51      558.83    481.77 o
 -21   3  16      786.79      876.49    487.21 o
 -19   3  16      450.71      854.47    580.12 o
 -17   3  16    39327.99    45360.53   2186.73 o
 -28   4  16     4629.17     3753.30    817.33 o
 -26   4  16     1057.02      581.64    537.49 o
 -24   4  16      240.67      828.47    523.43 o
 -22   4  16     7360.30     8119.83    920.42 o
 -20   4  16    24019.72    26345.11   1027.05 o
 -18   4  16     4205.58     5633.48    680.08 o
 -16   4  16    21178.51    20638.03   1358.62 o
 -29   5  16      366.80    -1035.14   1630.34 o
 -27   5  16      562.34      999.10    711.42 o
 -25   5  16     2250.45     2305.69    489.54 o
 -23   5  16     1008.74     2122.74    583.73 o
 -21   5  16    30738.47    30826.23   2042.18 o
 -19   5  16    37890.32    40913.59   1254.87 o
 -17   5  16     4896.24     5803.40    684.43 o
 -28   6  16     1750.02     2950.14   1311.17 o
 -26   6  16        3.41      127.97    667.83 o
 -24   6  16        1.24      782.24    479.48 o
 -22   6  16     4428.13     4824.53    633.58 o
 -20   6  16     6716.98     7515.05    897.26 o
 -18   6  16      804.08     1399.34    511.46 o
 -16   6  16     4801.61     6146.56    714.68 o
 -27   7  16     9656.53    10932.83   1835.21 o
 -25   7  16     6145.78     5815.80   1496.63 o
 -23   7  16     2512.43     2539.75    564.92 o
 -21   7  16        9.70     -259.98    545.03 o
 -19   7  16     7529.82     6695.50    616.12 o
 -17   7  16    20574.04    22498.67   1125.40 o
 -26   8  16     7872.22     7045.22    854.96 o
 -24   8  16     8359.44     9820.27    879.43 o
 -22   8  16     2524.98     2280.20    685.84 o
 -20   8  16     1695.07     2308.44    576.42 o
 -18   8  16    18877.33    18454.02    901.03 o
 -16   8  16    19457.13    18955.22   1205.50 o
 -25   9  16     1484.08     2270.40    751.08 o
 -23   9  16     7169.04     6487.50    779.77 o
 -21   9  16     4466.70     5408.42    780.11 o
 -19   9  16       16.06      597.60    657.99 o
 -17   9  16     2274.70     2180.93    744.62 o
 -15   9  16     5140.13     4477.64    754.41 o
 -24  10  16     1624.16     3180.07    925.15 o
 -22  10  16     4812.41     5237.40   1522.51 o
 -20  10  16     3205.74      995.41   1720.30 o
 -18  10  16      657.11     -416.39    652.57 o
 -16  10  16      269.40     1207.66   1026.51 o
 -21  11  16      143.92     -547.94    726.42 o
 -19  11  16      539.38       63.58    683.82 o
 -17  11  16      519.02     -332.11    979.07 o
 -15  11  16      248.82      366.61   1048.08 o
 -20  12  16     4591.11     5908.23    923.00 o
 -18  12  16     9147.35     8609.24    893.53 o
 -16  12  16     2478.06     1233.54   1043.76 o
 -14  12  16      344.94     -970.44    970.44 o
 -17  13  16     5358.61     4343.26   1302.55 o
 -15  13  16      138.20     2320.43   1117.08 o
 -25   1  17        2.03      476.21    599.33 o
 -23   1  17    10468.59    12369.88   1173.15 o
 -21   1  17    12600.18    11945.41    817.94 o
 -19   1  17     8769.98     9329.35    756.22 o
 -28   2  17     3221.79     3057.96    914.37 o
 -26   2  17       30.64      188.69    624.95 o
 -24   2  17     3072.82     2906.26    593.75 o
 -22   2  17     4630.16     4408.59    663.22 o
 -20   2  17     2069.44     1496.16    630.23 o
 -18   2  17     3731.46     -741.85    789.29 o
 -29   3  17      573.51      370.92   1117.08 o
 -27   3  17     3179.02     3842.02    766.39 o
 -25   3  17     5168.38     4329.82    595.54 o
 -23   3  17       59.73      432.05    518.66 o
 -21   3  17    10830.86    12077.04   1073.95 o
 -19   3  17    12749.30    13422.51    925.44 o
 -28   4  17     4241.96     3159.73    757.52 o
 -26   4  17    11854.31    11139.13   1235.53 o
 -24   4  17     4235.13     4109.66    591.02 o
 -22   4  17     9661.88    12702.18    844.84 o
 -20   4  17    36753.20    36945.73   1412.40 o
 -18   4  17    15960.90    14413.90    985.37 o
 -27   5  17     1258.14     1242.16    726.27 o
 -25   5  17    12712.97    12243.76   1013.57 o
 -23   5  17     4647.66     5151.88    612.04 o
 -21   5  17     1509.34     2427.01    553.44 o
 -19   5  17     4057.08     4516.93    712.12 o
 -17   5  17      485.02     2458.53    905.74 o
 -28   6  17     5800.08     6525.60   1003.43 o
 -26   6  17     1312.57     1187.92    692.11 o
 -24   6  17    14180.69    14509.60   1496.63 o
 -22   6  17     9373.63     7809.87    660.20 o
 -20   6  17     2281.14     1858.55    676.56 o
 -18   6  17     6116.19     5094.33    708.48 o
 -27   7  17      152.84     -219.97    740.86 o
 -25   7  17     4881.80     3981.24    757.86 o
 -23   7  17     6200.16     4416.54    755.40 o
 -21   7  17       43.17      361.64    547.06 o
 -19   7  17      260.26       28.75    884.18 o
 -17   7  17     8412.85     7581.23    784.04 o
 -26   8  17     5923.86     6870.28    915.40 o
 -24   8  17     3530.51     2442.10    730.32 o
 -22   8  17     1799.01     3302.81   1101.99 o
 -20   8  17    14356.25    14310.53   1091.21 o
 -18   8  17     1594.00     1628.78    737.88 o
 -25   9  17     9583.41     7574.86   1004.67 o
 -23   9  17       79.03      758.14    724.62 o
 -21   9  17    11301.76    10726.60   1384.49 o
 -19   9  17    12887.21    10170.21   1173.15 o
 -17   9  17      161.12     1751.11   1039.45 o
 -22  10  17       81.59     1043.60    742.28 o
 -20  10  17     1348.00     1160.90    734.93 o
 -16  10  17     2139.52     -759.10   1017.88 o
 -21  11  17     1859.39      849.92   1084.74 o
 -19  11  17     1492.99      966.13    992.01 o
 -17  11  17     3798.03     4809.07   1142.96 o
 -18  12  17     2558.54     3131.29   1160.22 o
 -16  12  17     3012.80    -1026.51   1026.51 o
 -22   0  18   122529.80   136737.17   5123.92 o
 -25   1  18        0.06     -694.40    836.74 o
 -23   1  18    27428.14    29708.41   1828.74 o
 -21   1  18    75802.23    82221.48   4995.92 o
 -26   2  18     2654.58     3497.90    979.07 o
 -24   2  18     1267.07     1137.32    667.57 o
 -22   2  18     4155.84     4299.67    718.80 o
 -20   2  18    13822.11    14771.87    934.24 o
 -29   3  18     3781.57     3623.06    830.08 o
 -27   3  18       88.06     1092.15   1112.77 o
 -25   3  18     1182.71     1937.54    575.22 o
 -23   3  18      199.47       10.89    633.70 o
 -21   3  18     8887.68    10711.86    873.09 o
 -19   3  18     3811.18     -552.68    552.68 o
 -28   4  18      453.07     1059.62    745.78 o
 -26   4  18       14.91      315.57   1084.74 o
 -24   4  18     9871.26     9729.49    714.99 o
 -22   4  18    39746.66    40962.90   1584.77 o
 -20   4  18    34483.53    39865.87   1529.41 o
 -27   5  18     1794.52     2343.16    761.24 o
 -25   5  18     4386.45     5049.06    843.20 o
 -23   5  18    47157.63    54025.24   1929.89 o
 -21   5  18    65869.55    66037.67   2101.44 o
 -19   5  18    26863.31    10114.14   1078.27 o
 -26   6  18      169.08      124.38    694.50 o
 -24   6  18     6292.11     7973.28   1912.85 o
 -22   6  18    22558.62    21118.26   1528.98 o
 -20   6  18    14318.48    13791.63   1097.68 o
 -27   7  18        0.55     -321.36    763.68 o
 -25   7  18        6.61     1072.58    739.94 o
 -23   7  18       98.94     -179.66    785.41 o
 -21   7  18      143.90      690.09    974.75 o
 -19   7  18       16.64      498.27    696.38 o
 -24   8  18      457.75      186.16    715.75 o
 -22   8  18        0.37       96.81    708.23 o
 -20   8  18      228.79      181.15    996.32 o
 -18   8  18       99.46     -974.75    974.75 o
 -23   9  18     7086.33     7448.19    870.31 o
 -21   9  18     2979.70     3515.15   1043.76 o
 -19   9  18     1085.35     3605.72   1073.95 o
 -22  10  18     9490.08     9315.47   1224.91 o
 -20  10  18     5537.04     5831.27   1117.08 o
 -19  11  18     1201.34     3282.24   1065.33 o
 -25   1  19    11251.37    10178.84   1220.60 o
 -23   1  19    13410.95    15229.44   1475.07 o
 -26   2  19     3627.98     3834.32   1052.39 o
 -24   2  19     3831.10     4144.86   1052.39 o
 -22   2  19     1465.40     1573.77    716.83 o
 -29   3  19       26.29      -60.38   1052.39 o
 -27   3  19       71.27      444.25    905.74 o
 -25   3  19     1164.21     2086.42    733.24 o
 -23   3  19    10388.99    10349.21    880.41 o
 -21   3  19     5064.49       65.69   1524.67 o
 -28   4  19      503.42      682.45    789.62 o
 -26   4  19       62.79     -349.36    966.13 o
 -24   4  19    10480.54     9689.40   1397.43 o
 -22   4  19    21996.67    23253.74   1198.38 o
 -27   5  19     2807.17     2214.70    989.85 o
 -25   5  19     1023.25      250.16    979.07 o
 -23   5  19     2204.12     2825.06   1039.45 o
 -21   5  19     2796.11     4306.13    772.90 o
 -26   6  19     8423.16     7528.22   2037.92 o
 -24   6  19     5708.19     6314.33   1173.15 o
 -22   6  19      264.59      -38.82    927.31 o
 -20   6  19      263.55     -616.77    953.19 o
 -25   7  19     3132.13     3589.38    812.23 o
 -23   7  19      350.85      638.33   1035.14 o
 -21   7  19       10.56     1828.74   1022.20 o
 -24   8  19     2592.96     4800.44   1147.28 o
 -22   8  19     5564.04     5973.60   1117.08 o
 -20   8  19       30.49    -1017.88   1017.88 o
 -23   9  19     9741.37    10752.48   1397.43 o
 -21   9  19     5236.45     5710.50   1168.84 o
 -20  10  19       59.00      198.40    957.50 o
 -25   1  20      215.29      642.65    970.44 o
 -26   2  20    20335.39    23704.62   1781.30 o
 -24   2  20     2376.61     1526.83    992.01 o
 -27   3  20    22763.47    22673.79   1776.98 o
 -25   3  20    10811.27    12736.49   1375.87 o
 -23   3  20       63.44     -675.22   1492.32 o
 -26   4  20     1137.10      875.55   1039.45 o
 -24   4  20     1959.51     2354.93   1026.51 o
 -27   5  20       34.21      -73.32   1229.22 o
 -25   5  20     5402.31     4727.12   1086.89 o
 -23   5  20    10762.92     4291.50   1125.71 o
 -26   6  20      122.37     -733.22   1151.59 o
 -24   6  20     2029.59     3217.55   1121.40 o
 -22   6  20     1798.30     -858.30    858.30 o
 -25   7  20     4122.38     3040.71   1268.04 o
 -23   7  20      875.43      979.07   1048.08 o
 -24   8  20     2947.20     2242.79   1086.89 o
 -22   8  20     1388.28     -237.22   1022.20 o
 -26   2  21     1854.14     -189.77    983.38 o
 -27   3  21     1508.24     1462.13   1104.15 o
 -25   3  21     4981.35     -970.44    970.44 o
 -26   4  21     7396.26     6404.91   1121.40 o
 -25   5  21     3494.27       94.89    948.87 o
 
