# Supplementary material for: Observation of a re-entrant phase transition in the molecular complex tris(μ2-3,5-diiso­propyl-1,2,4-triazolato-κ2 N 1:N 2)trigold(I) under high pressure
Source: IUCrJ. 2016 Aug 18;3(Pt 5):367–76. doi: 10.1107/S2052252516013129 (PMC5391858; doi:10.1107/S2052252516013129)
Supplement: Supplementary file 16 [file m-03-00367-2.26GPa_Au3triazole-FORM-IIsup16.hkl]

#
# h,k,l, Fc-squared, Fo-squared, sigma(Fo-squared) and status flag
#
data_shelx
_shelx_title ' 667 in C2/c'
_shelx_refln_list_code          4
_shelx_F_calc_maximum      759.16
_exptl_crystal_F_000      3888.00
_reflns_d_resolution_high  0.7073
 
loop_
 _symmetry_equiv_pos_as_xyz
 'x, y, z'
 '-x, y, -z+1/2'
 'x+1/2, y+1/2, z'
 '-x+1/2, y+1/2, -z+1/2'
 '-x, -y, -z'
 'x, -y, z-1/2'
 '-x+1/2, -y+1/2, -z'
 'x+1/2, -y+1/2, z-1/2'
 
_cell_length_a    23.4449
_cell_length_b    13.6963
_cell_length_c    19.2850
_cell_angle_alpha  90.000
_cell_angle_beta  121.920
_cell_angle_gamma  90.000
 
_shelx_F_squared_multiplier     1.000
 
loop_
 _refln_index_h
 _refln_index_k
 _refln_index_l
 _refln_F_squared_calc
 _refln_F_squared_meas
 _refln_F_squared_sigma
 _refln_observed_status
   0   2   0   111257.06   104754.23   4124.78 o
   2   2   0    23139.30    21006.18    520.79 o
   1   3   0    88117.56    85195.24   1082.99 o
   3   3   0      312.11      814.33     74.74 o
   5   3   0    12438.73    17922.88    937.45 o
   4   4   0     2611.87     2671.40    178.05 o
   6   4   0    25797.25    27074.74   1312.43 o
   3   5   0   315834.06   308280.56  12339.19 o
   5   5   0    12545.47    13767.99    571.42 o
   7   5   0   114067.55   132532.05   5419.64 o
   0   6   0   408794.84   364199.69  10183.34 o
   2   6   0   198288.16   172021.27   2178.11 o
   4   6   0    24236.08    15487.26   1031.73 o
   6   6   0    28763.97    33523.43   1129.19 o
   8   6   0    15280.39    15098.81   1171.81 o
   1   7   0    40340.23    34847.12    505.10 o
   3   7   0    36730.28    34015.13    533.00 o
   5   7   0     3836.34     4827.92    282.68 o
   7   7   0    26023.93    27328.39   1060.90 o
   0   8   0     2756.22     2852.15    200.50 o
   2   8   0    13538.15    13163.51    473.98 o
   4   8   0    35530.04    33064.46    627.20 o
   6   8   0    29152.10    32976.42    821.96 o
   8   8   0    10099.07    11784.48    791.88 o
  10   8   0     2747.75     3011.56    914.01 o
   1   9   0    53030.75    47775.70    738.16 o
   3   9   0    82228.82    83720.78   1363.55 o
   5   9   0    40499.46    44824.50   1102.35 o
   7   9   0       27.47       91.94    365.85 o
   9   9   0    35649.41    36332.06   2103.40 o
   0  10   0   117551.84   111387.55   2710.99 o
   2  10   0    95582.86    96218.66   1857.62 o
   4  10   0    51862.97    50625.60   1118.98 o
   6  10   0      251.78      805.32    509.52 o
   8  10   0    28176.23    32652.57   2033.10 o
  10  10   0    52353.13    58502.77   2999.84 o
  12  10   0    16146.76     6280.92   1318.29 o
   1  11   0    12023.06     9723.96    466.76 o
   3  11   0    18093.31    15762.25    698.54 o
   5  11   0    16286.68    15289.03    975.67 o
   9  11   0    13562.13    15339.03   1757.72 o
  11  11   0    15235.78    23266.35   2044.81 o
   0  12   0     9371.19    11110.48    904.97 o
   2  12   0     1695.66     1288.36    454.36 o
   4  12   0    20099.67    21276.99   1205.07 o
   1  13   0     4526.01     4357.77    653.31 o
   3  13   0     6974.36     5541.94    751.60 o
   0  14   0       42.35     -779.26   1312.43 o
   2  14   0     6579.95     5541.11    848.66 o
   4  14   0    23289.04    23400.59   1354.51 o
   3  15   0    13105.15    16516.71   2009.66 o
  -5   1   1   144045.41   142732.69   5677.43 o
  -3   1   1    31078.74    32259.78    510.37 o
  -6   2   1    18058.25    16132.95    592.27 o
  -4   2   1    25779.82    24090.94    627.91 o
  -2   2   1     6888.75     7060.33    133.39 o
   0   2   1    36223.01    36472.61    732.69 o
  -7   3   1    48757.18    43292.63   1915.91 o
  -5   3   1    40207.73    31717.74    838.08 o
  -3   3   1   144730.06   132994.41   2701.52 o
  -1   3   1   173926.02   149654.92   4877.04 o
   1   3   1    13768.86    11811.87    253.06 o
  -8   4   1     7081.43     6737.93    673.79 o
  -6   4   1    70843.01    74422.96   2203.88 o
  -4   4   1    61361.05    66753.63   1141.87 o
   2   4   1    26353.56    34192.21    874.26 o
  -9   5   1    37341.07    46843.23   2226.44 o
  -7   5   1    49829.00    39052.07   1340.14 o
  -5   5   1    96907.44    88708.59   1656.93 o
  -3   5   1     1459.80     2978.74    119.96 o
  -1   5   1   135202.09   112164.34   1425.20 o
   1   5   1     3475.86     6742.59    176.93 o
   3   5   1   233356.19   233149.77   9222.17 o
   5   5   1   145585.30   169502.75   6802.37 o
 -10   6   1   283906.50   303851.13  12169.28 o
  -8   6   1    24111.29    28879.70   1040.24 o
  -6   6   1   143687.72   153307.92   3147.59 o
  -4   6   1   201359.47   197412.45   2495.22 o
  -2   6   1    43192.98    51173.92    628.53 o
   0   6   1    30625.87    31817.72    512.45 o
   2   6   1    60925.48    65776.11   1040.61 o
   4   6   1   134192.55    71940.55   4511.48 o
   6   6   1    10909.18     6400.86   1300.71 o
 -11   7   1   185279.84   209502.59   8577.67 o
  -9   7   1   103002.76   115213.80   3673.64 o
  -7   7   1     2015.76     2831.37    232.92 o
  -5   7   1    67651.32    62520.03    963.05 o
  -3   7   1    24429.16    22360.20    368.78 o
  -1   7   1      441.13      800.64    193.94 o
   1   7   1    26145.27    28660.69    505.74 o
   3   7   1   120386.42   128092.52   2330.39 o
   5   7   1    40224.08    47869.81   1542.76 o
   7   7   1    40360.71    42881.39   1469.01 o
 -12   8   1    13984.90    19897.38   1704.99 o
 -10   8   1    32447.40    38130.80   2138.56 o
  -8   8   1     1020.45     1163.79    350.88 o
  -6   8   1    12562.77    15139.18    437.69 o
  -4   8   1      122.02      -84.76    149.32 o
  -2   8   1   141658.50   118597.70   1536.78 o
   0   8   1    96777.84    77809.30   1250.16 o
   2   8   1    43671.42    51836.92    875.43 o
   4   8   1   234487.19   231091.61   4581.26 o
   6   8   1    67501.59    82758.84   2533.01 o
   8   8   1       25.53     1007.56    482.71 o
 -13   9   1       24.71      527.32   1119.08 o
 -11   9   1     2984.73     6819.95   1177.67 o
  -9   9   1       59.83      539.85    545.85 o
  -7   9   1    16798.27    16884.08    817.78 o
  -5   9   1     6067.32     5186.79    353.74 o
  -3   9   1    59550.99    63785.23   1082.92 o
  -1   9   1   192848.48   174898.59   2362.31 o
   1   9   1    15623.05    13036.92    439.78 o
   3   9   1   119286.59   120804.13   2066.40 o
   5   9   1   194292.67   209879.11   4196.06 o
   7   9   1    36993.99    43439.15   2698.10 o
   9   9   1      939.56     1851.46    955.03 o
 -12  10   1    19548.12    27084.95   1860.25 o
 -10  10   1    32820.70    40866.18   4602.30 o
  -8  10   1     2428.83     2529.08    608.10 o
  -6  10   1    27897.15    29509.90    888.09 o
  -4  10   1     6828.94     8391.78    378.02 o
  -2  10   1     7425.32     7874.04    322.27 o
   0  10   1    10871.39    10717.89    495.77 o
   2  10   1    34846.88    37003.47    878.01 o
   4  10   1    95482.92   101438.44   2498.71 o
   6  10   1    30646.94    38221.21   1468.24 o
   8  10   1     8005.15     7030.88   1312.43 o
  10  10   1    13072.81    17577.20   1792.87 o
 -13  11   1    26065.40    31861.60   2361.20 o
 -11  11   1    90584.37   100682.17   4657.96 o
  -9  11   1    55403.18    56633.73   2958.83 o
  -7  11   1       21.47     -650.36   1037.05 o
  -5  11   1    30380.77    27653.68   1251.31 o
  -3  11   1    18055.11    15757.07    985.11 o
  -1  11   1     3516.51     3369.03    373.26 o
   1  11   1    22670.38    24297.93    735.92 o
   3  11   1    52161.83    52881.72   1342.21 o
   5  11   1     7579.01     4874.74   1195.25 o
  -6  12   1     3055.87     5155.98   1148.38 o
  -4  12   1     8295.30     9028.07    824.85 o
  -2  12   1     2430.76     3419.66    567.65 o
   0  12   1     7107.56     5115.91    443.23 o
   2  12   1    22220.42    21303.34   1049.29 o
   4  12   1    15171.28    14958.19   1552.65 o
  -5  13   1      294.24      655.16    966.75 o
  -3  13   1     3417.61     2757.53    760.08 o
  -1  13   1     2016.45     2209.71    652.03 o
   1  13   1     1253.07     1321.60    510.71 o
   3  13   1    17913.25    19557.56   1898.34 o
  -6  14   1       14.24     -298.81   1001.90 o
  -4  14   1     2371.73     2632.52    840.87 o
  -2  14   1     6433.17     6053.61    847.46 o
   0  14   1      542.85     1976.98   1011.38 o
   2  14   1     3935.77     4048.61   1265.56 o
  -5  15   1       45.91      408.03    846.32 o
  -3  15   1        7.01    -1564.37   1564.37 o
  -4  16   1      860.79     1634.68   1406.18 o
  -4   0   2    15752.90    18278.62    301.06 o
  -9   1   2   281307.16   269692.78  10716.23 o
  -5   1   2    87477.53    98806.86   1518.23 o
  -3   1   2    82915.81    83969.16   1916.44 o
 -10   2   2     2729.36     2249.88    503.88 o
  -2   2   2     1084.69     1317.20     52.59 o
 -11   3   2    61509.25    51149.64   2402.22 o
  -9   3   2   116335.55   123119.45   3593.89 o
  -3   3   2   101871.45    80244.91   1073.52 o
  -1   3   2    85988.30    89829.96   3013.62 o
 -12   4   2     9725.08    10733.81   1060.49 o
 -10   4   2   111041.06    95379.72   4025.18 o
  -8   4   2   236417.55   255883.39   6009.05 o
  -4   4   2     4221.93     3988.42    123.01 o
  -2   4   2   154536.06   140448.13   1995.76 o
   0   4   2    98222.47   104850.25   1873.01 o
   2   4   2     8208.13     8583.53    568.33 o
 -13   5   2    91295.05    39906.09   2132.70 o
 -11   5   2   198036.75   198997.30   8097.23 o
  -9   5   2   257359.13   264041.75  12093.11 o
  -7   5   2   259224.09   247532.55   5033.16 o
  -5   5   2     1566.60     1026.02     93.17 o
  -3   5   2   215184.53   208287.63   3161.34 o
   1   5   2    15940.72    13095.31    480.66 o
   3   5   2    26235.68    33532.34   1079.19 o
 -12   6   2    25132.58    27672.37   1851.46 o
 -10   6   2   113585.95   106191.67   2571.95 o
  -8   6   2   132560.61   132676.77   2751.91 o
  -6   6   2   135694.67   148479.81   2133.61 o
  -4   6   2      481.36      316.06    106.10 o
  -2   6   2    33338.86    30244.63    588.24 o
   0   6   2    44718.57    47299.17    767.44 o
   2   6   2    14630.81    22078.47    792.33 o
   4   6   2     3469.82     5047.60    393.58 o
 -13   7   2    10254.67    12778.62   1499.92 o
 -11   7   2       11.14      292.95    808.55 o
  -9   7   2    28559.20    30829.23    791.47 o
  -7   7   2   150679.09   152074.41   2346.08 o
  -5   7   2   193039.41   180096.84   2421.78 o
  -3   7   2    74645.87    64876.61   1148.24 o
  -1   7   2    15131.44    16355.39    417.81 o
   1   7   2    39697.09    38770.22    714.07 o
   3   7   2   103961.03   100370.71   2933.15 o
   5   7   2   145597.48   152713.33   4410.17 o
 -14   8   2      791.90     1324.15   1072.21 o
 -12   8   2     1367.88     1945.21   1001.90 o
 -10   8   2     8268.76    11529.74   1025.34 o
  -8   8   2    62126.52    58892.59   1192.20 o
  -6   8   2   107597.64    90501.84   1287.87 o
  -4   8   2   107815.40    88301.47   1253.85 o
  -2   8   2    56835.63    47511.58    898.28 o
   0   8   2       46.46       28.50    192.83 o
   2   8   2    84852.23    77907.59   1480.21 o
   4   8   2   138036.95   145351.61   4207.16 o
   6   8   2   128217.43   140279.20   4118.13 o
 -15   9   2     3201.73      533.17   1107.36 o
 -13   9   2    20263.35    25512.06   1394.46 o
 -11   9   2    42384.47    44766.95   1688.88 o
  -9   9   2    70976.27    70965.39   1841.24 o
  -7   9   2    12487.79    12857.97    468.86 o
  -5   9   2     1108.07     1853.85    232.01 o
  -3   9   2     2031.89     3089.35    230.37 o
  -1   9   2        8.93      436.41    234.27 o
   1   9   2    20159.40    17976.63    516.89 o
   3   9   2    49720.93    45307.45   1280.80 o
   5   9   2    24834.56    24315.23   1245.05 o
   7   9   2     6093.26     7369.27    677.25 o
 -14  10   2    12220.44    16439.75   1432.54 o
 -12  10   2    77609.55    92499.17   3831.83 o
 -10  10   2    87096.06    73755.13   3585.75 o
  -8  10   2    22916.09    21034.46    817.90 o
  -6  10   2     2106.11     3015.61    289.79 o
  -4  10   2     9999.08     9497.98    556.96 o
  -2  10   2     2792.18     2766.44    269.59 o
   0  10   2     8751.97     8906.93    860.92 o
   2  10   2    14036.87    15219.73    848.81 o
   4  10   2     2437.15     5852.93    632.42 o
   6  10   2     2733.56     2233.79    703.09 o
   8  10   2       46.35    -1013.62   1013.62 o
 -15  11   2     1554.15      726.52   1265.56 o
 -13  11   2    10453.61    20934.44   2068.25 o
 -11  11   2    54417.25    64385.27   3286.94 o
  -9  11   2    20768.71    23131.59   1951.07 o
  -7  11   2      440.87     2500.64   1848.05 o
  -5  11   2      556.78      905.33    451.32 o
  -3  11   2     5197.38     7047.26    427.31 o
  -1  11   2      898.05      555.16    313.85 o
   1  11   2     4588.45     4447.19    409.94 o
   3  11   2    26094.23    27355.20   1584.18 o
   5  11   2     4127.43     6128.58    996.04 o
  -6  12   2     3256.42     3016.20    720.66 o
  -4  12   2    32378.17    30805.07   1141.47 o
  -2  12   2    46777.18    45487.17   1241.24 o
   0  12   2     2113.32     1859.05    416.33 o
   2  12   2    25488.71    28586.12   1444.24 o
   4  12   2    70032.54    76349.48   3533.02 o
  -7  13   2      371.45      696.01    688.80 o
  -5  13   2     7902.49    10907.88    938.36 o
  -3  13   2    43876.46    39899.54   1480.26 o
  -1  13   2    17938.86    16900.72    962.39 o
   1  13   2     3729.40     4170.51    670.66 o
  -6  14   2     2804.89     3200.56    881.79 o
  -4  14   2     1049.30     1406.89    847.32 o
  -2  14   2     7481.65     7737.04    728.24 o
   0  14   2      100.41      262.41    832.03 o
  -7  15   2     2520.82     2245.90    868.85 o
  -5  15   2     3871.43     2968.49    940.00 o
  -3  15   2       51.42    -1382.74   1716.71 o
  -1  15   2      348.34    -1839.75   1839.75 o
  -6  16   2     1242.58      -34.92    956.98 o
  -4  16   2       36.31    -1494.06   1494.06 o
  -5  17   2      632.09      984.32   1628.82 o
 -11   1   3    52151.84    48483.77   2244.02 o
  -9   1   3     6270.94     7281.35    332.60 o
  -7   1   3   207331.39   180160.39   7534.76 o
  -5   1   3    70918.98    60625.48    682.87 o
  -3   1   3    12569.56    15404.74    240.57 o
 -12   2   3    48957.95    71257.95   3158.04 o
 -10   2   3      654.60     1666.66    231.59 o
  -8   2   3    65649.65    52010.13   1152.28 o
  -6   2   3    35612.25    27538.20    455.20 o
  -4   2   3    34023.61    32768.14    436.06 o
  -2   2   3      612.59     1579.09    155.38 o
 -13   3   3      144.16     1869.04    656.22 o
 -11   3   3      109.80      350.71    318.28 o
  -9   3   3     8224.80     8189.56    391.58 o
  -7   3   3     4604.40     7494.38    238.53 o
  -5   3   3   218755.80   225664.20   6377.59 o
  -3   3   3   261550.94   268046.38  10616.63 o
  -1   3   3    88438.14   100137.30   2937.34 o
 -14   4   3    21927.75    28879.33   1822.17 o
 -12   4   3      318.36      404.28    609.34 o
 -10   4   3      112.82      367.80    261.88 o
  -8   4   3      190.96      607.25    172.64 o
  -6   4   3   105210.05    86412.88   1306.65 o
  -2   4   3   275189.25   231761.17   9679.18 o
   0   4   3    13893.86    16875.85   1124.94 o
 -13   5   3    33440.73    33220.90   1933.49 o
 -11   5   3    35654.29    33093.10   1268.68 o
  -9   5   3     3384.33     2382.10    271.44 o
  -7   5   3    46312.81    47972.65    808.85 o
  -5   5   3    20175.71    25211.68    359.75 o
  -3   5   3   235059.00   234205.53   3825.23 o
  -1   5   3    42045.08    46725.48    882.59 o
   1   5   3    59003.93    59059.38   2519.40 o
 -14   6   3    71482.80    74515.59   3492.00 o
 -12   6   3   172557.91   177733.75   5199.44 o
 -10   6   3    15739.63    17499.51    623.27 o
  -8   6   3   129436.96   114896.55   1802.53 o
  -6   6   3   150680.70   135901.41   1658.89 o
  -4   6   3     2556.12     2674.10    199.04 o
  -2   6   3    40012.88    31000.71    613.58 o
   0   6   3     7816.10     8360.24    654.37 o
   2   6   3      663.55     1538.42   1573.16 o
 -15   7   3     2782.00     6978.15   1236.26 o
 -13   7   3    74458.94    84493.59   3866.98 o
 -11   7   3    69411.59    72769.48   2563.15 o
  -9   7   3    16550.81    15031.13    631.92 o
  -7   7   3   107046.66    90535.04   1582.71 o
  -5   7   3      842.82      913.14    142.23 o
  -3   7   3    75691.09    86573.38   1492.56 o
  -1   7   3    39869.42    40468.19    854.58 o
   1   7   3     7944.62     9490.43    504.79 o
   3   7   3    11527.96    16979.85    789.23 o
 -16   8   3    37180.17    49473.95   2759.62 o
 -14   8   3     1016.58    -1412.03   1412.03 o
 -12   8   3    22715.78    23041.75    926.37 o
 -10   8   3     1925.74     2000.45    372.47 o
  -8   8   3     2893.35     3921.25    305.39 o
  -6   8   3    18639.03    20875.56    429.06 o
  -4   8   3   245069.47   242943.36   4012.13 o
  -2   8   3   298152.78   292005.84   5215.96 o
   0   8   3     3863.91     2977.57    203.99 o
   2   8   3   197953.42   205671.00   5855.53 o
   4   8   3   100457.05   123710.21   3637.36 o
 -15   9   3    21043.44    20063.35   1237.12 o
 -13   9   3     1516.77     1745.52    682.96 o
 -11   9   3       62.51      109.75    468.47 o
  -9   9   3      253.76      183.83    335.14 o
  -7   9   3     9830.59     9696.30    387.04 o
  -5   9   3   175013.80   163208.92   2372.18 o
  -3   9   3   311038.16   294405.38   5018.52 o
  -1   9   3    45473.10    45475.41    940.28 o
   1   9   3   110713.46   114263.98   3009.30 o
   3   9   3   199791.72   212785.97  10112.74 o
   5   9   3    48079.96    58536.58   1957.56 o
 -16  10   3     4557.25     5937.80    912.29 o
 -14  10   3     1343.33     2466.41    808.20 o
 -12  10   3     4084.33     3470.78    753.14 o
 -10  10   3        1.06     -491.88    491.88 o
  -8  10   3     5742.17     4568.75    414.14 o
  -6  10   3     4342.75     5286.73    377.30 o
  -4  10   3    74280.48    69326.56   1104.30 o
  -2  10   3    75698.99    77444.67   1409.98 o
   0  10   3      447.65     -183.06    317.14 o
   2  10   3    46519.62    56055.89   1592.87 o
   4  10   3    18013.78    22526.56   1133.34 o
   6  10   3      827.98      135.29    640.20 o
 -17  11   3     2738.59     -755.82   1253.84 o
 -15  11   3     4407.88     5419.64   1505.78 o
 -13  11   3    36911.37    18461.91   2308.47 o
 -11  11   3    17308.07    12222.01   1535.08 o
  -9  11   3     4190.01     3835.95    716.47 o
  -7  11   3    21311.98    16147.36   1554.30 o
  -5  11   3     3103.96     3164.34    441.37 o
  -3  11   3    19899.35    19391.48    679.01 o
  -1  11   3    14014.75    15908.37    652.32 o
   1  11   3      559.09      170.94    631.36 o
   3  11   3     1289.23     -881.03    881.03 o
   5  11   3     5645.91     6931.27   1142.52 o
 -16  12   3      691.83     -749.96   1382.74 o
 -14  12   3     8504.66     9515.12   1605.38 o
  -8  12   3     2597.41     4326.60    849.56 o
  -6  12   3     1743.10     1694.53    560.17 o
  -4  12   3     3591.52     2859.77    550.87 o
  -2  12   3    12996.17    12623.63    869.81 o
   0  12   3     1579.42     2165.05    426.06 o
   2  12   3     1474.93     1113.22    914.01 o
   4  12   3      164.57     1423.75    960.89 o
  -9  13   3     1122.71      553.46    722.15 o
  -7  13   3     8633.28     6917.86    893.97 o
  -5  13   3    32609.39    32377.73   1212.82 o
  -3  13   3    35019.91    32219.34   1216.76 o
  -1  13   3     6704.60     5962.62    521.05 o
   1  13   3     1516.55     1667.47    789.22 o
   3  13   3    16799.23    15274.58   1769.44 o
  -8  14   3     5508.85     4515.72    887.17 o
  -6  14   3    29532.03    29639.87   1535.52 o
  -4  14   3    42605.18    40644.02   1426.38 o
  -2  14   3    14061.54    14476.85   1487.54 o
   0  14   3        0.68      338.47    878.31 o
  -7  15   3     2840.54     2899.59    972.46 o
  -5  15   3     9987.20     9642.17   1039.81 o
  -3  15   3     6480.91     7232.88   1158.51 o
  -8  16   3      209.39    -1201.11   1201.11 o
  -6  16   3      216.29      365.77   1520.43 o
  -4  16   3      340.62    -1570.23   1570.23 o
  -5  17   3      612.83     1675.69   1775.30 o
 -12   0   4    45413.85    47851.22   1567.92 o
 -10   0   4     2464.98     3952.97    279.89 o
  -8   0   4    97270.80    93167.10   1569.21 o
  -6   0   4     4797.85     2743.80    124.84 o
  -4   0   4    34390.30    32061.08    996.38 o
 -13   1   4   119203.60   114175.13   3372.36 o
 -11   1   4     5521.94     5269.05    392.38 o
  -9   1   4   119596.19   136548.52   1979.62 o
  -7   1   4   226489.45   205337.19   4140.07 o
  -5   1   4      764.79      846.68     47.66 o
 -14   2   4   374368.03   430869.81  17126.05 o
 -12   2   4   112212.17   130488.70   2447.73 o
 -10   2   4   121047.85   102847.44   1623.86 o
  -4   2   4   161457.44   157997.08   2861.93 o
 -15   3   4   300397.91   304735.84  12263.02 o
 -11   3   4      123.40      890.99    135.70 o
  -5   3   4   188057.45   174337.09   2868.71 o
  -3   3   4    39295.32    40207.93    995.46 o
 -16   4   4    21963.74    16809.66   1423.75 o
 -14   4   4   108173.88   110964.84   4781.00 o
 -12   4   4    63947.39    56098.54   1532.46 o
 -10   4   4    26742.79    34957.03    710.02 o
  -8   4   4   110022.02   106242.52   1553.48 o
  -6   4   4    14342.64    13047.90    254.04 o
  -4   4   4     1086.37     1006.30     95.92 o
  -2   4   4   147331.80   133630.39   3106.81 o
 -15   5   4      931.40     1804.59    837.85 o
 -13   5   4    19397.43    19858.27    971.46 o
 -11   5   4     1425.53     2039.19    266.44 o
  -9   5   4     3706.47     5630.60    329.41 o
  -7   5   4      352.75      702.26    185.50 o
  -5   5   4    17003.80    15939.43    329.96 o
  -3   5   4    13688.46    11186.08    603.82 o
  -1   5   4   305760.66   284295.94   8205.60 o
 -16   6   4    11401.80    14618.37   1628.82 o
 -14   6   4    23097.75    25750.60   1162.80 o
 -12   6   4    12538.57    10267.40    512.92 o
 -10   6   4     5982.29     9467.67    386.38 o
  -8   6   4    17569.37    18013.01    399.01 o
  -6   6   4     8116.26     5018.91    176.16 o
  -4   6   4    12573.11     7868.72    808.55 o
  -2   6   4    94646.04    80607.04   2403.40 o
   0   6   4   199962.77   205023.36   5992.44 o
 -17   7   4    53425.26    73894.53   3620.90 o
 -15   7   4    91218.84   109951.22   4880.60 o
 -13   7   4    52235.73    57357.41   1589.96 o
 -11   7   4      652.47      794.98    339.34 o
  -9   7   4    93070.02    91272.55   1754.65 o
  -7   7   4   230346.44   216825.80   3102.95 o
  -5   7   4   130594.85   114493.33   1803.71 o
  -3   7   4   103521.84   101628.45   1746.03 o
  -1   7   4    66886.57    57778.24   1253.22 o
   1   7   4      903.75     2817.63    577.12 o
   3   7   4     2776.90     -134.76    445.29 o
 -16   8   4    61967.95    71187.65   3480.28 o
 -14   8   4    52395.28    57966.25   1648.15 o
 -12   8   4     6322.22     5295.70    465.42 o
 -10   8   4    13724.51    13957.78    529.35 o
  -8   8   4    82589.23    71969.91   1222.90 o
  -6   8   4   167738.45   153542.63   2097.40 o
  -4   8   4   144354.78   131065.56   2582.26 o
  -2   8   4    60564.78    59825.75   1342.74 o
   0   8   4     1122.44     1633.58    312.39 o
   2   8   4     3907.22     4806.76    481.00 o
 -17   9   4    11890.04    18877.95   1227.09 o
 -15   9   4     4161.51     4693.28   1303.64 o
 -13   9   4      666.50     1832.12    935.90 o
 -11   9   4      301.98      312.62    380.60 o
  -9   9   4     3146.25     2467.62    340.08 o
  -7   9   4      223.91      490.67    259.32 o
  -5   9   4    46334.62    42928.21   1292.45 o
  -3   9   4    83656.31    76338.45   1821.95 o
  -1   9   4    38816.30    41269.74   1120.89 o
   1   9   4    16427.86    18154.54    965.29 o
   3   9   4     9404.37    14689.23    897.20 o
   5   9   4     7120.42     -632.78    632.78 o
 -18  10   4     2748.54     2646.28   1025.34 o
 -16  10   4      865.37     2939.39    836.89 o
 -14  10   4     2092.38     2327.18    777.06 o
 -12  10   4     3235.18     2583.20    569.02 o
 -10  10   4     6203.33     8204.40    523.64 o
  -8  10   4    16225.74    14519.28    576.32 o
  -6  10   4     2282.70     2356.40    330.48 o
  -4  10   4    27850.06    27415.26    745.56 o
  -2  10   4    58351.19    60697.21   1169.86 o
   0  10   4    57944.22    61685.80   1722.18 o
   2  10   4    39774.65    41519.59   3527.16 o
   4  10   4    23446.15    26664.61   1722.57 o
 -17  11   4    10755.86    12936.63   1845.61 o
 -15  11   4     1598.84     1029.73    830.59 o
 -13  11   4     5025.25     5144.26   1400.32 o
 -11  11   4      627.83     1615.40    594.23 o
  -9  11   4     3749.65     4591.42    449.41 o
  -7  11   4      730.24     -613.17    613.17 o
  -5  11   4    14143.66    12321.17    645.62 o
  -3  11   4    40229.59    36615.23    858.42 o
  -1  11   4    17455.87    15553.24    721.75 o
   1  11   4     1905.49     1937.54    621.18 o
   3  11   4      361.79     1116.22   1312.43 o
   5  11   4     1442.06     1072.21   1025.34 o
 -18  12   4    18701.58      820.27   1470.63 o
 -16  12   4    19485.98    20395.41   2185.43 o
 -14  12   4     1133.08     1230.40   1441.33 o
 -12  12   4     1281.57     2013.39    830.35 o
 -10  12   4      199.06     -135.00    587.78 o
  -8  12   4      618.05     1711.86    582.37 o
  -6  12   4    27692.30    25305.75   1028.15 o
  -4  12   4    74091.11    71715.44   1675.65 o
  -2  12   4    13532.59    14554.52    688.73 o
   0  12   4     3055.64     3104.88    627.01 o
   2  12   4    18072.37    20421.37   1202.63 o
   4  12   4     2387.22     2765.48   1107.36 o
 -11  13   4       25.43      110.28    711.78 o
  -9  13   4      256.49     1648.22    786.58 o
  -7  13   4     4855.28     5253.41    684.46 o
  -5  13   4    51382.48    49843.53   1661.45 o
  -3  13   4    48701.06    46024.82   1262.28 o
  -1  13   4      467.66     -116.50    623.49 o
   1  13   4     8082.49     4148.22   1353.44 o
   3  13   4     4682.32     5612.98   1177.67 o
 -10  14   4     2814.62     4480.88   1930.56 o
  -8  14   4     6266.90     5034.96    935.98 o
  -6  14   4     1758.80     2664.82    676.27 o
  -4  14   4    27391.13    28548.42   1525.28 o
  -2  14   4    19212.11    19335.15    913.39 o
   0  14   4      309.42     1150.46    884.07 o
  -9  15   4     8718.03     7260.84    992.37 o
  -7  15   4     4862.73     4012.86    916.78 o
  -5  15   4     1647.00     3332.13    749.55 o
  -3  15   4    14214.79    16013.61   2205.94 o
  -1  15   4     5529.81     7881.81   3278.15 o
  -8  16   4     2261.91     1914.79    974.10 o
  -6  16   4       73.73     1324.07    945.95 o
  -4  16   4     6575.09    11360.73   1921.77 o
  -2  16   4     5911.40     8138.24   1517.50 o
  -7  17   4      894.83     2097.55   1505.78 o
  -5  17   4     6634.26     7616.78   1863.18 o
 -15   1   5    30754.29    28929.80    968.05 o
 -13   1   5      598.54      940.65    209.38 o
 -11   1   5   109386.54   117360.29   1730.21 o
  -5   1   5     5376.93     6162.38    197.64 o
 -16   2   5    10857.26    12860.65   1306.57 o
 -14   2   5    31585.10    31977.94    776.03 o
 -12   2   5     8264.25     6591.97    284.48 o
 -10   2   5   136036.89   122831.00   1595.41 o
  -8   2   5   174057.80   165673.17   1923.03 o
  -6   2   5     5236.02     7274.48    182.42 o
  -4   2   5    18564.76    19531.50    705.51 o
 -17   3   5    37203.90    42214.57   2349.49 o
 -15   3   5      692.02     3675.29    498.79 o
 -13   3   5    23624.12    23225.43    625.66 o
 -11   3   5      141.03      449.76    102.83 o
  -9   3   5     5036.55     5251.99    183.49 o
  -7   3   5    34726.41    35498.40    428.67 o
  -5   3   5   131649.97   137086.97   2073.53 o
  -3   3   5    19973.15    24975.10    887.85 o
 -16   4   5    41193.56    42232.14   2367.06 o
 -14   4   5       93.51     1566.18    388.84 o
 -12   4   5     5218.18     7292.60    298.38 o
 -10   4   5      103.92      371.94    150.36 o
  -8   4   5     1498.54     1729.18    118.22 o
  -6   4   5   231716.72   223794.63   3138.99 o
  -4   4   5    98564.63   108157.92   2856.92 o
  -2   4   5    55403.30    36513.70   1669.83 o
 -17   5   5     8584.70    10739.67   1312.43 o
 -15   5   5     3193.11     3792.00    596.82 o
 -13   5   5      182.62      449.97    250.76 o
 -11   5   5    35635.29    40344.33    755.95 o
  -9   5   5    96044.02    94579.90   1408.55 o
  -7   5   5     1012.68     1085.57    184.47 o
  -5   5   5   210723.22   190237.56   4139.13 o
  -3   5   5   125497.14   121858.75   2858.20 o
  -1   5   5    15274.64    15837.05    978.46 o
 -18   6   5      122.67     -169.91   1042.91 o
 -16   6   5    30900.42    33640.05   1437.30 o
 -14   6   5    33488.80    33238.57    946.03 o
 -12   6   5    28789.12    27332.28    605.54 o
 -10   6   5   322977.56   307930.06   4372.28 o
  -8   6   5   208920.83   194766.27   2460.74 o
  -6   6   5     8686.24     9543.34    278.02 o
  -4   6   5   229769.66   244124.70   4378.59 o
  -2   6   5   144231.70   161078.83   4756.63 o
   0   6   5    30235.03    30683.92   1587.81 o
 -19   7   5     4275.99     6028.98   1271.42 o
 -17   7   5     2960.74     3940.68   1816.31 o
 -15   7   5    41113.99    45547.07   1389.72 o
 -13   7   5     6980.99    10560.53    509.59 o
 -11   7   5   109572.91   103288.91   1834.04 o
  -9   7   5   206608.30   192215.80   2580.67 o
  -7   7   5    26221.29    30247.17    525.48 o
  -5   7   5    61871.34    63766.34   1157.67 o
  -3   7   5   103258.30   106128.73   3825.71 o
  -1   7   5    27045.03    29654.88    881.99 o
   1   7   5     2230.29     2484.24    574.19 o
 -18   8   5    36183.70    35480.04   2082.90 o
 -16   8   5     2290.01     3914.50    774.89 o
 -14   8   5     8518.56     8714.15    730.32 o
 -12   8   5      823.10     -116.41    322.95 o
 -10   8   5    42155.26    37347.00    835.48 o
  -8   8   5     2520.44     1943.09    248.49 o
  -6   8   5    43333.33    44731.56    885.38 o
  -4   8   5   103560.85   110683.59   1912.33 o
  -2   8   5       11.67      650.15    373.37 o
   0   8   5    67427.39    68579.71   2106.68 o
   2   8   5    18782.89    18479.49   1376.88 o
 -19   9   5    39419.30    43047.57   1760.94 o
 -17   9   5    31392.28    26669.78   1461.50 o
 -15   9   5     1804.87     2639.34    600.37 o
 -13   9   5       20.91      681.52    654.56 o
 -11   9   5     3318.14     3428.13    371.04 o
  -9   9   5     3649.24     3770.74    299.15 o
  -7   9   5    42297.10    35636.42    791.79 o
  -5   9   5   116653.42   107842.20   2172.19 o
  -3   9   5    26463.91    28324.02   1015.20 o
  -1   9   5    51787.73    53692.55   1497.08 o
   1   9   5    78039.31    82565.95   3673.63 o
   3   9   5     1444.63     -105.46    697.23 o
 -18  10   5     7947.00     8306.19   1007.51 o
 -16  10   5      135.11      528.75   1130.80 o
 -14  10   5      308.62      910.48    576.01 o
 -12  10   5    11306.80    13437.16    777.27 o
 -10  10   5    49589.14    45449.11   1158.41 o
  -8  10   5    15624.15    13748.72    528.66 o
  -6  10   5    34867.62    35446.46   1249.92 o
  -4  10   5    71648.87    75015.38   1398.03 o
  -2  10   5    11612.79    13884.43    703.61 o
   0  10   5     7379.75    10281.11    818.30 o
   2  10   5        5.34      328.11    808.55 o
 -19  11   5       17.01     -592.76    893.35 o
 -17  11   5     2074.91     1932.87    924.58 o
 -15  11   5     4333.33     5497.10    889.64 o
 -13  11   5     1862.12     1562.24    557.24 o
 -11  11   5    65423.67    57924.82   1189.09 o
  -9  11   5   108404.63    94666.80   1752.67 o
  -7  11   5    15115.64    16307.78    944.68 o
  -5  11   5    16666.84    14903.07    909.09 o
  -3  11   5    55836.52    58621.13   1796.51 o
  -1  11   5    14496.68    16231.07    970.75 o
   1  11   5    10251.41    13579.77   1056.36 o
   3  11   5    17861.49    24637.37   1839.75 o
 -18  12   5       20.26     1886.62   1576.09 o
 -16  12   5     2180.36     3210.77   1640.54 o
 -14  12   5      488.58     1202.82    839.44 o
 -12  12   5    10634.45    10942.02   1186.55 o
 -10  12   5    39554.18    35244.20   1017.09 o
  -8  12   5    17650.52    15862.49    866.25 o
  -6  12   5     1262.12     1343.07    484.56 o
  -4  12   5    20680.00    18085.98    803.59 o
  -2  12   5    16503.70    17708.08    992.04 o
   0  12   5     7377.22     5604.94   1335.87 o
   2  12   5     5945.04     7789.04    895.74 o
   4  12   5     5815.03     6263.34   1265.56 o
 -11  13   5     4151.81     3424.40    827.61 o
  -9  13   5      169.65     1116.54    638.11 o
  -7  13   5     4478.97     3318.99    664.13 o
  -5  13   5    18908.37    20966.88   1011.02 o
  -3  13   5     6349.39     7577.55    715.16 o
  -1  13   5      227.47     -146.50   1367.18 o
   1  13   5      528.09      855.42   1042.91 o
   3  13   5       77.68     -175.77   1078.07 o
 -12  14   5     2996.43     2630.63    879.56 o
 -10  14   5      130.70     1603.64    995.96 o
  -8  14   5     3537.60     3447.43    722.71 o
  -6  14   5    11435.69     9975.45    817.07 o
  -4  14   5     8946.92     5528.37    634.85 o
  -2  14   5      214.07      697.64    687.06 o
   0  14   5      753.31      539.03   1142.52 o
 -11  15   5     4648.24     3031.73   1476.48 o
  -9  15   5     1228.99     1123.83    899.51 o
  -7  15   5      298.52     -152.03    893.43 o
  -5  15   5     3236.94     3104.79    756.38 o
  -3  15   5     3220.12     2128.85    989.66 o
  -1  15   5     1978.60     2792.61   1008.54 o
 -10  16   5     5429.69     3292.79   1605.38 o
  -8  16   5     2270.72      501.59    937.45 o
  -6  16   5       73.63     -193.83    976.81 o
  -4  16   5     1541.28     1414.30   1012.72 o
  -2  16   5     5999.39     6286.78   1505.78 o
  -9  17   5      571.41      -29.30   1552.65 o
  -7  17   5       94.22      210.93   1593.67 o
  -5  17   5       16.44      152.34   1734.28 o
  -8  18   5      544.02     -369.12   1669.83 o
 -16   0   6    63455.89    56587.49   1936.76 o
 -14   0   6   383167.72   383012.97  15233.57 o
 -10   0   6   242446.08   228999.83   4561.34 o
  -8   0   6   214158.47   212783.69   8489.79 o
 -17   1   6    19750.21    18043.22    725.70 o
 -15   1   6   215790.02   220725.13   4164.97 o
 -13   1   6   187546.67   176806.48   2762.85 o
 -11   1   6    51803.91    53198.86    621.38 o
  -9   1   6    50736.80    50282.88    554.44 o
  -5   1   6   119806.45   117679.33   4781.00 o
 -18   2   6    36009.30    31129.21   1910.06 o
 -16   2   6   214160.55   224530.16   5383.02 o
 -14   2   6   135916.98   126199.09   2182.63 o
 -12   2   6    22869.44    23669.79    408.39 o
 -10   2   6   106144.14   105420.27   1115.66 o
  -8   2   6     2020.14     4531.86    132.43 o
  -6   2   6   329472.66   318815.19  12667.30 o
 -19   3   6     1928.25     2484.24   1013.62 o
 -17   3   6   103156.05   106665.10   3301.96 o
 -15   3   6   196491.08   198300.66   4108.02 o
 -13   3   6    32823.95    31795.57    536.67 o
 -11   3   6    88481.54    97273.63   1495.90 o
  -9   3   6    33612.21    40411.18    498.91 o
  -7   3   6    45732.94    40363.15    566.06 o
 -18   4   6      180.66     1101.50    908.16 o
 -16   4   6    69982.20    73786.84   1701.07 o
 -14   4   6   174240.13   178637.41   3007.90 o
 -12   4   6    87505.04    92331.85   1396.67 o
 -10   4   6    35258.55    34386.19    501.34 o
  -8   4   6    81373.64    78807.18    991.04 o
  -6   4   6   143841.66   138349.13   2109.70 o
  -4   4   6    11411.54     9772.97    565.59 o
 -19   5   6    26508.02    28469.20   1986.22 o
 -17   5   6      800.67      874.02    448.05 o
 -15   5   6    98477.16   104988.09   2038.59 o
 -13   5   6   203594.58   185768.70   2883.54 o
 -11   5   6   278895.13   256998.31   3236.25 o
  -9   5   6   252501.13   238072.08   2856.75 o
  -7   5   6   258934.47   233888.97   3497.56 o
  -5   5   6    18107.32    21334.66    826.31 o
  -3   5   6   140152.64   142495.91   4218.75 o
 -20   6   6     6874.22    10569.75   1347.58 o
 -18   6   6        7.60      638.27    646.38 o
 -16   6   6    11449.15    10991.83    595.78 o
 -14   6   6    41599.68    42091.45    898.96 o
 -12   6   6    52831.30    49755.00    852.12 o
 -10   6   6    87360.39    73654.80   1156.55 o
  -8   6   6   102150.59    89390.29   1184.30 o
  -6   6   6    67540.80    70086.70   1853.75 o
  -4   6   6      379.94      745.51    165.37 o
  -2   6   6   103518.78   107472.83   4534.92 o
 -19   7   6     9219.48    10918.82    928.10 o
 -17   7   6    26914.88    24069.38   1005.44 o
 -15   7   6    15082.20    11331.00    632.96 o
 -13   7   6     1358.98      866.43    310.53 o
 -11   7   6     1218.22     1643.92    249.37 o
  -9   7   6      770.06     1482.59    197.22 o
  -7   7   6    11492.81    12463.26    422.38 o
  -5   7   6    22845.95    20557.48    588.77 o
  -3   7   6     5556.80     8077.15    843.71 o
  -1   7   6      131.58      550.75    533.17 o
 -20   8   6     3809.92     4956.30    874.12 o
 -18   8   6    28769.57    34653.35   1503.99 o
 -16   8   6    32406.83    34458.76   1852.29 o
 -14   8   6    18483.98    15791.72    670.66 o
 -12   8   6      150.91      283.20    396.85 o
 -10   8   6      748.48     1258.16    259.07 o
  -8   8   6     3180.79     2983.54    323.51 o
  -6   8   6     4732.35     6266.14    317.70 o
  -4   8   6     2123.20     2527.50    362.80 o
  -2   8   6     5128.84     5877.32    592.69 o
   0   8   6       13.59     -591.77    679.65 o
 -21   9   6     2613.81      493.99    937.45 o
 -19   9   6      495.89     -365.10    785.57 o
 -17   9   6     6137.73     8524.15    968.09 o
 -15   9   6    12039.08    13669.73   1315.04 o
 -13   9   6    32799.18    38167.04   1024.16 o
 -11   9   6    45375.30    42819.27    804.64 o
  -9   9   6   100026.32    89832.75   1515.44 o
  -7   9   6    11364.66    11783.42    551.00 o
  -5   9   6     7218.01     6661.41    412.39 o
  -3   9   6    18942.29    16519.92    979.75 o
  -1   9   6    14894.24    21789.86   1581.95 o
   1   9   6    24700.53    23617.89   1505.78 o
 -20  10   6     2644.16     2663.77   1869.04 o
 -18  10   6     1214.18     2194.45   1485.27 o
 -16  10   6       30.87      585.44    607.12 o
 -14  10   6     8521.47     8634.93    494.53 o
 -12  10   6    76670.44    76598.34   1352.22 o
 -10  10   6   135502.44   117005.43   1971.17 o
  -8  10   6    60285.11    55995.45   1132.58 o
  -6  10   6      342.10      792.88    363.83 o
  -4  10   6    24703.88    26402.47    858.00 o
  -2  10   6    29109.11    30843.68   1086.22 o
   0  10   6    34887.45    40216.63   2255.74 o
   2  10   6    26674.89    12661.44   1441.33 o
 -21  11   6        8.70       35.15   1488.20 o
 -19  11   6      314.72    -1054.63   1054.63 o
 -17  11   6      100.80      937.10    860.14 o
 -15  11   6     1148.37      538.96    524.65 o
 -13  11   6     4042.03     4579.36    760.38 o
 -11  11   6    57193.73    57719.65   1221.56 o
  -9  11   6    34950.34    33847.91    839.22 o
  -7  11   6     2882.99     1686.41    399.84 o
  -5  11   6     6701.75     8238.66    514.71 o
  -3  11   6     4947.52     5296.06    657.31 o
  -1  11   6     2188.39     3031.23    751.26 o
   1  11   6     3348.85     5540.15    806.45 o
   3  11   6     9658.85     -837.85    837.85 o
 -20  12   6     7398.07    13341.09   1974.50 o
 -18  12   6     8097.90     7874.58   1751.86 o
 -16  12   6      365.23      323.09    914.01 o
 -14  12   6     1032.14      758.50    538.33 o
 -12  12   6     2532.84     3056.96    581.19 o
 -10  12   6    11819.69    12755.32    688.17 o
  -8  12   6     1465.64      701.84    435.97 o
  -6  12   6     2508.90     2594.25    529.19 o
  -4  12   6      115.61      472.96    497.71 o
  -2  12   6     8651.45    10239.78    887.54 o
   0  12   6     5665.47     7128.82    909.65 o
   2  12   6      177.14     1479.24    783.25 o
 -13  13   6      123.19      -88.23   1740.14 o
 -11  13   6     6749.52     9032.37    789.80 o
  -9  13   6     4261.23     4766.76    698.85 o
  -7  13   6      468.40      478.93    512.12 o
  -5  13   6     3242.52     2804.91    616.50 o
  -3  13   6     1871.15     2322.25    706.83 o
  -1  13   6     9429.98    10792.36   1098.57 o
   1  13   6      595.48     1400.32   1136.66 o
   3  13   6    10426.83      275.38   1066.35 o
 -12  14   6    10041.95    13488.10   1114.21 o
 -10  14   6    23535.43    22722.03   1120.23 o
  -8  14   6     4360.82     3644.16    700.15 o
  -6  14   6     4333.15     3585.47    608.23 o
  -4  14   6     5912.84     5278.24    788.29 o
  -2  14   6       75.09     -295.95    872.08 o
   0  14   6       87.58        5.86   1142.52 o
 -11  15   6    24444.10    25260.43   1420.89 o
  -9  15   6    21368.92    18951.00   1128.96 o
  -7  15   6       77.82     -749.97    749.97 o
  -5  15   6     6832.14     7823.98    725.11 o
  -3  15   6     4749.45     4180.32   1064.08 o
  -1  15   6      410.61      -17.58   1224.54 o
 -12  16   6     4231.45     3931.43   1622.96 o
 -10  16   6    11721.77     7839.43   1658.12 o
  -8  16   6     1826.61     1255.72    990.60 o
  -6  16   6     1725.98     2149.13    822.46 o
  -4  16   6     2924.89     3252.80   1083.63 o
  -2  16   6        4.36      -58.59   1335.87 o
 -11  17   6     1271.75     2695.17   1470.63 o
  -9  17   6      462.43     -679.65   1828.03 o
  -7  17   6      769.99     -468.73   1622.96 o
  -5  17   6     1180.15    -1080.14   1080.14 o
 -10  18   6      373.96      492.16   1599.52 o
  -8  18   6      142.30     1013.62   1751.86 o
 -19   1   7     9077.67     9456.92    628.30 o
 -17   1   7    14722.28    16138.31    610.93 o
 -15   1   7     5344.25     5606.09    232.52 o
 -13   1   7    87975.46    72294.23    798.87 o
 -11   1   7   257471.25   326099.56  10536.47 o
  -9   1   7    55959.10    66151.25    879.03 o
  -7   1   7    20793.45    19112.71    443.91 o
 -20   2   7     5062.05     4388.44   1025.34 o
 -18   2   7    11433.20     9627.90    521.60 o
 -16   2   7    13579.69    10457.33   1055.41 o
 -14   2   7     5347.54     6622.62    225.90 o
 -12   2   7   145175.39   136057.66   1473.52 o
 -10   2   7    57124.14    61318.60    728.84 o
  -8   2   7      373.05     1736.32    113.55 o
  -6   2   7    60109.79    69709.12   1731.73 o
 -21   3   7    14237.74    13511.00   1564.37 o
 -19   3   7     4368.73     5530.96   1072.21 o
 -17   3   7     8740.91    10070.59    478.21 o
 -15   3   7    57303.10    58136.86    956.40 o
 -13   3   7     6707.60     8675.21    243.82 o
 -11   3   7     3345.71     3070.58    124.84 o
  -9   3   7     1705.18     2556.01    301.54 o
  -7   3   7     4901.45     4269.22    204.65 o
  -5   3   7     4118.48     5361.04    621.06 o
 -18   4   7     3179.91     3992.95    401.05 o
 -16   4   7    38379.66    36629.83    827.98 o
 -14   4   7    48398.07    46492.75    869.16 o
 -12   4   7     4947.80     5766.71    207.21 o
 -10   4   7     1563.83     2742.18    148.66 o
  -8   4   7     4453.47     3512.46    913.32 o
  -6   4   7     3718.92     3657.31    279.86 o
  -4   4   7   146542.17   159759.14   6538.72 o
 -21   5   7     3630.97     7314.97   1587.81 o
 -19   5   7      230.28      410.46    516.42 o
 -17   5   7     9548.29    11092.99    526.61 o
 -15   5   7    15530.17    14664.24    506.79 o
 -13   5   7    27068.28    24355.98    466.73 o
 -11   5   7    99248.58   101601.34   1284.46 o
  -9   5   7    41898.46    48345.61    730.03 o
  -7   5   7    50612.63    42846.33    746.86 o
  -5   5   7    21576.12    18941.45   2000.87 o
  -3   5   7    20618.56    18702.13   1148.38 o
 -22   6   7     6792.61     4130.64   1230.40 o
 -20   6   7     5605.50     5207.78    789.49 o
 -18   6   7    26808.83    27022.54   1028.86 o
 -16   6   7    18005.26    17191.26    668.84 o
 -14   6   7    25389.40    21542.92    481.24 o
 -12   6   7   318513.59   292702.13   3682.99 o
 -10   6   7   303271.88   284963.75   3582.30 o
  -8   6   7      730.62     2500.70    204.95 o
  -6   6   7   123438.17   117256.61   2412.30 o
  -4   6   7    81598.65    75427.35   3802.53 o
  -2   6   7     2049.20     -457.01    457.01 o
 -21   7   7      615.30     1839.34    799.11 o
 -19   7   7     8132.35     7587.84    683.98 o
 -17   7   7    43773.05    39225.61   1135.80 o
 -15   7   7     8585.58     8292.20    442.48 o
 -13   7   7    66854.41    60440.20    939.94 o
 -11   7   7   245621.08   231984.56   3107.83 o
  -9   7   7    44022.13    47051.31   1022.76 o
  -7   7   7    33897.63    30569.37    831.73 o
  -5   7   7    59273.77    60242.68   1590.69 o
  -3   7   7      198.54      -27.70    407.09 o
  -1   7   7     5234.40     -515.60    515.60 o
 -22   8   7     5903.42     7572.78   2416.86 o
 -20   8   7     9541.68    11238.23   2047.74 o
 -18   8   7     4603.81     6848.68    666.69 o
 -16   8   7    43938.68    42848.09   1215.83 o
 -14   8   7    14332.02    15854.57    542.05 o
 -12   8   7    25632.03    23072.55    578.18 o
 -10   8   7    37880.16    34118.13    740.06 o
  -8   8   7      154.50      710.81    306.99 o
  -6   8   7     2201.09     3476.02    378.40 o
  -4   8   7    17514.39    25624.15   1175.85 o
  -2   8   7   148294.55   162682.81   6878.54 o
 -21   9   7    13162.42    14541.35   1212.66 o
 -19   9   7     3476.82     4324.61    697.27 o
 -17   9   7    13269.77    14702.87    745.60 o
 -15   9   7    21826.91    19821.20    672.57 o
 -13   9   7     2403.33     2924.97    383.51 o
 -11   9   7     3877.35     5089.69    371.25 o
  -9   9   7     1391.60     1334.25    325.95 o
  -7   9   7      768.75     1431.68    354.84 o
  -5   9   7    13755.42    12105.44   1015.67 o
  -3   9   7   101488.44   112484.04   3538.41 o
  -1   9   7    99775.80   101707.52   4417.74 o
 -22  10   7       31.11     -292.95   1406.18 o
 -20  10   7       52.76      771.16    882.65 o
 -18  10   7     4301.73     3300.40    693.81 o
 -16  10   7     8681.93     9384.16    593.73 o
 -14  10   7     2561.20     1969.27    376.90 o
 -12  10   7    22409.01    21765.08    711.59 o
 -10  10   7    27521.92    25069.98   1114.92 o
  -8  10   7      566.68      659.76    376.01 o
  -6  10   7     3206.86     2961.83    405.85 o
  -4  10   7     1814.93     2858.22    625.83 o
  -2  10   7    19970.44    23958.18   1251.16 o
   0  10   7     3119.57     5507.52   1042.91 o
 -21  11   7     2832.27     1798.73   1605.38 o
 -19  11   7     8013.40     7358.30   1029.51 o
 -17  11   7    11773.42    10074.16    835.75 o
 -15  11   7      156.09       19.65    436.29 o
 -13  11   7    54614.34    51923.11   1176.23 o
 -11  11   7   103903.34    87621.36   2399.19 o
  -9  11   7    27872.49    25151.24    741.41 o
  -7  11   7     3396.85     4143.79    468.28 o
  -5  11   7    23104.72    20388.60    839.32 o
  -3  11   7     3335.26     2868.99    632.65 o
  -1  11   7      369.12      783.40    739.86 o
   1  11   7     3793.04     -908.16    908.16 o
 -22  12   7      854.68     3122.88   1570.23 o
 -20  12   7     3679.65     2724.47   1710.85 o
 -18  12   7    11727.09    11442.75   1869.04 o
 -16  12   7     5874.95     4521.45    653.27 o
 -14  12   7     5782.96     6684.50    662.97 o
 -12  12   7    53064.78    48761.09   1316.42 o
 -10  12   7    39163.28    33195.34   1161.56 o
  -8  12   7     1079.18     1058.85    457.29 o
  -6  12   7     4971.49     6429.39    856.68 o
  -4  12   7     2625.46     3358.51    651.16 o
  -2  12   7        6.22     -209.36    785.83 o
   0  12   7      231.15      717.93    779.98 o
   2  12   7     3305.97     -914.01    914.01 o
 -21  13   7      139.04     -644.50   1857.32 o
 -19  13   7      920.56     2988.12   1792.87 o
 -17  13   7     5320.65     7722.25   1839.75 o
 -15  13   7     2013.39     2479.29    722.75 o
 -13  13   7     1234.68     -372.69    936.11 o
 -11  13   7     7520.95     3936.97    673.77 o
  -9  13   7     1965.76     1655.59    537.81 o
  -7  13   7     1091.66      685.84    554.39 o
  -5  13   7     4404.79     5380.23    749.68 o
  -3  13   7    11912.94    12575.74    934.42 o
  -1  13   7     3290.99     5384.19    946.55 o
   1  13   7       11.96      650.36   1136.66 o
 -14  14   7      202.99     1288.99   1458.91 o
 -12  14   7      207.74     -723.89    770.84 o
 -10  14   7       95.03      100.07    661.08 o
  -8  14   7      602.05       10.53    665.19 o
  -6  14   7     5621.01     7194.11   1138.90 o
  -4  14   7    13435.53    13312.24    930.06 o
  -2  14   7     8409.06    10040.81   1097.52 o
   0  14   7      133.27     -873.00   1341.73 o
   2  14   7     2641.65    -1048.77   1048.77 o
 -13  15   7     2753.34     2150.28   1523.36 o
 -11  15   7     1988.02     1171.91    875.45 o
  -9  15   7     1552.29     1087.56    729.82 o
  -7  15   7      843.26      636.84    634.44 o
  -5  15   7     2193.97     2066.62    791.86 o
  -3  15   7     1042.30     2191.29   1365.16 o
  -1  15   7       81.31     -333.97   1288.99 o
 -12  16   7     5804.26     3790.82   1564.37 o
 -10  16   7     4028.43     1693.27   1599.52 o
  -8  16   7     1910.41     1753.26   1350.51 o
  -6  16   7      258.23     -277.01   1041.90 o
  -4  16   7       77.44     1033.11   2780.13 o
  -2  16   7     1289.27      427.71   1423.75 o
 -11  17   7     1610.67     2589.71   1675.69 o
  -9  17   7     1483.01      333.97   1781.16 o
  -7  17   7     1838.19     2554.97   1217.32 o
  -5  17   7      511.28      173.64   1155.34 o
 -10  18   7      112.27     -457.01   1757.72 o
  -8  18   7     1248.16     1417.89   1804.59 o
  -6  18   7     2407.49     1828.03   1599.52 o
 -20   0   8   110276.04   110455.10   4991.92 o
 -18   0   8       89.34      936.35    402.94 o
 -16   0   8    76687.38    66810.56   1213.02 o
 -14   0   8    20378.66    20027.67    435.23 o
 -12   0   8    11372.55    16484.34    368.56 o
 -10   0   8    77188.23   111957.76   3153.66 o
  -8   0   8   300855.00   341940.91  13622.33 o
 -21   1   8   105682.91   115445.04   3614.71 o
 -19   1   8    14959.77    17227.30    743.03 o
 -17   1   8     8073.90     9116.92    304.70 o
 -15   1   8      865.78     2628.71    164.09 o
 -13   1   8    16667.41    14364.10    275.42 o
 -11   1   8      563.02      634.35    118.57 o
  -9   1   8   214760.13   204294.36   3133.94 o
 -22   2   8    11064.97    12192.71   1470.63 o
 -20   2   8    20994.00    28448.66   1801.50 o
 -18   2   8      842.59     1566.90    306.07 o
 -16   2   8    19929.54    17418.81    496.90 o
 -14   2   8   195054.59   182785.67   2054.28 o
 -12   2   8   230524.80   222444.47   2561.53 o
 -10   2   8      773.46      631.36    314.44 o
  -8   2   8   576323.31   585906.50  23155.03 o
 -21   3   8    15836.93    17999.58   1051.61 o
 -19   3   8    10447.83    12843.26    802.13 o
 -17   3   8     5837.57     7567.23    451.56 o
 -15   3   8    73812.07    67642.98    960.94 o
 -13   3   8   290226.78   280641.22   3393.82 o
 -11   3   8    53304.44    59290.24    697.88 o
  -9   3   8   197018.42   197548.48   3015.92 o
 -22   4   8    56707.81    53237.30   2000.79 o
 -20   4   8    47861.46    50753.44   1202.38 o
 -18   4   8     3177.04     3164.82    387.71 o
 -16   4   8       81.40     2278.03    236.23 o
 -14   4   8      919.37     1743.32    189.56 o
 -12   4   8     6741.10     7237.67    222.94 o
 -10   4   8    62989.68    62297.84    853.40 o
  -8   4   8   246941.20   256903.16   8244.57 o
  -6   4   8   119542.34   143845.23   4290.31 o
 -23   5   8    70495.70    78611.08   3896.28 o
 -21   5   8    87632.83    98854.95   3100.10 o
 -19   5   8    29238.56    32686.95    912.52 o
 -17   5   8      396.74      397.07    329.14 o
 -15   5   8    30162.04    27097.73    546.67 o
 -13   5   8    20273.55    23238.80    434.50 o
 -11   5   8    54543.46    59505.74    805.18 o
  -9   5   8    77664.30    83952.23   1274.21 o
  -7   5   8    73985.80    83627.14   2091.49 o
  -5   5   8      405.52      708.95    480.44 o
 -22   6   8    29686.22    32718.25   1490.65 o
 -20   6   8    19050.82    18122.26    907.93 o
 -18   6   8     9194.07     9754.47    608.05 o
 -16   6   8     1369.04     1347.79    276.81 o
 -14   6   8      401.83      646.20    227.52 o
 -12   6   8     1171.02     1133.77    254.65 o
 -10   6   8    34884.29    31404.25    648.88 o
  -8   6   8    81664.35    89135.19   1432.97 o
  -6   6   8    66331.75    66904.24   3702.55 o
  -4   6   8     6299.46    12268.88   1072.21 o
 -23   7   8      317.54       17.29   1280.21 o
 -21   7   8      772.26     1122.34    751.91 o
 -19   7   8     2084.54     2893.72    527.80 o
 -17   7   8    22863.78    24571.52    712.69 o
 -15   7   8    56850.25    60926.39   1025.45 o
 -13   7   8    46683.67    52410.50    946.03 o
 -11   7   8     2658.64     3359.16    350.02 o
  -9   7   8    54232.91    53863.27   1148.45 o
  -7   7   8   204298.44   224493.53   5786.07 o
  -5   7   8   165463.58   169693.08   5070.89 o
  -3   7   8    76841.47    83356.92   3661.92 o
 -22   8   8        5.14     -471.89   1910.06 o
 -20   8   8        3.22      456.00    623.29 o
 -18   8   8     5343.65     9996.08    556.23 o
 -16   8   8    29614.04    26413.79    682.05 o
 -14   8   8    31879.33    28840.08    659.70 o
 -12   8   8     7725.82     7424.07    367.30 o
 -10   8   8     9925.55     9616.17    454.35 o
  -8   8   8    80339.10    76264.12   1530.37 o
  -6   8   8   138314.44   147510.25   3623.76 o
  -4   8   8   105838.03   115857.62   3610.82 o
 -23   9   8     6161.48     7171.50   1611.24 o
 -21   9   8     2753.40     1500.71    896.38 o
 -19   9   8     3174.76     5034.02    715.38 o
 -17   9   8     5756.79     7835.62    529.73 o
 -15   9   8      900.71     1086.03    359.32 o
 -13   9   8     5345.09     7337.01    383.80 o
 -11   9   8    25257.28    22291.60    625.34 o
  -9   9   8    23001.02    20458.52    691.87 o
  -7   9   8     2820.53     4334.60    455.85 o
  -5   9   8    10932.40    15634.97    876.63 o
  -3   9   8    11622.73    16751.07   1505.78 o
  -1   9   8     5032.93     -679.65    679.65 o
 -24  10   8     9166.85    -1435.47   1435.47 o
 -22  10   8    11475.11    10352.97   1775.30 o
 -20  10   8    10459.58    11403.71    967.61 o
 -18  10   8     7411.67     8251.21    583.64 o
 -16  10   8     1754.19     1136.32    453.93 o
 -14  10   8     8945.61     9346.81    476.16 o
 -12  10   8    53082.66    47658.60    976.37 o
 -10  10   8    29435.54    26176.78    762.79 o
  -8  10   8      710.33     1678.26    797.37 o
  -6  10   8     3606.94     3678.74    590.37 o
  -4  10   8      151.76     1713.80    555.85 o
  -2  10   8     6106.23    11624.39   1464.77 o
 -23  11   8     2134.43     3257.64   1640.54 o
 -21  11   8     2788.59     3937.29   1640.54 o
 -19  11   8     7206.64     7665.31    953.88 o
 -17  11   8    15459.13    14011.49    708.22 o
 -15  11   8     5716.76     5011.05    445.99 o
 -13  11   8     9457.51     9295.33   1145.16 o
 -11  11   8    32986.52    32070.00    836.02 o
  -9  11   8     5630.57     6104.83    477.64 o
  -7  11   8        6.17      206.64    476.59 o
  -5  11   8      250.21     -217.02    610.48 o
  -3  11   8    14796.10    18279.44   1218.02 o
  -1  11   8     6974.43    13727.79   1593.67 o
 -22  12   8      888.03      896.44   1722.57 o
 -20  12   8        1.95     1201.11   1628.82 o
 -18  12   8     9798.82    14464.17   1278.61 o
 -16  12   8    24800.21    25483.32    950.46 o
 -14  12   8     6790.90     5654.30    571.89 o
 -12  12   8     2771.36     3583.54    516.33 o
 -10  12   8     7492.99     8062.88   1105.85 o
  -8  12   8     1289.59     1389.64    511.78 o
  -6  12   8     6863.95     8992.67    799.94 o
  -4  12   8    36280.73    48750.98   1600.66 o
  -2  12   8    23746.21    30271.63   1452.11 o
   0  12   8      268.71      113.23    758.75 o
 -23  13   8      498.28    -1710.85   1710.85 o
 -21  13   8     1440.75    -1781.16   2003.80 o
 -19  13   8      498.04     3896.28   1763.58 o
 -17  13   8     9845.18    11984.67    974.38 o
 -15  13   8     8921.93     7761.15    726.53 o
 -13  13   8       72.09      223.17    703.62 o
 -11  13   8     2804.16     3264.04    631.57 o
  -9  13   8      653.62      800.20    550.04 o
  -7  13   8     1208.21     2271.26    587.46 o
  -5  13   8    16789.92    20958.70   1098.28 o
  -3  13   8    34988.97    45187.52   1883.69 o
  -1  13   8     5815.93    11864.78   1125.77 o
 -16  14   8     2252.35     2009.66   1435.47 o
 -14  14   8     1006.15     2906.10   1517.50 o
 -12  14   8     8086.83     7964.55   1140.21 o
 -10  14   8     3294.67     2450.78    626.79 o
  -8  14   8      691.54      774.59    629.18 o
  -6  14   8      243.91     -881.98    881.98 o
  -4  14   8     5292.58     7920.14    976.86 o
  -2  14   8     9019.90    12038.99   1130.47 o
   0  14   8      662.81    -1095.65   1160.09 o
 -15  15   8      459.67     -826.13   1441.33 o
 -13  15   8    11382.77    10130.32   1710.85 o
 -11  15   8    10240.22     9512.84   2657.09 o
  -9  15   8       15.19     -273.07    746.33 o
  -7  15   8     3899.14     4433.60    814.73 o
  -5  15   8      610.64      400.34    813.38 o
  -3  15   8     1872.50     4224.39   1458.91 o
  -1  15   8     2133.52     4523.20   1453.05 o
 -14  16   8     1172.96     1341.73   1505.78 o
 -12  16   8     7445.83     6960.57   1746.00 o
 -10  16   8     1657.50     2126.00   1077.89 o
  -8  16   8      509.15     1503.26   1069.45 o
  -6  16   8      592.55      493.44   1046.69 o
  -4  16   8      638.85     3421.69   1494.06 o
  -2  16   8     3318.75     4833.73   1482.34 o
 -13  17   8      355.32      415.99   1681.55 o
 -11  17   8     1132.36     2285.04   1716.71 o
  -9  17   8       47.92     -498.23   1075.28 o
  -7  17   8       32.41      430.58   1157.04 o
  -5  17   8     1762.50     3949.01   1740.14 o
 -10  18   8       36.97     -568.33   1669.83 o
  -8  18   8        5.80      867.14   1804.59 o
  -6  18   8      573.21      -58.59   1523.36 o
 -23   1   9    12795.32     8396.99    917.47 o
 -21   1   9     2216.85     2167.90    391.15 o
 -19   1   9      770.10     1272.66    236.86 o
 -17   1   9    24770.40    21501.40    449.22 o
 -15   1   9    52876.03    52482.94    624.07 o
 -13   1   9    52691.52    57818.64    669.50 o
 -11   1   9      377.85     1400.80    154.70 o
  -9   1   9   106282.34    92488.71   4610.55 o
 -22   2   9     2947.48     3416.90    555.61 o
 -20   2   9     3623.74     3889.74    332.08 o
 -18   2   9       20.90      188.27    231.98 o
 -16   2   9     3228.62     2553.28    186.54 o
 -14   2   9    56868.79    53419.28    636.70 o
 -12   2   9    19643.95    25812.84    381.07 o
 -10   2   9    10733.04    10392.78    348.90 o
  -8   2   9    71383.88    65779.81  11410.53 o
 -23   3   9    14922.27    18812.02   1186.75 o
 -21   3   9      524.70      810.29    410.16 o
 -19   3   9    27858.56    26180.29   1043.12 o
 -17   3   9    82423.61    83062.17   1164.92 o
 -15   3   9    46060.01    53760.86    757.78 o
 -13   3   9     2926.19     3374.26    174.88 o
 -11   3   9     1144.40     2109.32    152.08 o
  -9   3   9      128.66      669.05    229.73 o
  -7   3   9     6412.82     6737.93    773.40 o
 -24   4   9    25698.16    26204.29   1787.02 o
 -22   4   9    31592.08    26014.41   1555.04 o
 -20   4   9     1779.47     1738.24    336.57 o
 -18   4   9    78218.40    72612.43   1172.52 o
 -16   4   9   136182.45   134022.67   1691.20 o
 -14   4   9    24495.79    28806.38    604.02 o
 -12   4   9     1213.33      996.71    149.70 o
 -10   4   9     1493.15      734.33    187.07 o
  -8   4   9      875.95      899.85    291.47 o
 -23   5   9    10148.25     9512.99    961.39 o
 -21   5   9     2130.73     3696.36    406.56 o
 -19   5   9    13701.63    12959.54    468.47 o
 -17   5   9    35923.59    28744.91    595.36 o
 -15   5   9      880.71     1967.03    216.20 o
 -13   5   9    24383.50    21837.79    484.92 o
 -11   5   9     3058.70     2793.44    216.58 o
  -9   5   9    23744.35    25452.12    660.71 o
  -7   5   9    19318.50    21029.59    761.37 o
 -24   6   9     1539.49     1842.46    825.03 o
 -22   6   9        0.38     -226.89    574.72 o
 -20   6   9     3222.87     2661.23    386.70 o
 -18   6   9    13003.69    11356.15    449.52 o
 -16   6   9     5856.70     7858.95    337.03 o
 -14   6   9    95642.27    89822.52   1307.95 o
 -12   6   9    66767.14    66073.59   1080.66 o
 -10   6   9    17056.18    15331.26    509.65 o
  -8   6   9   144078.45   149170.72   5159.65 o
  -6   6   9    47703.67    50273.50   1779.28 o
 -25   7   9      489.51    -1341.73   1341.73 o
 -23   7   9       63.41     -322.55    916.44 o
 -21   7   9      683.54       66.11    486.43 o
 -19   7   9    18713.00    18243.17    678.89 o
 -17   7   9    13562.53    14293.66    782.71 o
 -15   7   9    18819.91    18798.29    541.91 o
 -13   7   9    73344.75    77172.88   1427.04 o
 -11   7   9     3690.58     3493.11    323.43 o
  -9   7   9    64684.57    63263.36   1185.30 o
  -7   7   9    67360.63    71977.48   2430.65 o
  -5   7   9     1515.77     3105.30    814.41 o
 -24   8   9     8104.16    10282.66   1699.13 o
 -22   8   9     5487.26     6355.89    869.37 o
 -20   8   9     6348.54     6468.66    529.99 o
 -18   8   9    77839.41    74256.53   1447.70 o
 -16   8   9    57762.11    59472.55   1118.46 o
 -14   8   9       80.93     -146.57    772.97 o
 -12   8   9     8926.85     9305.99    425.94 o
 -10   8   9     2172.64     3026.47    378.40 o
  -8   8   9     5459.79     6957.11    479.38 o
  -6   8   9    13576.29    14664.74   1007.51 o
  -4   8   9    79246.13   111826.12   4816.15 o
 -25   9   9     6188.07     7605.07   1669.83 o
 -23   9   9    14916.57    15661.28   1880.76 o
 -21   9   9     1239.43      447.17    695.61 o
 -19   9   9    34012.49    30741.21    933.48 o
 -17   9   9    87600.31    79914.45   2996.96 o
 -15   9   9    28313.71    27557.00    667.37 o
 -13   9   9      254.86      565.23    372.26 o
 -11   9   9      544.89      929.58    411.15 o
  -9   9   9      967.84     1029.44    383.44 o
  -7   9   9    16288.76    15007.04    863.54 o
  -5   9   9    97855.75   109040.57   3442.05 o
 -24  10   9     2088.92     2033.10   1552.65 o
 -22  10   9     1988.83     -521.46   1347.58 o
 -20  10   9     3048.19     1565.79    694.29 o
 -18  10   9    24474.24    19457.70    748.50 o
 -16  10   9     7808.74     5099.23    449.69 o
 -14  10   9      942.25     1441.48    385.43 o
 -12  10   9      970.27      458.31    392.58 o
 -10  10   9     4265.12     4787.23    476.21 o
  -8  10   9    12542.38    17507.99    800.19 o
  -6  10   9     6785.75     7973.84   1059.14 o
  -4  10   9    43416.11    54067.45   2736.18 o
  -2  10   9    21631.42     -790.97    790.97 o
 -25  11   9      234.55    -1382.74   1382.74 o
 -23  11   9       81.34     2267.46   1658.12 o
 -21  11   9     1417.58      793.22    950.02 o
 -19  11   9     5978.63     3906.38    557.88 o
 -17  11   9     1339.03      303.21    457.18 o
 -15  11   9     5824.17     7930.61    999.24 o
 -13  11   9    15632.37    15536.99    947.03 o
 -11  11   9       38.01      419.90    430.43 o
  -9  11   9    31313.58    32902.14   1022.36 o
  -7  11   9    24373.44    24657.86   1562.60 o
  -5  11   9      236.64     1794.78    622.78 o
  -3  11   9    16720.85    25617.20   1397.88 o
 -24  12   9       25.40    -1318.29   1658.12 o
 -22  12   9      948.37       41.01   1669.83 o
 -20  12   9     7010.64     5811.58   1055.18 o
 -18  12   9     6478.22     5511.86    753.32 o
 -16  12   9       28.05      508.80    495.26 o
 -14  12   9     5859.49     6323.32    569.87 o
 -12  12   9     3019.80     2956.80    480.95 o
 -10  12   9     2724.58     4442.01    558.03 o
  -8  12   9     8392.00    10856.52    685.41 o
  -6  12   9      497.79      677.13    716.28 o
  -4  12   9     4699.77     7184.68    977.69 o
  -2  12   9     9577.66      344.92    807.66 o
 -23  13   9      872.60      574.19   1787.01 o
 -21  13   9     1427.17     1089.79   2120.98 o
 -19  13   9    11396.23     9736.07   1208.77 o
 -17  13   9    11707.95    10938.15    975.63 o
 -15  13   9     2804.75     3006.65    635.26 o
 -13  13   9       61.32       48.53    563.02 o
 -11  13   9       10.63      418.78    569.45 o
  -9  13   9      290.90      448.48   1047.80 o
  -7  13   9     4731.62     3353.88    718.81 o
  -5  13   9    15910.14    19163.79   1246.52 o
  -3  13   9    12821.66    15867.97   1291.00 o
  -1  13   9     2863.43      410.13    996.04 o
 -16  14   9     7195.13     7927.31   1728.42 o
 -14  14   9     3299.00     2964.91    928.93 o
 -12  14   9     1767.10     1595.70    803.26 o
 -10  14   9        0.51       25.69    602.95 o
  -8  14   9     4538.89     4967.63    813.08 o
  -6  14   9    13542.48    13783.24   1453.55 o
  -4  14   9    16211.28    18140.84   2706.89 o
  -2  14   9     3922.45     3481.64   1001.68 o
 -17  15   9      675.24     1570.23   1599.52 o
 -15  15   9      376.87     -193.35   1288.99 o
 -13  15   9     1062.79     1545.89   1050.34 o
 -11  15   9     1222.50      258.24   1016.12 o
  -9  15   9       21.40        4.92    980.21 o
  -7  15   9      894.57     1177.71   1432.54 o
  -5  15   9     3971.93     4046.33   1026.23 o
  -3  15   9     2873.88     3251.78   1429.61 o
  -1  15   9      708.97    -1165.95   1165.95 o
 -16  16   9      292.19      433.57   1447.19 o
 -14  16   9       55.93      550.75   1622.96 o
 -12  16   9      244.30     1770.42   1412.03 o
 -10  16   9      700.88      318.67   1070.13 o
  -8  16   9      184.49     -270.95   1048.50 o
  -6  16   9        1.74     1833.89   1453.05 o
  -4  16   9      374.01      796.83   1441.33 o
  -2  16   9      960.22    -1306.57   1312.43 o
 -13  17   9      118.14      298.81   1570.23 o
 -11  17   9      389.82     1717.34   1092.72 o
  -9  17   9        1.04      164.62   1071.11 o
  -7  17   9      234.21     -493.36   1060.80 o
  -5  17   9      132.69      175.77   1535.08 o
  -8  18   9     1306.24     1845.61   1915.91 o
  -6  18   9     1556.48     1300.71   1476.48 o
 -24   0  10    27094.81    27267.33   1401.06 o
 -22   0  10     6900.51    10636.58    860.53 o
 -20   0  10    24019.36    20025.21    910.43 o
 -18   0  10    86453.04    92386.53   1641.52 o
 -16   0  10      127.08      847.97    216.79 o
 -14   0  10   207967.02   200519.33   3089.88 o
 -12   0  10   243006.53   238022.81   4761.73 o
 -10   0  10    63433.43    66805.58   2090.72 o
 -25   1  10     1207.00     1238.57    701.03 o
 -23   1  10     6908.31     7858.02    645.94 o
 -21   1  10        1.67     1666.31    318.61 o
 -19   1  10    19797.41    19488.76    460.39 o
 -17   1  10     2942.40     2647.72    193.81 o
 -15   1  10   155671.64   150416.38   1599.23 o
 -13   1  10   242000.69   235290.11   2637.59 o
 -11   1  10    39306.14    41782.06    832.48 o
  -9   1  10     6491.09     3673.63    574.19 o
 -24   2  10     2400.63     3877.95    623.76 o
 -22   2  10      910.58     1272.67    339.48 o
 -20   2  10     1554.58     2093.36    292.47 o
 -18   2  10    41219.56    39403.09    666.85 o
 -16   2  10   296068.47   298214.16   3597.93 o
 -14   2  10   407264.19   404131.56   4865.14 o
 -12   2  10    42632.10    46191.70    700.69 o
 -10   2  10    73430.66    78768.81   1991.53 o
 -25   3  10     8714.24     9928.45   1593.67 o
 -23   3  10      123.10      669.12    346.93 o
 -21   3  10      372.88      512.06    321.96 o
 -19   3  10     8591.49     8773.00    343.73 o
 -17   3  10   115478.00   105060.69   1434.87 o
 -15   3  10   372221.56   364985.91   4189.77 o
 -13   3  10   255006.53   281446.31   3124.28 o
 -11   3  10     4256.48     3702.35    251.28 o
  -9   3  10   183646.13   213414.20   6150.21 o
 -24   4  10     1741.64     1327.23    768.63 o
 -22   4  10      210.05     -374.93    374.93 o
 -20   4  10     5550.87     5102.48    349.57 o
 -18   4  10       22.96      -42.90    244.08 o
 -16   4  10    48727.48    41586.36    652.38 o
 -14   4  10   192509.86   200121.22   2437.01 o
 -12   4  10   111928.91   112682.47   1597.17 o
 -10   4  10       60.92      687.29    284.79 o
 -25   5  10     6219.17     6691.90   1297.78 o
 -23   5  10     7294.79     6676.45    472.30 o
 -21   5  10     1631.84     4191.54    412.94 o
 -19   5  10    12227.62    12374.33    437.90 o
 -17   5  10      921.68     1208.81    255.06 o
 -15   5  10    36810.58    31423.37    552.08 o
 -13   5  10   114090.65   106309.91   1393.55 o
 -11   5  10   106230.29    99473.48   1515.99 o
  -9   5  10    48204.69    43581.13   1260.18 o
  -7   5  10    51903.29    50903.56   2419.79 o
 -26   6  10       47.98     -445.29   1353.44 o
 -24   6  10     1572.42     1472.55    838.17 o
 -22   6  10      255.14     1402.65    457.14 o
 -20   6  10       39.77      405.18    344.47 o
 -18   6  10      972.49     1454.46    305.01 o
 -16   6  10    18384.67    17016.27    474.25 o
 -14   6  10    44156.41    40681.68    721.46 o
 -12   6  10    31585.54    33066.21    715.77 o
 -10   6  10     8812.53    10857.23    442.92 o
  -8   6  10     4572.41     6177.07    855.42 o
  -6   6  10     4418.32      128.90    527.32 o
 -25   7  10     5510.40     6075.85   1464.77 o
 -23   7  10     1500.63     1831.81   1336.31 o
 -21   7  10      825.60     1357.93    443.16 o
 -19   7  10    17344.75    17463.93    913.39 o
 -17   7  10    68836.78    64526.06   1110.04 o
 -15   7  10    76819.70    70895.83   1190.68 o
 -13   7  10    30877.75    32135.58   1018.84 o
 -11   7  10      378.51      842.14    349.24 o
  -9   7  10    26822.75    32223.22   1133.17 o
  -7   7  10    25543.40    25987.96   1301.34 o
 -26   8  10     5340.30     6614.88   1681.55 o
 -24   8  10     7120.03     7722.25   1535.08 o
 -22   8  10     2506.55     2758.83    580.56 o
 -20   8  10     3982.12     5600.10    550.43 o
 -18   8  10    49856.12    51375.92   1258.98 o
 -16   8  10    84993.61    83201.95   1458.54 o
 -14   8  10    59045.07    60652.50   1147.42 o
 -12   8  10     4752.18     5087.42    444.20 o
 -10   8  10     1825.17     1727.32    441.88 o
  -8   8  10    12490.04    14628.83    877.49 o
  -6   8  10    20553.72    21496.91   1652.26 o
 -25   9  10      142.47     3169.75   1581.95 o
 -23   9  10     3190.66     4065.95    926.94 o
 -21   9  10     1315.83     1492.71    535.20 o
 -19   9  10     2813.56     2773.02    465.28 o
 -17   9  10    16643.22    17367.13   1045.23 o
 -15   9  10    16135.42    16010.57    607.06 o
 -13   9  10    10885.50    13189.18    673.47 o
 -11   9  10     7963.65     9147.80    524.59 o
  -9   9  10    27173.14    29902.97   1217.91 o
  -7   9  10     3233.81     4639.15    612.81 o
  -5   9  10     8872.34    11940.77   1277.28 o
 -24  10  10       29.69      445.29   1447.19 o
 -22  10  10      202.30      486.24    922.05 o
 -20  10  10        2.65       59.71    505.94 o
 -18  10  10      448.04      405.80    416.29 o
 -16  10  10      125.95     -198.70    397.47 o
 -14  10  10       62.85      -81.98    515.32 o
 -12  10  10     8785.58    11614.39    551.74 o
 -10  10  10    44902.88    51181.81   1335.39 o
  -8  10  10    33343.58    42947.25   1431.04 o
  -6  10  10     3337.54     4270.18    804.84 o
  -4  10  10     7606.94      931.59    919.87 o
 -25  11  10       30.49      673.79   1658.12 o
 -23  11  10      303.89      949.17   1652.26 o
 -21  11  10      597.49      360.75   1362.23 o
 -19  11  10     6203.71     6795.35    582.40 o
 -17  11  10     6659.90     6474.87    547.56 o
 -15  11  10       66.41       88.70    416.62 o
 -13  11  10      168.11      275.69    447.26 o
 -11  11  10     8537.93    12326.07    759.12 o
  -9  11  10    12594.81    16350.38    980.79 o
  -7  11  10     2485.04     2411.30    673.29 o
  -5  11  10     3724.17     5466.51   1183.53 o
  -3  11  10     8503.91     -884.72    884.72 o
 -24  12  10     3020.10     4306.41   1792.87 o
 -22  12  10      531.37     -531.80   1006.42 o
 -20  12  10     8321.02     9774.30    991.10 o
 -18  12  10    29845.26    28374.43   1957.76 o
 -16  12  10    17447.51    15229.83    871.62 o
 -14  12  10      296.30     1234.23    462.17 o
 -12  12  10       19.37      290.33    471.58 o
 -10  12  10     1556.51     3465.20    610.95 o
  -8  12  10      236.31      910.11    700.43 o
  -6  12  10     6708.03     8735.44   1010.79 o
  -4  12  10    10228.69    18421.85   2167.85 o
 -23  13  10     3585.35     2865.08   1863.18 o
 -21  13  10       77.56     5627.17   1403.63 o
 -19  13  10    12800.73    12133.11   1037.21 o
 -17  13  10    20002.83    19265.72   1137.83 o
 -15  13  10     3906.17     2879.14    600.54 o
 -13  13  10       11.61       50.41    513.55 o
 -11  13  10     1022.17      615.91    718.09 o
  -9  13  10     1953.19     2918.54    748.46 o
  -7  13  10      747.39     1388.61    754.77 o
  -5  13  10     9945.89    13266.61   1268.49 o
  -3  13  10     4601.41     -829.65    829.65 o
 -18  14  10     3617.74     2706.89   1546.79 o
 -16  14  10      671.32      807.07    927.34 o
 -14  14  10      240.83     -949.29    949.29 o
 -12  14  10      389.26     1997.00    718.06 o
 -10  14  10     8413.26    11036.57   1166.22 o
  -8  14  10     6831.45     7359.69    866.69 o
  -6  14  10      367.84      879.65   1002.82 o
  -4  14  10     7042.07    10676.72   1166.39 o
 -17  15  10        4.85      492.16   1318.29 o
 -15  15  10     1417.91     1008.99   2056.53 o
 -13  15  10      346.42     -992.67    992.67 o
 -11  15  10     4170.68     6158.31   1748.93 o
  -9  15  10    14980.09    19740.24   1590.83 o
  -7  15  10     3512.93     4960.27   1095.77 o
  -5  15  10     1140.10     1136.66   1341.73 o
  -3  15  10     5107.59      597.62   1300.71 o
 -14  16  10     1268.54     -246.08   1488.20 o
 -12  16  10        4.42     3898.11   1207.84 o
 -10  16  10     3644.07     5058.29   1176.27 o
  -8  16  10     2933.66     4501.69   1114.53 o
  -6  16  10       37.55      275.38   1394.46 o
  -4  16  10     2856.35     1734.28   1382.74 o
 -11  17  10       29.48      462.87   1663.97 o
  -9  17  10      213.03      840.67   1128.27 o
  -7  17  10      226.17      304.67   1523.36 o
  -5  17  10     1914.53     5372.76   1628.82 o
 -25   1  11     2497.21     2269.43    557.49 o
 -23   1  11     1685.25      -75.52    534.41 o
 -21   1  11     6662.83     7780.82    404.03 o
 -19   1  11    16257.86    16391.92    411.03 o
 -17   1  11    34232.06    35191.56    536.09 o
 -15   1  11    10009.71    13905.10    360.44 o
 -13   1  11     6699.51     6507.91    341.96 o
 -11   1  11   136191.45   149371.20   3597.71 o
 -26   2  11      770.00     1205.69    741.38 o
 -24   2  11      574.99      213.83    450.35 o
 -22   2  11     1571.66     1546.72    358.60 o
 -20   2  11     1379.72     1678.25    262.06 o
 -18   2  11     9785.01     9831.94    310.33 o
 -16   2  11    18300.82    17101.72    377.53 o
 -14   2  11     9117.62    11602.01    382.89 o
 -12   2  11    44611.96    38918.78    819.07 o
 -10   2  11    89993.77   100687.04   3045.06 o
 -25   3  11     8945.60     8041.92    640.66 o
 -23   3  11     2590.05     2623.86    366.25 o
 -21   3  11    10702.85    11731.80    447.12 o
 -19   3  11    33213.18    30446.32   1113.09 o
 -17   3  11    12406.88    12939.31    368.43 o
 -15   3  11     7540.29     7984.84    263.43 o
 -13   3  11    21703.93    18846.00    498.49 o
 -11   3  11       27.21      107.08    294.06 o
  -9   3  11     1055.77       -5.86    486.30 o
 -26   4  11    14186.55    11800.16   1640.54 o
 -24   4  11    17336.40    18431.75    627.47 o
 -22   4  11     1926.46     3767.46    460.15 o
 -20   4  11    54527.20    51228.80   1124.70 o
 -18   4  11    74312.16    72604.55   1022.89 o
 -16   4  11     6200.05     7544.90    275.43 o
 -14   4  11    17506.52    18032.56    405.79 o
 -12   4  11    15469.48    16125.93    545.30 o
 -10   4  11      130.77      -38.56    394.39 o
 -27   5  11      644.65      609.34   1365.16 o
 -25   5  11    13780.36    16330.00   1608.31 o
 -23   5  11    10400.49    12361.78    656.50 o
 -21   5  11      896.22     2144.37    370.32 o
 -19   5  11    13862.15    11428.01    438.13 o
 -17   5  11     2737.37     2219.01    274.30 o
 -15   5  11     8960.53     9685.71    379.70 o
 -13   5  11        3.72      337.04    251.11 o
 -11   5  11    42309.17    50836.28   1588.81 o
  -9   5  11    51072.52    66831.19   2150.70 o
 -26   6  11      107.71      351.54   1294.85 o
 -24   6  11     9332.75     9906.38    616.56 o
 -22   6  11    10844.76    12270.28    610.75 o
 -20   6  11     1112.37      739.34    364.98 o
 -18   6  11     6178.27     6807.90    441.65 o
 -16   6  11    29734.32    27807.96    643.49 o
 -14   6  11     4306.04     3925.25    325.58 o
 -12   6  11    82575.28    82088.60   1503.86 o
 -10   6  11   237281.69   270656.63   8319.87 o
  -8   6  11    72959.92    92795.88   4072.05 o
 -27   7  11      290.98      890.58   1488.20 o
 -25   7  11     2761.98     2514.36    887.94 o
 -23   7  11     4949.94     4419.89    574.04 o
 -21   7  11       33.97       99.22    422.90 o
 -19   7  11      391.41      636.55    378.07 o
 -17   7  11    14794.04    13357.53    490.57 o
 -15   7  11    33586.67    30801.46    868.64 o
 -13   7  11     2305.79     2359.49    391.53 o
 -11   7  11   124454.59   142996.81   4411.85 o
  -9   7  11    99688.75   129555.91   4015.93 o
  -7   7  11     1039.86     -644.50    644.50 o
 -26   8  11     8045.45     8273.00   1675.69 o
 -24   8  11     8495.80     6053.65    972.57 o
 -22   8  11      857.83     1761.23    537.20 o
 -20   8  11    31156.94    27726.17    764.60 o
 -18   8  11    19005.08    14893.45    601.63 o
 -16   8  11     3171.98     4428.61    420.32 o
 -14   8  11    16033.54    17755.79    612.40 o
 -12   8  11     2650.42     1606.36    764.38 o
 -10   8  11    26532.23    34073.83   1359.69 o
  -8   8  11     1004.05     2412.66    823.20 o
  -6   8  11     7209.32     -621.06    621.06 o
 -27   9  11     7639.53     6562.15   1681.55 o
 -25   9  11    17375.05    16639.75   1956.93 o
 -23   9  11     3406.97     2137.91    685.38 o
 -21   9  11    12039.85    13128.94    658.85 o
 -19   9  11    42353.33    39741.12    916.21 o
 -17   9  11     7798.87     5574.97    447.95 o
 -15   9  11     2275.29     4010.53    432.85 o
 -13   9  11     1811.43     2636.00    471.00 o
 -11   9  11      932.79      871.73    459.11 o
  -9   9  11     2182.99     4088.74    614.75 o
  -7   9  11     4998.54     5835.63   1066.35 o
 -26  10  11     5740.46     2964.69   1704.99 o
 -24  10  11     9909.99     7971.89   1464.77 o
 -22  10  11      845.98     2996.16    828.30 o
 -20  10  11     3524.87     3317.35    523.73 o
 -18  10  11     2503.83     1746.67    477.63 o
 -16  10  11     1673.49     1505.87    413.54 o
 -14  10  11      270.96     1083.73   1249.42 o
 -12  10  11     7925.09     7818.88    576.82 o
 -10  10  11    29094.68    33571.19   1278.71 o
  -8  10  11     7513.60    10541.16    808.43 o
  -6  10  11     4307.94     4165.80   1072.21 o
 -25  11  11     2575.96     2068.25   1722.57 o
 -23  11  11     3259.54     3072.48   1012.97 o
 -21  11  11     1038.78     1457.60   1356.37 o
 -19  11  11      838.54      980.85    505.60 o
 -17  11  11     6082.28     5915.21    638.25 o
 -15  11  11     2434.90     2404.76    470.32 o
 -13  11  11    10978.06    11564.11    591.08 o
 -11  11  11    62810.79    65171.64   1938.63 o
  -9  11  11    54303.73    62001.32   1944.04 o
  -7  11  11     2864.57      696.31   1494.06 o
 -24  12  11     1125.03      691.37   1757.72 o
 -22  12  11      109.65    -1274.35   1274.35 o
 -20  12  11       12.18      446.99    722.66 o
 -18  12  11     2306.26     3444.66    651.78 o
 -16  12  11     4670.93     3735.07    585.00 o
 -14  12  11       24.13      151.29    578.52 o
 -12  12  11    23079.79    24135.18    987.79 o
 -10  12  11    35761.11    39514.78   1747.25 o
  -8  12  11     7292.83     9832.93    858.81 o
  -6  12  11     1639.78     1962.97   1168.88 o
 -23  13  11      106.32     1708.21   1120.59 o
 -21  13  11     1568.76     2916.28   2895.58 o
 -19  13  11     1809.69     2600.75   1058.84 o
 -17  13  11       37.17     -234.23    757.30 o
 -15  13  11       91.98     1141.17    760.25 o
 -13  13  11      529.49      543.69    608.02 o
 -11  13  11     4398.81     4648.34    819.52 o
  -9  13  11      949.94     1787.88    820.25 o
  -7  13  11      165.17     1844.71   1403.25 o
  -5  13  11      901.03     -847.83    847.83 o
 -20  14  11     2111.91     1341.73   1564.37 o
 -18  14  11     2065.18     1294.85   1470.63 o
 -16  14  11     1015.66     -424.96    960.07 o
 -14  14  11      297.52     1022.86    981.23 o
 -12  14  11      737.79      298.03    985.79 o
 -10  14  11       54.08     -228.98    916.77 o
  -8  14  11      202.04     1160.09   1365.16 o
  -6  14  11      394.43      902.05    972.94 o
  -4  14  11       16.14    -1083.93   1083.93 o
 -17  15  11       87.77      457.01   1599.52 o
 -15  15  11      903.34     1257.20   1065.00 o
 -13  15  11     3053.26     3411.17   1097.38 o
 -11  15  11     3052.78     3106.95   1072.65 o
  -9  15  11     1357.48     1906.13   1069.58 o
  -7  15  11       15.93     2952.97   1458.91 o
  -5  15  11       82.90     -919.87   1300.71 o
 -14  16  11     1859.56       23.44   1652.26 o
 -12  16  11     4917.39     4488.76   1165.01 o
 -10  16  11     4798.29     4935.07   1275.94 o
  -8  16  11     1741.28     1089.79   1663.97 o
  -6  16  11      177.54     2876.80   1640.54 o
 -11  17  11     2074.12      574.19   1798.73 o
  -7  17  11      390.19      708.95   1458.91 o
  -5  17  11       70.19    -1359.30   1359.30 o
 -26   0  12      773.16      682.79    914.01 o
 -24   0  12    16644.26    16840.18   1274.37 o
 -22   0  12   174478.81   181256.03   7692.95 o
 -20   0  12   235356.44   216613.03   3921.81 o
 -18   0  12    53017.95    52020.16   1074.01 o
 -16   0  12    63439.97    59654.80   1154.87 o
 -14   0  12   182386.41   198350.22   4730.73 o
 -12   0  12   115595.70   120292.24   3611.48 o
 -27   1  12       42.25      742.57    668.37 o
 -25   1  12      217.64      450.03    532.14 o
 -23   1  12    33057.02    28149.98    828.16 o
 -21   1  12   123304.85   118762.76   1808.78 o
 -19   1  12    63949.81    61610.35    867.94 o
 -17   1  12    10633.31     9648.07    309.86 o
 -15   1  12    90331.66    97256.58   1232.19 o
 -13   1  12    40886.50    45020.93   1110.47 o
 -11   1  12     5320.67     -480.44    480.44 o
 -26   2  12      854.52      857.17    553.46 o
 -24   2  12      399.16      327.21    438.09 o
 -22   2  12     7632.25     5759.46    382.10 o
 -20   2  12    20427.88    22211.65    511.17 o
 -18   2  12     6435.97     7275.75    289.42 o
 -16   2  12    44109.12    50872.06    737.44 o
 -14   2  12     1398.84     5804.46    283.72 o
 -12   2  12    64631.43    53402.23   1494.87 o
 -27   3  12     5277.01     6673.48   1529.22 o
 -25   3  12     1484.58     1510.32    497.58 o
 -23   3  12     3913.06     3265.68    380.14 o
 -21   3  12    15074.65    12606.64    484.74 o
 -19   3  12     1847.94     1833.97    258.95 o
 -17   3  12    21075.45    23089.96    473.19 o
 -15   3  12    22424.81    30011.53    590.07 o
 -13   3  12    14845.76    16453.25    683.35 o
 -11   3  12    59647.48    56925.68   3984.17 o
 -28   4  12      207.40     -638.64   1376.88 o
 -26   4  12      683.74      504.06    626.69 o
 -24   4  12    14983.24    16191.65    615.47 o
 -22   4  12    64855.68    60556.17   1157.02 o
 -20   4  12    73032.34    71703.45   1077.99 o
 -18   4  12     4064.59     5923.00    335.96 o
 -16   4  12    21556.04    26501.10    535.21 o
 -14   4  12    48784.64    53114.98   1020.24 o
 -12   4  12    12990.21    15017.49    801.91 o
 -27   5  12      954.24      398.42   1318.29 o
 -25   5  12     2601.58     3048.18    506.92 o
 -23   5  12    56037.85    57991.13   1520.35 o
 -21   5  12   124178.38   118407.29   2197.78 o
 -19   5  12    66901.20    66837.08   1096.40 o
 -17   5  12      819.77      137.56    417.16 o
 -15   5  12    49498.94    54677.79    920.24 o
 -13   5  12    91417.23    97535.84   1775.31 o
 -11   5  12   108006.85   112195.02   3296.49 o
 -28   6  12      201.55      386.70   1441.33 o
 -26   6  12       21.12     1013.56   1060.49 o
 -24   6  12     8268.82     8451.51    593.79 o
 -22   6  12    34668.06    31426.88    933.68 o
 -20   6  12    23462.89    23342.82    737.17 o
 -18   6  12     4362.09     4473.76    361.52 o
 -16   6  12     3063.72     2966.25    441.74 o
 -14   6  12    10644.81    11608.25    645.68 o
 -12   6  12    21745.31    22471.12    854.66 o
 -10   6  12    24661.32    27408.71   1810.45 o
 -27   7  12     2631.17     4054.47   1564.37 o
 -25   7  12     2981.42     2053.44    600.25 o
 -23   7  12     2852.13     2829.41    527.61 o
 -21   7  12      173.79      343.69    385.27 o
 -19   7  12     2398.17     3237.27    481.64 o
 -17   7  12     1473.65     1932.02    375.10 o
 -15   7  12      597.14     1285.85    360.20 o
 -13   7  12     5189.00     5932.56    589.55 o
 -11   7  12     2836.44     2465.46    692.97 o
  -9   7  12     1492.17     3409.98    919.87 o
 -26   8  12     5578.85     4309.57   1004.38 o
 -24   8  12     5988.04     6185.10    674.50 o
 -22   8  12     1085.09      824.42    474.02 o
 -20   8  12     1509.59     1226.85    413.58 o
 -18   8  12     5525.08     5923.78    454.31 o
 -16   8  12      352.63     2011.30    390.79 o
 -14   8  12      351.69      659.83    419.68 o
 -12   8  12     2321.05     2061.02    586.55 o
 -10   8  12      991.92     1823.16   1089.79 o
 -25   9  12     8349.55     9941.29   1134.24 o
 -23   9  12    15490.19    13685.00    810.98 o
 -21   9  12     7176.05     6324.29    490.56 o
 -19   9  12      614.37     1194.14    477.87 o
 -17   9  12       29.08      363.46    417.55 o
 -15   9  12     1227.13     2821.30    449.40 o
 -13   9  12     9534.19    13877.48    750.59 o
 -11   9  12    23496.03    29917.47   1181.42 o
  -9   9  12    35543.52    39168.12   2870.94 o
  -7   9  12     5768.14     -802.69    802.69 o
 -26  10  12     1314.44     5249.72   1804.59 o
 -24  10  12    11517.74    12650.26   1232.60 o
 -22  10  12    15729.83    15064.56    933.63 o
 -20  10  12    11161.77    10705.92    614.11 o
 -18  10  12     5411.22     5375.14    481.12 o
 -16  10  12     1181.20     1649.07    467.09 o
 -14  10  12     5680.94     6724.53    523.36 o
 -12  10  12    46075.85    45470.83   1600.88 o
 -10  10  12    54335.43    67386.70   1947.65 o
  -8  10  12    14476.07    20071.41   1302.73 o
 -25  11  12     2876.64     4368.22   1097.03 o
 -23  11  12     4284.73     3826.97    862.92 o
 -21  11  12     1153.71     1152.48    706.48 o
 -19  11  12     1005.72     1383.87    519.97 o
 -17  11  12     3278.92     4640.59    531.62 o
 -15  11  12     3281.36     2996.46    553.24 o
 -13  11  12     3425.75     5678.55    794.10 o
 -11  11  12    28373.27    32137.72   1293.03 o
  -9  11  12    15088.83    22582.57   1373.02 o
  -7  11  12      936.94      146.86    756.50 o
 -24  12  12     1818.41     1449.52   1036.15 o
 -22  12  12      361.03      429.48    850.98 o
 -20  12  12     4005.43     3338.81    749.03 o
 -18  12  12      280.03      844.93    681.93 o
 -16  12  12     3398.48     4361.26    598.94 o
 -14  12  12     5212.11     4018.49    857.85 o
 -12  12  12      435.80     1161.55    761.65 o
 -10  12  12     5124.09     9621.62    955.40 o
  -8  12  12     1298.53     1477.43   1467.70 o
  -6  12  12       38.40     -931.59    931.59 o
 -23  13  12      334.38      320.43   1082.19 o
 -21  13  12     2402.19     2193.09    926.55 o
 -19  13  12     3137.50     1903.23    828.27 o
 -17  13  12       24.33     1685.68    807.71 o
 -15  13  12     2821.22     4840.63   1055.85 o
 -13  13  12      348.88      429.30    937.83 o
 -11  13  12     2165.95     4686.97   1047.76 o
  -9  13  12     1884.01     3230.85    993.67 o
  -7  13  12      129.83      -28.37    898.16 o
 -20  14  12      114.18    -1529.22   1663.97 o
 -18  14  12        1.15      979.86   1213.90 o
 -16  14  12     1037.23      -38.08   1010.69 o
 -14  14  12       28.65      109.89   1015.54 o
 -12  14  12     5437.88     5741.34   1043.88 o
 -10  14  12     9850.16    14054.08   1308.19 o
  -8  14  12     1324.11     3574.03   1482.34 o
  -6  14  12      319.13    -1242.12   1242.12 o
 -17  15  12     1777.30     2033.10   1570.23 o
 -15  15  12      276.19      516.27   1123.68 o
 -13  15  12     4077.70     4929.42   1101.07 o
 -11  15  12    13174.94    17399.98   1746.00 o
  -9  15  12     5410.00     5964.53   1587.81 o
  -7  15  12      150.08     -128.90   1435.47 o
 -14  16  12       10.78      439.43   1605.38 o
 -12  16  12     3997.77     6737.93   1857.32 o
 -10  16  12     4282.62     5782.90   1646.40 o
  -8  16  12      148.02     2261.60   1505.78 o
 -29   1  13     3442.07     4382.58   1540.93 o
 -27   1  13       14.21     -316.49    795.43 o
 -25   1  13     8304.33     7566.03    515.49 o
 -23   1  13    25359.41    24925.89    959.45 o
 -21   1  13    12929.17    13264.40    467.93 o
 -19   1  13     3968.80     3308.70    299.67 o
 -17   1  13      145.49      423.46    228.90 o
 -15   1  13    16803.85    16693.93    569.65 o
 -13   1  13    55953.41    60865.14   2041.23 o
 -28   2  13      255.14      638.25    737.26 o
 -26   2  13     2347.99     1888.46    495.18 o
 -24   2  13     6444.78     6730.42    493.51 o
 -22   2  13     4874.20     5452.88    388.48 o
 -20   2  13     3943.79     3249.58    276.48 o
 -18   2  13     5477.78     4942.93    302.22 o
 -16   2  13      601.38     2501.46    273.17 o
 -14   2  13    17062.06    12615.17    740.82 o
 -29   3  13      171.47     1974.50   1488.20 o
 -27   3  13     1422.48     1266.61    733.97 o
 -25   3  13       63.93      428.91    504.23 o
 -23   3  13     9638.61    10757.64    465.30 o
 -21   3  13    15930.04    15740.46    488.36 o
 -19   3  13      185.99      289.31    249.45 o
 -17   3  13    32520.53    30902.30    673.29 o
 -15   3  13    54438.00    58253.43   1107.15 o
 -13   3  13     4904.96     4046.63    562.72 o
 -28   4  13     2456.21     2800.63   1499.92 o
 -26   4  13     1425.72     2549.34    999.99 o
 -24   4  13     5073.83     6659.43    486.25 o
 -22   4  13    48363.31    45243.70    876.13 o
 -20   4  13    17923.41    16795.83    472.61 o
 -18   4  13     5882.41     6629.95    308.61 o
 -16   4  13    76848.90    78872.44   1246.48 o
 -14   4  13    45557.19    47841.60   1032.49 o
 -12   4  13     1947.79     1468.56    499.11 o
 -29   5  13       57.21       82.03   1447.19 o
 -27   5  13     3809.08     4346.42   1001.90 o
 -25   5  13     5440.42     6093.08    911.65 o
 -23   5  13      806.22     2102.69    450.40 o
 -21   5  13     5854.32     5872.44    385.49 o
 -19   5  13      582.53     1083.37    308.18 o
 -17   5  13    21542.12    21437.01    611.60 o
 -15   5  13     9421.68    10214.35    580.25 o
 -13   5  13    13445.17    16994.34    779.76 o
 -28   6  13       60.08      468.73   1376.88 o
 -26   6  13     8816.90     9218.24   1338.72 o
 -24   6  13    13628.62    12154.87    607.26 o
 -22   6  13     4178.77     4386.91    442.62 o
 -20   6  13     3798.68     4578.35    412.94 o
 -18   6  13    18968.83    19453.95    660.63 o
 -16   6  13     2337.48     2922.39    376.87 o
 -14   6  13    37273.95    39480.46   1579.52 o
 -12   6  13   126179.65   143663.53   4422.70 o
 -27   7  13      622.11      -45.61    864.37 o
 -25   7  13     4912.86     5144.89    644.28 o
 -23   7  13     1785.42     1175.90    466.07 o
 -21   7  13      114.66      243.73    409.40 o
 -19   7  13    10198.80    10163.44    514.86 o
 -17   7  13    26315.12    26407.63    723.78 o
 -15   7  13      138.37     1230.23    576.81 o
 -13   7  13    45889.97    47469.30   1711.25 o
 -11   7  13    65888.54    84511.16   4148.22 o
 -26   8  13     1341.13     2667.17    956.62 o
 -24   8  13     1036.96     2003.32    617.21 o
 -22   8  13     9230.01    10525.47    555.37 o
 -20   8  13     2883.74     4043.40    457.36 o
 -18   8  13    20142.48    20856.11    703.36 o
 -16   8  13    57913.61    59892.14   1258.82 o
 -14   8  13    12887.63    14189.21    903.81 o
 -12   8  13     5112.50     6571.36    703.10 o
 -10   8  13     3948.80     5583.69   1060.49 o
 -27   9  13     3369.47     3673.63   1341.73 o
 -25   9  13       49.66      277.28    805.53 o
 -23   9  13     9093.25    10409.39   1054.57 o
 -21   9  13    13398.16    11734.09    788.89 o
 -19   9  13      371.48      561.94    424.49 o
 -17   9  13    38309.37    40204.57   1159.46 o
 -15   9  13    32587.70    35650.87   1049.20 o
 -13   9  13     2960.31     3532.20    682.29 o
 -11   9  13     1517.63     3306.87    692.12 o
  -9   9  13      601.99     -949.17    949.17 o
 -26  10  13     3960.43     2891.11   1029.60 o
 -24  10  13      389.34      177.29    793.48 o
 -22  10  13     1075.78     2508.22    715.04 o
 -20  10  13       40.90      291.46    506.13 o
 -18  10  13    10168.54     9728.01    646.67 o
 -16  10  13    10640.47    10957.97   1039.82 o
 -14  10  13      503.44      148.85    651.32 o
 -12  10  13     7232.02    10929.97    843.12 o
 -10  10  13     5279.06     7036.61    938.36 o
  -8  10  13      526.45     -837.85    837.85 o
 -25  11  13     3467.11     1784.64   1038.76 o
 -23  11  13     2397.98     2109.63   1215.36 o
 -21  11  13     3073.27     2089.67    697.08 o
 -19  11  13     7006.83     4851.62    738.85 o
 -17  11  13     6996.17     6311.49    603.61 o
 -15  11  13      613.08     2394.21    667.42 o
 -13  11  13    23207.84    25544.97   2792.50 o
 -11  11  13    21703.60    25010.48   1166.38 o
  -9  11  13      431.11     -121.32    969.68 o
 -24  12  13      391.17      588.95    893.78 o
 -22  12  13      932.01     1124.90    965.71 o
 -20  12  13     5301.42     4998.64    873.92 o
 -18  12  13    10178.01     8679.76    811.29 o
 -16  12  13     2914.77     2143.96   1298.12 o
 -14  12  13     3776.33     3218.16    979.28 o
 -12  12  13    16641.53    17645.87   1111.31 o
 -10  12  13     4597.29     7869.10   1854.39 o
 -23  13  13      806.20     -550.75   1400.32 o
 -21  13  13       12.15      480.44   1067.65 o
 -19  13  13     4093.79     3345.41    824.41 o
 -17  13  13     8506.73     6533.98   1067.64 o
 -15  13  13     2683.63     2213.78    989.39 o
 -13  13  13       83.82      690.19   1003.55 o
 -11  13  13     1184.26     1080.87    935.33 o
  -9  13  13      521.61      732.38   1312.43 o
 -22  14  13     1113.73      -52.73   1412.03 o
 -20  14  13       57.71    -1376.88   1376.88 o
 -18  14  13     2789.49      936.45   1423.75 o
 -16  14  13     3108.43     3454.18   1118.26 o
 -14  14  13     1020.68     1943.11   1036.78 o
 -12  14  13      132.95      179.43   1007.38 o
 -10  14  13        7.06      152.34   1376.88 o
  -8  14  13     1198.77    -1042.91   1283.14 o
 -15  15  13        1.69     1107.36   1511.64 o
 -13  15  13      142.60     1592.03   3134.60 o
 -11  15  13       48.06      298.81   1412.03 o
  -9  15  13      217.07      380.84   1288.99 o
  -8  16  13      140.12    -1353.44   1353.44 o
 -28   0  14     9344.53     6843.39   1593.67 o
 -26   0  14       93.89     -623.67    623.67 o
 -24   0  14    59076.65    54730.22   2195.62 o
 -22   0  14   127792.61   134300.64   4079.56 o
 -20   0  14    25893.24    30964.54    908.49 o
 -18   0  14    19250.82    16031.57   1118.33 o
 -16   0  14    37588.35    34385.96   1432.19 o
 -14   0  14     2144.91     -219.55    435.00 o
 -29   1  14     9132.69     9745.25   1242.15 o
 -27   1  14    10159.68    10835.58    764.01 o
 -25   1  14     1308.60     1233.47    455.63 o
 -23   1  14    44709.04    43143.10    975.78 o
 -21   1  14    51433.68    57146.17    989.89 o
 -19   1  14      537.49     1663.51    283.80 o
 -17   1  14     2540.60     2417.39    311.64 o
 -15   1  14    11499.09    14437.78    680.04 o
 -30   2  14     1061.02     1956.93   1458.91 o
 -28   2  14    15526.19    16928.77   1489.17 o
 -26   2  14    20787.51    22197.21    883.48 o
 -24   2  14     1915.34     3658.00    440.61 o
 -22   2  14     8386.99     9454.78    550.15 o
 -20   2  14    14411.26    13373.42    437.69 o
 -18   2  14    12206.41    14406.52    505.88 o
 -16   2  14    82114.41    84337.45   1738.35 o
 -14   2  14   171402.45   191299.80   5621.37 o
 -29   3  14     3292.96     3896.28   1464.77 o
 -27   3  14    16986.91    18611.05    933.45 o
 -25   3  14     8047.56     7085.52    655.95 o
 -23   3  14      393.84      -59.54    346.56 o
 -21   3  14    10539.84    10691.35    384.67 o
 -19   3  14    10269.37     8927.97    382.21 o
 -17   3  14    25909.93    23214.85    788.51 o
 -15   3  14   109191.96   116066.61   2556.74 o
 -30   4  14     2704.92      234.36   1517.50 o
 -28   4  14     4492.19     4598.83   1025.34 o
 -26   4  14      232.25      192.32    655.76 o
 -24   4  14    13871.71    15461.83    671.44 o
 -22   4  14    31630.40    30760.15    655.54 o
 -20   4  14    12330.72    16679.53    470.50 o
 -18   4  14      273.43      208.30    322.08 o
 -16   4  14     1488.90     2218.02    557.73 o
 -14   4  14    27146.22    34860.87   1448.27 o
 -29   5  14     6825.12     4974.35   1529.22 o
 -27   5  14      392.55      296.23    875.45 o
 -25   5  14    12266.44    11969.79    869.28 o
 -23   5  14    55273.81    55171.75   1136.70 o
 -21   5  14    35765.84    33484.15    719.99 o
 -19   5  14     3491.64     4092.57    386.09 o
 -17   5  14     1397.65     1047.50    453.98 o
 -15   5  14      929.64     1468.69    424.76 o
 -13   5  14     4920.59     6339.51    978.46 o
 -28   6  14     5401.35     7685.07   1102.76 o
 -26   6  14       32.64     -277.42    626.39 o
 -24   6  14     8860.91     9344.40    579.52 o
 -22   6  14    17607.87    17438.38    870.09 o
 -20   6  14     8021.46     8952.11    495.56 o
 -18   6  14     3367.05     4014.03    410.60 o
 -16   6  14     2554.43     4832.61    578.25 o
 -14   6  14     7477.84    10506.72   1171.42 o
 -12   6  14     3829.68     -410.13   1019.48 o
 -27   7  14     3856.62     4222.62    851.35 o
 -25   7  14     2418.29     3621.15    643.53 o
 -23   7  14      264.05     1278.48    495.37 o
 -21   7  14      564.74      721.27    420.82 o
 -19   7  14     6713.49     7249.44    492.72 o
 -17   7  14    28734.86    30445.12    980.15 o
 -15   7  14    46826.94    61720.41   1909.67 o
 -13   7  14    28584.15    41204.32   1716.18 o
 -11   7  14      640.41     -755.82    755.82 o
 -28   8  14      729.28      269.52   1165.95 o
 -26   8  14      882.16      672.88    793.38 o
 -24   8  14     1534.75     2119.59    619.89 o
 -22   8  14     1178.67     1088.77    505.16 o
 -20   8  14      459.90     1306.00    437.87 o
 -18   8  14    17004.82    19268.06    840.23 o
 -14   8  14    36378.35    47273.38   1557.99 o
 -12   8  14     6286.45     6283.40   1051.70 o
 -27   9  14      408.82      275.38   1247.98 o
 -25   9  14     2855.53     2333.35    792.57 o
 -23   9  14     1033.22     2206.01    684.42 o
 -21   9  14      218.08      168.84    455.67 o
 -19   9  14     2210.96     2648.57    692.62 o
 -17   9  14     8475.50    11612.63    707.18 o
 -15   9  14     6593.16     9179.21    848.85 o
 -13   9  14      298.55      921.14    758.47 o
 -26  10  14     3329.47     3256.81   1014.94 o
 -24  10  14     6235.28     5098.25    884.27 o
 -22  10  14     4019.11     3408.58    709.07 o
 -20  10  14     2728.21     3602.89    585.22 o
 -18  10  14     2478.10     2460.27    511.51 o
 -16  10  14      718.52     1322.81    788.23 o
 -14  10  14     1781.66     2410.51    740.24 o
 -12  10  14     3998.40     4438.80   1218.69 o
 -10  10  14      113.99     -711.88    711.88 o
 -25  11  14      964.75      433.28    985.36 o
 -23  11  14      572.56        2.74   1100.01 o
 -21  11  14     1041.80     1504.13    802.14 o
 -19  11  14     5123.59     5475.89    980.15 o
 -17  11  14     9672.38     8899.92   1663.97 o
 -15  11  14     2281.28     1744.70    805.43 o
 -13  11  14     1592.75     2712.01    877.18 o
 -11  11  14     1288.84     2809.79   1019.48 o
 -24  12  14      709.58      345.68   1376.88 o
 -22  12  14     1678.44     1997.21    942.67 o
 -20  12  14      721.07     1524.64    831.98 o
 -16  12  14    22034.32    25022.02   1851.46 o
 -14  12  14     4125.92     4465.80   1022.66 o
 -12  12  14      112.05    -1259.70   1259.70 o
 -10  12  14      213.18     -877.58    877.58 o
 -23  13  14     2441.31      785.11   1453.05 o
 -21  13  14     1100.76     2589.46   1074.24 o
 -19  13  14     2872.09     3892.04   1352.99 o
 -17  13  14    14701.15    20370.97   1565.73 o
 -15  13  14     7111.90     8286.18   1135.98 o
 -13  13  14      184.92      507.18   1023.12 o
 -11  13  14       65.62     2033.10   1277.28 o
 -22  14  14      537.69     1394.46   1435.47 o
 -18  14  14     2200.92     4118.92   1646.40 o
 -16  14  14     1751.02     4550.82   1274.75 o
 -14  14  14      173.55      939.22   1058.31 o
 -12  14  14      858.45      831.99   1453.05 o
 -10  14  14        6.00     -714.81   1318.29 o
 -15  15  14      295.19     1236.26   1593.67 o
 -11  15  14      435.47     -837.85   1341.73 o
 -31   1  15      594.03      480.44   1576.09 o
 -29   1  15     1224.06     2442.29   1132.42 o
 -27   1  15     8401.13     8634.93    707.91 o
 -25   1  15    12467.21    14326.23   1296.11 o
 -23   1  15     4612.42     4822.01    444.36 o
 -21   1  15       15.39      753.04    347.87 o
 -19   1  15     4296.25     3792.37    432.99 o
 -17   1  15    21095.38    24476.58    927.23 o
 -15   1  15    21691.27      -91.80    694.30 o
 -30   2  15        9.65      881.81   1124.54 o
 -28   2  15     2299.99     1831.67    798.65 o
 -26   2  15     3828.24     3962.43    506.42 o
 -24   2  15      764.52      533.08    424.97 o
 -22   2  15       70.44       83.55    349.30 o
 -20   2  15      193.92      346.08    342.29 o
 -18   2  15     1730.63     1426.13    385.61 o
 -16   2  15     6092.92     8214.86   1094.52 o
 -29   3  15      194.60       15.07    912.15 o
 -27   3  15      983.67      976.01    702.42 o
 -25   3  15     9200.76     9235.54    543.24 o
 -23   3  15    13340.91    13109.56    543.02 o
 -21   3  15       32.87      -25.40    545.74 o
 -19   3  15    19886.43    18383.08    609.00 o
 -17   3  15    32070.38    40368.07   1343.98 o
 -15   3  15     8161.50     9984.22   1124.94 o
 -28   4  15      491.04      247.51    914.27 o
 -26   4  15     9290.29     8591.06   1066.14 o
 -24   4  15    30384.19    28487.33    891.79 o
 -22   4  15    10807.20    12133.69    513.83 o
 -20   4  15    12918.69    13328.50    804.42 o
 -18   4  15    68898.06    70929.81   1345.39 o
 -16   4  15    52696.02    59302.65   2368.79 o
 -29   5  15     1250.49     2973.06   1068.78 o
 -27   5  15      630.71      871.03   1201.11 o
 -25   5  15     3659.18     3484.39    571.62 o
 -23   5  15    13349.25    12845.15    891.26 o
 -21   5  15     1101.96     2109.48    483.04 o
 -19   5  15    12053.89    13785.90    648.72 o
 -17   5  15    18230.28    19274.45    864.02 o
 -15   5  15       12.26      828.43    604.52 o
 -28   6  15     6351.33     8504.79   1734.28 o
 -26   6  15     4474.22     4441.57    672.85 o
 -24   6  15      224.37      422.11    487.37 o
 -22   6  15     3879.48     4285.13    536.27 o
 -20   6  15       53.67     -310.69    465.97 o
 -18   6  15      467.24    -1533.56   1533.56 o
 -16   6  15     7839.90     8773.26   1363.90 o
 -14   6  15    21221.48    22967.54   1728.42 o
 -29   7  15      439.45     2847.51   1236.26 o
 -27   7  15     2252.54     3336.63    833.50 o
 -25   7  15       14.06     -311.62    631.78 o
 -23   7  15     2190.20     1769.51    586.56 o
 -21   7  15        6.57       17.36    440.59 o
 -19   7  15     6344.10     6463.69    603.80 o
 -17   7  15      443.83     2410.74    655.95 o
 -15   7  15    14193.72    16970.84   1206.73 o
 -13   7  15    10467.90     -902.30    902.30 o
 -28   8  15      168.49     -830.17    950.67 o
 -26   8  15     3264.31     2986.25    848.53 o
 -24   8  15    12274.62    10940.63   1191.56 o
 -22   8  15     2710.47     2304.72    477.74 o
 -20   8  15    10914.37    10226.10   1123.22 o
 -18   8  15    44034.19    49707.01   1711.36 o
 -16   8  15    10937.07    13648.25   1372.12 o
 -14   8  15     1670.67     5946.64   1836.82 o
 -12   8  15      635.40     -943.31    943.31 o
 -27   9  15     2099.44     2334.53   1058.01 o
 -25   9  15    14896.28    12713.25   1199.87 o
 -23   9  15    15881.97    15012.45   1396.66 o
 -21   9  15       64.59      895.53    538.88 o
 -19   9  15    33917.33    35422.62   1110.03 o
 -17   9  15    40029.07    44645.07   1563.04 o
 -15   9  15     4538.07     3943.04    756.15 o
 -13   9  15      134.46     2344.66    865.62 o
 -26  10  15      827.69      450.84    994.60 o
 -24  10  15     6904.54     7369.57    825.58 o
 -22  10  15     3303.22     2593.59    782.80 o
 -20  10  15     2670.53     3445.34    722.55 o
 -18  10  15    11341.13    10467.81   1098.11 o
 -16  10  15     1544.56     1272.11    749.46 o
 -14  10  15       95.53      778.91    896.56 o
 -12  10  15       11.17       64.90    756.50 o
 -25  11  15       37.48     -457.00   1057.56 o
 -23  11  15      533.61     1897.34    988.48 o
 -21  11  15        3.61      104.68    771.77 o
 -19  11  15      770.60    -1081.94   1099.74 o
 -17  11  15       46.95      309.52    945.52 o
 -15  11  15     2660.78     4962.40   1010.07 o
 -13  11  15      545.60     2185.43   1236.26 o
 -24  12  15      452.30      451.15   1412.03 o
 -22  12  15       48.79     -153.72   1076.13 o
 -20  12  15     1725.93       25.12    785.34 o
 -18  12  15      551.77     -626.41   1002.36 o
 -16  12  15      401.64      683.40   1005.10 o
 -14  12  15     1131.81      720.67   1294.85 o
 -12  12  15      568.00      328.11   1206.97 o
 -23  13  15     1071.31      146.48   1476.48 o
 -21  13  15      955.88     -755.82   1412.03 o
 -19  13  15     4974.71     5987.96   1716.71 o
 -17  13  15     3366.20     2107.45   1037.11 o
 -15  13  15      634.86      839.89   1048.19 o
 -13  13  15       81.81      820.27   1388.60 o
 -11  13  15      222.97    -1013.62   1160.09 o
 -16  14  15     3300.10     2220.59   1663.97 o
 -14  14  15      962.10    -1488.20   1529.22 o
 -12  14  15      269.96      790.97   1335.87 o
 -30   0  16     1701.20     1546.79   1599.52 o
 -28   0  16     1353.06      193.18   1453.05 o
 -26   0  16     1566.90     1645.33    695.44 o
 -24   0  16     1777.71     2477.83    589.20 o
 -22   0  16    11874.72    12205.14    889.74 o
 -20   0  16    77019.88    84243.02   2425.35 o
 -18   0  16    77334.63    84162.72   2341.80 o
 -31   1  16     2060.17     2762.00   1256.78 o
 -29   1  16     8322.57     9352.80   1006.14 o
 -27   1  16     3382.90     3440.14    601.79 o
 -25   1  16      389.21      744.89    487.07 o
 -23   1  16      189.92      821.18    405.04 o
 -21   1  16    17218.00    20708.41    778.88 o
 -19   1  16    37894.49    48342.33   1252.37 o
 -17   1  16       40.61     -144.06    515.04 o
 -30   2  16    14845.06    12525.11   1515.25 o
 -28   2  16    31882.31    34749.59   1955.48 o
 -26   2  16    14770.50    15950.21    753.86 o
 -24   2  16     1065.70      756.23    420.13 o
 -22   2  16       37.38       96.59    437.37 o
 -20   2  16     1363.34     3391.04    431.96 o
 -18   2  16     8864.62    10571.45    652.86 o
 -29   3  16    23474.90    21743.81   3594.54 o
 -27   3  16    26435.36    27496.59   2249.88 o
 -25   3  16     8270.09     8488.13    567.74 o
 -23   3  16      677.61      500.68    441.29 o
 -21   3  16     1040.54      623.77    374.41 o
 -19   3  16      387.87     1050.44    441.40 o
 -17   3  16    31661.98    37580.13   2300.26 o
 -30   4  16     2638.39     1060.49   1183.53 o
 -28   4  16     3993.82     3054.39   1020.24 o
 -26   4  16      944.08      642.82   1160.09 o
 -24   4  16      337.66       33.49    506.95 o
 -22   4  16     8918.97     9815.73    557.64 o
 -20   4  16    24476.44    26703.58    803.61 o
 -18   4  16     3472.39     7091.73    739.26 o
 -16   4  16    14582.72    20508.82   1212.90 o
 -29   5  16      203.85     1796.96   1195.25 o
 -27   5  16      400.23     -396.02    893.76 o
 -25   5  16     1345.32     1641.74    582.48 o
 -23   5  16     1816.05     3516.84    555.92 o
 -21   5  16    32276.33    35097.38   1004.38 o
 -19   5  16    34988.63    40695.91   1249.38 o
 -17   5  16     4958.61     5456.78    833.88 o
 -15   5  16    10811.11     -738.24    878.86 o
 -28   6  16     1378.22     1775.06   1007.00 o
 -26   6  16        7.99      313.44    606.28 o
 -24   6  16       69.67      739.88    495.26 o
 -22   6  16     5126.37     5915.49    615.57 o
 -20   6  16     6760.23     8662.87    642.59 o
 -18   6  16      868.66      898.33    601.58 o
 -16   6  16     3620.83     4016.20    870.84 o
 -27   7  16     8737.68     7326.77    899.49 o
 -25   7  16     5849.18     5904.70    614.32 o
 -23   7  16     2479.78     2976.03    515.96 o
 -21   7  16        1.47      878.22    561.98 o
 -19   7  16     6177.97     6734.99   1061.33 o
 -17   7  16    16414.24    21315.97   1356.03 o
 -28   8  16     5467.05     6348.43   1147.29 o
 -26   8  16     7711.11     6492.60   1135.36 o
 -24   8  16     7594.05     8165.01    791.75 o
 -22   8  16     2317.87     2580.16    754.53 o
 -20   8  16     1552.69     2048.66    594.81 o
 -18   8  16    15711.06    19636.88   1171.58 o
 -16   8  16    14053.79    18490.92   1333.69 o
 -14   8  16     6251.31     -731.16    731.16 o
 -27   9  16       36.14      614.17   1037.47 o
 -25   9  16     1824.15     2637.98    754.81 o
 -23   9  16     7554.86     9333.86   2049.48 o
 -21   9  16     4286.52     5483.26    840.81 o
 -19   9  16        8.56      397.18    869.20 o
 -17   9  16     1935.05     2782.81    794.94 o
 -15   9  16     3237.80     5117.24    963.44 o
 -26  10  16      110.44     -975.14   1031.67 o
 -24  10  16     2296.98     4032.81   1083.66 o
 -22  10  16     5332.74     5587.60    881.30 o
 -20  10  16     3036.56      552.16   1672.05 o
 -18  10  16      974.06     2014.36    997.55 o
 -16  10  16      376.36     2501.82   1253.84 o
 -14  10  16      415.85     -215.16    874.06 o
 -25  11  16      829.20     2355.34   1470.63 o
 -23  11  16     2430.55     3534.40    894.79 o
 -21  11  16      131.46      613.21    964.40 o
 -19  11  16      262.73     -252.90   1037.05 o
 -17  11  16      179.40      689.79   1037.73 o
 -15  11  16      200.71     -779.26   1294.85 o
 -13  11  16      250.83    -1130.80   1130.80 o
 -22  12  16      191.20      362.66   1053.92 o
 -20  12  16     4242.86     5362.83   1255.30 o
 -18  12  16     7031.08     8967.09   1280.21 o
 -16  12  16     1647.94     1288.99   1312.43 o
 -14  12  16      328.14     -796.83   1242.12 o
 -19  13  16     5654.53     3486.14   1640.54 o
 -17  13  16     4164.31     4224.00   1327.23 o
 -15  13  16       39.66      738.24   1406.18 o
 -13  13  16      152.73      181.63   1236.26 o
 -31   1  17     2498.96     3206.01   1277.28 o
 -29   1  17     7119.16     6542.03    780.97 o
 -27   1  17     3945.58     3726.91    569.73 o
 -25   1  17       40.86      -57.50    521.87 o
 -23   1  17    10561.62    11636.83    678.86 o
 -21   1  17    10678.05    12219.18    802.97 o
 -19   1  17     7559.89     8872.11    687.70 o
 -30   2  17     3050.91     4095.55   1219.06 o
 -28   2  17     2571.84     2479.31    717.88 o
 -26   2  17        4.27      675.64    520.19 o
 -24   2  17     3245.82     2883.11    619.38 o
 -22   2  17     3607.32     5234.42    558.26 o
 -20   2  17     1432.91     1709.29    463.64 o
 -18   2  17     3544.04     1802.56   1428.36 o
 -31   3  17      179.05      199.21   1230.40 o
 -29   3  17      455.84      633.25    997.48 o
 -27   3  17     2454.95     2538.90    769.46 o
 -25   3  17     4190.65     3793.35    848.71 o
 -23   3  17       34.26     1028.16    517.39 o
 -21   3  17     9944.08    10340.85    605.69 o
 -19   3  17     9601.88    13047.19   1065.56 o
 -17   3  17        2.50     -606.32    606.32 o
 -30   4  17      404.69      732.38   1318.29 o
 -28   4  17     3583.11     2853.61    984.02 o
 -26   4  17     9082.84     8265.32   1064.83 o
 -24   4  17     2895.97     3733.91    676.25 o
 -22   4  17    10034.97    12112.22   1084.79 o
 -20   4  17    31367.04    34872.64   1203.44 o
 -18   4  17    12612.25    14258.07   1838.79 o
 -29   5  17     1247.17      117.18   1253.84 o
 -27   5  17     1239.47      732.72    992.88 o
 -25   5  17    10493.13    10005.64   1134.07 o
 -23   5  17     3172.34     3721.78    556.58 o
 -21   5  17     1435.01     2414.80    583.48 o
 -19   5  17     3466.23     4909.36    868.27 o
 -17   5  17      419.31     1792.63   1086.86 o
 -28   6  17     4906.73     6883.36   2132.70 o
 -26   6  17     1543.11     1251.19    826.76 o
 -24   6  17    12537.73    14884.32   1230.17 o
 -22   6  17     8044.50     7627.92    664.90 o
 -20   6  17     1892.30     1348.94    546.55 o
 -18   6  17     5467.28     5121.53    896.77 o
 -16   6  17     4922.55     -672.46    672.46 o
 -27   7  17       76.34     -118.10    920.14 o
 -25   7  17     4654.92     4825.97    736.91 o
 -23   7  17     4859.80     3926.26    672.59 o
 -21   7  17        8.33     -269.12    553.63 o
 -19   7  17      486.84      523.17    872.45 o
 -17   7  17     6933.32     8371.17    984.32 o
 -28   8  17      303.60     -621.06   1622.96 o
 -26   8  17     5294.82     3318.89    813.83 o
 -24   8  17     2384.56     2426.48    784.95 o
 -22   8  17     2083.82     2494.80    806.52 o
 -20   8  17    11305.50    15347.18   1242.05 o
 -18   8  17      871.77      897.38    908.11 o
 -16   8  17     8102.44       78.83    800.00 o
 -27   9  17     7006.05     6696.91   1810.45 o
 -25   9  17     7613.15     5296.51   1007.03 o
 -23   9  17       12.52     -156.00    768.17 o
 -21   9  17    10279.60    13014.17   1258.35 o
 -19   9  17    10132.02    13038.08   1230.32 o
 -17   9  17      223.41     1699.13   1288.99 o
 -15   9  17     5819.63     -608.46    738.05 o
 -26  10  17     5985.27     2367.06   1611.24 o
 -24  10  17     4842.69     5338.60    923.76 o
 -22  10  17       22.57      619.42   1104.41 o
 -20  10  17      925.42     2034.69   1049.32 o
 -18  10  17       10.12      386.70   1242.12 o
 -16  10  17     1924.99     2138.56   1212.83 o
 -23  11  17     3339.69     -124.80   1165.95 o
 -21  11  17     1916.99      914.50   1045.76 o
 -19  11  17     1496.39      679.02   1023.12 o
 -17  11  17     3176.68     5859.07   1517.50 o
 -15  11  17      236.77    -1148.38   1148.38 o
 -20  12  17      548.71      697.23   1693.27 o
 -18  12  17     2409.79     1511.64   1470.63 o
 -16  12  17     2161.01     2929.53   1417.89 o
 -15  13  17      580.81    -1236.26   1236.26 o
 -30   0  18     2770.97     1878.10   1141.52 o
 -28   0  18     4067.05     5635.28   1155.35 o
 -26   0  18      927.83      933.51    816.85 o
 -24   0  18    19878.94    20162.55   1243.24 o
 -22   0  18   100583.26   108117.13   5533.89 o
 -31   1  18      139.89     2151.10   2082.90 o
 -29   1  18      521.90       64.76    736.94 o
 -27   1  18     2976.59     3472.45    665.20 o
 -25   1  18        3.80     -306.86    553.18 o
 -23   1  18    23800.46    24737.36   1214.82 o
 -21   1  18    57346.11    73805.48   1924.41 o
 -19   1  18    16593.08     -237.99    564.79 o
 -30   2  18     3607.10     3721.25   1119.12 o
 -28   2  18       52.72     1478.49    822.29 o
 -26   2  18     3371.89     3969.90    613.83 o
 -24   2  18     1375.42     1540.41    628.06 o
 -22   2  18     2931.89     3107.08    662.08 o
 -20   2  18     9996.49     6191.96   1646.40 o
 -29   3  18     2514.32     2134.30   1085.29 o
 -27   3  18      327.77      327.51    957.27 o
 -25   3  18     1363.29     1763.73    728.50 o
 -23   3  18       76.36     -255.18    651.30 o
 -21   3  18     6345.96    10236.25    732.64 o
 -19   3  18     3272.58     -514.09    514.09 o
 -30   4  18      198.03    -1183.53   1218.69 o
 -28   4  18      688.10      678.48   1003.89 o
 -26   4  18       33.09      462.82   1005.91 o
 -24   4  18     8367.53     8780.46    773.48 o
 -22   4  18    31904.95    38201.43   1892.64 o
 -20   4  18    26221.71    40885.88   2548.69 o
 -18   4  18     1904.54    -1019.48   1019.48 o
 -29   5  18     5118.82     4798.57   1441.33 o
 -27   5  18     1437.20     1529.22    988.23 o
 -25   5  18     3952.61     3857.99    800.55 o
 -23   5  18    40448.78    43936.38   3575.57 o
 -21   5  18    50950.88    64685.69   3439.27 o
 -28   6  18     2303.20     2079.97   1324.15 o
 -26   6  18       86.27      -75.90    959.26 o
 -24   6  18     5985.77     7371.56    925.47 o
 -20   6  18     9944.98    12203.97   1078.94 o
 -18   6  18     3051.06     -760.67    760.67 o
 -27   7  18        5.03     1119.08   1376.88 o
 -25   7  18        4.90     -723.16    794.91 o
 -23   7  18       33.03     1045.25    837.86 o
 -21   7  18       20.85      593.83    909.32 o
 -19   7  18       11.37      588.17    891.74 o
 -28   8  18      345.74      914.01   1681.55 o
 -26   8  18      581.23      553.19    847.29 o
 -24   8  18      163.78      975.13    808.53 o
 -22   8  18       19.49      896.11   1003.07 o
 -20   8  18      235.60      251.94   1212.83 o
 -18   8  18      120.78     -323.32    869.32 o
 -27   9  18      255.78     1599.52   1710.85 o
 -25   9  18     4312.85     3578.29    848.37 o
 -23   9  18     5628.69     6450.30   1104.40 o
 -21   9  18     2483.82     2721.45   1009.37 o
 -19   9  18      747.33     1347.58   1359.30 o
 -17   9  18      752.16    -1060.49   1060.49 o
 -24  10  18     7480.66     9216.31   1915.91 o
 -22  10  18     7828.17    10082.62   1281.27 o
 -20  10  18     4292.77     6480.13   1587.81 o
 -18  10  18     1633.71     2706.89   1423.75 o
 -23  11  18     2063.48     3568.17   1787.01 o
 -21  11  18      808.36     1211.03   1080.14 o
 -19  11  18     1086.82     3140.46   1488.20 o
 -17  11  18     1971.67     -234.36   1218.69 o
 -31   1  19     3416.41     2380.82    893.64 o
 -29   1  19      564.72     1201.25    830.33 o
 -27   1  19     1948.41     1972.60    677.14 o
 -25   1  19     9767.43     9579.44    895.54 o
 -23   1  19    11933.48    10890.29   1236.74 o
 -21   1  19     3328.66     -790.00    790.00 o
 -30   2  19     2008.89     1763.58   1324.15 o
 -28   2  19      160.51     1136.81   1038.39 o
 -26   2  19     3451.18     3505.90    756.97 o
 -24   2  19     3069.71     2395.03    719.43 o
 -22   2  19     1158.04     -483.35    768.73 o
 -29   3  19       15.38     -162.36   1136.66 o
 -27   3  19       57.09     -586.99    989.66 o
 -25   3  19     1185.68      849.56   1353.44 o
 -23   3  19     8940.52     3437.44   2241.79 o
 -21   3  19     3523.91    -1177.67   1177.67 o
 -28   4  19      359.94     -275.52   1049.97 o
 -26   4  19      165.83     1119.08   1253.84 o
 -24   4  19     9741.57     9754.18   1163.02 o
 -22   4  19    18354.84    25587.23   1524.60 o
 -20   4  19      586.85     -996.04    996.04 o
 -29   5  19       54.83     1546.79   1382.74 o
 -27   5  19     2212.56     1634.36   1029.51 o
 -25   5  19      526.88     1141.61    878.05 o
 -23   5  19     2362.87     1481.88   1527.49 o
 -21   5  19     2366.09     2050.39   1543.86 o
 -28   6  19      591.51     1453.05   1330.01 o
 -26   6  19     6984.43     6849.25   1447.19 o
 -24   6  19     4110.29     2542.46   3325.02 o
 -22   6  19       95.17      543.03    913.18 o
 -20   6  19       30.19     -700.22   1242.12 o
 -27   7  19     1455.72     4195.09   1482.34 o
 -25   7  19     2663.30     2920.31   1614.97 o
 -23   7  19      199.00      316.39   1236.26 o
 -21   7  19       13.56    -1247.98   1247.98 o
 -19   7  19     2262.94    -1171.81   1171.81 o
 -26   8  19        0.96      -37.49    826.17 o
 -24   8  19     2296.09     2715.66   1087.05 o
 -22   8  19     4100.97     6374.66   1505.78 o
 -20   8  19       32.25       52.73   1300.71 o
 -27   9  19      199.05     -785.11   1704.99 o
 -25   9  19     1486.47     2114.70   1097.85 o
 -23   9  19     8482.42     7851.15   1775.30 o
 -21   9  19     3793.25     4499.76   1458.91 o
 -19   9  19     2579.64    -1189.39   1189.39 o
 -24  10  19      302.93     -292.95   1681.55 o
 -22  10  19     1595.59     1681.55   1388.60 o
 -20  10  19       68.48     2519.40   1288.99 o
 -19  11  19     1097.23      697.23   1236.26 o
 -30   0  20     3766.36     3666.27   1164.15 o
 -28   0  20     4294.25     5378.62   1599.52 o
 -26   0  20      216.13     -912.19    951.36 o
 -24   0  20    12174.41     2592.47   4192.16 o
 -31   1  20     1376.06     2156.70   1027.06 o
 -29   1  20     7438.54     7399.78    891.74 o
 -27   1  20     6102.60     7992.81   1426.68 o
 -25   1  20      249.49      303.37    730.39 o
 -23   1  20     6074.44     -729.46    729.46 o
 -30   2  20     3367.71     2566.27   1382.74 o
 -26   2  20    16359.19    18228.18   1557.75 o
 -24   2  20     1937.98      302.98    674.38 o
 -29   3  20     8489.40     5999.68   1494.06 o
 -27   3  20    19857.10    22838.64   2144.42 o
 -25   3  20     8834.65        0.00   1388.60 o
 -28   4  20     3976.97     2783.06   1464.77 o
 -26   4  20     1005.78     2097.55   1376.88 o
 -22   4  20     1963.03     -782.14    782.14 o
 -27   5  20        5.76     -333.97   1417.89 o
 -25   5  20     3711.92    -1247.98   1247.98 o
 -23   5  20     7592.90     4742.19   3720.51 o
 -24   6  20     1351.69     1529.22   1347.58 o
 -22   6  20     1001.75    -1189.39   1189.39 o
 -25   7  20     3725.74     4230.25   1734.28 o
 -23   7  20      848.17     1212.83   1247.98 o
 -21   7  20       11.34    -1160.09   1160.09 o
 -26   8  20     2696.17     3257.64   1511.64 o
 -24   8  20     2758.85     2853.36   1511.64 o
 -22   8  20     1217.35      550.75   1341.73 o
 -23   9  20      228.98     1341.73   1400.32 o
 -21   9  20      382.49     -779.26   1242.12 o
 -29   1  21     2701.31     2192.78   1054.24 o
 -27   1  21     5561.59     8209.46   1661.05 o
 -25   1  21     3052.49     -905.88    905.88 o
 -30   2  21      362.79     -509.74   1371.02 o
 -28   2  21     2141.94     1306.57   1441.33 o
 -26   2  21     1388.86     -624.47    624.47 o
 -29   3  21      383.26     -410.13   1335.87 o
 -28   4  21     1238.55      287.09   1441.33 o
 -27   5  21       56.75    -1277.28   1277.28 o
 -24   6  21     1237.79      193.35   1218.69 o
 -25   7  21      253.00     1634.68   1382.74 o
 -24   8  21     3881.15     -421.85   1335.87 o
 -30   0  22      192.34      650.36   1494.06 o
 -28   0  22      182.06     -908.16   1341.73 o
 -29   1  22      944.25      -17.58   1359.30 o
 -27   1  22       64.80    -1201.11   1201.11 o
 -28   2  22     7845.30    -1283.14   1359.30 o
 
