# Supplementary material for: Observation of a re-entrant phase transition in the molecular complex tris(μ2-3,5-diiso­propyl-1,2,4-triazolato-κ2 N 1:N 2)trigold(I) under high pressure
Source: IUCrJ. 2016 Aug 18;3(Pt 5):367–76. doi: 10.1107/S2052252516013129 (PMC5391858; doi:10.1107/S2052252516013129)
Supplement: Supplementary file 17 [file m-03-00367-2.51GPa_Au3triazole-FORM-IIsup17.hkl]

#
# h,k,l, Fc-squared, Fo-squared, sigma(Fo-squared) and status flag
#
data_shelx
_shelx_title ' 669 in C2/c'
_shelx_refln_list_code          4
_shelx_F_calc_maximum      632.12
_exptl_crystal_F_000      3888.00
_reflns_d_resolution_high  0.8006
 
loop_
 _symmetry_equiv_pos_as_xyz
 'x, y, z'
 '-x, y, -z+1/2'
 'x+1/2, y+1/2, z'
 '-x+1/2, y+1/2, -z+1/2'
 '-x, -y, -z'
 'x, -y, z-1/2'
 '-x+1/2, -y+1/2, -z'
 'x+1/2, -y+1/2, z-1/2'
 
_cell_length_a    23.3640
_cell_length_b    13.6258
_cell_length_c    19.1124
_cell_angle_alpha  90.000
_cell_angle_beta  122.080
_cell_angle_gamma  90.000
 
_shelx_F_squared_multiplier     1.000
 
loop_
 _refln_index_h
 _refln_index_k
 _refln_index_l
 _refln_F_squared_calc
 _refln_F_squared_meas
 _refln_F_squared_sigma
 _refln_observed_status
   2   2   0    20485.60    23296.82    401.37 o
   4   2   0     7818.63     5958.98    382.92 o
   1   3   0    98677.46    93819.70   1465.37 o
   3   3   0       96.19      925.14     79.63 o
   5   3   0    11574.85    19903.44    920.74 o
   7   3   0    45348.19    31709.54   1424.13 o
   4   4   0     2713.94     4027.28    393.51 o
   6   4   0    25097.23    27269.34   1269.24 o
   8   4   0     8633.11     6952.86    757.24 o
   3   5   0   343478.94   332700.63  13591.65 o
   5   5   0     7069.67    12604.80    773.12 o
   9   5   0    79794.91    80891.59   3274.21 o
   2   6   0   207594.31   190762.52   2584.82 o
   4   6   0    31473.54    24335.64   1570.72 o
   6   6   0    26305.56    34788.41   1007.73 o
   8   6   0    14747.81    17561.96    939.28 o
  10   6   0    24763.97    24532.94   1424.13 o
   1   7   0    40843.57    39455.09    671.82 o
   3   7   0    36352.95    39395.37    621.49 o
   5   7   0     4094.09     6072.18    296.03 o
   7   7   0    21900.96    27048.15   3289.27 o
   9   7   0    12539.79    18870.23   1647.86 o
  11   7   0     1405.36     2048.00    795.97 o
   0   8   0     1628.12     3189.16    330.16 o
   2   8   0    12729.50    11920.14    369.95 o
   4   8   0    45518.24    40704.13    708.13 o
   6   8   0    37061.52    38795.39    895.54 o
   8   8   0     9031.02     8675.78    675.77 o
  10   8   0     1843.67     1897.41    860.50 o
  12   8   0      909.06     1523.09    873.41 o
   1   9   0    55336.18    49380.66    885.81 o
   3   9   0    95190.89    95574.22   1593.88 o
   5   9   0    55367.03    55599.61   1102.17 o
   7   9   0        6.50      232.83    436.17 o
   9   9   0    41544.17    40306.75   1589.78 o
  11   9   0    19158.61    19434.46   1725.31 o
   0  10   0   120124.10   117269.87   4218.61 o
   2  10   0   106823.95   105464.15   2072.82 o
   4  10   0    64774.91    62359.27   1507.91 o
   6  10   0     1112.17     1172.84    580.71 o
   8  10   0    32503.13    35026.78   1974.85 o
  10  10   0    72248.48    79372.80   3528.06 o
  12  10   0    24186.81    32217.23   2065.21 o
  14  10   0     1638.19     -929.34    929.34 o
   1  11   0    11583.54    10975.68    691.67 o
   3  11   0    21170.02    20122.66    922.59 o
   5  11   0    19523.87    22890.25   2377.14 o
  13  11   0      557.73    -1144.47   1144.47 o
   0  12   0     8344.52     8279.65    847.76 o
   2  12   0     1182.93     1012.89    790.85 o
   1  13   0     3926.41     4840.37    726.22 o
   3  13   0     8931.48     5786.88   1282.15 o
   0  14   0      447.88      671.19   1402.62 o
   2  14   0     8360.65     6372.87    985.63 o
  -5   1   1   155722.20   152855.45   6002.01 o
  -3   1   1    34403.10    34572.23    599.13 o
  -8   2   1    12143.25    16211.88    890.62 o
  -6   2   1    19978.36    18176.58    631.73 o
  -4   2   1    25784.15    26186.49    726.79 o
  -2   2   1     5814.50     7139.67    115.08 o
   0   2   1    35683.47    35355.77    589.43 o
  -9   3   1     1400.35     3777.61    529.21 o
  -7   3   1    42110.67    45011.23   1350.29 o
  -5   3   1    35861.86    33147.24   1029.48 o
  -3   3   1   152973.58   148746.53   4578.68 o
   1   3   1    20254.07    15711.60    326.97 o
 -10   4   1      658.52      916.44    529.21 o
  -8   4   1    10920.00     8583.16    856.20 o
  -6   4   1    78222.96    80081.58   1482.78 o
  -4   4   1    67685.48    71896.97    958.75 o
   2   4   1    24828.94    29898.94    795.36 o
 -11   5   1    81337.70    88855.54   3614.11 o
  -9   5   1    35210.00    41054.60   1897.41 o
  -5   5   1   105405.63    97385.28   1552.06 o
  -3   5   1      211.04     2083.62    105.23 o
  -1   5   1   152694.53   130396.95   2047.32 o
   1   5   1      382.73     5117.79    207.95 o
   3   5   1   213359.98   237632.30   5601.20 o
   5   5   1   147428.88   181723.73   5294.16 o
   7   5   1      869.72     1841.48    490.49 o
 -12   6   1   196721.94   187043.23   7219.62 o
 -10   6   1   292744.78   304932.59   8864.65 o
  -8   6   1    17754.14    25401.32   2009.80 o
  -6   6   1   161448.31   171341.09   2900.44 o
  -4   6   1   195473.83   198606.22   2695.65 o
  -2   6   1    41185.72    47045.05    915.16 o
   0   6   1    27969.43    29168.37    537.48 o
   2   6   1    60114.93    61651.97   1003.94 o
   4   6   1   141565.25    82083.64  14036.96 o
   6   6   1    10533.50     9836.62    748.94 o
   8   6   1   178100.30   179242.77   6866.81 o
 -13   7   1    21006.69    17519.84   1475.76 o
 -11   7   1   208254.13   208151.39   7985.47 o
  -9   7   1    99615.59   107284.39   2654.69 o
  -7   7   1     3734.37     4457.84    285.66 o
  -5   7   1    70848.48    64543.70    947.65 o
  -3   7   1    21063.60    19960.43    426.23 o
  -1   7   1      219.24      722.96    170.25 o
   1   7   1    18804.40    25548.44    520.44 o
   3   7   1   118325.71   126559.69   1986.96 o
   5   7   1    38515.84    49121.48   1671.04 o
   7   7   1    43776.14    46455.45   1677.76 o
   9   7   1   111924.04   106616.34   4306.82 o
 -12   8   1    15041.85    14912.52   1510.18 o
 -10   8   1    34713.77    34123.83   1873.75 o
  -8   8   1     1833.20     3084.71    400.15 o
  -6   8   1    12987.02    15889.25    480.53 o
  -4   8   1       79.86      512.29    202.43 o
  -2   8   1   149173.06   132032.50   2258.75 o
   0   8   1   101873.25    92432.17   1406.27 o
   2   8   1    37945.62    44902.13    814.60 o
   4   8   1   220131.70   228167.92   4271.98 o
   6   8   1    69848.82    75753.48   1730.39 o
   8   8   1      235.29     1387.41    571.35 o
  10   8   1    11593.61     8712.59   1032.60 o
 -13   9   1        0.16     -371.96    719.47 o
 -11   9   1     2284.61     2686.13    720.86 o
  -9   9   1       14.27     2122.52    716.37 o
  -7   9   1    19571.13    18975.89    748.87 o
  -5   9   1     5756.63     4332.99    325.03 o
  -3   9   1    67584.63    70003.77   1567.26 o
  -1   9   1   202778.44   196074.94   3299.37 o
   1   9   1    22273.06    18949.49    576.89 o
   3   9   1   105712.40   111739.41   2172.79 o
   5   9   1   202189.89   207945.77   4395.64 o
   7   9   1    41349.38    43483.89   1624.22 o
   9   9   1      521.77      602.35    894.92 o
  11   9   1     2415.23     -843.29    925.04 o
 -14  10   1     4366.72     6702.83   1746.82 o
 -12  10   1    23853.86    25810.95   2338.42 o
 -10  10   1    33313.46    36868.43   1563.15 o
  -8  10   1     2424.99     1964.69    974.52 o
  -6  10   1    27838.79    29883.71    966.06 o
  -4  10   1     6386.01     7344.30    462.73 o
  -2  10   1     9890.45     9624.20    514.07 o
   0  10   1    14275.78    13881.30    598.26 o
   2  10   1    30425.54    33666.75    954.86 o
   4  10   1    94129.26    97419.51   2235.16 o
   6  10   1    32827.02    32909.63   1815.66 o
   8  10   1     9760.87    19326.90   2000.67 o
  10  10   1    18147.54    20763.94   1673.68 o
  12  10   1     5297.88     -950.86    950.86 o
 -15  11   1        0.60     -546.42   1144.47 o
 -13  11   1    31695.38    31274.98   2164.17 o
 -11  11   1    92781.03    92641.77   4001.34 o
  -9  11   1    53137.98    52507.89   2628.84 o
  -5  11   1    27714.31    26955.26   1983.46 o
  -3  11   1    17836.07    17263.98   1209.36 o
  -1  11   1     2766.27     3336.86    469.62 o
   1  11   1    21428.78    23245.93   1369.34 o
   3  11   1    48845.86    46438.52   2465.43 o
   5  11   1     6529.69     5670.72   1548.91 o
  -4  12   1     7383.55     8673.87   1376.80 o
  -2  12   1     2640.22     4024.59    683.10 o
   0  12   1     6683.22     4985.00    664.49 o
   2  12   1    20239.66    22706.87   1747.01 o
  -3  13   1     3534.34     2325.41   1196.10 o
  -1  13   1     1717.26     1147.07    682.17 o
   1  13   1      813.17     1455.17    892.27 o
  -4  14   1     3288.70     1869.93    873.54 o
  -2  14   1     6723.21     7183.05   1755.43 o
   0  14   1      750.73     2373.57   1056.27 o
  -3  15   1        1.12       -8.61   1768.33 o
  -1  15   1      838.45    -1746.82   1845.78 o
  -4   0   2    16061.45    19860.42    382.92 o
  -5   1   2    94975.41   105258.62   1718.74 o
  -3   1   2    87154.17    88179.16   1736.70 o
 -10   2   2      625.42     1114.35    430.25 o
  -2   2   2       82.74     1114.26     57.70 o
   0   2   2    31097.71    34489.41   1123.29 o
 -11   3   2    55599.39    54129.94   2314.75 o
  -9   3   2   137927.42   141763.41   5440.53 o
  -3   3   2    95337.91    90071.16   1355.44 o
  -1   3   2    90378.02    85447.14   2320.10 o
   1   3   2     2857.94     1372.50    279.66 o
 -12   4   2    11313.21    12201.93   1058.42 o
 -10   4   2   125803.73   123983.96   3497.43 o
  -8   4   2   262928.34   273225.25  10859.54 o
  -4   4   2     6897.64     5251.95    202.08 o
  -2   4   2   137652.02   135717.16   2321.16 o
   0   4   2    99227.26   105161.94   1909.37 o
   2   4   2     9634.25    12447.18   1028.30 o
 -13   5   2   105225.06   112562.40   4586.48 o
 -11   5   2   212357.34   214271.17   5906.92 o
  -9   5   2   263631.22   266523.22   5882.12 o
  -7   5   2   248367.61   253883.56   4519.51 o
  -5   5   2     1203.48     1000.62    114.67 o
  -3   5   2   210374.73   210804.39   3534.35 o
   1   5   2    14955.41    13192.31    407.70 o
   3   5   2    23661.65    32252.54   1121.12 o
 -14   6   2     9315.04     9753.80   1041.21 o
 -12   6   2    30448.95    32023.62   1819.96 o
 -10   6   2   120223.95   119483.09   3416.84 o
  -8   6   2   137445.63   138654.70   2367.80 o
  -6   6   2   138088.13   147868.36   2197.52 o
  -4   6   2      833.99      767.51    161.15 o
  -2   6   2    30206.52    27335.05    580.12 o
   0   6   2    47939.67    48330.47    971.10 o
   2   6   2    20087.23    26445.91   1724.62 o
   4   6   2     7029.79     7315.84    545.79 o
   6   6   2    49514.18    47400.81   2060.90 o
 -15   7   2     7652.93     1161.68    925.04 o
 -13   7   2    11431.39    11539.35   1191.80 o
 -11   7   2      624.10     1385.72    463.24 o
  -9   7   2    33115.04    37142.88    964.24 o
  -7   7   2   164205.02   160596.14   2718.02 o
  -5   7   2   201639.31   196133.84   2816.02 o
  -3   7   2    87959.66    80239.89   1611.82 o
  -1   7   2    20318.57    20356.67    517.62 o
   1   7   2    41748.14    43399.48    826.09 o
   3   7   2   118160.80   112427.75   2774.77 o
   5   7   2   162410.61   172768.86   5131.39 o
   7   7   2   183787.53   199838.92   7636.96 o
 -16   8   2      729.94     -206.52    942.25 o
 -14   8   2     1755.09      787.36   1028.30 o
 -12   8   2      883.56      781.44    649.28 o
 -10   8   2    12805.29    14462.91    790.42 o
  -8   8   2    70291.94    66731.01   1359.92 o
  -6   8   2   108697.14   101063.55   1598.88 o
  -4   8   2   119126.09   105509.66   1851.86 o
  -2   8   2    71432.13    62423.63   1155.87 o
   0   8   2      163.05      542.13    274.08 o
   2   8   2    96533.02    91751.42   1619.71 o
   4   8   2   169834.25   169554.17   3588.98 o
   6   8   2   151872.98   162934.14   4916.59 o
 -15   9   2     3489.02     4258.50   1118.65 o
 -13   9   2    24292.11    26314.26   2529.88 o
 -11   9   2    49608.66    52799.25   1529.10 o
  -9   9   2    74310.89    71602.16   1853.34 o
  -7   9   2    14727.84    15168.62    559.89 o
  -5   9   2     1714.41     2222.06    519.98 o
  -3   9   2     4192.31     6597.99    392.09 o
  -1   9   2      291.23      814.38    290.37 o
   1   9   2    20235.29    21314.59    801.07 o
   3   9   2    59626.51    59719.97   1488.56 o
   5   9   2    27965.59    30467.81   1730.69 o
   7   9   2     7600.92    10448.59   1979.16 o
   9   9   2     7352.02     6281.67    993.88 o
 -16  10   2       40.42     -245.16    812.53 o
 -14  10   2    16629.09    21723.92   1398.11 o
 -12  10   2    97022.48   108740.98   3631.32 o
 -10  10   2    97070.37    91877.05   4500.36 o
  -8  10   2    20537.81    21717.42    810.75 o
  -6  10   2     2284.43     3414.63    384.56 o
  -4  10   2     8664.73     8602.59    454.10 o
  -2  10   2     1532.76     1496.36    365.17 o
   0  10   2     9362.39     8620.95    482.96 o
   2  10   2    21018.98    18884.92    963.19 o
   4  10   2     5573.58     8531.75    842.58 o
   6  10   2     1971.85     1979.16   1011.09 o
   8  10   2      377.15     -972.37    972.37 o
 -15  11   2     1444.23     2400.80   1381.11 o
 -13  11   2    16851.90    23616.51   1940.43 o
 -11  11   2    71002.65    81541.27   3627.02 o
  -9  11   2    24565.50    26890.98   2428.77 o
  -7  11   2      421.94       74.76    602.78 o
  -5  11   2      223.06     1024.00   1079.93 o
  -3  11   2     7666.40     9212.69    511.27 o
  -1  11   2     1331.17     1273.54    488.36 o
   1  11   2     6365.21     5635.94    558.37 o
   3  11   2    36057.02    37217.80   1512.89 o
   5  11   2     7648.50     6608.66   1247.73 o
  -6  12   2     4722.46     3476.43   1217.61 o
  -4  12   2    38266.41    34786.79   1509.38 o
  -2  12   2    53101.26    56156.73   1705.37 o
   0  12   2     2175.86     2164.75    765.09 o
   2  12   2    31105.54    33471.88   1929.84 o
   4  12   2    89074.52    91811.38   5132.90 o
  -5  13   2    10491.26    12879.06   1081.21 o
  -3  13   2    50903.61    50640.33   1955.95 o
  -1  13   2    20772.13    21197.79   1169.47 o
   1  13   2     4338.75     3284.21    999.25 o
  -4  14   2     1867.13      659.04    926.83 o
  -2  14   2     9123.45    10419.46   1083.09 o
   0  14   2      122.64      365.71   1536.00 o
  -5  15   2     3820.72     2875.66   1060.39 o
  -3  15   2      164.61      787.36   1837.17 o
  -1  15   2      561.33    -1127.26   1974.85 o
  -4  16   2      129.97      770.15   1703.80 o
 -11   1   3    35991.54    35934.61   1764.03 o
  -9   1   3    13232.18    11658.66    401.99 o
  -5   1   3    69603.02    66260.15    767.45 o
  -3   1   3    14314.31    16179.73    240.24 o
 -12   2   3    63468.91    69072.58   2856.87 o
 -10   2   3     1011.56     2827.98    344.27 o
  -8   2   3    69834.80    65039.34   1026.07 o
  -6   2   3    37169.87    30949.09    465.02 o
  -4   2   3    36511.63    33948.71    434.13 o
  -2   2   3     2635.13     1494.39    128.11 o
 -13   3   3      286.05      602.35    632.47 o
 -11   3   3      113.74      426.77    400.13 o
  -9   3   3    12946.53    12120.71    564.65 o
  -7   3   3     2858.41     6512.67    258.53 o
  -1   3   3   108089.84   104655.28   2539.68 o
 -14   4   3    21712.85    24614.69   1622.05 o
 -12   4   3        4.28      947.21    477.58 o
 -10   4   3      173.61      372.90    267.21 o
  -8   4   3      189.92      583.77    160.77 o
  -6   4   3    94365.24    90283.70   1335.04 o
   0   4   3    19637.30    20269.54    834.05 o
 -15   5   3     1279.76     1613.44    774.45 o
 -13   5   3    33629.55    29227.22   2282.48 o
 -11   5   3    30940.01    28458.95   1073.31 o
  -9   5   3     8439.05     5858.12    301.95 o
  -7   5   3    56015.82    58939.11   1080.20 o
  -5   5   3    16469.96    23365.64    409.74 o
  -3   5   3   236513.77   240660.47   4457.77 o
  -1   5   3    46714.95    47471.18   1031.62 o
   1   5   3    53687.88    57751.98   1477.73 o
 -16   6   3      246.32     3971.22   1019.70 o
 -14   6   3    82634.75    75879.16   3257.00 o
 -12   6   3   161093.56   168544.28   4722.57 o
 -10   6   3     7287.34    10343.15    496.06 o
  -8   6   3   160490.44   140725.63   2404.75 o
  -6   6   3   161649.20   156170.59   2153.05 o
  -4   6   3     2208.51     2569.91    203.90 o
  -2   6   3    34823.94    31922.69    827.80 o
   0   6   3     7254.73     9873.23    674.74 o
   2   6   3     1607.25     1910.32    391.53 o
 -15   7   3     4716.99     8153.27   1290.75 o
 -13   7   3    88398.28    84284.31   2127.64 o
 -11   7   3    61302.98    66828.14   1748.06 o
  -9   7   3    25717.61    24230.61    670.46 o
  -7   7   3   120143.27   106742.34   1627.82 o
  -5   7   3     1777.00     1592.87    230.09 o
  -3   7   3    77544.37    89182.32   1597.69 o
  -1   7   3    41040.73    42546.82   1139.56 o
   1   7   3     9259.77     8182.64    336.37 o
   3   7   3    13054.27    18409.27    927.19 o
   5   7   3     9607.00    10162.70   1071.33 o
 -16   8   3    42932.09    63371.74   3033.27 o
 -12   8   3    20515.73    21400.09    947.62 o
 -10   8   3      722.01      903.11    386.84 o
  -8   8   3     5159.51     6375.95    385.73 o
  -6   8   3    16860.36    19051.28    496.63 o
  -4   8   3   243630.95   252994.33   4301.77 o
  -2   8   3   295463.88   288545.56   7103.36 o
   0   8   3     3210.59     4036.55    386.22 o
   2   8   3   205098.42   204635.58   3852.56 o
   4   8   3   114339.63   131140.48   3985.07 o
   6   8   3     4725.13     7089.79    681.79 o
 -17   9   3    42985.54    41422.58   1740.68 o
 -15   9   3    21782.82    20879.77   2329.81 o
 -13   9   3     1477.83     2124.98    577.81 o
 -11   9   3       14.35     -224.49    518.63 o
  -9   9   3      394.04      443.34    364.66 o
  -7   9   3     8003.71     8524.98    419.59 o
  -5   9   3   172268.84   166793.31   2887.43 o
  -3   9   3   289860.47   291652.91   4958.46 o
  -1   9   3    43917.28    42819.61   1167.72 o
   1   9   3   116396.16   115113.98   2619.24 o
   3   9   3   219727.45   229154.78   5648.14 o
   5   9   3    52758.96    65173.94   2454.58 o
   7   9   3        6.67      604.54    651.48 o
 -16  10   3     4970.06     5711.86    987.36 o
 -14  10   3     1460.90     2392.20   1193.95 o
 -12  10   3     2984.16     2402.82    623.69 o
 -10  10   3      325.49     1148.39    834.02 o
  -8  10   3     8094.10     6215.00    503.66 o
  -6  10   3     3363.58     3928.43    690.57 o
  -4  10   3    71584.53    69247.01   1471.59 o
  -2  10   3    74774.13    75807.43   1463.77 o
   0  10   3      466.57      957.65    454.74 o
   2  10   3    56330.82    56924.70   1813.76 o
   4  10   3    22055.81    23122.37   1427.05 o
   6  10   3     1071.55     1368.20   1497.28 o
 -17  11   3     2283.79     2947.22   1381.11 o
 -15  11   3     5312.69     8992.26   1501.58 o
 -13  11   3    35148.11    39690.70   2628.84 o
 -11  11   3    12244.18    11073.08   1357.44 o
  -9  11   3     7487.20     8733.25    850.84 o
  -7  11   3    24920.83    26479.95   1525.75 o
  -5  11   3     4938.85     3359.06    513.46 o
  -3  11   3    15915.75    16897.85    743.70 o
  -1  11   3    12798.61    14712.91    730.47 o
   1  11   3     1052.09      368.16    528.15 o
   3  11   3     1379.51     4701.09   2287.47 o
   5  11   3     5347.65     6359.12   1338.08 o
  -8  12   3     3786.93     5924.56   1458.55 o
  -6  12   3     2550.33     2327.68    842.84 o
  -4  12   3     2460.21     1376.38    616.65 o
  -2  12   3    12005.61    10255.44    689.90 o
   0  12   3     2323.13     2417.79    582.96 o
   2  12   3      882.62      784.95    872.57 o
   4  12   3       61.53      968.07   1320.87 o
  -7  13   3     8747.47     7490.26    931.10 o
  -5  13   3    30834.25    29621.96   1612.60 o
  -3  13   3    31085.96    31963.30   1994.78 o
  -1  13   3     6085.87     5731.16    786.02 o
   1  13   3     1128.64      258.07    981.63 o
  -6  14   3    29732.91    29713.06   1676.15 o
  -4  14   3    40389.94    35028.43   2108.23 o
  -2  14   3    12099.55    10005.88   1102.86 o
   0  14   3        2.82     -977.42   1049.57 o
  -5  15   3     9250.31     8255.33   1164.53 o
  -3  15   3     5775.55     3377.47   1789.85 o
  -1  15   3      891.16     2843.96   2026.48 o
  -6  16   3      211.00     1006.79   1467.16 o
  -4  16   3       69.23     -787.36   1721.01 o
 -14   0   4    76538.22    81812.32   3347.36 o
 -12   0   4    63209.02    56059.36   3125.78 o
 -10   0   4      521.05     1453.17    210.96 o
  -8   0   4    78227.31    83139.55   1435.55 o
  -6   0   4     5933.22     4470.40    136.53 o
  -4   0   4    33051.94    35096.96   1008.94 o
 -13   1   4   124725.02   119823.23   3323.74 o
 -11   1   4     4709.24     8005.94    353.38 o
  -9   1   4   121794.43   132929.94   1911.27 o
  -7   1   4   196272.00   195145.86   4039.69 o
  -5   1   4      683.27      599.34     57.71 o
 -12   2   4   115828.41   126709.73   2289.28 o
 -10   2   4   116349.55   107689.30   2137.11 o
  -2   2   4     1203.73     1252.03    275.36 o
 -15   3   4   330781.97   330183.63  12503.11 o
 -11   3   4      285.24      833.58    139.72 o
  -5   3   4   185837.56   179190.25   3605.33 o
  -3   3   4    53633.63    43154.25   1122.57 o
  -1   3   4    48824.39    49108.91   2491.16 o
 -16   4   4    24462.30    25014.82   1673.68 o
 -14   4   4   115813.05   115705.20   3333.00 o
 -12   4   4    62455.44    60882.78   2898.27 o
 -10   4   4    25999.43    29385.14    580.38 o
  -8   4   4   101322.97    99767.30   1482.78 o
  -6   4   4    10798.71    12274.25    358.87 o
  -4   4   4      492.57     1173.68     94.70 o
  -2   4   4   138245.41   138224.00   3367.65 o
 -17   5   4       64.46     -817.48    817.48 o
 -15   5   4     2257.77     3960.63    627.00 o
 -13   5   4    25844.24    24123.00   1075.39 o
 -11   5   4     4673.83     5587.55    333.13 o
  -9   5   4      838.45     2741.40    238.67 o
  -7   5   4     1453.03     1937.09    192.82 o
  -5   5   4    12085.08    15094.47    309.71 o
  -3   5   4    24467.99    17330.60    546.91 o
  -1   5   4   325691.88   307801.94  12623.58 o
 -16   6   4    14090.21    11436.08   1178.89 o
 -14   6   4    25282.40    26427.59    967.57 o
 -12   6   4    12880.57    12329.03    608.56 o
 -10   6   4     3366.94     7836.07    699.90 o
  -8   6   4    13267.02    15987.57    405.30 o
  -6   6   4     6891.28     5160.53    250.41 o
  -4   6   4    13301.49    14219.81   1316.57 o
  -2   6   4   102338.55    96626.49   3917.44 o
   0   6   4   211960.47   232105.47   5527.18 o
   2   6   4   105274.59   113736.99   5541.64 o
 -17   7   4    69320.91    72960.16   2400.21 o
 -15   7   4   108740.16   109929.28   2723.25 o
 -13   7   4    57150.20    55864.85   1541.89 o
 -11   7   4      295.46      914.02    363.24 o
  -9   7   4    87531.25    89378.98   1463.87 o
  -7   7   4   222530.50   222940.92   2865.18 o
  -5   7   4   137229.77   129589.66   2256.61 o
  -3   7   4   127229.45   115761.69   2544.09 o
  -1   7   4    74051.17    66569.30   1568.50 o
   1   7   4     2107.81     2243.46    334.50 o
   3   7   4     3117.29     2929.77    454.46 o
 -18   8   4    38408.01    41600.77   2745.01 o
 -16   8   4    76074.98    74573.05   2513.42 o
 -14   8   4    56689.79    58072.81   1706.33 o
 -12   8   4     5747.72     5558.08    503.42 o
 -10   8   4    13866.82    12841.10    571.99 o
  -8   8   4    72261.80    68646.34   1195.33 o
  -6   8   4   166811.59   164440.78   2856.72 o
  -4   8   4   163520.38   156202.53   2718.96 o
  -2   8   4    74464.59    70793.19   1685.85 o
   0   8   4     1793.14     1630.84    266.94 o
   2   8   4     5305.98     5195.16    523.83 o
   4   8   4     2875.03     3659.80    605.68 o
 -19   9   4     4835.72      572.61    837.83 o
 -17   9   4    16045.54    21282.73   1360.71 o
 -15   9   4     4800.60     6262.46   1247.90 o
 -13   9   4     1100.07     1681.42    592.03 o
 -11   9   4       66.94      233.56    394.65 o
  -9   9   4     5312.55     5055.20    417.66 o
  -7   9   4      276.77      102.49    298.05 o
  -5   9   4    55574.67    52260.72   1596.43 o
  -3   9   4   105405.55    96705.62   2288.85 o
  -1   9   4    49943.86    48232.41   1676.39 o
   1   9   4    19041.67    22112.29   1090.64 o
   3   9   4    12120.96    16354.95   1191.80 o
   5   9   4    14959.02    17070.04   1174.15 o
 -18  10   4     3649.69     4018.34   1000.62 o
 -16  10   4     1009.53      969.10    853.37 o
 -14  10   4     1901.29     2503.37    789.14 o
 -12  10   4     2261.10     1744.82    518.26 o
 -10  10   4    11506.51    14782.59    666.66 o
  -8  10   4    19499.88    17186.51    725.67 o
  -6  10   4     1553.21     1063.07    398.84 o
  -4  10   4    37276.98    38125.82    926.68 o
  -2  10   4    76043.95    75913.16   1852.91 o
   0  10   4    65223.16    65758.41   1672.90 o
   2  10   4    42063.42    43413.69   3035.42 o
   4  10   4    29151.62    29826.52   2254.52 o
   6  10   4     3947.68     4444.50   1338.08 o
 -17  11   4    13500.28    13806.77   1764.03 o
 -15  11   4     1525.05      636.77   1273.54 o
 -13  11   4     4860.01     5104.42   2344.87 o
 -11  11   4      232.28     1891.80    603.20 o
  -9  11   4     5744.92     8716.04    735.90 o
  -7  11   4      730.85      901.25    538.82 o
  -5  11   4    17332.49    14770.38    981.16 o
  -3  11   4    48091.17    48996.20   1215.47 o
  -1  11   4    19282.57    21181.17   1016.57 o
   1  11   4     1773.34     1874.03   1149.43 o
   3  11   4      376.73     1401.85    846.11 o
 -18  12   4    28226.52    34179.18   2478.25 o
 -16  12   4    24165.38    22407.50   2159.86 o
 -14  12   4     1242.48     1439.18    926.70 o
 -12  12   4     1000.87     1246.41    883.75 o
  -8  12   4      699.06     1455.27    844.69 o
  -6  12   4    32031.66    31097.92   1369.73 o
  -4  12   4    90054.16    84567.02   3129.81 o
  -2  12   4    17932.21    18746.15    923.24 o
   0  12   4     2436.54     2252.12    605.82 o
   2  12   4    20517.42    20484.71   1547.48 o
   4  12   4     2397.95     3880.87   1424.13 o
  -9  13   4      390.85     -204.33    898.03 o
  -7  13   4     5530.16     7612.90   1000.36 o
  -5  13   4    60996.50    60376.88   2131.59 o
  -3  13   4    59206.45    59388.82   1964.38 o
  -1  13   4     1326.53     1255.04    690.81 o
   1  13   4     9112.61     9859.36   1279.63 o
  -8  14   4     6137.55     5660.07   1071.31 o
  -6  14   4     2814.78     4764.40    999.35 o
  -4  14   4    33631.88    37231.43   1850.11 o
  -2  14   4    23990.33    26162.96   1610.56 o
   0  14   4      819.22     2443.31   1128.47 o
  -7  15   4     4473.19     5840.38   1133.20 o
  -5  15   4     2548.56     3116.43   1113.09 o
  -3  15   4    19118.17    22102.02   2310.45 o
  -6  16   4      335.22      827.94   1151.19 o
  -4  16   4     8990.20     9314.95   2035.09 o
 -17   1   5    47957.48    43997.52   2138.35 o
 -15   1   5    28304.93    26981.86    781.25 o
 -13   1   5       19.81      827.01    213.44 o
 -11   1   5   128079.98   129805.00   2024.67 o
  -7   1   5   267824.63   224057.78   9168.66 o
  -5   1   5     8753.77     6988.66    264.57 o
 -16   2   5    15781.04    20109.96   1350.99 o
 -14   2   5    32095.00    31773.05    746.07 o
 -12   2   5     8518.43     8428.01    326.22 o
 -10   2   5   141735.34   132580.98   1634.97 o
  -8   2   5   178591.61   172734.42   2453.43 o
  -6   2   5     7192.31     7262.55    190.34 o
  -4   2   5    14629.76    20706.55    946.55 o
 -17   3   5    35844.32    34299.65   1871.59 o
 -15   3   5      210.67     3428.17    527.68 o
 -13   3   5    24531.23    28050.59    735.02 o
 -11   3   5      233.69      181.52    120.06 o
  -9   3   5     4475.25     6197.19    201.03 o
  -7   3   5    34637.31    35596.42    486.92 o
  -5   3   5   133011.20   133098.80   2704.70 o
  -3   3   5    18707.58    21692.42    908.61 o
 -18   4   5    74626.14    75569.38   3351.66 o
 -16   4   5    30677.89    35181.18   1393.38 o
 -14   4   5      875.30     2121.35    403.74 o
 -12   4   5     8962.94     9511.01    396.84 o
 -10   4   5      245.19      217.49    160.70 o
  -8   4   5      850.21     1361.33    128.53 o
  -6   4   5   224834.81   233135.11   3527.32 o
  -4   4   5    99197.01   106705.32   2249.49 o
  -2   4   5    55551.61    43256.53   1569.81 o
 -19   5   5    10022.74    12610.67   1295.06 o
 -17   5   5     7109.17     5903.05   1002.49 o
 -15   5   5     4629.38     5926.27    548.10 o
 -13   5   5      108.35      711.52    261.83 o
 -11   5   5    40381.28    42890.08    792.40 o
  -9   5   5   103487.45   101966.91   1534.55 o
  -7   5   5     1429.21     1925.54    580.84 o
  -5   5   5   218428.41   201190.64   3518.62 o
  -3   5   5   124314.45   124543.80   3130.30 o
  -1   5   5    21462.30    18602.12    989.89 o
 -18   6   5      860.97     1043.52    662.20 o
 -16   6   5    37734.19    39326.34   1249.24 o
 -14   6   5    33087.24    32739.48   1355.82 o
 -12   6   5    34708.93    33552.48    732.20 o
 -10   6   5   336660.59   325322.41   4951.99 o
  -8   6   5   204845.28   204601.91   2493.38 o
  -6   6   5    10570.84    10860.33    476.66 o
  -4   6   5   232875.69   244138.80   5165.63 o
  -2   6   5   147185.11   156946.56   3808.06 o
   0   6   5    24233.28    27411.33   1961.95 o
 -19   7   5     3856.42     3626.43   1439.19 o
 -17   7   5     5318.89     6376.08    676.55 o
 -15   7   5    49606.55    53429.26   1543.33 o
 -13   7   5     7988.46    10800.26    524.61 o
 -11   7   5   121645.95   116220.51   2160.49 o
  -9   7   5   214143.98   203696.41   3236.96 o
  -7   7   5    31976.25    32504.32    667.94 o
  -5   7   5    59447.10    63557.89   1331.68 o
  -3   7   5    97593.56   104363.39   4497.55 o
  -1   7   5    18505.02    23172.89   1083.67 o
   1   7   5      425.39      -94.59    886.32 o
 -18   8   5    33530.14    28749.54   1487.36 o
 -16   8   5      783.31     2191.94    627.50 o
 -14   8   5    12587.98    12543.75    652.23 o
 -12   8   5      530.78      -65.57    434.83 o
 -10   8   5    40137.71    38307.83   1120.11 o
  -8   8   5     1915.62     1847.82    205.55 o
  -6   8   5    41073.50    42221.86    909.76 o
  -4   8   5   101219.54   104254.20   2354.77 o
  -2   8   5      278.95      980.40    395.06 o
   0   8   5    83897.55    79530.67   2069.42 o
   2   8   5    23882.90    22982.83   1173.16 o
 -19   9   5    42234.27    38884.95   3678.65 o
 -17   9   5    27098.93    24407.59   1214.45 o
 -15   9   5      537.99     1580.02    675.63 o
 -13   9   5       13.49      595.43    506.11 o
 -11   9   5     2198.66     3041.84    484.90 o
  -9   9   5     2784.52     2447.67    367.72 o
  -7   9   5    38949.37    38664.45   1005.67 o
  -5   9   5   106961.30   101885.38   1860.33 o
  -3   9   5    20309.00    21398.12    904.82 o
  -1   9   5    60117.83    60890.49   1865.83 o
   1   9   5   101558.02   101896.77   3598.01 o
   3   9   5     2547.57     3080.60   1131.56 o
 -20  10   5     2953.95     4586.67   1026.76 o
 -18  10   5     6978.21     6752.91   1020.62 o
 -16  10   5       13.61      688.86    679.62 o
 -14  10   5      205.79     -180.56    622.93 o
 -12  10   5    12281.56    12836.64    637.73 o
 -10  10   5    48807.46    46467.69   1228.03 o
  -8  10   5    16783.96    14098.52    649.76 o
  -6  10   5    31303.71    29501.82    954.74 o
  -4  10   5    69791.67    68807.02   2397.12 o
  -2  10   5    11641.72    10071.61    623.76 o
   0  10   5    10648.55    12536.44    842.77 o
   2  10   5      294.24      972.12   1191.80 o
   4  10   5    19049.33    16693.76   1936.13 o
 -21  11   5       22.68    -1307.96   1307.96 o
 -19  11   5      131.92      499.09   1376.80 o
 -17  11   5     3694.43     5617.62   1054.17 o
 -15  11   5     4961.72     5440.78    786.11 o
 -13  11   5     2947.28     2560.62    654.21 o
 -11  11   5    66738.65    63757.52   1578.69 o
  -9  11   5   106768.69   101683.71   2094.18 o
  -7  11   5    14655.49    16914.77    719.98 o
  -5  11   5    15029.40    14107.72    774.51 o
  -3  11   5    54216.34    55931.92   2053.70 o
  -1  11   5    14243.37    14821.34   1835.72 o
   1  11   5    10810.38    14431.07   3422.65 o
   3  11   5    20066.16    22534.33   1639.57 o
 -20  12   5      539.27      641.07   1458.55 o
 -18  12   5      255.00      636.77   1501.58 o
 -16  12   5     3347.97     5158.39   1040.00 o
 -14  12   5      439.62     -134.88    948.70 o
 -12  12   5    11748.64    10526.99   1030.01 o
 -10  12   5    40246.13    36294.02   1377.49 o
  -8  12   5    17426.78    16520.13    869.63 o
  -6  12   5      814.98      399.57    681.25 o
  -4  12   5    17239.96    17639.09   1219.05 o
  -2  12   5    15519.79    14753.38   1276.18 o
   0  12   5     7136.53     6774.98    852.53 o
   2  12   5     6413.96     7378.81   1561.81 o
   4  12   5     5950.04     1815.66   1699.49 o
 -11  13   5     4210.95     1501.77    954.41 o
  -9  13   5       88.08      179.77    915.20 o
  -7  13   5     3857.12     4689.60    801.66 o
  -5  13   5    14993.08    14013.28   1017.08 o
  -3  13   5     4518.79     5431.68    841.87 o
  -1  13   5      148.94       12.50    856.06 o
   1  13   5      664.81     1282.15   1402.62 o
 -10  14   5       22.45     1846.41   1062.67 o
  -8  14   5     3478.86     4884.15   1076.31 o
  -6  14   5     9495.38     7759.54    925.33 o
  -4  14   5     6490.74     4504.69    872.88 o
  -2  14   5       71.00     1010.18    737.52 o
   0  14   5      830.30     1559.31   1175.69 o
  -9  15   5      768.62    -1047.75   1047.75 o
  -7  15   5      229.49     -150.13   1089.26 o
  -5  15   5     2421.56      -62.04   1031.60 o
  -3  15   5     2753.41      475.29   1176.90 o
  -1  15   5     2388.02     1466.91   1248.37 o
  -8  16   5     2022.80     2024.50   1129.92 o
  -6  16   5      338.24      609.96   1179.20 o
  -4  16   5      842.63     1067.02   1897.41 o
 -18   0   6    51488.85    53428.63   2478.25 o
 -16   0   6    63522.93    60174.75   1926.72 o
 -10   0   6   263365.28   244676.42   7086.24 o
  -8   0   6   225974.30   250466.63  10252.89 o
 -17   1   6    18951.05    18545.69    707.17 o
 -15   1   6   211984.80   216663.83   3854.86 o
 -13   1   6   175871.81   174057.61   2574.88 o
 -11   1   6    55388.05    56999.05    637.84 o
  -9   1   6    62746.39    61266.50    684.84 o
  -5   1   6   142900.42   137697.70   6466.68 o
 -18   2   6    32603.79    28663.36   1785.54 o
 -16   2   6   205265.91   208771.09   4147.66 o
 -14   2   6   113144.83   110812.98   1715.77 o
 -12   2   6    25202.89    30435.84    583.28 o
 -10   2   6   102318.21   105954.96   1151.79 o
  -8   2   6     6227.37     7659.72    237.11 o
  -4   2   6   166963.53   105884.90   5055.46 o
 -19   3   6     1457.87     3239.79   1097.14 o
 -17   3   6   100033.52    93699.18   2827.19 o
 -15   3   6   169073.47   180227.16   2733.65 o
 -13   3   6    21776.89    25924.50    484.24 o
 -11   3   6    95535.04   104231.73   1567.15 o
  -9   3   6    29340.61    33237.09    459.82 o
  -7   3   6    56366.60    55632.55    845.87 o
  -5   3   6   383431.34   372361.19  14120.85 o
 -20   4   6    35362.95    32027.92   2095.32 o
 -18   4   6      458.31      928.03    716.37 o
 -16   4   6    74132.20    71575.08   1643.94 o
 -14   4   6   176126.58   170773.88   2825.04 o
 -12   4   6    93241.72    95972.63   1553.57 o
 -10   4   6    42055.43    43840.36    620.58 o
  -8   4   6    93928.89    96295.16   1610.57 o
  -6   4   6   158735.64   152622.89   2557.87 o
  -4   4   6    18242.96    11711.45   1006.79 o
 -19   5   6    29713.18    31939.84   1398.91 o
 -17   5   6      937.07     1008.12    519.27 o
 -15   5   6   104792.53   110500.41   1911.12 o
 -13   5   6   203316.06   197227.22   3065.22 o
 -11   5   6   290203.34   279576.31   4033.76 o
  -9   5   6   274717.38   264159.06   4320.17 o
  -7   5   6   258563.20   255302.59   3613.24 o
  -5   5   6    22196.73    18621.58    889.45 o
  -3   5   6   137498.05   138091.58   4421.42 o
 -20   6   6    10400.31    11491.21   2093.17 o
 -18   6   6      155.52     1236.15    566.65 o
 -16   6   6     9351.10     8080.97    617.54 o
 -14   6   6    41020.91    41244.93    879.09 o
 -12   6   6    60518.36    54742.46    989.76 o
 -10   6   6   104518.39    90646.51   1296.27 o
  -8   6   6   108941.52   102297.06   1438.01 o
  -6   6   6    73986.73    79469.70   1607.08 o
  -4   6   6      427.33      437.54    326.13 o
  -2   6   6   105569.68   106570.34   3505.64 o
 -21   7   6      163.16     -187.42   1028.30 o
 -19   7   6     8879.69    11558.62    962.29 o
 -17   7   6    20981.27    20223.99   1017.24 o
 -15   7   6    10720.23     6692.68    472.79 o
 -13   7   6     1014.22      675.65    335.78 o
 -11   7   6       45.59     1771.86    328.61 o
  -9   7   6       50.79      885.79    241.55 o
  -7   7   6    16361.76    17162.45    807.98 o
  -5   7   6    26898.91    24544.31   1057.59 o
  -3   7   6     9650.36    10861.33    632.42 o
  -1   7   6        3.12     -219.43    740.03 o
 -22   8   6     1268.06     -261.52    890.62 o
 -20   8   6     4835.42     5456.54    893.19 o
 -18   8   6    28841.67    34669.93   2183.45 o
 -16   8   6    26111.33    28931.42   1101.94 o
 -14   8   6    15483.16    14222.84    635.58 o
 -12   8   6      161.47       22.76    453.58 o
 -10   8   6     2453.57     3059.20    332.18 o
  -8   8   6     5672.54     5258.15    406.12 o
  -6   8   6     5061.27     8008.89    449.68 o
  -4   8   6     2330.89     2938.72    424.07 o
  -2   8   6     8426.93    10243.91    668.84 o
   0   8   6      135.91     1085.38    664.74 o
 -21   9   6     3090.76     1434.45   1114.35 o
 -19   9   6      634.77      510.15    895.31 o
 -17   9   6     6572.70     4957.17   2198.75 o
 -15   9   6    13204.16    13754.78   1024.67 o
 -13   9   6    38231.95    39375.60   1062.73 o
 -11   9   6    53709.52    53359.19   1778.78 o
  -9   9   6   112991.08   106673.37   1964.46 o
  -7   9   6    14326.14    14481.92    648.35 o
  -5   9   6     5173.57     6243.70    542.92 o
  -3   9   6    16347.01    16982.11    870.61 o
  -1   9   6    11945.23    14139.70   1348.39 o
   1   9   6    25103.01    28736.50   2504.06 o
 -22  10   6     5758.62      524.91   1312.27 o
 -20  10   6     3455.29     2978.75    970.45 o
 -18  10   6     1411.60     2071.32    751.01 o
 -16  10   6       75.96       54.69    681.67 o
 -14  10   6     9918.68    10199.18    605.56 o
 -12  10   6    90169.21    94774.75   1894.35 o
 -10  10   6   154898.39   142129.48   2842.69 o
  -8  10   6    64659.53    64093.04   1604.56 o
  -6  10   6      297.82      801.02    467.99 o
  -4  10   6    29320.51    27683.48   1053.24 o
  -2  10   6    30897.72    33224.60   1663.01 o
   0  10   6    40100.84    39723.44   1959.03 o
   2  10   6    43199.62    56466.21   3992.73 o
 -21  11   6        1.36     -124.77   1355.29 o
 -19  11   6      210.00      964.17    947.44 o
 -17  11   6      389.37     2212.16    790.34 o
 -15  11   6     1402.43     1663.26    597.84 o
 -13  11   6     6208.16     8537.53    618.29 o
 -11  11   6    71937.27    75551.62   2055.91 o
  -9  11   6    44164.55    44217.23   1155.30 o
  -7  11   6     3012.25     2531.79    499.17 o
  -5  11   6     8337.63     8298.40    679.54 o
  -3  11   6     4940.22     5675.08    657.48 o
  -1  11   6     2024.50     1934.39    741.53 o
   1  11   6     5913.22     6871.99   1041.28 o
   3  11   6    20118.84    22552.43   1641.84 o
 -20  12   6     8147.00     6737.74   1669.38 o
 -18  12   6     7512.15     4891.96   1553.21 o
 -16  12   6       43.47     -146.90    999.24 o
 -14  12   6     1170.00      155.38    875.62 o
 -12  12   6     3551.59     5776.89    793.18 o
 -10  12   6    15750.37    15548.20   1371.20 o
  -8  12   6     1967.33     3092.10    642.01 o
  -6  12   6     2764.61     2495.13    649.70 o
  -4  12   6      171.39       71.77    598.43 o
  -2  12   6    10390.14     9557.96    894.02 o
   0  12   6     6593.44     5053.10   1008.37 o
   2  12   6      740.58     1712.40   1488.67 o
 -11  13   6     9186.32    11253.34   1125.26 o
  -9  13   6     5817.85     6007.20   1247.57 o
  -7  13   6      370.23     -101.33    746.08 o
  -5  13   6     3655.05     2890.84    704.12 o
  -3  13   6     1988.58     2073.29    717.73 o
  -1  13   6    10931.80    11025.51   1432.36 o
   1  13   6      924.59      735.73   1467.16 o
 -12  14   6    14620.02    19886.23   2078.11 o
 -10  14   6    28933.76    28877.22   2220.10 o
  -8  14   6     5323.31     3389.65    909.50 o
  -6  14   6     3967.09     4288.94    872.68 o
  -4  14   6     5880.56     5221.40    776.86 o
  -2  14   6       26.20      878.93    929.55 o
   0  14   6      119.60     -292.57   1536.00 o
 -11  15   6    30303.64    34596.26   1932.05 o
  -9  15   6    24914.88    24274.79   2710.58 o
  -7  15   6      200.92     -394.58   1082.28 o
  -5  15   6     7572.03     6565.14    984.94 o
  -3  15   6     5776.13     5323.05   1321.35 o
  -1  15   6      404.16       -8.38   1273.93 o
  -8  16   6     2447.47     3983.89   1245.93 o
  -6  16   6     1584.92      528.05   1184.36 o
  -4  16   6     3221.76     7235.41   1408.34 o
 -19   1   7     7798.33     7494.77    575.14 o
 -17   1   7    12961.20    11728.97    538.64 o
 -15   1   7     6572.65     7480.90    270.63 o
 -13   1   7    83976.70    76286.48    859.24 o
 -11   1   7   247265.48   329490.91  15010.61 o
  -9   1   7    52645.91    62056.45    847.81 o
  -7   1   7    27387.45    26589.22    618.25 o
 -20   2   7     4805.28     4074.48    916.44 o
 -18   2   7    10714.05    11383.17    555.60 o
 -16   2   7    12497.21    10388.74    831.92 o
 -14   2   7     7273.05     8785.27    272.46 o
 -12   2   7   144881.53   146080.00   1628.76 o
 -10   2   7    54430.71    60115.96    847.00 o
  -8   2   7      402.66     1563.38    143.12 o
  -6   2   7    90682.53    82345.22   2088.44 o
 -21   3   7    16091.05    13707.81   1462.86 o
 -19   3   7     2744.60     3442.96    563.11 o
 -17   3   7    13474.01    13897.93    593.20 o
 -15   3   7    65442.46    67374.96   1122.84 o
 -13   3   7     7681.99    10186.86    346.53 o
 -11   3   7     3391.75     3527.58    148.61 o
  -9   3   7     2596.25     3713.44    178.51 o
  -7   3   7     5530.27     5884.01    403.39 o
  -5   3   7     5090.69     4978.32    557.18 o
 -22   4   7    31068.56    30513.44   1897.41 o
 -20   4   7    36030.10    29812.13   1897.41 o
 -18   4   7     1772.50     2376.30    397.18 o
 -16   4   7    46422.39    43907.66    914.16 o
 -14   4   7    58114.80    52831.66    968.54 o
 -12   4   7     6430.70     6940.81    231.38 o
 -10   4   7      569.09     2102.44    134.13 o
  -8   4   7     7288.91     6422.97    318.84 o
  -6   4   7     6697.51     4144.42    419.58 o
  -4   4   7   143105.61   163164.97   5165.11 o
 -21   5   7     5158.00     7594.51    857.83 o
 -19   5   7      103.21      382.46    544.28 o
 -17   5   7    11296.51    13819.58    645.55 o
 -15   5   7    17535.14    18973.38    604.88 o
 -13   5   7    24903.12    22798.88    497.22 o
 -11   5   7    97703.18    96142.57   1305.11 o
  -9   5   7    39877.23    43483.63    686.87 o
  -7   5   7    54426.49    52301.17    912.47 o
  -5   5   7    19079.10    20064.60    980.58 o
  -3   5   7    28521.15    25457.98   1970.55 o
 -22   6   7     6951.08     5539.60    877.39 o
 -20   6   7     6466.10     6335.81    790.42 o
 -18   6   7    29682.42    29553.00   1107.93 o
 -16   6   7    17512.75    15744.36    583.88 o
 -14   6   7    28108.38    25743.06    637.31 o
 -12   6   7   307286.97   302151.88   3873.13 o
 -10   6   7   271719.75   272847.94   3862.02 o
  -8   6   7      134.39     2238.45    272.59 o
  -6   6   7   145338.84   136194.22   2358.84 o
  -4   6   7    78045.68    80631.95   2773.19 o
  -2   6   7     1093.34     1561.81    731.43 o
 -23   7   7     1429.20     -256.11    793.89 o
 -21   7   7      461.24     -182.77    825.49 o
 -19   7   7     8929.25     8255.40    789.73 o
 -17   7   7    46304.57    40073.60   1035.71 o
 -15   7   7     8032.79     7439.07    471.16 o
 -13   7   7    69121.44    66730.10   1121.58 o
 -11   7   7   247341.53   239350.20   3302.76 o
  -9   7   7    39607.90    40997.15    803.12 o
  -7   7   7    42482.14    39478.56    970.18 o
  -5   7   7    69941.40    65965.13   1605.32 o
  -3   7   7        0.01      347.47    547.32 o
  -1   7   7    12093.90    13991.78   1802.75 o
 -22   8   7     8303.71     8137.80   1034.43 o
 -20   8   7     8405.80     8665.58    803.48 o
 -18   8   7     8071.01    10531.27   1475.84 o
 -16   8   7    53055.09    49843.50   1313.01 o
 -14   8   7    17965.27    17669.68    654.10 o
 -12   8   7    21356.35    21419.51    598.57 o
 -10   8   7    32400.79    30036.23    720.45 o
  -8   8   7      668.06     1890.15    387.44 o
  -6   8   7     4166.35     4118.11    742.79 o
  -4   8   7    21107.23    22299.53   1605.32 o
  -2   8   7   185484.80   176664.91   5738.86 o
 -23   9   7     3033.85     5855.72   1437.04 o
 -21   9   7    15687.12    15251.05   1923.22 o
 -19   9   7     2506.96     2158.28    728.94 o
 -17   9   7    17968.35    17374.03    920.46 o
 -15   9   7    25134.03    23324.46   1016.74 o
 -13   9   7     3503.12     5467.02    437.47 o
 -11   9   7     2028.88     3273.55    392.45 o
  -9   9   7      391.15      825.95    428.37 o
  -7   9   7     1930.17     1549.03    426.15 o
  -5   9   7    12206.19    12950.97    715.15 o
  -3   9   7   112062.69   114919.45   3640.84 o
  -1   9   7   121611.35   115733.35   5924.56 o
   1   9   7      732.36     -826.08    933.65 o
 -22  10   7      161.94     1613.44   1295.06 o
 -20  10   7       83.85     -277.46    739.60 o
 -18  10   7     5126.06     4438.71    786.32 o
 -16  10   7     9667.00     8513.57    689.88 o
 -14  10   7     1895.00     1594.85    452.93 o
 -12  10   7    18130.30    17668.40    704.02 o
 -10  10   7    21030.51    19105.05    704.73 o
  -8  10   7      219.92     -285.12    467.74 o
  -6  10   7     4021.56     4029.03    568.47 o
  -4  10   7     2047.44     1978.51    553.29 o
  -2  10   7    24636.52    27765.68   1406.21 o
   0  10   7     5088.03     6558.48   1188.03 o
 -21  11   7     3245.33     3687.26   1531.70 o
 -19  11   7     9595.21     6942.30    884.50 o
 -17  11   7    11386.45     8240.20    850.93 o
 -15  11   7      178.71      754.47    532.29 o
 -13  11   7    51538.65    50234.04   1318.94 o
 -11  11   7    89033.59    82783.80   1816.06 o
  -9  11   7    22202.16    20766.77    791.30 o
  -7  11   7     4885.39     5979.77    666.35 o
  -5  11   7    26556.90    22539.23    979.77 o
  -3  11   7     4402.14     2545.14    758.61 o
  -1  11   7      472.37     1620.29    945.02 o
   1  11   7     5496.41     3556.73   1011.41 o
 -20  12   7     4755.30     5545.94   1686.59 o
 -18  12   7    13039.42    10331.37   1175.62 o
 -16  12   7     5904.68     3828.11   1286.45 o
 -14  12   7     5557.51     7966.84    723.02 o
 -12  12   7    49390.79    44109.61   1516.92 o
 -10  12   7    34953.13    27871.84   1341.35 o
  -8  12   7     1033.14      718.06    560.92 o
  -6  12   7     5589.93     6951.44    717.16 o
  -4  12   7     2985.78     4185.94    682.26 o
  -2  12   7       38.71      389.27    780.54 o
   0  12   7        5.67      -89.57   1740.37 o
   2  12   7     3092.12      628.17   1437.04 o
 -17  13   7     6384.48     6100.97   1566.12 o
 -13  13   7      719.57      -28.88   1164.95 o
 -11  13   7     5409.26     3138.35    840.01 o
  -9  13   7     1459.06     1172.13    823.18 o
  -7  13   7     1417.44      322.06    691.54 o
  -5  13   7     5524.67     5337.70    768.05 o
  -3  13   7    13280.52    13214.62   1083.59 o
  -1  13   7     4407.02     5929.72   1204.70 o
   1  13   7       19.56     -765.85   1527.39 o
 -12  14   7        4.12      785.44    982.80 o
 -10  14   7        4.61     1123.87   1021.19 o
  -8  14   7      607.38      345.92   1162.58 o
  -6  14   7     6966.29     6940.22    843.86 o
  -4  14   7    16245.81    17128.25   1755.44 o
  -2  14   7     9503.04    10013.75   1396.01 o
   0  14   7      286.21      718.52   1604.84 o
 -11  15   7     1116.80       17.21   1733.91 o
  -9  15   7     1171.71     2022.04   1158.24 o
  -7  15   7      987.42     1380.37    910.91 o
  -5  15   7     2686.02     2984.54    971.81 o
  -3  15   7     1208.81      414.90   1268.57 o
  -1  15   7       50.33      808.87   1677.98 o
  -8  16   7     1795.56     5498.61   1949.04 o
  -6  16   7      477.74     -331.91    959.64 o
  -4  16   7      111.70     -859.11   1746.82 o
 -20   0   8    99586.38    97533.72   4293.91 o
 -18   0   8      802.64     1198.94    322.08 o
 -16   0   8    71187.63    63338.31   1167.23 o
 -14   0   8    12940.26    14577.28    411.86 o
 -12   0   8     5248.77     9673.18    324.47 o
 -10   0   8    78355.97    96948.93   2130.64 o
 -21   1   8   107228.21   105655.45   4517.64 o
 -19   1   8    12682.23    13487.10    524.69 o
 -17   1   8     7841.02     8517.05    288.95 o
 -15   1   8       92.68     1614.97    172.37 o
 -13   1   8    25860.31    22669.76    380.90 o
 -11   1   8      424.53      820.12    128.50 o
  -9   1   8   186596.47   201014.92   3112.92 o
 -22   2   8    11806.74    11477.11    914.09 o
 -20   2   8    25090.98    27525.01   1274.22 o
 -18   2   8     3203.11     3337.79    379.75 o
 -16   2   8    31789.24    29905.59    649.58 o
 -14   2   8   225369.03   218776.06   2409.17 o
 -12   2   8   237854.67   244158.28   2674.08 o
 -10   2   8     1471.87     1378.00    248.41 o
 -23   3   8     3547.57     4058.55    766.67 o
 -21   3   8    16846.94    15655.84    883.55 o
 -19   3   8    12654.80    14884.42    931.70 o
 -17   3   8    11421.27    13308.03    563.13 o
 -15   3   8    98199.26    89453.98   1376.92 o
 -13   3   8   319344.56   311337.66   3804.13 o
 -11   3   8    59190.34    62539.98    811.59 o
  -9   3   8   205638.73   206159.27   2915.67 o
 -22   4   8    58360.05    54074.01   2831.05 o
 -20   4   8    44737.15    45722.19   1416.70 o
 -18   4   8     3593.41     3554.10    424.68 o
 -16   4   8       46.73     2250.05    258.61 o
 -14   4   8     2943.42     3867.09    227.98 o
 -12   4   8    10176.90    10271.50    269.52 o
 -10   4   8    60384.42    62455.88    880.96 o
  -8   4   8   240429.89   270858.66   4921.08 o
  -6   4   8   127055.72   142991.94   3562.06 o
 -23   5   8    76680.93    72324.43   2475.15 o
 -21   5   8    86137.17    88725.07   4169.34 o
 -19   5   8    27746.09    30457.49    883.95 o
 -17   5   8       85.29      362.58    331.57 o
 -15   5   8    24025.09    22738.72    527.60 o
 -13   5   8    15020.87    17812.74    436.83 o
 -11   5   8    47659.99    52893.35    787.88 o
  -9   5   8    73336.87    75413.12   1275.07 o
  -7   5   8    78045.59    76150.45   2639.25 o
  -5   5   8       29.34      114.10    722.82 o
 -22   6   8    31271.49    29032.53   1903.86 o
 -20   6   8    19586.28    17425.88    971.94 o
 -18   6   8    10230.40    10982.38    667.13 o
 -16   6   8     2741.56     3511.87    335.30 o
 -14   6   8      756.37      838.80    265.79 o
 -12   6   8      494.30      410.90    285.13 o
 -10   6   8    28264.76    29829.92    661.52 o
  -8   6   8    75654.13    86401.59   1446.88 o
  -6   6   8    70627.80    72593.63   3723.45 o
  -4   6   8     9451.91    14589.78   1169.10 o
 -23   7   8      196.93      960.18    865.51 o
 -21   7   8     1188.81     1938.35    678.03 o
 -19   7   8     3713.93     4552.75    677.27 o
 -17   7   8    32948.74    33664.21    934.06 o
 -15   7   8    67353.98    70398.32   1190.05 o
 -13   7   8    50284.55    55735.47    925.06 o
 -11   7   8     2205.35     2612.52    384.19 o
  -9   7   8    58197.75    58840.50   1319.76 o
  -7   7   8   234957.83   234531.95   5033.15 o
  -5   7   8   199633.00   192138.66   6119.51 o
  -3   7   8   121454.95   109800.18   5550.24 o
 -24   8   8      121.70     1316.57   1213.31 o
 -22   8   8       54.17      156.75    709.83 o
 -20   8   8       78.97      867.11    687.29 o
 -18   8   8    10368.78    13970.47   1061.02 o
 -16   8   8    40263.75    39378.05    935.01 o
 -14   8   8    37570.61    35748.50    860.85 o
 -12   8   8     7867.90     6575.92    405.60 o
 -10   8   8    11393.12    11746.91    710.67 o
  -8   8   8    77832.43    77824.23   1885.55 o
  -6   8   8   150384.77   154200.45   3420.61 o
  -4   8   8   133452.70   139632.30   4620.02 o
  -2   8   8    69605.72    74988.53   4160.53 o
 -23   9   8     6104.59     4328.33   1307.96 o
 -21   9   8     3038.19     2701.60    746.30 o
 -19   9   8     4682.60     6870.56    769.26 o
 -17   9   8     8779.01    14690.43    914.85 o
 -15   9   8     1233.80     1705.66    410.09 o
 -13   9   8     5285.20     6457.88    437.85 o
 -11   9   8    24994.55    22749.54    779.89 o
  -9   9   8    19522.33    20473.55    799.50 o
  -7   9   8     3902.22     4467.79    549.58 o
  -5   9   8    16788.91    17220.89   1090.47 o
  -3   9   8    22411.64    24911.44   2032.25 o
  -1   9   8    12283.11    10321.73   1411.22 o
 -22  10   8    11858.56    13372.22   1725.31 o
 -20  10   8    11640.94    11269.78    910.43 o
 -18  10   8     8987.04    11517.95    750.47 o
 -16  10   8     2591.37     3493.69    560.57 o
 -14  10   8     8955.89    10001.27    560.53 o
 -12  10   8    54677.54    48680.48   1151.60 o
 -10  10   8    27215.51    23289.84    891.45 o
  -8  10   8      516.89     4840.94    842.59 o
  -6  10   8     3468.72     2448.14    599.25 o
  -4  10   8      819.24     1690.88    712.10 o
  -2  10   8    12178.31    14761.66   1331.04 o
 -21  11   8     3411.58     1402.59   1037.42 o
 -19  11   8     9731.93    12341.37   1723.39 o
 -17  11   8    19222.91    18692.72    847.59 o
 -15  11   8     6156.74     4499.79    574.07 o
 -13  11   8    10481.86     8311.08   1310.41 o
 -11  11   8    34532.97    36076.84   1007.14 o
  -9  11   8     5283.74     4834.82    594.34 o
  -7  11   8       58.96       -3.45    581.29 o
  -5  11   8      601.27      114.30    757.44 o
  -3  11   8    22448.25    23756.28   1350.15 o
  -1  11   8    10542.81    13736.60   1254.90 o
   1  11   8       18.90    -1075.63   1075.63 o
 -20  12   8      278.36      524.20   1048.96 o
 -18  12   8    15565.36    21563.61   1632.80 o
 -16  12   8    30661.23    31073.93   1029.29 o
 -14  12   8     7102.69     6174.21    689.12 o
 -12  12   8     3122.01     3310.70    697.23 o
 -10  12   8     8230.99     7744.70    660.33 o
  -8  12   8     1357.74     3769.11    958.19 o
  -6  12   8     9409.83    10289.84    791.15 o
  -4  12   8    51538.18    52762.64   1918.45 o
  -2  12   8    36593.71    37257.23   7718.71 o
   0  12   8      914.89     3491.09   1019.94 o
 -17  13   8    13824.53    17580.92   1802.75 o
 -15  13   8    10205.35     9845.52   1167.94 o
 -13  13   8       92.64     -454.75    785.14 o
 -11  13   8     3370.87     3778.15    742.34 o
  -9  13   8      717.63      502.13    713.14 o
  -7  13   8     1303.95     2307.85    731.16 o
  -5  13   8    22563.78    27484.29   2449.04 o
  -3  13   8    50741.46    56241.56   2073.12 o
  -1  13   8    11137.48    13247.83   1378.96 o
   1  13   8     2173.71      985.28   1389.71 o
 -14  14   8     1038.16      305.48   1544.60 o
 -12  14   8     8308.16     8966.43   1204.82 o
 -10  14   8     3369.11     2756.37    904.77 o
  -8  14   8      773.48      613.64    784.90 o
  -6  14   8      144.64     -858.00    858.00 o
  -4  14   8     8720.68    12315.56   1323.00 o
  -2  14   8    14821.30    14734.66   1441.34 o
   0  14   8     1349.04     3162.35   1656.47 o
 -13  15   8    12145.07    15484.75   2134.05 o
 -11  15   8    10836.09     8148.96   1871.59 o
  -9  15   8        6.49     -910.12    910.12 o
  -7  15   8     4007.39     4578.39   1001.66 o
  -5  15   8      512.52      261.44   1000.73 o
  -3  15   8     3896.07     4440.56   1716.70 o
  -1  15   8     4135.68     6509.71   1867.29 o
  -6  16   8      329.39      226.71   1352.42 o
  -4  16   8     1644.08     2100.38   1388.68 o
 -23   1   9    12286.50     6400.69    759.68 o
 -21   1   9     1119.47     1295.76    361.34 o
 -19   1   9     2169.94     2642.66    270.21 o
 -17   1   9    30999.63    28355.49    495.84 o
 -15   1   9    57923.47    56264.55    665.40 o
 -13   1   9    54011.78    56379.54    681.32 o
 -11   1   9       18.29     1009.58    175.77 o
  -9   1   9   113283.94   108715.54   6562.42 o
 -24   2   9     2011.40     3505.29    796.81 o
 -22   2   9     1683.57     1622.53    480.70 o
 -20   2   9     2320.38     2912.95    339.13 o
 -18   2   9       64.83      354.36    248.73 o
 -16   2   9     4098.24     3998.83    293.68 o
 -14   2   9    59116.47    59687.59    744.92 o
 -12   2   9    18830.01    23689.85    409.89 o
 -10   2   9    16524.02    13752.57    427.35 o
  -8   2   9    97494.37    84678.87   2715.79 o
 -23   3   9    17251.85    20204.61   1772.64 o
 -21   3   9      205.23      660.69    389.03 o
 -19   3   9    32174.05    28639.76    962.30 o
 -17   3   9    86027.80    86325.39   1223.24 o
 -15   3   9    40779.32    50263.13   1031.11 o
 -13   3   9     5261.82     5687.06    248.22 o
 -11   3   9     2433.06     2678.76    182.41 o
  -9   3   9      118.87     1087.95    285.42 o
  -7   3   9     4640.92     5563.15    800.27 o
 -24   4   9    31001.78    32001.74   1510.08 o
 -22   4   9    29577.94    23856.76   1542.30 o
 -20   4   9     3035.23     3397.54    378.25 o
 -18   4   9    84566.80    74793.34   1205.82 o
 -16   4   9   128831.25   131511.67   1787.69 o
 -14   4   9    21127.73    25953.05    508.59 o
 -12   4   9     1180.53     1053.32    186.98 o
 -10   4   9      375.13      601.89    217.60 o
  -8   4   9       93.47      234.26    320.93 o
  -6   4   9    72438.83    54620.43   3072.00 o
 -25   5   9      817.71     2233.01   1217.61 o
 -23   5   9    12395.98    14016.40    867.80 o
 -21   5   9     2777.11     3737.83    486.67 o
 -19   5   9    12959.77    13185.34    488.64 o
 -17   5   9    31479.35    26691.52    609.84 o
 -15   5   9      164.93     1079.43    243.70 o
 -13   5   9    24310.79    22652.06    670.87 o
 -11   5   9     2340.33     2141.34    223.72 o
  -9   5   9    31817.67    31745.94    730.86 o
  -7   5   9    24134.65    23425.43   1229.52 o
 -24   6   9      766.72      276.38    856.86 o
 -22   6   9      343.93      646.83    631.18 o
 -20   6   9     1550.75     1184.16    386.44 o
 -18   6   9     8714.21     8028.68    427.30 o
 -16   6   9    10035.56    12473.47    451.68 o
 -14   6   9   101585.96    94418.07   1415.18 o
 -12   6   9    60390.60    61044.61   1216.91 o
 -10   6   9    26762.33    24135.38    669.93 o
  -8   6   9   179806.02   181058.56   3469.69 o
  -6   6   9    55578.67    56008.21   2159.99 o
 -25   7   9      388.88     1101.44   1239.12 o
 -23   7   9      316.00      102.22    718.09 o
 -21   7   9      324.29      719.54    647.63 o
 -19   7   9    16337.81    14719.82    632.96 o
 -17   7   9    10743.58     9420.90    468.03 o
 -15   7   9    21385.41    24367.51    648.54 o
 -13   7   9    75580.70    80020.18   2520.61 o
 -11   7   9     1499.92     1754.83    409.50 o
  -9   7   9    82333.17    79356.23   1911.18 o
  -7   7   9    88419.26    79318.62   1941.48 o
  -5   7   9     1458.62     -972.48    972.48 o
 -24   8   9    10050.16    10799.31   1518.79 o
 -22   8   9     5317.99     4640.21    845.66 o
 -20   8   9     8425.53     7196.16    572.40 o
 -18   8   9    75204.25    69877.02   1778.85 o
 -16   8   9    52309.93    53385.38   1088.02 o
 -14   8   9       26.92     -669.85    669.85 o
 -12   8   9     8828.58     9023.00    556.73 o
 -10   8   9     3230.91     5111.46    482.43 o
  -8   8   9     7496.84     9168.25    619.75 o
  -6   8   9    13279.62    13637.78   1440.77 o
  -4   8   9    97264.43   102683.83   5352.33 o
 -23   9   9    17358.43    18050.49   1503.73 o
 -21   9   9     1015.92      -99.26    730.87 o
 -19   9   9    35128.68    33197.75    903.16 o
 -17   9   9    82568.54    78089.14   1716.49 o
 -15   9   9    25027.86    25078.46    815.95 o
 -13   9   9      218.56      142.41    432.42 o
 -11   9   9      289.63      702.90    843.50 o
  -9   9   9     1716.98     1965.22    554.61 o
  -7   9   9    11765.28    13394.95    729.84 o
  -5   9   9   104431.96    97709.87   2806.62 o
  -3   9   9    99600.12   108698.74   5675.02 o
 -22  10   9     2850.05     3426.53    992.90 o
 -20  10   9     2172.05     2565.55   1194.33 o
 -18  10   9    21223.39    17691.11   1002.60 o
 -16  10   9     5987.84     3416.30    521.57 o
 -14  10   9      863.01     1199.87    532.24 o
 -12  10   9      794.43      567.83    482.59 o
 -10  10   9     6389.12     6182.23    669.76 o
  -8  10   9    17507.78    19915.23    973.95 o
  -6  10   9     5170.50     5574.15    794.70 o
  -4  10   9    51189.80    52003.16   1901.34 o
  -2  10   9    32808.75     9689.26   1475.76 o
 -21  11   9      956.02     -918.78   1054.38 o
 -19  11   9     3743.45     2247.74    690.18 o
 -17  11   9      261.48      576.78    561.72 o
 -15  11   9     6886.26     8859.87    682.11 o
 -13  11   9    13706.42    14835.26    834.44 o
 -11  11   9      582.63      900.72    509.06 o
  -9  11   9    37731.39    38713.12   1325.91 o
  -7  11   9    27912.95    29277.88   1125.31 o
  -5  11   9      149.85      -96.31    778.08 o
  -3  11   9    21551.31    26670.73   1778.15 o
 -20  12   9     5973.05     4930.92   1151.31 o
 -18  12   9     4659.90     4190.39    831.80 o
 -16  12   9       12.25      944.86    651.39 o
 -14  12   9     5614.82     5943.26    662.06 o
 -12  12   9     2107.18     1436.23    549.23 o
 -10  12   9     4341.57     6177.79    778.14 o
  -8  12   9    10038.20    10907.04    809.12 o
  -6  12   9      950.88     1994.81    868.97 o
  -4  12   9     4955.98     8033.37    971.08 o
  -2  12   9    11255.60    11352.51   1213.16 o
   0  12   9     4607.61    -1239.12   1239.12 o
 -17  13   9    10465.29     9144.35   1216.38 o
 -15  13   9     2514.39     2103.08    847.19 o
 -13  13   9      147.33      825.59    737.89 o
 -11  13   9      182.84     -498.02    758.26 o
  -9  13   9       94.82     -169.23    712.84 o
  -7  13   9     4274.82     3224.89    778.91 o
  -5  13   9    16499.93    14415.13   2047.89 o
  -3  13   9    13778.81    11431.87   1295.65 o
  -1  13   9     3158.38      295.15   1267.09 o
 -16  14   9     6835.07     5515.82   1811.36 o
 -14  14   9     3847.24     3127.93   1673.68 o
 -12  14   9     2532.32     1801.92    932.47 o
 -10  14   9        6.17      578.40    931.40 o
  -8  14   9     4087.45     5158.16    854.78 o
  -6  14   9    14568.55    13710.90   1181.20 o
  -4  14   9    17332.37    12863.81   1146.79 o
  -2  14   9     4665.23     3405.26   1199.46 o
   0  14   9       11.48    -1385.41   1385.41 o
 -11  15   9     1428.30     1357.81   1377.97 o
  -9  15   9        4.69     -123.28   1008.63 o
  -7  15   9     1048.24     1109.39   1306.10 o
  -5  15   9     3992.82     2953.47   1068.63 o
  -3  15   9     3258.50     1764.03   1746.82 o
  -1  15   9     1301.24    -1458.55   1458.55 o
 -24   0  10    22529.85    20344.35   1280.78 o
 -22   0  10     1774.89     4761.42    619.27 o
 -20   0  10    35214.18    33513.53   1283.64 o
 -18   0  10    93782.86   100399.55   1671.11 o
 -16   0  10      171.79     1090.26    244.30 o
 -14   0  10   230471.31   227841.70   3592.64 o
 -12   0  10   271865.53   266689.69   6261.99 o
 -10   0  10    86400.73    88980.55   2856.13 o
 -25   1  10     1035.12      503.80    746.69 o
 -23   1  10     4184.54     1236.14    590.07 o
 -21   1  10      829.22     3780.10    375.06 o
 -19   1  10    24706.71    25277.15    536.31 o
 -17   1  10     2818.07     2831.77    216.46 o
 -15   1  10   171006.25   163183.45   1779.09 o
 -13   1  10   258089.02   253047.84   2900.86 o
 -11   1  10    51297.17    52658.16   1027.62 o
 -24   2  10     3214.02     3362.65    555.51 o
 -22   2  10      428.54     1025.08    380.83 o
 -20   2  10      478.90     1453.24    292.58 o
 -18   2  10    38034.75    37323.41    666.99 o
 -16   2  10   293904.81   298688.84   3387.26 o
 -14   2  10   399575.09   408437.25   5580.51 o
 -12   2  10    42750.38    44576.68    745.61 o
 -10   2  10    80125.34    79775.38   1816.83 o
 -25   3  10    10595.51     9695.66   1639.26 o
 -23   3  10      392.96      928.87    401.83 o
 -21   3  10      157.36      167.59    352.99 o
 -19   3  10     7002.63     8569.82    564.22 o
 -17   3  10   113034.91   106104.19   1398.08 o
 -15   3  10   353721.47   361199.25   4388.66 o
 -13   3  10   257876.50   283038.81   3494.63 o
 -11   3  10     4424.31     3930.11    371.35 o
  -9   3  10   188204.02   202230.36   4995.94 o
 -26   4  10      701.37     1807.06   1127.26 o
 -24   4  10      777.93      482.42    686.43 o
 -22   4  10       12.61     -503.81    503.81 o
 -20   4  10     7813.66     9177.62    414.20 o
 -18   4  10       26.48     -319.39    319.39 o
 -16   4  10    48547.31    46683.14    736.82 o
 -14   4  10   210866.88   212329.36   2434.49 o
 -12   4  10   130858.54   133207.14   1866.32 o
 -10   4  10     2052.97     1596.79    403.24 o
  -8   4  10     2326.02     3991.70    481.95 o
 -27   5  10       60.41    -1187.49   1187.49 o
 -25   5  10     5651.32     3928.20   1213.31 o
 -23   5  10     3313.48     2550.87    662.84 o
 -21   5  10     5421.14     8786.20    437.16 o
 -19   5  10    15969.09    17252.56    535.75 o
 -17   5  10      891.98     1012.54    276.21 o
 -15   5  10    38199.57    35559.07    620.71 o
 -13   5  10   120878.87   120053.05   1619.47 o
 -11   5  10   119496.38   125440.18   2059.42 o
  -9   5  10    67077.81    59879.02   1730.75 o
  -7   5  10    63085.38    66030.70   3670.05 o
 -26   6  10       70.69     1200.40   1273.54 o
 -24   6  10      839.11     1222.71    686.34 o
 -22   6  10        3.24      520.85    484.11 o
 -20   6  10      357.18     1785.10    398.67 o
 -18   6  10      739.64     1415.29    349.22 o
 -16   6  10    17959.81    17616.00    522.79 o
 -14   6  10    43532.61    42361.13    843.83 o
 -12   6  10    39838.14    38327.03    905.85 o
 -10   6  10    16406.27    16179.84    628.73 o
  -8   6  10     8786.54     7539.57   1247.73 o
  -6   6  10     6992.90     7727.32   1092.84 o
 -25   7  10     7452.79     9771.01   1510.18 o
 -23   7  10     2400.87     3225.10    778.63 o
 -21   7  10     1026.47     1260.78    463.32 o
 -19   7  10    18972.31    19221.38   1121.13 o
 -17   7  10    66942.37    65844.32   1245.93 o
 -15   7  10    71609.27    66166.41   1317.09 o
 -13   7  10    32247.25    29987.63   1020.12 o
 -11   7  10        7.19      571.29    414.79 o
  -9   7  10    20329.38    23562.27    928.71 o
  -7   7  10    20912.10    20694.72   1817.81 o
 -24   8  10    10080.55    12879.02   1202.55 o
 -22   8  10     3157.74     2881.50    810.99 o
 -20   8  10     4969.96     6806.12    535.39 o
 -18   8  10    54653.11    59114.19   1200.64 o
 -16   8  10    85165.55    85687.42   1754.82 o
 -14   8  10    61983.34    60231.73   1183.28 o
 -12   8  10     5214.11     5793.65    535.42 o
 -10   8  10      769.31      634.78    534.03 o
  -8   8  10     8091.34     8145.82    767.60 o
  -6   8  10    20932.18    21370.03   1729.61 o
 -23   9  10     4686.04     4951.87   1387.56 o
 -21   9  10     1651.56     1340.61    575.89 o
 -19   9  10     3117.69     3479.16    509.09 o
 -17   9  10    17416.55    19153.16    764.68 o
 -15   9  10    17970.25    18348.90    683.65 o
 -13   9  10    15178.66    16514.41    683.82 o
 -11   9  10    13245.45    12789.45    991.70 o
  -9   9  10    40940.55    34911.06   1361.33 o
  -7   9  10     5723.09     5955.52    767.05 o
  -5   9  10     9475.26     8204.90   1462.86 o
 -22  10  10      637.22     2308.36   1044.64 o
 -20  10  10       48.12      -86.88    532.26 o
 -18  10  10      382.95      922.20    538.62 o
 -16  10  10       61.14      -99.18    485.62 o
 -14  10  10      175.65     1120.33    502.14 o
 -12  10  10    12830.17    16690.39   1063.49 o
 -10  10  10    63037.27    67045.62   1803.64 o
  -8  10  10    45964.63    50557.20   1828.94 o
  -6  10  10     4486.61     4800.85    861.20 o
  -4  10  10    14244.64    17272.31   1297.23 o
 -21  11  10      600.78      627.00    990.25 o
 -19  11  10     6463.90     5747.46    629.14 o
 -17  11  10     6410.26     5037.46    699.08 o
 -15  11  10       11.32      187.46    585.67 o
 -13  11  10       66.28     -526.55    526.55 o
 -11  11  10    13705.88    19815.14   1286.77 o
  -9  11  10    20597.41    24786.89   1120.31 o
  -7  11  10     3527.77     3090.37    842.43 o
  -5  11  10     7457.47     8053.17   1145.43 o
  -3  11  10    15041.59      400.13    894.43 o
 -20  12  10     9729.89     8278.39    919.65 o
 -18  12  10    31814.36    30380.95   1657.27 o
 -16  12  10    16965.20    16597.18   1106.37 o
 -14  12  10      151.98     -282.74    595.79 o
 -12  12  10       42.21      259.82    718.46 o
 -10  12  10     3153.22     6183.68    942.36 o
  -8  12  10      544.63     1352.35    850.59 o
  -6  12  10     9123.33     9304.50    989.17 o
  -4  12  10    17658.27    19542.51   1701.16 o
  -2  12  10     2022.05     -913.91    913.91 o
 -17  13  10    21961.05    18806.64   2340.57 o
 -15  13  10     4126.15     4003.27    989.83 o
 -13  13  10       55.59      629.64    857.01 o
 -11  13  10     1707.54     1816.30   1434.54 o
  -9  13  10     3447.23     4196.13   1235.20 o
  -7  13  10      569.91     1115.41    903.43 o
  -5  13  10    14473.49    13788.11   1417.72 o
  -3  13  10     8701.13    10344.62   1452.14 o
 -16  14  10      844.37     1170.28   1772.64 o
 -14  14  10       22.40      546.00   1158.30 o
 -12  14  10     1449.16      772.32   1369.43 o
 -10  14  10    13013.97    15196.20   1193.42 o
  -8  14  10     9617.39    11188.23   1190.17 o
  -6  14  10      356.45      770.57   1014.39 o
  -4  14  10    10181.55    11683.48   1388.82 o
 -11  15  10     6690.52    10420.67   1819.96 o
  -9  15  10    19932.47    27990.29   2443.83 o
  -7  15  10     4803.20     3542.51   1407.71 o
  -5  15  10     1644.97     3622.72   1819.96 o
 -25   1  11     1746.17     1472.12    546.89 o
 -23   1  11     2956.73      404.80    623.47 o
 -21   1  11     9073.69    10145.05    431.93 o
 -19   1  11    16762.07    15778.58    431.71 o
 -17   1  11    36162.45    35485.96    565.78 o
 -15   1  11    10695.01    11948.89    335.07 o
 -13   1  11     6875.40     8020.40    388.97 o
 -11   1  11   153063.72   159783.72   3944.92 o
 -26   2  11      722.59     1332.13    822.91 o
 -24   2  11      734.43      760.16    465.86 o
 -22   2  11     2245.85     2355.69    408.38 o
 -20   2  11     1444.27     1644.86    290.34 o
 -18   2  11    11127.11    11693.51    342.17 o
 -16   2  11    19859.42    19218.86    412.40 o
 -14   2  11    10240.21    12016.52    376.99 o
 -12   2  11    43004.87    43131.14   1462.15 o
 -10   2  11    95735.78   100834.36   3251.49 o
 -27   3  11     3062.52     2538.48   1174.59 o
 -25   3  11     7919.54     6937.60    580.13 o
 -23   3  11     1214.10     1448.60    414.94 o
 -21   3  11    13222.91    13186.31    485.67 o
 -19   3  11    28712.89    28055.40    707.85 o
 -17   3  11     7210.33     8493.83    299.94 o
 -15   3  11    13095.39    13059.65    354.73 o
 -13   3  11    23802.50    23331.41    650.16 o
 -11   3  11        1.53       85.88    412.73 o
  -9   3  11     1591.13     -671.19    671.19 o
 -28   4  11     3872.15      159.19   1153.07 o
 -26   4  11    14535.32    14323.07   1514.49 o
 -24   4  11    14836.95    13599.16    769.78 o
 -22   4  11     4396.83     8469.51    831.60 o
 -20   4  11    57335.35    56151.30    968.36 o
 -18   4  11    68381.70    67874.04   1010.44 o
 -16   4  11     2506.72     4279.21    266.07 o
 -14   4  11    26104.10    26432.53    580.90 o
 -12   4  11    19002.92    19118.63    794.03 o
 -10   4  11       30.18      547.28    562.63 o
 -27   5  11      899.71     1514.49   1196.10 o
 -25   5  11    15224.22    17174.37   1224.47 o
 -23   5  11     9926.36    10329.58    562.44 o
 -21   5  11     1178.08     3061.76    421.51 o
 -19   5  11    12735.29    11209.01    457.54 o
 -17   5  11     1507.33     1498.46    303.79 o
 -15   5  11    11037.89    13248.78    400.87 o
 -13   5  11       19.58      615.55    302.65 o
 -11   5  11    51264.62    54358.35   1254.18 o
  -9   5  11    69884.13    68415.55   2717.10 o
 -26   6  11      272.39     1798.45   1217.61 o
 -24   6  11    10597.66    10082.58    799.25 o
 -22   6  11    11622.00    12142.24    690.77 o
 -20   6  11     1889.84     1438.03    427.20 o
 -18   6  11     8302.54     9958.94    428.87 o
 -16   6  11    32713.88    29743.56   1147.46 o
 -14   6  11     4014.30     4660.42    434.37 o
 -12   6  11    92264.47    89921.27   1717.45 o
 -10   6  11   279431.59   279386.97   6544.87 o
  -8   6  11    86396.70    83094.48   4569.27 o
 -25   7  11     2872.47     2440.36    918.59 o
 -23   7  11     4720.29     3823.05    617.29 o
 -21   7  11        0.33      334.13    461.66 o
 -19   7  11      116.49      353.00    427.84 o
 -17   7  11    17371.94    16604.85    581.90 o
 -15   7  11    38090.57    34796.83    866.56 o
 -13   7  11     1501.46     1368.47    597.22 o
 -11   7  11   149349.78   143877.67   5114.22 o
  -9   7  11   124410.38   130697.42   4369.83 o
  -7   7  11     1508.13      -81.75   1054.12 o
 -24   8  11     6720.05     3704.76   1002.03 o
 -22   8  11     1480.92     2132.16    534.63 o
 -20   8  11    29593.61    29753.36    989.55 o
 -18   8  11    13114.14     7888.48    706.27 o
 -16   8  11     7464.84     9446.42    523.04 o
 -14   8  11    24882.69    25238.78    942.02 o
 -12   8  11     2339.72      318.47   1715.24 o
 -10   8  11    30966.78    35596.02   3122.14 o
  -8   8  11     1912.44     2816.02    722.84 o
  -6   8  11    12107.12      826.08   1062.72 o
 -23   9  11     2083.72     1467.87    991.75 o
 -21   9  11    13926.10    17033.70    727.67 o
 -19   9  11    38756.29    40008.30   1450.92 o
 -17   9  11     4082.39     3522.55    472.99 o
 -15   9  11     4712.89     6230.72    566.67 o
 -13   9  11     3293.14     4967.77    608.67 o
 -11   9  11      477.70      671.37    593.16 o
  -9   9  11     1873.67     2448.03   1008.05 o
  -7   9  11     7087.42     6670.00    838.46 o
 -22  10  11      718.40      437.60    778.45 o
 -20  10  11     3028.63     4004.46    618.03 o
 -18  10  11     1360.96      477.91    540.61 o
 -16  10  11     2753.69     3866.61    550.97 o
 -14  10  11      102.95      -67.44    537.97 o
 -12  10  11     7232.20     6745.50    910.16 o
 -10  10  11    30162.80    29617.45   1555.02 o
  -8  10  11     8710.02     8824.13    919.45 o
  -6  10  11     4853.03     3642.45   1260.64 o
 -21  11  11     1537.86     1638.56    804.12 o
 -19  11  11     1976.27     2410.65    631.77 o
 -17  11  11     8099.69     8746.58    769.25 o
 -15  11  11     3144.26     3383.64    560.28 o
 -13  11  11    11861.74    13219.07   1259.92 o
 -11  11  11    66261.82    65466.99   1819.60 o
  -9  11  11    59577.47    59656.49   2082.27 o
  -7  11  11     3014.79     1397.68   1284.30 o
  -5  11  11    13190.37    10803.62   1677.98 o
 -20  12  11      243.33      248.75    999.83 o
 -18  12  11     3630.24     5300.67   1030.33 o
 -16  12  11     6010.37     6764.77    723.55 o
 -14  12  11        4.11     1428.72    949.01 o
 -12  12  11    24479.47    23906.35   1256.31 o
 -10  12  11    39504.57    36006.80   2344.95 o
  -8  12  11     9624.63     9818.42   1017.62 o
  -6  12  11     1688.34     1636.72   1084.59 o
 -17  13  11       36.66      225.75   1102.25 o
 -15  13  11      231.78      227.79   1086.66 o
 -13  13  11      422.20     -807.01    848.76 o
 -11  13  11     4545.29     3604.96    802.18 o
  -9  13  11     1140.09      884.64    992.63 o
  -7  13  11       70.23      138.82    947.47 o
  -5  13  11      703.33      526.81   1282.15 o
  -3  13  11      182.50     -530.09   1350.99 o
 -14  14  11      233.30     1597.74   1207.09 o
 -12  14  11      488.36      218.08   1173.39 o
 -10  14  11       15.37      -30.90   1322.19 o
  -8  14  11      156.69     -417.63   1297.27 o
  -6  14  11      220.25     2224.40   1759.73 o
  -4  14  11      246.61      692.36   1074.09 o
  -9  15  11     1226.43     3094.06   1460.28 o
  -7  15  11       73.72     1849.18   1392.00 o
  -5  15  11        1.44      619.56   1712.40 o
 -26   0  12      740.87     -139.25   1258.49 o
 -24   0  12    21867.64    19695.56   1017.48 o
 -22   0  12   192270.61   199790.20   5669.00 o
 -20   0  12   234715.67   228480.44   4649.39 o
 -18   0  12    47926.05    50408.18   1433.51 o
 -16   0  12    63032.80    61038.25   1219.06 o
 -14   0  12   182801.23   199282.59   4803.54 o
 -27   1  12      204.38      431.93    883.91 o
 -25   1  12      272.65      -84.87    465.51 o
 -23   1  12    37086.40    35358.31    939.88 o
 -21   1  12   130569.65   127886.30   1914.08 o
 -19   1  12    66770.52    68152.75    941.46 o
 -17   1  12     8239.57     7507.62    288.72 o
 -15   1  12    83145.64    86657.27   1216.84 o
 -13   1  12    32125.62    39858.98   1161.42 o
 -11   1  12     3054.78     -555.02    555.02 o
 -28   2  12     5732.82     4272.40   1252.03 o
 -26   2  12      192.91      210.68    496.82 o
 -24   2  12      197.89     -312.30    462.30 o
 -22   2  12     7624.33     6053.95    402.69 o
 -20   2  12    24501.16    24501.41    558.18 o
 -18   2  12     3156.70     4003.08    271.38 o
 -16   2  12    32435.94    37444.45    615.15 o
 -14   2  12      499.22     3469.07    277.71 o
 -12   2  12    75991.72    74018.02   3416.19 o
 -27   3  12     3493.04     1789.85   1153.07 o
 -25   3  12      822.14      829.37    503.61 o
 -23   3  12     3375.66     3045.30    412.12 o
 -21   3  12    15115.88    12814.23    442.20 o
 -19   3  12     3509.45     4399.78    298.17 o
 -17   3  12    13687.66    15821.65    442.79 o
 -15   3  12    12857.31    18362.10    560.61 o
 -13   3  12    24450.65    23916.83    891.25 o
 -11   3  12    78209.70    74497.05   2554.46 o
 -28   4  12       99.74      219.43   1252.03 o
 -26   4  12      636.79      517.80    701.47 o
 -24   4  12    16718.38    17526.85    794.41 o
 -22   4  12    66044.77    62853.89   1279.35 o
 -20   4  12    76434.02    76265.45   1213.24 o
 -18   4  12     6383.28     6950.79    331.12 o
 -16   4  12    16584.30    21115.26    510.41 o
 -14   4  12    39246.54    44824.17   1019.88 o
 -12   4  12     8474.43    11975.08   1294.29 o
 -10   4  12    30745.84    26852.00   2422.32 o
 -27   5  12     1016.72     1760.98    904.63 o
 -25   5  12     4264.29     5447.69    660.40 o
 -23   5  12    64105.25    64639.64   1435.04 o
 -21   5  12   133726.73   135473.88   2213.46 o
 -19   5  12    71077.94    72888.08   1195.64 o
 -17   5  12     1415.20     1109.96    368.29 o
 -15   5  12    46408.50    47469.65   1001.70 o
 -13   5  12    85916.79    90462.34   2665.29 o
 -11   5  12   114499.35   112361.12   2981.35 o
 -26   6  12       61.11     -825.92    894.85 o
 -24   6  12     9524.93    10907.15    787.39 o
 -22   6  12    37803.24    36024.19    989.33 o
 -20   6  12    27088.34    26716.26    875.99 o
 -18   6  12     6012.91     6326.15    429.31 o
 -16   6  12     1293.09     2069.77    401.75 o
 -14   6  12     8698.65     7662.99    553.93 o
 -12   6  12    22610.65    22782.58    952.16 o
 -10   6  12    29898.42    29842.20   3059.09 o
 -25   7  12     2557.02     3566.74    978.02 o
 -23   7  12     2387.60     2444.54    523.82 o
 -21   7  12      219.24      462.27    438.97 o
 -19   7  12     1651.16     1028.14   1102.56 o
 -17   7  12      214.69     1326.91    421.31 o
 -15   7  12     2085.52     3677.65    535.95 o
 -13   7  12     5960.71     6729.04    969.43 o
 -11   7  12     1230.14     1341.05    669.63 o
  -9   7  12     3980.78     3407.59   1239.12 o
 -24   8  12     5622.84     5570.92    723.35 o
 -22   8  12      739.63      530.56    506.41 o
 -20   8  12     1440.76      611.42    453.01 o
 -18   8  12     3427.18     4737.87    492.90 o
 -16   8  12       85.31     2946.11    504.80 o
 -14   8  12     1054.45     1439.94    529.88 o
 -12   8  12     2483.73     1728.31    741.84 o
 -10   8  12     2702.94     4238.93    783.34 o
  -8   8  12    17721.14    21340.47   2185.68 o
 -23   9  12    16202.73    15958.43   1138.94 o
 -21   9  12     7380.35     7421.18    666.13 o
 -19   9  12     1258.14     2235.22    558.87 o
 -17   9  12      240.20     2644.17    545.81 o
 -15   9  12      591.87      890.77    543.21 o
 -13   9  12    11031.82    12593.55    809.36 o
 -11   9  12    31162.68    32896.33   1540.00 o
  -9   9  12    43244.13    43310.23   1699.72 o
  -7   9  12     9693.08      180.71   1200.40 o
 -22  10  12    17418.10    19130.79   1170.77 o
 -20  10  12    12765.09    12278.35    699.09 o
 -18  10  12     6678.38     8465.90    741.25 o
 -16  10  12     2610.83     3196.36    577.44 o
 -14  10  12     5494.60     6290.54    761.75 o
 -12  10  12    54763.32    51575.90   2724.39 o
 -10  10  12    71491.96    75101.52   3195.73 o
  -8  10  12    21114.36    22107.63   1642.67 o
  -6  10  12       20.84      294.72    806.22 o
 -21  11  12     1530.11     1473.77    855.61 o
 -19  11  12     1615.24     2370.59    637.84 o
 -17  11  12     5412.25     6635.16    734.21 o
 -15  11  12     5101.49     3911.41    755.70 o
 -13  11  12     4072.84     5848.79    810.34 o
 -11  11  12    38401.56    40140.43   1685.69 o
  -9  11  12    22259.72    25315.08   1471.57 o
  -7  11  12     1046.60     2604.46   1060.94 o
 -20  12  12     3242.72     2322.00   1682.28 o
 -18  12  12        2.10     1135.34    762.09 o
 -16  12  12     6080.54     7973.12   1112.24 o
 -14  12  12     6636.28     6280.56    888.67 o
 -12  12  12      995.86     1828.24   1362.03 o
 -10  12  12     8626.87    11458.54   1481.84 o
  -8  12  12     1982.71     2924.00    950.72 o
  -6  12  12       68.99      692.70   1510.18 o
 -17  13  12      403.02     2412.25   1443.49 o
 -15  13  12     3907.98     4178.53   1244.66 o
 -13  13  12      391.20      387.43    857.30 o
 -11  13  12     3737.49     4008.73   1342.01 o
  -9  13  12     3261.34     3802.27    998.96 o
  -7  13  12      164.51      560.34   1501.58 o
  -5  13  12      828.03     -998.63    998.63 o
 -14  14  12       90.67     1705.34   1217.43 o
 -12  14  12     7741.91     9702.83   1625.79 o
 -10  14  12    13778.30    15957.46   2646.05 o
  -6  14  12      516.03    -1424.13   1574.72 o
 -29   1  13     2789.58     1591.93   1183.19 o
 -27   1  13      161.73      836.15    664.89 o
 -25   1  13     9829.77     8576.24    545.59 o
 -23   1  13    26518.17    24791.73    712.61 o
 -21   1  13    12845.96    12268.09    437.89 o
 -19   1  13     2205.10     1936.68    288.98 o
 -17   1  13      973.93     1584.98    279.70 o
 -15   1  13    22291.50    21314.41    683.70 o
 -28   2  13      182.72     -392.36    838.03 o
 -26   2  13     2895.14     4116.05    540.79 o
 -24   2  13     6436.85     6149.90    496.40 o
 -22   2  13     4816.99     4585.44    396.27 o
 -20   2  13     3299.98     3066.23    292.70 o
 -18   2  13     4496.49     4376.61    317.79 o
 -16   2  13      706.44     1668.71    273.16 o
 -14   2  13    16659.77    13043.12    779.25 o
 -27   3  13      914.47     1083.98    591.43 o
 -25   3  13       81.14      459.14    644.82 o
 -23   3  13    13572.98    14106.40    525.03 o
 -21   3  13    15945.87    17494.43    568.71 o
 -19   3  13      387.07      421.67    269.15 o
 -17   3  13    41021.75    37087.69    803.29 o
 -15   3  13    61538.42    63851.25   1336.81 o
 -13   3  13     3395.28     4619.83    808.87 o
 -28   4  13     2159.30     2017.88   1213.31 o
 -26   4  13      591.36      -42.95    693.74 o
 -24   4  13     8185.15    10065.63    540.64 o
 -22   4  13    51785.87    50970.33   1146.05 o
 -20   4  13    16519.81    16813.16    501.04 o
 -18   4  13     9480.16     9563.52    369.08 o
 -16   4  13    94737.17    93705.75   1519.09 o
 -14   4  13    54775.25    53740.57   1316.82 o
 -12   4  13     2185.66     1217.14    613.79 o
 -27   5  13     3852.33     2782.82    941.42 o
 -25   5  13     4050.95     4584.97    674.76 o
 -23   5  13     1654.62     3716.82    504.06 o
 -21   5  13     8028.00     8672.10    500.90 o
 -19   5  13      658.64     1412.42    384.03 o
 -17   5  13    23459.90    22311.75    652.49 o
 -15   5  13    10013.31    11905.25    645.47 o
 -13   5  13    16641.83    16979.77    852.94 o
 -11   5  13    38096.14    42844.45   3119.32 o
 -26   6  13     8945.05    10333.79    941.48 o
 -24   6  13    11700.20    10300.95    604.99 o
 -22   6  13     2197.53     2333.94    480.16 o
 -20   6  13     2622.58     3014.31    422.16 o
 -18   6  13    18629.09    18540.46    700.82 o
 -16   6  13     2002.88     2505.77    522.21 o
 -14   6  13    44772.41    39963.65   2245.69 o
 -12   6  13   149947.72   145272.42   3980.37 o
 -25   7  13     4459.07     3799.42    710.08 o
 -23   7  13     1018.75     -303.69    500.04 o
 -21   7  13       22.33      247.40    465.47 o
 -19   7  13     9590.10    10048.46    680.64 o
 -17   7  13    28216.53    27968.63    920.02 o
 -15   7  13      419.60      406.24    516.38 o
 -13   7  13    51427.51    49352.94   2249.02 o
 -11   7  13    74507.28    81523.05   6251.55 o
 -24   8  13     2337.08     3507.14    722.60 o
 -22   8  13    10556.00    11863.25    659.58 o
 -20   8  13     2201.40     3109.62    550.92 o
 -18   8  13    24258.87    24518.49    885.79 o
 -16   8  13    65489.04    62303.57   1501.47 o
 -14   8  13    14016.57    13922.94   1006.40 o
 -12   8  13     6203.07     6296.56    860.33 o
 -10   8  13     4276.98     4361.39   1007.95 o
 -23   9  13    12132.44    12849.70   1349.22 o
 -21   9  13    14492.08    15137.58    728.31 o
 -19   9  13      900.07     1575.60    577.79 o
 -17   9  13    44711.32    46410.37   1225.49 o
 -15   9  13    36779.65    37328.43   1326.32 o
 -13   9  13     3553.59     5232.08   1293.96 o
 -11   9  13     1811.04     2537.60    839.49 o
  -9   9  13      155.70      412.45   1290.75 o
 -22  10  13     1959.84     3579.23    880.73 o
 -20  10  13        1.99     -176.80    646.62 o
 -18  10  13    10692.85    10486.47    709.69 o
 -16  10  13    11198.04    10135.03   1022.32 o
 -14  10  13      290.85      405.60    707.61 o
 -12  10  13     8772.63     9070.67   1260.77 o
 -10  10  13     4941.48     7294.36   1088.52 o
  -8  10  13     1675.94      881.84    887.91 o
 -21  11  13     2663.67     2748.77   1183.19 o
 -19  11  13     6479.87     6123.11    820.70 o
 -17  11  13     6120.83     4177.06   1437.65 o
 -15  11  13      677.47     2679.98   1220.29 o
 -13  11  13    25245.16    26287.34   1506.90 o
 -11  11  13    22205.06    17897.25   1269.19 o
  -9  11  13      258.65      714.61   1145.41 o
 -18  12  13     9741.88     8349.01    960.47 o
 -16  12  13     3021.52      811.52   1143.62 o
 -14  12  13     3452.78     4588.11    979.25 o
 -12  12  13    16798.33    14695.17   1173.94 o
 -10  12  13     4664.06     2706.24   1010.15 o
  -8  12  13      238.88    -1117.68   1117.68 o
 -17  13  13     9433.70     6384.93   2004.97 o
 -15  13  13     3276.81     4939.00   2736.40 o
 -13  13  13       12.90     -145.98   1171.11 o
 -11  13  13      876.45      855.28   1209.24 o
  -9  13  13      355.90      507.70   1690.89 o
  -7  13  13     1180.74    -1475.76   1475.76 o
 -12  14  13      456.71      713.83   1261.90 o
 -10  14  13        0.01    -1158.75   1389.72 o
  -8  14  13     1144.96     2340.57   1772.64 o
 -28   0  14     8711.02     5171.62   1256.33 o
 -26   0  14      115.88      281.85    907.12 o
 -24   0  14    54024.74    48960.57   1557.14 o
 -22   0  14   109621.40   115422.61   2555.87 o
 -20   0  14    17394.21    20321.47    984.48 o
 -18   0  14    28496.69    28151.21   1342.63 o
 -16   0  14    37973.62    38759.67   1733.34 o
 -29   1  14     9936.27     8655.40    968.98 o
 -27   1  14    10739.48    12066.97   1247.62 o
 -25   1  14      945.62      711.95    468.78 o
 -23   1  14    38492.48    35614.05    786.37 o
 -21   1  14    45177.33    46549.91   1116.41 o
 -19   1  14      125.10     1189.09    305.58 o
 -17   1  14     2521.91     3005.81    315.86 o
 -15   1  14    19418.16    18652.24   1312.58 o
 -28   2  14    20118.53    23575.04   1219.31 o
 -26   2  14    24508.01    24788.38    904.29 o
 -24   2  14     3077.32     4615.44    458.43 o
 -22   2  14     6795.36     7329.50    514.91 o
 -20   2  14    12365.50    11379.87    399.72 o
 -18   2  14    13079.71    14261.10    509.49 o
 -16   2  14    95237.85    99006.94   2379.19 o
 -14   2  14   217413.69   217297.41   9280.53 o
 -27   3  14    21686.95    23060.01   1163.09 o
 -25   3  14    11047.45    11595.75    626.48 o
 -23   3  14       76.79      360.03    375.38 o
 -21   3  14     8958.05     9198.80    388.42 o
 -19   3  14     9744.38     9321.02    417.83 o
 -17   3  14    31069.49    31556.76    802.31 o
 -15   3  14   133416.11   139513.75   3172.74 o
 -28   4  14     4979.44     4563.34    952.02 o
 -26   4  14      580.24      416.07    715.93 o
 -24   4  14    11100.83    11341.76    779.65 o
 -22   4  14    25138.47    23982.54   1000.32 o
 -20   4  14     9692.16    11476.02    439.71 o
 -18   4  14      261.67      694.17    332.42 o
 -16   4  14     2621.85     3561.15    479.50 o
 -14   4  14    43011.30    43193.97   1863.31 o
 -27   5  14      339.04      430.38    902.33 o
 -25   5  14    12673.78    14006.54    903.71 o
 -23   5  14    47147.38    45508.41   1058.18 o
 -21   5  14    26316.41    26273.95    899.58 o
 -19   5  14     1504.29     2074.82    397.35 o
 -17   5  14     1298.46     1565.94    504.53 o
 -15   5  14      341.15      740.51    583.75 o
 -13   5  14    10057.46    12460.08   1643.56 o
 -26   6  14       47.31      436.58    743.35 o
 -24   6  14     7359.14     6502.88    780.65 o
 -22   6  14    14500.02    13842.11    660.57 o
 -20   6  14     6904.33     6279.50    510.34 o
 -18   6  14     4017.84     4922.35    528.75 o
 -16   6  14     4743.05     6409.01   1266.22 o
 -14   6  14    10690.71    11581.38    921.74 o
 -12   6  14     7335.33     7701.50   1471.46 o
 -25   7  14     3797.47     4987.67    733.28 o
 -23   7  14      871.71     1903.99    642.97 o
 -21   7  14      658.72      322.35    482.42 o
 -19   7  14     8528.37     9635.58    783.77 o
 -17   7  14    38143.64    38966.09   1205.32 o
 -15   7  14    57612.95    67164.71   2973.96 o
 -13   7  14    38424.73    43255.14   2084.60 o
 -11   7  14     1832.60    -1239.12   1239.12 o
 -24   8  14     2853.38     3814.85    739.28 o
 -22   8  14     2008.61     2468.09    578.37 o
 -20   8  14      691.73     1268.67    565.68 o
 -18   8  14    23564.67    26971.14    918.58 o
 -16   8  14    56114.02    63291.56   2346.29 o
 -14   8  14    49727.47    56988.45   2047.13 o
 -12   8  14     9022.47    10423.89    971.28 o
 -10   8  14     1531.67    -1165.98   1165.98 o
 -23   9  14      328.04      455.72    849.96 o
 -21   9  14       51.57     -334.76    648.82 o
 -19   9  14     3081.63     4581.68    689.07 o
 -17   9  14    11384.35    14554.26   1330.54 o
 -15   9  14     9345.19    11444.71   1063.81 o
 -13   9  14      910.57     2331.91    870.69 o
 -11   9  14      240.82    -1634.96   1634.96 o
 -22  10  14     2955.84     3355.02   1006.21 o
 -20  10  14     2558.17     2494.39    703.03 o
 -18  10  14     3060.74     2406.75    661.23 o
 -16  10  14     1217.60      370.05    717.46 o
 -14  10  14     1546.68     1895.25    953.45 o
 -12  10  14     3622.75     2907.80    974.12 o
 -10  10  14      698.39     -311.88   1065.95 o
 -21  11  14     1254.70     2603.62    961.46 o
 -19  11  14     6731.45     6380.57   1307.86 o
 -17  11  14    12979.53    13628.07   3009.34 o
 -15  11  14     2758.72     2100.69   1518.79 o
 -13  11  14     1958.78      670.45   2359.93 o
 -11  11  14     1240.30       72.30   1220.59 o
  -9  11  14      644.77      -11.91   1027.45 o
 -18  12  14    21430.82    26150.57   3013.91 o
 -16  12  14    27530.41    34425.61   2327.75 o
 -14  12  14     4589.73     4164.62   1201.43 o
 -12  12  14      273.12      -77.18   1372.50 o
 -10  12  14      164.28      408.74   1768.33 o
  -8  12  14        2.57       94.66   1217.61 o
 -15  13  14     9335.95     9534.76   1819.96 o
 -13  13  14      306.60     1506.22   1235.50 o
 -11  13  14      134.96     1006.79   1983.46 o
  -9  13  14      159.34    -1178.89   1665.07 o
 -27   1  15     9278.78     8532.42    638.07 o
 -25   1  15    11939.21    11517.34    941.67 o
 -23   1  15     2690.60     2623.74    402.52 o
 -21   1  15      205.12     1215.24    399.83 o
 -19   1  15     5084.65     3850.26    382.59 o
 -17   1  15    25367.50    24540.54    932.26 o
 -28   2  15     2876.27     2021.25    760.88 o
 -26   2  15     4233.61     4757.27    531.16 o
 -24   2  15      502.41      641.23    427.15 o
 -22   2  15       24.68      321.44    351.99 o
 -20   2  15      116.52      402.67    347.03 o
 -18   2  15     1982.68     2522.82    446.53 o
 -16   2  15     7384.29    13079.65   1677.98 o
 -27   3  15     1229.25      470.19    807.96 o
 -25   3  15    10302.43     9263.04    755.03 o
 -23   3  15    13463.40    13600.05    773.87 o
 -21   3  15      184.63      137.68    384.86 o
 -19   3  15    21851.24    19664.56    630.02 o
 -17   3  15    33730.10    38900.77   1113.09 o
 -15   3  15     4887.35     1517.36   3321.54 o
 -28   4  15      702.05      801.92    918.73 o
 -26   4  15    10587.46     9286.03   1003.09 o
 -24   4  15    32075.06    30942.33    967.94 o
 -22   4  15     9251.99    10577.79    563.83 o
 -20   4  15    15174.95    16246.98   1126.53 o
 -18   4  15    75731.92    73379.58   1551.77 o
 -16   4  15    50753.25    54595.98   1633.27 o
 -14   4  15      341.98       96.01    672.61 o
 -27   5  15      585.93     1147.35   1144.47 o
 -25   5  15     4848.33     6340.13    647.00 o
 -23   5  15    15318.10    15625.06    789.03 o
 -21   5  15     1363.31     1992.22    463.94 o
 -19   5  15    13106.54    12303.48   1212.71 o
 -17   5  15    17938.01    16718.77   1079.59 o
 -15   5  15       45.40      312.93    660.33 o
 -13   5  15     6906.79    -1028.30   1045.51 o
 -26   6  15     4122.51     5028.82    996.49 o
 -24   6  15      570.53     1442.55    575.54 o
 -22   6  15     5304.76     4922.84    612.19 o
 -20   6  15      149.36      744.28    522.19 o
 -18   6  15      384.14    -1149.06   1149.06 o
 -16   6  15     9097.55    11933.59    987.81 o
 -14   6  15    26391.64    26408.57   1828.56 o
 -25   7  15        2.01      312.75    726.63 o
 -23   7  15     2652.22     2856.88    586.94 o
 -21   7  15       24.21      355.78    518.84 o
 -19   7  15     5549.91     5547.60    666.65 o
 -17   7  15      430.36      640.60    824.31 o
 -15   7  15    18825.38    20284.95   1753.73 o
 -24   8  15    13166.87    11081.28    804.64 o
 -22   8  15     2560.17     2311.25    591.98 o
 -20   8  15    11743.75    11581.03    877.41 o
 -18   8  15    44621.24    48564.34   2678.85 o
 -16   8  15     8824.13     6667.58    943.50 o
 -14   8  15     5392.29     8791.13    985.28 o
 -23   9  15    16050.80    13500.37   1133.70 o
 -21   9  15      140.54      532.56    680.29 o
 -19   9  15    36153.44    36310.32   1514.03 o
 -17   9  15    38880.89    41302.33   1831.29 o
 -15   9  15     3405.22     2128.61    938.04 o
 -13   9  15      895.26     3048.25   1671.53 o
 -11   9  15      621.93     -892.25    892.25 o
 -22  10  15     3976.01     4211.40   1046.74 o
 -20  10  15     2188.02      833.09   1546.90 o
 -18  10  15    10396.23     7660.94   1251.85 o
 -16  10  15     1140.16      -41.74    959.57 o
 -14  10  15      202.85      546.09    986.00 o
 -12  10  15       71.41     2197.27   1755.43 o
 -19  11  15      311.83    -1178.78   1178.78 o
 -17  11  15      393.98      465.42   1230.52 o
 -15  11  15     4143.09     4173.19   1183.88 o
 -13  11  15      620.20      579.38   1594.08 o
 -11  11  15     7004.41      950.34   3028.97 o
 -16  12  15      920.49      542.19   1204.49 o
 -14  12  15     1661.82     1010.00   1194.91 o
 -12  12  15      944.70     1703.80   1940.43 o
 -13  13  15      112.43     -488.84   1210.91 o
 -11  13  15      631.69     1497.28   1815.66 o
 -28   0  16      649.50      535.85    903.61 o
 -26   0  16     1967.15     1922.02    721.22 o
 -24   0  16      816.63     1339.96    587.68 o
 -22   0  16    21909.16    22133.28   1120.87 o
 -20   0  16   100998.55   105369.44   3486.52 o
 -18   0  16    89648.19    90445.27   2520.46 o
 -27   1  16     2720.81     3193.68    596.29 o
 -25   1  16      358.74      199.08    425.84 o
 -23   1  16      959.57     1307.87    455.85 o
 -21   1  16    26518.85    28622.11    783.21 o
 -19   1  16    50741.14    55697.23   1597.18 o
 -17   1  16        9.23     -245.07    818.35 o
 -28   2  16    29578.88    28750.80   1272.96 o
 -26   2  16    12883.47    12183.37    634.34 o
 -24   2  16     1022.12      434.92    420.28 o
 -22   2  16      185.55     -119.58    405.68 o
 -20   2  16     4171.97     6568.23    672.23 o
 -18   2  16     6131.62     6092.36   1247.73 o
 -27   3  16    24084.59    23522.78   1237.67 o
 -25   3  16     8128.24     7347.09    569.82 o
 -23   3  16      879.86     1764.79    447.89 o
 -21   3  16     2041.20     1882.05    391.14 o
 -19   3  16       14.25     1658.95    466.09 o
 -17   3  16    28871.24    32375.68   1207.55 o
 -26   4  16     1152.30     1559.66   1163.83 o
 -24   4  16     1237.25     1758.53    707.13 o
 -22   4  16    12976.38    15273.08    668.64 o
 -20   4  16    33776.93    35861.72   1063.41 o
 -18   4  16     7003.77     8679.91    830.86 o
 -16   4  16    13250.46     3209.46   1858.69 o
 -27   5  16      524.72      -91.79    939.85 o
 -25   5  16      704.53      535.76    726.87 o
 -23   5  16     5077.09     7334.61    630.03 o
 -21   5  16    45492.28    46897.29   1384.81 o
 -17   5  16     6789.66     9500.37   1153.89 o
 -15   5  16    14537.27      309.78   1264.94 o
 -26   6  16       24.09      375.45    684.35 o
 -24   6  16      407.54     1389.60    613.81 o
 -22   6  16     7871.49    10585.61   1219.04 o
 -20   6  16    10456.07    13280.33    906.66 o
 -18   6  16     1811.89     4490.06    909.07 o
 -25   7  16     6219.10     5540.41    941.94 o
 -23   7  16     2914.35     3119.76    694.01 o
 -21   7  16        0.43      113.57    622.48 o
 -19   7  16     6426.59     6475.95    950.94 o
 -17   7  16    17832.34    16399.87   1348.07 o
 -15   7  16    11315.67    14421.33   1384.22 o
 -24   8  16     8925.73     9441.05   1228.41 o
 -22   8  16     2631.72     2558.61    760.27 o
 -20   8  16     1796.79     2537.82    983.46 o
 -18   8  16    17226.93    18652.32   1309.84 o
 -16   8  16    15130.16    15388.68   1372.43 o
 -23   9  16    10129.89    11015.38   1573.11 o
 -21   9  16     5474.02     7399.76   1500.48 o
 -19   9  16        4.97     -348.65   1329.91 o
 -17   9  16     1278.02     2137.25   1019.48 o
 -15   9  16     3314.39     1906.30   1815.66 o
 -13   9  16     4919.91    -1046.63   1046.63 o
 -20  10  16     4554.25     6586.83   2334.11 o
 -18  10  16     1216.41      516.97   1159.33 o
 -16  10  16      872.58     1076.58   1613.44 o
 -14  10  16      336.84     -503.76   2824.60 o
 -19  11  16      268.86    -1009.98   1201.72 o
 -17  11  16      112.82      351.81   1255.10 o
 -15  11  16      792.67     -199.64   1387.56 o
 -13  11  16      183.32      679.80   1940.43 o
 -16  12  16     1239.37      266.70   1248.28 o
 -14  12  16      848.65    -1566.12   1566.12 o
 -12  12  16       13.23    -1776.94   1776.94 o
 -27   1  17     3337.10     3111.55    552.39 o
 -25   1  17      175.39      292.78    483.60 o
 -23   1  17    13562.25    12445.08    599.19 o
 -21   1  17    13079.09    13832.54    727.31 o
 -19   1  17     8500.54     7409.15    684.91 o
 -28   2  17     2673.90     2156.79    696.25 o
 -26   2  17        2.33      687.95    563.73 o
 -24   2  17     3621.33     3238.44    618.29 o
 -22   2  17     4883.89     5741.43    730.32 o
 -20   2  17     1850.45     1797.00    490.78 o
 -18   2  17     4077.40      202.12    561.22 o
 -27   3  17     2360.58     1643.97    744.42 o
 -25   3  17     3329.02     3904.87    753.99 o
 -23   3  17      528.36     1209.54    583.26 o
 -21   3  17    13203.06    13973.83    932.78 o
 -19   3  17    10831.21    11393.28    763.66 o
 -17   3  17      352.16     -712.17    712.17 o
 -26   4  17     8216.46     7027.36    996.25 o
 -24   4  17     1802.11     1563.33    614.59 o
 -22   4  17    14256.63    15775.11    828.66 o
 -18   4  17    12019.67    13126.64   1262.64 o
 -25   5  17    10772.03    10043.10   1050.82 o
 -23   5  17     2637.17     2429.23    660.98 o
 -21   5  17     2678.57     4981.02    920.87 o
 -19   5  17     4231.11     4822.93   1167.83 o
 -17   5  17     1192.02     2579.60   2149.11 o
 -26   6  17     1869.82     1883.77    944.61 o
 -24   6  17    13589.90    12342.40    932.92 o
 -22   6  17     7149.28     6700.93   1028.02 o
 -20   6  17     1348.33      884.96   1045.23 o
 -18   6  17     6636.90     8627.86   1251.18 o
 -25   7  17     4550.09     4204.16   1058.20 o
 -23   7  17     4685.43     4274.73    815.31 o
 -21   7  17        3.97     -543.61    920.47 o
 -19   7  17      386.60     1514.96   1061.66 o
 -17   7  17     9792.87    10158.21   2082.42 o
 -22   8  17     3040.68     4554.48   1422.91 o
 -20   8  17    13156.31    14394.20   1202.14 o
 -18   8  17      458.84     -567.00   1063.01 o
 -21   9  17    13166.23    19152.91   1795.60 o
 -19   9  17    10030.38     9770.65   1527.68 o
 -17   9  17     1315.55     4793.00   2052.30 o
 -20  10  17     1204.40     2416.93   1253.30 o
 -18  10  17      165.43      176.80   1478.97 o
 -16  10  17     3826.33     7946.75   2220.10 o
 -17  11  17     4704.77     3137.63   1233.75 o
 -15  11  17      661.36    -1307.96   2052.30 o
 -26   0  18     1370.59      564.57    742.27 o
 -24   0  18    21476.37    21992.35   1539.10 o
 -22   0  18   115193.44   121002.44   3902.34 o
 -27   1  18     4174.77     4517.46    656.12 o
 -25   1  18       60.08     -166.85    501.39 o
 -23   1  18    25780.83    26370.11   1178.23 o
 -21   1  18    70403.92    36872.55   2349.17 o
 -26   2  18     5980.16     8852.93    669.29 o
 -24   2  18     2349.74     3377.45    671.55 o
 -22   2  18     3588.24     3594.11    598.04 o
 -27   3  18     1556.29     3423.58   1946.89 o
 -25   3  18     2922.97     3650.63    670.85 o
 -23   3  18       16.27     -525.84    615.02 o
 -21   3  18     8297.19    10807.58    972.10 o
 -26   4  18      257.54     -206.69    883.75 o
 -24   4  18     8177.88     8499.33    911.66 o
 -20   4  18    31455.02    40412.95   2278.06 o
 -25   5  18     4414.18     4829.68   1126.47 o
 -23   5  18    45059.75    46184.88   1624.67 o
 -21   5  18    58129.68    60491.42   2806.09 o
 -24   6  18     6132.60     9246.02   1176.46 o
 -22   6  18    20408.88    23256.44   1439.40 o
 -20   6  18    13110.63    13074.81   1393.56 o
 -18   6  18     4407.71      643.61   1025.28 o
 -23   7  18        1.86      156.04   1368.84 o
 -21   7  18      113.09       85.33   1211.02 o
 -19   7  18      152.10     1791.96   1174.33 o
 -22   8  18      110.37     -854.86   1406.89 o
 -20   8  18      161.89    -1867.29   1901.71 o
 -18   8  18      787.84     5554.55   1957.64 o
 -21   9  18     2137.94     3995.36   1527.39 o
 -19   9  18     1308.69     6088.06   2353.48 o
 -17   9  18     2222.22     -925.04   1906.01 o
 -27   1  19     2783.98     3423.61    616.97 o
 -25   1  19    11277.51     9905.75   1194.83 o
 -23   1  19    11315.79     5610.36    753.14 o
 -21   1  19     3043.90     -692.15    692.15 o
 -26   2  19     4127.34     4479.64    840.81 o
 -24   2  19     3091.65     2864.53    677.58 o
 -22   2  19      875.65     -814.78    920.74 o
 -25   3  19     1931.46     3041.88   1355.29 o
 -26   4  19      470.58      705.61   1359.59 o
 -24   4  19    13223.26    12283.68   1845.78 o
 -22   4  19    23746.89    29127.86   2069.42 o
 -25   5  19      334.08     1216.79   1077.78 o
 -23   5  19     4073.66     4243.92   1447.80 o
 -21   5  19     4267.56     1927.10   2850.42 o
 -24   6  19     3816.28     2641.74   2000.67 o
 -22   6  19       24.83     -274.54   1209.64 o
 -20   6  19       12.96    -1098.55   1098.55 o
 -23   7  19       31.32     1041.21   2052.30 o
 -21   7  19      147.61       73.14   1901.71 o
 -20   8  19       38.42     1252.03   1901.71 o
 -19   9  19     4013.97    -1350.99   1949.04 o
 -26   0  20      208.51     -623.86   1363.90 o
 -25   1  20      120.92      101.01    825.98 o
 -26   2  20    20078.68    23012.75   1665.63 o
 -23   3  20      289.47    -1398.32   1398.32 o
 -24   4  20      740.09     3076.30   1596.23 o
 -22   4  20      934.07     -988.52    988.52 o
 -23   5  20     5561.96     3632.86   3033.27 o
 -21   5  20       37.84    -1376.80   1376.80 o
 -22   6  20      527.48    -1432.74   1721.01 o
 -21   7  20        7.68      -98.96   1738.22 o
 
