# Supplementary material for: Observation of a re-entrant phase transition in the molecular complex tris(μ2-3,5-diiso­propyl-1,2,4-triazolato-κ2 N 1:N 2)trigold(I) under high pressure
Source: IUCrJ. 2016 Aug 18;3(Pt 5):367–76. doi: 10.1107/S2052252516013129 (PMC5391858; doi:10.1107/S2052252516013129)
Supplement: Supplementary file 18 [file m-03-00367-2.70GPa_Au3triazole-FORM-Isup18.hkl]

#
# h,k,l, Fc-squared, Fo-squared, sigma(Fo-squared) and status flag
#
data_shelxl
_shelx_title ' 7374 in C2/c'
_shelx_refln_list_code          4
_shelx_F_calc_maximum     2820.42
_exptl_crystal_F_000     11664.00
_reflns_d_resolution_high  0.6493
 
loop_
 _symmetry_equiv_pos_as_xyz
 'x, y, z'
 '-x, y, -z+1/2'
 'x+1/2, y+1/2, z'
 '-x+1/2, y+1/2, -z+1/2'
 '-x, -y, -z'
 'x, -y, z-1/2'
 '-x+1/2, -y+1/2, -z'
 'x+1/2, -y+1/2, z-1/2'
 
_cell_length_a    37.1627
_cell_length_b    13.4167
_cell_length_c    30.4215
_cell_angle_alpha  90.000
_cell_angle_beta   88.482
_cell_angle_gamma  90.000
 
_shelx_F_squared_multiplier     1.000
 
loop_
 _refln_index_h
 _refln_index_k
 _refln_index_l
 _refln_F_squared_calc
 _refln_F_squared_meas
 _refln_F_squared_sigma
 _refln_observed_status
   1   1   0     2708.50        0.00    862.99 o
   5   1   0    11659.42     8629.94    431.50 o
   7   1   0     7706.88     6903.95    862.99 o
   9   1   0    77582.52    99675.76   6731.35 o
   2   2   0    15100.31    14757.19    949.29 o
   4   2   0    23175.56    16914.67    604.10 o
   6   2   0   126884.55   116245.23   3279.38 o
   8   2   0       30.47      172.60    258.90 o
  10   2   0     1982.34     2502.68    517.80 o
  12   2   0   442270.59   461011.13  18554.36 o
  14   2   0   187329.25   171649.41   7249.15 o
  16   2   0    45326.82    49622.13   7249.15 o
   1   3   0    10274.08    10787.42    862.99 o
   3   3   0  1212242.88  1245299.75  52815.20 o
   5   3   0      136.16      -86.30     86.30 o
   7   3   0    14289.43    13635.30    604.10 o
   9   3   0   201611.42   249836.64   6040.95 o
  11   3   0    13356.63    10269.62    517.80 o
  13   3   0   336020.53   309383.16   8629.94 o
  15   3   0  3767809.00  4020428.25 145587.02 o
  17   3   0   183403.38   172598.70   6731.35 o
  19   3   0     2646.60     1639.69   1294.49 o
   2   4   0    18780.03    18640.66   1121.89 o
   4   4   0    12827.88    10873.72    690.39 o
   6   4   0     2038.29     6213.55    517.80 o
   8   4   0   149712.22   137992.66   3538.27 o
  10   4   0   157758.30   151282.78   3710.87 o
  12   4   0   204020.73   223774.23   6040.95 o
  14   4   0    48680.46    47378.34   1380.79 o
  16   4   0    78043.35    76892.73   2157.48 o
  18   4   0   640339.88   686856.50  22006.33 o
  20   4   0    57160.96    59201.36   2330.08 o
  22   4   0      312.00      604.10   1121.89 o
  24   4   0   636713.63   337948.28  33829.35 o
   5   5   0      542.56     1294.49    517.80 o
   7   5   0    54197.31    48759.14   1467.09 o
   9   5   0   929210.31  1024459.63  25113.11 o
  11   5   0    32578.04    34088.25   1121.89 o
  13   5   0   145457.09   150247.17   3797.17 o
  15   5   0    85218.70    83106.28   2330.08 o
  17   5   0     9503.75     9492.93    690.39 o
  19   5   0     6366.19     6731.35    690.39 o
  21   5   0   325217.63   331907.31   8802.53 o
  23   5   0    43743.70    38058.02   1812.29 o
  25   5   0    47300.88    45997.55   2502.68 o
  27   5   0   178734.72   209534.84   9406.63 o
   4   6   0    63619.15    59805.45   3106.78 o
   6   6   0    72753.20    86730.85   3193.08 o
   8   6   0       59.01     -431.50    431.50 o
  10   6   0    41022.96    42027.79   1294.49 o
  12   6   0   250445.98   289102.84   6990.25 o
  14   6   0    91724.54    84659.67   2416.38 o
  16   6   0    26542.24    27184.30   1121.89 o
  18   6   0   273391.81   299199.84   7766.94 o
  20   6   0    45360.14    46342.76   1898.59 o
  22   6   0      807.85    -1294.49   1294.49 o
  24   6   0   363825.94   374194.00  12081.91 o
  26   6   0   184494.34   178984.86   6213.55 o
  28   6   0   252302.22   243881.98   8543.64 o
  30   6   0      112.98     2502.68   2934.18 o
   5   7   0    23634.52    23991.22   1725.99 o
   7   7   0   143569.64   139287.16   4832.76 o
   9   7   0  1042237.25  1187910.50  32275.96 o
  11   7   0   212881.22   208412.94   5609.46 o
  13   7   0    49689.92    51693.31   1812.29 o
  15   7   0  1100484.25  1196713.13  32362.26 o
  17   7   0    14526.44    14843.49   1121.89 o
  19   7   0      390.86     1553.39    949.29 o
  21   7   0   358845.63   376869.25  13117.50 o
  23   7   0    79089.32    72491.45   3020.48 o
  25   7   0     9144.96     8025.84   1898.59 o
  27   7   0   454795.28   482413.41  18209.16 o
  29   7   0    28512.18    25113.11   2502.68 o
  31   7   0   109008.50   104508.52   6040.95 o
  33   7   0    31985.36    24422.72   4142.37 o
   6   8   0  1209412.88  1380875.88  55576.79 o
   8   8   0   511677.88   502434.81  15620.18 o
  10   8   0    95683.82    95360.79   2934.18 o
  12   8   0     2623.01     8198.44    776.69 o
  14   8   0   163781.73   157237.42   5264.26 o
  16   8   0   179558.09   166816.66   6558.75 o
  18   8   0  1840408.75  1967711.50  65932.70 o
  20   8   0    26073.49    27270.60   1553.39 o
  22   8   0   136675.19   135144.78   4919.06 o
  24   8   0    50533.85    54713.79   2675.28 o
  26   8   0     2103.33     -172.60   1984.89 o
  28   8   0     5130.58     4056.07   2243.78 o
  30   8   0    64858.72    85522.66   4573.87 o
  32   8   0       37.48    -2071.18   2330.08 o
  34   8   0      825.54     -776.69   3365.67 o
   7   9   0    19543.56    18899.56   2071.18 o
   9   9   0  1137842.25  1302947.63  41768.89 o
  11   9   0   638649.56   597018.94  20280.35 o
  13   9   0   353097.00   345801.50  12081.91 o
  15   9   0    22680.44    28651.38   1812.29 o
  17   9   0      605.40     -776.69   1725.99 o
  19   9   0     4552.29     5091.66   2071.18 o
  21   9   0     1447.94     4056.07   1553.39 o
  23   9   0    16057.47    15188.69   1984.89 o
  25   9   0   220790.80   211519.72   9147.73 o
  27   9   0    38934.76    41855.19   3193.08 o
  29   9   0    27812.55    23818.62   2675.28 o
  31   9   0      718.55    -2071.18   2330.08 o
  33   9   0   242143.98   263989.75  11391.52 o
  35   9   0     2075.62    -2502.68   3020.48 o
  37   9   0    15862.54    -5695.76   5695.76 o
   8  10   0   111024.20   107615.30   8543.64 o
  10  10   0    11520.56    15274.99   1812.29 o
  12  10   0   663144.94   724828.25  29600.68 o
  14  10   0   210390.86   224809.83   9234.03 o
  16  10   0    65501.94    64638.21   4573.87 o
  18  10   0    92641.27    95101.89   5091.66 o
  20  10   0     5093.76     2243.78   2502.68 o
  22  10   0   141214.30   143515.81   7076.55 o
  24  10   0   146533.67   167161.86   8371.04 o
  26  10   0    57479.85    53419.30   3538.27 o
  28  10   0      222.18     -517.80   2416.38 o
  30  10   0   254446.98   284183.78  12686.00 o
  32  10   0      974.81     4573.87   2502.68 o
  34  10   0     2339.37     7249.15   2588.98 o
  36  10   0   432880.44   442025.28  22869.33 o
  38  10   0    59513.25    50744.02   7162.85 o
  11  11   0   229504.13   256913.19  13462.70 o
  13  11   0    20586.29    22869.33   2761.58 o
  15  11   0     5034.52     6903.95   1812.29 o
  17  11   0   154121.42   151627.97   7335.45 o
  19  11   0    11338.50     6386.15   2330.08 o
  21  11   0      916.80      431.50   1812.29 o
  23  11   0    89229.91    87162.35   4919.06 o
  25  11   0    39721.25    46083.86   3279.38 o
  27  11   0     2216.48     4832.76   1984.89 o
  29  11   0    22033.05    19589.95   2934.18 o
  31  11   0    48691.51    54454.89   4056.07 o
  33  11   0   407481.84   355208.16  15706.48 o
  35  11   0   117942.41   100107.26   5782.06 o
  37  11   0    21722.38    28478.79   3710.87 o
  39  11   0    12705.05     6127.25   4573.87 o
  12  12   0      897.91     8371.04   2847.88 o
  14  12   0   294312.13   310850.28  15016.09 o
  16  12   0     6821.35     8802.53   2761.58 o
  18  12   0   402613.78   347441.19  16828.38 o
  20  12   0     6453.93     6386.15   2502.68 o
  22  12   0    98021.77   103386.63   5005.36 o
  24  12   0      331.16     3279.38   1898.59 o
  26  12   0    11430.40     6472.45   1898.59 o
  28  12   0    24643.51    24509.02   2675.28 o
  30  12   0    32623.26    31499.27   3365.67 o
  32  12   0    14919.41    12772.30   3020.48 o
  34  12   0       15.57    -1121.89   2847.88 o
  36  12   0    13655.44    12686.00   3451.97 o
  38  12   0    95356.77    93721.09   5868.36 o
  40  12   0    36342.48    28823.98   4832.76 o
  15  13   0   335111.09   331216.94  19503.65 o
  17  13   0      664.52    -1208.19   2416.38 o
  19  13   0     4357.61     3106.78   2502.68 o
  21  13   0    68046.98    64465.62   4487.57 o
  23  13   0    81840.69    84141.87   4401.27 o
  25  13   0   379217.84   407937.06  16483.18 o
  27  13   0      235.42     1553.39   1898.59 o
  29  13   0      195.23     4056.07   1984.89 o
  31  13   0    40656.80    48500.23   3538.27 o
  33  13   0    56603.56    57647.97   4228.67 o
  35  13   0     5393.99     6299.85   3193.08 o
  37  13   0     8821.24     9492.93   3624.57 o
  39  13   0    12033.65    14066.79   3883.47 o
  41  13   0    14046.42     9665.53   4573.87 o
  18  14   0    19755.06    22265.23   4056.07 o
  20  14   0   110758.28   117280.81   6386.15 o
  22  14   0   243010.17   286600.16  12944.90 o
  24  14   0    21811.53    26839.10   2588.98 o
  26  14   0    10499.21    10528.52   2243.78 o
  28  14   0   172202.59   188909.28   8284.74 o
  30  14   0   141572.63   158100.42   8284.74 o
  32  14   0     2634.27     6040.95   2675.28 o
  34  14   0     7859.19     6903.95   2934.18 o
  36  14   0    79511.54    71714.77   4746.46 o
  38  14   0    12848.46     5523.16   3279.38 o
  40  14   0    13966.08    10960.02   3279.38 o
  42  14   0     7040.16     2330.08  11046.32 o
  19  15   0      206.82     -949.29   1639.69 o
  21  15   0    59117.25    53419.30   5609.46 o
  23  15   0     9163.04     9406.63   2330.08 o
  25  15   0   116794.76   112965.86   5695.76 o
  27  15   0    17266.43    21488.54   2588.98 o
  29  15   0     6753.87     7162.85   2157.48 o
  31  15   0     1593.92     1898.59   2934.18 o
  33  15   0   338333.94   335790.78  15274.99 o
  35  15   0    15273.27     9665.53   3106.78 o
  37  15   0     9747.69     2157.48   3193.08 o
  39  15   0    18012.97    11477.81   4056.07 o
  24  16   0    17296.65    12686.00   2588.98 o
  26  16   0     9707.11    12599.71   2847.88 o
  28  16   0     2324.32     5091.66   2330.08 o
  30  16   0    97806.77   104508.52   6990.25 o
  32  16   0     1922.22     1984.89   3020.48 o
  34  16   0     4899.32     7594.34   3106.78 o
  36  16   0    94582.91    89319.84   6558.75 o
  27  17   0      748.99    -1639.69   8284.74 o
  29  17   0     1143.59    -2330.08   4142.37 o
  31  17   0      662.72     1380.79   4314.97 o
 -11   1   1     1315.70      345.20   2071.18 o
  -9   1   1     5110.83     4660.17    862.99 o
  -7   1   1    52681.41    52815.20   2675.28 o
  -5   1   1     2819.27     2157.48    258.90 o
  -3   1   1    16821.62    12944.90    517.80 o
   3   1   1     4843.72     4142.37    172.60 o
   5   1   1   191923.64   211864.91   8975.13 o
   7   1   1      773.95      345.20    517.80 o
   9   1   1     1530.50     1035.59    862.99 o
 -16   2   1   481249.13   573372.94  45824.96 o
 -14   2   1    31155.20    30204.77   1553.39 o
 -12   2   1    17609.24    16828.38    949.29 o
 -10   2   1   669089.25   683577.19  22006.33 o
  -8   2   1     9124.32     8198.44    431.50 o
  -6   2   1     2775.83     2675.28    258.90 o
  -4   2   1    30452.60    37971.71   1380.79 o
  -2   2   1        5.49      345.20     86.30 o
   2   2   1   350404.13   355639.63  18036.56 o
   4   2   1     7871.30     8198.44    258.90 o
   6   2   1    14328.04    11823.01    431.50 o
   8   2   1    14853.22    24422.72    949.29 o
  10   2   1     4773.84     3710.87    517.80 o
  12   2   1    40295.79    31585.56   1639.69 o
  14   2   1   251968.84   234993.14  10528.52 o
 -21   3   1   209490.73   117798.62  22869.33 o
 -19   3   1   221077.02   214281.28   9320.33 o
 -17   3   1   110861.66   107874.20   4142.37 o
 -15   3   1    16577.91    17346.17   1035.59 o
 -13   3   1    91640.87   112448.05   3106.78 o
 -11   3   1     1076.32     1208.19    345.20 o
  -9   3   1    25197.65    23473.42    862.99 o
  -7   3   1  3317577.25  3573915.25 159222.31 o
  -5   3   1    38765.80    38058.02   1294.49 o
  -3   3   1    20013.93    17259.87    862.99 o
   1   3   1    12035.11     9234.03    604.10 o
   3   3   1     1307.26     1553.39    345.20 o
   5   3   1  1348550.50  1507649.75  52987.80 o
   7   3   1    18142.71    19762.55    604.10 o
   9   3   1    47609.90    46515.35   1208.19 o
  11   3   1    11206.83    10442.22    517.80 o
  13   3   1      636.41      258.90    431.50 o
  15   3   1    99170.71    97518.27   3710.87 o
  17   3   1   976371.81  1005819.00  36073.13 o
  19   3   1    50790.71    48068.74   3193.08 o
 -24   4   1   100592.37    81639.19   4919.06 o
 -22   4   1   480209.16   489748.84  16137.98 o
 -20   4   1    85411.02    78532.41   2761.58 o
 -18   4   1   120158.12   104681.12   3106.78 o
 -16   4   1   485542.00   505973.13  12686.00 o
 -14   4   1     8617.61     9838.13    604.10 o
 -12   4   1    29335.44    30808.87   1121.89 o
 -10   4   1  1507880.50  1703549.25  41941.49 o
  -8   4   1   245320.09   225672.81   5782.06 o
  -6   4   1   182806.55   171563.11   4573.87 o
  -2   4   1      866.08      517.80    517.80 o
   4   4   1   270567.16   252080.41  12686.00 o
   6   4   1    74057.48    65328.61   1898.59 o
   8   4   1   257094.67   265284.22   6817.65 o
  10   4   1    67638.55    64206.72   1639.69 o
  12   4   1     2538.52     2330.08    345.20 o
  14   4   1  1615143.88  1873731.50  50657.72 o
  16   4   1     2850.08     1725.99    517.80 o
  18   4   1   253272.95   253029.70   7766.94 o
  20   4   1  1890542.38  1981778.38  65760.11 o
  22   4   1       89.39     -604.10   1121.89 o
  24   4   1    98543.65    24422.72   3365.67 o
 -27   5   1     8400.88    10442.22   2243.78 o
 -25   5   1    55740.03    52642.61   2675.28 o
 -23   5   1    87270.82    88715.73   3106.78 o
 -21   5   1    67460.26    72577.76   2243.78 o
 -19   5   1     1881.34     3365.67    862.99 o
 -17   5   1     2393.09     3451.97    690.39 o
 -15   5   1    69773.92    62480.73   1812.29 o
 -13   5   1  1016424.25  1132161.25  32966.35 o
 -11   5   1   176311.88   160171.59   4228.67 o
  -9   5   1   213139.17   217042.88   5523.16 o
  -7   5   1  3485904.25  3755143.75 163450.98 o
  -5   5   1   130520.54   114950.74   4573.87 o
  -3   5   1   410659.47   370137.94  16137.98 o
   3   5   1    17396.41    14411.99   1121.89 o
   5   5   1   637787.81   656220.31  21920.04 o
   7   5   1   209580.95   187269.61   5436.86 o
   9   5   1   100241.88    90959.52   2502.68 o
  11   5   1   712308.81   679952.63  16310.58 o
  13   5   1     2747.59     1898.59    517.80 o
  15   5   1    88317.88    92599.20   2330.08 o
  17   5   1   472272.28   487332.47  11564.11 o
  19   5   1     6631.34     7076.55    690.39 o
  21   5   1   260724.95   261400.77   7421.74 o
  23   5   1   422007.66   443923.88  13894.20 o
  25   5   1     8112.13     7853.24   1639.69 o
  27   5   1   112287.57    97000.47   6386.15 o
 -30   6   1     4507.40     2502.68   2847.88 o
 -28   6   1      748.07      258.90   1208.19 o
 -26   6   1    32305.70    34433.45   2330.08 o
 -24   6   1   130794.02   128240.84   4919.06 o
 -22   6   1   443387.00   424161.34  13031.20 o
 -20   6   1    71867.22    74390.04   2588.98 o
 -18   6   1   101916.25   105371.52   3106.78 o
 -16   6   1  1465818.88  1615523.88  42545.58 o
 -14   6   1     1444.62     -345.20    604.10 o
 -12   6   1    15059.43    16828.38    862.99 o
 -10   6   1  3635697.75  3977019.50 136698.17 o
  -8   6   1   168260.09   136870.77   4314.97 o
  -6   6   1   175454.91   162415.38   6040.95 o
  -4   6   1     8810.20    17518.77   1380.79 o
   4   6   1   279980.97   241206.70  10787.42 o
   6   6   1    94755.10    83710.38   3106.78 o
   8   6   1  1428073.25  1462342.50  46342.75 o
  10   6   1      762.24      517.80    258.90 o
  12   6   1     2694.47     1812.29    604.10 o
  14   6   1  1391860.38  1469936.88  38144.32 o
  16   6   1    15871.17    16483.18    862.99 o
  18   6   1   445215.06   440299.31  12340.81 o
  20   6   1   106606.04   109341.28   3279.38 o
  22   6   1    20663.86    18640.66   1467.09 o
  24   6   1   153572.92   166298.86   5782.06 o
  26   6   1   324724.31   352532.84  11391.52 o
  28   6   1    17214.14    14584.59   1725.99 o
  30   6   1    16188.15    10960.02   3193.08 o
 -33   7   1   131487.66   114605.54   7766.94 o
 -31   7   1   169168.50   182695.73   8629.94 o
 -29   7   1      297.44      776.69   2071.18 o
 -27   7   1    74598.65    79050.21   3797.17 o
 -25   7   1    89460.79    87852.74   3710.87 o
 -23   7   1     7648.02     9751.83   1553.39 o
 -21   7   1   386481.53   375920.00  12340.81 o
 -19   7   1   188370.61   223774.23   6386.15 o
 -17   7   1   252637.83   245694.25   7939.54 o
 -15   7   1    16396.58    18985.86   1121.89 o
 -13   7   1  1764492.75  1891422.88  49708.43 o
 -11   7   1     3152.98     2761.58    690.39 o
  -9   7   1     9452.50     7421.74    690.39 o
  -7   7   1  1680190.38  1665922.63  55145.29 o
  -5   7   1   143041.55   127291.55   6127.25 o
   3   7   1      688.89      172.60   1812.29 o
   5   7   1   197131.42   205219.88   9406.63 o
   7   7   1      376.10      604.10    345.20 o
   9   7   1    13118.09    11305.21    776.69 o
  11   7   1  1214099.00  1269981.38  35382.73 o
  13   7   1     6129.51     4746.46    862.99 o
  15   7   1   410568.00   403276.88  12513.41 o
  17   7   1    17707.43    22610.43   1208.19 o
  19   7   1    30053.17    33225.25   1553.39 o
  21   7   1   112233.68   104594.83   3969.77 o
  23   7   1   304863.16   302220.34  11046.32 o
  25   7   1    31613.20    30377.37   2588.98 o
  27   7   1      954.02     1294.49   1898.59 o
  29   7   1   201950.08   212641.61   9147.73 o
  31   7   1   159230.81   157668.92   7249.15 o
  33   7   1     5468.01     3020.48   5350.56 o
 -34   8   1     2888.39     4056.07   3193.08 o
 -32   8   1    89539.27    90355.43   4832.76 o
 -30   8   1    30247.28    29686.98   2847.88 o
 -28   8   1    44439.33    53419.30   3451.97 o
 -26   8   1    13837.77    12168.21   1984.89 o
 -24   8   1   159333.67   176482.19   6386.15 o
 -22   8   1    89750.59    91132.13   3365.67 o
 -20   8   1   143604.53   134885.89   4660.17 o
 -18   8   1    88818.94    90441.72   3710.87 o
 -16   8   1    53175.32    52556.31   2502.68 o
 -14   8   1   105342.88    99330.56   3538.27 o
 -12   8   1    23186.04    25544.61   1208.19 o
 -10   8   1  2047655.50  2105531.50  61186.24 o
  -8   8   1   138647.89   140581.66   4746.46 o
  -6   8   1    12823.09    15447.58   1467.09 o
   6   8   1     3001.81     3969.77   1121.89 o
   8   8   1   993998.13  1046120.81  32362.26 o
  10   8   1    12815.76    15792.78   1035.59 o
  12   8   1    72906.34    70333.97   2675.28 o
  14   8   1   203337.41   220840.05   7766.94 o
  16   8   1     2172.60     2416.38    949.29 o
  18   8   1   349289.50   361680.59  11736.71 o
  20   8   1   845029.00   851860.94  28219.89 o
  22   8   1    63807.96    66623.10   2934.18 o
  24   8   1     3223.68     5177.96   1467.09 o
  26   8   1     2814.57     8543.64   2071.18 o
  28   8   1    31724.13    29255.48   2675.28 o
  30   8   1        9.26     3451.97   2243.78 o
  32   8   1       34.88     1121.89   2330.08 o
  34   8   1   194940.63   207636.23  13980.50 o
 -37   9   1      722.97     9838.13   5264.26 o
 -35   9   1   199259.81   246902.45  12254.51 o
 -33   9   1    48825.16    58338.37   3969.77 o
 -31   9   1   108367.66    99762.05   5091.66 o
 -29   9   1    53846.20    62567.03   3797.17 o
 -27   9   1     3108.03     7508.04   2416.38 o
 -25   9   1    30313.55    26493.90   2243.78 o
 -23   9   1    26695.23    27702.09   2071.18 o
 -21   9   1    15601.17    18899.56   1725.99 o
 -19   9   1   835446.50   830027.19  31412.97 o
 -17   9   1    64242.56    63688.93   3193.08 o
 -15   9   1    15653.49    14584.59   1553.39 o
 -13   9   1    43376.68    50053.63   2502.68 o
 -11   9   1   137141.27   148866.39   6213.55 o
  -9   9   1    26789.96    25803.51   1812.29 o
  -7   9   1  3330224.50  3415555.50 208671.84 o
   7   9   1    87327.93    82329.59   4401.27 o
   9   9   1    89680.01    97777.16   4487.57 o
  11   9   1    64007.66    66105.30   4056.07 o
  13   9   1    27916.85    27443.20   2071.18 o
  15   9   1    72951.84    70679.16   4573.87 o
  17   9   1  1986357.88  2156189.50  96568.98 o
  19   9   1     4786.45     4832.76   1639.69 o
  21   9   1   276980.56   269512.88  12427.11 o
  23   9   1   279696.56   306794.19  13894.20 o
  25   9   1     4667.31     4660.17   1725.99 o
  27   9   1    24269.39    32189.66   2934.18 o
  29   9   1    95733.84    94325.20   4832.76 o
  31   9   1    91642.00   100366.15   5177.96 o
  33   9   1    81936.86    76029.73   4573.87 o
  35   9   1     2086.44     4919.06   3106.78 o
  37   9   1    18987.36    -5782.06   5782.06 o
 -38  10   1   110361.13    89060.93   9406.63 o
 -36  10   1     7012.85     6903.95   3193.08 o
 -34  10   1    37719.88    47550.95   3624.57 o
 -32  10   1   176749.34   172512.41   7766.94 o
 -30  10   1    40782.26    42027.79   3710.87 o
 -28  10   1    44792.15    56439.77   3969.77 o
 -26  10   1    19924.12    24767.91   2502.68 o
 -24  10   1     2631.50     4832.76   1812.29 o
 -22  10   1     2469.69     5436.86   1725.99 o
 -20  10   1    74965.40    74648.94   5177.96 o
 -18  10   1    24021.45    25630.91   2502.68 o
 -16  10   1     5237.88     2330.08   2416.38 o
 -14  10   1   113039.70   119438.30   4919.06 o
 -12  10   1     2111.08     1898.59   1380.79 o
 -10  10   1  1343687.13  1364047.63  48586.54 o
  -8  10   1   343065.38   329404.63  26235.00 o
   8  10   1   746048.63   736823.88  37195.02 o
  10  10   1      698.39      949.29    517.80 o
  12  10   1    32521.33    21057.04   2416.38 o
  14  10   1     4036.71     4660.17   1639.69 o
  16  10   1   141238.66   154044.34   8284.74 o
  18  10   1   171676.27   155252.53   8802.53 o
  20  10   1   461214.81   508044.28  24854.21 o
  22  10   1    35341.33    33484.15   2675.28 o
  24  10   1   151390.97   156547.02   7766.94 o
  26  10   1     7934.12    10960.02   2071.18 o
  28  10   1     4489.89     2502.68   2502.68 o
  30  10   1    35489.25    32189.66   3365.67 o
  32  10   1    33616.39    46860.55   3365.67 o
  34  10   1    21840.78    23991.22   2847.88 o
  36  10   1    49142.58    54368.59   3797.17 o
  38  10   1   112429.17    76979.02  11477.81 o
 -39  11   1     3767.26     7853.24   4660.17 o
 -37  11   1   288074.13   280472.91  15706.48 o
 -35  11   1   110922.27   113828.84   6386.15 o
 -33  11   1    47482.46    39697.70   3710.87 o
 -31  11   1   102458.02    97000.47   5609.46 o
 -29  11   1     3610.06     5350.56   2675.28 o
 -27  11   1     2756.21     2502.68   1812.29 o
 -25  11   1   122394.04   121768.38   6299.85 o
 -23  11   1     5730.92     9665.53   1898.59 o
 -21  11   1        3.25     2157.48   2416.38 o
 -19  11   1   217241.38   234302.75  10787.42 o
 -17  11   1    21420.51    23387.13   2588.98 o
 -15  11   1    34444.75    37540.22   2675.28 o
 -13  11   1   817497.38   849185.75  35210.14 o
 -11  11   1    47097.26    51693.31   3710.87 o
   9  11   1     8947.12     7421.74   4314.97 o
  11  11   1   926989.50   942216.38  42372.98 o
  13  11   1    49418.02    52297.41   3797.17 o
  15  11   1    65899.86    69902.48   4487.57 o
  17  11   1    50865.75    62912.23   3883.47 o
  19  11   1    19143.00    21057.04   2588.98 o
  21  11   1   160038.23   152922.45   6817.65 o
  23  11   1    29144.84    37971.71   3020.48 o
  25  11   1     3657.01     3624.57   1984.89 o
  27  11   1     6088.05     5695.76   2071.18 o
  29  11   1   103877.49   102782.53   5695.76 o
  31  11   1     3972.16     2847.88   2675.28 o
  33  11   1    12978.90     9838.13   2934.18 o
  35  11   1   336469.16   363320.28  16051.68 o
  37  11   1     5334.88     7421.74   3193.08 o
  39  11   1    13785.01    17087.27   5609.46 o
 -40  12   1    53351.47    50657.72   5695.76 o
 -38  12   1    74567.44    94756.69   6040.95 o
 -36  12   1    71896.02    85608.96   5523.16 o
 -34  12   1   235133.34   217733.27  10442.22 o
 -32  12   1     6993.23     9751.83   2934.18 o
 -30  12   1     6724.77     8025.84   2847.88 o
 -28  12   1    28211.09    19244.76   2416.38 o
 -26  12   1    15618.04    18726.96   2157.48 o
 -24  12   1    35904.88    33052.65   2675.28 o
 -22  12   1    90490.93    92081.41   4573.87 o
 -20  12   1    25036.40    34433.44   3193.08 o
 -18  12   1     1035.35     1725.99   2157.48 o
 -16  12   1    95688.12   101401.74   6040.95 o
 -14  12   1    74215.83    78791.31   5005.36 o
 -12  12   1   138918.59   102955.13   8543.64 o
  12  12   1   130535.52   131779.13   9061.43 o
  14  12   1   186397.53   219890.73  12340.81 o
  16  12   1      254.68     3020.48   2675.28 o
  18  12   1    97011.39    93030.70   5177.96 o
  20  12   1    48923.15    61186.24   3969.77 o
  22  12   1    45274.82    42890.78   2847.88 o
  24  12   1      115.68     -345.20   1898.59 o
  26  12   1      154.18     2243.78   1898.59 o
  28  12   1     1877.14      258.90   2071.18 o
  30  12   1    26712.07    37971.71   3624.57 o
  32  12   1   152281.22   133936.59   6990.25 o
  34  12   1    29742.92    31499.27   3538.27 o
  36  12   1    41927.08    49535.83   4228.67 o
  38  12   1   138208.25   150074.58   7853.24 o
  40  12   1     1303.37     2157.48   4660.17 o
 -41  13   1    17504.01    19072.16   4660.17 o
 -39  13   1    11793.24    11650.41   3710.87 o
 -37  13   1     6660.43     7766.94   3279.38 o
 -35  13   1    12077.37    13117.50   3279.38 o
 -33  13   1    41724.02    44185.27   3710.87 o
 -31  13   1    13073.30    19331.05   2847.88 o
 -29  13   1    44536.24    42459.28   4056.07 o
 -27  13   1      411.77     1467.09   1898.59 o
 -25  13   1    45208.07    49881.03   3193.08 o
 -23  13   1      127.36    -1812.29   1812.29 o
 -21  13   1      602.87      862.99   2588.98 o
 -19  13   1   205089.05   206945.84  10010.72 o
 -17  13   1    56237.63    59719.15   4573.87 o
 -15  13   1    41964.52    39611.41   4401.27 o
  13  13   1    46909.38    42631.88   5782.06 o
  15  13   1    72606.87    58510.96   4228.67 o
  17  13   1   368097.59   320170.59  14411.99 o
  19  13   1     5473.32     5177.96   2502.68 o
  21  13   1    26336.65    29514.38   3193.08 o
  23  13   1     2534.41     3106.78   1984.89 o
  25  13   1     4784.72     6213.55   2071.18 o
  27  13   1     9845.25     9234.03   2071.18 o
  29  13   1    57876.62    54023.40   3451.97 o
  31  13   1     1486.76     -862.99   2502.68 o
  33  13   1      138.28    -1380.79   3279.38 o
  35  13   1    35563.32    35296.44   3797.17 o
  37  13   1     5755.37     1725.99   3451.97 o
  39  13   1    45430.36    53764.49   6386.15 o
  41  13   1    12286.44     -862.99   5264.26 o
 -42  14   1    16846.38    22351.53  12427.11 o
 -40  14   1     8217.02     7421.74   3193.08 o
 -38  14   1     9494.27    20107.75   3365.67 o
 -36  14   1     1056.31      258.90   2847.88 o
 -34  14   1     8624.43     7421.74   3020.48 o
 -32  14   1     6606.95     5436.86   2761.58 o
 -30  14   1    27652.22    25026.81   3538.27 o
 -28  14   1    85046.26    82588.48   4487.57 o
 -26  14   1      624.85     3365.67   2071.18 o
 -24  14   1    89024.34    96223.77   5005.36 o
 -22  14   1    60626.21    67486.09   4573.87 o
 -20  14   1    20855.43    17000.97   3020.48 o
 -18  14   1   105086.16   112965.86   8198.44 o
  16  14   1    92535.23    90614.32   9492.93 o
  18  14   1    40576.72    28910.29   3365.67 o
  20  14   1   312499.63   303083.31  14153.09 o
  22  14   1    37237.87    45220.86   3279.38 o
  24  14   1    46833.18    60323.25   3624.57 o
  26  14   1    87362.18    74994.13   4228.67 o
  28  14   1       36.04    -1984.89   1984.89 o
  30  14   1     3113.65     3193.08   2157.48 o
  32  14   1    35559.86    33397.85   3279.38 o
  34  14   1    11329.40     8112.14   3020.48 o
  36  14   1    12775.40    11564.11   3020.48 o
  38  14   1     2481.94      690.39   3106.78 o
  40  14   1    25557.19    18985.86   3538.27 o
  42  14   1      713.08    -2761.58  10873.72 o
 -39  15   1    15209.96    23041.93   4314.97 o
 -37  15   1      684.66     2675.28   3193.08 o
 -35  15   1    11852.81    13549.00   3279.38 o
 -33  15   1      709.54    -2934.18   2934.18 o
 -31  15   1     1407.25    -2934.18   2934.18 o
 -29  15   1     3859.65     8543.64   3279.38 o
 -27  15   1    67580.32    79222.81   4487.57 o
 -25  15   1    43891.98    48413.94   3451.97 o
 -23  15   1    24082.01    27702.09   2847.88 o
 -21  15   1   227484.41   213073.11  16396.88 o
  19  15   1   169608.86   164572.86  15361.29 o
  21  15   1    74354.38    80258.40   5695.76 o
  23  15   1      693.03    -1380.79   2157.48 o
  25  15   1    10452.35     4832.76   2330.08 o
  27  15   1    19656.43    22696.73   2675.28 o
  29  15   1    32272.92    25889.81   2675.28 o
  31  15   1    23974.76    29686.98   3624.57 o
  33  15   1     3353.62     3451.97   3020.48 o
  35  15   1    10392.52    13290.10   3193.08 o
  37  15   1    49867.41    61445.14   4487.57 o
  39  15   1     2172.47    -1035.59   3710.87 o
 -36  16   1       50.68     5350.56   4487.57 o
 -34  16   1    44960.13    38403.21   3883.47 o
 -32  16   1     7633.76    14153.09   3279.38 o
 -30  16   1     2238.96      431.50   3538.27 o
 -28  16   1    19082.48    17087.27   2502.68 o
 -26  16   1     4845.92     1208.19   2416.38 o
 -24  16   1    32593.28    23818.62   4660.17 o
  22  16   1    11303.70    12081.91   8025.84 o
  24  16   1     6640.73     8543.64   2588.98 o
  26  16   1    44828.04    43667.47   3451.97 o
  28  16   1    21364.73    21057.04   2847.88 o
  30  16   1    11059.47    10873.72   3710.87 o
  32  16   1    20847.05    22265.23   3451.97 o
  34  16   1    17721.89    29255.48   3624.57 o
  36  16   1     4940.75     8112.14   3883.47 o
 -31  17   1     5824.85     8371.04   4401.27 o
 -29  17   1    82927.64   109513.88  11132.62 o
  27  17   1    55545.56    60409.55   7853.24 o
  29  17   1     8449.99    12858.60   4573.87 o
  31  17   1    13052.89    11391.52   3451.97 o
  -4   0   2      117.70      172.60    258.90 o
   0   0   2    19996.01      -86.30    862.99 o
 -11   1   2   189618.66   180538.25  14584.59 o
  -9   1   2     4473.54     2761.58    604.10 o
  -7   1   2     3408.81     2157.48    431.50 o
  -5   1   2   854993.00   907610.25  33397.85 o
  -3   1   2    27750.25    23818.62    604.10 o
  -1   1   2    28403.73    23041.93   1380.79 o
   3   1   2    15597.98    12858.60    431.50 o
   5   1   2       38.11       86.30    258.90 o
   7   1   2   770722.81  1205860.88  87593.84 o
 -16   2   2   419590.66   378509.00  21229.64 o
 -14   2   2  6478562.50  6036640.00 677708.81 o
 -12   2   2    46246.90    47723.54   1812.29 o
 -10   2   2    29626.92    25372.01    949.29 o
  -8   2   2  1306647.00  1356539.63  39266.21 o
  -6   2   2    23309.42    20539.25    604.10 o
  -4   2   2       55.60      431.50    172.60 o
  -2   2   2    61022.29    73527.05   4401.27 o
   0   2   2     3826.89     1380.79    776.69 o
   2   2   2      367.58      172.60     86.30 o
   4   2   2   271176.91   324917.09   8457.34 o
   6   2   2    15517.11    15533.88    604.10 o
   8   2   2    15933.52    13031.20    604.10 o
  10   2   2   179997.97   182523.13   6990.25 o
  12   2   2     3181.30     2330.08    776.69 o
  14   2   2   340589.16   300753.25  14498.29 o
 -21   3   2   138975.00   108391.99   8457.34 o
 -19   3   2   296763.53   287980.94  12081.91 o
 -17   3   2  7910846.50  6569538.50 510201.78 o
 -15   3   2    17636.98    18036.56    949.29 o
 -13   3   2    95528.30    95533.38   2588.98 o
 -11   3   2   378321.84   383255.47  10528.52 o
  -9   3   2    17543.64    14498.29    690.39 o
  -7   3   2    76591.72    78963.91   1984.89 o
  -5   3   2   341527.50   408886.34  11305.21 o
  -3   3   2    71311.95    56008.28   2416.38 o
   1   3   2   279042.91   303255.94  13203.80 o
   3   3   2     3776.03     3969.77    431.50 o
   5   3   2     3483.17     3020.48    258.90 o
   7   3   2    55160.57    70075.08   1639.69 o
   9   3   2    56262.47    55145.29   1467.09 o
  11   3   2   409522.97   385758.13  10097.02 o
  13   3   2    44128.75    56094.58   1898.59 o
  15   3   2    21444.47    20280.35   1294.49 o
  17   3   2   141875.09   126773.75   5091.66 o
  19   3   2   741883.06   841073.50  45220.86 o
 -24   4   2     5711.81     4832.76   1984.89 o
 -22   4   2    21231.95    26062.40   1639.69 o
 -20   4   2   368314.66   370137.94   9838.13 o
 -18   4   2    27131.41    25026.81   1208.19 o
 -16   4   2   189956.77   178380.77   4660.17 o
 -14   4   2  1241159.00  1353950.63  35382.73 o
 -12   4   2    45789.81    38575.81   1294.49 o
 -10   4   2    41737.78    39093.61   1208.19 o
  -8   4   2    67922.71    92167.71   2588.98 o
  -6   4   2    97776.16    89751.34   2502.68 o
  -4   4   2     6526.54     5609.46    604.10 o
  -2   4   2  3146746.75  1620615.50 171476.83 o
   2   4   2    62334.62    46860.55   2330.08 o
   4   4   2  1081431.00  1178331.38  42890.78 o
   6   4   2    33438.67    35123.84   1208.19 o
   8   4   2    51024.66    47637.24   1294.49 o
  10   4   2  3167801.00  3088049.75 102523.63 o
  12   4   2        2.75        0.00    258.90 o
  14   4   2   360068.47   365564.06   8802.53 o
  16   4   2    20108.88    19935.15    862.99 o
  18   4   2    96467.78    97345.67   3193.08 o
  20   4   2     3428.38     2761.58   1121.89 o
  22   4   2    79379.85    77928.31   3365.67 o
  24   4   2    54298.98    -2934.18   3538.27 o
 -29   5   2     8405.07    -4228.67   4228.67 o
 -27   5   2   105634.20   120387.59   6040.95 o
 -25   5   2    63024.08    61358.84   3020.48 o
 -23   5   2   872264.75   863597.63  29428.08 o
 -21   5   2    86129.92    87076.05   2761.58 o
 -19   5   2    29769.72    31499.27   1380.79 o
 -17   5   2   126013.08   141617.23   3710.87 o
 -15   5   2      465.14      172.60    690.39 o
 -13   5   2     7872.91     8716.23    776.69 o
 -11   5   2    13473.43    12944.90    862.99 o
  -9   5   2    20728.28    18554.36    949.29 o
  -7   5   2      192.45     -345.20    517.80 o
  -5   5   2   913728.38   891558.63  32793.75 o
  -3   5   2   242265.56   192792.77  10269.62 o
   3   5   2    10943.31    10183.32    949.29 o
   5   5   2    13637.16    10528.52    690.39 o
   7   5   2   703303.38   776694.19  21747.44 o
   9   5   2    17031.33    18726.96    776.69 o
  11   5   2    44505.02    45566.06   1380.79 o
  13   5   2  2355008.50  2621256.50  71024.37 o
  15   5   2     1105.99      690.39    345.20 o
  17   5   2    87524.24    81725.49   2157.48 o
  19   5   2    17374.10    20194.05   1035.59 o
  21   5   2     1655.30     1898.59    776.69 o
  23   5   2    15654.30    11305.21   1294.49 o
  25   5   2   153394.17   161207.20   6299.85 o
  27   5   2   122191.59    73872.25  14584.59 o
 -30   6   2   189536.30   213936.09  11564.11 o
 -28   6   2   138172.89   128586.03   6299.85 o
 -26   6   2   320995.41   330267.63  11391.52 o
 -24   6   2      880.08     -690.39   1380.79 o
 -22   6   2    57834.13    62825.93   2502.68 o
 -20   6   2    11264.82    12858.60   1467.09 o
 -18   6   2   134089.23   143429.53   3969.77 o
 -16   6   2    21064.30    25285.71   1208.19 o
 -14   6   2   429592.06   442197.91  12513.41 o
 -12   6   2    10954.79    10614.82    862.99 o
 -10   6   2      763.38      517.80    517.80 o
  -8   6   2   204789.80   248455.83   6990.25 o
  -6   6   2   123148.07   106234.51   4660.17 o
  -4   6   2   209836.55   177604.08   8802.53 o
   2   6   2      100.04     1035.59    690.39 o
   4   6   2   777897.19   892507.88  42545.58 o
   6   6   2    20517.23    23904.92   1035.59 o
   8   6   2   186390.16   172857.61   5609.46 o
  10   6   2  2028627.63  2475928.50  65501.21 o
  12   6   2   102839.38   103904.42   3020.48 o
  14   6   2    44997.23    44357.87   1467.09 o
  16   6   2    23319.63    22006.33   1035.59 o
  18   6   2     6804.24     7680.64    690.39 o
  20   6   2     5146.73     8888.83   1035.59 o
  22   6   2    13913.25    17691.37   1467.09 o
  24   6   2    28042.83    30118.48   1812.29 o
  26   6   2    30808.58    28651.38   1898.59 o
  28   6   2   238683.19   247161.34   9579.23 o
  30   6   2        0.29    -1208.19   4314.97 o
 -33   7   2    28502.94    28219.89   3797.17 o
 -31   7   2    17171.94    20798.14   3106.78 o
 -29   7   2    14438.15    12858.60   2330.08 o
 -27   7   2    25243.73    23991.22   2416.38 o
 -25   7   2   159732.28   156633.33   5782.06 o
 -23   7   2    21122.74    24940.51   1812.29 o
 -21   7   2    97296.20   100107.26   3883.47 o
 -19   7   2      646.92      -86.30   1294.49 o
 -17   7   2  2315122.50  2391527.75  73009.26 o
 -15   7   2      370.43     -690.39    776.69 o
 -13   7   2    17855.01    18640.66   1121.89 o
 -11   7   2    79724.93    96482.68   2761.58 o
  -9   7   2    36582.67    33656.75   1380.79 o
  -7   7   2      613.41      604.10    862.99 o
  -5   7   2  2017691.13  2118994.25 110549.48 o
   3   7   2    29392.68    27874.69   2416.38 o
   5   7   2   116772.44   121682.09   5782.06 o
   7   7   2   236518.48   274000.44   8629.94 o
   9   7   2    79209.02    86989.75   2761.58 o
  11   7   2    16412.97    12081.91    862.99 o
  13   7   2   220342.81   201336.39   5523.16 o
  15   7   2   133860.89   131779.13   4142.37 o
  17   7   2   136206.13   141876.14   4573.87 o
  19   7   2   955497.69  1099194.88  35037.54 o
  21   7   2     1103.48      258.90   1035.59 o
  23   7   2    23939.38    23646.02   1812.29 o
  25   7   2   648710.38   670028.19  24509.02 o
  27   7   2      976.78     2588.98   1380.79 o
  29   7   2    47187.05    56612.38   3106.78 o
  31   7   2   261470.06   252339.31  11823.01 o
 -36   8   2    39045.70     5523.16   5868.36 o
 -34   8   2      117.15        0.00   3020.48 o
 -32   8   2      146.36     1467.09   2416.38 o
 -30   8   2     2915.94     3193.08   2243.78 o
 -28   8   2    31044.49    33915.65   2847.88 o
 -26   8   2    86445.02    88543.14   3883.47 o
 -24   8   2    61423.51    60668.45   3106.78 o
 -22   8   2     2371.29     1984.89   1035.59 o
 -20   8   2   468962.06   478529.94  15102.39 o
 -18   8   2      220.08     1725.99   1294.49 o
 -16   8   2     9222.49    10701.12   1467.09 o
 -14   8   2   432522.47   452640.13  12944.90 o
 -12   8   2   227651.50   234561.64   6213.55 o
 -10   8   2   411766.28   380580.13  10528.52 o
  -8   8   2  2370689.50  2648268.25  92081.41 o
  -6   8   2   147339.83   146277.41   7680.64 o
   4   8   2     1407.39     1208.19   1121.89 o
   6   8   2   111748.73   118834.21   4832.76 o
   8   8   2     8439.95     9751.83   1035.59 o
  10   8   2    37540.13    50398.82   1812.29 o
  12   8   2   192384.27   179071.16   5782.06 o
  14   8   2   266085.63   257344.66   8888.83 o
  16   8   2  1792589.00  1998261.63  70938.07 o
  18   8   2    55647.60    53246.70   2330.08 o
  20   8   2    32914.01    35727.93   2330.08 o
  22   8   2   135459.86   145673.30   6472.45 o
  24   8   2    67519.45    60841.05   3106.78 o
  26   8   2   122674.48   125392.96   5782.06 o
  28   8   2   443882.59   455229.13  18209.16 o
  30   8   2      615.52    -1121.89   2157.48 o
  32   8   2    40120.22    46774.25   3365.67 o
  34   8   2      326.65    -2761.58   3451.97 o
 -37   9   2     4203.68     5177.96   5350.56 o
 -35   9   2   173839.73   179416.36   9492.93 o
 -33   9   2    12388.41    13807.90   2847.88 o
 -31   9   2    24004.53    26752.80   2761.58 o
 -29   9   2     2694.37     2675.28   2243.78 o
 -27   9   2    34902.66    37971.71   3193.08 o
 -25   9   2    38373.19    35469.04   3193.08 o
 -23   9   2   485568.63   501571.84  18036.56 o
 -21   9   2    50957.55    51434.41   2761.58 o
 -19   9   2    10788.66     8371.04   1984.89 o
 -17   9   2    13692.86    17605.07   1898.59 o
 -15   9   2   440695.63   418034.06  13203.80 o
 -13   9   2   445280.84   442111.59  15188.69 o
 -11   9   2   521495.38   605390.00  19417.36 o
  -9   9   2    11688.50    11909.31   1467.09 o
  -7   9   2   258964.73   240430.00  13376.40 o
   7   9   2   258294.88   298164.25  11736.71 o
   9   9   2   232966.66   219372.95   9061.43 o
  11   9   2    78386.09    74044.84   4056.07 o
  13   9   2    30481.04    27098.00   2243.78 o
  15   9   2       32.72    -1553.39   1639.69 o
  17   9   2    82505.18    86989.75   5523.16 o
  19   9   2   537984.25   565606.00  26839.10 o
  21   9   2   298307.22   269599.19  12427.11 o
  23   9   2   453708.75   389986.78  17691.37 o
  25   9   2     6816.14     4746.46   1725.99 o
  27   9   2     1389.18     3451.97   2330.08 o
  29   9   2     3274.22     2502.68   2157.48 o
  31   9   2    85106.77    82415.88   4573.87 o
  33   9   2     1117.40     4142.37   2675.28 o
  35   9   2    43143.78    44616.77   4314.97 o
 -38  10   2    94614.51    89837.63   8198.44 o
 -36  10   2    45445.13    41423.69   4142.37 o
 -34  10   2      978.31     2416.38   2588.98 o
 -32  10   2   407214.22   415531.41  16742.08 o
 -30  10   2     5750.91     4401.27   2761.58 o
 -28  10   2   214559.17   193310.55   9234.03 o
 -26  10   2   356518.56   376782.97  19589.95 o
 -24  10   2    75932.19    79826.91   4660.17 o
 -22  10   2    42754.30    37626.52   2761.58 o
 -20  10   2   564043.63   570179.81  28910.28 o
 -18  10   2      522.30      604.10   1639.69 o
 -16  10   2    38653.19    41251.09   3193.08 o
 -14  10   2   163605.39   170527.53   6299.85 o
 -12  10   2    80067.30    83019.98   3538.27 o
 -10  10   2   238007.86   242069.69   9320.33 o
   8  10   2   116856.86    92426.61   5264.26 o
  10  10   2   707183.25   759779.50  34174.54 o
  12  10   2   172850.91   168542.64   8543.64 o
  14  10   2    75874.52    70420.27   3883.47 o
  16  10   2     4313.68     3193.08   3279.38 o
  18  10   2     4292.18     4056.07   2502.68 o
  20  10   2    36234.09    34347.14   2761.58 o
  22  10   2    43258.88    49363.23   3365.67 o
  24  10   2    25500.49    24854.21   2675.28 o
  26  10   2    58691.05    47464.64   3365.67 o
  28  10   2    76906.56    86817.16   5005.36 o
  30  10   2     3115.08     1984.89   2675.28 o
  32  10   2    74560.05    84400.77   4573.87 o
  34  10   2   521148.31   505800.56  20194.05 o
  36  10   2    89759.86    91477.32   5264.26 o
  38  10   2       18.90     3624.57   6127.25 o
 -39  11   2    82124.41    84055.57   7335.45 o
 -37  11   2    45174.70    42977.08   4056.07 o
 -35  11   2   168664.84   162415.38   8198.44 o
 -33  11   2     7511.65     8457.34   2934.18 o
 -31  11   2    68760.74    73958.55   4746.46 o
 -29  11   2     4582.45     4832.76   2675.28 o
 -27  11   2     1121.44       86.30   1725.99 o
 -25  11   2   328344.47   303083.31  14066.79 o
 -23  11   2   424476.09   448670.38  17777.67 o
 -21  11   2    69628.61    71196.97   4314.97 o
 -19  11   2    69008.04    66536.80   4142.37 o
 -17  11   2    72781.16    70851.77   4228.67 o
 -15  11   2     2896.90     5091.66   2243.78 o
 -13  11   2    71076.97    75857.13   3797.17 o
 -11  11   2   584233.06   634990.69  31240.37 o
   9  11   2    41311.41    53074.11   6386.15 o
  11  11   2   134807.63   117971.22   6386.15 o
  13  11   2      591.40     3624.57   2157.48 o
  15  11   2   180220.67   197452.92  10010.72 o
  17  11   2    33227.70    41337.39   3106.78 o
  19  11   2   352845.72   368670.84  16051.68 o
  21  11   2     3534.17     3969.77   1898.59 o
  23  11   2    18529.94    17259.87   2330.08 o
  25  11   2     4197.80     4746.46   1984.89 o
  27  11   2    20080.83    18899.56   2502.68 o
  29  11   2     6588.28     8629.94   2675.28 o
  31  11   2   180498.53   186579.22   8975.13 o
  33  11   2    90714.84   101488.04   5868.36 o
  35  11   2    21927.70    23473.42   3365.67 o
  37  11   2   103730.44    96051.18   5782.06 o
  39  11   2   115877.80    70592.88   8371.04 o
 -40  12   2    25259.96    25458.31   5005.36 o
 -38  12   2    48058.74    61099.94   4832.76 o
 -36  12   2    24653.99    28133.59   3710.87 o
 -34  12   2       13.93      690.39   2934.18 o
 -32  12   2    34522.32    28565.09   3365.67 o
 -30  12   2     2677.08     3797.17   2847.88 o
 -28  12   2   147865.91   146881.50   7508.04 o
 -26  12   2    36102.29    35900.53   2761.58 o
 -24  12   2    93125.38    89492.43   4660.17 o
 -22  12   2    51183.32    47464.64   3710.87 o
 -20  12   2     4174.33     6558.75   2502.68 o
 -18  12   2     2958.33     3451.97   2330.08 o
 -16  12   2   104649.16   109686.47   6558.75 o
 -14  12   2     1206.63     4401.27   2157.48 o
 -12  12   2    18526.18    14670.89   5868.36 o
  12  12   2   230756.75   219372.95  10960.02 o
  14  12   2    25449.59    28565.08   3106.78 o
  16  12   2  1203296.88  1189377.75  58683.56 o
  18  12   2     1739.88     -258.90   2330.08 o
  20  12   2     2591.78     3451.97   2330.08 o
  22  12   2   117748.13   119869.80   5609.46 o
  24  12   2    95558.17   104853.71   5177.96 o
  26  12   2    80723.44    73527.05   4573.87 o
  28  12   2     5521.72     4401.27   2157.48 o
  30  12   2    31846.37    29169.18   3279.38 o
  32  12   2    20391.46    17000.97   3106.78 o
  34  12   2    73590.65    64810.82   4573.87 o
  36  12   2    79838.69    84487.07   5350.56 o
  38  12   2      484.91    -2847.88   3020.48 o
  40  12   2     1508.34    -4487.57   4487.57 o
 -41  13   2    65453.14    74044.84   7594.34 o
 -39  13   2    76754.39    92771.80   6386.15 o
 -37  13   2      455.40    -2502.68   3193.08 o
 -35  13   2      460.89      862.99   2675.28 o
 -33  13   2    14996.57    15274.99   3020.48 o
 -31  13   2    29004.79    34001.95   3193.08 o
 -29  13   2      839.51    -2847.88   2847.88 o
 -27  13   2   113643.70   128672.34   6040.95 o
 -25  13   2     3037.78     3969.77   1898.59 o
 -23  13   2    85368.84    88802.04   4660.17 o
 -21  13   2    28123.26    28737.68   3193.08 o
 -19  13   2     8110.78     5264.26   2675.28 o
 -17  13   2    32901.39    26666.50   3193.08 o
 -15  13   2   390176.56   426232.50  34260.84 o
  13  13   2   425397.88   394215.44  40733.29 o
  15  13   2    15796.70    20539.25   3106.78 o
  17  13   2    26686.13    33829.35   3538.27 o
  19  13   2   816874.69   818808.31  34692.34 o
  21  13   2   262422.25   273310.06  11391.52 o
  23  13   2   326357.47   354862.94  14325.69 o
  25  13   2     1248.91     -258.90   1984.89 o
  27  13   2    48628.86    51693.31   3451.97 o
  29  13   2    53378.83    61790.33   3797.17 o
  31  13   2    20788.76    22092.63   2934.18 o
  33  13   2     1243.86     2934.18   3279.38 o
  35  13   2    49422.56    57389.07   4487.57 o
  37  13   2    10104.60    13203.80   3624.57 o
  39  13   2    20341.83    17346.17   4056.07 o
  41  13   2     8165.31     4746.46   4919.06 o
 -40  14   2      575.69      -86.30   4314.97 o
 -38  14   2       10.84      172.60   3020.48 o
 -36  14   2    50341.93    51607.02   4056.07 o
 -34  14   2     2285.24     3624.57   2761.58 o
 -32  14   2    76703.67    83365.17   4832.76 o
 -30  14   2    41349.92    46083.86   4142.37 o
 -28  14   2    16690.81    21143.34   2847.88 o
 -26  14   2   123355.73   126342.26   6040.95 o
 -24  14   2   138433.91   155425.14   7939.54 o
 -22  14   2    26222.74    30981.46   3451.97 o
 -20  14   2   201041.00   203580.17  11995.61 o
 -18  14   2   124923.44   146450.00  11564.11 o
  16  14   2   281811.16   289534.31  22524.13 o
  18  14   2   120365.83   137647.47   7766.94 o
  20  14   2    67294.59    70075.08   4660.17 o
  22  14   2    81423.73    80776.20   4401.27 o
  24  14   2   141599.23   146277.41   6817.65 o
  26  14   2   329699.69   355380.75  14498.29 o
  28  14   2    38714.87    43581.18   3193.08 o
  30  14   2     1206.70    -1725.99   2157.48 o
  32  14   2     9801.29     9838.13   2675.28 o
  34  14   2   195426.06   200128.20   9147.73 o
  36  14   2      341.60     2330.08   2847.88 o
  38  14   2    22290.21    30291.07   3624.57 o
  40  14   2     3409.67     2330.08   3193.08 o
  42  14   2    11879.48   -10183.32  10183.32 o
 -39  15   2    50144.18    41509.99   9406.63 o
 -37  15   2    18126.76    15879.08   3451.97 o
 -35  15   2   116088.25   119093.11   6386.15 o
 -33  15   2      761.99     3451.97   2934.18 o
 -31  15   2    22499.21    26925.40   3538.27 o
 -29  15   2    12238.34    11650.41   3279.38 o
 -27  15   2    16851.38    14757.19   2502.68 o
 -25  15   2    26904.75    28651.38   2847.88 o
 -23  15   2   427845.44   436847.31  23387.13 o
 -21  15   2    29523.96    25544.61   5523.16 o
  19  15   2    54058.48    49535.83   6817.65 o
  21  15   2    46167.20    38230.61   3538.27 o
  23  15   2   121908.41   119265.70   6127.25 o
  25  15   2    30445.62    28651.38   2934.18 o
  27  15   2     3021.06     1725.99   2157.48 o
  29  15   2     5180.89     4746.46   2243.78 o
  31  15   2   281986.09   308347.59  13290.10 o
  33  15   2     2071.38     3624.57   2847.88 o
  35  15   2    23033.07    25199.41   3451.97 o
  37  15   2    82338.60    88370.54   5350.56 o
  39  15   2    25865.02    36504.63   4573.87 o
 -36  16   2      748.36    -5782.06   6731.35 o
 -34  16   2     2797.42     -517.80   3020.48 o
 -32  16   2    85421.95    82502.19   5177.96 o
 -30  16   2    13771.10    14325.69   3797.17 o
 -28  16   2    67559.02    71887.36   6817.65 o
 -26  16   2    74579.46    75857.13   4919.06 o
 -24  16   2    28194.29    25976.11   9061.43 o
  22  16   2    17998.13     9492.93   2588.98 o
  24  16   2     6504.06     7508.04   2675.28 o
  26  16   2    25601.14    28133.59   3020.48 o
  28  16   2    51129.55    59373.96   4142.37 o
  30  16   2      945.30     1553.39   3451.97 o
  32  16   2    11355.33    12254.51   3106.78 o
  34  16   2   161342.09   157582.63   7853.24 o
  36  16   2    24084.85    19848.85   5436.86 o
 -31  17   2     3841.11     6127.25   4228.67 o
 -29  17   2      588.64    -1812.29   2675.28 o
  27  17   2     1219.15     -690.39   3365.67 o
  29  17   2     7308.11    11305.21   4573.87 o
  31  17   2    24795.22    30463.67   5609.46 o
 -13   1   3     1408.65     1812.29   2847.88 o
 -11   1   3     1120.44      776.69    776.69 o
  -9   1   3     5216.01     4832.76    604.10 o
  -7   1   3     3528.06     3451.97    431.50 o
  -5   1   3      179.74        0.00     86.30 o
  -3   1   3   391658.75   403190.59   9838.13 o
  -1   1   3    11814.11     8716.23    431.50 o
   1   1   3     9987.12     8112.14    258.90 o
   3   1   3   200824.61   240775.19   8543.64 o
   5   1   3     4592.11     4919.06    517.80 o
   7   1   3      513.70      517.80    431.50 o
 -18   2   3   704124.81   636285.19  73613.34 o
 -16   2   3    24498.79    14411.99   1208.19 o
 -14   2   3      239.84      862.99    690.39 o
 -12   2   3   534068.31   561291.00  18122.86 o
 -10   2   3    46013.98    47982.44   1380.79 o
  -8   2   3    12611.15    11650.41    517.80 o
  -6   2   3   532995.19   550935.06  14239.39 o
  -4   2   3    14987.36    14325.69    517.80 o
  -2   2   3     8378.70     8543.64    690.39 o
   0   2   3   123670.29   161207.20   9579.23 o
   2   2   3     5224.55     4228.67    258.90 o
   4   2   3     1472.35      690.39     86.30 o
   6   2   3      217.69     -258.90    258.90 o
   8   2   3    13537.16    12427.11    604.10 o
  10   2   3     3304.82     2502.68    604.10 o
  12   2   3   217492.77   255791.30  10701.12 o
  14   2   3    99310.38    79740.60   3969.77 o
 -21   3   3    23409.43    23300.83   2157.48 o
 -19   3   3     5903.11     3883.47   1035.59 o
 -17   3   3    25518.57    29341.78   1467.09 o
 -15   3   3      831.27     7766.94    690.39 o
 -13   3   3    18099.10    18726.96    776.69 o
 -11   3   3    40031.61    36677.23   1121.89 o
  -9   3   3  2633349.75  2787987.00  89233.53 o
  -7   3   3    64300.88    67054.60   1812.29 o
  -5   3   3     8531.28     8112.14    431.50 o
  -3   3   3  1848574.88  1924648.25 100883.95 o
   1   3   3    22699.68    19848.85   1035.59 o
   3   3   3     2240.89     2761.58    345.20 o
   5   3   3    25595.63    22524.13    690.39 o
   7   3   3      399.74      431.50    258.90 o
   9   3   3   947431.31  1077016.00  27788.39 o
  11   3   3     4002.58     3797.17    431.50 o
  13   3   3      348.90     -258.90    517.80 o
  15   3   3  1879426.00  2038736.00  71887.36 o
  17   3   3     5070.86     8284.74   1294.49 o
  19   3   3    89323.72    69557.28   4487.57 o
 -26   4   3    95607.08    10614.82   4228.67 o
 -24   4   3    12094.99    15188.69   1812.29 o
 -22   4   3    36906.93    33311.55   1725.99 o
 -20   4   3   243530.81   219200.36   6040.95 o
 -18   4   3   102918.16    98467.56   2847.88 o
 -16   4   3      331.97     -258.90    517.80 o
 -14   4   3    37738.55    42372.98   1812.29 o
 -12   4   3  1517140.00  1638738.38  47723.54 o
 -10   4   3    90852.29    91736.21   2330.08 o
  -8   4   3     3503.95     3106.78    431.50 o
  -6   4   3  4959960.00  5089073.00 386103.31 o
  -4   4   3    91340.48    80862.49   3020.48 o
  -2   4   3   144185.20   138510.45  14325.69 o
   0   4   3   600328.31   729574.75  45048.26 o
   2   4   3   203555.83   189944.88   8371.04 o
   4   4   3    18486.53    21057.04    949.29 o
   6   4   3   737321.38   769445.06  26321.30 o
   8   4   3    90735.46    83451.48   2157.48 o
  10   4   3    55327.61    52211.11   1380.79 o
  12   4   3  2421440.00  2791870.50  85608.96 o
  14   4   3    37933.46    36159.43   1380.79 o
  16   4   3    75746.53    74735.24   2243.78 o
  18   4   3  2878448.75  2877220.50 101919.54 o
  20   4   3    71839.89    60236.95   2502.68 o
  22   4   3    47405.60    36418.32   2416.38 o
 -29   5   3     5377.28     1639.69   2934.18 o
 -27   5   3   447370.84   414150.63  20798.14 o
 -25   5   3    47502.48    49708.43   2847.88 o
 -23   5   3   198687.45   191670.86   5782.06 o
 -21   5   3   245611.88   253720.09   6903.95 o
 -19   5   3    52232.27    51779.61   1812.29 o
 -17   5   3   152755.50   151541.66   4142.37 o
 -15   5   3   638352.56   734062.31  19244.76 o
 -13   5   3    57192.78    55835.68   1812.29 o
 -11   5   3    45459.45    50485.12   1812.29 o
  -9   5   3  2449800.50  2718861.00  82070.69 o
  -7   5   3   154167.23   164659.17   4573.87 o
  -5   5   3    91219.35    91045.82   3710.87 o
  -3   5   3    91147.24   120991.70   8629.94 o
   1   5   3     2069.88     2675.28    690.39 o
   3   5   3   328181.44   338466.06  16483.18 o
   5   5   3   439973.16   377818.56  11995.61 o
   7   5   3   266056.69   265974.59   8629.94 o
   9   5   3   124017.90   175791.80   5091.66 o
  11   5   3    37817.92    37022.42   1208.19 o
  13   5   3    10222.88    10183.32    604.10 o
  15   5   3   787500.06   830803.88  19762.55 o
  17   5   3   305058.16   283838.56   6990.25 o
  19   5   3   348175.63   357624.50   9320.33 o
  21   5   3  1455890.88  1480983.25  41423.69 o
  23   5   3    40714.84    41941.49   2157.48 o
  25   5   3    35869.34    36849.82   2416.38 o
  27   5   3    85454.28     2071.18   4401.27 o
 -32   6   3       17.15     -604.10   4832.76 o
 -30   6   3   141154.39   138683.06   8112.14 o
 -28   6   3    17748.53    10787.42   2502.68 o
 -26   6   3   219459.16   211606.02   7680.64 o
 -24   6   3  1986680.88  2035370.38  63257.43 o
 -22   6   3    24314.74    27443.19   1639.69 o
 -20   6   3   248044.02   254410.50   6990.25 o
 -18   6   3  1421308.63  1539839.38  40733.29 o
 -16   6   3     9550.07     8371.04   1035.59 o
 -14   6   3     5268.04     4832.76    862.99 o
 -12   6   3  1312263.38  1371901.00  41768.89 o
 -10   6   3   124736.73   117884.91   3710.87 o
  -8   6   3     5979.56     8457.34    776.69 o
  -6   6   3    10113.28    11909.31   1380.79 o
  -4   6   3    23713.38    22524.13   1898.59 o
   2   6   3   270955.28   235252.05  10528.52 o
   4   6   3    13492.16    13807.90   1208.19 o
   6   6   3    32007.32    44530.46   1725.99 o
   8   6   3    14734.51    14239.39   1035.59 o
  10   6   3     3517.30     3365.67    604.10 o
  12   6   3   745047.63   799995.00  22178.93 o
  14   6   3   229890.44   229901.47   5523.16 o
  16   6   3   262579.03   264507.53   6903.95 o
  18   6   3   764644.56   780922.81  20280.35 o
  20   6   3    19734.31    23904.92   1294.49 o
  22   6   3   129544.85   129880.53   4660.17 o
  24   6   3  1231828.13  1347133.00  44961.96 o
  26   6   3    20258.12    19417.36   1725.99 o
  28   6   3    38648.33    31585.57   2330.08 o
 -33   7   3    47148.87    56180.88   4832.76 o
 -31   7   3     9244.21     4401.27   2847.88 o
 -29   7   3    96173.35    90010.23   4573.87 o
 -27   7   3   666264.44   602455.75  20366.65 o
 -25   7   3    52103.16    53937.10   3020.48 o
 -23   7   3   565579.38   546102.25  17518.77 o
 -21   7   3   972229.00  1065279.25  32707.46 o
 -19   7   3     8755.13     7421.74   1380.79 o
 -17   7   3    66672.87    63688.93   2588.98 o
 -15   7   3  1084628.38  1249096.88  34951.24 o
 -13   7   3    29268.32    29255.48   1294.49 o
 -11   7   3   129246.14   129966.84   3710.87 o
  -9   7   3  1230795.63  1256000.75  37453.92 o
  -7   7   3   213018.91   209534.84   8198.44 o
  -5   7   3     1296.15     1639.69   1208.19 o
   3   7   3   982003.88   934190.50  45048.26 o
   5   7   3    25770.65    26062.40   1898.59 o
   7   7   3    10222.48     8975.13    949.29 o
   9   7   3   275282.59   308088.69   9147.73 o
  11   7   3     9080.45     8198.44    862.99 o
  13   7   3   135206.98   142911.72   4056.07 o
  15   7   3    47961.20    53246.70   1898.59 o
  17   7   3    21347.76    22178.93   1380.79 o
  19   7   3   180145.94   165349.56   5868.36 o
  21   7   3  1218141.13  1213110.13  42372.98 o
  23   7   3      247.60     1380.79   1121.89 o
  25   7   3    48168.43    52728.91   3020.48 o
  27   7   3   441287.16   464463.13  17000.97 o
  29   7   3    88080.30    84400.77   4056.07 o
  31   7   3    64754.88    75425.63   4573.87 o
 -36   8   3    14927.92     6213.55   4919.06 o
 -34   8   3    93040.97    94411.49   6645.05 o
 -32   8   3     1642.44    -1121.89   2243.78 o
 -30   8   3    91928.34   102264.73   4919.06 o
 -28   8   3    72708.07    81984.38   3797.17 o
 -26   8   3   194643.20   212469.02   7939.54 o
 -24   8   3   131844.52   135231.09   5177.96 o
 -22   8   3    20428.82    20280.35   1984.89 o
 -20   8   3   294466.69   325175.97  17950.27 o
 -18   8   3     7459.41     6990.25   1553.39 o
 -16   8   3   112582.02   120991.70   4314.97 o
 -14   8   3    24616.25    25889.81   1467.09 o
 -12   8   3   901848.94   891903.81  23300.83 o
 -10   8   3   116030.85   114778.14   4056.07 o
  -8   8   3    39342.58    34778.64   1898.59 o
  -6   8   3  2965771.50  2711957.25 164486.56 o
   4   8   3    95861.55    82588.48   4314.97 o
   6   8   3   239176.92   231713.77   8371.04 o
   8   8   3    20219.64    18295.46   1035.59 o
  10   8   3    17725.47    19762.55   1035.59 o
  12   8   3   991284.69  1127759.88  35900.53 o
  14   8   3    12295.07    13290.10   1553.39 o
  16   8   3   225279.81   245866.88   9838.13 o
  18   8   3  1708836.38  1790711.63  90528.02 o
  20   8   3      174.70    -1553.39   1553.39 o
  22   8   3    37086.50    36418.32   2502.68 o
  24   8   3   184518.19   177604.08   7076.55 o
  26   8   3     4292.38     7162.85   2157.48 o
  28   8   3    78814.72    78791.31   4228.67 o
  30   8   3    64102.35    62912.23   3797.17 o
  32   8   3   168742.98   179157.47   7939.54 o
  34   8   3       45.06     5264.26   3538.27 o
 -37   9   3   128474.81   139200.84  17518.77 o
 -35   9   3      724.68     6645.05   3279.38 o
 -33   9   3    93278.01    99589.45   5264.26 o
 -31   9   3    24381.57    25976.11   2847.88 o
 -29   9   3      432.04     1208.19   2243.78 o
 -27   9   3   182428.42   173979.50   7335.45 o
 -25   9   3    74253.23    66105.30   3883.47 o
 -23   9   3    76061.41    71024.37   4056.07 o
 -21   9   3    45451.72    48931.73   3365.67 o
 -19   9   3     1517.06     7335.45   1984.89 o
 -17   9   3    24181.13    26235.00   2071.18 o
 -15   9   3    12955.58    15620.18   1553.39 o
 -13   9   3    72910.90    77065.33   3538.27 o
 -11   9   3     8373.96     7680.64   1208.19 o
  -9   9   3  3046001.75  3137154.00 119093.11 o
  -7   9   3   315465.53   320947.28  33138.95 o
   5   9   3   177566.28    90010.23  14757.19 o
   7   9   3    50166.84    45566.06   2675.28 o
   9   9   3   376705.88   467915.09  15879.08 o
  11   9   3     6164.29     3106.78    604.10 o
  13   9   3    22302.43    24077.52   2416.38 o
  15   9   3  1971087.25  2205380.00 114864.45 o
  17   9   3    80377.34    77324.22   5005.36 o
  19   9   3   230929.50   215489.48  10269.62 o
  21   9   3  1043037.06  1060273.88  50139.93 o
  23   9   3      259.71        0.00   1725.99 o
  25   9   3    28865.04    32880.05   2761.58 o
  27   9   3   150230.55   159308.59   7162.85 o
  29   9   3    20212.51    22437.83   2588.98 o
  31   9   3    27165.77    28910.28   2847.88 o
  33   9   3    21702.49    32103.36   3106.78 o
  35   9   3    15625.67    17777.67   3451.97 o
 -38  10   3     4212.19     8284.74   3883.47 o
 -36  10   3    15560.76    22437.83   3710.87 o
 -34  10   3   160881.80   197021.42  10010.72 o
 -32  10   3    50876.78    46515.35   3538.27 o
 -30  10   3   115979.06    97690.86   5868.36 o
 -28  10   3      312.24    -2416.38   2416.38 o
 -26  10   3      164.47    -2847.88   2847.88 o
 -24  10   3   271183.91   265197.91  14411.99 o
 -22  10   3    90476.60    78014.62   5436.86 o
 -20  10   3    25564.47    25199.41   2243.78 o
 -18  10   3    17584.98    16396.88   1984.89 o
 -16  10   3    53295.34    52470.01   2847.88 o
 -14  10   3    20000.84    19762.55   1984.89 o
 -12  10   3   512183.75   583124.75  19762.55 o
 -10  10   3   277430.53   291864.41  12254.51 o
   8  10   3     2638.36        0.00    517.80 o
  10  10   3    35477.71    34864.94   2934.18 o
  12  10   3     9362.07    15188.69   2330.08 o
  14  10   3   145306.14   162933.17   8371.04 o
  16  10   3   145673.16   149643.08   7421.74 o
  18  10   3   973556.94   903209.06  50312.52 o
  20  10   3    58692.39    57734.27   3624.57 o
  22  10   3   404115.66   407160.34  18640.66 o
  24  10   3   190980.75   212814.20  10355.92 o
  26  10   3     4765.04     7335.45   1984.89 o
  28  10   3     4451.74     1294.49   1812.29 o
  30  10   3      400.00     5609.46   2675.28 o
  32  10   3      214.58     2588.98   2330.08 o
  34  10   3     4950.52     6645.05   2588.98 o
  36  10   3    50877.95    54972.69   4056.07 o
 -39  11   3   102345.47   130570.93  10787.42 o
 -37  11   3    93938.87    86385.66   6558.75 o
 -35  11   3    40165.96    40215.50   3883.47 o
 -33  11   3    90639.13    87680.15   5436.86 o
 -31  11   3     5685.85     1725.99   2761.58 o
 -29  11   3     9538.80    11477.81   2847.88 o
 -27  11   3   394074.66   388088.22  20452.95 o
 -25  11   3    54320.34    57820.57   4832.76 o
 -23  11   3    25829.54    22524.13   2071.18 o
 -21  11   3   605757.31   626619.63  26839.10 o
 -19  11   3      792.62     -345.20   2157.48 o
 -17  11   3      176.78      776.69   2071.18 o
 -15  11   3   159648.23   159481.20   7508.04 o
 -13  11   3    47318.77    45134.56   2761.58 o
 -11  11   3      130.86     5264.26   1812.29 o
   9  11   3   477474.78   471453.38  24163.82 o
  11  11   3    42141.43    43581.18   3538.27 o
  13  11   3    30901.63    30118.47   2934.18 o
  15  11   3     9089.30    10269.62   2416.38 o
  17  11   3    10252.53     8025.84   2243.78 o
  19  11   3   183710.41   192188.67   9061.43 o
  21  11   3   484255.75   478702.53  23646.02 o
  23  11   3    13222.31    14239.39   2243.78 o
  25  11   3     8524.30     7939.54   2157.48 o
  27  11   3   165438.34   187787.39   9234.03 o
  29  11   3     6159.04     6472.45   1984.89 o
  31  11   3    17378.96    21402.24   3020.48 o
  33  11   3   118360.92   119179.42   6645.05 o
  35  11   3     2506.39      862.99   2761.58 o
  37  11   3       74.12      776.69   3365.67 o
  39  11   3    13595.52     8543.64   5264.26 o
 -40  12   3    15551.64    18640.66   4919.06 o
 -38  12   3    37529.04    40129.20   4142.37 o
 -36  12   3    96928.93    93462.20   5695.76 o
 -34  12   3     7636.51    12513.41   3106.78 o
 -32  12   3    18274.27    15274.99   3193.08 o
 -30  12   3     7633.63     7076.55   2847.88 o
 -28  12   3    98925.60   109427.59   6127.25 o
 -26  12   3    37613.13    48241.34   3883.47 o
 -24  12   3   447424.31   438832.19  17605.07 o
 -22  12   3      296.20    -1553.39   2416.38 o
 -20  12   3     3027.05     1898.59   2416.38 o
 -18  12   3    50785.52    57475.37   3969.77 o
 -16  12   3    35043.55    38921.01   3624.57 o
 -14  12   3    62851.87    58510.97   4142.37 o
  10  12   3    83814.41    78273.51  10873.72 o
  12  12   3   361491.31   413460.22  19331.05 o
  14  12   3     5689.28     7076.55   2502.68 o
  16  12   3    39063.82    39266.21   3624.57 o
  18  12   3    70376.02    70851.77   4314.97 o
  20  12   3    55075.10    51175.52   3193.08 o
  22  12   3      147.94     1035.59   1812.29 o
  24  12   3   128121.09   117884.91   5695.76 o
  26  12   3    26324.21    25458.31   2761.58 o
  28  12   3    25484.92    34692.34   3106.78 o
  30  12   3    36655.34    36677.23   3451.97 o
  32  12   3     9968.13    10528.52   2934.18 o
  34  12   3      242.28     -258.90   2847.88 o
  36  12   3   100448.20    98726.46   5868.36 o
  38  12   3     1398.65     5436.86   3279.38 o
  40  12   3    36948.80    26925.40   9234.03 o
 -41  13   3    12534.90    22178.93   6213.55 o
 -39  13   3    10774.91    14929.79   4573.87 o
 -37  13   3     6233.29     4314.97   2847.88 o
 -35  13   3    36262.63    49535.83   3797.17 o
 -33  13   3      469.94     3710.87   2761.58 o
 -31  13   3    28158.09    32966.35   3279.38 o
 -29  13   3     1275.02     5177.96   3020.48 o
 -27  13   3    72152.25    73181.85   4919.06 o
 -25  13   3    29576.52    26925.40   2502.68 o
 -23  13   3      811.58     6386.15   2761.58 o
 -21  13   3    14919.37    17863.96   2934.18 o
 -19  13   3    20027.78    21057.04   3106.78 o
 -17  13   3    13783.77    17000.97   3710.87 o
 -15  13   3    98924.93    82674.78   8198.44 o
  13  13   3    21028.20     9924.43   3020.48 o
  15  13   3   104587.91   108650.90   6472.45 o
  17  13   3    26216.25    27270.60   3365.67 o
  19  13   3    20674.47    20021.45   2934.18 o
  21  13   3   136734.84   140150.16   6299.85 o
  23  13   3    29008.77    30463.67   2675.28 o
  25  13   3     4394.71     4746.46   2071.18 o
  27  13   3    96035.86    93462.20   4832.76 o
  29  13   3      359.10     1121.89   2071.18 o
  31  13   3     3843.13     4832.76   2588.98 o
  33  13   3      277.90     4919.06   3106.78 o
  35  13   3     1359.07     3020.48   3020.48 o
  37  13   3    24803.11    35469.04   4142.37 o
  39  13   3    37782.36    34519.74   4228.67 o
  41  13   3    10663.28     4401.27   4919.06 o
 -40  14   3     1562.75     5177.96   4314.97 o
 -38  14   3     5721.60     6040.95   4314.97 o
 -36  14   3    14363.43    13807.90   3193.08 o
 -34  14   3     8849.25    14325.69   2934.18 o
 -32  14   3    73386.25    79654.30   4660.17 o
 -30  14   3    10351.83     9147.73   3279.38 o
 -28  14   3     5945.19    11564.11   3193.08 o
 -26  14   3    75105.12    79136.51   4401.27 o
 -24  14   3      143.81     1467.09   1984.89 o
 -22  14   3     5196.92     5609.46   2934.18 o
 -20  14   3    48862.26    58942.46   5177.96 o
 -18  14   3   388674.16   277020.91  20280.35 o
  16  14   3     4441.38     4487.57   2330.08 o
  18  14   3   343776.06   323881.47  15620.18 o
  20  14   3      678.70      -86.30   2675.28 o
  22  14   3    83915.73    96655.28   5350.56 o
  24  14   3    26233.39    21229.64   2502.68 o
  26  14   3    17025.82    14153.09   2330.08 o
  28  14   3     1605.94      258.90   2157.48 o
  30  14   3   173857.11   174928.80   7335.45 o
  32  14   3    42468.18    44098.97   3538.27 o
  34  14   3      828.79     2847.88   2761.58 o
  36  14   3     3555.13     4228.67   2847.88 o
  38  14   3    25226.51    29082.88   3538.27 o
  40  14   3     1499.98     1812.29   3624.57 o
 -39  15   3     8061.57    19244.76   8543.64 o
 -37  15   3     9918.29    13376.40   4573.87 o
 -35  15   3    30327.00    30895.17   3710.87 o
 -33  15   3     3609.64     3279.38   2934.18 o
 -31  15   3     4980.19     3624.57   3106.78 o
 -29  15   3   113952.56   120732.80   6817.65 o
 -27  15   3    26450.63    28651.38   2761.58 o
 -25  15   3     5453.12     1294.49   2157.48 o
 -23  15   3   142660.94   148780.08   9234.03 o
 -21  15   3     6170.68     2675.28   1898.59 o
  19  15   3    63967.38    60841.05   5954.66 o
  21  15   3    21736.81    23300.83   2675.28 o
  23  15   3      922.49    -2157.48   2157.48 o
  25  15   3    81155.38    79481.70   4573.87 o
  27  15   3    60208.46    49449.53   3451.97 o
  29  15   3    90752.81    94325.20   4919.06 o
  31  15   3     3343.35     5868.36   2934.18 o
  33  15   3       55.32     6903.95   2934.18 o
  35  15   3    68609.14    88974.64   5350.56 o
  37  15   3        7.94     -604.10   3020.48 o
  39  15   3     3613.32     1812.29   3710.87 o
 -34  16   3      193.10     3106.78   3797.17 o
 -32  16   3    34503.34    30722.57   3710.87 o
 -30  16   3     1140.49     2071.18   3279.38 o
 -28  16   3    25093.96    19848.85   4746.46 o
 -26  16   3    33029.48    27702.10   3193.08 o
 -24  16   3    78838.09    42114.09  10010.72 o
  22  16   3    24550.13    13031.20   3451.97 o
  24  16   3     5213.54     8371.04   2330.08 o
  26  16   3    59240.59    54800.09   3969.77 o
  28  16   3      124.75      862.99   3279.38 o
  30  16   3      618.06    -1725.99   3365.67 o
  32  16   3    47572.68    54627.49   4142.37 o
  34  16   3       50.68     1984.89   2934.18 o
  36  16   3    29839.06    18985.86   6817.65 o
 -31  17   3    67898.37    51952.21   6731.35 o
 -29  17   3      355.13    -8888.83   8888.83 o
  27  17   3    17643.91    16396.88   4228.67 o
  29  17   3    31695.81    34174.54   4746.46 o
  31  17   3     6788.86    13980.50   5264.26 o
  -8   0   4    18555.44    13462.70   1121.89 o
  -6   0   4     8739.37    11046.32    862.99 o
  -4   0   4   264990.50   291605.50  12772.30 o
  -2   0   4     8712.35     7421.74    345.20 o
   0   0   4    75293.38    60064.35   2071.18 o
 -13   1   4  1946589.00  1919125.25 119006.81 o
 -11   1   4     6914.44     5782.06    776.69 o
  -9   1   4    11144.45     7162.85    690.39 o
  -7   1   4   236545.70   256050.19   9147.73 o
  -5   1   4      353.59        0.00     86.30 o
  -3   1   4     2642.77     1035.59    172.60 o
  -1   1   4   688565.88   765561.56  26407.60 o
   1   1   4      481.73      949.29     86.30 o
   3   1   4     6197.67     6127.25    345.20 o
   5   1   4   340184.88   366254.44  16310.58 o
   7   1   4    20971.26    20107.75   1294.49 o
 -18   2   4   432821.03   408541.16  19676.25 o
 -16   2   4  6376062.50  6263348.50 461701.53 o
 -14   2   4   226531.20   228952.19   8284.74 o
 -12   2   4   106331.13    98640.16   3193.08 o
 -10   2   4   986182.50  1050004.25  27615.79 o
  -8   2   4    11112.61    11909.31    517.80 o
  -6   2   4   103731.53    92599.20   2243.78 o
  -4   2   4  1951231.13  2023719.75 154648.44 o
  -2   2   4     5652.32     4660.17    431.50 o
   0   2   4      367.45      517.80    258.90 o
   2   2   4   164505.50   175619.19   5695.76 o
   4   2   4     2351.41     3193.08    258.90 o
   6   2   4    29973.66    30118.47    949.29 o
   8   2   4   185123.59   195554.33   6990.25 o
  10   2   4   146651.75   121336.91   5091.66 o
  12   2   4   182462.30   162242.78   8457.34 o
  14   2   4   469507.41   404053.56  19848.85 o
 -23   3   4    89327.62    53074.11  10355.92 o
 -21   3   4    58572.50    56784.98   3451.97 o
 -19   3   4  4488629.00  4753196.00 176999.98 o
 -17   3   4   417882.84   413115.03  11477.81 o
 -15   3   4   249194.59   247420.23   6472.45 o
 -13   3   4  1053891.63  1148471.88  29082.88 o
 -11   3   4    12728.31    11650.41    517.80 o
  -9   3   4   131646.23   127205.25   3020.48 o
  -7   3   4  4863510.00  4423619.00 342953.66 o
  -5   3   4    22041.59    17346.17    604.10 o
  -3   3   4      267.73      172.60    345.20 o
  -1   3   4    88080.07    38921.01   4401.27 o
   1   3   4    26277.29    20107.75   1035.59 o
   3   3   4     9172.45    10183.32    431.50 o
   5   3   4   136325.41   138251.56   3797.17 o
   7   3   4     1035.34      776.69    258.90 o
   9   3   4    66132.52    66277.91   1812.29 o
  11   3   4   281379.75   301702.53   8112.14 o
  13   3   4    20869.97    20884.45    949.29 o
  15   3   4   418119.97   401637.19  14498.29 o
  17   3   4   134091.52   161552.39   7853.24 o
  19   3   4    13168.70     6903.95   1984.89 o
 -26   4   4    18995.86    11823.01   1984.89 o
 -24   4   4      151.34     -172.60   1294.49 o
 -22   4   4    40469.96    38575.81   1812.29 o
 -20   4   4   220958.13   198833.72   5695.76 o
 -18   4   4   172596.91   168197.44   4573.87 o
 -16   4   4  2599327.00  2729907.25  72146.26 o
 -14   4   4    24073.44    24422.72   1639.69 o
 -12   4   4     4021.34     2071.18    517.80 o
 -10   4   4     1701.76     3624.57    517.80 o
  -8   4   4     2261.22     2502.68    345.20 o
  -6   4   4    72608.34    64897.11   1898.59 o
  -4   4   4      253.81     1208.19    517.80 o
   0   4   4   299161.16   231886.38  11391.52 o
   2   4   4  2069872.88  2011120.00 213073.11 o
   4   4   4     8559.96     8457.34    517.80 o
   6   4   4    59713.77    54800.09   1553.39 o
   8   4   4  4767606.50  4926140.00 311281.78 o
  10   4   4     1078.87     1812.29    345.20 o
  12   4   4   105052.16    97086.77   2588.98 o
  14   4   4  1894411.75  1967884.13  52901.50 o
  16   4   4    27595.67    30204.77   1208.19 o
  18   4   4     3393.21     3106.78    862.99 o
  20   4   4   190574.64   208930.73   7335.45 o
  22   4   4     4292.63     2243.78   1467.09 o
 -29   5   4    60292.34    54196.00   4401.27 o
 -27   5   4    36629.32    23128.23   3193.08 o
 -25   5   4  1428811.38  1544931.13  49276.93 o
 -23   5   4    97887.83   100193.55   3451.97 o
 -21   5   4      279.19      345.20   1035.59 o
 -19   5   4    23056.02    26407.60   1294.49 o
 -17   5   4   237231.41   247161.34   6386.15 o
 -15   5   4   188198.11   175705.48   4660.17 o
 -13   5   4  1486702.25  1724433.63  50398.82 o
 -11   5   4    32694.85    37022.42   1984.89 o
  -9   5   4       41.78       86.30    517.80 o
  -7   5   4    59638.16    65156.02   2071.18 o
  -5   5   4   108433.78   102955.13   3883.47 o
  -3   5   4   129495.80   133850.30  13980.50 o
   1   5   4     4252.16     3279.38    776.69 o
   3   5   4    39197.93    41251.09   2071.18 o
   5   5   4   267136.81   274259.34   8457.34 o
   7   5   4    21415.56    17432.47    776.69 o
   9   5   4    14628.75    14757.19    690.39 o
  11   5   4  7954745.00  5587969.50 419155.97 o
  13   5   4    12349.08    12081.91    604.10 o
  15   5   4   132196.31   138251.56   3365.67 o
  17   5   4    58646.11    59373.96   1725.99 o
  19   5   4     7734.11     6817.65    776.69 o
  21   5   4    16686.96    21057.04   1294.49 o
  23   5   4    88816.50    93203.30   3710.87 o
  25   5   4    32538.11    34260.84   2588.98 o
 -32   6   4    27026.31    11736.71   4056.07 o
 -30   6   4    27995.76    28996.58   3624.57 o
 -28   6   4    10366.70    13117.50   2502.68 o
 -26   6   4     1325.63     -517.80   1725.99 o
 -24   6   4   178058.75   183731.33   6299.85 o
 -22   6   4   250168.27   268822.47   8975.13 o
 -20   6   4   394962.53   381702.03   9838.13 o
 -18   6   4    98992.94    99416.86   3106.78 o
 -16   6   4   625610.38   714990.13  20194.05 o
 -14   6   4    58274.96    56612.38   1898.59 o
 -12   6   4    87471.27    81466.59   2502.68 o
 -10   6   4     3102.66     3451.97    690.39 o
  -8   6   4    25459.60    23818.62   1121.89 o
  -6   6   4    90591.80    93117.00   6903.95 o
  -4   6   4     8477.93     6040.95   2071.18 o
   2   6   4  1192231.25  1131125.75  66536.80 o
   4   6   4    72887.52    63343.73   3279.38 o
   6   6   4   186638.38   180106.77   6645.05 o
   8   6   4  1449173.50  1680679.88  65587.51 o
  10   6   4    19918.95    19072.16    862.99 o
  12   6   4     2647.69     5436.86    604.10 o
  14   6   4   697068.81   739671.75  18122.86 o
  16   6   4    13153.14    12858.60    776.69 o
  18   6   4   215423.64   196762.52   5005.36 o
  20   6   4   196631.80   207204.75   6213.55 o
  22   6   4     5511.00     5264.26   1121.89 o
  24   6   4    29606.37    29255.48   1984.89 o
  26   6   4   184039.47   188736.69   7249.15 o
  28   6   4     2426.02    -1035.59   1639.69 o
 -33   7   4      540.29     3797.17   3193.08 o
 -31   7   4    85705.76    90096.52   5609.46 o
 -29   7   4    54191.66    52728.90   3279.38 o
 -27   7   4   194452.61   185112.13   6817.65 o
 -25   7   4    11823.87     7594.34   1984.89 o
 -23   7   4   108179.38   104422.22   3969.77 o
 -21   7   4      838.93      517.80   1380.79 o
 -19   7   4   711947.50   746057.88  25026.81 o
 -17   7   4   206551.64   197452.92   6645.05 o
 -15   7   4   156635.44   163796.17   4746.46 o
 -13   7   4   121405.48   126255.95   3538.27 o
 -11   7   4     3864.02     3365.67    776.69 o
  -9   7   4    13233.76    12858.60   1035.59 o
  -7   7   4  2258113.00  2351571.00 101833.24 o
  -5   7   4    67007.58    52383.71   6817.65 o
   3   7   4    15087.75    14153.09   1467.09 o
   5   7   4   595425.56   648194.44  22783.03 o
   7   7   4      271.02       86.30    172.60 o
   9   7   4    77482.34    76029.73   2157.48 o
  11   7   4     5456.59    13807.90    862.99 o
  13   7   4   129290.99   119006.80   3279.38 o
  15   7   4   285702.59   269858.09   7249.15 o
  17   7   4   795777.25   856607.44  27011.70 o
  19   7   4    48795.05    43235.98   2157.48 o
  21   7   4     1120.20      862.99   1208.19 o
  23   7   4    22041.13    27356.90   1725.99 o
  25   7   4    46582.88    48845.43   3279.38 o
  27   7   4    13343.46    10355.92   1725.99 o
  29   7   4   863361.69   880080.81  34001.95 o
  31   7   4    41056.92    41941.49   3106.78 o
 -36   8   4       84.86        0.00   4056.07 o
 -34   8   4     6915.92     5868.36   3624.57 o
 -32   8   4      184.88      949.29   2761.58 o
 -30   8   4    13030.47    14153.09   2416.38 o
 -28   8   4     7682.80     5436.86   1984.89 o
 -26   8   4      147.54     -517.80   1812.29 o
 -24   8   4    22359.95    24077.52   2157.48 o
 -22   8   4      803.69     1725.99   1812.29 o
 -20   8   4    24515.03    23991.22   2675.28 o
 -18   8   4    27454.82    23732.32   1898.59 o
 -16   8   4   719242.56   754170.06  21229.64 o
 -14   8   4   115462.90   104077.02   3193.08 o
 -12   8   4   111660.53   115986.33   3624.57 o
 -10   8   4  1089553.50  1129658.50  33225.25 o
  -8   8   4     9066.79     7162.85   1121.89 o
  -6   8   4    43222.65    36159.43   5005.36 o
   4   8   4       31.76      258.90   1294.49 o
   6   8   4    13891.96    14843.49   1208.19 o
   8   8   4   144384.36   162760.59   5005.36 o
  10   8   4    12521.20    13635.30    862.99 o
  12   8   4   124641.39   120387.59   3969.77 o
  14   8   4   587395.19   720513.31  31930.76 o
  16   8   4    85923.50    88025.34   4228.67 o
  18   8   4    23852.50    21143.34   2071.18 o
  20   8   4   795650.94   837276.31  36763.53 o
  22   8   4   211703.66   216093.58   9492.93 o
  24   8   4   207285.64   205392.44   8457.34 o
  26   8   4   701038.69   676414.31  26321.30 o
  28   8   4    12509.07     7680.64   2243.78 o
  30   8   4     7969.45    10010.72   2330.08 o
  32   8   4   113818.80   105371.50   5609.46 o
  34   8   4      507.64    -1467.09   5436.86 o
 -37   9   4      297.88     5264.26   4142.37 o
 -35   9   4    95937.77   106407.10   6386.15 o
 -33   9   4      176.02      345.20   2502.68 o
 -31   9   4    86670.23    97431.97   5091.66 o
 -29   9   4     9705.98     9234.03   2157.48 o
 -27   9   4    54637.78    56612.38   3279.38 o
 -25   9   4   589232.69   572509.88  22610.43 o
 -23   9   4     7522.40     8025.84   2243.78 o
 -21   9   4     3219.15     3451.97   1984.89 o
 -19   9   4   152073.98   154216.95   6558.75 o
 -17   9   4    57323.50    58856.16   2761.58 o
 -15   9   4    10309.28     9492.93   1467.09 o
 -13   9   4    29305.18    23991.22   1639.69 o
 -11   9   4   147893.03   141876.14   4746.46 o
  -9   9   4   292905.19   289706.94  11305.21 o
  -7   9   4   480822.13   503384.16  51348.11 o
   5   9   4   180271.48   212814.20  10873.72 o
   7   9   4    20857.18    22351.53   1984.89 o
   9   9   4      144.04     -258.90    949.29 o
  11   9   4   230657.50   243191.59   9751.83 o
  13   9   4    14494.98    15274.99   2330.08 o
  15   9   4    99473.19    99157.95   6645.05 o
  17   9   4   553239.56   586749.31  25976.11 o
  19   9   4   319337.13   324571.88  16396.88 o
  21   9   4    90416.73    99934.65   5350.56 o
  23   9   4    89024.16    96137.48   5091.66 o
  25   9   4    54170.26    52815.20   3279.38 o
  27   9   4    67239.77    58597.26   3279.38 o
  29   9   4    13002.60    12081.91   2416.38 o
  31   9   4     3436.92     2761.58   2330.08 o
  33   9   4   186415.75   187010.70   8284.74 o
  35   9   4    70345.35    71196.97   5264.26 o
 -38  10   4    57146.45    63171.13   5868.36 o
 -36  10   4     8951.18     8025.84   3365.67 o
 -34  10   4   142753.23   167161.86   7766.94 o
 -32  10   4     6395.42     6817.65   2588.98 o
 -30  10   4   155059.19   157927.81   8025.84 o
 -28  10   4   181021.06   167420.75   8198.44 o
 -26  10   4     4079.80     1898.59   3020.48 o
 -24  10   4   139539.50   125392.96   6472.45 o
 -22  10   4  1603740.75  1669892.50  62653.33 o
 -20  10   4    61937.29    68953.18   3365.67 o
 -18  10   4    41312.33    40129.20   2502.68 o
 -16  10   4     9397.84    13290.10   1639.69 o
 -14  10   4    52904.46    62308.13   3279.38 o
 -12  10   4     7357.18     8975.13   1380.79 o
 -10  10   4     7723.69     8716.23   1984.89 o
   8  10   4   386578.50   398789.31  18468.06 o
  10  10   4        6.55    -1294.49   1812.29 o
  12  10   4      173.72     -949.29   1898.59 o
  14  10   4     5667.26     4228.67   2071.18 o
  16  10   4      388.24     4487.57   2157.48 o
  18  10   4   119121.64   129966.83   6558.75 o
  20  10   4   468084.81   503901.94  22696.73 o
  22  10   4   172433.05   166557.75   8198.44 o
  24  10   4    23763.92    19676.25   2588.98 o
  26  10   4    83633.66    75253.04   4401.27 o
  28  10   4    21492.38    22869.33   2416.38 o
  30  10   4    55687.41    55663.08   4228.67 o
  32  10   4   158855.73   150333.47   7594.34 o
  34  10   4    34871.32    33829.35   3106.78 o
  36  10   4    66339.60    80689.90   5609.46 o
 -39  11   4        0.50     1208.19   4573.87 o
 -37  11   4     1795.36     7680.64   3883.47 o
 -35  11   4     4920.17    10442.22   3020.48 o
 -33  11   4   107078.45   125220.37   6817.65 o
 -31  11   4    26230.26    32275.96   3451.97 o
 -29  11   4    74748.66    83019.98   5005.36 o
 -27  11   4   553099.19   558356.81  28565.09 o
 -25  11   4   691908.44   710416.31  30032.18 o
 -23  11   4    66233.14    62567.03   4228.67 o
 -21  11   4    23381.01    23559.72   2761.58 o
 -19  11   4   314850.22   350720.59  14584.59 o
 -17  11   4     8123.76     7162.85   2071.18 o
 -15  11   4    65649.30    61876.64   3883.47 o
 -13  11   4    42635.62    54713.79   3365.67 o
 -11  11   4     5590.62     3193.08    949.29 o
   9  11   4   352417.03   410526.03  19244.76 o
  11  11   4    12042.90    15965.38   2502.68 o
  13  11   4   143032.14   153699.14   9406.63 o
  15  11   4   110713.38   110808.38   6127.25 o
  17  11   4   355577.72   372468.00  16396.88 o
  19  11   4    15455.71    16828.37   1984.89 o
  21  11   4   129408.41   132555.81   6731.35 o
  23  11   4   112586.95   108219.39   5782.06 o
  25  11   4   152018.34   146795.20   7421.74 o
  27  11   4      157.69      172.60   2157.48 o
  29  11   4     1650.58    -1467.09   1898.59 o
  31  11   4    86443.70    81552.89   5005.36 o
  33  11   4    80403.50    85263.77   5264.26 o
  35  11   4    97061.12   119869.80   7076.55 o
  37  11   4    41800.47    42804.48   4314.97 o
  39  11   4     1232.83      776.69   6472.45 o
 -40  12   4   203472.39   201595.30  16137.98 o
 -38  12   4    31671.56    40474.40   5005.36 o
 -36  12   4     8861.56     8543.64   3279.38 o
 -34  12   4     2438.12     4401.27   3020.48 o
 -32  12   4    33097.23    32362.26   3624.57 o
 -30  12   4   213101.78   204788.34   8629.94 o
 -28  12   4      630.49     4056.07   2761.58 o
 -26  12   4       19.81    -2588.98   2588.98 o
 -24  12   4   172588.73   158359.31   8025.84 o
 -22  12   4   255029.31   277107.22  12599.71 o
 -20  12   4    24859.08    22524.13   2847.88 o
 -18  12   4    11410.04    13031.20   2588.98 o
 -16  12   4    18665.34    19762.55   2847.88 o
 -14  12   4    87287.82    83882.98   4919.06 o
  10  12   4    43809.03    43063.38   5695.76 o
  12  12   4     7271.62    10097.02   2588.98 o
  14  12   4   638437.31   694192.00  31671.86 o
  16  12   4    17715.38    16655.78   2847.88 o
  18  12   4   147752.34   145069.20   7076.55 o
  20  12   4   411744.16   376178.88  15102.39 o
  22  12   4   214711.91   225759.11   9492.93 o
  24  12   4     6072.98     7766.94   2243.78 o
  26  12   4   116826.27   107356.39   5868.36 o
  28  12   4    94815.38    96051.18   5436.86 o
  30  12   4    12858.89     8284.74   2243.78 o
  32  12   4     1935.81     -776.69   2675.28 o
  34  12   4    17963.11    16914.67   3193.08 o
  36  12   4    78780.91    89665.03   5695.76 o
  38  12   4     4209.09     4919.06   3279.38 o
  40  12   4      840.52    -2847.88   5177.96 o
 -41  13   4    48597.77    62739.63   7766.94 o
 -39  13   4    12578.50    15792.78   4487.57 o
 -37  13   4   115136.39   116158.93   7939.54 o
 -35  13   4    21411.41    26925.39   3193.08 o
 -33  13   4    16112.85    16569.48   3106.78 o
 -31  13   4     3881.23     5436.86   2588.98 o
 -29  13   4     2628.22    -2416.38   2934.18 o
 -27  13   4    55939.68    49535.82   4142.37 o
 -25  13   4    91637.19    93117.00   5782.06 o
 -23  13   4     4468.66     7766.94   2761.58 o
 -21  13   4     1234.40     1467.09   2675.28 o
 -19  13   4    56281.65    65414.91   5177.96 o
 -17  13   4   229934.58   205823.97  13031.20 o
 -15  13   4    59487.15    54713.79   8716.23 o
  13  13   4    15216.82    12254.51   2761.58 o
  15  13   4    86212.27    86817.16   5350.56 o
  17  13   4  1187316.75  1215267.63  60754.75 o
  19  13   4   191320.69   182609.44   9924.43 o
  21  13   4    54058.79    47809.84   3106.78 o
  23  13   4     6135.32     5868.36   2675.28 o
  25  13   4   176094.22   181056.05   8025.84 o
  27  13   4    63168.94    74044.84   4314.97 o
  29  13   4    81719.84    75339.34   4401.27 o
  31  13   4     3834.98     4573.87   2157.48 o
  33  13   4   151549.06   161897.59   8716.23 o
  35  13   4    13453.65     9924.43   3020.48 o
  37  13   4        7.05      776.69   3279.38 o
  39  13   4    97673.59   108909.78   6903.95 o
  41  13   4     6345.73    -3279.38   5264.26 o
 -40  14   4    43825.70    49363.23   6040.95 o
 -38  14   4    64362.21    76979.02   6903.95 o
 -36  14   4     1929.42     -776.69   4142.37 o
 -34  14   4     1075.19     2847.88   2847.88 o
 -32  14   4      581.61      431.50   2675.28 o
 -30  14   4    42028.17    49190.63   4314.97 o
 -28  14   4    32103.91    18468.06   3365.67 o
 -26  14   4      477.54    -2934.18   2934.18 o
 -24  14   4     2832.34     1467.09   1984.89 o
 -22  14   4   595888.56   560082.81  26235.00 o
 -20  14   4    39980.16    36849.82   4401.27 o
 -18  14   4     1706.93     1035.59   6213.55 o
  16  14   4    29580.20    29514.38   3451.97 o
  18  14   4     6386.60     5523.16   2588.98 o
  20  14   4   397282.91   418206.66  16742.08 o
  22  14   4   190997.11   187787.39   9320.33 o
  24  14   4   212910.52   233180.86   9924.43 o
  26  14   4       82.12     -949.29   2157.48 o
  28  14   4      672.32     4487.57   2157.48 o
  30  14   4    12926.49    17087.27   2416.38 o
  32  14   4    41807.79    53160.40   3797.17 o
  34  14   4    12591.78    13635.30   3020.48 o
  36  14   4   170457.50   204011.67   9234.03 o
  38  14   4       46.30     1984.89   3020.48 o
  40  14   4     2113.94     6472.45   3538.27 o
 -37  15   4       49.98     -517.80   4401.27 o
 -35  15   4      392.26    -1035.59   4314.97 o
 -33  15   4    23815.31    39179.91   3883.47 o
 -31  15   4     5430.11     9234.03   3193.08 o
 -29  15   4    28840.82    29945.88   3883.47 o
 -27  15   4   139913.50   138165.27   7594.34 o
 -25  15   4   500768.03   460234.47  21402.24 o
 -23  15   4     5328.02    10873.72   3451.97 o
 -21  15   4        2.71    -5523.16   7766.94 o
  19  15   4    10680.33     8025.84   2847.88 o
  21  15   4     6481.52    12427.11   2416.38 o
  23  15   4   104609.16    97863.47   5091.66 o
  25  15   4    41298.54    50744.02   3710.87 o
  27  15   4    23871.76    27960.99   2847.88 o
  29  15   4    60328.51    54541.19   3624.57 o
  31  15   4     1004.65      776.69   2157.48 o
  33  15   4    66275.69    71369.57   4660.17 o
  35  15   4    58409.63    48845.43   3969.77 o
  37  15   4     2220.20      345.20   2934.18 o
  39  15   4    20106.25    17777.67   5523.16 o
 -34  16   4     6888.23     1812.29   4401.27 o
 -32  16   4    84827.91   109859.07   8025.84 o
 -30  16   4   125457.51   144033.63  10528.52 o
 -28  16   4    21458.93    21574.84   4573.87 o
 -26  16   4      381.34     1553.39   1812.29 o
  22  16   4    23260.64    23041.93   4142.37 o
  24  16   4       73.98      172.60   2243.78 o
  26  16   4    10755.96    14153.09   2675.28 o
  28  16   4    11121.51    15879.08   3710.87 o
  30  16   4     3477.52     2847.88   3451.97 o
  32  16   4    63577.59    61876.64   4487.57 o
  34  16   4     3321.31     -172.60   2934.18 o
 -31  17   4     8104.71     9320.33   5350.56 o
 -29  17   4    27341.97    12772.30   9838.13 o
  25  17   4    21108.58    24163.82   5695.76 o
  27  17   4    19029.09    27702.09   4746.46 o
  29  17   4    11750.97     9838.13   3710.87 o
  31  17   4     2790.52     6127.25   3883.47 o
 -15   1   5      229.44     1984.89   1035.59 o
 -13   1   5     8268.41     9838.13   1294.49 o
 -11   1   5  1118716.63  1087717.00  47205.75 o
  -9   1   5      197.21      776.69    431.50 o
  -7   1   5     8467.00     9234.03    517.80 o
  -5   1   5   958660.13  1079604.88  28823.98 o
  -3   1   5     5675.71     4746.46    258.90 o
  -1   1   5     5671.61     5695.76    258.90 o
   1   1   5   141460.92   151023.88   3797.17 o
   3   1   5       86.98      258.90     86.30 o
   5   1   5     9890.51    10183.32    604.10 o
   7   1   5  1183208.38  1173239.75  50226.23 o
 -18   2   5       20.37      258.90   1035.59 o
 -16   2   5     1386.75     1121.89   1121.89 o
 -14   2   5     1391.53     4746.46    776.69 o
 -12   2   5    14124.33    12599.71    690.39 o
 -10   2   5   261464.06   259761.06   6903.95 o
  -8   2   5   146399.13   182609.44   4746.46 o
  -6   2   5     3305.43     1380.79    258.90 o
  -4   2   5     5646.77     5695.76    258.90 o
  -2   2   5   455971.88   554732.25  24854.21 o
   0   2   5      173.87      172.60    172.60 o
   2   2   5    12644.40    11132.62    431.50 o
   4   2   5   155858.27   156719.63   4832.76 o
   6   2   5     1966.83     2071.18    258.90 o
   8   2   5     8759.74     8284.74    517.80 o
  10   2   5   734026.81   767977.94  38575.81 o
  12   2   5    20753.60    18813.26   1294.49 o
  14   2   5     1141.50     -517.80   1035.59 o
 -23   3   5      911.17     4832.76   2675.28 o
 -21   3   5    49291.56    49535.83   2588.98 o
 -19   3   5    42373.07    37281.32   1812.29 o
 -17   3   5      171.68     5091.66    690.39 o
 -15   3   5    16093.93    11995.61   1035.59 o
 -13   3   5    89492.94    88802.04   2243.78 o
 -11   3   5   631713.25   634386.56  14066.79 o
  -9   3   5   128373.13   116245.23   2761.58 o
  -7   3   5    11483.43     8888.83    431.50 o
  -5   3   5   617784.19   675292.44  19244.76 o
  -3   3   5    77610.95    68435.38   2847.88 o
  -1   3   5    31765.34    28910.28   1725.99 o
   1   3   5   899540.31   940921.88  33484.15 o
   3   3   5    21114.89    19935.15    690.39 o
   5   3   5    39971.23    34347.14   1035.59 o
   7   3   5  1291726.00  1549850.13  40905.89 o
   9   3   5     9393.43     6386.15    431.50 o
  11   3   5    15489.72    12513.41    604.10 o
  13   3   5  1052307.13  1159173.00  38403.21 o
  15   3   5    31154.09    37367.62   1898.59 o
  17   3   5    14129.13    12168.21   1467.09 o
 -26   4   5      161.97        0.00   1812.29 o
 -24   4   5   257892.73   234130.14   7939.54 o
 -22   4   5   104478.35   105198.91   3451.97 o
 -20   4   5   154890.92   144896.63   4056.07 o
 -18   4   5    11034.15    13721.60    776.69 o
 -16   4   5     2128.60     3451.97    517.80 o
 -14   4   5   279516.69   324485.56   7853.24 o
 -12   4   5    42513.33    47896.14   1467.09 o
 -10   4   5      799.17     1984.89    431.50 o
  -8   4   5  2760632.75  2930553.25  90355.43 o
  -6   4   5   112397.38   100970.24   2847.88 o
  -4   4   5    38671.55    40992.19   1984.89 o
   0   4   5    45048.48    33138.95   1639.69 o
   2   4   5    26587.77    23300.83   1035.59 o
   4   4   5  4574555.50  4079715.50 316804.91 o
   6   4   5   252685.30   235424.64   6040.95 o
   8   4   5   279521.88   255704.98   6386.15 o
  10   4   5  3870171.00  4488257.00 217388.08 o
  12   4   5    81616.46    70075.08   1984.89 o
  14   4   5     1684.90      431.50    690.39 o
  16   4   5  1486291.00  1668425.38  44875.66 o
  18   4   5   215330.45   214453.91   6040.95 o
  20   4   5    38389.09    36590.93   1984.89 o
  22   4   5     4701.89     4919.06   1725.99 o
 -29   5   5   401817.72   403104.28  20539.25 o
 -27   5   5   171143.52   174065.80   9838.13 o
 -25   5   5    97459.83    84487.07   3279.38 o
 -23   5   5   616886.44   625152.56  17518.77 o
 -21   5   5   294010.84   282285.19   8284.74 o
 -19   5   5   110770.09   100193.55   2934.18 o
 -17   5   5      219.30     2243.78    776.69 o
 -15   5   5    74774.31    79050.21   2330.08 o
 -13   5   5     2501.24     2243.78    690.39 o
 -11   5   5   195660.27   240516.31   5954.66 o
  -9   5   5     5311.58     3969.77    431.50 o
  -7   5   5     6023.32     4487.57    604.10 o
  -5   5   5       72.19     2934.18    776.69 o
  -3   5   5    44975.73      345.20   1812.29 o
   1   5   5  2260181.00  2532282.00 188650.39 o
   3   5   5   187335.41   186406.61   7249.15 o
   5   5   5   129406.17   119783.51   3710.87 o
   7   5   5  1078963.25  1306485.88  34433.44 o
   9   5   5    52764.05    47464.64   1467.09 o
  11   5   5    11887.13    14066.79   1035.59 o
  13   5   5   315021.19   411561.59   9838.13 o
  15   5   5   450453.25   437106.25   9751.83 o
  17   5   5    55897.13    57647.96   1725.99 o
  19   5   5  1143929.38  1146659.50  28910.28 o
  21   5   5    78318.60    73181.85   2847.88 o
  23   5   5     1166.92     1208.19   1294.49 o
  25   5   5    81128.27    79222.81   4660.17 o
 -32   6   5    85632.21    79826.91   5782.06 o
 -30   6   5    61272.90    62221.84   4919.06 o
 -28   6   5    89438.50    92254.01   5091.66 o
 -26   6   5  2462422.75  2420179.00  79136.51 o
 -24   6   5   478204.28   488368.03  14325.69 o
 -22   6   5   286558.06   300235.44   9061.43 o
 -20   6   5  1009847.56  1085214.38  27098.00 o
 -18   6   5    43977.14    47292.05   1898.59 o
 -16   6   5     4944.93     3883.47   1035.59 o
 -14   6   5     3469.49     5091.66    776.69 o
 -12   6   5      148.49      345.20    690.39 o
 -10   6   5   102152.48   104767.41   3020.48 o
  -8   6   5   209318.19   220149.64   6127.25 o
  -6   6   5     3623.64     4401.27   1035.59 o
  -4   6   5    43268.52    80258.40   8975.13 o
   2   6   5    17466.45    19244.76   1380.79 o
   4   6   5   722536.81   658291.44  24595.31 o
   6   6   5    35346.68    39179.91   1898.59 o
   8   6   5    10235.60    12686.00    776.69 o
  10   6   5   340084.19   360817.63   9579.23 o
  12   6   5   243889.64   224119.42   5695.76 o
  14   6   5    15850.79    18899.56    776.69 o
  16   6   5   107349.59   112620.66   2934.18 o
  18   6   5   183093.34   179588.95   4660.17 o
  20   6   5    33598.80    34606.04   1553.39 o
  22   6   5  1592744.00  1609741.88  48586.54 o
  24   6   5     1639.54    -1380.79   1380.79 o
  26   6   5   190000.30   191929.77   8543.64 o
  28   6   5   119178.45   108909.78   5868.36 o
 -33   7   5     1747.20     1898.59   3193.08 o
 -31   7   5   121569.88   126601.16   6558.75 o
 -29   7   5   718072.25   730610.38  26666.50 o
 -27   7   5   310798.00   319566.50  11218.92 o
 -25   7   5   493271.75   457472.88  15447.58 o
 -23   7   5  1898824.25  1905230.88  61358.84 o
 -21   7   5    46095.39    47723.54   2330.08 o
 -19   7   5    53745.73    56180.88   2502.68 o
 -17   7   5   188789.86   218855.17   6645.05 o
 -15   7   5    51119.74    50571.42   1898.59 o
 -13   7   5   261669.23   255618.69   6645.05 o
 -11   7   5      164.25     2071.18    776.69 o
  -9   7   5    34340.36    29341.78   1380.79 o
  -7   7   5   100144.95   107183.80   5609.46 o
  -5   7   5   334233.19   383341.72  39093.61 o
   3   7   5    70946.38    75770.83   3883.47 o
   5   7   5    66186.22    58252.06   2588.98 o
   7   7   5   232886.86   258898.05   7508.04 o
   9   7   5     9354.45     9061.43    776.69 o
  11   7   5     5495.71     7421.74    776.69 o
  13   7   5    16420.85    19244.76    862.99 o
  15   7   5    88785.71    83019.98   2761.58 o
  17   7   5     5773.68     2761.58   1121.89 o
  19   7   5   981919.19  1036886.75  41682.59 o
  21   7   5     5201.04     2934.18   1208.19 o
  23   7   5   100020.07   105285.21   4314.97 o
  25   7   5   380226.78   434430.94  16742.08 o
  27   7   5     3813.52     5177.96   1725.99 o
  29   7   5   286508.13   275985.34  11218.92 o
  31   7   5     6311.32     -690.39   1984.89 o
 -36   8   5     2472.92    -3279.38   3624.57 o
 -34   8   5    33118.41    35123.84   4573.87 o
 -32   8   5    80216.04    87593.84   5264.26 o
 -30   8   5    64495.68    71542.16   3538.27 o
 -28   8   5   153214.55   162329.08   6213.55 o
 -26   8   5   204332.55   226622.09   8198.44 o
 -24   8   5   210897.00   213418.31   8457.34 o
 -22   8   5   280307.91   288326.16  11909.31 o
 -20   8   5    24487.17    40388.10   2934.18 o
 -18   8   5     8258.23    10528.52   1639.69 o
 -16   8   5    10667.78    11736.71   1294.49 o
 -14   8   5    16465.72    21057.04   1294.49 o
 -12   8   5     1381.79     1898.59   1208.19 o
 -10   8   5   160727.88   148348.59   4487.57 o
  -8   8   5   866513.94   820965.75  32275.96 o
  -6   8   5   400301.00   326901.97  33656.75 o
   4   8   5  3647208.00  4038982.25 174928.80 o
   6   8   5    96261.86    93030.70   3279.38 o
   8   8   5     6514.28     8888.83    949.29 o
  10   8   5  1177573.88  1306744.75  34347.14 o
  12   8   5     5277.52     6040.96   1035.59 o
  14   8   5     9688.39    11305.21   1898.59 o
  16   8   5  1147075.13  1198180.25  57216.47 o
  18   8   5    23796.48    22006.33   2157.48 o
  20   8   5     5292.04     3969.77   1725.99 o
  22   8   5   238679.44   245176.47  10528.52 o
  24   8   5     9080.06     8543.64   1639.69 o
  26   8   5   156872.50   153008.75   6386.15 o
  28   8   5   189424.16   198747.42   9751.83 o
  30   8   5    43847.95    45738.66   2847.88 o
  32   8   5    78377.09    74476.34   4487.57 o
 -37   9   5    33802.28    27011.70   5177.96 o
 -35   9   5    79560.66    85522.66   5609.46 o
 -33   9   5    12116.72    11995.61   2675.28 o
 -31   9   5     2271.97     3624.57   2157.48 o
 -29   9   5    47299.01    47896.14   3106.78 o
 -27   9   5   152881.23   158445.63   6213.55 o
 -25   9   5    27105.54    33138.95   2761.58 o
 -23   9   5     5860.42     8284.74   2416.38 o
 -21   9   5   212412.25   214540.20   9751.83 o
 -19   9   5   100424.16   103990.73   5091.66 o
 -17   9   5   199436.27   201509.00   6817.65 o
 -15   9   5     2093.55     2330.08   1380.79 o
 -13   9   5     4061.82     4573.87   1294.49 o
 -11   9   5   868519.56   944546.38  30118.47 o
  -9   9   5   112284.05   112361.77   5005.36 o
   5   9   5    55747.10    53074.11   3365.67 o
   7   9   5  2751518.50  2848482.75 172339.80 o
   9   9   5     8761.98     9751.83   1294.49 o
  11   9   5    34591.55    34260.84   2416.38 o
  13   9   5  1244595.88  1301307.88  63430.02 o
  15   9   5   155835.83   162674.28  10097.02 o
  17   9   5    55193.15    57647.97   3538.27 o
  19   9   5   945177.56   909336.31  43063.38 o
  21   9   5    16549.75    17000.97   2157.48 o
  23   9   5    33282.62    34088.25   2761.58 o
  25   9   5   194332.02   187097.00   7939.54 o
  27   9   5      237.06     1380.79   1725.99 o
  29   9   5   110476.66   117367.13   5609.46 o
  31   9   5   348194.47   361939.47  14757.19 o
  33   9   5     1224.59    -1467.09   2502.68 o
  35   9   5    72698.55    76806.42   6213.55 o
 -38  10   5    12080.05    12081.91   4056.07 o
 -36  10   5   104945.88   122545.08   7076.55 o
 -34  10   5    15114.48    13203.80   2847.88 o
 -32  10   5    12258.01    11909.31   2675.28 o
 -30  10   5     6980.16     6213.55   2934.18 o
 -28  10   5     6875.89     4573.87   2588.98 o
 -26  10   5   344423.31   377904.88  16569.48 o
 -24  10   5   336176.56   364010.69  14584.59 o
 -22  10   5    64480.14    62653.33   3624.57 o
 -20  10   5    28534.57    33052.65   2416.38 o
 -18  10   5    89576.22    99244.26   4314.97 o
 -16  10   5    52634.93    54109.70   2934.18 o
 -14  10   5    40106.43    41768.89   3106.78 o
 -12  10   5    38495.90    35382.73   2243.78 o
 -10  10   5    82703.48    72922.95   4573.87 o
   6  10   5    59677.48    45738.66   3797.17 o
   8  10   5    74735.80    70333.97   4573.87 o
  10  10   5   118011.93   154044.34   7853.24 o
  12  10   5   159166.13   182350.55  10097.02 o
  14  10   5    26166.43    24767.91   2761.58 o
  16  10   5   503254.13   479479.22  21833.74 o
  18  10   5   101890.38    93289.61   5091.66 o
  20  10   5   132514.02   137647.47   6903.95 o
  22  10   5   441849.09   475682.03  22524.13 o
  24  10   5    36648.06    38921.01   3193.08 o
  26  10   5     2263.08     4832.76   2071.18 o
  28  10   5    73758.02    70592.88   3969.77 o
  30  10   5    24098.88    20970.74   3279.38 o
  32  10   5   182120.03   194950.25   9320.33 o
  34  10   5    18895.70    20539.25   2675.28 o
  36  10   5       39.93     4228.67   3106.78 o
 -39  11   5     7791.82     -258.90   6645.05 o
 -37  11   5      589.00     3797.17   4660.17 o
 -35  11   5    35207.30    34519.74   4314.97 o
 -33  11   5     4662.13     1898.59   2847.88 o
 -31  11   5     3178.25     3365.67   2761.58 o
 -29  11   5   266611.06   266319.81  12168.21 o
 -27  11   5   191796.25   203148.69  10873.72 o
 -25  11   5    68435.28    74735.24   4660.17 o
 -23  11   5   950251.06   905970.56  38058.02 o
 -21  11   5    86341.48    82156.99   4314.97 o
 -19  11   5    52226.21    49018.03   2934.18 o
 -17  11   5     1093.42     1553.39   1984.89 o
 -15  11   5     1372.99     2416.38   2071.18 o
 -13  11   5     1100.58     -258.90   1553.39 o
 -11  11   5   141736.02    62653.33  11391.52 o
   9  11   5      200.76     2675.28   2243.78 o
  11  11   5       45.10      690.39   2243.78 o
  13  11   5   114163.75   125738.16   6817.65 o
  15  11   5    21181.11    18122.86   2588.98 o
  17  11   5    30002.26    30808.87   2761.58 o
  19  11   5   497010.66   494926.78  22092.63 o
  21  11   5    13299.29    13462.70   2243.78 o
  23  11   5       11.18     2416.38   1984.89 o
  25  11   5   372652.00   357969.72  16396.88 o
  27  11   5    53272.70    52383.71   3883.47 o
  29  11   5   105659.70   113742.55   5782.06 o
  31  11   5      419.59     3883.47   2588.98 o
  33  11   5        1.10     2243.78   2761.58 o
  35  11   5    29762.59    36245.73   3624.57 o
  37  11   5       68.08     2761.58   3279.38 o
 -40  12   5     1410.43     7421.74   5782.06 o
 -38  12   5    11942.32     6645.05   4746.46 o
 -36  12   5      552.80     2243.78   4660.17 o
 -34  12   5      722.94     -258.90   2934.18 o
 -32  12   5      357.41     1035.59   2502.68 o
 -30  12   5    66068.23    81639.19   4573.87 o
 -28  12   5    68574.39    86989.75   5264.26 o
 -26  12   5   517328.19   512445.56  21920.04 o
 -24  12   5    48101.69    47723.54   3883.47 o
 -22  12   5    81714.81    86299.36   5091.66 o
 -20  12   5   108708.23   109254.98   5954.66 o
 -18  12   5    27250.93    24077.52   2847.88 o
 -16  12   5    14920.98    17432.47   3106.78 o
 -14  12   5    41511.67    36590.93   4314.97 o
  10  12   5   315116.69   285650.84  17777.67 o
  12  12   5    63905.22    66105.30   4487.57 o
  14  12   5    19146.23    18899.56   2934.18 o
  16  12   5       99.42     2588.98   2416.38 o
  18  12   5    69930.70    76288.63   4487.57 o
  20  12   5    27679.68    31067.77   2588.98 o
  22  12   5   291996.47   283320.78  11391.52 o
  24  12   5    33906.33    34778.64   2847.88 o
  26  12   5    58928.11    63430.02   4142.37 o
  28  12   5     6541.98    10097.02   2416.38 o
  30  12   5     2728.12     3624.57   2071.18 o
  32  12   5    31034.45    32966.35   3451.97 o
  34  12   5     5585.58     5868.36   2847.88 o
  36  12   5     5828.91     9406.63   3106.78 o
  38  12   5    12297.02    22696.73   3710.87 o
 -41  13   5    49047.70    52642.61   6817.65 o
 -39  13   5     6131.20     9406.63   4314.97 o
 -37  13   5     4590.28     6299.85   3969.77 o
 -35  13   5       13.16     6558.75   3710.87 o
 -33  13   5     6089.33     3883.47   2675.28 o
 -31  13   5       46.76    -1553.39   2588.98 o
 -29  13   5     2845.34     4228.67   2934.18 o
 -27  13   5    56934.83    68694.29   4746.46 o
 -25  13   5    50252.01    57993.16   4314.97 o
 -23  13   5    14338.42    13290.10   2934.18 o
 -21  13   5     3868.34     5350.56   2675.28 o
 -19  13   5     1269.79     2934.18   3624.57 o
 -17  13   5   142420.44   135317.39  10960.02 o
  13  13   5     6697.66    12686.00   2761.58 o
  15  13   5    85806.71    77928.31   5091.66 o
  17  13   5    16019.60    14239.39   2847.88 o
  19  13   5   108217.08   127118.95   6040.95 o
  21  13   5    57821.42    54713.79   3365.67 o
  23  13   5     6967.43     -345.20   2157.48 o
  25  13   5    29757.99    29082.88   2675.28 o
  27  13   5     4484.42     1294.49   2157.48 o
  29  13   5    19914.30    18295.46   2502.68 o
  31  13   5    57175.88    59028.76   3624.57 o
  33  13   5      220.50      690.39   2934.18 o
  35  13   5      214.14     2502.68   2934.18 o
  37  13   5    27187.51    36418.32   4142.37 o
  39  13   5     2545.07     2675.28   3365.67 o
 -40  14   5      172.78     3797.17   4401.27 o
 -38  14   5    54098.98    59115.06   6213.55 o
 -36  14   5     9465.00    11823.01   4401.27 o
 -34  14   5    55620.50    68090.19   5868.36 o
 -32  14   5     5428.78     4832.76   2847.88 o
 -30  14   5      551.84    -3106.78   3106.78 o
 -28  14   5    24572.51    23300.83   3624.57 o
 -26  14   5     9280.69    18554.36   3365.67 o
 -24  14   5    40465.82    51693.31   4142.37 o
 -22  14   5      347.04     1639.69   3451.97 o
 -20  14   5   139629.56   141962.44  12168.21 o
 -18  14   5     9282.12     4228.67   6903.95 o
  16  14   5    72050.44    71887.36   4919.06 o
  18  14   5     8752.94    10097.02   2675.28 o
  20  14   5    33417.13    32966.35   2847.88 o
  22  14   5      992.17     -431.50   2071.18 o
  24  14   5    56050.03    53678.20   3538.27 o
  26  14   5     3627.05     6386.15   2243.78 o
  28  14   5   268971.34   259761.08  10787.42 o
  30  14   5    46062.33    58079.47   3365.67 o
  32  14   5    20034.22    25026.81   3020.48 o
  34  14   5     3863.98     3624.57   2847.88 o
  36  14   5    11925.42    15620.18   3106.78 o
  38  14   5     2458.84     7162.85   3538.27 o
  40  14   5    28870.20    29859.58   4142.37 o
 -37  15   5    28342.14    22869.33   5005.36 o
 -35  15   5     2492.19        0.00   4228.67 o
 -33  15   5    16807.11    17863.96   4660.17 o
 -31  15   5    98366.43   116331.52   7680.64 o
 -29  15   5     3727.19     7680.64   3279.38 o
 -27  15   5    16596.76    20711.85   4228.67 o
 -25  15   5    34036.24    26925.40   2934.18 o
 -23  15   5     3437.43     8025.84   2675.28 o
 -21  15   5    46954.77    30291.07   9061.43 o
  17  15   5    10323.76    -1553.39   1553.39 o
  19  15   5    70207.82    69470.98   5091.66 o
  21  15   5    30317.94    34174.54   2934.18 o
  23  15   5    96924.60   104077.02   5350.56 o
  25  15   5    11026.77     6990.25   2675.28 o
  27  15   5   132959.92   148607.48   6990.25 o
  29  15   5     1452.62      -86.30   2243.78 o
  31  15   5    31876.79    29341.78   2761.58 o
  33  15   5    50490.28    50744.02   4142.37 o
  35  15   5    21305.29    27615.79   3365.67 o
  37  15   5     8313.51     7680.64   3020.48 o
  39  15   5      363.72    -5436.86   5436.86 o
 -34  16   5    41032.05    34778.64   5264.26 o
 -32  16   5    27727.99    25026.81   5091.66 o
 -30  16   5    10902.15    16310.58   4832.76 o
 -28  16   5     8700.97     2761.58   3710.87 o
 -26  16   5    49647.77    31326.67   6990.25 o
  22  16   5    42761.77    39007.31   4142.37 o
  24  16   5    57417.42    53764.50   3624.57 o
  26  16   5    11024.21    10442.22   2675.28 o
  28  16   5     3746.37     7249.15   3365.67 o
  30  16   5    54407.01    47809.84   4573.87 o
  32  16   5     5859.94     3624.57   2934.18 o
  34  16   5    17012.00    15965.38   3279.38 o
 -31  17   5       12.20    12081.91   9320.33 o
  25  17   5      373.02     1725.99   3020.48 o
  27  17   5    10632.77     3106.78   3106.78 o
  29  17   5      136.37    -1035.59   3451.97 o
  31  17   5    11256.86    15016.09   3969.77 o
 -12   0   6  1333584.13  1038353.75  63861.52 o
 -10   0   6    12460.38    17605.07   1294.49 o
  -8   0   6    61637.80    48931.73   2071.18 o
  -6   0   6  1675771.25  1719428.38  80430.99 o
  -4   0   6     2538.20     4228.67    345.20 o
  -2   0   6     1066.49      258.90    172.60 o
   0   0   6     3823.88     5436.86    345.20 o
   2   0   6      334.48      258.90    258.90 o
   4   0   6    17088.51    14066.80   1208.19 o
 -15   1   6  1828611.00  2009653.00  95188.19 o
 -13   1   6    60583.28    58683.56   2675.28 o
 -11   1   6     2287.34     2502.68    604.10 o
  -9   1   6   781945.44   799390.88  26493.90 o
  -7   1   6   179589.59   161207.20   4142.37 o
  -5   1   6   217932.63   189081.89   3883.47 o
  -3   1   6  1566638.38  1681888.13  49967.32 o
  -1   1   6    12519.66    12772.30    345.20 o
   1   1   6     6335.61     6213.55    258.90 o
   3   1   6     2533.61     -690.39    690.39 o
   5   1   6    11049.08    11132.62    604.10 o
   7   1   6   117000.74   113052.16   6040.95 o
 -20   2   6     5195.39     6040.95   2243.78 o
 -18   2   6   994139.13  1035851.19  42372.98 o
 -16   2   6   361900.19   306449.00  12858.60 o
 -14   2   6   102703.21    95964.88   3106.78 o
 -12   2   6   228551.34   187442.19   5350.56 o
 -10   2   6   145139.52   144378.81   3797.17 o
  -8   2   6   391892.69   385671.81   9492.93 o
  -4   2   6   125716.53   121250.59   2934.18 o
  -2   2   6    46156.08    40733.29   1380.79 o
   0   2   6    39757.88    46170.15   1294.49 o
   2   2   6     3816.07     3279.38    258.90 o
   4   2   6    13174.12     9751.83    431.50 o
   6   2   6   184541.86   206169.16   5868.36 o
   8   2   6   140454.66   141099.45   4401.27 o
  10   2   6    10447.31     9665.53    690.39 o
  12   2   6  1272968.50  1282408.50  54368.59 o
  14   2   6    84924.90    25285.71   6213.55 o
 -23   3   6      487.47     3451.97   2157.48 o
 -21   3   6   561939.19   580708.38  20625.55 o
 -19   3   6   444405.47   409663.00  12168.21 o
 -17   3   6    82765.27    88370.54   2502.68 o
 -15   3   6   828339.88   898980.38  20711.85 o
 -13   3   6     8797.44     6472.45    517.80 o
 -11   3   6    61905.79    68953.18   1725.99 o
  -7   3   6   192711.41   181228.64   4228.67 o
  -5   3   6   311850.97   291174.03   8112.14 o
  -1   3   6      602.80     1121.89    345.20 o
   1   3   6   129313.49   117626.02   3538.27 o
   3   3   6   843010.13   991061.69  26925.40 o
   5   3   6    33565.09    40905.89   1121.89 o
   7   3   6    29649.76    28133.59    862.99 o
   9   3   6   508470.78   541873.63  12427.11 o
  11   3   6     7366.40     7766.94    604.10 o
  13   3   6    38302.12    36159.43   1553.39 o
  15   3   6   201397.89   212469.00   8543.64 o
  17   3   6     2758.07     3020.48   1294.49 o
 -26   4   6     1842.29     -431.50   1984.89 o
 -24   4   6   557610.56   542650.31  16224.28 o
 -22   4   6    30273.79    31930.76   1639.69 o
 -20   4   6     1160.06     1725.99    690.39 o
 -18   4   6   653209.00   719736.63  16655.78 o
 -16   4   6    95441.81    92771.80   2416.38 o
 -14   4   6    31617.55    31930.76   1035.59 o
 -12   4   6   404841.88   433999.47  11305.21 o
 -10   4   6     5886.29     4142.37    431.50 o
  -8   4   6    56787.92    53505.60   1380.79 o
  -6   4   6  2217924.50  2328874.25  77583.12 o
  -4   4   6     5520.36     3279.38    690.39 o
  -2   4   6    29076.21    15879.08   1898.59 o
   0   4   6     2147.31     5868.36    604.10 o
   2   4   6      452.56      258.90    345.20 o
   4   4   6    52461.54    50485.12   1467.09 o
   6   4   6   690343.63   717061.31  18381.76 o
   8   4   6    30314.15    28737.68    862.99 o
  10   4   6    30045.27    27960.99    862.99 o
  12   4   6  3684798.75  4007310.50 195468.03 o
  14   4   6    34741.87    34174.54   1294.49 o
  16   4   6      746.09     1639.69    604.10 o
  18   4   6   495573.16   527806.88  14325.69 o
  20   4   6     1396.67     1208.19   1294.49 o
  22   4   6   284126.91   252770.81  14066.79 o
 -29   5   6    20563.31    24509.02   3365.67 o
 -27   5   6   543238.63   495013.09  23818.62 o
 -25   5   6    32233.40    29859.58   2071.18 o
 -23   5   6   141576.98   138078.97   4142.37 o
 -21   5   6  1393904.88  1466484.88  40474.40 o
 -19   5   6   193172.89   188218.89   5005.36 o
 -17   5   6   165140.36   170700.13   4487.57 o
 -15   5   6  1137668.88  1264112.88  33484.15 o
 -13   5   6     2758.24     4660.17    690.39 o
 -11   5   6    13391.60    15361.29    776.69 o
  -9   5   6    88336.47    95360.79   2416.38 o
  -7   5   6      517.95      949.29    517.80 o
  -5   5   6    16883.43    14843.49   1121.89 o
  -3   5   6    21689.19     4919.06   2243.78 o
   1   5   6   156829.00   151196.47   6213.55 o
   3   5   6      724.04    11218.92    690.39 o
   5   5   6   120623.77   103818.12   2847.88 o
   7   5   6   222704.28   214195.00   5436.86 o
  11   5   6    12434.11    13980.50    604.10 o
  13   5   6    13104.57    10960.02    604.10 o
  15   5   6  1493237.38  1646936.88  41251.09 o
  17   5   6     5221.40     7076.55    690.39 o
  19   5   6     9785.87     7162.85    776.69 o
  21   5   6  1381810.50  1559429.25  52211.11 o
  23   5   6    16256.60    18209.16   1725.99 o
  25   5   6    84498.99    92512.91   5264.26 o
 -32   6   6     5239.78     6731.35   3365.67 o
 -30   6   6    57470.31    71628.47   5264.26 o
 -28   6   6    19451.16    19503.65   2330.08 o
 -26   6   6   100868.56   107442.70   4660.17 o
 -24   6   6   700655.00   744504.44  22265.23 o
 -22   6   6   131756.61   134368.09   4228.67 o
 -20   6   6    40779.30    47205.75   1812.29 o
 -18   6   6    29897.00    35814.23   1725.99 o
 -16   6   6   152700.05   137388.58   4314.97 o
 -14   6   6   354191.97   341055.06   8543.64 o
 -12   6   6   238079.77   283493.38   7421.74 o
 -10   6   6    25779.34    28306.19   1035.59 o
  -8   6   6      146.08      517.80    690.39 o
  -6   6   6   790388.56   782217.31  30377.37 o
   2   6   6   215658.91   215748.39  10787.42 o
   4   6   6    43504.21    50830.32   3451.97 o
   6   6   6     3111.71     3279.38    517.80 o
   8   6   6     1010.96       86.30    172.60 o
  10   6   6   114167.44   106493.41   3106.78 o
  12   6   6  2800521.75  3250033.75 105457.81 o
  14   6   6    29126.09    29082.88   1035.59 o
  16   6   6   135426.75   139459.75   3624.57 o
  18   6   6   264252.94   282457.78   7162.85 o
  20   6   6    14182.81    15361.29   1121.89 o
  22   6   6     2274.90      690.39   1121.89 o
  24   6   6    98682.83   118143.82   5005.36 o
  26   6   6    18827.40    15706.48   1898.59 o
  28   6   6    30055.12    28996.58   2761.58 o
 -35   7   6     4886.91      604.10   5782.06 o
 -33   7   6   116536.14   112102.86   7249.15 o
 -31   7   6     1622.03     2416.38   2588.98 o
 -29   7   6    10163.03    14757.19   2071.18 o
 -27   7   6   114012.73   122458.79   4919.06 o
 -25   7   6     1979.16     2416.38   1725.99 o
 -23   7   6     6874.62     5005.36   1725.99 o
 -21   7   6     9101.67    16828.38   1725.99 o
 -19   7   6   135398.83   147313.00   4919.06 o
 -17   7   6   225264.08   242760.09   7249.15 o
 -15   7   6   217831.84   230937.08   6472.45 o
 -13   7   6    13703.22    10701.12    949.29 o
 -11   7   6    20757.53    20107.75    949.29 o
  -9   7   6  2001982.38  2055737.00  61962.93 o
  -7   7   6    58083.57    56094.58   3279.38 o
  -5   7   6     1306.31     3106.78   2071.18 o
   3   7   6  1841054.25  1950883.00  84055.57 o
   5   7   6    53454.32    54800.09   2157.48 o
   7   7   6   104896.07   107787.89   3451.97 o
   9   7   6     5012.67     5609.46    776.69 o
  11   7   6    20006.81    18726.96    949.29 o
  13   7   6   125695.35   120042.40   3279.38 o
  15   7   6    29886.04    29514.38   1467.09 o
  17   7   6    31837.02    30291.07   2330.08 o
  19   7   6    58192.93    55145.29   2675.28 o
  21   7   6    94703.58   111412.48   4746.46 o
  23   7   6   171822.39   176741.08   6472.45 o
  25   7   6   151081.28   150160.88   6127.25 o
  27   7   6   648565.69   697816.56  26839.10 o
  29   7   6     9503.71    10442.22   1898.59 o
  31   7   6      273.34      258.90   1984.89 o
 -36   8   6    37078.34    37367.62   4573.87 o
 -34   8   6    78409.92    87680.14   6558.75 o
 -32   8   6    48121.48    49881.03   3969.77 o
 -30   8   6   276554.13   269426.59   9751.83 o
 -28   8   6    46316.83    38748.41   2675.28 o
 -26   8   6     2817.49    -1121.89   1812.29 o
 -24   8   6     2580.63     3365.67   1812.29 o
 -22   8   6    13649.15    16137.98   2243.78 o
 -20   8   6    28665.46    31930.76   2330.08 o
 -18   8   6    98730.33   106407.10   4142.37 o
 -16   8   6     4031.46     4142.37   1121.89 o
 -14   8   6    11775.58    10010.72   1121.89 o
 -12   8   6     9715.33    13980.50   1294.49 o
 -10   8   6    81313.49    84832.27   2847.88 o
  -8   8   6   140116.33   131088.72   6299.85 o
   4   8   6   214766.52   202717.19   7421.74 o
   6   8   6  1337199.25  1474510.75  42890.78 o
   8   8   6    98202.20    93980.00   3020.48 o
  10   8   6    20156.32    22524.13   1208.19 o
  12   8   6    12506.96    12858.60   1380.79 o
  14   8   6   127329.37   123321.77   6903.95 o
  16   8   6    31447.63    33915.65   2502.68 o
  18   8   6   294939.84   315941.94  14239.39 o
  20   8   6   271830.03   268908.78  12513.41 o
  22   8   6   106985.52   112102.86   5954.66 o
  24   8   6   211304.45   223687.92   9147.73 o
  26   8   6    18438.04    19848.85   1725.99 o
  28   8   6    37023.42    43322.28   2588.98 o
  30   8   6   523449.50   551539.19  21402.24 o
  32   8   6    11278.92     6040.95   1725.99 o
 -37   9   6   109784.11   135058.48  11046.32 o
 -35   9   6     2418.23     2675.28   3106.78 o
 -33   9   6    49970.10    51779.61   3624.57 o
 -31   9   6    14704.89    13549.00   2330.08 o
 -29   9   6      580.02      345.20   1984.89 o
 -27   9   6   135294.78   151196.47   6127.25 o
 -25   9   6    62861.24    59460.25   3797.17 o
 -23   9   6     1631.03     3538.27   2243.78 o
 -21   9   6   274311.88   283579.69  12599.71 o
 -19   9   6    15022.91    13549.00   1898.59 o
 -17   9   6    92893.02    98985.36   4228.67 o
 -15   9   6   572928.63   611517.25  19244.76 o
 -13   9   6    85105.26    77324.22   2934.18 o
 -11   9   6    45525.68    47809.84   2502.68 o
  -9   9   6    11235.51    12944.90   1812.29 o
   5   9   6   331365.47   327247.13  16310.58 o
   7   9   6    34174.82    31067.77   2071.18 o
   9   9   6    38649.84    39697.70   2588.98 o
  11   9   6   191395.31   176568.47   8802.53 o
  13   9   6     3458.72     2675.28   1984.89 o
  15   9   6    25257.47    33829.35   3538.27 o
  17   9   6   171163.56   158531.92   7766.94 o
  19   9   6     4921.92     2588.98   2243.78 o
  21   9   6   383266.56   408368.53  18468.06 o
  23   9   6    90782.52    73181.85   4314.97 o
  25   9   6   113910.27   106234.51   5005.36 o
  27   9   6   134513.02   136094.08   5782.06 o
  29   9   6    29868.49    25889.81   2675.28 o
  31   9   6   153139.70   165608.47   7508.04 o
  33   9   6     4367.16     2157.48   2502.68 o
  35   9   6     5524.04    -3451.97   3969.77 o
 -38  10   6    33429.75    33225.25   5782.06 o
 -36  10   6       84.13      862.99   3883.47 o
 -34  10   6    15174.11    18381.76   2934.18 o
 -32  10   6    39553.06    39611.41   3624.57 o
 -30  10   6    13609.67    13807.90   2934.18 o
 -28  10   6   109954.95   104940.02   5091.66 o
 -26  10   6   129592.05   132038.02   6817.65 o
 -24  10   6  1390559.00  1434726.75  54282.29 o
 -22  10   6     1793.43     4573.87   1984.89 o
 -20  10   6    58557.25    66709.40   3451.97 o
 -18  10   6    47288.76    63602.63   3279.38 o
 -16  10   6      529.41      776.69   1639.69 o
 -14  10   6   152497.61   168024.84   7939.54 o
 -12  10   6   748016.94   759865.81  37453.92 o
 -10  10   6     3638.58     6213.55   3279.38 o
   6  10   6    16471.65    17605.07   2330.08 o
   8  10   6   199549.64   191843.45   9492.93 o
  10  10   6   219067.55   211347.11  10442.22 o
  12  10   6   419492.19   433826.84  21661.14 o
  14  10   6     5885.87     7076.55   3106.78 o
  16  10   6   128153.27   135576.28   6990.25 o
  18  10   6   355099.13   374452.91  17518.77 o
  20  10   6   101970.92    97690.87   5264.26 o
  22  10   6    16151.47    15792.78   2330.08 o
  24  10   6   161861.50   159740.11   7939.54 o
  26  10   6    32272.67    28392.49   2502.68 o
  28  10   6     5926.20     8457.34   2071.18 o
  30  10   6      116.32     3193.08   2761.58 o
  32  10   6     1323.17     3020.48   2588.98 o
  34  10   6   133515.73   130743.51   6731.35 o
  36  10   6     8805.90     6645.05   3106.78 o
 -39  11   6    63813.17    76288.63  10528.52 o
 -37  11   6    13948.61    13117.50   5264.26 o
 -35  11   6    65006.43    69212.09   6645.05 o
 -33  11   6     1480.98     1467.09   2934.18 o
 -31  11   6   157610.61   163450.98   8543.64 o
 -29  11   6   291768.44   302392.94  13635.30 o
 -27  11   6   149640.69   134540.70   6990.25 o
 -25  11   6     2591.46      690.39   2588.98 o
 -23  11   6    43783.29    34519.74   2934.18 o
 -21  11   6   647926.31   704375.38  24422.72 o
 -19  11   6   117350.65   124271.07   5350.56 o
 -17  11   6   425399.66   417257.38  16742.08 o
 -15  11   6    83710.93    91822.52   5005.36 o
 -13  11   6    38135.72    33743.05   3279.38 o
   9  11   6     9845.69    14757.19   2502.68 o
  11  11   6     7737.89    12858.60   2502.68 o
  13  11   6      524.83     -172.60   2243.78 o
  15  11   6     8607.14    10873.72   2502.68 o
  17  11   6      825.38     1639.69   1984.89 o
  19  11   6   392479.00   393783.97  17777.67 o
  21  11   6    91786.48   101833.24   5523.16 o
  23  11   6   173206.89   173979.50   9579.23 o
  25  11   6     3650.66     2071.18   2071.18 o
  27  11   6    50902.30    44703.06   3624.57 o
  29  11   6    40600.76    40560.70   2934.18 o
  31  11   6    22422.59    17259.87   2934.18 o
  33  11   6     1863.77     2847.88   2761.58 o
  35  11   6      151.02     -949.29   3020.48 o
  37  11   6    19452.89    17518.77   3624.57 o
 -40  12   6       85.16      690.39   6558.75 o
 -38  12   6    22528.99    30291.07   5609.46 o
 -36  12   6    98822.91   122372.48   9234.03 o
 -34  12   6    32959.37    32880.05   5350.56 o
 -32  12   6    74947.82    86299.35   4919.06 o
 -30  12   6    57580.57    66450.50   4142.37 o
 -28  12   6    67884.84    78187.22   4919.06 o
 -26  12   6   128277.53   114087.75   6299.85 o
 -24  12   6    75288.41    83710.38   5177.96 o
 -22  12   6    31239.86    35210.14   3451.97 o
 -20  12   6    68890.98    68090.19   4401.27 o
 -18  12   6    19536.58    25372.01   2847.88 o
 -16  12   6    28194.61    33397.85   3538.27 o
 -14  12   6    87281.81    78791.31   7508.04 o
  10  12   6   110590.59   105716.70   6213.55 o
  12  12   6   255822.41   293158.91  17518.77 o
  14  12   6    32659.23    30204.78   3279.38 o
  16  12   6   240884.91   243105.30  12168.21 o
  18  12   6   116227.96   116849.33   5436.86 o
  20  12   6   113590.36    96310.08   4746.46 o
  22  12   6    24041.61    26148.70   2416.38 o
  24  12   6   173691.78   191670.86   9320.33 o
  26  12   6   116061.90   125997.06   6645.05 o
  28  12   6      260.30     1898.59   2243.78 o
  30  12   6   211373.92   194691.34   8371.04 o
  32  12   6     2590.64     5523.16   2761.58 o
  34  12   6    86126.16    85177.46   5177.96 o
  36  12   6    12084.36    11046.32   3365.67 o
  38  12   6    16109.51    20366.65   3797.17 o
 -41  13   6    47842.52    45997.55   6817.65 o
 -39  13   6   279503.69   281853.69  20107.75 o
 -37  13   6    13786.77    15533.88   4573.87 o
 -35  13   6     1531.90     4832.76   3797.17 o
 -33  13   6       21.47    -3451.97   3451.97 o
 -31  13   6    45966.50    47119.45   3797.17 o
 -29  13   6    15117.44    20194.05   3451.97 o
 -27  13   6     6694.59     8371.04   3020.48 o
 -25  13   6    14838.34    10355.92   2934.18 o
 -23  13   6      269.04     2330.08   2761.58 o
 -21  13   6    60109.18    63861.52   4746.46 o
 -19  13   6    34129.93    38230.61   4314.97 o
 -17  13   6    17189.67    13376.40   2416.38 o
  13  13   6       14.98     2761.58   2588.98 o
  15  13   6   324177.16   369188.63  18122.86 o
  17  13   6    41380.39    41682.59   3797.17 o
  19  13   6    29775.22    30118.47   2761.58 o
  21  13   6    16104.43    14411.99   2243.78 o
  23  13   6   160997.22   162156.50   7249.15 o
  25  13   6    58996.80    60841.04   3710.87 o
  27  13   6   413080.03   381097.94  16051.68 o
  29  13   6     7792.00     8716.23   2071.18 o
  31  13   6    98988.98   105026.31   5264.26 o
  33  13   6    17204.03    12599.71   3020.48 o
  35  13   6    47792.50    48586.54   4056.07 o
  37  13   6   176518.89   208412.92  12340.81 o
  39  13   6      375.42      604.10   3279.38 o
 -40  14   6    23942.05    23300.83   5091.66 o
 -38  14   6    11839.22    11909.31   4746.46 o
 -36  14   6    53191.93    49535.83   5695.76 o
 -34  14   6     1233.19     8543.64   3969.77 o
 -32  14   6     1608.87     -172.60   3710.87 o
 -30  14   6      275.10      -86.30   3193.08 o
 -28  14   6    86402.48    91304.72   5868.36 o
 -26  14   6    18277.99    15274.99   3365.67 o
 -24  14   6   209219.48   224723.53  12858.60 o
 -22  14   6    33547.65    31154.07   4142.37 o
 -20  14   6    15587.43    19417.36   4746.46 o
  14  14   6     8001.56     2588.98   1898.59 o
  16  14   6    49408.59    57216.47   4487.57 o
  18  14   6   255463.23   250699.63  12944.90 o
  20  14   6    75426.41    80258.40   4314.97 o
  22  14   6     8995.24     8025.84   2243.78 o
  24  14   6     6202.99    11391.52   2330.08 o
  26  14   6     1368.73      172.60   2157.48 o
  28  14   6       67.76     1294.49   2243.78 o
  30  14   6    46120.16    42977.08   2934.18 o
  32  14   6    49459.70    43322.28   2934.18 o
  34  14   6   244687.06   270030.72  11650.41 o
  36  14   6      305.48     2675.28   2934.18 o
  38  14   6     4505.72     7508.04   3451.97 o
  40  14   6    21474.72    20711.85   3969.77 o
 -37  15   6     3130.67     5436.86   4573.87 o
 -35  15   6    14019.58    22351.53   5005.36 o
 -33  15   6     3248.36      776.69   4228.67 o
 -31  15   6   106454.95    98122.37   8629.94 o
 -29  15   6   105257.48   118143.81   8198.44 o
 -27  15   6   144555.64   130225.73   9061.43 o
 -25  15   6    14877.59    12254.51   3710.87 o
 -23  15   6    14500.60    11995.61   7594.34 o
  17  15   6    10827.50     3969.77   2330.08 o
  19  15   6   194677.11   239221.80  12081.91 o
  21  15   6   116325.54   128068.24   6040.95 o
  23  15   6    44398.24    41509.99   3193.08 o
  25  15   6      186.12      258.90   2502.68 o
  27  15   6      129.74      172.60   2243.78 o
  29  15   6      976.91      862.99   2416.38 o
  31  15   6    35273.57    37453.92   3538.27 o
  33  15   6     2282.24    -2243.78   2761.58 o
  35  15   6     5060.26     7249.15   2934.18 o
  37  15   6    48223.79    48155.04   3969.77 o
 -34  16   6    92890.46    98381.26   7939.54 o
 -32  16   6    97220.67    92858.11   7766.94 o
 -30  16   6       34.35    -1208.19   4401.27 o
 -28  16   6    48995.73    66709.40   9234.03 o
 -26  16   6   132168.28   116158.93  16828.38 o
  20  16   6     1238.63    -1725.99   1725.99 o
  22  16   6   115876.06   121164.30   6558.75 o
  24  16   6      415.66     1467.09   2330.08 o
  26  16   6    49811.11    52038.51   4660.17 o
  28  16   6     3293.60     7076.55   3451.97 o
  30  16   6      490.48      862.99   3279.38 o
  32  16   6      580.77      345.20   2847.88 o
  34  16   6    29687.73    25199.41   4056.07 o
 -31  17   6    65171.47    38575.81  10960.02 o
  25  17   6      880.59     1035.59   3106.78 o
  27  17   6    87391.18    82329.59   6213.55 o
  29  17   6      105.96     1035.59   3538.27 o
  31  17   6     7721.91     8802.53   4314.97 o
 -17   1   7     1197.13       86.30   1380.79 o
 -15   1   7    25878.10    28996.58   1898.59 o
 -13   1   7  1565872.38  1608447.38  60064.35 o
 -11   1   7    63766.83    58597.27   2416.38 o
  -9   1   7   231738.89   225155.02   5868.36 o
  -7   1   7  2628175.00  2786088.25  81035.09 o
  -5   1   7     6017.15     4832.76    258.90 o
  -3   1   7    62643.76    53505.59   1121.89 o
  -1   1   7   963848.50  1023510.31  21488.54 o
   1   1   7      180.43      -86.30     86.30 o
   3   1   7     3433.39     3020.48    258.90 o
   5   1   7    37065.37    39870.30   1553.39 o
   7   1   7    58661.28    55576.78   2243.78 o
   9   1   7   220449.31   229901.47  22265.23 o
 -20   2   7    17351.96    15361.29   1898.59 o
 -18   2   7    18970.00    24336.42   1812.29 o
 -16   2   7   216987.53   213418.30   7249.15 o
 -14   2   7    86443.95    84573.37   2761.58 o
 -12   2   7   330146.72   321637.69   8457.34 o
 -10   2   7  1676007.63  1814012.38  47723.54 o
  -8   2   7      217.53      -86.30     86.30 o
  -6   2   7    27546.45    27270.60    776.69 o
  -4   2   7   298389.59   336998.97   8802.53 o
  -2   2   7    68805.63    63343.73   1812.29 o
   0   2   7    25669.24    27270.60    690.39 o
   2   2   7    16725.31    12427.11    517.80 o
   4   2   7     3625.14     3883.47    258.90 o
   6   2   7     7820.31     8284.74    431.50 o
   8   2   7    27215.94    33311.55   1208.19 o
  10   2   7     5788.25     7249.15    690.39 o
  12   2   7     5965.39     3710.87    862.99 o
 -23   3   7    41141.70    45479.76   3020.48 o
 -21   3   7      545.99     1725.99   1121.89 o
 -19   3   7    68451.38    74217.45   2330.08 o
 -17   3   7      879.61     1208.19    431.50 o
 -15   3   7   181134.80   173548.00   4142.37 o
 -13   3   7     6316.12     8112.14    604.10 o
 -11   3   7      506.74      345.20    172.60 o
  -9   3   7   161267.34   142480.23   3624.57 o
  -7   3   7   150849.16   155511.44   3710.87 o
  -5   3   7   135234.69   125565.56   3883.47 o
  -3   3   7    11966.66     7594.34    604.10 o
  -1   3   7  2125497.00  2494828.00 108478.29 o
   1   3   7    21961.96    21833.74    690.39 o
   3   3   7     6576.84     5436.86    345.20 o
   5   3   7  4122123.25  3920407.00 284615.28 o
   7   3   7    61274.27    60495.85   1725.99 o
   9   3   7   178580.56   167852.25   4573.87 o
  11   3   7   789705.06   888020.31  23991.22 o
  13   3   7    48947.30    44875.66   1812.29 o
  15   3   7    46532.45    53678.20   2330.08 o
  17   3   7    22228.91    20107.75   1898.59 o
 -28   4   7   113557.46    24163.82   4919.06 o
 -26   4   7   167941.61   150247.17   6990.25 o
 -24   4   7     3995.91     4228.67   1380.79 o
 -22   4   7   290457.72   294712.31   8198.44 o
 -20   4   7    52769.75    51348.11   1553.39 o
 -18   4   7     3632.02     5350.56    604.10 o
 -16   4   7   115608.68   112534.36   2847.88 o
 -14   4   7    23254.21    21747.44    862.99 o
 -12   4   7   171384.50   178208.16   4573.87 o
 -10   4   7   112179.27   101833.24   2588.98 o
  -8   4   7    27884.62    21488.54    690.39 o
  -6   4   7    41095.41    37281.32   1208.19 o
  -4   4   7   148202.02   172080.92   8112.14 o
  -2   4   7     6556.95     9492.93    862.99 o
   0   4   7      327.43     -172.60    431.50 o
   2   4   7  4201254.00  4408602.50 343385.13 o
   4   4   7   176306.59   167852.25   5177.96 o
   6   4   7   227316.69   217646.97   5868.36 o
   8   4   7  3211844.25  3613440.25 175791.80 o
  10   4   7    32166.44    30291.07    862.99 o
  12   4   7    87650.64    79826.91   2243.78 o
  14   4   7   297793.94   349167.19   8802.53 o
  16   4   7   253267.16   238876.59   6731.35 o
  18   4   7      744.47      776.69    776.69 o
  20   4   7   288994.13   274604.53  11823.01 o
  22   4   7    57247.00    47809.84   6903.95 o
 -31   5   7    47452.67     2502.68   4660.17 o
 -29   5   7   117483.62   127636.74   6558.75 o
 -27   5   7     3373.80     4660.17   1467.09 o
 -25   5   7   225715.02   234906.81   8284.74 o
 -23   5   7   572704.38   556458.25  15188.69 o
 -21   5   7    28244.71    26925.40   1467.09 o
 -19   5   7   223429.00   220840.05   5609.46 o
 -17   5   7      609.65      345.20    776.69 o
 -15   5   7    72797.70    71110.66   2243.78 o
 -13   5   7   680787.75   697643.94  17346.17 o
 -11   5   7    92974.28    86558.25   2243.78 o
  -9   5   7   159648.27   157755.22   3710.87 o
  -7   5   7   206865.52   230332.98   6558.75 o
  -5   5   7    15470.82    15102.39   1294.49 o
  -3   5   7    53722.34    26148.70   4142.37 o
  -1   5   7  2274073.00  2407061.75 143084.33 o
   1   5   7    30548.65    33311.55   1553.39 o
   3   5   7    96724.50    89147.23   2588.98 o
   5   5   7  2139831.75  2334484.00  63516.32 o
   7   5   7     8498.82     9147.73    517.80 o
   9   5   7   130728.90   150160.88   4487.57 o
  11   5   7    71604.70   120732.80   3020.48 o
  13   5   7   438681.66   444700.56  10614.82 o
  15   5   7    21132.19    20625.55    862.99 o
  17   5   7     1869.13     1725.99    604.10 o
  19   5   7   143024.17   126169.66   3451.97 o
  21   5   7      298.35     -776.69   1035.59 o
  23   5   7     7087.93     8371.04   1553.39 o
  25   5   7    54303.23    47550.95   3451.97 o
 -32   6   7    50018.68    56957.58   4832.76 o
 -30   6   7     2568.91     2157.48   2934.18 o
 -28   6   7  1109966.00  1106616.63  40129.20 o
 -26   6   7   523770.81   514085.25  18122.86 o
 -24   6   7    66098.58    61790.34   2761.58 o
 -22   6   7   552385.69   575012.56  16137.98 o
 -20   6   7    82938.18    79309.10   2588.98 o
 -18   6   7     3832.91     8112.14   1639.69 o
 -16   6   7  1287711.75  1284997.38  41251.09 o
 -14   6   7    98603.60   101574.34   2847.88 o
 -12   6   7   378898.53   372899.50   8888.83 o
 -10   6   7  2284422.50  2315411.50  58338.37 o
  -8   6   7    11353.88    11564.11    776.69 o
  -6   6   7   190497.48   177776.67   7249.15 o
   0   6   7      412.80     2502.68   1380.79 o
   2   6   7  1794880.88  1935090.50  77410.52 o
   4   6   7     6436.61     8198.44    690.39 o
   6   6   7      338.74      431.50    517.80 o
   8   6   7   112294.68   136439.30   3883.47 o
  10   6   7   167681.97   169491.92   4660.17 o
  12   6   7    11849.91    13203.80    776.69 o
  14   6   7   137314.80   139891.25   3624.57 o
  16   6   7   289954.50   282975.59   6817.65 o
  18   6   7      640.18      604.10    690.39 o
  20   6   7   758380.19   780405.06  27788.39 o
  22   6   7    27806.09    24422.72   1725.99 o
  24   6   7   159166.84   175446.61   7594.34 o
  26   6   7    53494.66    66191.60   3797.17 o
  28   6   7    38667.70    37022.42   3710.87 o
 -35   7   7    32504.58    24163.82   4401.27 o
 -33   7   7    48744.11    47205.75   4660.17 o
 -31   7   7   259583.56   264852.72  12858.60 o
 -29   7   7   202207.70   211519.72   8802.53 o
 -27   7   7    83233.77    90614.32   3969.77 o
 -25   7   7   892576.25   891040.81  29514.38 o
 -23   7   7   207550.45   207291.05   7508.04 o
 -21   7   7    22697.11    27011.70   1984.89 o
 -19   7   7      586.95     1984.89   1294.49 o
 -17   7   7    72404.92    65760.10   2502.68 o
 -15   7   7   406411.28   448842.97  12081.91 o
 -13   7   7  1327441.50  1331512.63  39352.50 o
 -11   7   7    34015.69    34778.64   1380.79 o
  -9   7   7   500093.66   507008.72  14411.99 o
  -7   7   7  1371233.63  1501954.00  61617.74 o
   1   7   7       75.11     1984.89   1208.19 o
   3   7   7    72413.86    67140.90   3106.78 o
   5   7   7   817712.88   860404.56  24509.02 o
   7   7   7    25495.54    23904.92   1035.59 o
   9   7   7    23042.01    24767.91   1208.19 o
  11   7   7   405804.44   402154.97  11477.81 o
  13   7   7    82572.40    83882.98   2588.98 o
  15   7   7   145052.89   142221.33   5005.36 o
  17   7   7    35204.86    34606.04   2243.78 o
  19   7   7    23425.00    25458.31   1725.99 o
  21   7   7   105843.20   110980.97   4573.87 o
  23   7   7   161364.06   197107.72   7594.34 o
  25   7   7    19667.43    13894.20   1553.39 o
  27   7   7   342863.09   345111.13  13721.60 o
  29   7   7   145511.16   155511.44   6731.35 o
  31   7   7      161.57    -2416.38   2416.38 o
 -36   8   7   110823.95   111930.27   8888.83 o
 -34   8   7    13273.19    16310.58   3883.47 o
 -32   8   7    20856.76    29859.57   3365.67 o
 -30   8   7    16660.16    13376.40   2243.78 o
 -28   8   7     1239.53      258.90   2157.48 o
 -26   8   7   189433.80   204097.97   7594.34 o
 -24   8   7    31342.60    34864.94   2502.68 o
 -22   8   7     1259.85     3883.47   1898.59 o
 -20   8   7     5194.70     6299.85   1812.29 o
 -18   8   7    25732.61    25372.01   1984.89 o
 -16   8   7   176356.38   157668.91   4832.76 o
 -14   8   7    83654.21    83192.58   2761.58 o
 -12   8   7   268218.00   272447.06   7766.94 o
 -10   8   7     4595.88     2675.28   1294.49 o
  -8   8   7   124831.84   117626.02   6213.55 o
   2   8   7  3862057.50  1947776.38 140409.05 o
   4   8   7   216917.31   238186.22   8716.23 o
   6   8   7    11398.27    10873.72    949.29 o
   8   8   7  1262794.63  1386917.00  42286.68 o
  10   8   7     9222.29    11823.01   1035.59 o
  12   8   7   274729.56   269599.19  12168.21 o
  14   8   7    10958.64    12168.21   1898.59 o
  16   8   7   107994.63   107787.89   5436.86 o
  18   8   7    52404.12    53937.09   3365.67 o
  20   8   7    16580.89    13376.40   1984.89 o
  22   8   7    23064.35    23818.62   2243.78 o
  24   8   7   119325.41   127118.95   5177.96 o
  26   8   7   353745.03   382737.63  13290.10 o
  28   8   7     1339.61    -1208.19   1725.99 o
  30   8   7   139467.45   129103.84   5868.36 o
  32   8   7   286650.22   267614.31  12081.91 o
 -37   9   7    98115.95   117539.72  10010.72 o
 -35   9   7      864.36      431.50   3710.87 o
 -33   9   7     1008.00     4401.27   2934.18 o
 -31   9   7    32894.12    25889.81   2675.28 o
 -29   9   7    53899.94    66277.91   3538.27 o
 -27   9   7     6573.12     4401.27   1984.89 o
 -25   9   7    39844.09    44703.06   3020.48 o
 -23   9   7   157652.70   164486.56   7766.94 o
 -21   9   7    30985.76    33743.05   2934.18 o
 -19   9   7   309449.25   308606.47  11046.32 o
 -17   9   7     4285.00     6472.45   1639.69 o
 -15   9   7      963.52      172.60   1380.79 o
 -13   9   7    55322.00    61962.93   2588.98 o
 -11   9   7    19612.26    19331.05   1812.29 o
  -9   9   7     4689.90     1898.59   1898.59 o
   5   9   7  3693984.75  4106296.00 183817.63 o
   7   9   7    93721.89    86989.75   3883.47 o
   9   9   7   283603.06   296351.97  20280.35 o
  11   9   7   319535.06   327937.53  26580.20 o
  13   9   7   140650.73   135921.48   8543.64 o
  15   9   7     4144.39     4746.46   1898.59 o
  17   9   7      785.00     1984.89   1725.99 o
  19   9   7    79913.12    77755.72   4401.27 o
  21   9   7     1418.65     2675.28   1898.59 o
  23   9   7   221845.70   221012.66  10355.92 o
  25   9   7    12558.86    10097.02   1984.89 o
  27   9   7    99917.48   102696.23   4660.17 o
  29   9   7   847483.63   796197.88  33225.25 o
  31   9   7     2410.22      258.90   2416.38 o
  33   9   7   189178.52   200128.20   9492.93 o
  35   9   7    15896.48    -5264.26   5264.26 o
 -38  10   7     3629.91     4573.87   4919.06 o
 -36  10   7     6561.31     8112.14   4056.07 o
 -34  10   7      274.93    -1467.09   3624.57 o
 -32  10   7     1826.26      862.99   3193.08 o
 -30  10   7    42224.08    42804.48   3279.38 o
 -28  10   7    64549.92    63516.33   3710.87 o
 -26  10   7   329893.88   325693.78  13721.60 o
 -24  10   7    57419.17    66450.50   3797.17 o
 -22  10   7      679.90     -345.20   1984.89 o
 -20  10   7   154246.52   156201.83   6213.55 o
 -18  10   7   104013.83   106407.09   4573.87 o
 -16  10   7   426155.75   413719.09  14584.59 o
 -14  10   7    88621.36    83019.98   5005.36 o
 -12  10   7     1913.20      949.29   2157.48 o
 -10  10   7   105934.95    91736.21   8198.44 o
   6  10   7   130955.93   128931.23   5868.36 o
   8  10   7   202455.84   206428.06  10010.72 o
  10  10   7    84845.99    86903.45   5005.36 o
  12  10   7    14481.47    11650.41   2243.78 o
  14  10   7     3255.36     5868.36   3106.78 o
  16  10   7   127378.51   127636.74   6386.15 o
  18  10   7     9907.55    13635.30   2157.48 o
  20  10   7    90494.70    86471.95   4919.06 o
  22  10   7    22523.31    24422.72   2502.68 o
  24  10   7    11018.58    10010.72   2243.78 o
  26  10   7   137928.89   125392.96   5868.36 o
  28  10   7    72459.51    61099.95   3538.27 o
  30  10   7   303485.53   303773.72  13549.00 o
  32  10   7   279470.31   282975.59  13031.20 o
  34  10   7       77.37    -1467.09   2934.18 o
  36  10   7    49346.30    43926.37   4832.76 o
 -39  11   7    40609.36    54023.40   9061.43 o
 -37  11   7     4545.21    13635.30   5523.16 o
 -35  11   7     1007.27    -1380.79   4573.87 o
 -33  11   7     1201.82     3710.87   4314.97 o
 -31  11   7    57821.09    66882.00   4573.87 o
 -29  11   7    87490.52    91391.02   5177.96 o
 -27  11   7    51829.91    53074.11   4056.07 o
 -25  11   7   711083.38   723102.31  28996.58 o
 -23  11   7   206499.11   205306.17   7939.54 o
 -21  11   7   116212.34   113742.55   4919.06 o
 -19  11   7     1419.49     3538.27   2157.48 o
 -17  11   7    12746.94    15447.58   2330.08 o
 -15  11   7     2025.76      862.99   2243.78 o
 -13  11   7   952543.81   888020.38  48413.94 o
   7  11   7    13049.96     4832.76   2502.68 o
   9  11   7      466.94     -345.20   2071.18 o
  11  11   7   469948.16   472834.16  21747.44 o
  13  11   7    16401.37    12944.90   2502.68 o
  15  11   7    25516.39    22610.43   2847.88 o
  17  11   7    38788.37    38403.21   2675.28 o
  19  11   7     3409.29     5436.86   2071.18 o
  21  11   7    16867.70    22006.33   2502.68 o
  23  11   7   307621.38   337085.28  15274.99 o
  25  11   7    32151.92    32707.46   2934.18 o
  27  11   7   115961.33   121854.69   5695.76 o
  29  11   7    34099.14    38144.32   2847.88 o
  31  11   7     1640.75     2071.18   2675.28 o
  33  11   7    91040.45    79309.10   4919.06 o
  35  11   7    94958.88   103127.73   6299.85 o
  37  11   7    10228.17     6817.65   3451.97 o
 -40  12   7      397.29    -8284.74   8284.74 o
 -38  12   7    27700.14    30291.07   5695.76 o
 -36  12   7    17734.20    25544.61   5177.96 o
 -34  12   7     3573.20    12340.81   3969.77 o
 -32  12   7    12458.66    19589.95   3797.17 o
 -30  12   7    66559.38    64206.72   4573.87 o
 -28  12   7   155431.47   165522.16   8371.04 o
 -26  12   7    86767.29    80258.40   5091.66 o
 -24  12   7   116036.59   121682.09   6645.05 o
 -22  12   7   284563.44   273310.06  12599.71 o
 -20  12   7    24197.46    31671.86   3020.48 o
 -18  12   7      930.46    -2588.98   2588.98 o
 -16  12   7   296461.94   274431.94  16396.88 o
 -14  12   7    51574.25    43063.38   5436.86 o
  10  12   7   144363.80   147399.30   7939.54 o
  12  12   7    62143.51    62221.84   4401.27 o
  14  12   7   193329.83   201336.39  10528.52 o
  16  12   7    24334.67    23300.83   2934.18 o
  18  12   7   110642.14   116763.02   5868.36 o
  20  12   7   194177.92   209534.84   9665.53 o
  22  12   7     8517.43    12081.91   2243.78 o
  24  12   7    36973.46    31412.97   2934.18 o
  26  12   7    28017.50    31326.67   2934.18 o
  28  12   7     1293.02    -1208.19   2071.18 o
  30  12   7    28850.02    30981.47   2761.58 o
  32  12   7    57138.57    56698.68   4142.37 o
  34  12   7    17375.01    12427.11   3020.48 o
  36  12   7      140.35     1380.79   3106.78 o
  38  12   7     7686.48     5609.46   3451.97 o
 -41  13   7    51475.55    62567.03   8198.44 o
 -39  13   7     7053.40     1208.19   4228.67 o
 -37  13   7     6007.70    15188.69   4142.37 o
 -35  13   7     3231.67     6472.45   3969.77 o
 -33  13   7     6987.21     7853.24   3883.47 o
 -31  13   7    35087.19    36763.53   4660.17 o
 -29  13   7     9862.85     9320.33   3279.38 o
 -27  13   7    43232.63    53074.11   4228.67 o
 -25  13   7     3312.10    -2502.68   2847.88 o
 -23  13   7      384.46     3883.47   2761.58 o
 -21  13   7    30067.16    30549.97   3969.77 o
 -19  13   7    13962.31    12168.21   3279.38 o
 -17  13   7    36526.65    33570.45   7249.15 o
  11  13   7    25492.78    12858.60   6040.95 o
  13  13   7    93806.52    98985.37   5954.66 o
  15  13   7    95963.78    98122.37   6299.85 o
  17  13   7        7.00     1553.39   2588.98 o
  19  13   7    13277.46    14153.09   2243.78 o
  21  13   7     9080.64    13807.90   2157.48 o
  23  13   7      983.93     1898.59   2071.18 o
  25  13   7       53.19      517.80   2071.18 o
  27  13   7     5636.87     5264.26   2243.78 o
  29  13   7   129354.13   128154.55   5695.76 o
  31  13   7     4978.69     4142.37   2243.78 o
  33  13   7     1986.52     1121.89   2761.58 o
  35  13   7     2499.93     5350.56   2934.18 o
  37  13   7      479.33     1121.89   3279.38 o
  39  13   7     1370.12     8112.14   3538.27 o
 -40  14   7    91369.20   122113.59  14325.69 o
 -38  14   7     3491.64     4487.57   4746.46 o
 -36  14   7     7018.26     6817.65   4487.57 o
 -34  14   7    14289.78    10010.72   4056.07 o
 -32  14   7     2750.17     6558.75   3797.17 o
 -30  14   7    12869.93    16051.68   4142.37 o
 -28  14   7    56967.45    60323.24   5177.96 o
 -26  14   7    21922.89    26839.10   3710.87 o
 -24  14   7    38556.01    40474.40   4573.87 o
 -22  14   7    22116.51    19762.55   5005.36 o
 -20  14   7     9722.70     6386.15   6817.65 o
  14  14   7     2731.77      776.69   1812.29 o
  16  14   7    13880.21     9492.93   2934.18 o
  18  14   7      750.44     2675.28   2071.18 o
  20  14   7     6581.38     4832.76   2157.48 o
  22  14   7    23547.97    25285.71   2675.28 o
  24  14   7    24186.12    24681.62   2675.28 o
  26  14   7   150578.06   138596.77   6558.75 o
  28  14   7    17900.66    19072.16   2675.28 o
  30  14   7    25025.65    32275.96   2675.28 o
  32  14   7    53176.28    59632.85   3451.97 o
  34  14   7      140.66    -2675.28   2675.28 o
  36  14   7    14127.82    20711.85   3279.38 o
  38  14   7    60077.00    50053.63   4573.87 o
  40  14   7     5663.93     8543.64   3969.77 o
 -37  15   7     2497.81      949.29   4660.17 o
 -35  15   7    33732.22    31326.67   5695.76 o
 -33  15   7    54504.15    68694.29   6386.15 o
 -31  15   7    31919.04    27184.30   5350.56 o
 -29  15   7     3742.68     8025.84   3969.77 o
 -27  15   7       79.20    10269.62   3969.77 o
 -25  15   7      996.05     1898.59   2761.58 o
 -23  15   7    61351.90    52728.91  11046.32 o
  17  15   7    20908.98    15533.88   3883.47 o
  19  15   7    34804.52    39266.21   3797.17 o
  21  15   7    35131.04    30032.18   2934.18 o
  23  15   7    25138.87    24767.91   2675.28 o
  25  15   7    60721.89    68176.49   4142.37 o
  27  15   7      931.20    -2243.78   2243.78 o
  29  15   7    62293.82    73699.65   4487.57 o
  31  15   7    11727.88     8284.74   2847.88 o
  33  15   7    53539.67    65414.91   4401.27 o
  35  15   7      989.39      690.39   2934.18 o
  37  15   7     9926.89    10010.72   3710.87 o
 -34  16   7    15567.42    13635.30   4832.76 o
 -32  16   7     1620.27     6731.35   4746.46 o
 -30  16   7       89.19    -1467.09   3538.27 o
 -28  16   7     5187.83     6386.15   8888.83 o
  20  16   7   176338.77   140667.94  13031.20 o
  22  16   7    31754.83    34174.54   3020.48 o
  24  16   7     9545.89     9061.43   2588.98 o
  26  16   7    31165.04    40992.19   4314.97 o
  28  16   7     2891.17     6558.75   3451.97 o
  30  16   7     1184.31     3710.87   3279.38 o
  32  16   7      737.35     2934.18   3020.48 o
  34  16   7     4973.49     3710.87   3624.57 o
  25  17   7     1407.83      690.39   3538.27 o
  27  17   7    15597.57    17000.97   3710.87 o
  29  17   7    10226.92     6472.45   3538.27 o
  31  17   7    13855.57    17691.37   5695.76 o
 -14   0   8  1781459.50  1927668.75 103645.52 o
 -12   0   8     3118.71     3279.38    862.99 o
 -10   0   8    47401.63    48155.04   1984.89 o
  -8   0   8  2086423.25  2270190.75  86213.05 o
  -6   0   8   232731.20   227226.20   6645.05 o
  -4   0   8   138425.06   136698.17   4142.37 o
  -2   0   8  3197979.50  3255038.75 190721.58 o
   0   0   8    16105.96    15965.38    604.10 o
   2   0   8     2160.96     1812.29    345.20 o
   4   0   8   195752.97   178725.95   7421.74 o
 -17   1   8    32814.38    40129.20   2934.18 o
 -15   1   8    38695.25    29945.88   1898.59 o
 -13   1   8     4187.22     5177.96    862.99 o
 -11   1   8   162292.41   154907.34   4487.57 o
  -9   1   8   332751.16   301616.25   7076.55 o
  -7   1   8   421665.91   410267.13   8802.53 o
  -3   1   8   206268.33   185716.22   3365.67 o
  -1   1   8   108171.52   100193.55   2157.48 o
   1   1   8   554520.00   612293.88  12858.60 o
   3   1   8     1273.34      949.29    258.90 o
   5   1   8    45121.02    44098.97   1725.99 o
   7   1   8   600591.31   604785.88  19935.15 o
   9   1   8    95133.19    87680.14   8888.83 o
 -22   2   8   218950.19   123235.48  11046.32 o
 -20   2   8   286977.53   309210.59  13290.10 o
 -18   2   8    67006.33    62567.04   2502.68 o
 -16   2   8     2057.38     1984.89    862.99 o
 -14   2   8   738870.31   764439.69  26062.40 o
 -12   2   8   166531.23   158618.20   4056.07 o
 -10   2   8   275218.91   256222.78   6472.45 o
  -6   2   8   487980.91   472230.03  10010.72 o
  -4   2   8   438488.91   420536.75   9320.33 o
  -2   2   8  2523054.50  2807490.75 128931.23 o
   0   2   8    10292.17    10442.22    431.50 o
   2   2   8     7489.54     8198.44    345.20 o
   4   2   8  1711764.88  1818758.88  56008.28 o
   6   2   8    97855.82    92944.41   2588.98 o
   8   2   8     7581.82     7680.64    517.80 o
  10   2   8    45822.79    42545.58   1812.29 o
  12   2   8   170073.09   148262.30   6213.55 o
 -25   3   8    46498.24    55663.09   9320.33 o
 -23   3   8    34073.50    33311.55   1984.89 o
 -21   3   8    36160.04    37712.82   1812.29 o
 -19   3   8    46647.66    44961.96   1639.69 o
 -17   3   8    84330.82    84228.17   2330.08 o
 -15   3   8    14045.34    16224.28    862.99 o
 -13   3   8    24901.86    23991.22   1725.99 o
 -11   3   8  2797224.50  2937284.75  83278.88 o
  -9   3   8   363024.66   350893.19   8629.94 o
  -7   3   8   619517.69   576307.06  15102.39 o
  -3   3   8    25600.27    27356.90   1121.89 o
  -1   3   8    49364.68    41337.39   1380.79 o
   1   3   8   323423.28   346750.81   8198.44 o
   3   3   8   115870.13   115209.64   2934.18 o
   5   3   8    48186.55    41855.19   1208.19 o
   7   3   8   910426.88  1066832.63  34692.34 o
   9   3   8    44802.89    44703.06   1380.79 o
  11   3   8    30433.10    29341.78   1121.89 o
  13   3   8   287499.28   320515.78  11650.41 o
  15   3   8     5630.05     5436.86    862.99 o
  17   3   8    52302.74    57302.77   3279.38 o
 -28   4   8    18361.99    12081.91   2934.18 o
 -26   4   8   371460.56   366254.44  13462.70 o
 -24   4   8    56703.89    54627.49   2416.38 o
 -22   4   8   237913.50   240171.08   6558.75 o
 -20   4   8   467092.19   485692.75  11564.11 o
 -18   4   8    49712.91    50571.42   1467.09 o
 -16   4   8     8654.14    10614.82    690.39 o
 -14   4   8   819774.19   864201.75  20539.25 o
 -12   4   8    16515.00    14843.49    776.69 o
 -10   4   8    41517.97    45307.16   1294.49 o
  -8   4   8  1749896.88  1846978.88  42545.58 o
  -6   4   8    29951.67    31154.07   1121.89 o
  -4   4   8    55830.79    52815.20   2416.38 o
  -2   4   8  2417952.25  3101426.25 156892.23 o
   0   4   8    28240.07    23473.42   1035.59 o
   2   4   8   109049.77    97863.47   2761.58 o
   4   4   8   198880.97   260019.95   7508.04 o
   6   4   8    16574.32    14670.89    690.39 o
   8   4   8   173749.48   157841.53   4487.57 o
  10   4   8  1621481.50  1741693.63  41768.89 o
  12   4   8    42300.63    37885.41   1208.19 o
  14   4   8    82406.97    79309.10   2330.08 o
  16   4   8   179054.19   165349.56   4746.46 o
  18   4   8      329.49     2416.38    862.99 o
  20   4   8    74732.52    71973.66   3624.57 o
 -31   5   8    62320.29    30549.97   5436.86 o
 -29   5   8    81130.02    88025.34   5005.36 o
 -27   5   8    48022.88    53333.00   2847.88 o
 -25   5   8    71042.19    76202.33   3106.78 o
 -23   5   8  2515849.00  2594158.75  75511.94 o
 -21   5   8     3383.32     4401.27   1035.59 o
 -19   5   8     4664.04     4142.37    862.99 o
 -17   5   8   302895.19   322845.88   7939.54 o
 -15   5   8    58503.38    52642.61   1725.99 o
 -13   5   8   205112.75   214799.09   5609.46 o
 -11   5   8  1149669.63  1225968.63  27874.69 o
  -9   5   8    47664.26    46860.55   1380.79 o
  -7   5   8    43363.39    46256.45   1812.29 o
  -5   5   8  1176222.63  1303034.00  58942.46 o
  -3   5   8    19701.05    18640.66   3710.87 o
  -1   5   8     8854.31     6903.95    862.99 o
   1   5   8   143283.22   144896.63   5523.16 o
   3   5   8   102017.10    90959.52   2588.98 o
   5   5   8   220995.64   208758.14   6040.95 o
   7   5   8  1376969.50  1523787.75  43235.98 o
   9   5   8    66333.26    65414.91   1725.99 o
  11   5   8   278001.66   272705.97   6472.45 o
  13   5   8  1702675.63  1888488.75  45997.55 o
  15   5   8     5196.55     3365.67    604.10 o
  17   5   8    23729.40    20107.75    949.29 o
  19   5   8  2220909.50  2423976.25  70851.77 o
  21   5   8    11281.78    11132.62   1208.19 o
  23   5   8    46454.32    46601.65   2761.58 o
  25   5   8   860149.19   226190.58  25372.01 o
 -32   6   8    67353.34    77669.42   5782.06 o
 -30   6   8     1170.58     5523.16   2934.18 o
 -28   6   8      376.63     1553.39   2071.18 o
 -26   6   8   277623.06   278229.13  10097.02 o
 -24   6   8     4456.97     5091.66   1467.09 o
 -22   6   8      868.96     3193.08   1294.49 o
 -20   6   8   365970.88   368929.75  10269.62 o
 -18   6   8   115401.12   118402.72   3883.47 o
 -16   6   8   493417.31   442111.59  13203.80 o
 -14   6   8   796092.94   907955.56  22869.33 o
 -12   6   8    89095.41    87680.14   2416.38 o
 -10   6   8     3245.00     5695.76    604.10 o
  -8   6   8   167723.75   169578.23   4919.06 o
  -6   6   8   173407.47   154475.84   6817.65 o
  -4   6   8    59345.62      690.39   2761.58 o
   0   6   8    87036.48    88974.64   4832.76 o
   2   6   8    11271.29    14239.39   1035.59 o
   4   6   8   228348.20   274259.34   8457.34 o
   6   6   8     3832.75     3538.27    604.10 o
   8   6   8   173578.02   161120.89   4401.27 o
  10   6   8  1062960.00  1171600.00  32966.35 o
  12   6   8    42760.05    45652.36   1380.79 o
  14   6   8    30617.59    32534.86   1208.19 o
  16   6   8      364.91     1725.99    690.39 o
  18   6   8     9261.53     9751.83    949.29 o
  20   6   8    85617.76    85004.87   3020.48 o
  22   6   8  1065395.38  1180143.63  41768.89 o
  24   6   8    16685.96    13635.30   1812.29 o
  26   6   8   183236.00   173030.20   7680.64 o
  28   6   8     4416.29    -3883.47   3883.47 o
 -35   7   8    24529.44    16137.98   5264.26 o
 -33   7   8    11109.62     6472.45   3365.67 o
 -31   7   8    67803.73    68090.19   3797.17 o
 -29   7   8   335175.16   361335.38  13980.50 o
 -27   7   8     2656.51     3969.77   1812.29 o
 -25   7   8      916.35      776.69   1725.99 o
 -23   7   8    20783.78    19072.16   2157.48 o
 -21   7   8    80523.66    80172.10   3538.27 o
 -19   7   8   218496.59   210138.94   6990.25 o
 -17   7   8    14247.66    19848.85   1380.79 o
 -15   7   8     3622.41     3365.67    862.99 o
 -13   7   8   129674.72   123494.39   3451.97 o
 -11   7   8   259413.44   258552.86   6645.05 o
  -9   7   8   379194.31   376351.50  10701.12 o
  -7   7   8   206701.25   186924.41   8284.74 o
   1   7   8   966143.19   908300.69  42804.48 o
   3   7   8     9927.61    10269.62   1035.59 o
   5   7   8      516.92     -431.50    690.39 o
   7   7   8   835758.00   835809.25  21402.24 o
   9   7   8     2382.94     1380.79    604.10 o
  11   7   8    59769.57    51520.71   1725.99 o
  13   7   8   377709.25   420364.16  12340.81 o
  15   7   8     2724.43     3538.27    949.29 o
  17   7   8   140852.17   133159.91   5954.66 o
  19   7   8     3103.59     3969.77   1294.49 o
  21   7   8   159521.17   163278.38   6040.95 o
  23   7   8   103686.61   109082.38   4573.87 o
  25   7   8   143166.36   153267.66   5868.36 o
  27   7   8      602.53    -1725.99   1725.99 o
  29   7   8    41276.25    45393.46   2934.18 o
 -36   8   8    46686.29    43840.07   5868.36 o
 -34   8   8    91240.02   107442.69   8371.04 o
 -32   8   8   287811.03   302134.03  12081.91 o
 -30   8   8     6343.73     3710.87   2071.18 o
 -28   8   8    45340.42    50744.02   3106.78 o
 -26   8   8    75033.71    86644.55   3883.47 o
 -24   8   8    24824.38    26752.80   2243.78 o
 -22   8   8     7943.39     7162.85   2071.18 o
 -20   8   8    20182.03    19331.05   2157.48 o
 -18   8   8     2403.43     3969.77   1639.69 o
 -16   8   8   104830.15   106234.51   3710.87 o
 -14   8   8   108756.55   128586.02   3883.47 o
 -12   8   8    37478.19    37626.52   1725.99 o
 -10   8   8    32008.04    30118.48   1812.29 o
  -8   8   8   689088.88   781181.75  46946.85 o
   2   8   8   563149.69   442456.81  33656.75 o
   4   8   8  2412128.75  2735862.00 103559.23 o
   6   8   8   234182.83   217474.39   6645.05 o
   8   8   8   109054.65   104077.02   3193.08 o
  10   8   8     1478.97      690.39    431.50 o
  12   8   8    60639.61    60668.45   3193.08 o
  14   8   8     3857.36     5782.06   1467.09 o
  16   8   8    63362.48    67399.80   3797.17 o
  18   8   8    45101.11    48068.74   3106.78 o
  20   8   8      446.80    -1812.29   1812.29 o
  22   8   8    12745.58    10528.52   2071.18 o
  24   8   8     9115.72    10787.42   1467.09 o
  26   8   8   157850.59   159136.02   6127.25 o
  28   8   8   700829.00   703253.44  26752.80 o
  30   8   8    47337.97    51779.61   3106.78 o
  32   8   8    70181.45    65328.61   4142.37 o
 -37   9   8     5546.21     2761.58   4919.06 o
 -35   9   8    12283.62    21661.14   3969.77 o
 -33   9   8      242.28       86.30   2847.88 o
 -31   9   8    90834.13    97259.38   5005.36 o
 -29   9   8    32186.91    43408.58   2847.88 o
 -27   9   8   202159.64   218596.28   8112.14 o
 -25   9   8     4078.62     7680.64   2416.38 o
 -23   9   8   269043.09   262608.94  11736.71 o
 -21   9   8      724.10     3451.97   2157.48 o
 -19   9   8    73242.63    60582.15   3106.78 o
 -17   9   8   330375.06   369533.84  13203.80 o
 -15   9   8      919.40      776.69   1380.79 o
 -13   9   8    43844.50    45134.56   2502.68 o
 -11   9   8  1154737.63  1209226.50  48672.84 o
  -9   9   8     2210.71     2588.98   1898.59 o
   3   9   8   189022.56   171390.52  18381.76 o
   5   9   8    14776.10    17087.27   1553.39 o
   7   9   8    49264.91    64465.62   3106.78 o
   9   9   8   509376.81   483449.00  22092.63 o
  11   9   8   368684.56   357106.75  15447.58 o
  13   9   8   228606.36   255618.69  13031.20 o
  15   9   8    30821.23    32534.86   2761.58 o
  17   9   8    34130.84    30981.47   2588.98 o
  19   9   8   257260.56   262263.72  12168.21 o
  21   9   8     1502.82     1812.29   1898.59 o
  23   9   8     9040.66     8025.84   2071.18 o
  25   9   8    24625.66    27960.99   2416.38 o
  27   9   8    43264.34    45738.66   3020.48 o
  29   9   8     1358.02     3451.97   2157.48 o
  31   9   8   178682.86   175273.98   8284.74 o
  33   9   8    53227.70    46946.85   3710.87 o
 -40  10   8    32610.63    20970.74  12513.41 o
 -38  10   8    40287.36    35900.53   6040.95 o
 -36  10   8     2556.76     6299.85   3969.77 o
 -34  10   8     2179.99     4919.06   3883.47 o
 -32  10   8     6047.60     9838.13   3538.27 o
 -30  10   8   131260.42   140409.05   6903.95 o
 -28  10   8     5026.81     -172.60   2243.78 o
 -26  10   8   237089.45   243105.28  10097.02 o
 -24  10   8     8701.57     7594.34   2157.48 o
 -22  10   8    40325.27    45997.55   3106.78 o
 -20  10   8   145600.95   172253.50   6903.95 o
 -18  10   8    39986.77    46429.05   2847.88 o
 -16  10   8   557691.25   544548.94  18899.56 o
 -14  10   8  1814619.25  1898672.00  84918.56 o
 -12  10   8    39271.36    41768.89   4401.27 o
 -10  10   8      922.79     6558.75   3193.08 o
   6  10   8   389367.63   364873.66  13807.90 o
   8  10   8   322824.72   316287.16  20452.95 o
  10  10   8   585398.88   632746.88  32707.46 o
  12  10   8    66978.63    62480.73   4142.37 o
  14  10   8     9592.02    10010.72   2243.78 o
  16  10   8       99.65     -949.29   1812.29 o
  18  10   8      361.07     -431.50   1898.59 o
  20  10   8   151065.81   151714.27   7508.04 o
  22  10   8   213309.81   213073.11  10183.32 o
  24  10   8     6344.78     8629.94   2243.78 o
  26  10   8    14330.47    16569.48   2157.48 o
  28  10   8    77221.32    89492.43   4573.87 o
  30  10   8    29346.04    28478.79   3193.08 o
  32  10   8    10331.20    18985.86   3279.38 o
  34  10   8    24621.29    19935.15   3451.97 o
  36  10   8    11438.66     -949.29   4401.27 o
 -39  11   8    23742.04    36245.73   8284.74 o
 -37  11   8    18907.24    23818.62   5091.66 o
 -35  11   8    12385.47    14843.49   5005.36 o
 -33  11   8    95555.02    97259.38   7766.94 o
 -31  11   8    25018.34    35814.23   5005.36 o
 -29  11   8    16603.54    23646.02   3193.08 o
 -27  11   8    13357.61    14584.59   2675.28 o
 -25  11   8      248.85     4056.07   2330.08 o
 -23  11   8   256182.67   253892.70   9924.43 o
 -21  11   8   128973.33   139028.27   5868.36 o
 -19  11   8   626728.50   695745.44  25544.61 o
 -17  11   8   142284.59   153958.05   8112.14 o
 -15  11   8     1481.91     5523.16   2416.38 o
 -13  11   8   429915.69   438228.13  28651.38 o
   7  11   8    30296.15    24336.42   2675.28 o
   9  11   8    20477.02    22610.43   2934.18 o
  11  11   8    49957.26    50830.32   3710.87 o
  13  11   8   276706.38   299803.97  14411.99 o
  15  11   8    27441.42    27011.70   3106.78 o
  17  11   8   461628.88   464117.91  19417.36 o
  19  11   8    22577.87    24163.82   2416.38 o
  21  11   8    46449.38    39697.70   3106.78 o
  23  11   8    34096.89    35469.04   3020.48 o
  25  11   8    19991.98    24336.42   2675.28 o
  27  11   8    22421.64    27788.39   2588.98 o
  29  11   8    77895.77    68607.98   3797.17 o
  31  11   8    88605.27    62480.73   4314.97 o
  33  11   8    33679.43    31499.27   3365.67 o
  35  11   8     2323.68     4832.76   3106.78 o
  37  11   8     1993.53     3020.48   3538.27 o
 -40  12   8    28745.51    36504.63  10528.52 o
 -38  12   8   173117.81   179502.66  14411.99 o
 -36  12   8    27291.31    38230.61   4660.17 o
 -34  12   8      736.89     1121.89   4142.37 o
 -32  12   8   115138.24   127809.34   8198.44 o
 -30  12   8    74716.97    76374.93   5868.36 o
 -28  12   8     3262.17     2761.58   3020.48 o
 -26  12   8    89255.80    81035.09   5177.96 o
 -24  12   8     8675.21     8629.94   3020.48 o
 -22  12   8   105834.59   109945.38   5609.46 o
 -20  12   8    22238.61    26493.90   3106.78 o
 -18  12   8    27798.25    26407.60   3279.38 o
 -16  12   8   505579.63   478702.53  27098.00 o
 -14  12   8   276027.25    85954.16  13894.20 o
  10  12   8    66418.72    82243.28   5091.66 o
  12  12   8      987.12     1294.49   2416.38 o
  14  12   8    39233.94    44444.17   3710.87 o
  16  12   8    74286.73    74648.94   4919.06 o
  18  12   8    12868.65    11823.01   2071.18 o
  20  12   8   236307.55   239308.11   9838.13 o
  22  12   8   143767.59   158273.02   7335.45 o
  24  12   8    74211.79    71455.86   4401.27 o
  26  12   8    50816.11    52211.11   3797.17 o
  28  12   8   442514.09   433222.75  16914.67 o
  30  12   8    19063.21    20107.75   2502.68 o
  32  12   8      335.58        0.00   2675.28 o
  34  12   8      788.92     5264.26   2847.88 o
  36  12   8    81859.63    95015.59   5868.36 o
  38  12   8    12142.15    17863.96   3538.27 o
 -41  13   8   153233.38   154389.55  14239.39 o
 -39  13   8      237.15    -2502.68   4228.67 o
 -37  13   8      488.83    -1294.49   4401.27 o
 -35  13   8    19087.53    30895.17   4573.87 o
 -33  13   8    25545.06    35986.83   4660.17 o
 -31  13   8    23483.04    23387.13   4573.87 o
 -29  13   8   230480.23   233180.86  14584.59 o
 -27  13   8    76950.74    68780.59   5954.66 o
 -25  13   8      122.89    -2330.08   2934.18 o
 -23  13   8     2473.64      431.50   3365.67 o
 -21  13   8     1381.21     -258.90   3279.38 o
 -19  13   8    90256.99    76806.42   7766.94 o
 -17  13   8    35708.59    33743.05   6299.85 o
  11  13   8   118454.45   114605.54  10183.32 o
  13  13   8      909.43     3365.67   2588.98 o
  15  13   8     1927.24    -1812.29   2588.98 o
  17  13   8    94780.31    89923.93   4573.87 o
  19  13   8    50748.13    53678.20   3365.67 o
  21  13   8    25220.95    21661.14   2416.38 o
  23  13   8     4390.92     7076.55   2157.48 o
  25  13   8   525297.25   525390.50  20711.85 o
  27  13   8     7158.48     7249.15   2243.78 o
  29  13   8      109.14      949.29   2157.48 o
  31  13   8   195093.45   184249.13   8112.14 o
  33  13   8   114920.14   109254.98   6040.95 o
  35  13   8   115879.16   137647.45   8025.84 o
  37  13   8    27529.91    25889.81   3710.87 o
  39  13   8    14548.89    16396.88   3710.87 o
 -40  14   8     9181.65     4056.07   4487.57 o
 -38  14   8   100674.60   118316.41   9320.33 o
 -36  14   8      881.39    -2502.68   4401.27 o
 -34  14   8    13690.77    15102.39   4573.87 o
 -32  14   8     2786.42     3969.77   3883.47 o
 -30  14   8   113183.48   117712.32   8457.34 o
 -28  14   8      760.20    -1035.59   4056.07 o
 -26  14   8     2093.57     1812.29   3710.87 o
 -24  14   8    20049.64    16051.68   3883.47 o
 -20  14   8     3226.48     4746.46   7162.85 o
  14  14   8      410.71     1035.59   2157.48 o
  16  14   8      334.13     1208.19   2761.58 o
  18  14   8      966.82     1984.89   2157.48 o
  20  14   8    89254.18    88974.64   4660.17 o
  22  14   8     9326.78     7766.94   2243.78 o
  24  14   8        5.18     -258.90   2157.48 o
  26  14   8     4728.56     6731.35   2243.78 o
  28  14   8   287299.34   286686.47  11995.61 o
  30  14   8    45830.98    46256.45   3020.48 o
  32  14   8    89238.65    96482.68   4832.76 o
  34  14   8    11222.14     2761.58   2847.88 o
  36  14   8    27392.99    23646.02   3279.38 o
  38  14   8    26645.59    31067.77   4056.07 o
  40  14   8     7354.27     9234.03   3883.47 o
 -37  15   8    11438.68    15447.58   5177.96 o
 -35  15   8    39194.02    41768.89   5954.66 o
 -33  15   8    75811.92    86213.05   7766.94 o
 -31  15   8    21894.65    39956.60   5695.76 o
 -29  15   8      952.29     6731.35   4142.37 o
 -27  15   8    33729.38    27270.60   4401.27 o
 -25  15   8     9796.66     6386.15   6386.15 o
 -23  15   8    99800.74    84314.48  13894.20 o
  17  15   8   281480.03   283320.78  18468.06 o
  19  15   8    14459.12    13635.30   2416.38 o
  21  15   8     6530.71     9838.13   2416.38 o
  23  15   8    58619.59    70333.97   4142.37 o
  25  15   8    26342.13    37195.02   3106.78 o
  27  15   8     5145.01     4142.37   2416.38 o
  29  15   8    15335.42    13031.20   2675.28 o
  31  15   8    49586.97    53764.50   4056.07 o
  33  15   8    19819.88    18295.46   3106.78 o
  35  15   8    39058.20    35037.54   3624.57 o
  37  15   8    10984.11     9061.43   3624.57 o
 -34  16   8    39719.70    48413.94   5868.36 o
 -32  16   8     1125.55    -3883.47   3883.47 o
 -30  16   8    51014.04    55749.38  12168.21 o
 -28  16   8    71300.91    95274.48  15361.29 o
  20  16   8   323211.28   248110.63  26839.10 o
  22  16   8     2086.51     4056.07   2416.38 o
  24  16   8    71213.51    71196.97   4487.57 o
  26  16   8    10589.18     7939.54   3451.97 o
  28  16   8    55272.20    41768.89   4228.67 o
  30  16   8      387.79        0.00   2847.88 o
  32  16   8     3241.71     4573.87   3106.78 o
  34  16   8     2944.48     1208.19   3969.77 o
  25  17   8   129355.16   107528.99   7076.55 o
  27  17   8    12160.47    18295.46   3883.47 o
  29  17   8     8592.20     8888.83   3624.57 o
  31  17   8    38197.30    33052.65   7594.34 o
 -19   1   9     1575.31     3538.27   1725.99 o
 -17   1   9    63357.78    65932.70   3624.57 o
 -15   1   9  2192509.75  2392390.75  84487.07 o
 -13   1   9   150110.03   140150.16   4746.46 o
 -11   1   9   262282.16   246470.95   5523.16 o
  -9   1   9  2987629.50  3200497.75  90873.22 o
  -7   1   9    48421.55    48241.34   1121.89 o
  -5   1   9    27787.91    26925.40    690.39 o
  -3   1   9    31215.80    34951.24    690.39 o
  -1   1   9    78830.08    69902.48   1380.79 o
   1   1   9   116202.90    96741.58   2157.48 o
   3   1   9   641391.75   697385.13  19935.15 o
   5   1   9   139000.20   124529.97   5609.46 o
   7   1   9    27133.38    21488.54   1035.59 o
   9   1   9   250699.78   261832.23  25372.01 o
 -22   2   9      173.78      -86.30   1984.89 o
 -20   2   9    72647.83    71455.86   3193.08 o
 -18   2   9   508403.75   509338.78  15620.18 o
 -16   2   9    76716.72    67399.80   2330.08 o
 -14   2   9   164654.25   156547.02   4660.17 o
 -12   2   9  1476564.75  1544154.25  40992.19 o
 -10   2   9    73719.77    72836.65   1898.59 o
  -8   2   9   164726.95   166902.95   3624.57 o
  -6   2   9   354577.63   427699.63   8543.64 o
  -4   2   9    88378.58    75339.34   1725.99 o
  -2   2   9    17954.71    17346.17    517.80 o
   0   2   9      323.44     -172.60    172.60 o
   2   2   9    14884.35    16051.68    517.80 o
   4   2   9    54769.86    50053.63   1294.49 o
   6   2   9   165952.25   190376.38   4746.46 o
   8   2   9     1817.79      949.29    517.80 o
  10   2   9    10803.26    11391.52    776.69 o
  12   2   9   333529.69   342176.94  17950.27 o
 -25   3   9     3835.24     2157.48   1639.69 o
 -23   3   9    86814.80    85004.87   3538.27 o
 -21   3   9   231539.11   233784.94   6558.75 o
 -19   3   9     7616.29     6213.55    776.69 o
 -17   3   9   163864.45   159912.70   4401.27 o
 -15   3   9    79422.95    76029.73   2243.78 o
 -13   3   9    51293.33    46860.55   1380.79 o
 -11   3   9   117402.96   103990.73   2761.58 o
  -9   3   9    47766.58    76202.33   1898.59 o
  -7   3   9    30273.81    28047.29    862.99 o
  -5   3   9     2375.10     2071.18    345.20 o
  -3   3   9   509121.31   553955.56  15274.99 o
  -1   3   9     3554.68     3538.27    345.20 o
   1   3   9     9117.44     8716.23    345.20 o
   3   3   9  1852719.75  1851207.38  45220.86 o
   5   3   9    50409.00    54800.09   1553.39 o
   7   3   9    97973.84    90441.72   2502.68 o
   9   3   9   145611.22   162674.28   4660.17 o
  11   3   9    21947.62    22437.83   1035.59 o
  13   3   9   168260.66   167075.56   6213.55 o
  15   3   9   612469.44   661829.75  22869.33 o
  17   3   9   122099.96   108046.80   6645.05 o
 -28   4   9    14534.78    11477.81   2588.98 o
 -26   4   9   201115.91   203493.88   7421.74 o
 -24   4   9   309639.28   332166.22  11046.32 o
 -22   4   9    48613.45    46515.35   1898.59 o
 -20   4   9    18519.76    19935.15   1035.59 o
 -18   4   9   255297.00   261918.55   5954.66 o
 -16   4   9    82328.66    83278.88   2330.08 o
 -14   4   9    68102.41    66450.50   1898.59 o
 -12   4   9      825.30     1812.29    431.50 o
 -10   4   9    56392.78    57906.87   1553.39 o
  -8   4   9    81045.77    78705.01   1984.89 o
  -6   4   9      297.22     3883.47    517.80 o
  -4   4   9    26894.93    26666.50   1294.49 o
  -2   4   9     8309.90    10701.12    949.29 o
   0   4   9  2811171.00  3053530.00 143515.81 o
   2   4   9    27828.38    23214.53    776.69 o
   4   4   9   141524.30   137129.69   3797.17 o
   6   4   9  2447059.25  2828720.25 108391.99 o
   8   4   9    17324.71    15188.69    690.39 o
  10   4   9   261563.86   230419.30   6731.35 o
  12   4   9   282026.75   266319.81   6817.65 o
  14   4   9   228808.84   214799.09   5264.26 o
  16   4   9     2196.95     2416.38    776.69 o
  18   4   9  1530486.25  1672654.13  51607.02 o
  20   4   9    19102.35    16224.28   1984.89 o
 -31   5   9    17510.37    20280.35   2416.38 o
 -29   5   9   164898.75   165090.66   8543.64 o
 -27   5   9      136.02    -1294.49   1294.49 o
 -25   5   9   157882.59   168024.84   5954.66 o
 -23   5   9    16429.01    17863.96   1553.39 o
 -21   5   9   201521.72   216611.38   6472.45 o
 -19   5   9      277.03     -172.60   1035.59 o
 -17   5   9    15934.82    15016.09    949.29 o
 -15   5   9  1952073.13  1949157.25  53764.50 o
 -13   5   9   464579.78   462996.06  10960.02 o
 -11   5   9   260899.25   256050.17   5609.46 o
  -9   5   9   234946.08   238531.41   5609.46 o
  -7   5   9    59389.02    54627.49   1812.29 o
  -5   5   9   207231.92   197625.52   9579.23 o
  -3   5   9   389386.28   477666.91  27356.90 o
  -1   5   9     6798.04     6817.65    949.29 o
   1   5   9    26068.84    24681.62   1121.89 o
   3   5   9   931214.19  1046724.88  34778.64 o
   5   5   9    26373.21    35727.93   1984.89 o
   7   5   9    36384.95    33397.85   1208.19 o
   9   5   9   170066.58   173893.20   4487.57 o
  11   5   9   162685.36   154734.75   3797.17 o
  13   5   9    23302.45    22610.43    949.29 o
  15   5   9   672938.25   737945.81  17173.57 o
  17   5   9    67726.79    58683.56   1812.29 o
  19   5   9     1382.84      431.50    949.29 o
  21   5   9   169729.91   208671.84   6990.25 o
  23   5   9   103072.82    98208.66   4919.06 o
  25   5   9    35576.52    -3538.27   3538.27 o
 -32   6   9    22727.88    30808.87   4919.06 o
 -30   6   9   251293.58   296956.06  13117.50 o
 -28   6   9   125965.47   145155.52   6472.45 o
 -26   6   9    28821.64    28565.09   2243.78 o
 -24   6   9   139392.95   144896.63   5091.66 o
 -22   6   9    57725.72    55404.19   2675.28 o
 -20   6   9    36476.84    35900.53   1984.89 o
 -18   6   9  2167792.50  2279079.50  65846.41 o
 -16   6   9   457760.22   465239.81  12340.81 o
 -14   6   9   536578.25   517709.84  12599.71 o
 -12   6   9  4470757.00  4876345.00 148952.69 o
 -10   6   9   280426.72   279609.91   6558.75 o
  -8   6   9   389372.69   378336.38  10614.82 o
  -6   6   9  1003548.50  1071751.75  44012.67 o
  -4   6   9    40736.20    -1380.79   2761.58 o
   0   6   9   155882.72   212210.11  10442.22 o
   2   6   9    66834.06    60754.75   2157.48 o
   4   6   9    56062.94    55058.99   1812.29 o
   6   6   9   525822.88   606598.19  16137.98 o
   8   6   9    58240.32    55231.59   1812.29 o
  10   6   9    86464.39    97345.67   2588.98 o
  12   6   9   962725.13  1048537.13  24940.51 o
  14   6   9   103593.45    97000.47   2761.58 o
  16   6   9    63342.68    56698.68   2243.78 o
  18   6   9    19925.97    18726.96   1208.19 o
  20   6   9    13040.07    11823.01   1121.89 o
  22   6   9    60185.23    66191.60   3020.48 o
  24   6   9   107553.38    93980.00   4401.27 o
  26   6   9   271622.03   257517.28  11132.62 o
 -35   7   9    29626.63    27960.99   5177.96 o
 -33   7   9     1995.45    -4056.07   4056.07 o
 -31   7   9    19959.85    19417.36   2934.18 o
 -29   7   9    18092.03    16742.08   2761.58 o
 -27   7   9   170530.94   189858.58   7421.74 o
 -25   7   9    35753.59    37626.52   2416.38 o
 -23   7   9    68008.20    66623.10   3106.78 o
 -21   7   9    92971.88   107787.89   4401.27 o
 -19   7   9    82982.64    85608.96   3538.27 o
 -17   7   9   478634.63   493718.59  14670.89 o
 -15   7   9  3169944.25  3393290.75  91304.72 o
 -13   7   9   268386.47   278142.81   7766.94 o
 -11   7   9   610512.88   611948.75  14843.49 o
  -9   7   9  1816809.38  1929912.50  52987.80 o
  -7   7   9    17109.63    20280.35   1898.59 o
   1   7   9   166349.58   163537.28   8284.74 o
   3   7   9   107777.26    98381.26   3538.27 o
   5   7   9    49291.48    43753.77   1467.09 o
   7   7   9    16047.75    18122.86    949.29 o
   9   7   9  1069234.75  1150629.25  31412.97 o
  11   7   9     1546.74     2157.48    604.10 o
  13   7   9   342874.06   343212.53  11046.32 o
  15   7   9   808738.50   833996.94  27960.99 o
  17   7   9    48175.04    47292.05   2157.48 o
  19   7   9   151026.38   146708.91   6299.85 o
  21   7   9    55853.00    46774.25   2330.08 o
  23   7   9    28119.34    25717.21   2157.48 o
  25   7   9    28383.56    28910.28   2071.18 o
  27   7   9   101584.32   123062.88   5523.16 o
  29   7   9    30773.20    28219.89   2416.38 o
 -36   8   9    27048.02    32275.96   5350.56 o
 -34   8   9     5484.60     6558.75   4487.57 o
 -32   8   9    10795.93     7766.94   2934.18 o
 -30   8   9   162382.64   161034.59   7421.74 o
 -28   8   9      768.04     4660.17   1984.89 o
 -26   8   9    80915.77    88715.73   3969.77 o
 -24   8   9    89712.21    87162.35   3969.77 o
 -22   8   9     3336.37     4401.27   1812.29 o
 -20   8   9    84220.00    89406.13   4401.27 o
 -18   8   9   337930.38   345542.63  12168.21 o
 -16   8   9   182370.48   175015.09   6040.95 o
 -14   8   9   306616.94   336222.28   9751.83 o
 -12   8   9   443057.75   486124.28  14584.59 o
 -10   8   9    21839.26    25372.01   1553.39 o
  -8   8   9    60368.97    63947.82   5954.66 o
   2   8   9    96541.11    88197.95   5005.36 o
   4   8   9    27823.96    30463.67   1467.09 o
   6   8   9   839178.81   871364.56  25803.51 o
   8   8   9   134783.89   144896.63   4314.97 o
  10   8   9   330731.41   300494.34  10701.12 o
  12   8   9  1098166.75  1091859.38  53074.11 o
  14   8   9    95139.97    92426.61   4056.07 o
  16   8   9   236282.33   210311.53   9924.43 o
  18   8   9   873261.13   878958.94  38575.81 o
  20   8   9    25920.39    29945.88   2675.28 o
  22   8   9       20.71     1725.99   1553.39 o
  24   8   9   398616.47   410784.91  14843.49 o
  26   8   9    27632.44    27443.20   1984.89 o
  28   8   9    35082.36    34778.64   2588.98 o
  30   8   9   391037.91   395941.44  15447.58 o
  32   8   9    21254.49     8802.53   3106.78 o
 -37   9   9    21318.34    24163.82   5177.96 o
 -35   9   9      620.25    10873.72   3797.17 o
 -33   9   9   232195.02   226104.31  10097.02 o
 -31   9   9      200.34      172.60   2847.88 o
 -29   9   9   127118.74   131088.72   6386.15 o
 -27   9   9   260308.78   272101.84   9924.43 o
 -25   9   9    88132.34   103904.42   4919.06 o
 -23   9   9     2659.62     2934.18   2243.78 o
 -21   9   9   147371.67   155511.44   6127.25 o
 -19   9   9     2600.71     2502.68   1725.99 o
 -17   9   9     3366.77     4832.76   1553.39 o
 -15   9   9   130294.20   140581.66   5091.66 o
 -13   9   9   210121.28   214022.38   7853.24 o
 -11   9   9   105783.69   101056.55   5523.16 o
  -9   9   9    44858.36    54368.59   3969.77 o
   3   9   9  2700456.50  2732323.75 146450.00 o
   5   9   9   139997.31   127205.23   5609.46 o
   7   9   9   256666.77   267614.31   9751.83 o
   9   9   9    81212.81    90959.52   3710.87 o
  11   9   9    35287.53    35814.23   2502.68 o
  13   9   9    55871.23    50398.82   3624.57 o
  15   9   9  1036501.19  1012377.69  48586.54 o
  17   9   9   133612.17   120646.49   6472.45 o
  19   9   9     9402.52     5436.86   1984.89 o
  21   9   9   563554.25   607633.81  26839.10 o
  23   9   9    33104.84    34692.34   2934.18 o
  25   9   9     7474.18     7076.55   2243.78 o
  27   9   9   639565.00   612898.00  25372.01 o
  29   9   9    50474.75    55231.59   3710.87 o
  31   9   9   112135.29   119438.30   6127.25 o
  33   9   9    64382.85    73872.25   5091.66 o
 -40  10   9    30134.62    16742.08  12944.90 o
 -38  10   9    25463.40    15102.39   6127.25 o
 -36  10   9     2045.35     4919.06   3969.77 o
 -34  10   9     2707.62     1380.79   3365.67 o
 -32  10   9    45762.60    55490.48   4832.76 o
 -30  10   9    40050.79    38058.02   3883.47 o
 -28  10   9    80907.29    88197.95   5695.76 o
 -26  10   9      442.31     -258.90   1984.89 o
 -24  10   9      310.98    -1984.89   1984.89 o
 -22  10   9   108994.84   110376.88   4832.76 o
 -20  10   9    98458.16    91736.21   4228.67 o
 -18  10   9   471767.28   449878.53  16742.08 o
 -16  10   9   192981.91   193914.64   7939.54 o
 -14  10   9     1515.55      517.80   1898.59 o
 -12  10   9   550384.50   527375.38  34347.14 o
   6  10   9   128608.49   127636.74   5350.56 o
   8  10   9    18784.01    15792.78   1812.29 o
  10  10   9    36178.20    32966.35   2502.68 o
  12  10   9   394578.09   410698.59  17863.96 o
  14  10   9    85751.08    92771.80   5005.36 o
  16  10   9      786.86     -172.60   1812.29 o
  18  10   9   134051.33   138769.36   6990.25 o
  20  10   9     5017.63     3624.57   1984.89 o
  22  10   9     2623.45     6299.85   2502.68 o
  24  10   9    90150.60    94497.79   5350.56 o
  26  10   9   114915.61   117280.82   5436.86 o
  28  10   9    98586.66   105371.52   5091.66 o
  30  10   9   412620.28   396372.94  17173.57 o
  32  10   9      146.82     -431.50   2847.88 o
  34  10   9    66058.62    68090.20   4919.06 o
  36  10   9    11870.41     3106.78   6040.95 o
 -41  11   9    54244.53   442197.91  52556.31 o
 -39  11   9      431.11    -1639.69   6645.05 o
 -37  11   9     2100.24    -4142.37   4573.87 o
 -35  11   9     9930.60     8025.84   4832.76 o
 -33  11   9     2075.85     3538.27   4401.27 o
 -31  11   9     1057.89     4401.27   3365.67 o
 -29  11   9     2701.88     -431.50   2847.88 o
 -27  11   9   135304.58   137474.88   6903.95 o
 -25  11   9   102000.30    98036.06   5091.66 o
 -23  11   9    44169.02    49794.73   3193.08 o
 -21  11   9      120.55     3365.67   2071.18 o
 -19  11   9    24228.04    30981.47   2588.98 o
 -17  11   9     5161.68     1035.59   2675.28 o
 -15  11   9  1708145.75  1622255.25  88456.84 o
 -13  11   9   368236.78   360040.91  24250.12 o
   7  11   9    13215.47     9924.43   2071.18 o
   9  11   9   529098.38   537903.94  27184.30 o
  11  11   9      251.80     2761.58   2243.78 o
  13  11   9    63870.72    62567.03   4487.57 o
  15  11   9   225961.97   220926.34   9751.83 o
  17  11   9     1162.77     -862.99   1725.99 o
  19  11   9    39785.46    34347.14   2675.28 o
  21  11   9   154849.58   146018.52   7421.74 o
  23  11   9    19930.96    21661.14   2588.98 o
  25  11   9    22732.00    24854.21   2761.58 o
  27  11   9    17314.75    18036.56   2330.08 o
  29  11   9     3701.85     2243.78   2071.18 o
  31  11   9    24329.68    20884.45   3020.48 o
  33  11   9   299710.06   291001.44  14239.39 o
  35  11   9    39779.29    44530.46   4142.37 o
  37  11   9     4179.87    -1294.49   3365.67 o
 -38  12   9    77591.22    93203.30   7680.64 o
 -36  12   9     6636.77     4487.57   3969.77 o
 -34  12   9     1723.21     1725.99   3797.17 o
 -32  12   9    28752.73    25372.01   4056.07 o
 -30  12   9     1543.52    -2761.58   3365.67 o
 -28  12   9      935.84     1984.89   3797.17 o
 -26  12   9    24083.76    23214.53   4056.07 o
 -24  12   9   142446.06   129966.83   6472.45 o
 -22  12   9     7517.27    10614.82   2502.68 o
 -20  12   9     3609.14     1898.59   2847.88 o
 -18  12   9   181125.67   172080.92   8975.13 o
 -16  12   9   130926.20   131088.72  10442.22 o
  10  12   9    74298.46    81380.30   5005.36 o
  12  12   9   526956.00   576997.50  26666.50 o
  14  12   9     4005.81     4832.76   2416.38 o
  16  12   9   308452.56   334841.50  15533.88 o
  18  12   9     8526.29     8802.53   2071.18 o
  20  12   9    13073.91     8888.83   2071.18 o
  22  12   9     7621.20     2761.58   2243.78 o
  24  12   9   110722.77   100366.15   5782.06 o
  26  12   9    10518.86    13031.20   2502.68 o
  28  12   9      358.28    -2071.18   2071.18 o
  30  12   9    71615.04    76806.42   4314.97 o
  32  12   9    19181.97    15274.99   3020.48 o
  34  12   9     5154.30     6213.55   3451.97 o
  36  12   9    54861.56    57561.67   4832.76 o
  38  12   9     4285.09     6990.25   3279.38 o
 -41  13   9    36623.40    24336.42   6472.45 o
 -39  13   9     5237.62     5436.86   4314.97 o
 -37  13   9     2040.07    11909.31   4573.87 o
 -35  13   9    28697.56    30032.18   4660.17 o
 -33  13   9    90340.77   106407.10   7335.45 o
 -31  13   9    19888.77    22610.43   4401.27 o
 -29  13   9     9114.38     5954.66   3797.17 o
 -27  13   9    27054.65    31499.27   4487.57 o
 -25  13   9     1565.05     5091.66   3624.57 o
 -23  13   9    16440.13    18036.56   3797.17 o
 -21  13   9     2748.05      345.20   3106.78 o
 -19  13   9    37335.71    37626.52   5954.66 o
 -17  13   9     9455.81     2071.18   4919.06 o
  11  13   9    32563.71    26235.00   3624.57 o
  13  13   9   170230.56   162760.59   8975.13 o
  15  13   9   165757.59   157668.92   8457.34 o
  17  13   9     8758.08    10097.02   2243.78 o
  19  13   9    33468.64    32275.96   2675.28 o
  21  13   9     3697.22     5091.66   2071.18 o
  23  13   9    27081.09    32793.75   2761.58 o
  25  13   9    14484.98    12858.60   2330.08 o
  27  13   9    35873.22    40905.89   3193.08 o
  29  13   9    23273.48    20970.75   2588.98 o
  31  13   9      129.16     4919.06   2416.38 o
  33  13   9    11669.60    15016.09   3020.48 o
  35  13   9     7699.23     2330.08   3193.08 o
  37  13   9     1020.93     5868.36   3193.08 o
  39  13   9    30440.27    29773.28   4228.67 o
 -40  14   9        7.63     2330.08   4660.17 o
 -38  14   9     2588.36     1812.29   4487.57 o
 -36  14   9     4743.95     9147.73   4573.87 o
 -34  14   9    31806.82    34606.04   5177.96 o
 -32  14   9     4082.83     2071.18   4228.67 o
 -30  14   9   183609.50   198143.31  12513.41 o
 -28  14   9     1755.39     1294.49   4056.07 o
 -26  14   9    37103.38    42372.98   5091.66 o
 -24  14   9     8402.63    10528.52   3624.57 o
 -22  14   9    18972.26    23128.23   6213.55 o
 -20  14   9   133107.00   139373.45  18381.76 o
  14  14   9    11593.43    13549.00   2675.28 o
  16  14   9      568.06     2675.28   2761.58 o
  18  14   9    14288.56    16655.77   2416.38 o
  20  14   9     2827.40     1553.39   2243.78 o
  22  14   9     3824.49     3969.77   2157.48 o
  24  14   9    13632.78     8975.13   4228.67 o
  26  14   9     1086.54    -1035.59   2157.48 o
  28  14   9      314.75     -690.39   2502.68 o
  30  14   9    86555.02    88888.34   4314.97 o
  32  14   9    12344.15    14239.39   2416.38 o
  34  14   9    27297.81    34606.04   3538.27 o
  36  14   9    31567.53    24940.51   3710.87 o
  38  14   9    22001.45    27184.30   3969.77 o
  40  14   9       18.17    -3020.48   4142.37 o
 -37  15   9    35042.33    40042.90   5782.06 o
 -35  15   9    12230.27    14325.69   5091.66 o
 -33  15   9    28312.60    30032.18   5350.56 o
 -31  15   9     2312.14     -862.99   4487.57 o
 -29  15   9     3604.98    12513.41   4832.76 o
 -27  15   9    12419.59    13031.20   4919.06 o
 -25  15   9    44002.50    42027.79   7508.04 o
  17  15   9       39.18     2416.38   2502.68 o
  19  15   9     6735.66     5264.26   2330.08 o
  21  15   9    59020.99    57906.87   3710.87 o
  23  15   9     4610.92     5177.96   2502.68 o
  25  15   9     1091.17    -1294.49   2243.78 o
  27  15   9    24097.92    27615.79   2847.88 o
  29  15   9     1497.87     3193.08   3020.48 o
  31  15   9    47022.46    45652.36   3883.47 o
  33  15   9    13343.49    14929.79   3020.48 o
  35  15   9    43108.00    42977.08   3883.47 o
  37  15   9    15279.66    15102.39   3797.17 o
 -34  16   9    17898.50    12772.30   5005.36 o
 -32  16   9     6736.89    11305.21   5350.56 o
 -30  16   9      587.03     1035.59   9665.53 o
 -28  16   9     1517.63    -9234.03   9234.03 o
  20  16   9     2247.29     3451.97   2330.08 o
  22  16   9       13.82      776.69   2330.08 o
  24  16   9   140307.14   124271.07   7766.94 o
  26  16   9    14663.82    22006.33   3797.17 o
  28  16   9     2124.83     1121.89   3279.38 o
  30  16   9     8615.73     1467.09   2847.88 o
  32  16   9    37006.84    52124.81   4142.37 o
  34  16   9    17378.10    11305.21   4573.87 o
  25  17   9    18946.38    15447.58   3451.97 o
  27  17   9    37174.79    24681.62   4142.37 o
  29  17   9    78462.17    95619.69   8284.74 o
 -16   0  10  1175003.88  1113779.50  53160.40 o
 -14   0  10   146792.36   148866.39   6299.85 o
 -12   0  10   313684.00   310505.06  10614.82 o
 -10   0  10   267037.25   319739.09  10010.72 o
  -8   0  10   201486.72   179330.06   5350.56 o
  -6   0  10   160896.98   156719.64   4746.46 o
  -2   0  10    34266.91    36590.93   1121.89 o
   0   0  10   149902.88   145069.20   3969.77 o
   2   0  10     4839.00    12858.60    604.10 o
   4   0  10    15438.12    17777.67   1121.89 o
   6   0  10   207822.83   179761.55   8716.23 o
 -19   1  10   799003.00   800599.06  37885.41 o
 -17   1  10    22687.11    18813.26   1467.09 o
 -15   1  10    32530.97    30291.07   1467.09 o
 -13   1  10   344361.09   352446.56   9320.33 o
 -11   1  10    77150.38    72750.36   1812.29 o
  -9   1  10    41761.47    37195.02    949.29 o
  -7   1  10  2147705.75  2311959.75  55576.79 o
  -5   1  10   360876.81   336912.69   6731.35 o
  -3   1  10   299479.09   273310.06   5005.36 o
  -1   1  10   262229.06   301616.25   5868.36 o
   1   1  10    78385.05    68521.69   1553.39 o
   3   1  10    30141.01    24940.51    862.99 o
   5   1  10  2281992.75  2325940.00 112965.86 o
   7   1  10   236403.98   207636.23   7680.64 o
   9   1  10   138915.08   130398.32   6731.35 o
 -22   2  10  1717674.88  1783462.50  76806.42 o
 -20   2  10    97167.50    91649.91   3365.67 o
 -18   2  10   253625.45   223429.02   6903.95 o
 -16   2  10  1188621.75  1267219.63  37108.72 o
 -14   2  10    82151.83    81639.19   2330.08 o
 -12   2  10    31519.35    34347.14   1467.09 o
 -10   2  10  1540869.88  1597660.00  36590.93 o
  -8   2  10   314279.66   289275.44   6731.35 o
  -6   2  10   563491.31   525304.19  10701.12 o
  -4   2  10  3720545.50  3813999.75 213418.30 o
  -2   2  10       57.76      -86.30    258.90 o
   0   2  10    17259.20    15188.69    517.80 o
   4   2  10   414613.91   392316.84   9579.23 o
   6   2  10    58454.59    55576.79   1553.39 o
   8   2  10  3040138.00  3631476.75 200387.09 o
  10   2  10   127378.49   114950.73   3969.77 o
  12   2  10    52856.82    45048.26   2157.48 o
 -25   3  10   144734.81   154734.75   5868.36 o
 -23   3  10   280550.16   280990.72   9061.43 o
 -21   3  10   867278.00   856175.88  26235.00 o
 -19   3  10  1977160.63  2131939.25  63343.73 o
 -17   3  10    12389.23    15274.99   1035.59 o
 -15   3  10    93251.78    97345.67   2934.18 o
 -13   3  10  1040515.50  1147781.38  26493.90 o
 -11   3  10   202747.97   232921.95   6213.55 o
  -9   3  10   190575.33   187873.70   4487.57 o
  -7   3  10  3670286.50  3779048.75 120387.59 o
  -5   3  10   129304.31   122027.29   3020.48 o
  -3   3  10    55013.00    59373.96   1639.69 o
  -1   3  10   192843.48   198315.91   4746.46 o
   1   3  10   201192.36   186838.09   4142.37 o
   3   3  10   242611.69   227226.20   5523.16 o
   7   3  10   128272.29   117453.42   3279.38 o
   9   3  10   128305.10   126773.75   3451.97 o
  11   3  10        0.22     1984.89    862.99 o
  13   3  10    14423.71    12427.11    949.29 o
  15   3  10    57890.53    56439.78   2330.08 o
  17   3  10     9055.00    11736.71   1984.89 o
 -28   4  10    24033.00    29169.19   3624.57 o
 -26   4  10   315286.72   309555.78  10960.02 o
 -24   4  10   561675.19   572768.81  17691.37 o
 -22   4  10  1551946.75  1723916.00  49881.03 o
 -20   4  10    26898.44    28996.58   1294.49 o
 -18   4  10   178369.19   196589.94   4919.06 o
 -16   4  10    69347.84    72750.36   2071.18 o
 -14   4  10    16153.25    14584.59    776.69 o
 -12   4  10    23471.50    23214.53    949.29 o
 -10   4  10    25267.53    36245.73   1035.59 o
  -8   4  10   100343.33    95964.88   2847.88 o
  -6   4  10   234524.70   225155.02   6386.15 o
  -4   4  10  1943916.25  2051939.75  93548.50 o
  -2   4  10    29346.18    23300.83   1208.19 o
   0   4  10     9992.23    11650.41    604.10 o
   2   4  10   491981.72   522456.31  12858.60 o
   4   4  10     2563.16     2330.08    431.50 o
   6   4  10    49993.22    46515.35   1380.79 o
   8   4  10   318195.63   379889.75  10873.72 o
  10   4  10      432.07     1467.09    604.10 o
  12   4  10   360510.59   337085.28   8888.83 o
  14   4  10    50863.92    66450.50   1984.89 o
  16   4  10     5591.99     5436.86    862.99 o
  18   4  10     6680.45     5091.66   1035.59 o
  20   4  10  2075937.38  2069372.13  88974.64 o
 -31   5  10    81634.59    81811.78   6990.25 o
 -29   5  10    70119.89    76288.63   4056.07 o
 -27   5  10    69427.41    67227.20   3710.87 o
 -25   5  10  1171571.38  1176778.00  42372.98 o
 -23   5  10   159209.30   171908.31   5350.56 o
 -21   5  10   204072.67   204270.58   6127.25 o
 -19   5  10    61463.04    62998.53   2330.08 o
 -17   5  10    86765.98    90873.22   2588.98 o
 -15   5  10   380930.09   405348.06  10442.22 o
 -13   5  10  3869829.00  4317729.50 121077.99 o
 -11   5  10     9326.54     6990.25    517.80 o
  -9   5  10    33756.85    36590.93   1208.19 o
  -7   5  10   335069.59   365477.75  10787.42 o
  -5   5  10    90753.80    81725.49   3797.17 o
  -3   5  10   219394.06   184076.52   7680.64 o
  -1   5  10  1720307.00  1976514.13  79050.21 o
   1   5  10    76192.86    88629.44   3710.87 o
   3   5  10    56522.38    49449.54   1984.89 o
   5   5  10     3864.07     3365.67    604.10 o
   7   5  10     8389.16     9147.73    690.39 o
   9   5  10   479409.84   454797.59  12513.41 o
  11   5  10   412420.81   532380.69  13203.80 o
  13   5  10    75910.73    61962.93   1812.29 o
  15   5  10    33464.19    29341.78   1035.59 o
  17   5  10   887091.00   900274.88  24250.12 o
  19   5  10    21195.60    21747.44   1380.79 o
  21   5  10    94209.80    80689.90   3193.08 o
  23   5  10  2807300.25  2698839.75 120215.00 o
 -34   6  10     2755.55     3279.38   6127.25 o
 -32   6  10     9322.61     9492.93   4228.67 o
 -30   6  10    13897.95    10701.12   3279.38 o
 -28   6  10     3354.53     1812.29   2157.48 o
 -26   6  10    11350.24    10873.72   2157.48 o
 -24   6  10    26429.30    27615.79   2502.68 o
 -22   6  10   647557.75   648712.25  20539.25 o
 -20   6  10     8698.81     8975.13   1380.79 o
 -18   6  10    93962.55    93030.70   3106.78 o
 -16   6  10   197582.73   227571.41   6213.55 o
 -14   6  10    12324.60    14153.09    862.99 o
 -12   6  10    87481.26    93807.40   2502.68 o
 -10   6  10   424564.25   477062.81  10960.02 o
  -8   6  10   256746.81   238704.02   6731.35 o
  -6   6  10   469181.00   411561.59  18899.56 o
  -2   6  10    24764.52    19331.05   2761.58 o
   0   6  10    65539.67    71283.27   2934.18 o
   2   6  10   245511.17   260278.84   8457.34 o
   4   6  10    14237.33    16828.38    949.29 o
   6   6  10    77046.52    75080.44   2330.08 o
   8   6  10    10553.21    16396.88    776.69 o
  10   6  10    69901.98    74476.34   2243.78 o
  12   6  10    23831.26    25717.21   1035.59 o
  14   6  10   432575.69   475940.94  11995.61 o
  16   6  10     7914.23     7249.15    862.99 o
  18   6  10   232707.98   251217.42   7766.94 o
  20   6  10  1181859.00  1246076.38  38316.91 o
  22   6  10    14079.22    12686.00   1553.39 o
  24   6  10    30082.48    39007.31   2588.98 o
  26   6  10   118466.20   131692.81   5954.66 o
 -35   7  10    15539.60    15016.09   4832.76 o
 -33   7  10   108953.38   105457.82   8888.83 o
 -31   7  10   493247.41   526598.69  24509.02 o
 -29   7  10      781.16     3106.78   2588.98 o
 -27   7  10    18475.00    18122.86   2330.08 o
 -25   7  10     6188.28     6817.65   1812.29 o
 -23   7  10    14858.92    17777.67   1984.89 o
 -21   7  10      452.19      -86.30   1553.39 o
 -19   7  10   444573.69   478875.13  14066.79 o
 -17   7  10     2030.47     2330.08    949.29 o
 -15   7  10    82380.68    77669.42   2502.68 o
 -13   7  10     8351.20    15016.09   1121.89 o
 -11   7  10   270749.38   250181.81   6645.05 o
  -9   7  10   181569.61   176827.38   5091.66 o
  -7   7  10   435843.78   434862.44  18295.46 o
   1   7  10    62202.83    75857.13   4056.07 o
   3   7  10    83664.52    79481.70   2588.98 o
   5   7  10  2152094.25  2294613.75  61013.64 o
   7   7  10     1431.46     3106.78    776.69 o
   9   7  10    88918.68    90528.02   2847.88 o
  11   7  10   339072.47   405779.56  11132.62 o
  13   7  10     4425.55     2934.18    862.99 o
  15   7  10     3978.87     3969.77    776.69 o
  17   7  10   297070.06   304723.03  10528.52 o
  19   7  10    16934.83    15792.78   1553.39 o
  21   7  10     2002.61     1553.39   1294.49 o
  23   7  10     2682.03     5005.36   1467.09 o
  25   7  10      193.37     5177.96   1639.69 o
  29   7  10   148151.77   136439.28   6127.25 o
 -36   8  10   106521.55   117021.92   9061.43 o
 -34   8  10    71739.09    71628.47   6731.35 o
 -32   8  10      563.66     4919.06   3193.08 o
 -30   8  10   195976.20   215057.98   9579.23 o
 -28   8  10   514207.19   583556.25  23128.23 o
 -26   8  10   165138.28   177086.28   7076.55 o
 -24   8  10    28591.65    27874.69   2416.38 o
 -22   8  10   169490.97   176395.89   7766.94 o
 -20   8  10     1404.91     3451.97   1725.99 o
 -18   8  10     4986.29     3365.67   1553.39 o
 -16   8  10    10724.80    12686.00   1380.79 o
 -14   8  10     7955.79     8802.53   1208.19 o
 -12   8  10     5252.40     3710.87   1035.59 o
 -10   8  10    11916.20    11564.11   1553.39 o
  -8   8  10    29972.82    29945.88   2675.28 o
   2   8  10  1393324.13  1491598.00  58424.66 o
   4   8  10    23009.95    20021.45   1294.49 o
   6   8  10     2639.52     1898.59    862.99 o
   8   8  10   206289.36   197711.81   5868.36 o
  10   8  10    65340.41    65587.51   2675.28 o
  12   8  10   414644.63   372899.47  15447.58 o
  14   8  10   885278.38   962496.69  33915.65 o
  16   8  10     7781.60     6386.15   1725.99 o
  18   8  10     7981.75     7853.24   1898.59 o
  20   8  10    31364.43    34260.84   2675.28 o
  22   8  10    23648.37    24681.62   1984.89 o
  24   8  10    46416.17    49363.23   2502.68 o
  26   8  10   196146.25   201595.30   8198.44 o
  28   8  10   109897.70   100020.95   4919.06 o
  30   8  10      555.03     1467.09   1812.29 o
  32   8  10    47878.16    18813.26   6386.15 o
 -39   9  10     4931.14    18381.76  12772.30 o
 -37   9  10   129988.74   141962.44  10097.02 o
 -35   9  10     2250.69     5436.86   4487.57 o
 -33   9  10   214388.83   239653.31  10787.42 o
 -31   9  10    65595.68    60064.35   4142.37 o
 -29   9  10   144071.09   153958.05   7335.45 o
 -27   9  10    11717.51    15188.69   2761.58 o
 -25   9  10     1655.07     1898.59   2502.68 o
 -23   9  10    32233.09    29255.48   2588.98 o
 -21   9  10    18301.37    24336.42   2157.48 o
 -19   9  10     3848.39     8543.64   1898.59 o
 -17   9  10    52250.41    52383.71   2588.98 o
 -15   9  10   101877.70   106234.51   4487.57 o
 -13   9  10   932728.69   952486.00  33829.35 o
 -11   9  10     2490.39     3193.08   1812.29 o
  -9   9  10    25716.96    22092.63   2675.28 o
   3   9  10   147729.69   130570.92   6817.65 o
   5   9  10   113013.58   141185.75   5436.86 o
   7   9  10   407462.25   409663.03  15188.69 o
   9   9  10   567534.63   529101.38  20366.65 o
  11   9  10   476077.91   502866.31  40474.40 o
  13   9  10      660.65     -862.99   1898.59 o
  15   9  10     6946.45    10097.02   1898.59 o
  17   9  10    37750.94    54627.49   3538.27 o
  19   9  10   107307.05   107356.39   6299.85 o
  21   9  10    73496.65    68780.58   4142.37 o
  23   9  10    39281.19    37971.71   2934.18 o
  25   9  10    96347.15   118834.21   5523.16 o
  27   9  10    31729.47    32534.86   2588.98 o
  29   9  10   268092.13   272619.66  12081.91 o
  31   9  10    79973.40    72232.55   4401.27 o
  33   9  10    36910.05    31671.87   3538.27 o
 -40  10  10    17786.07    72059.96  15965.38 o
 -38  10  10     5109.63    11823.01   6213.55 o
 -36  10  10    17155.21    24854.21   4487.57 o
 -34  10  10    66172.38    81639.19   6040.95 o
 -32  10  10    33384.59    28392.49   3797.17 o
 -30  10  10    60795.32    69557.28   4832.76 o
 -28  10  10      315.81      604.10   3020.48 o
 -26  10  10    16441.19    12081.91   2588.98 o
 -24  10  10     8922.55    10442.22   2243.78 o
 -22  10  10    21214.18    25458.31   2416.38 o
 -20  10  10   109718.09   115037.04   5005.36 o
 -18  10  10   386399.53   401809.81  14325.69 o
 -16  10  10  1131153.50  1111535.75  42027.79 o
 -14  10  10    13254.37    13117.50   2157.48 o
 -12  10  10   122220.92    99416.86   8025.84 o
   4  10  10   243338.11   232404.16  17000.97 o
   6  10  10   122506.72   117108.22   4746.46 o
   8  10  10   480780.66   499241.75  20194.05 o
  10  10  10    25942.23    25458.31   2847.88 o
  12  10  10    64288.65    57906.87   3883.47 o
  14  10  10   425807.91   489921.47  21574.84 o
  16  10  10   127784.70   128499.74   6558.75 o
  18  10  10   298992.94   308347.59  14239.39 o
  20  10  10   240010.03   244054.58  11477.81 o
  22  10  10    57404.57    56267.18   3797.17 o
  24  10  10      212.14     -604.10   2502.68 o
  26  10  10     9477.96     7421.74   2071.18 o
  28  10  10    30094.24    28823.98   2675.28 o
  30  10  10    60106.84    70506.57   4919.06 o
  32  10  10   186667.94   199869.30  10355.92 o
  34  10  10    25558.74    27615.79   3624.57 o
 -39  11  10    11664.84    17259.87   9147.73 o
 -37  11  10    50506.40    50744.02   6386.15 o
 -35  11  10     9749.48     5005.36   4832.76 o
 -33  11  10    24013.13    22351.53   3969.77 o
 -31  11  10    52603.27    60064.35   5264.26 o
 -29  11  10     2756.35     -604.10   2675.28 o
 -27  11  10    41904.55    39611.41   3365.67 o
 -25  11  10    12552.12    10097.02   2934.18 o
 -23  11  10   125117.81   137043.38   6040.95 o
 -21  11  10   392381.78   447462.13  16051.68 o
 -19  11  10     7327.58    14584.59   2502.68 o
 -17  11  10    73317.63    67054.60   4573.87 o
 -15  11  10   754394.00   627568.94  40647.00 o
 -13  11  10  1598600.13  1512741.38  95533.38 o
   7  11  10     8522.04     3883.47   1725.99 o
   9  11  10    25227.05    30204.77   3020.48 o
  11  11  10   809509.06   795162.25  35986.83 o
  13  11  10    47922.02    50744.02   3710.87 o
  15  11  10   157883.53   163019.47   7508.04 o
  17  11  10   131187.19   139804.95   6645.05 o
  19  11  10    10079.84     9579.23   2157.48 o
  21  11  10   217785.91   209966.33  10097.02 o
  23  11  10     8917.92     8802.53   2243.78 o
  25  11  10     1267.05     2847.88   2416.38 o
  27  11  10   159736.06   182005.34   8543.64 o
  29  11  10    81682.42    84055.57   4487.57 o
  31  11  10    52644.81    60582.15   4314.97 o
  33  11  10    61640.39    63257.43   4660.17 o
  35  11  10     2244.15      345.20   3020.48 o
  37  11  10    55992.53    44357.87   9665.53 o
 -40  12  10    38806.50    47119.45   9665.53 o
 -38  12  10    17914.24    29341.78   5091.66 o
 -36  12  10    14756.16    10960.02   4142.37 o
 -34  12  10    26317.26    26235.00   4401.27 o
 -32  12  10     2266.85     3106.78   3624.57 o
 -30  12  10    71408.44    71542.16   5609.46 o
 -28  12  10   554645.69   577774.13  31930.76 o
 -26  12  10     3136.97     5177.96   3106.78 o
 -24  12  10    57719.32    58510.96   4314.97 o
 -22  12  10       68.26     -345.20   2588.98 o
 -20  12  10    86483.73    91736.21   5868.36 o
 -18  12  10   400752.72   406556.25  20884.45 o
 -16  12  10    32928.25    27874.69   5005.36 o
   8  12  10      279.59      776.69   2588.98 o
  10  12  10     9106.58     9665.53   2847.88 o
  12  12  10    10820.45    21229.64   2847.88 o
  14  12  10   693113.25   669596.69  34174.54 o
  16  12  10    14234.03    16310.58   2416.38 o
  18  12  10   178046.95   180538.25   7853.24 o
  20  12  10   200732.69   203839.08   8716.23 o
  22  12  10    11618.47    13031.20   2243.78 o
  24  12  10    10638.56    11909.31   2416.38 o
  26  12  10   171251.72   177949.28   8888.83 o
  28  12  10    15853.38    17000.97   2416.38 o
  30  12  10   108577.70   112189.16   5782.06 o
  32  12  10     3708.41     5523.16   2761.58 o
  34  12  10   103995.05   117539.72   7162.85 o
  36  12  10      938.86     2675.28   3193.08 o
  38  12  10   101956.79    51952.21   8112.14 o
 -39  13  10    14670.51    18209.16   5350.56 o
 -37  13  10    37127.50    41164.79   5436.86 o
 -35  13  10     1238.43     1553.39   4314.97 o
 -33  13  10   166609.84   186924.41  11046.32 o
 -31  13  10   355673.75   348390.47  18468.06 o
 -29  13  10    51575.77    69902.48   6127.25 o
 -27  13  10    14883.90    14757.19   4056.07 o
 -25  13  10   235619.67   226881.02  13894.20 o
 -23  13  10     3650.69     3193.08   3538.27 o
 -21  13  10    11039.55     8025.84   2675.28 o
 -19  13  10      166.67     4746.46   4746.46 o
  11  13  10   197406.05   197970.72  11046.32 o
  13  13  10     1493.84     2847.88   2588.98 o
  15  13  10     4657.02      862.99   2157.48 o
  17  13  10   348450.03   329836.16  15447.58 o
  19  13  10    29700.81    36418.32   2847.88 o
  21  13  10    48671.52    48845.43   3193.08 o
  23  13  10   270954.63   280645.50  11564.11 o
  25  13  10     6015.12     5350.56   2243.78 o
  27  13  10    52261.03    47378.34   3279.38 o
  29  13  10   246020.73   243881.98  10097.02 o
  31  13  10    81809.34    82588.48   4746.46 o
  33  13  10    16682.55    19158.46   3193.08 o
  35  13  10    34166.32    35037.54   3883.47 o
  37  13  10    20700.48    21315.94   3710.87 o
  39  13  10     2743.78     3883.47   3279.38 o
 -38  14  10      385.77     2071.18   4487.57 o
 -36  14  10    55632.55    63171.13   6386.15 o
 -34  14  10     1906.42     5523.16   4401.27 o
 -32  14  10    40646.66    56180.88   6040.95 o
 -30  14  10    44421.05    44530.46   5350.56 o
 -28  14  10   179539.95   189340.78  12081.91 o
 -26  14  10    30203.39    23559.72   4487.57 o
 -24  14  10     1174.15     4401.27   4142.37 o
 -22  14  10    22666.85    24681.62   8629.94 o
  14  14  10   250410.44   245607.95  13721.60 o
  16  14  10    59727.68    63084.83   4660.17 o
  18  14  10   117599.91   117367.13   5782.06 o
  20  14  10    33074.22    33570.45   2847.88 o
  22  14  10    25048.33    24854.21   2675.28 o
  24  14  10     1424.20     4746.46   2243.78 o
  26  14  10   181816.64   203493.88   8802.53 o
  28  14  10    20756.89    21057.04   2675.28 o
  30  14  10     6311.63     8025.84   2157.48 o
  32  14  10    55991.42    59546.55   4142.37 o
  34  14  10    25207.84    30636.27   3365.67 o
  36  14  10    13750.65    17605.07   3538.27 o
  38  14  10    12187.55     1294.49   3365.67 o
  40  14  10      617.98     3624.57   4746.46 o
 -37  15  10    46233.02    67140.90  10701.12 o
 -35  15  10    18682.02    22955.63   5264.26 o
 -33  15  10      784.32    -3106.78   4401.27 o
 -31  15  10     4139.14     3538.27   4660.17 o
 -29  15  10    21131.91    12340.81   4314.97 o
 -27  15  10        5.37    21402.24   7162.85 o
 -25  15  10    17709.01    28823.98   9579.23 o
  17  15  10    31838.34    29514.38   3624.57 o
  19  15  10    23135.82    22265.23   2588.98 o
  21  15  10   150907.84   167507.05   8025.84 o
  23  15  10      391.85     1725.99   2588.98 o
  25  15  10     5605.40     5782.06   2330.08 o
  27  15  10    63943.82    75684.54   4314.97 o
  29  15  10   104799.02   103818.12   5609.46 o
  31  15  10     4574.66     3279.38   2847.88 o
  33  15  10    12209.54    12944.90   3020.48 o
  35  15  10     5776.08     4142.37   3020.48 o
  37  15  10     4744.68     3451.97   4314.97 o
 -32  16  10     7165.51     7335.45   7766.94 o
 -30  16  10     5162.17    13462.70  10528.52 o
  20  16  10      938.24     7853.24   2502.68 o
  22  16  10    30951.07    37885.41   3193.08 o
  24  16  10     1321.78     2416.38   3365.67 o
  26  16  10    33198.07    33397.85   4056.07 o
  28  16  10    13560.48    12599.71   3538.27 o
  30  16  10   122812.77   127118.95   7162.85 o
  32  16  10    13697.36    14670.89   3193.08 o
  34  16  10    22893.85    20452.95   6472.45 o
  25  17  10    41878.76    38921.01   4314.97 o
  27  17  10    39924.45    44703.06   4746.46 o
  29  17  10    41642.78    45479.76   8716.23 o
 -21   1  11     8116.03     3451.97   1984.89 o
 -19   1  11    46382.74    42286.68   2502.68 o
 -17   1  11  1120600.63  1168838.50  38662.11 o
 -15   1  11   198243.00   207722.55   6558.75 o
 -13   1  11   230387.58   235942.44   5264.26 o
 -11   1  11  1803359.88  1995586.38  44875.66 o
  -9   1  11    50758.16    46774.25   1208.19 o
  -7   1  11     9319.87    10097.02    431.50 o
  -5   1  11   292021.88   316546.03   5868.36 o
  -3   1  11   153925.55   146104.81   2761.58 o
  -1   1  11   234602.08   223946.83   4401.27 o
   1   1  11  2560570.25  2796271.50  80603.60 o
   3   1  11   155342.16   148003.39   3624.57 o
   5   1  11    72354.68    63688.93   2243.78 o
   7   1  11   452564.16   486210.53  19244.76 o
   9   1  11     1716.94     1121.89    776.69 o
 -24   2  11     9857.92    10614.82   3710.87 o
 -22   2  11    78233.40    72750.36   3710.87 o
 -20   2  11   449118.75   475940.91  14411.99 o
 -18   2  11    91415.00    89147.23   2847.88 o
 -16   2  11    80957.98    81725.49   2330.08 o
 -14   2  11  1386159.63  1497121.13  39352.50 o
 -12   2  11    47177.69    50053.63   1467.09 o
 -10   2  11    81605.09    82761.08   2071.18 o
  -8   2  11   394352.69   424679.13   8716.23 o
  -6   2  11    64886.18    59373.96   1294.49 o
  -4   2  11    79017.19    69816.18   1553.39 o
  -2   2  11   335786.16   356243.72   7162.85 o
   0   2  11   106826.11   101660.65   2243.78 o
   2   2  11   210399.48   206686.95   5005.36 o
   4   2  11   893465.25  1026358.25  27702.09 o
   6   2  11       79.31      431.50    431.50 o
   8   2  11     1971.35     1294.49    517.80 o
  10   2  11   443198.41   498982.88  20107.75 o
  12   2  11    29899.96    25544.61   1984.89 o
 -27   3  11    31484.40    21747.44  10010.72 o
 -25   3  11   158216.28   165953.66   6299.85 o
 -23   3  11    38186.43    40733.29   2588.98 o
 -21   3  11     2279.64      776.69    258.90 o
 -19   3  11    24382.82    22783.03   1294.49 o
 -17   3  11    14742.89    18813.26   1121.89 o
 -15   3  11    15964.67    10787.42    776.69 o
 -13   3  11     6233.70     5954.66    604.10 o
 -11   3  11       65.89      -86.30    172.60 o
  -9   3  11      126.76     4573.87   1553.39 o
  -7   3  11      757.31      690.39    258.90 o
  -5   3  11     1725.78     2847.88    431.50 o
  -3   3  11    34451.21    33138.95   1035.59 o
  -1   3  11    76446.03    70938.07   1725.99 o
   1   3  11   171204.94   176568.47   4228.67 o
   3   3  11    23479.95    23818.62    776.69 o
   5   3  11    42200.32    41768.89   1208.19 o
   7   3  11     6793.86     9320.33    517.80 o
   9   3  11     6218.39     9061.43    690.39 o
  11   3  11   147076.56   143861.03   4056.07 o
  13   3  11  1465142.63  1540529.75  54972.69 o
  15   3  11    45524.97    39093.61   1812.29 o
  17   3  11    13753.86    10442.22   1898.59 o
 -28   4  11   433783.50   423470.94  20021.45 o
 -26   4  11   479967.53   522628.91  18899.56 o
 -24   4  11     1310.17     2934.18   1208.19 o
 -22   4  11    12229.78    13117.50   1467.09 o
 -20   4  11      158.62      258.90    258.90 o
 -18   4  11     1228.71     1812.29    345.20 o
 -16   4  11    30660.80    31412.97   1121.89 o
 -14   4  11    17799.07    24595.31    949.29 o
 -12   4  11    50307.68    45652.36   1380.79 o
 -10   4  11      118.10      -86.30    258.90 o
  -8   4  11   209881.48   213245.70   5177.96 o
  -6   4  11    49585.95    36418.32   1639.69 o
  -4   4  11    12748.69    12427.11    776.69 o
  -2   4  11     2903.98     8284.74    604.10 o
   0   4  11    27798.42    29428.08    949.29 o
   2   4  11    32492.16    32621.16    949.29 o
   4   4  11   587430.06   643361.69  16742.08 o
   6   4  11    60508.06    62135.54   2330.08 o
   8   4  11    57906.84    61790.34   1812.29 o
  10   4  11  1011918.44  1114642.50  32189.66 o
  12   4  11    70095.23    65846.41   2071.18 o
  14   4  11    17145.85    13980.50    862.99 o
  16   4  11  2968995.50  3162353.50 112793.25 o
  18   4  11    37474.96    37540.22   1725.99 o
  20   4  11   171840.17   174238.41  12081.91 o
 -31   5  11   313861.44   323104.78  19589.95 o
 -29   5  11   211801.53   194863.94   8888.83 o
 -27   5  11     3722.52     3710.87   1812.29 o
 -25   5  11    86521.20    84832.27   4056.07 o
 -23   5  11   112604.10   129449.03   4314.97 o
 -21   5  11     3751.87     3020.48   1208.19 o
 -19   5  11    11872.66    12686.00   1467.09 o
 -17   5  11   797808.19   775744.88  20625.55 o
 -15   5  11   493237.00   485520.13  12340.81 o
 -13   5  11    85169.76    91132.13   2416.38 o
 -11   5  11   241616.61   241724.50   5695.76 o
  -9   5  11    84304.27    77324.22   2071.18 o
  -7   5  11    61300.38    52297.41   1984.89 o
  -5   5  11   508543.94   447289.56  17259.87 o
  -3   5  11   189697.59   173720.59   8198.44 o
  -1   5  11     4444.43     4314.97    776.69 o
   1   5  11    18003.56    17950.27    862.99 o
   3   5  11    76924.45    74821.54   2157.48 o
   5   5  11    16660.75    16655.78    776.69 o
   7   5  11   456141.78   495272.00  14411.99 o
   9   5  11     6762.48     6817.65    776.69 o
  11   5  11     1742.10     1208.19    604.10 o
  13   5  11  2075204.63  2246544.75  57302.77 o
  15   5  11     5380.33     6558.75    690.39 o
  17   5  11    36690.45    35296.44   1467.09 o
  19   5  11   382736.03   399307.13  12944.90 o
  21   5  11   111866.89   110722.07   4142.37 o
  23   5  11     2517.56      949.29   1725.99 o
 -34   6  11    34661.85    38921.01   5954.66 o
 -32   6  11    25203.32    32621.16   5005.36 o
 -30   6  11     3912.56     5091.66   3193.08 o
 -28   6  11   143946.70   133332.50   7335.45 o
 -26   6  11    17800.65    22178.93   2675.28 o
 -24   6  11     1444.92     4228.67   1898.59 o
 -22   6  11    49830.51    54196.00   2588.98 o
 -20   6  11  1031565.56  1043618.06  33484.15 o
 -18   6  11   263914.97   262954.13   7680.64 o
 -16   6  11   199960.17   195122.84   5436.86 o
 -14   6  11  3845268.25  4173350.50 116331.52 o
 -12   6  11   589517.19   584850.69  13117.50 o
 -10   6  11   274986.19   280818.09   6645.05 o
  -8   6  11    44906.11    56957.57   2157.48 o
  -6   6  11   103368.75    90182.82   4832.76 o
  -4   6  11    32521.43     4142.37   3279.38 o
  -2   6  11  1133073.50  1154167.63  69039.48 o
   0   6  11   299139.38   289534.31  10010.72 o
   2   6  11   274785.56   272274.47   7766.94 o
   4   6  11  1510751.00  1628037.38  43667.47 o
   6   6  11    18377.05    18726.96    949.29 o
   8   6  11     5824.00     7508.04    776.69 o
  10   6  11  1773707.38  2009998.25  54282.29 o
  12   6  11      219.12        0.00    604.10 o
  14   6  11    78911.31    79740.61   2416.38 o
  16   6  11   162669.13   147399.30   4660.17 o
  18   6  11    43908.02    44185.27   1898.59 o
  20   6  11    14493.89    17605.07   1294.49 o
  22   6  11   145623.53   152318.36   5954.66 o
  24   6  11   251920.91   257948.77  10614.82 o
  26   6  11     2990.97     2416.38   1812.29 o
 -35   7  11    19813.29    15792.78   5091.66 o
 -33   7  11    31284.43    39179.91   4228.67 o
 -31   7  11   155636.91   170700.13   9838.13 o
 -29   7  11     1140.90     4832.76   2588.98 o
 -27   7  11    25271.50    26925.40   2934.18 o
 -25   7  11   186056.42   196589.94   8716.23 o
 -23   7  11    95365.29   103818.12   4832.76 o
 -21   7  11    75554.56    78963.91   3624.57 o
 -19   7  11   225072.33   220408.58   6472.45 o
 -17   7  11  1852096.00  2090860.75  60754.75 o
 -15   7  11   263749.63   254583.11   7594.34 o
 -13   7  11   332233.84   329145.72   8543.64 o
 -11   7  11  1739360.63  1768360.13  46429.05 o
  -9   7  11      649.74        0.00    862.99 o
  -7   7  11     8366.82     6040.95   1467.09 o
  -1   7  11   458169.63   378163.78  23041.93 o
   1   7  11   671915.00   780836.56  31585.56 o
   3   7  11        2.73     -258.90    690.39 o
   5   7  11     1530.84     2588.98    776.69 o
   7   7  11   705685.88   790070.63  22265.23 o
   9   7  11    64282.59    69988.77   2243.78 o
  11   7  11   149629.92   163537.28   5177.96 o
  13   7  11  1877640.63  1867086.63  58424.66 o
  15   7  11    25653.88    24163.82   1380.79 o
  17   7  11    56943.96    58338.37   2416.38 o
  19   7  11    25972.00    37885.41   2416.38 o
  21   7  11    15297.46    18036.56   1553.39 o
  23   7  11    53583.34    60064.35   2934.18 o
  25   7  11    36296.21    34778.64   2243.78 o
  27   7  11    94720.63    95360.79   4660.17 o
  29   7  11    44311.50    30463.67   2675.28 o
 -36   8  11     1249.06    -2761.58   4573.87 o
 -34   8  11    61704.81    59115.06   4919.06 o
 -32   8  11   536291.81   545670.75  21833.74 o
 -30   8  11   157555.14   151973.17   7162.85 o
 -28   8  11   358949.47   387311.50  15706.48 o
 -26   8  11   219914.44   223429.02   8802.53 o
 -24   8  11     5506.43     5350.56   1812.29 o
 -22   8  11    93948.37    87334.95   4314.97 o
 -20   8  11    58280.83    57561.67   2588.98 o
 -18   8  11    69885.00    70592.88   2934.18 o
 -16   8  11    79644.68    90959.52   3365.67 o
 -14   8  11   320764.53   344161.84  10701.12 o
 -12   8  11    73801.85    77237.92   2847.88 o
 -10   8  11    44222.78    48672.84   2330.08 o
  -8   8  11     1722.46     9320.33   2330.08 o
   0   8  11     2085.91    -2847.88   2847.88 o
   2   8  11     3852.10     4401.27   1208.19 o
   4   8  11   147858.17   145932.20   4832.76 o
   6   8  11   195513.20   197970.72   5695.76 o
   8   8  11   163846.88   156633.33   5091.66 o
  10   8  11   948337.13   953780.44  34088.25 o
  12   8  11     7425.39     5609.46   1467.09 o
  14   8  11    76509.85    77324.22   3020.48 o
  16   8  11  2128782.00  2048919.25  89837.63 o
  18   8  11   108397.03   100107.26   5350.56 o
  20   8  11    84124.95    71973.66   3710.87 o
  22   8  11    73065.03    84487.07   3883.47 o
  24   8  11    37674.27    40733.29   2330.08 o
  26   8  11   101854.20   114260.34   4832.76 o
  28   8  11    24769.35    24854.21   2330.08 o
  30   8  11    69422.13    73785.95   3883.47 o
  32   8  11    22160.25     2588.98   5264.26 o
 -39   9  11    27627.16    16569.48   7939.54 o
 -37   9  11    14992.21    21402.24   5177.96 o
 -35   9  11   291685.03   284442.66  14325.69 o
 -33   9  11    66903.72    74907.84   4746.46 o
 -31   9  11   274306.28   286341.25  12254.51 o
 -29   9  11   763534.56   805000.38  31412.97 o
 -27   9  11     9470.84    12944.90   2934.18 o
 -25   9  11    89581.61    89319.84   6127.25 o
 -23   9  11    21448.56    26580.20   3193.08 o
 -21   9  11    10233.54     8112.14   1984.89 o
 -19   9  11    47124.23    50916.62   2934.18 o
 -17   9  11     6206.08     7853.24   1725.99 o
 -15   9  11   129778.05   132124.31   5350.56 o
 -13   9  11    13882.56    18985.86   1812.29 o
 -11   9  11    61966.82    64379.32   3710.87 o
  -9   9  11    44047.45    17259.87   5350.56 o
   3   9  11     8491.20     7680.64   1553.39 o
   5   9  11    71126.16    76547.52   3279.38 o
   7   9  11    50443.85    60236.95   2761.58 o
   9   9  11     5496.30     5954.66   1208.19 o
  11   9  11    10490.96    11909.31   1553.39 o
  13   9  11  1916403.13  1987991.88  93893.70 o
  15   9  11   126957.53   124788.87   6558.75 o
  17   9  11    87838.06    89837.63   5436.86 o
  19   9  11  1066504.13  1120510.75  49363.23 o
  21   9  11     1861.39      431.50   1984.89 o
  23   9  11    66987.53    74044.84   4228.67 o
  25   9  11    92500.28    92512.91   4487.57 o
  27   9  11   108266.71    92771.80   4919.06 o
  29   9  11     2926.95      690.39   2071.18 o
  31   9  11    18687.46    17432.47   2847.88 o
  33   9  11     4696.68      431.50   2847.88 o
 -40  10  11      934.63    -2502.68   7939.54 o
 -38  10  11      836.16    -5091.66   7853.24 o
 -36  10  11     3686.15    10269.62   3365.67 o
 -34  10  11    85986.92   101142.84   6299.85 o
 -32  10  11   183014.22   180193.05   9061.43 o
 -30  10  11     5526.12     4228.67   3106.78 o
 -28  10  11   101015.66   105630.41   5436.86 o
 -26  10  11    60583.92    64120.42   4142.37 o
 -24  10  11    55388.54    64034.12   4142.37 o
 -22  10  11    64284.56    68607.98   4228.67 o
 -20  10  11    72346.20    94238.90   4487.57 o
 -18  10  11   109632.45   107701.59   5350.56 o
 -16  10  11      140.92     1812.29   2071.18 o
 -14  10  11   262971.66   244486.06  11823.01 o
 -12  10  11   494320.94   466965.81  30636.27 o
   4  10  11    74198.02    95705.98   6558.75 o
   6  10  11    14453.29    14929.79   1553.39 o
   8  10  11      235.47      862.99   1553.39 o
  10  10  11   374615.63   375143.34  16396.88 o
  12  10  11    64871.95    69125.78   3883.47 o
  14  10  11    24005.93    15361.29   2157.48 o
  16  10  11   670073.31   692638.63  30636.27 o
  18  10  11       26.33      431.50   1898.59 o
  20  10  11    26823.07    26925.40   2675.28 o
  22  10  11    22977.90    28133.59   2675.28 o
  24  10  11    95085.61    92254.01   4919.06 o
  26  10  11      164.99      517.80   1898.59 o
  28  10  11    84503.03    89665.03   5091.66 o
  30  10  11     9492.07     7680.64   2934.18 o
  32  10  11     1255.25       86.30   2934.18 o
  34  10  11    11999.25    11995.61   3106.78 o
 -37  11  11    15178.78     9320.33   4919.06 o
 -35  11  11      179.05     4142.37   4228.67 o
 -33  11  11    15056.27    21661.14   4056.07 o
 -31  11  11    27603.29    32017.06   3365.67 o
 -29  11  11     3497.52     1035.59   2588.98 o
 -27  11  11      382.91     1639.69   2588.98 o
 -25  11  11     1584.40     6903.95   2761.58 o
 -23  11  11       28.98      862.99   2502.68 o
 -21  11  11    13781.94    10701.12   2157.48 o
 -19  11  11    17928.74    20539.25   2675.28 o
 -17  11  11   904265.81   845992.56  38144.32 o
 -15  11  11   443145.97   381443.16  25544.61 o
 -13  11  11   239942.09   162760.59  13203.80 o
   7  11  11   209817.02   202113.09  11218.92 o
   9  11  11      740.11     1553.39   1639.69 o
  11  11  11    18467.79    22265.23   2243.78 o
  13  11  11   349810.59   328196.44  17346.17 o
  15  11  11     4834.51     3365.67   1984.89 o
  17  11  11    50135.06    51693.31   3365.67 o
  19  11  11    59065.82    68694.29   4228.67 o
  21  11  11     5360.37     6386.15   2243.78 o
  23  11  11     1532.32     2416.38   2243.78 o
  25  11  11    27286.57    32534.86   2934.18 o
  27  11  11     4472.33     1898.59   2071.18 o
  29  11  11     3518.95     5609.46   2157.48 o
  31  11  11   197472.88   191239.38  10010.72 o
  33  11  11    15650.99    24767.91   3538.27 o
  35  11  11    22262.59    22955.63   3538.27 o
  37  11  11    26387.69    10528.52   7162.85 o
 -38  12  11      198.64     2588.98   5782.06 o
 -36  12  11     3153.44     8629.94   4401.27 o
 -34  12  11    28363.97    32103.36   4487.57 o
 -32  12  11     1902.00     7335.45   3797.17 o
 -30  12  11    87453.76    87248.64   6386.15 o
 -28  12  11    10142.05     7249.15   3279.38 o
 -26  12  11    17037.12    13549.00   3020.48 o
 -24  12  11    11255.05    14325.69   3020.48 o
 -22  12  11    45376.82    42631.88   3710.87 o
 -20  12  11     7441.16     7853.24   3365.67 o
 -18  12  11    66794.59    70161.38   6213.55 o
 -16  12  11   199127.09   201854.20  14929.79 o
   8  12  11    88959.31    48327.64   7249.15 o
  10  12  11   340143.34   349598.66  16742.08 o
  12  12  11      656.47     3193.08   2502.68 o
  14  12  11   198096.31   216179.88   9924.43 o
  16  12  11    96934.13   108392.00   6299.85 o
  18  12  11    67666.88    77410.52   4142.37 o
  20  12  11    15582.50    13807.90   2243.78 o
  22  12  11   187209.14   189168.19   8543.64 o
  24  12  11    14718.68    18295.46   2588.98 o
  26  12  11    53709.92    56612.38   3969.77 o
  28  12  11     2480.75     -258.90   2157.48 o
  30  12  11     2840.08      690.39   2157.48 o
  32  12  11    18534.51    29773.28   3538.27 o
  34  12  11    82663.36    76202.33   5350.56 o
  36  12  11     2462.29     4056.07   3106.78 o
  38  12  11    15021.38    -2675.28   6731.35 o
 -35  13  11    55296.77    61272.54   6127.25 o
 -33  13  11    93671.10    85522.66   6645.05 o
 -31  13  11      524.25     4401.27   3797.17 o
 -29  13  11    93357.02    92858.11   7249.15 o
 -27  13  11    40072.83    44357.87   5091.66 o
 -25  13  11     1631.39     4660.17   3710.87 o
 -23  13  11    37569.06    40388.10   4142.37 o
 -21  13  11     5221.46     3365.67   4573.87 o
 -19  13  11    15710.66    16396.88   5436.86 o
  11  13  11    96276.17   103041.42   6990.25 o
  13  13  11   393687.13   437278.81  24940.51 o
  15  13  11    81729.45    83451.48   4746.46 o
  17  13  11    29755.43    33138.95   2675.28 o
  19  13  11    14002.81    11046.32   2243.78 o
  21  13  11    90325.02    94066.29   4746.46 o
  23  13  11    14778.49    16051.68   2330.08 o
  25  13  11    15352.05    17432.47   2416.38 o
  27  13  11    14683.55     6903.95   2243.78 o
  29  13  11    11895.70    10787.42   2416.38 o
  31  13  11    12147.47    10442.22   2502.68 o
  33  13  11     2735.89     2934.18   3020.48 o
  35  13  11      411.44     2416.38   3193.08 o
  37  13  11    17863.17    14929.79   3451.97 o
  39  13  11       16.61     1208.19   4056.07 o
 -36  14  11    31323.99    34088.25   7680.64 o
 -34  14  11     5359.51     5868.36   4573.87 o
 -32  14  11   197301.91   208154.05  13549.00 o
 -30  14  11    10811.70    11823.01   4401.27 o
 -28  14  11      591.94     -776.69   3883.47 o
 -26  14  11    32285.23     8457.34   5523.16 o
 -24  14  11     8502.80    15188.69   6558.75 o
 -22  14  11    75804.98    69384.68  11995.61 o
  14  14  11     3227.47     5264.26   2675.28 o
  16  14  11   182994.42   177172.58   8371.04 o
  18  14  11    53316.15    50485.12   3365.67 o
  20  14  11     1007.29    -1035.59   2157.48 o
  22  14  11     1004.16     2847.88   2157.48 o
  24  14  11    11452.56    10528.52   2330.08 o
  26  14  11     1076.35    -2243.78   2243.78 o
  28  14  11     9707.41    12686.00   2502.68 o
  30  14  11    12332.75    15361.29   2330.08 o
  32  14  11    35728.74    37971.71   3624.57 o
  34  14  11     5851.81    10442.22   2934.18 o
  36  14  11    16264.66    11391.52   3451.97 o
  38  14  11     1127.77     3538.27   3365.67 o
 -35  15  11      361.82     6903.95   6386.15 o
 -33  15  11    12388.29     9579.23   4660.17 o
 -31  15  11      107.21    -1380.79   4228.67 o
 -29  15  11    41713.29    86299.35  10614.82 o
 -27  15  11    24452.46    61531.44   9751.83 o
 -25  15  11   110170.19   126773.75  17950.27 o
  17  15  11     1700.29     4314.97   2761.58 o
  19  15  11    10049.41    13635.30   2502.68 o
  21  15  11     2485.23     -776.69   2330.08 o
  23  15  11     1323.10      776.69   2330.08 o
  25  15  11     1734.35     2847.88   2243.78 o
  27  15  11    11367.39    13807.90   2502.68 o
  29  15  11    11419.70     8802.53   2847.88 o
  31  15  11    42373.75    43840.07   3797.17 o
  33  15  11    39013.02    44703.06   3883.47 o
  35  15  11    34126.40    33656.75   3538.27 o
  37  15  11    15351.54    22524.13   6040.95 o
 -32  16  11     5297.62     4142.37   7680.64 o
 -30  16  11     2462.06   -10097.02  10097.02 o
  20  16  11    22013.91    17777.67   3106.78 o
  22  16  11   189903.94   196848.83   9924.43 o
  24  16  11    34271.88    34001.95   4142.37 o
  26  16  11     1463.15      949.29   3279.38 o
  28  16  11     5793.21        0.00   3279.38 o
  30  16  11    43837.22    49363.23   3969.77 o
  32  16  11     5337.94     7508.04   3020.48 o
  23  17  11     1699.78     8025.84   2243.78 o
  25  17  11    88028.47    82415.88   5782.06 o
  27  17  11    87764.69    89406.13   6127.25 o
  29  17  11    17701.34    35123.84   6990.25 o
 -18   0  12    20382.22    22955.63   2502.68 o
 -16   0  12   101180.29    91908.81   3969.77 o
 -14   0  12   506713.19   493200.81  16655.78 o
 -12   0  12  4448715.50  4404374.00 167679.64 o
 -10   0  12    30181.78    31930.76   1467.09 o
  -8   0  12    26358.60    24163.82   1035.59 o
  -6   0  12  1067122.50  1108687.88  30808.87 o
  -4   0  12   150879.91   157323.72   4056.07 o
  -2   0  12   384880.88   368239.34   9751.83 o
   0   0  12   114533.52   139114.56   3624.57 o
   2   0  12     7078.12     7162.85    517.80 o
   4   0  12    10665.52    11132.62    862.99 o
   6   0  12  3983817.25  2919248.25 329577.22 o
 -21   1  12  1260697.88  1233390.38  65673.81 o
 -19   1  12    88669.63    89060.93   3797.17 o
 -17   1  12    15450.10    14584.59   1121.89 o
 -15   1  12   677468.31   678658.13  17432.47 o
 -13   1  12    85569.73    81725.49   1984.89 o
 -11   1  12   280198.63   281335.88   5868.36 o
  -9   1  12   154724.08   169233.03   3797.17 o
  -7   1  12    45639.13    41251.09    949.29 o
  -5   1  12   161087.63   154734.75   2847.88 o
  -3   1  12   658314.63   762800.00  14843.49 o
  -1   1  12     1290.04      258.90    258.90 o
   1   1  12    20916.54    20194.05    604.10 o
   3   1  12  3865901.25  2361840.75 178984.86 o
   5   1  12   221552.27   214885.39   6731.35 o
   7   1  12     6985.89     6213.55    776.69 o
   9   1  12  1753131.38  1965899.38 102351.03 o
 -24   2  12   962780.50   954988.69  48068.74 o
 -22   2  12   592766.75   560600.63  23473.42 o
 -20   2  12   823452.44   804568.94  22955.63 o
 -18   2  12  2061555.88  2310233.75  59028.76 o
 -16   2  12    45803.74    44530.46   1553.39 o
 -14   2  12     1421.02      690.39    258.90 o
 -12   2  12    12603.44    25630.91    862.99 o
 -10   2  12    18421.38    16224.28    862.99 o
  -8   2  12      757.84     -431.50    431.50 o
  -6   2  12      964.94     2071.18    345.20 o
  -4   2  12    12525.06    12513.41    431.50 o
  -2   2  12     2522.82     3969.77    345.20 o
   0   2  12  2990691.25  3082785.75  83106.28 o
   2   2  12   331335.53   325607.47   8025.84 o
   4   2  12   406026.66   392748.34  10355.92 o
   8   2  12    74650.55    80776.20   2416.38 o
  10   2  12    15125.71    10614.82   1553.39 o
  12   2  12    85980.23   108996.09   5436.86 o
 -27   3  12     2151.89    -2502.68   2502.68 o
 -25   3  12   576689.88   551798.06  21488.54 o
 -23   3  12   769082.19   770912.13  37108.72 o
 -21   3  12  2244477.25  2473166.75  72922.95 o
 -19   3  12   239119.58   256654.28   7421.74 o
 -17   3  12   319314.63   318185.72   7939.54 o
 -15   3  12   546471.56   608755.63  15102.39 o
 -13   3  12     2642.72     2761.58    690.39 o
 -11   3  12     5293.45     4228.67    604.10 o
  -9   3  12    27476.60    35469.04   1035.59 o
  -7   3  12    26285.70    32448.55   1294.49 o
  -5   3  12    22391.29    28047.29    862.99 o
  -3   3  12    38861.27    38921.01   1035.59 o
  -1   3  12   115268.25   109859.06   2330.08 o
   1   3  12   268380.78   259588.45   5782.06 o
   3   3  12  7566357.50  5056883.00 505110.13 o
   5   3  12   118656.38   114001.45   2847.88 o
   7   3  12    43711.53    39007.31   1208.19 o
   9   3  12  1692104.13  1825662.88  49276.93 o
  11   3  12     6747.82     6903.95    690.39 o
  13   3  12   161195.13   148780.08   4832.76 o
  15   3  12   717595.81   786963.81  28651.38 o
  17   3  12   145350.28    88284.23   6817.65 o
 -30   4  12     5947.51     7508.04   6127.25 o
 -28   4  12   191801.80   164313.98  11218.92 o
 -26   4  12   171491.28   165867.36   7421.74 o
 -24   4  12   463551.47   497947.28  19503.65 o
 -22   4  12   307150.13   328800.53  16396.88 o
 -20   4  12   465658.88   463254.94  15879.08 o
 -18   4  12   110935.89   126169.66   4056.07 o
 -16   4  12    38479.76    35210.14   1380.79 o
 -14   4  12   158322.45   152318.36   3710.87 o
 -12   4  12  1191972.13  1257899.38  28823.98 o
 -10   4  12    14712.82    14843.49    690.39 o
  -8   4  12     1881.84     3020.48    431.50 o
  -6   4  12  1065220.75  1152873.00  28047.29 o
  -4   4  12    34919.98    35123.84   1208.19 o
  -2   4  12    22234.85    19417.36   1294.49 o
   0   4  12     7311.40     4919.06   1121.89 o
   2   4  12       32.95     1121.89   1121.89 o
   4   4  12    47022.07    40819.59   1467.09 o
   6   4  12  3252176.50  3500301.75 114087.75 o
   8   4  12    21452.80    24336.42    949.29 o
  10   4  12   242134.58   241638.19   6127.25 o
  12   4  12     1079.66     4573.87    690.39 o
  14   4  12     1532.86     1467.09    776.69 o
  16   4  12    31953.85    28219.89   1380.79 o
  18   4  12   318137.91   337862.00  12168.21 o
  20   4  12     7731.88     3451.97   1898.59 o
 -31   5  12     4662.46     6213.55   4056.07 o
 -29   5  12      194.34     4314.97   2934.18 o
 -27   5  12    34319.69    35900.53   2934.18 o
 -25   5  12   289937.69   278660.63  13031.20 o
 -23   5  12   233113.23   240688.89   8371.04 o
 -21   5  12   225975.28   240257.41   8975.13 o
 -19   5  12      399.08      776.69    431.50 o
 -17   5  12    38338.21    41509.99   1812.29 o
 -15   5  12  2122111.75  2195628.00  55835.68 o
 -13   5  12    79254.14    81552.89   2157.48 o
 -11   5  12   165085.20   160948.30   3883.47 o
  -9   5  12   512230.25   554818.56  13031.20 o
  -7   5  12    91754.72    84141.87   2675.28 o
  -5   5  12   444685.28   412942.41  14325.69 o
  -3   5  12  2282138.00  2614525.25 103041.42 o
  -1   5  12    50166.04    57043.88   2157.48 o
   1   5  12    36312.72    35986.83   1208.19 o
   3   5  12   108382.30   112534.36   2761.58 o
   5   5  12     1765.35     2502.68    604.10 o
   7   5  12    94656.53    95878.57   2934.18 o
   9   5  12   395092.03   424333.91  11218.92 o
  11   5  12   116106.68   112016.55   3193.08 o
  13   5  12      555.03      258.90    690.39 o
  15   5  12    93524.01    87766.45   2588.98 o
  17   5  12    28676.87    26839.10   1380.79 o
  19   5  12   349861.16   337344.19  10614.82 o
  21   5  12  2043097.00  2199080.25  74217.45 o
  23   5  12      711.76     -776.69   1898.59 o
 -34   6  12    17310.26    13376.40   5264.26 o
 -32   6  12     7487.04     9406.63   3193.08 o
 -30   6  12     4352.83    11564.11   3279.38 o
 -28   6  12    11017.53    10183.32   3279.38 o
 -26   6  12      336.23    -2330.08   2330.08 o
 -24   6  12   156988.48   149125.30   6817.65 o
 -22   6  12    46043.53    39870.30   2761.58 o
 -20   6  12    11823.21    13376.40   1639.69 o
 -18   6  12     5282.98     5695.76   1035.59 o
 -16   6  12     2749.99     2502.68    949.29 o
 -14   6  12    56687.24    58510.97   2071.18 o
 -12   6  12  1352822.13  1406852.13  37971.71 o
 -10   6  12    77226.65    76461.23   2157.48 o
  -8   6  12   318454.50   316546.03   9320.33 o
  -6   6  12   179834.64   197021.42   8888.83 o
  -4   6  12    19376.71    10960.02   2502.68 o
  -2   6  12   224799.91   207636.23   8802.53 o
   0   6  12   132006.36   182005.34   5868.36 o
   2   6  12    62179.21    53764.50   1725.99 o
   4   6  12    16904.92    16137.98    949.29 o
   6   6  12   898108.44   910803.38  24681.62 o
   8   6  12   128292.80   126083.36   3624.57 o
  10   6  12     4683.78     5436.86    862.99 o
  12   6  12   115987.20   144724.02   4142.37 o
  14   6  12    37860.52    41941.49   1639.69 o
  16   6  12    90517.99    86730.85   3020.48 o
  18   6  12   134903.50   130053.13   4401.27 o
  20   6  12     4012.26     3969.77   1121.89 o
  22   6  12    19425.82    16569.48   1725.99 o
  24   6  12   543012.63   598744.88  22783.03 o
  26   6  12     1901.95     2416.38   2071.18 o
 -35   7  12    27032.50    31067.77   5782.06 o
 -33   7  12   244063.38   254237.88  13117.50 o
 -31   7  12    23732.29    25113.11   3710.87 o
 -29   7  12   104654.01    99762.05   5436.86 o
 -27   7  12   132042.27   126860.05   6213.55 o
 -25   7  12    27952.61    26839.10   2847.88 o
 -23   7  12    55877.66    57216.47   3279.38 o
 -21   7  12   558448.00   551798.06  22178.93 o
 -19   7  12    35628.61    38230.61   1898.59 o
 -17   7  12     2355.84     3883.47   1035.59 o
 -15   7  12    73385.15    86299.35   3106.78 o
 -13   7  12    77979.61    74994.13   2588.98 o
 -11   7  12    72214.49    71973.66   2588.98 o
  -9   7  12    67976.55    65501.21   2588.98 o
  -7   7  12    48529.68    41768.89   2761.58 o
  -1   7  12   142313.38   140926.84   8284.74 o
   1   7  12   137961.11   132124.31   5091.66 o
   3   7  12  1763697.38  1841110.38  57216.47 o
   5   7  12    70159.19    76892.73   2588.98 o
   7   7  12     8343.02     9579.23    862.99 o
   9   7  12    13834.32    18554.36   1121.89 o
  11   7  12       73.96      345.20    862.99 o
  13   7  12   163589.19   156978.53   5264.26 o
  15   7  12  1201500.00  1369225.63  47119.45 o
  17   7  12      879.53     1121.89    949.29 o
  19   7  12    26580.64    29169.18   2157.48 o
  21   7  12    53592.07    57647.97   3106.78 o
  23   7  12      137.52     -690.39   1380.79 o
  25   7  12    93260.88    91908.81   4056.07 o
  27   7  12     9913.43    13807.90   2071.18 o
  29   7  12    84794.80    37540.22   5091.66 o
 -38   8  12    32358.68    11909.31   9492.93 o
 -36   8  12      145.62    -6386.15   6386.15 o
 -34   8  12    13978.87    12858.60   3624.57 o
 -32   8  12   258347.38   266492.41  11823.01 o
 -30   8  12   685353.50   711020.38  27788.39 o
 -28   8  12    41398.91    55576.79   3797.17 o
 -26   8  12     2673.96     3969.77   1898.59 o
 -24   8  12        4.10    -1380.79   1725.99 o
 -22   8  12    57646.80    51779.61   3538.27 o
 -20   8  12   202533.30   200991.20   7249.15 o
 -18   8  12   315212.38   341831.75  11391.52 o
 -16   8  12     8201.69    10097.02   1467.09 o
 -14   8  12      337.81     1380.79   1294.49 o
 -12   8  12     3551.79     6213.55   1121.89 o
 -10   8  12    21463.36    20107.75   1639.69 o
  -8   8  12   146486.72   125047.76  11909.31 o
   0   8  12    39311.80    35296.44   2934.18 o
   2   8  12     4610.01     5005.36   1121.89 o
   4   8  12   148748.19   147571.91   4919.06 o
   6   8  12   828931.88   853500.63  29514.38 o
   8   8  12    31026.81    31326.67   1639.69 o
  10   8  12   416971.25   391194.97  15274.99 o
  12   8  12   743976.81   999950.69  58769.86 o
  14   8  12    37487.60    37885.41   1898.59 o
  16   8  12    39832.16    39352.50   2416.38 o
  18   8  12   413805.06   454711.28  20539.25 o
  20   8  12    44114.27    41596.29   2761.58 o
  22   8  12     5062.32     4228.67   1553.39 o
  24   8  12    14908.39    10701.12   1984.89 o
  26   8  12    73262.30    71801.06   3538.27 o
  28   8  12    53730.98    49535.83   3106.78 o
  30   8  12    36551.46    40733.29   2847.88 o
 -39   9  12   104379.69    88715.73  15706.48 o
 -37   9  12       17.53      690.39   6645.05 o
 -35   9  12   112496.81   122803.97   9147.73 o
 -33   9  12      136.57     3883.47   3020.48 o
 -31   9  12    12194.77    15188.69   3106.78 o
 -29   9  12    66611.64    64638.21   4573.87 o
 -27   9  12   251924.86   253116.00  11736.71 o
 -25   9  12    72296.15    74476.34   4919.06 o
 -23   9  12   149126.25   151886.86   8025.84 o
 -21   9  12    39792.09    42027.79   3279.38 o
 -19   9  12   114596.05   122631.38   5350.56 o
 -17   9  12     6921.38     8112.14   2157.48 o
 -15   9  12   320123.81   323277.38  12427.11 o
 -13   9  12    31775.67    29773.28   2502.68 o
 -11   9  12      165.03      258.90   1467.09 o
  -9   9  12     8385.78    -4660.17   4660.17 o
   3   9  12     1271.49     2934.18   1553.39 o
   5   9  12   105525.08   111498.77   4401.27 o
   7   9  12   230230.94   234561.64   9147.73 o
   9   9  12    74385.23    80085.80   3365.67 o
  11   9  12     3723.84     2330.08   1467.09 o
  13   9  12   336333.28   342694.72  17863.96 o
  15   9  12   397158.59   382651.34  19158.46 o
  17   9  12   335251.97   335531.91  15188.69 o
  19   9  12   173006.88   158273.02   8025.84 o
  21   9  12    63996.34    69643.58   4228.67 o
  23   9  12   140351.34   144033.63   7076.55 o
  25   9  12     7840.63     8543.64   2071.18 o
  27   9  12    35137.25    27788.39   2330.08 o
  29   9  12    16977.73    16742.08   2416.38 o
  31   9  12    15807.07    13807.90   2761.58 o
  33   9  12    47558.48    32362.26   4314.97 o
 -40  10  12    19903.43    10960.02   8975.13 o
 -38  10  12     2800.24     7076.55   7335.45 o
 -36  10  12   185215.11   215144.30  15965.38 o
 -34  10  12      173.71     1725.99   3451.97 o
 -32  10  12    89557.29    83796.67   5523.16 o
 -30  10  12     8562.23     7594.34   2761.58 o
 -28  10  12     4283.55     3020.48   2588.98 o
 -26  10  12     5666.61     3624.57   2761.58 o
 -24  10  12    44884.86    53074.11   3710.87 o
 -22  10  12    56206.87    61358.84   3969.77 o
 -20  10  12    37009.63    43235.98   3279.38 o
 -18  10  12   153563.91   143688.42   6645.05 o
 -16  10  12    78860.69    69643.58   3969.77 o
 -14  10  12   118332.13   106234.50   6040.95 o
 -12  10  12  1443380.38  1525341.13  96482.68 o
   4  10  12     1199.42     1898.59   1553.39 o
   6  10  12   135738.13   138769.36   5868.36 o
   8  10  12     1043.63     1208.19   1380.79 o
  10  10  12   206629.89   198315.91  10010.72 o
  12  10  12   378496.56   407850.72  17173.57 o
  14  10  12   215440.39   219977.05  10269.62 o
  16  10  12    87829.48    95619.69   5177.96 o
  18  10  12    56918.44    61013.64   3883.47 o
  20  10  12   201272.11   196158.42   9665.53 o
  22  10  12    63664.13    70161.38   4228.67 o
  24  10  12   110234.69   111498.77   5695.76 o
  26  10  12    10213.03     8802.53   2157.48 o
  28  10  12   178769.59   189599.67   8716.23 o
  30  10  12   148102.91   157410.02   9406.63 o
  32  10  12     9633.20     5782.06   2934.18 o
  34  10  12    22497.34    23473.42   3451.97 o
 -35  11  12    21983.99    31412.97   7162.85 o
 -33  11  12       92.99    -1208.19   2934.18 o
 -31  11  12    17174.99     8975.13   2847.88 o
 -29  11  12   105361.70   104163.32   5264.26 o
 -27  11  12   165402.67   193051.66   9147.73 o
 -25  11  12    61718.09    62221.83   4228.67 o
 -23  11  12    62291.64    74821.54   4746.46 o
 -21  11  12      121.05     5436.86   2588.98 o
 -19  11  12    70282.59    76374.93   4487.57 o
 -17  11  12   190574.98   211433.42  11305.21 o
 -15  11  12   351749.06   348908.28  22955.63 o
 -13  11  12   102157.80    85608.96  17000.97 o
   5  11  12      102.64     -862.99   3106.78 o
   7  11  12     4432.34     5868.36   1467.09 o
   9  11  12   327459.03   401982.41  17950.27 o
  11  11  12    53169.02    57389.07   4056.07 o
  13  11  12       59.69    -1467.09   1898.59 o
  15  11  12   414448.38   390245.69  18381.76 o
  17  11  12    92326.80    97949.77   5436.86 o
  19  11  12   124789.55   120301.30   6386.15 o
  21  11  12    58165.05    63775.22   3969.77 o
  23  11  12     2480.60     2588.98   2243.78 o
  25  11  12    94413.55   102609.94   5523.16 o
  27  11  12       94.73     -690.39   2071.18 o
  29  11  12    17107.24    20021.45   2416.38 o
  31  11  12   193118.36   211519.72  10787.42 o
  33  11  12     9843.85     8975.13   3193.08 o
  35  11  12    33757.01    33915.64   4056.07 o
 -34  12  12    30137.84    23387.12   5695.76 o
 -32  12  12   171088.33   168542.64  11391.52 o
 -30  12  12   473776.00   508389.47  26321.30 o
 -28  12  12    17709.10    17087.27   3193.08 o
 -26  12  12    27518.56    20625.55   3279.38 o
 -24  12  12    46118.53    49535.83   3969.77 o
 -22  12  12    62466.98    62739.63   4228.67 o
 -20  12  12    26553.41    20539.25   3883.47 o
 -18  12  12   134662.81   169233.03  14757.19 o
 -16  12  12      401.40     3883.47   4228.67 o
   8  12  12    26602.12    24940.51   3883.47 o
  10  12  12   123247.16   136870.77   7421.74 o
  12  12  12   998878.94   997965.75  60236.95 o
  14  12  12    25706.56    27529.49   2761.58 o
  16  12  12      620.75     3020.48   2243.78 o
  18  12  12   380929.50   374539.22  16137.98 o
  20  12  12    12575.74    11477.81   2243.78 o
  22  12  12     3059.54     4746.46   2071.18 o
  24  12  12       55.72    -2243.78   2243.78 o
  26  12  12     6077.91    10355.92   2502.68 o
  28  12  12   233562.36   248542.14  11046.32 o
  30  12  12       69.61     2502.68   2157.48 o
  32  12  12    50323.54    55663.09   4573.87 o
  34  12  12      650.69     6127.25   3106.78 o
  36  12  12   117121.21   130225.72   7766.94 o
  38  12  12     7074.32    -4142.37   6213.55 o
 -33  13  12   132356.55   128586.03   9579.23 o
 -31  13  12       44.92    -2416.38   3710.87 o
 -29  13  12    74415.32    76202.33   7680.64 o
 -27  13  12   547012.75   587008.19  33225.25 o
 -25  13  12      470.35    -3020.48   3624.57 o
 -23  13  12    24316.71    24077.52   4228.67 o
 -21  13  12    17075.73    17173.57   5005.36 o
 -19  13  12    65620.15    65328.61   8198.44 o
  11  13  12    13125.06     5523.16   2330.08 o
  13  13  12   339888.88   355467.03  16914.67 o
  15  13  12   735355.56   742951.06  30808.87 o
  17  13  12   152390.06   147226.69   6645.05 o
  19  13  12    49732.91    53764.50   3365.67 o
  21  13  12    97936.41    95188.19   4832.76 o
  23  13  12    21377.98    26580.20   2675.28 o
  25  13  12    22570.97    20625.55   2502.68 o
  27  13  12    24672.35    24854.21   2761.58 o
  29  13  12    15103.83    15792.78   2588.98 o
  31  13  12    35514.02    38834.71   3106.78 o
  33  13  12    35985.53    41078.50   4142.37 o
  35  13  12    11936.97    11650.41   3279.38 o
  37  13  12     2155.58    -3020.48   3106.78 o
 -34  14  12       11.93    -3538.27  11564.11 o
 -32  14  12   109406.50    97777.16   7766.94 o
 -30  14  12   186994.31   217215.47  14584.59 o
 -28  14  12    16027.03    16137.98   4142.37 o
 -26  14  12     3239.59    10097.02   6990.25 o
 -24  14  12   145077.89   138251.56  13980.50 o
 -22  14  12    68418.28   110290.57  15533.88 o
  14  14  12    87631.16    70938.07   5005.36 o
  16  14  12       75.11     1467.09   2330.08 o
  18  14  12    52915.89    51348.11   3538.27 o
  20  14  12   144746.97   150764.97   7249.15 o
  22  14  12    48546.02    59373.96   3710.87 o
  24  14  12     6592.26     8802.53   2330.08 o
  26  14  12     2942.87     3969.77   2588.98 o
  28  14  12    82335.23    74562.65   3969.77 o
  30  14  12    33552.57    34864.94   2761.58 o
  32  14  12      559.62        0.00   2761.58 o
  34  14  12     4258.68     6645.05   2847.88 o
  36  14  12    57442.13    60927.34   5091.66 o
  38  14  12      840.09     1208.19   3193.08 o
 -33  15  12     9412.57     4746.46   6040.95 o
 -31  15  12      229.89    10614.82   5005.36 o
 -29  15  12    19911.95    13290.10   9751.83 o
 -27  15  12    99289.70   118920.51  12772.30 o
  17  15  12   101097.89   107097.50   7249.15 o
  19  15  12   116048.98   113915.15   6127.25 o
  21  15  12    46758.06    47809.84   3624.57 o
  23  15  12      328.83    -2330.08   2330.08 o
  25  15  12    46557.82    48500.23   3451.97 o
  27  15  12     4981.25    13462.70   3451.97 o
  29  15  12      611.58     2761.58   2761.58 o
  31  15  12   162004.38   193396.84   8888.83 o
  33  15  12     6137.63     2847.88   2934.18 o
  35  15  12     5613.28     3279.38   2847.88 o
  20  16  12      415.83      258.90   2157.48 o
  22  16  12     7199.42    12513.41   3451.97 o
  24  16  12    14127.41     8457.34   3451.97 o
  26  16  12    21272.03    21229.64   3797.17 o
  28  16  12   229634.83   239998.50  12513.41 o
  30  16  12     4786.14     4228.67   3020.48 o
  32  16  12    10473.93    17777.67   4660.17 o
  23  17  12    14977.47     6903.95   1812.29 o
  25  17  12    40100.09    37022.42   4314.97 o
  27  17  12     4395.91     2416.38   3538.27 o
  29  17  12     1086.17     -431.50   5177.96 o
 -21   1  13    20092.65    15533.88   2157.48 o
 -19   1  13   664339.13   662261.25  23904.92 o
 -17   1  13    95510.59    88197.95   2934.18 o
 -15   1  13    42768.05    41941.49   1294.49 o
 -13   1  13   341738.34   366944.84   7249.15 o
 -11   1  13    11659.46    10183.32    517.80 o
  -9   1  13     2162.87      172.60    776.69 o
  -7   1  13   416657.63   401033.13   7766.94 o
  -5   1  13   148304.48   145500.72   2675.28 o
  -3   1  13   245691.52   236287.63   4660.17 o
  -1   1  13  2356045.50  2525205.25  52470.01 o
   1   1  13   178714.89   156115.53   3365.67 o
   3   1  13   226475.05   208240.33   4660.17 o
   5   1  13   677489.50   747352.38  25458.31 o
   7   1  13     8010.10     7939.54    862.99 o
   9   1  13      209.23      258.90   1121.89 o
 -24   2  13    36858.88    29945.88   2071.18 o
 -22   2  13   102242.93   117884.91   4228.67 o
 -20   2  13    14276.97    19072.16   1208.19 o
 -18   2  13     3016.29     4142.37    862.99 o
 -16   2  13   622456.81   699887.75  16569.48 o
 -14   2  13    20929.35    19589.95    949.29 o
 -12   2  13      830.34      604.10    431.50 o
 -10   2  13     1535.09     3106.78    431.50 o
  -8   2  13    14906.01    15879.08    776.69 o
  -6   2  13    52295.54    47119.45   1121.89 o
  -4   2  13   813939.31   811645.44  15620.18 o
  -2   2  13   175510.59   147571.91   2761.58 o
   0   2  13   322609.63   306017.50   6213.55 o
   2   2  13  1271210.88  1361458.63  30549.97 o
   4   2  13       85.51     -172.60    172.60 o
   6   2  13     9601.14    11477.81    604.10 o
   8   2  13    49788.17    67399.80   2588.98 o
  10   2  13   114260.32   112102.86   3883.47 o
  12   2  13    84675.52    71714.77   3451.97 o
 -27   3  13   146247.77   128844.94   7853.24 o
 -25   3  13       48.10    -2071.18   2071.18 o
 -23   3  13     3723.29     4401.27   1812.29 o
 -21   3  13    31455.65    36418.32   1725.99 o
 -19   3  13   260970.61   266233.50   7508.04 o
 -17   3  13     7317.31    10097.02    862.99 o
 -15   3  13   123077.51   119783.51   3193.08 o
 -13   3  13   124345.01   133764.00   3624.57 o
 -11   3  13     1781.71     1380.79    517.80 o
  -9   3  13    47937.41    49449.53   1294.49 o
  -7   3  13    78407.27    71628.47   1725.99 o
  -5   3  13      883.42     1035.59    431.50 o
  -3   3  13    12066.09    13117.50    690.39 o
  -1   3  13    92506.64   116676.73   2416.38 o
   1   3  13     2675.28      690.39    258.90 o
   3   3  13     1887.48      949.29    345.20 o
   5   3  13    18169.12    22696.73   1380.79 o
   7   3  13   104135.63   106320.80   2675.28 o
   9   3  13     4960.62     4401.27    604.10 o
  11   3  13  1185836.63  1181093.00  33225.25 o
  13   3  13     1843.69     4228.67    862.99 o
  15   3  13    34922.89    32793.75   1898.59 o
  17   3  13   842945.19   366168.16  26580.20 o
 -30   4  13   319313.34   296783.47  20539.25 o
 -28   4  13   300136.44   338724.97  20280.35 o
 -26   4  13    26017.12    26407.60   2761.58 o
 -24   4  13     2206.49     3193.08   1898.59 o
 -22   4  13   189743.08   202285.69   9234.03 o
 -20   4  13    31425.01    29428.08   1898.59 o
 -18   4  13   353630.41   359868.31  10614.82 o
 -16   4  13   428121.38   456782.50  11391.52 o
 -14   4  13    50811.33    46515.35   1553.39 o
 -12   4  13    39350.83    38748.41   1208.19 o
 -10   4  13   456059.03   497688.38  12081.91 o
  -8   4  13      446.79      431.50    517.80 o
  -6   4  13      162.09     -172.60    517.80 o
  -4   4  13   168653.83   168283.73   4573.87 o
  -2   4  13    75515.83    74390.04   1984.89 o
   0   4  13       65.67      517.80    431.50 o
   2   4  13    14079.61    11046.32    604.10 o
   4   4  13    31846.60    28737.68   1035.59 o
   6   4  13     2873.56     2847.88    604.10 o
   8   4  13   497479.53   575357.75  15447.58 o
  10   4  13    38846.07    36936.13   1208.19 o
  12   4  13    65929.99    65156.01   1984.89 o
  14   4  13  2429668.00  2683823.50  78791.31 o
  16   4  13    42488.77    40388.10   1639.69 o
  18   4  13   328851.38   309383.16  11391.52 o
  20   4  13   235130.75   238272.52  17950.27 o
 -31   5  13   222838.88   191498.27  11995.61 o
 -29   5  13    89496.02    92340.30   6040.95 o
 -27   5  13    94927.69    93289.59   5350.56 o
 -25   5  13    28334.77    32793.75   2330.08 o
 -23   5  13     3494.26     4746.46   1725.99 o
 -21   5  13    68448.02    72664.05   3797.17 o
 -19   5  13    24256.22    29945.88   2157.48 o
 -17   5  13    60826.50    63343.73   2330.08 o
 -15   5  13    28184.47    25976.11   1121.89 o
 -13   5  13    36839.07    37540.22   1294.49 o
 -11   5  13   138702.09   134281.80   3365.67 o
  -9   5  13    69182.24    67658.70   1984.89 o
  -7   5  13  1234692.25  1278783.75  39438.80 o
  -5   5  13   216335.06   216611.36   6558.75 o
  -3   5  13    38432.64    34174.54   1553.39 o
  -1   5  13  1193388.88  1221740.00  35555.33 o
   1   5  13   143228.80   135403.69   3451.97 o
   3   5  13   209771.06   206773.25   5005.36 o
   5   5  13   257211.53   316718.63   7680.64 o
   7   5  13    45866.97    42027.79   1553.39 o
   9   5  13    42606.60    40474.40   1467.09 o
  11   5  13   910739.06   983726.31  28565.09 o
  13   5  13    47021.51    41855.19   1553.39 o
  15   5  13    11530.79    14411.99   1035.59 o
  17   5  13   244594.42   275899.03   8112.14 o
  19   5  13    75704.08    76202.33   2934.18 o
  21   5  13    98128.28   106148.21   3969.77 o
  23   5  13    64363.27    54972.68   4660.17 o
 -34   6  13    15616.92    13635.30   7076.55 o
 -32   6  13   107158.07   106407.10   8025.84 o
 -30   6  13   157589.25   160430.50   8543.64 o
 -28   6  13     4527.34     5954.66   3106.78 o
 -26   6  13    38680.89    42372.98   3279.38 o
 -24   6  13    43909.76    37712.82   3020.48 o
 -22   6  13   240799.44   273741.53  11305.21 o
 -20   6  13    81637.20    84745.96   3710.87 o
 -18   6  13     4015.60     4746.46   1208.19 o
 -16   6  13  1118336.13  1135095.38  34260.84 o
 -14   6  13   281897.50   277883.94   8112.14 o
 -12   6  13    11178.58    11564.11    949.29 o
 -10   6  13    44855.67    50916.62   1725.99 o
  -8   6  13    56854.78    55663.08   1984.89 o
  -6   6  13    81697.15    80776.20   4142.37 o
  -2   6  13   747841.75   757967.25  28478.79 o
   0   6  13   443947.72   419846.38  12772.30 o
   2   6  13  2269008.50  2474547.50  70247.68 o
   4   6  13     1938.46     1639.69    690.39 o
   6   6  13   118626.70   112016.56   3365.67 o
   8   6  13   653443.38   730524.06  23300.83 o
  10   6  13   184442.78   172771.31   5436.86 o
  12   6  13    56623.04    52038.51   1812.29 o
  14   6  13   103305.46   106493.41   3710.87 o
  16   6  13   109586.57   102437.34   3624.57 o
  18   6  13     5032.61     2588.98   1208.19 o
  20   6  13   199705.28   219631.86   7162.85 o
  22   6  13    74196.77    83192.58   3624.57 o
  24   6  13   101297.80   103041.42   4487.57 o
  26   6  13    38351.78    30291.07   3365.67 o
 -35   7  13    85203.63    90528.02  11218.92 o
 -33   7  13    99000.06    96914.17   7594.34 o
 -31   7  13     6505.18     4919.06   3279.38 o
 -29   7  13   222963.69   241983.38  10528.52 o
 -27   7  13   295101.88   293849.28  12513.41 o
 -25   7  13     8324.11    10960.02   2502.68 o
 -23   7  13    20584.57    23300.83   2243.78 o
 -21   7  13    37550.69    35123.84   2675.28 o
 -19   7  13   401822.38   447979.94  15533.88 o
 -17   7  13    28181.17    27874.69   1725.99 o
 -15   7  13     4920.59     6731.35   1121.89 o
 -13   7  13   367293.59   365132.59  10442.22 o
 -11   7  13     8067.77    10787.42   1208.19 o
  -9   7  13    56911.27    53160.40   2071.18 o
  -7   7  13  1047849.19  1142603.38  66105.30 o
  -3   7  13   481518.94   298423.19  32448.56 o
  -1   7  13  2831802.00  2990359.00 128240.84 o
   1   7  13   101099.80    98208.66   3538.27 o
   3   7  13   155315.67   152663.56   4487.57 o
   5   7  13   948700.06  1040683.88  28910.28 o
   7   7  13   139556.31   137561.17   3883.47 o
   9   7  13   102219.06   106579.70   3451.97 o
  11   7  13   456177.53   477753.22  16310.58 o
  13   7  13    30071.02    25458.31   1380.79 o
  15   7  13    16961.29    18640.66   1294.49 o
  17   7  13     1665.10     3279.38   1208.19 o
  19   7  13       48.31     2847.88   1380.79 o
  21   7  13   170421.52   181142.34   6990.25 o
  23   7  13   463030.75   478702.53  17173.57 o
  25   7  13    63033.37    62221.84   3020.48 o
  27   7  13   288628.53   238790.31  10787.42 o
  29   7  13      792.28     -776.69   2588.98 o
 -38   8  13     7436.79     -345.20   6731.35 o
 -36   8  13    47315.22    49276.93   8716.23 o
 -34   8  13   413485.66   397235.91  23041.93 o
 -32   8  13   431255.56   348735.72  21488.54 o
 -30   8  13   450296.28   479306.63  19331.05 o
 -28   8  13   151480.02   153958.05   6558.75 o
 -26   8  13   118945.60   109254.98   5005.36 o
 -24   8  13   100640.95    96827.88   4832.76 o
 -22   8  13    48285.73    44098.97   2934.18 o
 -20   8  13    18560.91    21143.34   2157.48 o
 -18   8  13    56857.51    53160.40   3279.38 o
 -16   8  13    18505.03    23991.22   2330.08 o
 -14   8  13    10596.50    13290.10   1380.79 o
 -12   8  13    11779.61    11132.62   1380.79 o
 -10   8  13    29949.56    27184.30   1725.99 o
  -8   8  13    36824.81    30291.07   3193.08 o
   0   8  13    69064.80    54282.29   3106.78 o
   2   8  13   107409.35   127291.55   5177.96 o
   4   8  13    63547.50    61445.14   2416.38 o
   6   8  13    42203.62    42545.58   1984.89 o
   8   8  13   330614.94   330095.03  10614.82 o
  10   8  13    17560.97    18468.06   1639.69 o
  14   8  13  1673191.38  1697249.38  54713.79 o
  16   8  13   145295.28   136180.39   5609.46 o
  18   8  13   118434.21   125220.37   5695.76 o
  20   8  13     8224.44    11650.41   1898.59 o
  22   8  13     8500.50     7076.55   1812.29 o
  24   8  13   349835.13   356847.81  14929.79 o
  26   8  13   335057.22   279092.13  11132.62 o
  28   8  13    98297.05   106752.30   5005.36 o
  30   8  13    31585.02    34519.74   3020.48 o
 -39   9  13    35020.93    48586.54   9061.43 o
 -37   9  13   206498.83   195036.55  18295.46 o
 -35   9  13   114471.80   101833.24   6558.75 o
 -33   9  13   259067.34   256309.08  13117.50 o
 -31   9  13   690991.56   723878.94  28737.68 o
 -29   9  13   170992.67   173375.41   7680.64 o
 -27   9  13   173227.34   177086.28   7249.15 o
 -25   9  13     3714.41     6127.25   1898.59 o
 -23   9  13    10915.37     9492.93   1984.89 o
 -21   9  13    84395.45    87593.84   4832.76 o
 -19   9  13   264957.56   253633.78  10960.02 o
 -17   9  13    10350.70    10010.72   2243.78 o
 -15   9  13    40495.87    43926.37   3020.48 o
 -13   9  13   116843.87   131865.41   6213.55 o
 -11   9  13    57828.08    53160.40   3279.38 o
  -9   9  13    60297.30      604.10   4746.46 o
   1   9  13    62416.61    39352.50   4573.87 o
   3   9  13     1466.31      604.10   1467.09 o
   5   9  13    63977.64    61358.84   3020.48 o
   7   9  13    12479.99    10701.12   1467.09 o
   9   9  13     7678.80     7335.45   1294.49 o
  11   9  13  1210233.25  1144502.00  41509.99 o
  13   9  13    58361.33    53333.00   3883.47 o
  15   9  13   160907.16   166385.16   8284.74 o
  17   9  13  1303412.50  1348254.75  59115.06 o
  19   9  13    12701.96    10355.92   2071.18 o
  21   9  13   207744.84   220581.14  10269.62 o
  23   9  13    22354.44    22610.43   2330.08 o
  25   9  13    86952.73    90269.13   4401.27 o
  27   9  13    32414.29    27443.19   2416.38 o
  29   9  13   128974.38   145500.72   7162.85 o
  31   9  13     8576.52     8457.34   2502.68 o
  33   9  13     1150.11     4056.07   3624.57 o
 -40  10  13      234.52    -7249.15   7249.15 o
 -38  10  13     1086.17    -4487.57  12340.81 o
 -36  10  13    55456.23    63084.83   8025.84 o
 -34  10  13   104522.45    92340.30   9061.43 o
 -32  10  13    84083.41    81639.19   5782.06 o
 -30  10  13   152313.78   145587.02   7162.85 o
 -28  10  13   132427.56   121250.59   6213.55 o
 -26  10  13     2157.95    -1467.09   2675.28 o
 -24  10  13     1574.67     2157.48   2502.68 o
 -22  10  13     2489.13      258.90   2330.08 o
 -20  10  13      776.46    -1035.59   2243.78 o
 -18  10  13    22907.61    19503.65   2847.88 o
 -16  10  13    17105.00    15792.78   3279.38 o
 -14  10  13   265168.06   237409.53  13549.00 o
 -12  10  13   151409.80   160171.59  12081.91 o
   4  10  13    40688.27    42027.79   5177.96 o
   6  10  13    87729.18    88284.23   4142.37 o
   8  10  13    52679.64    58338.37   3365.67 o
  10  10  13      450.26     2416.38   1725.99 o
  12  10  13    48476.66    50139.93   3279.38 o
  14  10  13   520436.25   538680.56  23904.92 o
  16  10  13      163.38     -258.90   1898.59 o
  18  10  13    39564.00    39697.70   3020.48 o
  20  10  13     2918.13     5523.16   2157.48 o
  22  10  13    23007.60    27615.79   2761.58 o
  24  10  13    18087.17    14670.89   2243.78 o
  26  10  13    39572.02    37799.12   2934.18 o
  28  10  13    20757.62    19417.36   2588.98 o
  30  10  13     9186.50     7076.55   2330.08 o
  32  10  13       35.13     1639.69   2934.18 o
  34  10  13    25634.80    18726.96   3710.87 o
 -35  11  13    19143.48    29341.78   8198.44 o
 -33  11  13    26494.18    22610.43   5177.96 o
 -31  11  13      128.07     3710.87   2934.18 o
 -29  11  13    45902.64    57734.27   3883.47 o
 -27  11  13    70741.94    78705.01   4832.76 o
 -25  11  13     2552.01     1467.09   2675.28 o
 -23  11  13     1938.32     1467.09   2675.28 o
 -21  11  13    11440.01    13290.10   2847.88 o
 -19  11  13   106125.22    94152.59   5695.76 o
 -17  11  13   112325.27   117971.22   7249.15 o
 -15  11  13   123651.99   131951.72  11132.62 o
   5  11  13    53030.64    52728.90   5782.06 o
   7  11  13     5576.52     4919.06   1467.09 o
   9  11  13      100.12    -1898.59   2157.48 o
  11  11  13    26162.16    27356.90   2502.68 o
  13  11  13     1660.24     2588.98   2071.18 o
  15  11  13     3761.40     2330.08   2071.18 o
  17  11  13    10814.67    10355.92   2071.18 o
  19  11  13     3922.45     5695.76   2157.48 o
  21  11  13    15567.96    16224.28   2502.68 o
  23  11  13   235001.98   246212.06  11736.71 o
  25  11  13     1984.33     3365.67   2071.18 o
  27  11  13    69337.80    69212.09   3969.77 o
  29  11  13    16346.05    12254.51   2502.68 o
  31  11  13     1695.23     6299.85   2416.38 o
  33  11  13    21525.18    21488.54   3365.67 o
  35  11  13    32480.13    27443.20   4056.07 o
 -32  12  13   127467.45   148607.48  14757.19 o
 -30  12  13    70957.45    75511.94   4746.46 o
 -28  12  13     3353.56     9061.43   3020.48 o
 -26  12  13    27620.65    28047.29   3624.57 o
 -24  12  13   101403.01   103127.73   5782.06 o
 -22  12  13    18055.13    13117.50   2847.88 o
 -20  12  13     2528.23     5005.36   4401.27 o
 -18  12  13    96111.48   105026.31  10528.52 o
 -16  12  13   223240.91   132210.61  29600.68 o
   8  12  13    11144.01    12081.91   3538.27 o
  10  12  13      331.08     -431.50   2416.38 o
  12  12  13    48171.99    48241.34   3365.67 o
  14  12  13    46110.64    58597.26   3710.87 o
  16  12  13   103353.67   110894.67   5264.26 o
  18  12  13      142.51      258.90   1898.59 o
  20  12  13   142013.91   154648.44   6817.65 o
  22  12  13    27034.29    27270.60   2588.98 o
  24  12  13   145837.11   159394.91   8112.14 o
  26  12  13    67004.52    71283.27   4056.07 o
  28  12  13      266.11    -1294.49   2157.48 o
  30  12  13    55305.30    66795.70   4142.37 o
  32  12  13    71087.94    63602.63   5005.36 o
  34  12  13      252.36      258.90   3020.48 o
  36  12  13     2311.20     4832.76   3193.08 o
 -31  13  13    57563.02    63947.82   7766.94 o
 -29  13  13    96982.68   112189.16   8371.04 o
 -27  13  13    75986.33    70075.08   6127.25 o
 -25  13  13    27513.43    25889.81   3883.47 o
 -23  13  13     9055.37    14066.79   5005.36 o
 -21  13  13    13170.46    20452.95   4919.06 o
 -19  13  13   141846.36    70075.08  12513.41 o
  11  13  13   203314.33   182609.44  13462.70 o
  13  13  13   152008.27   166902.95   7939.54 o
  15  13  13       33.79     1467.09   2243.78 o
  17  13  13   128013.13   126342.26   5954.66 o
  19  13  13   129679.03   134627.00   6213.55 o
  21  13  13    46087.17    48155.04   3279.38 o
  23  13  13    86349.77    84141.87   4487.57 o
  25  13  13     1358.60    -1553.39   2157.48 o
  27  13  13    53141.83    51434.42   3193.08 o
  29  13  13     3312.97     5177.96   2588.98 o
  31  13  13     3595.14     3797.17   2416.38 o
  33  13  13     2062.76     -258.90   3106.78 o
  35  13  13       49.68    -3106.78   3106.78 o
  37  13  13     3602.71     5523.16   3193.08 o
 -30  14  13    18550.56    19848.85   7594.34 o
 -28  14  13    68785.34    71542.16   7249.15 o
 -26  14  13     7444.22    11305.21   6990.25 o
 -24  14  13    14474.87    14929.79   8975.13 o
  12  14  13    89328.59    91649.91  15965.38 o
  14  14  13   339333.19   335359.28  18122.86 o
  16  14  13   115382.49   117798.62   6645.05 o
  18  14  13     8802.52     8371.04   2330.08 o
  20  14  13    23393.85    26752.80   2675.28 o
  22  14  13     9195.00    11391.52   2416.38 o
  24  14  13      380.94       86.30   2330.08 o
  26  14  13    14564.65    13635.30   2588.98 o
  28  14  13       52.05     1294.49   2071.18 o
  30  14  13     1623.94     2588.98   2502.68 o
  32  14  13      451.22      862.99   2847.88 o
  34  14  13     1621.52     2157.48   2847.88 o
  36  14  13    14949.56    12081.91   3451.97 o
  38  14  13    53777.58    48155.04   5695.76 o
 -27  15  13    17602.84    24509.02  10614.82 o
  15  15  13    22845.95     9924.43   6903.95 o
  17  15  13    50841.37    39611.41   3883.47 o
  19  15  13     8997.85     1725.99   2330.08 o
  21  15  13    10554.24    13117.50   2675.28 o
  23  15  13     6419.16     3279.38   2416.38 o
  25  15  13     1684.88     1467.09   2330.08 o
  27  15  13     5309.29    12168.21   3365.67 o
  29  15  13    12636.55    14153.09   3020.48 o
  31  15  13    11466.23    15965.38   3106.78 o
  33  15  13     8390.28     9751.83   3106.78 o
  35  15  13       15.85    -2934.18   3969.77 o
  20  16  13    55151.79    51779.61   3797.17 o
  22  16  13    26121.63    27874.69   3883.47 o
  24  16  13       30.85     4660.17   3279.38 o
  26  16  13     2728.60     5954.66   3365.67 o
  28  16  13    17845.39    19158.46   3624.57 o
  30  16  13     1134.28     1294.49   2934.18 o
  32  16  13    77269.87    63343.73   6558.75 o
  23  17  13    80835.84    69643.58   9234.03 o
  25  17  13    49876.96    58165.76   5005.36 o
  27  17  13    35434.52    36590.93   5177.96 o
 -20   0  14   222050.70    55835.68   8629.94 o
 -18   0  14    26383.29    28910.28   1984.89 o
 -16   0  14   455689.53   481981.88  16569.48 o
 -14   0  14  4188417.75  4361483.00 132642.11 o
 -12   0  14   241770.75   265543.13   7421.74 o
 -10   0  14   526575.63   499241.75  13721.60 o
  -8   0  14   275156.41   303514.81   9147.73 o
  -6   0  14    95092.83   103041.42   4142.37 o
  -4   0  14   404583.75   382392.44  10269.62 o
  -2   0  14  1626729.75  1825490.25  47119.45 o
   0   0  14   107001.18   107442.70   2934.18 o
   2   0  14     3878.14     3883.47    517.80 o
   4   0  14  3053835.25  3391478.25 171822.02 o
   6   0  14    56075.43    45997.55   2502.68 o
 -23   1  14   156747.53    70075.08   6817.65 o
 -21   1  14   190938.36   188391.47   7853.24 o
 -19   1  14    17907.14    19417.36   1467.09 o
 -17   1  14   329199.56   334668.88   9320.33 o
 -15   1  14   240205.33   234820.53   5005.36 o
 -13   1  14   832079.06   811127.69  17259.87 o
 -11   1  14  2946431.00  3097370.50  67227.20 o
  -9   1  14    54509.88    57561.67   1294.49 o
  -7   1  14      451.36      258.90    431.50 o
  -5   1  14    35754.49    44012.67   1294.49 o
  -3   1  14    39067.09    36849.82    862.99 o
  -1   1  14     8895.55     8543.64    431.50 o
   1   1  14   291819.53   277538.72   5523.16 o
   3   1  14    22059.36    19244.76    690.39 o
   5   1  14   269576.66   244831.28   7076.55 o
   7   1  14  3147087.50  3506601.50 178380.77 o
   9   1  14    10878.99     9751.83   1035.59 o
 -26   2  14    13263.75    -1380.79  12599.71 o
 -24   2  14   515326.50   514085.22  19848.85 o
 -22   2  14   463240.00   448411.44  14325.69 o
 -20   2  14  1853992.75  2005510.63  59201.36 o
 -18   2  14    79897.34    79309.10   2502.68 o
 -16   2  14      168.39      345.20    345.20 o
 -14   2  14   378609.75   361162.78   8888.83 o
 -12   2  14   120501.77   117108.22   2675.28 o
 -10   2  14   334247.09   314906.34   6472.45 o
  -8   2  14  1929179.75  2071270.88  42545.58 o
  -6   2  14   150009.42   162760.59   2934.18 o
  -4   2  14    40510.45    49881.03   1553.39 o
  -2   2  14   969665.50  1017728.25  19158.46 o
   0   2  14   116702.17   110549.48   2416.38 o
   2   2  14   587855.25   545325.63  11132.62 o
   6   2  14    53069.86    54627.49   1725.99 o
   8   2  14    65278.97    72664.05   2243.78 o
  10   2  14     1119.06     4919.06    862.99 o
  12   2  14   243953.44   234561.64  11046.32 o
  14   2  14    22531.27    15706.48   3193.08 o
 -27   3  14   148543.64   117626.03   9579.23 o
 -25   3  14   117993.88   126773.75   7853.24 o
 -23   3  14   761933.44   777211.94  29859.58 o
 -21   3  14   301779.44   297905.38   9751.83 o
 -19   3  14   393052.50   399652.34  12081.91 o
 -17   3  14   420788.38   499586.97  14411.99 o
 -15   3  14    66614.91    66277.90   2071.18 o
 -13   3  14   347274.50   325780.06   8025.84 o
 -11   3  14  1876973.88  1947949.00  45652.36 o
  -9   3  14   130676.11   133505.11   2847.88 o
  -7   3  14   188170.83   184853.22   3797.17 o
  -5   3  14   918383.69   971385.50  18813.26 o
  -3   3  14    76382.40    71110.66   1553.39 o
  -1   3  14   139016.25   142911.72   2934.18 o
   1   3  14  3266555.75  3622156.50 108305.69 o
   3   3  14   122485.62   127895.64   3365.67 o
   5   3  14   359447.91   360040.91   8284.74 o
   7   3  14  2372919.00  2715150.25  66536.80 o
   9   3  14     8190.56     8284.74    690.39 o
  11   3  14   118643.90   106666.00   2934.18 o
  13   3  14  1894206.63  2003525.88  57130.17 o
  15   3  14   180782.28   172080.92   7680.64 o
  17   3  14    12915.85     2588.98   1898.59 o
 -30   4  14     5332.59    -3538.27   3538.27 o
 -28   4  14     7499.08     5782.06   4573.87 o
 -26   4  14    47802.97    46946.85   4746.46 o
 -24   4  14   189093.66   195468.03  10183.32 o
 -22   4  14   249450.53   249405.13  10183.32 o
 -20   4  14   102496.43   124961.46   4746.46 o
 -18   4  14    93431.94    92081.41   3538.27 o
 -16   4  14   186070.58   187010.72   5782.06 o
 -14   4  14  1527071.00  1622255.25  41682.59 o
 -12   4  14   336094.41   339933.16   8543.64 o
 -10   4  14   447782.59   463513.81  10355.92 o
  -8   4  14   361217.72   372122.81   8284.74 o
  -6   4  14     4642.54     4401.27    517.80 o
  -4   4  14    80185.50    78359.81   2071.18 o
  -2   4  14   310049.50   340537.25   7421.74 o
   0   4  14      366.84      172.60    345.20 o
   2   4  14    50815.82    47809.84   1380.79 o
   4   4  14  1711739.88  1877701.38  49190.63 o
   6   4  14    11816.48    11046.32    776.69 o
   8   4  14     9965.29     9665.53    776.69 o
  10   4  14   379441.03   437019.94  11305.21 o
  12   4  14    37363.57    33570.45   1380.79 o
  14   4  14     4079.81     5005.36    862.99 o
  16   4  14   282840.28   304636.72   8888.83 o
  18   4  14     9979.64     5609.46   1208.19 o
 -33   5  14     1188.20    -5264.26  10269.62 o
 -31   5  14     4843.60     9838.13   4573.87 o
 -29   5  14    34272.32    31499.27   4832.76 o
 -27   5  14    20363.34    16310.58   3710.87 o
 -25   5  14     1598.85      604.10   2588.98 o
 -23   5  14    46060.41    49449.53   3106.78 o
 -21   5  14     1308.00     2934.18   1725.99 o
 -19   5  14      133.97    -1035.59   1553.39 o
 -17   5  14   638453.56   663124.19  22178.93 o
 -15   5  14   222778.02   220063.38   6040.95 o
 -13   5  14   439486.22   445045.78  11477.81 o
 -11   5  14  1970784.38  2001282.00  46601.65 o
  -9   5  14     1146.73      690.39    690.39 o
  -7   5  14   225276.78   216266.17   5782.06 o
  -5   5  14  1748487.38  1960376.13  68003.89 o
  -3   5  14    69342.31    78100.91   2588.98 o
  -1   5  14   161045.27   153526.56   4056.07 o
   1   5  14   211924.45   236805.44   5782.06 o
   3   5  14    14066.44    14584.59    690.39 o
   5   5  14   187518.64   185371.02   4832.76 o
   7   5  14  1639584.38  1797011.50  48241.34 o
   9   5  14   113769.01   114950.73   3279.38 o
  11   5  14     6209.47     7421.74    862.99 o
  13   5  14    42843.28    40560.70   1553.39 o
  15   5  14    38239.93    37195.02   1639.69 o
  17   5  14   479639.63   423988.75  14584.59 o
  19   5  14   256201.91   262954.13   8457.34 o
  21   5  14    20958.51    16051.68   1553.39 o
  23   5  14    75122.19    71110.66   5436.86 o
 -34   6  14     5967.23    -5350.56  11046.32 o
 -32   6  14     9846.57    16655.78   5091.66 o
 -30   6  14     9369.42     8284.74   4056.07 o
 -28   6  14    42008.17    42286.68   5005.36 o
 -26   6  14    15794.12    19503.65   2761.58 o
 -24   6  14     9776.89     9234.03   2330.08 o
 -22   6  14    21836.47    30636.27   2416.38 o
 -20   6  14    46256.59    47637.24   2761.58 o
 -18   6  14      338.11      862.99   1294.49 o
 -16   6  14    21423.00    20194.05   1725.99 o
 -14   6  14   766626.63   754515.25  22696.73 o
 -12   6  14     2575.54     3451.97    862.99 o
 -10   6  14     3191.96     4487.57    949.29 o
  -8   6  14   319978.59   348131.59  10528.52 o
  -6   6  14      944.04      172.60   1121.89 o
  -4   6  14   544860.31   504851.22  24940.51 o
  -2   6  14  1100812.88  1446032.00  58683.56 o
   0   6  14    62918.01    59287.66   1984.89 o
   2   6  14   119362.16   110463.17   2934.18 o
   4   6  14   225581.45   244313.48   6645.05 o
   6   6  14    91044.34    90355.43   2761.58 o
   8   6  14   120823.69   122372.48   3883.47 o
  10   6  14    79976.52    79740.60   2675.28 o
  12   6  14    10868.16    10183.32   1035.59 o
  14   6  14    16770.02    15102.39   1208.19 o
  16   6  14   129161.74   142480.23   4660.17 o
  18   6  14    15249.04    15361.29   1553.39 o
  20   6  14   135661.25   141876.14   4832.76 o
  22   6  14   455928.88   488626.94  16828.38 o
  24   6  14     6975.31     3883.47   1467.09 o
  26   6  14    59700.29     8543.64   2761.58 o
 -35   7  14    16118.66    21402.24  12168.21 o
 -33   7  14    85426.55    81552.89   7076.55 o
 -31   7  14    71164.80    77669.43   6731.35 o
 -29   7  14   167642.22   158014.11   9492.93 o
 -27   7  14     3527.07     1725.99   2761.58 o
 -25   7  14    38038.99    40992.19   2761.58 o
 -23   7  14   207582.70   176741.08   7680.64 o
 -21   7  14    64997.23    64810.82   3451.97 o
 -19   7  14   185982.55   194950.25   7508.04 o
 -17   7  14   484850.50   509770.31  20970.74 o
 -15   7  14      117.01    -1121.89   1294.49 o
 -13   7  14      138.27    -1035.59   1035.59 o
 -11   7  14   449146.94   441076.00  14153.09 o
  -9   7  14     4724.49     6472.45   1035.59 o
  -7   7  14   116925.28   101833.24   6299.85 o
  -3   7  14   205339.56   157668.92  14325.69 o
  -1   7  14    21588.59    20625.55   1725.99 o
   1   7  14    75853.06    79481.70   3020.48 o
   3   7  14   219650.98   207636.23   6040.95 o
   5   7  14   301043.63   293245.19   8025.84 o
   7   7  14   319636.69   347959.00   9147.73 o
   9   7  14       36.98     -949.29    949.29 o
  11   7  14    62764.64    57734.27   2502.68 o
  13   7  14  1147733.38  1207500.50  40560.70 o
  15   7  14    12421.77    12254.51   1121.89 o
  17   7  14      106.97      345.20   1208.19 o
  19   7  14    45904.27    46515.35   2847.88 o
  21   7  14      884.56     2761.58   1725.99 o
  23   7  14    11979.36    12427.11   1639.69 o
  25   7  14   250757.31   257430.95   9751.83 o
  27   7  14    19645.44    20711.85   2243.78 o
 -38   8  14     3368.00   -10873.72  10873.72 o
 -36   8  14     8301.51    18122.86  12686.00 o
 -34   8  14    44383.78    48500.23   5868.36 o
 -32   8  14   219550.31   202458.28  12772.30 o
 -30   8  14     2907.71     4573.87   2847.88 o
 -28   8  14      508.60     -517.80   2243.78 o
 -26   8  14   140778.88   151627.97   6472.45 o
 -24   8  14    26970.82    29428.08   2502.68 o
 -22   8  14   480481.28   513222.28  20884.45 o
 -20   8  14   840214.75   880253.38  35641.63 o
 -18   8  14    35889.17    41941.49   2675.28 o
 -16   8  14    13903.47    17346.17   1898.59 o
 -14   8  14     9637.07    10010.72   1380.79 o
 -12   8  14    12448.34    10097.02   1553.39 o
 -10   8  14      371.36     2243.78   1294.49 o
  -8   8  14    53701.60    50657.72   4401.27 o
   0   8  14    70956.08    73009.26   3538.27 o
   2   8  14   263215.81   242846.38   8198.44 o
   4   8  14   599165.75   628604.44  19589.95 o
   6   8  14    11420.92    12858.60   1208.19 o
   8   8  14    62172.35    67744.99   2675.28 o
  10   8  14   124480.48   143084.33   5868.36 o
  12   8  14     4209.65     5264.26   1467.09 o
  14   8  14   362460.06   343126.22  13462.70 o
  16   8  14   842923.63   941784.88  34347.14 o
  18   8  14    56562.34    49190.63   2934.18 o
  20   8  14   133128.70   129707.94   5695.76 o
  22   8  14    82613.89    84228.17   4142.37 o
  24   8  14    11613.57    12168.21   2071.18 o
  26   8  14        0.43    -1725.99   1725.99 o
  28   8  14    29706.08    34001.95   2588.98 o
  30   8  14     1028.58     1380.79   2330.08 o
 -39   9  14     3436.04     4401.27   3710.87 o
 -37   9  14     9009.88     8716.23   3710.87 o
 -35   9  14    67057.68    86817.16   5954.66 o
 -33   9  14     3411.37     7594.34   2761.58 o
 -31   9  14    27014.57    19158.46   3020.48 o
 -29   9  14   288373.63   265111.63  13117.50 o
 -27   9  14     9795.08     8716.23   2071.18 o
 -25   9  14   190272.59   221789.34   9924.43 o
 -23   9  14     2591.55     6645.05   1984.89 o
 -21   9  14    45194.70    47119.45   3538.27 o
 -19   9  14   115972.95   123580.66   6040.95 o
 -17   9  14    26221.91    30032.18   2761.58 o
 -15   9  14   142484.81   125910.75   7421.74 o
 -13   9  14   120229.22   118143.81   5782.06 o
 -11   9  14    59638.02    61876.64   3883.47 o
   1   9  14   412897.09   442456.78  30291.07 o
   3   9  14       20.61     1380.79   2157.48 o
   5   9  14    21627.33    21574.84   1812.29 o
   7   9  14   169447.25   178380.77   6386.15 o
   9   9  14    21311.39    21488.54   1639.69 o
  11   9  14   367725.66   372899.50  14498.29 o
  13   9  14   124581.27   147313.00   6472.45 o
  15   9  14   337301.06   308433.91  14239.39 o
  17   9  14    51208.22    53678.20   3451.97 o
  19   9  14     1541.10      949.29   1984.89 o
  21   9  14    99647.47    97949.77   5177.96 o
  23   9  14    97493.74    89492.43   4746.46 o
  25   9  14    71594.23    69643.58   3710.87 o
  27   9  14     3454.95     4660.17   1812.29 o
  29   9  14   102912.40    98553.86   5350.56 o
  31   9  14    71298.09    72577.76   4919.06 o
 -40  10  14     1514.62    -5264.26  14239.39 o
 -38  10  14   189368.00   121336.90  21574.84 o
 -36  10  14     3055.53     7162.85   6386.15 o
 -34  10  14     8128.44     6645.05   5523.16 o
 -32  10  14    25188.14    45652.36   6645.05 o
 -30  10  14     7619.89     8284.74   5177.96 o
 -28  10  14     3520.92     1467.09   3193.08 o
 -26  10  14   217627.78   223515.33  10183.32 o
 -24  10  14    11907.99    12944.90   2847.88 o
 -22  10  14    51079.64    65932.70   4142.37 o
 -20  10  14     3113.61     2847.88   2416.38 o
 -18  10  14    70090.52    70247.68   4314.97 o
 -16  10  14    11423.15    10355.92   3193.08 o
 -14  10  14    98764.98    83969.27   6127.25 o
 -12  10  14    42281.31    39179.91   5091.66 o
   2  10  14    49421.38    52038.51   8716.23 o
   4  10  14   201247.83   165608.47   9579.23 o
   6  10  14    12657.99    14929.79   2157.48 o
   8  10  14     1256.42     1553.39   1898.59 o
  10  10  14     6671.09     7249.15   1898.59 o
  12  10  14   207051.81   206169.16   9234.03 o
  14  10  14      181.65     2675.28   1984.89 o
  16  10  14    18399.80    19848.85   2330.08 o
  18  10  14   166967.66   172685.02   8716.23 o
  20  10  14   122600.18   115382.23   7594.34 o
  22  10  14   352319.00   361508.00  16655.78 o
  24  10  14      367.64      690.39   1984.89 o
  26  10  14   119006.30   128327.13   6472.45 o
  28  10  14     9089.31    13117.50   2416.38 o
  30  10  14    23530.54    19417.36   2675.28 o
  32  10  14   112021.84   115900.05   6817.65 o
  34  10  14    35907.59    30204.77   4746.46 o
 -37  11  14       58.97     3451.97   7162.85 o
 -35  11  14    78236.24   100452.45   8198.44 o
 -33  11  14    69675.29    79740.60   7162.85 o
 -31  11  14    70925.59    66709.40   6472.45 o
 -29  11  14    77784.47    86903.45   5868.36 o
 -27  11  14    25408.81    23128.23   3538.27 o
 -25  11  14     1297.83     -690.39   2675.28 o
 -23  11  14      700.87     3797.17   2675.28 o
 -21  11  14    12378.36     9406.63   2847.88 o
 -19  11  14     7210.29     -172.60   3279.38 o
 -17  11  14    55289.54    58338.37   4832.76 o
 -15  11  14    39326.83    38403.21   5782.06 o
   5  11  14   244617.84   224982.41  13980.50 o
   7  11  14    89006.18    80344.70   5005.36 o
   9  11  14     4302.93     5091.66   2330.08 o
  11  11  14    11985.41    10269.62   2157.48 o
  13  11  14    54488.37    62912.23   3883.47 o
  15  11  14    61860.70    55490.48   3538.27 o
  17  11  14      610.44     -949.29   1898.59 o
  19  11  14   116941.27   115900.04   6299.85 o
  21  11  14     4881.00     6558.75   2243.78 o
  23  11  14     9831.00    10873.72   2416.38 o
  25  11  14   174848.00   167852.25   7335.45 o
  27  11  14     1716.75     3106.78   2243.78 o
  29  11  14   304261.38   318013.06  13721.60 o
  31  11  14    14975.43    14757.19   2675.28 o
  33  11  14     1105.21    -2847.88   2847.88 o
  35  11  14      391.99      690.39   3365.67 o
 -32  12  14    66620.34    60409.54   7335.45 o
 -30  12  14    48707.60    51520.71   6040.95 o
 -28  12  14    18758.03    22696.73   4314.97 o
 -26  12  14   117704.27   147830.78   7508.04 o
 -24  12  14     1326.03     1467.09   2761.58 o
 -22  12  14    96195.20   102437.34   6903.95 o
 -20  12  14   477024.94   518055.00  33311.55 o
 -18  12  14      118.72     4746.46   4832.76 o
 -16  12  14    11422.07     -345.20   6558.75 o
   8  12  14     1043.79     1898.59   3106.78 o
  10  12  14   194592.09   200300.80  10269.62 o
  12  12  14       78.83      690.39   2071.18 o
  14  12  14   180867.30   214626.50   9665.53 o
  16  12  14   264622.47   285391.97  11650.41 o
  18  12  14    54795.70    58165.76   3538.27 o
  20  12  14     4630.91     5350.56   2071.18 o
  22  12  14    91338.70   112189.16   5609.46 o
  24  12  14     2296.46     3365.67   2330.08 o
  26  12  14    80162.27    89751.33   4660.17 o
  28  12  14    59152.09    61013.64   3710.87 o
  30  12  14     8430.74    14929.79   2588.98 o
  32  12  14    53393.93    50916.62   4746.46 o
  34  12  14    50628.84    51261.82   4487.57 o
  36  12  14      353.33    -1467.09   3020.48 o
 -27  13  14     1345.49      431.50   3969.77 o
 -25  13  14   136435.77   129621.63  10614.82 o
 -23  13  14    10546.58     6903.95   4832.76 o
 -21  13  14    36879.29    44789.37   6903.95 o
   9  13  14    14020.80    12513.41   6127.25 o
  11  13  14   563766.50   573718.13  29945.88 o
  13  13  14   413630.31   408109.66  17346.17 o
  15  13  14   132306.22   147313.00   7162.85 o
  17  13  14     1348.91      776.69   1984.89 o
  19  13  14    41422.35    50226.23   3451.97 o
  21  13  14    92283.35    94152.59   4832.76 o
  23  13  14    24743.47    30032.18   2847.88 o
  25  13  14    62460.13    62221.84   3969.77 o
  27  13  14     1222.62    -1984.89   1984.89 o
  29  13  14    73570.92    73613.34   4314.97 o
  31  13  14    51226.66    56526.08   3883.47 o
  33  13  14      188.24    -1380.79   3020.48 o
  35  13  14     2469.23    -3106.78   3106.78 o
  37  13  14   168723.45   179847.86   9665.53 o
 -24  14  14    16196.26    13721.60   9234.03 o
  12  14  14    55378.52    50312.52   8802.53 o
  14  14  14   174666.08   166644.05  10010.72 o
  16  14  14    26250.78    35814.23   3279.38 o
  18  14  14   250779.05   243881.98  11564.11 o
  20  14  14   122634.10   133073.61   6558.75 o
  22  14  14    46528.14    45566.06   3279.38 o
  24  14  14     1690.33    -2330.08   2330.08 o
  26  14  14    21895.97    26407.60   2847.88 o
  28  14  14     2704.40      690.39   2157.48 o
  30  14  14    18360.57    12858.60   2934.18 o
  32  14  14    65893.65    72750.36   4746.46 o
  34  14  14    27497.05    24250.12   3365.67 o
  36  14  14     4768.35     -517.80   3365.67 o
  38  14  14     3550.50     2588.98   4056.07 o
  15  15  14   105588.50    91908.81  13203.80 o
  17  15  14     1156.10     3106.78   2243.78 o
  19  15  14   121549.29   117626.02   5868.36 o
  21  15  14    13391.37     9234.03   2502.68 o
  23  15  14     2155.96     5177.96   2416.38 o
  25  15  14    61695.26    62049.23   4401.27 o
  27  15  14    15704.89    17432.47   3451.97 o
  29  15  14   215649.38   223687.92   9924.43 o
  31  15  14     6681.24     6213.55   2934.18 o
  33  15  14      286.87     2157.48   2934.18 o
  35  15  14     4441.95     1984.89   4401.27 o
  20  16  14     3514.37     2071.18   2502.68 o
  22  16  14   134602.66   151886.86   8975.13 o
  24  16  14     6050.30    11046.32   3538.27 o
  26  16  14   139549.17   147917.09   8371.04 o
  28  16  14     5449.21     6731.35   2934.18 o
  30  16  14       85.49     1725.99   2847.88 o
  32  16  14    77369.83    73009.26   9061.43 o
  23  17  14      337.05     1812.29   3969.77 o
  25  17  14    28164.43    27098.00   3969.77 o
  27  17  14     2900.09     5782.06   6990.25 o
 -23   1  15    39403.19    32880.05   3193.08 o
 -21   1  15   500034.41   519608.44  21747.44 o
 -19   1  15    32192.86    31412.97   1984.89 o
 -17   1  15    17642.04    21488.54   1035.59 o
 -15   1  15    96597.68   105371.52   2330.08 o
 -13   1  15     1336.83     1121.89    517.80 o
 -11   1  15    10648.62    10442.22    604.10 o
  -9   1  15   472930.22   475682.03   9492.93 o
  -7   1  15   118156.71   110635.77   2330.08 o
  -5   1  15   291695.78   282975.59   5523.16 o
  -3   1  15  2686503.25  2886972.25  62049.23 o
  -1   1  15   176681.94   186924.41   3538.27 o
   1   1  15   161059.72   146967.81   2934.18 o
   3   1  15   198847.55   239912.20   5091.66 o
   5   1  15    47644.74    47292.05   1467.09 o
   7   1  15    10007.63     8888.83    949.29 o
   9   1  15   318822.84   338724.97  13376.40 o
 -26   2  15     8909.13     6386.15   3883.47 o
 -24   2  15     8712.27     9147.73   2243.78 o
 -22   2  15      729.25      -86.30   1467.09 o
 -20   2  15    18786.98    22696.73   1725.99 o
 -18   2  15    93027.15    86385.66   3451.97 o
 -16   2  15     3175.38     4919.06    776.69 o
 -14   2  15    43019.52    39525.11   1294.49 o
 -12   2  15    45460.32    55058.99   1380.79 o
 -10   2  15    18991.84    24336.42    862.99 o
  -8   2  15   206704.77   195985.83   3797.17 o
  -6   2  15  1281431.38  1346528.88  25113.11 o
  -4   2  15   144660.55   129190.13   2502.68 o
  -2   2  15   358338.84   330785.44   6299.85 o
   0   2  15  1669395.88  1841196.63  39007.31 o
   2   2  15    10530.19    14411.99    604.10 o
   4   2  15    63850.72    72750.36   1984.89 o
   6   2  15    39968.50    57475.37   1812.29 o
   8   2  15   111808.38   105457.81   3193.08 o
  10   2  15   130111.02   131261.31   4919.06 o
  12   2  15   287837.44   309124.28  14066.79 o
 -27   3  15    19900.30    18985.86   4573.87 o
 -25   3  15    10806.94    10097.02   4314.97 o
 -23   3  15   125843.66   132555.81  10183.32 o
 -21   3  15   754518.44   790674.69  30463.67 o
 -19   3  15   144301.05   141444.64   5177.96 o
 -17   3  15   509006.97   509511.41  15361.29 o
 -15   3  15   459748.38   503125.22  14066.79 o
 -13   3  15     2348.05     1121.89    690.39 o
 -11   3  15   130866.12   138596.77   3020.48 o
  -9   3  15   222101.64   266406.13   5868.36 o
  -7   3  15     4363.61     2330.08    517.80 o
  -5   3  15      584.23      776.69    431.50 o
  -3   3  15   113041.50   110808.37   2243.78 o
  -1   3  15    16270.53    15447.58    604.10 o
   1   3  15     7952.73     7162.85    517.80 o
   3   3  15    31963.48    36332.03   1208.19 o
   5   3  15    70060.47    67399.80   1898.59 o
   7   3  15      628.10     1208.19    517.80 o
   9   3  15   156799.53   189254.48   4832.76 o
  11   3  15     7457.11     6213.55    776.69 o
  13   3  15    43109.48    36159.43   1553.39 o
  15   3  15   307608.09   294453.38  10960.02 o
  17   3  15    12548.20     6903.95   2416.38 o
 -30   4  15   149601.42   135921.47  10873.72 o
 -28   4  15    63698.48    57216.47   6472.45 o
 -26   4  15    21603.17    24940.51   4832.76 o
 -24   4  15   688331.13   626533.31  34433.44 o
 -22   4  15   130413.99   129362.73   7680.64 o
 -20   4  15   699232.81   712573.75  31154.07 o
 -18   4  15  1386161.25  1450001.75  47292.05 o
 -16   4  15    37017.58    40905.89   1812.29 o
 -14   4  15   345463.25   350461.69  10701.12 o
 -12   4  15   214993.69   214540.20   5177.96 o
 -10   4  15    62358.37    63084.83   1725.99 o
  -8   4  15    13984.48    15706.48    690.39 o
  -6   4  15    99162.86    93548.50   2157.48 o
  -4   4  15     5342.12     3193.08    517.80 o
  -2   4  15    24591.92    22437.83    776.69 o
   0   4  15     2044.09     1725.99    345.20 o
   2   4  15     5722.45     7680.64    604.10 o
   4   4  15    15143.47    14757.19    862.99 o
   6   4  15     6985.26     9406.63    776.69 o
   8   4  15   126033.77   128413.43   3365.67 o
  10   4  15   182186.81   168974.14   4142.37 o
  12   4  15   780433.69   778506.44  23128.23 o
  14   4  15     6188.65     3797.17    862.99 o
  16   4  15   225091.44   204184.28   6213.55 o
  18   4  15    41886.11    49967.32   2416.38 o
  20   4  15     2845.62    -2330.08   2330.08 o
 -33   5  15    67868.22    34088.25  12599.71 o
 -31   5  15   109571.70    90959.52   8371.04 o
 -29   5  15     5180.55     9579.23   4487.57 o
 -27   5  15      304.64    -3797.17   4228.67 o
 -25   5  15      607.65     1725.99   3451.97 o
 -23   5  15   192643.39   182091.64   9320.33 o
 -21   5  15   262622.81   247765.44  11132.62 o
 -19   5  15    13353.15    15016.09   1725.99 o
 -17   5  15   286628.88   279264.72   9751.83 o
 -15   5  15   174678.48   183213.53   6127.25 o
 -13   5  15    41714.72    41337.39   1725.99 o
 -11   5  15      128.38      431.50    776.69 o
  -9   5  15   758906.38   771775.13  18468.06 o
  -7   5  15    43313.53    43581.18   1553.39 o
  -5   5  15    35315.73    35382.73   1294.49 o
  -3   5  15  1764374.88  1816860.25  49622.13 o
  -1   5  15   302328.41   288930.22   6990.25 o
   1   5  15   198212.33   200387.09   5091.66 o
   3   5  15      849.58     5868.36    604.10 o
   5   5  15    96336.21   100538.74   2847.88 o
   7   5  15    96444.33    92426.61   3020.48 o
   9   5  15     7592.69     9838.13    862.99 o
  11   5  15   271781.06   266147.22   7249.15 o
  13   5  15    20846.01    19158.46   1121.89 o
  15   5  15    41717.26    49967.32   1898.59 o
  17   5  15    23860.00    22783.03   1639.69 o
  19   5  15    44371.99    43322.28   1984.89 o
  21   5  15   371168.66   353913.63  13807.90 o
  23   5  15    20743.30    -2761.58   2761.58 o
 -34   6  15    69057.40    45393.46  14066.79 o
 -32   6  15     3717.24      345.20   5091.66 o
 -30   6  15     2769.38     7421.74   4919.06 o
 -28   6  15   128257.49   129190.13   9061.43 o
 -26   6  15    20235.05    24509.02   4056.07 o
 -24   6  15    17944.71    25458.31   3451.97 o
 -22   6  15       55.03     2157.48   1984.89 o
 -20   6  15    57922.36    57906.87   3451.97 o
 -18   6  15    71758.88    73527.05   3193.08 o
 -16   6  15    25486.32    25372.01   1984.89 o
 -14   6  15    34575.70    34951.24   1984.89 o
 -12   6  15   182055.61   206514.36   6213.55 o
 -10   6  15    15292.08    17691.37   1121.89 o
  -8   6  15   113658.88   110722.07   3365.67 o
  -6   6  15  4231639.50  3985994.50 165522.16 o
  -4   6  15   552177.25   549468.00  24681.62 o
  -2   6  15   535945.00   562844.38  18381.76 o
   0   6  15  2527109.50  2772539.25  70679.16 o
   2   6  15    14651.85    14757.19    862.99 o
   4   6  15   202230.52   198920.00   5523.16 o
   6   6  15      691.05     6990.25    862.99 o
   8   6  15   507445.75   486037.97  14411.99 o
  10   6  15    41674.75    38921.01   1639.69 o
  12   6  15   206882.92   224464.63   6645.05 o
  14   6  15   223654.42   230332.97   6731.35 o
  16   6  15    41729.38    37885.41   1812.29 o
  18   6  15   414782.50   480255.91  16310.58 o
  20   6  15     2983.61     2675.28   1380.79 o
  22   6  15   142626.86   145932.20   5523.16 o
  24   6  15   373261.75   383255.44  16396.88 o
  26   6  15       54.71     4746.46   5091.66 o
 -37   7  15    51072.91    -4573.87  11218.92 o
 -35   7  15      183.44    10787.42   4056.07 o
 -33   7  15     6317.52     4056.07   5091.66 o
 -31   7  15   245875.09   217388.08  15965.38 o
 -29   7  15   130041.27   138855.66   9406.63 o
 -27   7  15     8551.94    10701.12   2761.58 o
 -25   7  15     7854.00    11736.71   2675.28 o
 -23   7  15       62.56      -86.30   2071.18 o
 -21   7  15     8453.09    11132.62   1812.29 o
 -19   7  15    41332.98    37108.72   2675.28 o
 -17   7  15   127878.63   133505.11   6386.15 o
 -15   7  15     3091.61     6040.95   1467.09 o
 -13   7  15    12797.71    12340.81   1467.09 o
 -11   7  15   221845.48   221357.84   8457.34 o
  -9   7  15   814627.00   887761.50  28306.19 o
  -7   7  15   116101.19   126601.16   7421.74 o
  -3   7  15  4189019.50  4147374.25 320170.59 o
  -1   7  15   149721.67   149038.98   5782.06 o
   1   7  15   179998.69   200041.89   6213.55 o
   3   7  15   563077.13   634731.75  18122.86 o
   5   7  15   145264.67   137992.67   4056.07 o
   7   7  15    42686.79    43581.18   1639.69 o
   9   7  15    65461.39    68090.19   2761.58 o
  11   7  15   174343.77   182695.73   6040.95 o
  13   7  15    30261.50    28478.79   1812.29 o
  15   7  15    78873.77   108996.09   4487.57 o
  17   7  15     7849.20     7335.45   1380.79 o
  19   7  15    58669.11    61790.34   3106.78 o
  21   7  15   702264.56   744159.38  30722.57 o
  23   7  15     4626.77     4746.46   1812.29 o
  25   7  15   244033.08   257172.06   9579.23 o
  27   7  15   235678.48   229556.28  10787.42 o
 -38   8  15     3986.56    -3106.78  12081.91 o
 -36   8  15    72881.73    84400.77   9492.93 o
 -34   8  15   248968.48   260710.34  18640.66 o
 -32   8  15   112047.40   102092.13   7162.85 o
 -30   8  15    24376.45    26148.70   3193.08 o
 -28   8  15   135312.14   127550.45   7421.74 o
 -26   8  15    22668.86    23646.02   2934.18 o
 -24   8  15   393899.69   404657.66  18640.66 o
 -22   8  15   195879.41   200300.80   9061.43 o
 -20   8  15   285176.81   286082.38  12427.11 o
 -18   8  15   709993.31   711969.69  26493.90 o
 -16   8  15   103548.88   108823.48   4401.27 o
 -14   8  15   267668.56   250699.64  10010.72 o
 -12   8  15    92704.89    95360.79   4314.97 o
 -10   8  15     1642.63     4746.46   1553.39 o
  -8   8  15    52027.54    51607.02   5264.26 o
  -2   8  15    52394.61    39093.61   6903.95 o
   0   8  15   358252.66   375315.94  16483.18 o
   2   8  15     4335.85     4832.76   1121.89 o
   4   8  15     2586.51     2157.48   1035.59 o
   6   8  15      195.58     5177.96   1035.59 o
   8   8  15    96938.47    94066.29   3451.97 o
  10   8  15      796.27      172.60   1208.19 o
  12   8  15   288220.75   319135.00  11995.61 o
  14   8  15    19274.69    22006.33   1725.99 o
  16   8  15   144293.38   159653.81   5609.46 o
  18   8  15     1470.50     2330.08   1639.69 o
  20   8  15    19793.00    20884.45   2157.48 o
  22   8  15   209886.48   219890.77   8888.83 o
  24   8  15   888296.63   878009.69  35555.33 o
  26   8  15    87058.83    94238.90   4660.17 o
  28   8  15    15032.73    16742.08   2502.68 o
  30   8  15   240482.66   117539.72  13549.00 o
 -39   9  15    81551.05    64379.32   7076.55 o
 -37   9  15    40422.27    46170.15   4746.46 o
 -35   9  15    59690.63    67831.30   5523.16 o
 -33   9  15   263895.25   260192.56  14929.79 o
 -31   9  15   175209.25   175964.38  10787.42 o
 -29   9  15    45182.56    43926.37   4314.97 o
 -27   9  15     2676.98     -604.10   2847.88 o
 -25   9  15     4660.80     7249.15   2330.08 o
 -23   9  15   156258.22   177776.67   7508.04 o
 -21   9  15  1167045.25  1182905.25  51089.22 o
 -19   9  15   140779.05   142652.84   7076.55 o
 -17   9  15   376561.94   370224.25  16914.67 o
 -15   9  15   325519.84   333892.19  16742.08 o
 -13   9  15    33850.04    39007.31   3020.48 o
 -11   9  15    33955.24    33311.55   3020.48 o
   1   9  15    58141.35    54196.00   5350.56 o
   3   9  15    36552.66    34347.14   3279.38 o
   5   9  15    17403.18    15965.38   1812.29 o
   7   9  15   104078.74   111671.36   4573.87 o
   9   9  15    54747.27    72664.05   3193.08 o
  11   9  15    22902.41    25458.31   1812.29 o
  13   9  15   122628.55   122890.28   5523.16 o
  15   9  15   654434.81   652768.31  28996.58 o
  17   9  15     4395.06     3710.87   1898.59 o
  19   9  15   116045.76   131175.02   6645.05 o
  21   9  15   142466.13   136094.08   6731.35 o
  23   9  15    28113.48    30981.47   2416.38 o
  25   9  15     5433.63     4228.67   1898.59 o
  27   9  15   726582.06   778333.88  29169.18 o
  29   9  15    39760.07    40301.80   3193.08 o
  31   9  15    17630.91    19503.65   3538.27 o
 -40  10  15      131.70   -12686.00  12686.00 o
 -38  10  15    13438.63    11132.62   5005.36 o
 -36  10  15    14571.04    12081.91   6127.25 o
 -34  10  15    25376.45    30636.27   6299.85 o
 -32  10  15    26523.73    32534.86   6213.55 o
 -30  10  15    80207.45    78877.61   8198.44 o
 -28  10  15    16988.95     9061.43   4228.67 o
 -26  10  15     2051.98     5695.76   4487.57 o
 -24  10  15    51969.70    65156.02   5523.16 o
 -22  10  15    18354.68    19417.36   2847.88 o
 -20  10  15   135643.53   148521.19   7076.55 o
 -18  10  15   199662.56   199437.81  10873.72 o
 -16  10  15    15963.29    17691.37   3365.67 o
 -14  10  15    11445.05    13031.20   2157.48 o
 -12  10  15    46291.77    33397.85   5523.16 o
   2  10  15    99379.01    86817.16   7680.64 o
   4  10  15   101462.63   100366.15   6386.15 o
   6  10  15   302990.41   313698.13  13807.90 o
   8  10  15   104922.89    96827.88   4660.17 o
  10  10  15   118393.73    98553.86   4142.37 o
  12  10  15    33219.27    40905.89   2934.18 o
  14  10  15    17033.06    20021.45   2416.38 o
  16  10  15    18193.73    21229.64   2502.68 o
  18  10  15     1950.43     3365.67   1984.89 o
  20  10  15    13824.12    14411.99   2330.08 o
  22  10  15     2466.67     4487.57   2157.48 o
  24  10  15   288984.81   234130.14  10355.92 o
  26  10  15    10559.39    12254.51   2502.68 o
  28  10  15     2461.19     2071.18   2330.08 o
  30  10  15    60993.23    55231.59   3797.17 o
  32  10  15     7704.38    11650.41   3106.78 o
  34  10  15      946.25    -4919.06   5264.26 o
 -37  11  15      198.38     4919.06   7249.15 o
 -35  11  15      810.52     1380.79   4919.06 o
 -33  11  15    11918.85    17777.67   5436.86 o
 -31  11  15    61722.72    66019.01   6558.75 o
 -29  11  15    67838.35    72922.95   6645.05 o
 -27  11  15     2755.77    -1035.59   4746.46 o
 -25  11  15     3610.06     8284.74   3624.57 o
 -23  11  15     7966.48     6472.45   2761.58 o
 -21  11  15       64.28     2243.78   2071.18 o
 -19  11  15     6535.50     6299.85   3451.97 o
 -17  11  15      127.09    -3020.48   3020.48 o
 -15  11  15    29012.78    30291.07   5436.86 o
   5  11  15     1480.61     5091.66   3538.27 o
   7  11  15     6781.32     4314.97   1467.09 o
   9  11  15   268833.38   258725.45  12772.30 o
  11  11  15    80863.66    82847.38   4660.17 o
  13  11  15      748.01      862.99   2071.18 o
  15  11  15    38107.89    42200.38   2761.58 o
  17  11  15      663.17     2416.38   1898.59 o
  19  11  15     2705.55     2416.38   1984.89 o
  21  11  15   213853.97   196935.13   9838.13 o
  23  11  15       92.43     2157.48   2243.78 o
  25  11  15    75669.40    90614.32   4660.17 o
  27  11  15    30059.80    39525.11   3279.38 o
  29  11  15      457.83    -1553.39   2330.08 o
  31  11  15    18416.72    15620.18   2761.58 o
  33  11  15    39744.37    39870.30   4056.07 o
  35  11  15     3703.45    -1639.69   3365.67 o
 -34  12  15    65330.59    81639.19  11391.52 o
 -32  12  15    65679.36    75684.54   7076.55 o
 -30  12  15     3211.53    -5005.36   5005.36 o
 -28  12  15    44892.56    49363.23   6558.75 o
 -26  12  15   189326.89   189254.48  13376.40 o
 -24  12  15     6737.23     8112.14   3020.48 o
 -22  12  15    58442.32    64293.02   5350.56 o
 -20  12  15     7054.80     4487.57   4487.57 o
 -18  12  15     6780.81    11391.52   5177.96 o
   6  12  15    12077.01    -7853.24  11823.01 o
   8  12  15     4954.04     4314.97   3451.97 o
  10  12  15    25750.17    22696.73   2588.98 o
  12  12  15    31576.73    33052.65   2934.18 o
  14  12  15    18313.37    18640.66   2588.98 o
  16  12  15     1994.19     1380.79   1984.89 o
  18  12  15    69815.81    75339.34   4056.07 o
  20  12  15    48140.94    43149.68   3020.48 o
  22  12  15   112114.87   116417.83   5782.06 o
  24  12  15   257428.63   274949.75  12254.51 o
  26  12  15    13832.82    16224.28   2416.38 o
  28  12  15   100025.13   108909.78   5782.06 o
  30  12  15    15729.27    12081.91   2675.28 o
  32  12  15     6965.75     5177.96   3624.57 o
  34  12  15      991.13    -1380.79   3106.78 o
  36  12  15    24302.26    21143.34   3969.77 o
 -29  13  15   140494.97   175273.98  17518.77 o
 -27  13  15     4349.88     7076.55   5695.76 o
 -25  13  15    23995.87    37712.82   9924.43 o
 -23  13  15    18236.62    21143.34   8629.94 o
 -21  13  15   211939.23   162760.59  14411.99 o
   9  13  15      290.62     5436.86   6299.85 o
  11  13  15    64386.82    67313.50   5264.26 o
  13  13  15    23506.95    22351.53   2675.28 o
  15  13  15   123321.55   123408.08   6299.85 o
  17  13  15    92707.00    88456.84   4660.17 o
  19  13  15    45905.85    53160.40   3451.97 o
  21  13  15    63044.80    70592.88   3969.77 o
  23  13  15      614.71     2847.88   2243.78 o
  25  13  15    56989.51    58079.46   3710.87 o
  27  13  15    88515.06    96137.48   4573.87 o
  29  13  15    47828.05    53591.90   3883.47 o
  31  13  15     1364.17     1898.59   2416.38 o
  33  13  15     6472.81     2416.38   3106.78 o
  35  13  15     7530.35     2071.18   3279.38 o
  37  13  15    12627.61    14411.99   3797.17 o
  12  14  15   171970.11   151714.27  16051.68 o
  14  14  15    50604.17    60495.85   5350.56 o
  16  14  15    38917.14    47292.05   3279.38 o
  18  14  15   149371.83   155079.94   7249.15 o
  20  14  15       23.68      431.50   2243.78 o
  22  14  15     1373.71     3279.38   2243.78 o
  24  14  15    56787.88    52987.80   3883.47 o
  26  14  15    24630.97    25372.01   2675.28 o
  28  14  15       96.55     1380.79   2157.48 o
  30  14  15    13808.66    17173.57   2934.18 o
  32  14  15    10561.97    10010.72   2934.18 o
  34  14  15     4221.35     1984.89   2934.18 o
  36  14  15     3226.85     -517.80   3279.38 o
  38  14  15     3109.27    -3538.27   5005.36 o
  15  15  15   143066.81    40647.00  10010.72 o
  17  15  15      174.82     3624.57   2157.48 o
  19  15  15    20706.03    28737.68   2934.18 o
  21  15  15     5660.05     2157.48   2416.38 o
  23  15  15     5131.58     4056.07   2416.38 o
  25  15  15     8300.98    10960.02   3020.48 o
  27  15  15      963.51     5868.36   2761.58 o
  29  15  15     1322.57     3451.97   2847.88 o
  31  15  15      150.48     1121.89   2847.88 o
  33  15  15     4222.93     1639.69   2847.88 o
  35  15  15      368.52      172.60  11736.71 o
  18  16  15     4870.77    -5436.86  16655.78 o
  20  16  15     1354.69     1984.89   2416.38 o
  22  16  15     6224.96     8112.14   3451.97 o
  24  16  15     1310.82     1553.39   3365.67 o
  26  16  15       57.47     -345.20   3365.67 o
  28  16  15    14954.33    18726.96   3365.67 o
  30  16  15    52571.02    55317.88   4746.46 o
  23  17  15     2378.19      258.90   4314.97 o
  25  17  15    18900.33    14929.79   3710.87 o
  27  17  15     5133.56    -2243.78   6386.15 o
 -20   0  16    53039.14    48672.84   2847.88 o
 -18   0  16   365593.59   358487.53  14066.79 o
 -16   0  16  1677075.63  1612589.75  49535.83 o
 -14   0  16   557042.63   540147.69  16569.48 o
 -12   0  16  1316274.63  1240380.63  36418.32 o
 -10   0  16  2471097.75  2622637.25  73527.05 o
  -8   0  16     7387.09     6903.95    776.69 o
  -6   0  16   121415.79   116158.94   3365.67 o
  -4   0  16  2011544.50  2127279.00  56267.18 o
  -2   0  16   420624.44   418983.34  10614.82 o
   0   0  16   272803.41   273914.16   6990.25 o
   2   0  16      178.50     1035.59    604.10 o
   4   0  16     6324.55     4919.06    776.69 o
   6   0  16   588173.44   556285.63  25285.71 o
 -23   1  16    41295.28    40474.40   2847.88 o
 -21   1  16     9998.93    12858.60   1725.99 o
 -19   1  16   120867.41   126687.45   5091.66 o
 -17   1  16   129567.46   118143.81   3106.78 o
 -15   1  16   434008.28   433222.75   8888.83 o
 -13   1  16  2705985.25  2779961.25  65501.21 o
 -11   1  16   442638.19   408972.63   8543.64 o
  -9   1  16   456243.91   448929.25   9147.73 o
  -7   1  16   299772.13   326470.47   6127.25 o
  -5   1  16    54606.81    50830.32   1208.19 o
  -3   1  16   139728.14   139804.95   2847.88 o
  -1   1  16   627386.06   674688.38  12340.81 o
   1   1  16    44177.09    44789.37   1121.89 o
   3   1  16   115856.91   108823.49   2330.08 o
   5   1  16  1003746.44  1066314.75  27529.49 o
   7   1  16    15808.19    14066.79   1121.89 o
   9   1  16   207097.06   177776.67   8025.84 o
 -26   2  16    71780.42    71024.37   7249.15 o
 -24   2  16     1074.61     7162.85   2761.58 o
 -22   2  16   521836.97   486383.13  18899.56 o
 -20   2  16   118574.66   121077.99   5350.56 o
 -18   2  16    81874.22    75339.34   3106.78 o
 -16   2  16    37106.57    38403.21   1725.99 o
 -14   2  16   364511.88   340105.75   7853.24 o
 -12   2  16   978607.56   957405.06  21574.84 o
 -10   2  16  4534642.50  4706335.00 116072.63 o
  -8   2  16   365992.16   363579.19   6731.35 o
  -6   2  16   371459.34   352878.06   7162.85 o
  -4   2  16   701385.63   762886.31  14239.39 o
  -2   2  16    12294.26    13203.80    604.10 o
   0   2  16    72849.16    67140.90   1553.39 o
   2   2  16   308268.19   316804.91   6817.65 o
   4   2  16    19303.41    18295.46    862.99 o
   6   2  16   162601.64   167248.14   4573.87 o
   8   2  16    64788.79    84055.57   2588.98 o
  10   2  16   111964.74   110290.56   4228.67 o
  12   2  16   158697.64   139546.06   6127.25 o
 -29   3  16    10922.38     2847.88   3451.97 o
 -27   3  16   155688.00   177086.28  13290.10 o
 -25   3  16       38.59    -1725.99   3883.47 o
 -23   3  16   263440.41   252166.70  17777.67 o
 -21   3  16   336447.63   328023.84  14066.79 o
 -19   3  16   511221.59   522887.78  19072.16 o
 -17   3  16    79629.22    85522.66   3365.67 o
 -15   3  16   250285.23   256999.50   7853.24 o
 -13   3  16  1633326.38  1749115.25  43581.18 o
 -11   3  16   607261.13   626188.06  12513.41 o
  -9   3  16  1258311.50  1260661.00  25199.41 o
  -7   3  16  2959919.75  3149667.50  65760.11 o
  -5   3  16    43223.01    47982.44   1121.89 o
  -3   3  16    34507.59    39352.50    949.29 o
  -1   3  16   279932.75   316632.31   6127.25 o
   1   3  16     1958.46     1725.99    517.80 o
   3   3  16   194634.92   203321.28   5005.36 o
   5   3  16   848898.69   962496.69  22783.03 o
   7   3  16    13982.33    14757.19    690.39 o
   9   3  16     5928.36     6817.65    690.39 o
  11   3  16  1190474.63  1201373.38  30463.67 o
  13   3  16    93221.34    99071.66   3279.38 o
  15   3  16    85466.22    77928.31   3710.87 o
 -30   4  16    95266.64    95878.58   8888.83 o
 -28   4  16   523736.72   547310.50  35641.63 o
 -26   4  16      789.26     3279.38   4314.97 o
 -24   4  16      228.80     5177.96   4142.37 o
 -22   4  16     5323.49    -1121.89   4832.76 o
 -20   4  16    13272.08     8284.74   2934.18 o
 -18   4  16      125.00      172.60    258.90 o
 -16   4  16   166096.59   169233.03   6127.25 o
 -14   4  16   421490.50   407419.25  12686.00 o
 -12   4  16   926561.81   937297.38  26839.10 o
 -10   4  16  1471115.75  1623204.50  38403.21 o
  -8   4  16     9943.05     8802.53    604.10 o
  -6   4  16      284.23      431.50    517.80 o
  -4   4  16   441204.25   455833.19   9061.43 o
  -2   4  16   120694.71   124788.87   2847.88 o
   0   4  16    27599.76    26666.50    949.29 o
   2   4  16   100470.23   117798.62   2847.88 o
   4   4  16     8418.12     8888.83    776.69 o
   6   4  16   179578.42   180538.25   4746.46 o
   8   4  16   772438.44   870933.06  22006.33 o
  10   4  16    27921.21    26235.00   1121.89 o
  12   4  16       17.21     -345.20    690.39 o
  14   4  16  1071147.00  1063294.38  32880.05 o
  16   4  16     4278.16     3279.38   1121.89 o
  18   4  16   182293.44   196244.73   7421.74 o
 -33   5  16    13937.25    33052.65  14325.69 o
 -31   5  16     4455.81     5868.36   4832.76 o
 -29   5  16    43943.01    43322.28   6040.95 o
 -27   5  16   127978.67   140236.45  11046.32 o
 -25   5  16   783157.31   876715.13  54627.49 o
 -23   5  16     1345.32     5350.56   3969.77 o
 -21   5  16     1444.15    -2502.68   3106.78 o
 -19   5  16    54661.36    49190.63   3797.17 o
 -17   5  16   152485.13   154993.63   6731.35 o
 -15   5  16   265460.00   270117.00   8975.13 o
 -13   5  16  1242187.13  1343680.88  45479.76 o
 -11   5  16    65448.39    68866.88   2416.38 o
  -9   5  16    18505.08    22437.83   1121.89 o
  -7   5  16    97781.80   103300.33   2847.88 o
  -5   5  16   105189.77   114432.94   3020.48 o
  -3   5  16   617459.50   636975.50  15361.29 o
  -1   5  16  2239497.00  2503716.75  63861.52 o
   1   5  16    16030.63    16655.78    776.69 o
   3   5  16   155322.17   156719.63   3797.17 o
   5   5  16   991714.44  1087717.13  28306.19 o
   7   5  16   107734.06   118834.21   3969.77 o
   9   5  16   165216.41   163364.69   4746.46 o
  11   5  16   269684.06   318444.63   8371.04 o
  13   5  16    24591.38    25199.41   1208.19 o
  15   5  16   109147.30    98985.36   3538.27 o
  17   5  16   264645.06   256395.38   8802.53 o
  19   5  16    55098.41    55058.99   2502.68 o
  21   5  16   199156.27   195036.55   7421.74 o
  23   5  16     7337.83     3883.47   4660.17 o
 -34   6  16    74310.99    78877.61   7939.54 o
 -32   6  16    69073.81    57734.27   7335.45 o
 -30   6  16    94876.21    81811.78   7853.24 o
 -28   6  16   131423.00   155252.53  11995.61 o
 -26   6  16     2138.78     5005.36   5005.36 o
 -24   6  16      264.37    -2071.18   2502.68 o
 -22   6  16     4749.33      604.10   2502.68 o
 -20   6  16     7538.48     5091.66   2416.38 o
 -18   6  16    34926.20    34088.24   2934.18 o
 -16   6  16    69415.15    67227.20   3365.67 o
 -14   6  16    34821.09    34606.04   2071.18 o
 -12   6  16    39719.46    37453.92   1812.29 o
 -10   6  16   551981.38   592876.56  17259.87 o
  -8   6  16    19251.04    19762.55   1208.19 o
  -6   6  16   147776.59   133763.98   5264.26 o
  -4   6  16   602719.88   665368.00  25544.61 o
  -2   6  16    13150.51    13635.30   1035.59 o
   0   6  16      262.08     1639.69    776.69 o
   2   6  16   280246.75   316028.22   7853.24 o
   4   6  16    22415.58    17950.27   1035.59 o
   6   6  16   436224.47   442974.59  13203.80 o
   8   6  16   392839.06   469554.78  13807.90 o
  10   6  16    14265.88    11218.92   1121.89 o
  12   6  16     4403.03     3365.67   1121.89 o
  14   6  16   328719.94   321896.59  11477.81 o
  16   6  16    42631.40    43581.18   1984.89 o
  18   6  16    41778.63    43322.28   2157.48 o
  20   6  16     1632.36     6299.85   1553.39 o
  22   6  16    50692.78    49881.03   2761.58 o
  24   6  16      486.77     -604.10   1553.39 o
 -37   7  16    10508.26    -8284.74  11823.01 o
 -35   7  16    47468.58    43667.47   6731.35 o
 -33   7  16     1881.02    -2847.88   4919.06 o
 -31   7  16    43646.85    53246.70   6817.65 o
 -29   7  16     1621.57     1035.59   3020.48 o
 -27   7  16     1654.65     1812.29   2761.58 o
 -25   7  16    38705.63    36418.32   3538.27 o
 -23   7  16    79800.56    81380.30   5782.06 o
 -21   7  16   423050.50   417861.47  20539.25 o
 -19   7  16   662547.94   668647.44  31758.16 o
 -17   7  16        7.87      690.39   1725.99 o
 -15   7  16    19815.72    18209.16   1898.59 o
 -13   7  16    72189.48    65760.11   3106.78 o
 -11   7  16    63083.89    66623.10   3279.38 o
  -9   7  16    43810.04    46170.15   2502.68 o
  -7   7  16   444311.19   416912.19  26148.70 o
  -3   7  16     1735.57     1984.89   1380.79 o
  -1   7  16    50266.70    57130.17   2675.28 o
   1   7  16   143027.78   124012.17   4314.97 o
   3   7  16   358601.88   334582.59   9579.23 o
   5   7  16    32133.14    38403.21   1467.09 o
   7   7  16     7424.10     7162.85   1035.59 o
   9   7  16     7053.95     6903.95   1208.19 o
  11   7  16   322024.69   335359.28  11650.41 o
  13   7  16    57033.05    55663.08   2588.98 o
  15   7  16   155745.64   159653.81   6127.25 o
  17   7  16   636589.00   667784.38  21920.04 o
  19   7  16     9046.73    11909.31   1725.99 o
  21   7  16    85559.58    87507.55   4228.67 o
  23   7  16   309196.31   355553.34  13807.90 o
  25   7  16      314.43    -2071.18   2071.18 o
  27   7  16       78.24     -431.50   1812.29 o
 -38   8  16     2967.12    -1121.89  13290.10 o
 -36   8  16     2388.02     6731.35   3365.67 o
 -34   8  16    13024.23    11995.61   3451.97 o
 -32   8  16    19532.55    18381.76   3365.67 o
 -30   8  16     4244.59     6040.95   3020.48 o
 -28   8  16   116154.78   107356.39   7508.04 o
 -26   8  16    17493.09    15274.99   2847.88 o
 -24   8  16   483171.91   491302.19  30032.18 o
 -22   8  16   542914.44   535832.69  32793.75 o
 -20   8  16      913.66     3365.67   2243.78 o
 -18   8  16   258161.55   256913.19  10183.32 o
 -16   8  16   543167.63   548950.19  22178.93 o
 -14   8  16    87825.38    85436.36   4487.57 o
 -12   8  16   230376.73   232231.56   9320.33 o
 -10   8  16   292092.81   282285.19  11650.41 o
  -8   8  16     7430.63     2416.38   5350.56 o
  -2   8  16    41245.63    40042.90   2847.88 o
   0   8  16    61641.01    66882.00   3710.87 o
   2   8  16    47311.23    49622.13   2934.18 o
   4   8  16     8861.03     9751.83   1294.49 o
   6   8  16    26980.34    26925.39   1639.69 o
   8   8  16   189298.39   210915.63   7335.45 o
  10   8  16       12.02      345.20   1208.19 o
  12   8  16   404166.00   403794.69  15016.09 o
  14   8  16   761311.75   766597.19  29773.28 o
  16   8  16     3946.25     5091.66   1208.19 o
  18   8  16    17847.29    18985.86   2157.48 o
  20   8  16      265.47     1380.79   1725.99 o
  22   8  16     1104.05     2330.08   1898.59 o
  24   8  16   165926.61   164659.17   7076.55 o
  26   8  16   372289.41   419069.69  16224.28 o
  28   8  16     2558.86     1294.49   2243.78 o
  30   8  16     7208.59    -4573.87   4573.87 o
 -39   9  16     5553.91     1294.49   3797.17 o
 -37   9  16    63341.08    78963.91   6386.15 o
 -35   9  16      142.03     4228.67   3106.78 o
 -33   9  16    13910.09    14843.49   3279.38 o
 -31   9  16    38202.47    41941.49   4228.67 o
 -29   9  16     3543.26      172.60   2761.58 o
 -27   9  16    75720.10    83624.07   6213.55 o
 -25   9  16   151387.09   164831.77  11305.21 o
 -23   9  16     7640.07    13290.10   2934.18 o
 -21   9  16   383958.28   384722.53  19158.46 o
 -19   9  16   421073.47   417429.97  21315.94 o
 -17   9  16   108995.20   109082.38   6817.65 o
 -15   9  16    61924.18    60323.25   3883.47 o
 -13   9  16     9582.22     8284.74   2157.48 o
 -11   9  16     1352.81     1467.09   2157.48 o
  -1   9  16   428152.84   291691.81  36677.23 o
   1   9  16     9492.49    12168.21   3710.87 o
   3   9  16    60317.53    66277.91   5005.36 o
   5   9  16   442993.19   502434.84  18899.56 o
   7   9  16    56457.37    61617.74   2934.18 o
   9   9  16    31135.94    36245.73   2416.38 o
  11   9  16    42446.12    46687.95   2675.28 o
  13   9  16   111514.76   102782.53   4832.76 o
  15   9  16    10573.64     8716.23   2416.38 o
  17   9  16    12859.67    16137.98   2675.28 o
  19   9  16    28922.76    22006.33   2761.58 o
  21   9  16   284742.88   300321.75  14325.69 o
  23   9  16   207384.98   210311.53   8716.23 o
  25   9  16    66291.72    64983.41   3624.57 o
  27   9  16    22248.93    17691.37   2330.08 o
  29   9  16        6.34     2502.68   2243.78 o
  31   9  16    83128.45    90182.82   7076.55 o
 -40  10  16    46399.05    12599.71  13721.60 o
 -38  10  16      730.65     3193.08   5177.96 o
 -36  10  16    44370.41    40388.10   7076.55 o
 -34  10  16   217003.39   237150.63  17777.67 o
 -32  10  16    26369.58    23387.13   5954.66 o
 -30  10  16      934.54       86.30   5005.36 o
 -28  10  16   155407.39   140409.05   9579.23 o
 -26  10  16     2362.56     7421.74   4660.17 o
 -24  10  16    65957.52    56784.97   6472.45 o
 -22  10  16    48965.74    56698.68   6386.15 o
 -20  10  16    23236.44    20452.95   2934.18 o
 -18  10  16    43124.31    39179.91   4228.67 o
 -16  10  16   107616.67   114605.55   7076.55 o
 -14  10  16       36.03    -1121.89   2071.18 o
 -12  10  16     1941.93     4314.97   2502.68 o
   2  10  16   282336.00   306103.81  21833.74 o
   4  10  16    94987.45    93203.30   6040.95 o
   6  10  16   235976.13   232404.14   9665.53 o
   8  10  16   382090.78   396631.81  15792.78 o
  10  10  16    54335.28    61445.14   3106.78 o
  12  10  16     6144.69     7766.94   1984.89 o
  14  10  16   120747.63   126773.75   6386.15 o
  16  10  16    53236.82    48586.54   3365.67 o
  18  10  16    64603.91    61790.34   3883.47 o
  20  10  16   216536.34   218251.08  10442.22 o
  22  10  16    22338.00    21143.34   2588.98 o
  24  10  16     1694.59     5005.36   2416.38 o
  26  10  16    28330.55    29428.08   2934.18 o
  28  10  16   118596.50   120387.61   6213.55 o
  30  10  16   159876.28   176827.38   8284.74 o
  32  10  16    94111.88   103559.23   6299.85 o
 -39  11  16    19781.33    20884.45  14929.79 o
 -37  11  16   110360.55   121250.59   9320.33 o
 -35  11  16    95829.95   125997.05   9492.93 o
 -33  11  16     8662.92     5091.66   4746.46 o
 -31  11  16    10066.48     8457.34   4660.17 o
 -29  11  16    14449.54    11650.41   4573.87 o
 -27  11  16      168.27    -2675.28   4660.17 o
 -25  11  16    23779.22    23128.23   5264.26 o
 -23  11  16     5595.99      690.39   4314.97 o
 -21  11  16   161024.09   164918.08  12081.91 o
 -19  11  16   196040.89   205565.06  12599.71 o
 -17  11  16    23771.13    21315.94   3797.17 o
 -15  11  16    64296.49    64293.02   7249.15 o
   5  11  16     5601.35    10614.82   3883.47 o
   7  11  16     4905.88    -1380.79   3020.48 o
   9  11  16    30910.49    31240.37   2847.88 o
  11  11  16   148734.67   156547.02   7335.45 o
  13  11  16     1170.28     4746.46   2157.48 o
  15  11  16    86390.98    95015.59   4573.87 o
  17  11  16    87381.22    86989.75   4487.57 o
  19  11  16      194.29     -345.20   1984.89 o
  21  11  16     6928.96     6817.65   2416.38 o
  23  11  16   433250.00   389555.28  18209.16 o
  25  11  16    23774.74    20798.14   2847.88 o
  27  11  16    87424.11   108133.09   6127.25 o
  29  11  16      610.55     1380.79   2416.38 o
  31  11  16    14859.09    13721.60   2675.28 o
  33  11  16    13752.80    16051.68   3710.87 o
  35  11  16    13946.13    17863.96   4401.27 o
 -34  12  16     9629.33     6386.15   5523.16 o
 -32  12  16    37213.95    31240.37   5523.16 o
 -30  12  16     1306.27      862.99   4573.87 o
 -28  12  16     8118.63     5868.36   5177.96 o
 -26  12  16    15468.59    19244.76   5436.86 o
 -24  12  16   208522.45   213936.11  15102.39 o
 -22  12  16   300964.66   317063.84  20280.35 o
 -20  12  16    16970.22    23732.32   8198.44 o
 -18  12  16   168219.47   146967.81  13117.50 o
   6  12  16   111110.26    88284.23  12340.81 o
   8  12  16    27637.13    37195.02   4487.57 o
  10  12  16    10998.14    16828.38   2502.68 o
  12  12  16   274215.53   307484.59  13376.40 o
  14  12  16    10435.81    14325.69   2416.38 o
  16  12  16    12433.64    16828.38   2330.08 o
  18  12  16     5794.86    10614.82   2157.48 o
  20  12  16   160428.20   159222.31   7594.34 o
  22  12  16      581.30    -1035.59   2071.18 o
  24  12  16     7751.77     7853.24   2588.98 o
  26  12  16   307074.13   269944.38  13203.80 o
  28  12  16     4151.37     7939.54   2502.68 o
  30  12  16    35136.55    42286.68   3538.27 o
  32  12  16     7758.85     8802.53   3279.38 o
  34  12  16     3374.66     6903.95   3193.08 o
  36  12  16    49241.70    42372.98   6558.75 o
 -31  13  16    12255.68    19676.25   8198.44 o
 -29  13  16     6519.57     6213.55   4660.17 o
 -27  13  16   146260.00   157927.81  12254.51 o
 -25  13  16      290.63    10960.02   8457.34 o
 -23  13  16     8723.59     1380.79   7508.04 o
 -21  13  16   420836.66   158531.92  20107.75 o
   9  13  16   186144.91   155252.53  15792.78 o
  11  13  16      404.94     1380.79   1639.69 o
  13  13  16    38856.23    41509.99   3451.97 o
  15  13  16   133587.16   129621.63   6558.75 o
  17  13  16     6569.42    10528.52   2157.48 o
  19  13  16    76529.35    77410.52   4228.67 o
  21  13  16   148657.84   160948.30   7162.85 o
  23  13  16   246726.05   240171.11  10010.72 o
  25  13  16    10659.22    10528.52   2330.08 o
  27  13  16     3241.71     4573.87   2675.28 o
  29  13  16   111062.20   109427.59   5782.06 o
  31  13  16    23256.71    25717.21   3020.48 o
  33  13  16     2544.76      949.29   3193.08 o
  35  13  16    37927.03    45220.86   4401.27 o
  37  13  16     7859.70     5954.66   4314.97 o
 -26  14  16     1862.25    -8112.14   8112.14 o
  12  14  16   258354.97   241120.41  22524.13 o
  14  14  16    12899.87    13980.50   2675.28 o
  16  14  16   152006.09   162329.08   7249.15 o
  18  14  16    41681.32    49967.32   3365.67 o
  20  14  16    96347.90   101488.04   5091.66 o
  22  14  16     2803.33     3279.38   2416.38 o
  24  14  16    49503.73    50571.42   3538.27 o
  26  14  16    81475.23    66882.00   3624.57 o
  28  14  16    68690.80    72318.86   4573.87 o
  30  14  16    64258.27    76202.33   4660.17 o
  32  14  16     3690.48     3969.77   2847.88 o
  34  14  16    13112.23     6731.35   3020.48 o
  36  14  16     5971.86    10269.62   3365.67 o
  15  15  16    42608.29    46429.05   6817.65 o
  17  15  16   164184.64   178035.56   8975.13 o
  19  15  16    39772.58    39956.60   3193.08 o
  21  15  16    34265.78    33484.15   3106.78 o
  23  15  16   130823.28   135835.19   6903.95 o
  25  15  16    23549.64    21488.54   3710.87 o
  27  15  16    43606.39    49881.03   3883.47 o
  29  15  16     1814.70     1467.09   2847.88 o
  31  15  16    11306.09    12944.90   3106.78 o
  33  15  16    15553.87    15879.08   3538.27 o
  18  16  16    10246.72     5782.06   5350.56 o
  20  16  16   187409.89   204443.17  12944.90 o
  22  16  16      837.25     3710.87   3365.67 o
  24  16  16      764.93    -1121.89   3279.38 o
  26  16  16    52417.39    49622.13   4487.57 o
  28  16  16     1475.93     3624.57   2934.18 o
  30  16  16    70003.37    73181.85   6990.25 o
  23  17  16   100638.03    73958.55   8629.94 o
  25  17  16      881.69     2588.98   3883.47 o
 -23   1  17   164987.41   174842.48   7421.74 o
 -21   1  17    21329.03    26839.10   2243.78 o
 -19   1  17    19658.72    22955.63   1639.69 o
 -17   1  17    53373.00    55749.38   1984.89 o
 -15   1  17    13646.09    14411.99    862.99 o
 -13   1  17    14825.73    14757.19    776.69 o
 -11   1  17   192692.97   184853.22   4056.07 o
  -9   1  17    64012.85    64638.21   1639.69 o
  -7   1  17   126000.93   131175.02   2675.28 o
  -5   1  17  1092813.63  1131557.13  22524.13 o
  -3   1  17    51264.37    55835.68   1380.79 o
  -1   1  17   250296.53   228175.50   4401.27 o
   1   1  17   120199.56   145500.72   2847.88 o
   3   1  17    21487.63    23559.72    776.69 o
   5   1  17    16856.10    14757.19    776.69 o
   7   1  17   662516.13   725518.69  24767.91 o
   9   1  17   235038.80   224292.02   9838.13 o
 -26   2  17    12369.67    13203.80   4573.87 o
 -24   2  17      757.51      517.80   2157.48 o
 -22   2  17      649.92     2675.28   1639.69 o
 -20   2  17    12320.29    10269.62   1639.69 o
 -18   2  17    37377.23    37022.42   2071.18 o
 -16   2  17    95863.58    96482.68   3279.38 o
 -14   2  17    56856.32    62049.23   1812.29 o
 -12   2  17     3047.56     3020.48    690.39 o
 -10   2  17   112609.62   112189.16   2675.28 o
  -8   2  17   630292.88   688755.13  12944.90 o
  -6   2  17    55540.62    46687.95   1208.19 o
  -4   2  17    80101.57    75511.94   1639.69 o
  -2   2  17   390645.53   416308.09   8112.14 o
   0   2  17       33.68      172.60    258.90 o
   2   2  17    13190.13    14929.79    604.10 o
   4   2  17    59340.60    53850.80   1725.99 o
   6   2  17   173996.86   168974.14   4660.17 o
   8   2  17   144148.98   144378.81   4401.27 o
  10   2  17   656975.06   704289.06  22092.63 o
  12   2  17    95604.30    94670.39   3797.17 o
 -29   3  17    90616.62    71455.86   7594.34 o
 -27   3  17     3219.42     4056.07   4401.27 o
 -25   3  17    90542.80    90959.52   8198.44 o
 -23   3  17   512467.84   502952.63  32966.35 o
 -21   3  17   295509.63   305413.41  15620.18 o
 -19   3  17   477551.28   474560.16  16569.48 o
 -17   3  17   390511.97   396890.75  14325.69 o
 -15   3  17    29796.16    26925.40   1467.09 o
 -13   3  17    56262.00    61099.94   2157.48 o
 -11   3  17    34111.39    32189.66   1121.89 o
  -9   3  17   133814.89   131606.52   2934.18 o
  -7   3  17    70251.21    70851.77   1553.39 o
  -5   3  17     3099.69     6299.85    517.80 o
  -3   3  17    30830.07    30118.47    862.99 o
  -1   3  17     8700.99    10097.02    604.10 o
   1   3  17      211.33      690.39    345.20 o
   3   3  17     7426.40     9751.83    690.39 o
   5   3  17     9077.50     8198.44    690.39 o
   7   3  17    22409.10    22783.03    862.99 o
   9   3  17     4562.42     3365.67    604.10 o
  11   3  17    29745.40    31671.86   1380.79 o
  13   3  17        6.20      862.99    949.29 o
  15   3  17    16833.45    17950.27   1639.69 o
 -32   4  17    31147.08    -7508.04  10355.92 o
 -30   4  17    21697.34    24509.02   5264.26 o
 -28   4  17    78734.72    73699.65   7421.74 o
 -26   4  17   596899.06   543599.63  35469.04 o
 -24   4  17   156577.14   146191.11  11305.21 o
 -22   4  17   646768.06   669337.75  42545.58 o
 -20   4  17  1558649.00  1680852.75 103818.12 o
 -18   4  17   240184.33   231454.84   9751.83 o
 -16   4  17   422277.66   410612.34  13635.30 o
 -14   4  17   165348.56   186492.91   6472.45 o
 -12   4  17    60751.79    53246.70   2243.78 o
 -10   4  17   131727.72   131779.11   3797.17 o
  -8   4  17   135356.42   155684.05   3279.38 o
  -6   4  17    58468.20    61617.74   1467.09 o
  -4   4  17   209060.23   205392.44   4142.37 o
  -2   4  17   124750.25   127550.45   2934.18 o
   0   4  17      122.09      258.90    345.20 o
   2   4  17    19560.80    20021.45    862.99 o
   4   4  17   189685.06   184853.22   4919.06 o
   6   4  17    33179.14    32534.86   1208.19 o
   8   4  17    70408.90    73181.85   2243.78 o
  10   4  17    20274.13    20798.14   1035.59 o
  12   4  17    13118.22    11823.01   1035.59 o
  14   4  17   110610.35   104940.02   3279.38 o
  16   4  17     6403.78     4660.17   1121.89 o
  18   4  17    67333.26    62135.53   3279.38 o
  20   4  17     2482.19    -3624.57   3624.57 o
 -33   5  17    21041.76    14325.69   4487.57 o
 -31   5  17    80651.88    87507.55   8457.34 o
 -29   5  17     3785.01     7508.04   4660.17 o
 -27   5  17     3820.13    -1294.49   4573.87 o
 -25   5  17   138795.55   137215.97  10701.12 o
 -23   5  17   422780.94   413115.00  27443.20 o
 -21   5  17   130718.74   119006.81   8629.94 o
 -19   5  17   378947.03   394905.84  24854.21 o
 -17   5  17   466161.25   489489.94  23387.13 o
 -15   5  17    12754.40    11909.31   1725.99 o
 -13   5  17    26425.67    24163.82   1553.39 o
 -11   5  17   153369.33   173030.20   5264.26 o
  -9   5  17      476.82     2071.18    862.99 o
  -7   5  17    31463.74    35986.83   1380.79 o
  -5   5  17   375485.00   384204.72   9320.33 o
  -3   5  17   130827.89   123062.88   3279.38 o
  -1   5  17   114956.54   111757.66   2934.18 o
   1   5  17    38375.12    42114.09   1380.79 o
   3   5  17    19874.91    19503.65    949.29 o
   5   5  17    78966.48    78273.51   2502.68 o
   7   5  17   981172.13   964308.94  30722.57 o
   9   5  17   332913.75   335531.91   8975.13 o
  11   5  17      551.30     2588.98    862.99 o
  13   5  17   176989.09   192274.97   6299.85 o
  15   5  17     4906.20     2934.18   1035.59 o
  17   5  17     6519.69     7076.55   1380.79 o
  19   5  17   219283.45   234130.14   9320.33 o
  21   5  17    57136.78    55576.78   2934.18 o
 -34   6  17   147348.39   145414.42  11995.61 o
 -32   6  17    41559.70    50657.72   6817.65 o
 -30   6  17    55470.50    60495.85   6990.25 o
 -28   6  17     7339.49    12772.30   5005.36 o
 -26   6  17     3909.14     6299.85   3106.78 o
 -24   6  17     9378.86     8025.84   3020.48 o
 -22   6  17    61926.04    54886.39   5177.96 o
 -20   6  17    16160.53    17346.17   3365.67 o
 -18   6  17    49207.47    47550.95   4142.37 o
 -16   6  17   164111.95   150333.47   9234.03 o
 -14   6  17   124673.73   125306.66   6903.95 o
 -12   6  17    12595.96    10701.12   1467.09 o
 -10   6  17    93376.38    94929.29   3279.38 o
  -8   6  17  1518057.50  1654272.38  48931.73 o
  -6   6  17   131404.02   136007.78   5177.96 o
  -4   6  17   260160.92   251390.02   8457.34 o
  -2   6  17  1243932.25  1301394.25  40042.90 o
   0   6  17    44781.89    43063.38   1725.99 o
   2   6  17   100289.63    96396.38   2847.88 o
   4   6  17   730779.00   709639.63  21315.94 o
   6   6  17   557373.13   527893.13  14411.99 o
   8   6  17    66901.17    63775.22   2330.08 o
  10   6  17  1681001.88  1812890.63  54627.49 o
  12   6  17   269713.50   277538.72   9147.73 o
  14   6  17   145863.31   149988.27   5436.86 o
  16   6  17   637664.56   636630.31  19762.55 o
  18   6  17    22513.25    26752.80   2243.78 o
  20   6  17    17191.26    20625.55   1725.99 o
  22   6  17   267216.72   300062.84  12081.91 o
  24   6  17   107892.58   104422.22   4660.17 o
 -37   7  17   101993.96    56439.78  15102.39 o
 -35   7  17   103731.48   104163.32   9665.53 o
 -33   7  17    64163.46    55317.88   7076.55 o
 -31   7  17      139.50      -86.30   3193.08 o
 -29   7  17    16665.36    16224.28   3624.57 o
 -27   7  17     5158.26     5091.66   2934.18 o
 -25   7  17     4924.54     3279.38   2847.88 o
 -23   7  17    67427.56    64983.41   5868.36 o
 -21   7  17   237737.36   249146.25  15792.78 o
 -19   7  17   382763.66   383945.84  23904.92 o
 -17   7  17    79992.27    90873.22   6990.25 o
 -15   7  17   100678.81   112965.86   6558.75 o
 -13   7  17   283612.78   276848.34  11477.81 o
 -11   7  17   255372.97   303255.94  12254.51 o
  -9   7  17      527.09      517.80   1553.39 o
  -7   7  17   124454.13   112965.86   6213.55 o
  -5   7  17  1154364.88  1159604.38 139546.06 o
  -3   7  17    16194.07    13635.30   1380.79 o
  -1   7  17    61769.55    64724.52   2675.28 o
   1   7  17   113634.41   133677.70   4660.17 o
   3   7  17    78053.19    79309.10   2847.88 o
   5   7  17    17479.95    19676.25   1294.49 o
   7   7  17  1369077.00  1475891.63  49622.13 o
   9   7  17   314042.44   318703.53  11477.81 o
  11   7  17   106005.44   101142.84   3883.47 o
  13   7  17   818914.00   935485.00  31585.56 o
  15   7  17      801.65    -1812.29   1812.29 o
  17   7  17    18830.42    20539.25   1639.69 o
  19   7  17   283597.09   307139.41  12772.30 o
  21   7  17    84634.20    74735.24   3710.87 o
  23   7  17    81413.44    89492.43   4401.27 o
  25   7  17   269098.41   277538.72  11995.61 o
  27   7  17      201.95    -2330.08   2330.08 o
 -38   8  17     1572.73    18295.46  13549.00 o
 -36   8  17    33799.38    40733.29   4660.17 o
 -34   8  17     4477.18     1898.59   3279.38 o
 -32   8  17     7431.74     8629.94   3279.38 o
 -30   8  17    43660.19    52901.50   5436.86 o
 -28   8  17     1629.89     -776.69   2934.18 o
 -26   8  17   419131.91   436847.31  23904.92 o
 -24   8  17   250830.30   232921.95  15102.39 o
 -22   8  17   421671.84   415099.88  25544.61 o
 -20   8  17   980033.81   907351.38  53764.50 o
 -18   8  17   482694.97   458422.16  23559.72 o
 -16   8  17   630979.25   628086.69  30463.67 o
 -14   8  17    74181.57    78963.91   4660.17 o
 -12   8  17    20255.33    15620.18   2502.68 o
 -10   8  17     3214.09    10873.72   2416.38 o
  -8   8  17      169.00     2934.18   5436.86 o
  -2   8  17   161630.91   171045.31   9320.33 o
   0   8  17     2489.28     3193.08   1294.49 o
   2   8  17     5188.28     3279.38   1380.79 o
   4   8  17   110292.63   112102.86   4142.37 o
   6   8  17    67582.66    64206.71   2675.28 o
   8   8  17    11834.06    11218.92   1639.69 o
  10   8  17   142243.11   153526.56   6817.65 o
  12   8  17     4196.32     4228.67   1639.69 o
  14   8  17    51178.80    54196.00   3106.78 o
  16   8  17    12952.47    18985.86   1898.59 o
  18   8  17    55523.96    57906.87   3193.08 o
  20   8  17    62581.05    69557.28   3710.87 o
  22   8  17   612215.44   616608.88  23473.42 o
  24   8  17    21956.76    25976.11   2416.38 o
  26   8  17      708.97     3710.87   1984.89 o
  28   8  17   314316.63   384636.22  18899.56 o
 -39   9  17      995.94     6645.05   3969.77 o
 -37   9  17      530.44    -2071.18   3193.08 o
 -35   9  17    33780.04    30118.47   3969.77 o
 -33   9  17    13637.04    13807.90   3365.67 o
 -31   9  17    11642.72    11218.92   3279.38 o
 -29   9  17    26070.91    24336.42   3538.27 o
 -27   9  17     8260.24     8371.04   2934.18 o
 -25   9  17   184260.17   183990.22  12858.60 o
 -23   9  17  1188647.00  1187133.88  59891.75 o
 -21   9  17   344665.22   371087.22  23387.13 o
 -19   9  17   613708.75   762627.44  45652.36 o
 -17   9  17   788897.81   793781.50  47550.95 o
 -15   9  17    15320.00    14066.79   2330.08 o
 -13   9  17     6787.71     -431.50   2243.78 o
 -11   9  17    12365.08    11046.32   2502.68 o
  -1   9  17    28457.97    24681.62   3969.77 o
   1   9  17    72699.38    70938.07   5177.96 o
   3   9  17     3604.19     1984.89   1725.99 o
   5   9  17   117039.20   131433.91   5523.16 o
   7   9  17   246484.00   234993.14   9320.33 o
   9   9  17   106708.91   100970.24   4314.97 o
  11   9  17    57245.73    53937.10   2934.18 o
  13   9  17    51388.85    46170.15   2934.18 o
  15   9  17     2637.73     1553.39   2071.18 o
  17   9  17    39841.91    35469.04   3279.38 o
  19   9  17    79240.94    81725.49   4919.06 o
  21   9  17      411.17      862.99   2157.48 o
  23   9  17    10692.27    10960.02   2071.18 o
  25   9  17   902055.25   907696.63  34260.84 o
  27   9  17    25031.74    25113.11   2502.68 o
  29   9  17    69846.16    70333.97   4314.97 o
  31   9  17   119523.57    95274.48   7594.34 o
 -40  10  17     1625.81     8629.94  13031.20 o
 -38  10  17     7547.13     6645.05   6127.25 o
 -36  10  17    10153.78    11046.32   5954.66 o
 -34  10  17    25395.53    26407.60   6645.05 o
 -32  10  17     8275.38    10097.02   5523.16 o
 -30  10  17    15605.10    18985.86   5695.76 o
 -28  10  17    19246.04    20366.65   4660.17 o
 -26  10  17    32550.57    24077.52   5177.96 o
 -24  10  17    25771.89    19676.25   5005.36 o
 -22  10  17   182092.67   189081.89  13549.00 o
 -20  10  17   547167.31   522283.69  32017.06 o
 -18  10  17    70859.61    72836.65   6990.25 o
 -16  10  17    60718.76    48155.04   5609.46 o
 -14  10  17   101437.63    94411.49   5695.76 o
 -12  10  17     1625.71     9751.83   5954.66 o
   2  10  17   263664.63   255618.69  18813.26 o
   4  10  17   411801.16   433136.44  22696.73 o
   6  10  17   118224.80   126946.35   5868.36 o
   8  10  17    31189.52    28823.98   2157.48 o
  10  10  17   375976.50   383945.84  14670.89 o
  12  10  17   120280.73    99330.56   4832.76 o
  14  10  17       35.06       86.30   2157.48 o
  16  10  17     4770.31     1035.59   2416.38 o
  18  10  17      580.65     1294.49   2071.18 o
  20  10  17     8639.86    13721.60   2502.68 o
  22  10  17   185182.70   184508.02   8457.34 o
  24  10  17     1611.72     1898.59   2330.08 o
  26  10  17     7935.67     8198.44   2416.38 o
  28  10  17   168231.42   169491.92   8371.04 o
  30  10  17       78.60     3710.87   2502.68 o
  32  10  17    12134.86    15361.29   3883.47 o
 -41  11  17    77648.68    -6472.45  13290.10 o
 -39  11  17    25802.38    16828.38   5091.66 o
 -37  11  17    31382.95    34347.14   5954.66 o
 -35  11  17    84508.28    84918.56   7508.04 o
 -33  11  17     4790.71     -345.20   4660.17 o
 -31  11  17     6021.06     3020.48   4832.76 o
 -29  11  17     7414.80     3193.08   4401.27 o
 -27  11  17     3458.73     1984.89   4832.76 o
 -25  11  17     8682.72     6472.45   4746.46 o
 -23  11  17      128.15     7421.75   4487.57 o
 -21  11  17    53657.36    59460.25   6645.05 o
 -19  11  17    46353.39    34174.54   5523.16 o
 -17  11  17    18512.61    17432.47   4832.76 o
 -15  11  17    19379.57    16655.78   4919.06 o
   3  11  17      213.03    -3624.57   5005.36 o
   5  11  17     5331.59     6817.65   3969.77 o
   7  11  17   954507.69   947998.38  42459.28 o
   9  11  17   234834.69   250181.83  10442.22 o
  11  11  17     7351.24    13290.10   2243.78 o
  13  11  17   233099.83   247592.86  10960.02 o
  15  11  17    12794.20    15706.48   2416.38 o
  17  11  17     4596.93     4142.37   1984.89 o
  19  11  17    12673.35     9492.93   2243.78 o
  21  11  17    11716.43    14757.19   2502.68 o
  23  11  17    14695.16    20625.55   2675.28 o
  25  11  17    45362.54    51175.52   3624.57 o
  27  11  17     1820.52     3106.78   2502.68 o
  29  11  17     7640.43     9061.43   2588.98 o
  31  11  17    44141.87    41423.69   3451.97 o
  33  11  17      681.76     3193.08   3193.08 o
 -36  12  17       17.57     2330.08   5695.76 o
 -34  12  17     1036.41    -1121.89   4919.06 o
 -32  12  17    33159.73    36936.13   5782.06 o
 -30  12  17    31759.48    31326.66   5436.86 o
 -28  12  17   173800.55   194087.25  14239.39 o
 -26  12  17      868.26    -4142.37   4832.76 o
 -24  12  17    49973.39    58683.56   6903.95 o
 -22  12  17      530.46    -4573.87   4573.87 o
 -20  12  17      225.42    -7162.85   7162.85 o
 -18  12  17   160852.72    65069.71  11305.21 o
   6  12  17    54759.27    45307.16   7680.64 o
   8  12  17    21933.63    33570.45   4401.27 o
  10  12  17   324083.97   294280.78  14498.29 o
  12  12  17     7849.74     7508.04   2416.38 o
  14  12  17       67.95     1898.59   2330.08 o
  16  12  17    33537.77    42804.48   2934.18 o
  18  12  17     9003.44    11391.52   2157.48 o
  20  12  17    18304.51    23214.53   2416.38 o
  22  12  17    83731.26    96741.58   5436.86 o
  24  12  17    12407.07    17863.96   2502.68 o
  26  12  17    35576.94    41164.79   3451.97 o
  28  12  17     1406.67        0.00   2502.68 o
  30  12  17    36023.98    43840.07   3710.87 o
  32  12  17    10908.67    12340.81   3365.67 o
  34  12  17    79254.01    90614.32   5868.36 o
  36  12  17      821.57     1898.59   5782.06 o
 -31  13  17    67206.55    72664.05   8198.44 o
 -29  13  17     8401.32    14411.99   5005.36 o
 -27  13  17     5756.12    10528.52   5350.56 o
 -25  13  17    18454.98    -4746.46   8888.83 o
 -23  13  17    84902.52   105975.60  15274.99 o
   9  13  17       30.91    -5609.46   5609.46 o
  11  13  17    24815.43    36849.82   4832.76 o
  13  13  17    29132.78    29255.48   2934.18 o
  15  13  17    13519.65    12168.21   2157.48 o
  17  13  17    21044.57    29169.18   2675.28 o
  19  13  17     3464.09     5091.66   2243.78 o
  21  13  17    21489.09    20366.65   2502.68 o
  23  13  17     5991.26     5264.26   2330.08 o
  25  13  17   165777.44   177086.28   7335.45 o
  27  13  17    96159.91   102437.34   5177.96 o
  29  13  17     1214.63     5523.16   2588.98 o
  31  13  17      876.51     5264.26   3106.78 o
  33  13  17    18367.29    19589.95   3624.57 o
  35  13  17    22664.53    29686.98   3969.77 o
  37  13  17    12019.96      690.39   4142.37 o
 -28  14  17     4224.70    -4314.97   8284.74 o
 -26  14  17    16922.28     5695.76   8284.74 o
  12  14  17     2286.33     9579.23   3797.17 o
  14  14  17    53130.23    57647.97   4314.97 o
  16  14  17   276375.69   272619.66  12772.30 o
  18  14  17     7222.60     7076.55   2330.08 o
  20  14  17    26344.66    34001.95   2934.18 o
  22  14  17    33875.58    30032.18   3106.78 o
  24  14  17    73850.52    74131.15   4228.67 o
  26  14  17     7306.49    10787.42   2243.78 o
  28  14  17    75356.16    67917.59   4487.57 o
  30  14  17    39407.13    44530.46   3710.87 o
  32  14  17       38.43     3797.17   2847.88 o
  34  14  17      516.32    -1294.49   3020.48 o
  36  14  17     2480.98     5523.16   3279.38 o
  15  15  17    26127.24    11995.61   4401.27 o
  17  15  17    11719.20    11218.92   2330.08 o
  19  15  17    95052.27    93807.40   5091.66 o
  21  15  17    16664.70    17863.96   2675.28 o
  23  15  17    39938.64    54454.89   4228.67 o
  25  15  17    23276.93    23214.53   3538.27 o
  27  15  17    21048.99    17863.96   3106.78 o
  29  15  17     3472.28     4228.67   2847.88 o
  31  15  17      297.24     1984.89   2934.18 o
  33  15  17     7730.58     7508.04   3797.17 o
  18  16  17     5592.04     3710.87   5177.96 o
  20  16  17     7921.08     7335.45   2416.38 o
  22  16  17     7655.64    10528.52   3538.27 o
  24  16  17    14041.17     9838.13   3538.27 o
  26  16  17     6718.83    10010.72   3538.27 o
  28  16  17     7446.33     8802.53   3020.48 o
  30  16  17    13253.70     3193.08   6731.35 o
  23  17  17     1831.61    -2157.48   4228.67 o
  25  17  17      620.55     3020.48   4487.57 o
 -22   0  18    86922.02    86299.35   6472.45 o
 -20   0  18   174082.86   192965.36   9492.93 o
 -18   0  18   333627.06   378681.53  14757.19 o
 -16   0  18   130260.79   129794.23   5005.36 o
 -14   0  18    90525.41    85522.66   3193.08 o
 -12   0  18   278663.19   299027.28   8457.34 o
 -10   0  18    21523.04    22783.03   1380.79 o
  -8   0  18     4909.64     5005.36    949.29 o
  -6   0  18  1368908.38  1426442.00  42545.58 o
  -4   0  18   463473.47   472143.75  12599.71 o
  -2   0  18   856214.94   809401.63  23214.53 o
   0   0  18  2456685.75  2663284.25  67486.09 o
   2   0  18    66537.47    64034.12   1898.59 o
   4   0  18   201170.05   189944.88   6558.75 o
   6   0  18   620405.56   660966.75  30981.47 o
   8   0  18   115878.39   119610.90   6213.55 o
 -25   1  18    78522.80    39870.30   4832.76 o
 -23   1  18   300302.31   318013.09  14929.79 o
 -21   1  18   136679.11   131951.72   5782.06 o
 -19   1  18    15057.59    18985.86   1553.39 o
 -17   1  18     4767.85     5350.56   1035.59 o
 -15   1  18   314021.91   335790.78   8198.44 o
 -13   1  18   242811.89   231800.08   5523.16 o
 -11   1  18   313590.13   299803.97   6472.45 o
  -9   1  18   419753.41   441334.91   9579.23 o
  -7   1  18    11029.83     9492.93    690.39 o
  -5   1  18   118108.64   111067.27   2416.38 o
  -3   1  18  1526051.75  1542255.88  29169.18 o
  -1   1  18   276835.06   269858.09   5005.36 o
   1   1  18    54655.76    53074.11   1208.19 o
   3   1  18   307193.72   349253.50   7249.15 o
   5   1  18    12926.83    15533.88    776.69 o
   7   1  18   188007.08   176741.08   5436.86 o
   9   1  18    39903.09    56267.18   2847.88 o
  11   1  18    34907.67    19417.36   5091.66 o
 -26   2  18   349558.47   330526.53  22869.33 o
 -24   2  18      290.66    -2243.78   2243.78 o
 -22   2  18    56032.15    57302.77   3538.27 o
 -20   2  18   116801.31   122113.59   5436.86 o
 -18   2  18   143550.98   156460.72   5954.66 o
 -16   2  18   100080.99    95792.29   3451.97 o
 -14   2  18   336214.13   351497.28   9061.43 o
 -12   2  18  2598154.50  2640932.75  62480.73 o
 -10   2  18   530937.88   506145.72  11650.41 o
  -8   2  18   806493.63   775917.56  16828.38 o
  -6   2  18   564600.56   670977.50  13549.00 o
  -4   2  18      524.45      431.50    517.80 o
  -2   2  18    24408.10    24077.52    776.69 o
   0   2  18  1239675.00  1339624.88  27270.60 o
   2   2  18   376486.38   379803.44   8112.14 o
   4   2  18      724.95      949.29    431.50 o
   6   2  18   203273.86   199524.11   5177.96 o
   8   2  18   102646.55    96137.48   3193.08 o
  10   2  18   130351.93   128672.34   4573.87 o
  12   2  18  2273259.25  2480675.00  90355.43 o
 -29   3  18   306118.81   312058.47  21920.04 o
 -27   3  18    98407.91    99848.35   8802.53 o
 -25   3  18      929.36     1294.49   4056.07 o
 -23   3  18     1075.48     4314.97   4142.37 o
 -21   3  18   269229.81   281853.69  14411.99 o
 -19   3  18     3255.04     3797.17   1467.09 o
 -17   3  18     9590.27     9924.43   1467.09 o
 -15   3  18    91593.71    86299.35   3797.17 o
 -13   3  18   427726.66   410526.00  11995.61 o
 -11   3  18  1121960.38  1128795.63  29341.78 o
  -9   3  18  2431906.50  2663802.25  55490.48 o
  -7   3  18    60467.93    69470.98   1553.39 o
  -5   3  18    75738.71    75339.34   1639.69 o
  -3   3  18   246474.27   246816.14   4746.46 o
  -1   3  18   244623.84   242242.27   5177.96 o
   1   3  18    33334.46    34606.04   1121.89 o
   3   3  18   455928.63   477925.84  12340.81 o
   5   3  18   129809.39   133505.11   3624.57 o
   7   3  18     4060.40     3969.77    604.10 o
   9   3  18   520316.69   542477.75  13807.90 o
  11   3  18    66598.52    59460.25   1984.89 o
  13   3  18   300971.13   295316.41   9234.03 o
  15   3  18  2973174.75  3305092.75 111153.57 o
 -32   4  18    46956.55     4142.37  11477.81 o
 -30   4  18   326876.03   331303.22  23041.93 o
 -28   4  18   149036.95   151196.47  11823.01 o
 -26   4  18   390317.41   382565.06  25976.11 o
 -24   4  18   364920.25   361335.38  24163.82 o
 -22   4  18     5957.28     4228.67   4142.37 o
 -20   4  18    14995.04     8975.13   3279.38 o
 -18   4  18   106337.92   118834.21   6127.25 o
 -16   4  18    71028.55    73785.95   3193.08 o
 -14   4  18   264035.09   262263.75  10269.62 o
 -12   4  18   280318.22   328196.44  11477.81 o
 -10   4  18    16129.85    16483.18   1035.59 o
  -8   4  18    64431.07    65587.51   1725.99 o
  -6   4  18    43284.63    44271.57   1208.19 o
  -4   4  18   242582.11   245694.27   5005.36 o
  -2   4  18   320812.22   305413.44   6558.75 o
   0   4  18  1199366.63  1309506.50  33138.95 o
   2   4  18    73989.95    75943.43   2071.18 o
   4   4  18    79017.44    69729.88   2157.48 o
   6   4  18   348087.03   390073.09  10010.72 o
   8   4  18    17744.24    21143.34   1035.59 o
  10   4  18    17541.18    21315.94   1208.19 o
  12   4  18   295112.19   300839.56   8284.74 o
  14   4  18     1081.64      862.99   1035.59 o
  16   4  18    35425.16    31154.07   1812.29 o
  18   4  18  1222912.75  1292505.50  59805.45 o
 -33   5  18    11465.79    16310.58   5091.66 o
 -31   5  18   144930.67   150678.67  12168.21 o
 -29   5  18   408915.25   402241.28  27098.00 o
 -27   5  18   979751.88  1023682.94  64724.52 o
 -25   5  18    43090.17    44875.66   5868.36 o
 -23   5  18    81273.37    76116.03   5782.06 o
 -21   5  18   102586.92   109772.78   8284.74 o
 -19   5  18     2347.37     2588.98   3020.48 o
 -17   5  18      113.61    -2761.58   2761.58 o
 -15   5  18      213.26     -172.60   1553.39 o
 -13   5  18    31513.51    32966.35   1984.89 o
 -11   5  18   120313.17   123235.48   4832.76 o
  -9   5  18     2902.64     3365.67    949.29 o
  -7   5  18    64432.44    64465.62   1812.29 o
  -5   5  18   415490.72   428303.72   9751.83 o
  -3   5  18  2422692.75  2619099.00  72577.76 o
  -1   5  18   123548.20   133073.61   3883.47 o
   1   5  18       68.86     2243.78    517.80 o
   3   5  18      440.12     1639.69   1035.59 o
   5   5  18    28936.91    32793.75   1380.79 o
   7   5  18   512069.94   460061.84  13203.80 o
   9   5  18  1067924.50  1272570.38  35555.33 o
  11   5  18    51125.36    51607.02   1725.99 o
  13   5  18     5432.02     7335.45   1035.59 o
  15   5  18   309935.34   311022.88   8888.83 o
  17   5  18    17112.11    18209.16   1553.39 o
  19   5  18     7328.66     8198.44   2416.38 o
  21   5  18   197488.42   190548.97   9579.23 o
 -36   6  18   117353.72    10528.52  12772.30 o
 -34   6  18    29252.16    37540.22   6213.55 o
 -32   6  18    51329.89    53764.50   6990.25 o
 -30   6  18    61870.09    53246.70   7508.04 o
 -28   6  18    29499.92    27788.39   3883.47 o
 -26   6  18   181233.13   188477.80  11305.21 o
 -24   6  18   140521.28   155338.84   9838.13 o
 -22   6  18    12815.17     5264.26   3106.78 o
 -20   6  18    42064.54    36590.93   4314.97 o
 -18   6  18    21997.74    27098.00   3883.47 o
 -16   6  18     3067.29    -3020.48   3020.48 o
 -14   6  18      951.19     -431.50   1984.89 o
 -12   6  18    89799.14    90096.52   4660.17 o
 -10   6  18    23625.21    23387.13   1725.99 o
  -8   6  18     1570.34     1380.79    949.29 o
  -6   6  18    61117.20    70333.97   2502.68 o
  -4   6  18      742.07     1294.49    949.29 o
  -2   6  18    29588.85    26407.60   1467.09 o
   0   6  18  1274048.38  1362925.63  40301.80 o
   2   6  18     3047.08     2675.28    862.99 o
   4   6  18   456223.44   423902.41  12254.51 o
   6   6  18   324414.38   368584.53  10614.82 o
   8   6  18      981.87     -258.90   1035.59 o
  10   6  18    18640.38    21747.44   1553.39 o
  12   6  18    19280.76    29686.98   1639.69 o
  14   6  18    23963.55    23732.32   1553.39 o
  16   6  18   107523.86   106752.30   4314.97 o
  18   6  18   309086.13   295575.28  11132.62 o
  20   6  18    55845.41    56180.88   3020.48 o
  22   6  18     2133.20     4142.37   1812.29 o
  24   6  18    93826.05    94842.99   5609.46 o
 -37   7  18     9645.78    11909.31  12686.00 o
 -35   7  18     9571.87    15620.18   5609.46 o
 -33   7  18    14671.99    12168.21   3624.57 o
 -31   7  18    23760.46    24767.91   3883.47 o
 -29   7  18    28929.95    33052.65   4056.07 o
 -27   7  18      229.96    -2071.18   2934.18 o
 -25   7  18    56901.66    56439.78   4919.06 o
 -23   7  18   128476.95   122803.98   9061.43 o
 -21   7  18   309796.91   282889.28  18122.86 o
 -19   7  18    17650.66    22178.93   3624.57 o
 -17   7  18    63655.76    55058.99   5264.26 o
 -15   7  18    28961.44    34864.94   3538.27 o
 -13   7  18    98378.98    92254.01   5264.26 o
 -11   7  18   315188.00   297560.16  14239.39 o
  -9   7  18   835768.88   786877.50  47119.45 o
  -7   7  18   114830.38    99157.95   5436.86 o
  -5   7  18    49779.58    56267.18   3451.97 o
  -3   7  18    68054.01    69902.48   3106.78 o
  -1   7  18    12009.21    13031.20   1294.49 o
   1   7  18    73770.90    66709.40   2502.68 o
   3   7  18   151090.94   149211.59   4746.46 o
   5   7  18    57337.18    57130.17   2243.78 o
   7   7  18    58116.55    57130.17   2761.58 o
   9   7  18     5981.95    13117.50   1639.69 o
  11   7  18   109132.24   106666.00   4746.46 o
  13   7  18   322037.25   313094.03  12599.71 o
  15   7  18   458843.28   486900.94  18036.56 o
  17   7  18    22490.58    23991.22   1898.59 o
  19   7  18      526.95     1553.39   1639.69 o
  21   7  18    61348.08    71455.86   3538.27 o
  23   7  18      656.59      949.29   2243.78 o
  25   7  18    68233.69    71801.06   4314.97 o
  27   7  18   281828.38    47464.64   5782.06 o
 -38   8  18    28078.06    25199.41   5350.56 o
 -36   8  18       15.69    -3365.67   3365.67 o
 -34   8  18     3873.05     1035.59   3365.67 o
 -32   8  18    35945.04    30808.87   4228.67 o
 -30   8  18     1004.40      862.99   3106.78 o
 -28   8  18       30.55    -2934.18   2934.18 o
 -26   8  18    70365.13    70679.16   6472.45 o
 -24   8  18    82834.34    71887.36   6213.55 o
 -22   8  18    19507.86    14239.39   3538.27 o
 -20   8  18   238523.09   214367.61  12168.21 o
 -18   8  18   967609.44   915204.69  44357.87 o
 -16   8  18    47768.78    43840.07   4056.07 o
 -14   8  18   325700.94   334410.00  17950.27 o
 -12   8  18   149862.14   134799.59   8198.44 o
 -10   8  18    27980.92    27529.49   2934.18 o
  -4   8  18      148.46      604.10   4228.67 o
  -2   8  18      201.49     2588.98   1380.79 o
   0   8  18    37841.75    40819.59   2330.08 o
   2   8  18     1671.38     -431.50   1380.79 o
   4   8  18    53832.65    48241.34   2243.78 o
   6   8  18    63912.17    75166.73   3106.78 o
   8   8  18    31335.24    34001.95   2675.28 o
  10   8  18   130448.00   140667.94   6127.25 o
  12   8  18    90123.42    92254.01   5264.26 o
  14   8  18    13036.67    12340.81   1898.59 o
  16   8  18    29286.84    25113.11   2071.18 o
  18   8  18   104647.20   122113.59   5177.96 o
  20   8  18     5587.46     8629.94   2157.48 o
  22   8  18   317992.53   341055.06  13376.40 o
  24   8  18   413840.28   485347.59  18554.36 o
  26   8  18    19901.30    21833.74   2416.38 o
  28   8  18       45.70    -1380.79   2502.68 o
 -39   9  18    13277.28      604.10   4056.07 o
 -37   9  18     1944.63    -3279.38   3279.38 o
 -35   9  18   137459.81   139200.84   9320.33 o
 -33   9  18    24403.06    16396.88   3624.57 o
 -31   9  18    10647.22    10183.32   3193.08 o
 -29   9  18    12396.65    17863.96   3365.67 o
 -27   9  18   159157.53   156115.53   9751.83 o
 -25   9  18     5137.77     8543.64   3193.08 o
 -23   9  18   109933.55   101488.04   6817.65 o
 -21   9  18   151841.00   137820.08  10355.92 o
 -19   9  18    16712.95    24336.42   4746.46 o
 -17   9  18     3366.23     5436.86   4228.67 o
 -15   9  18   387264.97   346750.81  18813.26 o
 -13   9  18     1131.68    -1467.09   2588.98 o
 -11   9  18   274911.00   241379.30  14498.29 o
  -1   9  18       54.62    -1294.49   3106.78 o
   1   9  18      254.97     1984.89   3365.67 o
   3   9  18   150485.50   167679.64   8025.84 o
   5   9  18    39776.25    40129.20   2416.38 o
   7   9  18   133198.20   149729.39   5868.36 o
   9   9  18   797691.00   858247.06  31758.16 o
  11   9  18     4586.96     8112.14   1725.99 o
  13   9  18    90730.32    98294.97   4401.27 o
  15   9  18    53302.84    59978.05   3710.87 o
  17   9  18    10304.75    13980.50   2847.88 o
  19   9  18   151635.84   146967.81   7680.64 o
  21   9  18    14104.32    16914.67   2157.48 o
  23   9  18   129440.11   129362.73   5954.66 o
  25   9  18    29431.43    30549.97   2761.58 o
  27   9  18    64011.84    64120.41   3883.47 o
  29   9  18    96589.80   105803.01   7249.15 o
  31   9  18    81329.78     9838.13   5954.66 o
 -40  10  18       53.35     8888.83  12772.30 o
 -38  10  18   107472.63   120991.70  10873.72 o
 -36  10  18   213671.41   227226.22  17518.77 o
 -34  10  18    10168.50     2157.48   5609.46 o
 -32  10  18     8484.13    10960.02   5436.86 o
 -30  10  18    10418.17    13721.60   4573.87 o
 -28  10  18     9932.46    11650.41   4401.27 o
 -26  10  18      376.29      776.69   4660.17 o
 -24  10  18   233431.41   241120.41  16310.58 o
 -22  10  18     3638.16     4746.46   4401.27 o
 -20  10  18    62740.91    69298.38   6731.35 o
 -18  10  18   191273.23   169837.13  12168.21 o
 -16  10  18      177.38    -3969.77   3969.77 o
 -14  10  18    13275.36     9924.43   2502.68 o
   2  10  18   122240.55   116072.63   9665.53 o
   4  10  18   538640.56   555940.44  25026.81 o
   6  10  18  1014480.81  1080036.38  48672.84 o
   8  10  18    19069.58    18381.76   1984.89 o
  10  10  18    23842.44    23128.23   2157.48 o
  12  10  18   605388.25   634472.81  23646.02 o
  14  10  18     1347.32      172.60   2157.48 o
  16  10  18    14379.05    18381.76   2502.68 o
  18  10  18    19951.37    16310.58   3106.78 o
  20  10  18    57697.67    66364.20   4487.57 o
  22  10  18    40227.97    36677.23   3193.08 o
  24  10  18    30477.23    37108.72   3193.08 o
  26  10  18   158409.97   168628.95   7853.24 o
  28  10  18    39082.66    43667.47   3538.27 o
  30  10  18    75266.99    63947.82   5005.36 o
  32  10  18    44074.46    34001.95   4573.87 o
 -41  11  18    45918.66    16914.67  13721.60 o
 -39  11  18    25350.89    17777.67   5436.86 o
 -37  11  18    33729.57    35814.23   6040.95 o
 -35  11  18    27722.18    27356.90   5523.16 o
 -33  11  18   217937.50   256999.48  15620.18 o
 -31  11  18     6487.49    15016.09   4919.06 o
 -29  11  18     6867.85     -258.90   4487.57 o
 -27  11  18    40634.23    47033.14   6386.15 o
 -25  11  18    37223.28    31412.97   5695.76 o
 -23  11  18    96576.29    98640.16   8457.34 o
 -21  11  18    22666.69    14929.79   4919.06 o
 -19  11  18    25060.30    31499.27   5350.56 o
 -17  11  18    88779.66    96827.88  13894.20 o
   3  11  18     4034.17     7853.24   3883.47 o
   5  11  18    11111.11     8716.23   4142.37 o
   7  11  18   342711.25   333460.69  15792.78 o
   9  11  18   831045.56   891817.50  34778.64 o
  11  11  18    54525.91    60754.75   3797.17 o
  13  11  18   135799.67   151800.56   7162.85 o
  15  11  18   194453.58   197711.81   9234.03 o
  17  11  18     6045.09     7076.55   2502.68 o
  19  11  18     4592.47     -258.90   2330.08 o
  21  11  18   101506.18   118057.52   6472.45 o
  23  11  18    41374.98    35037.54   3106.78 o
  25  11  18    15501.69    11305.21   2847.88 o
  27  11  18     5789.29     3797.17   2416.38 o
  29  11  18    24605.78    28651.38   3106.78 o
  31  11  18     4646.49     4142.37   3106.78 o
  33  11  18    81720.91    91477.32   7249.15 o
 -38  12  18    25860.11    22178.93   9579.23 o
 -36  12  18    46568.09    50226.23   6472.45 o
 -34  12  18    22276.54    25026.81   5523.16 o
 -32  12  18    13251.67    13549.00   5091.66 o
 -30  12  18    68902.64    70938.07   6817.65 o
 -28  12  18    40656.78    47723.54   6903.95 o
 -26  12  18   121265.09   138769.36  10960.02 o
 -24  12  18    40367.89    34174.54   5782.06 o
 -22  12  18    82452.75    61704.04   6903.95 o
 -20  12  18   299202.09   286859.06  32103.36 o
   6  12  18   170521.52   192447.55  15102.39 o
   8  12  18    39867.06    43581.18   4919.06 o
  10  12  18    64865.70    62221.84   4056.07 o
  12  12  18   127385.65   136870.78   6731.35 o
  14  12  18    15741.24    15965.38   2502.68 o
  16  12  18   118799.98   125047.77   5782.06 o
  18  12  18    40631.66    50053.63   3710.87 o
  20  12  18       50.12     1984.89   2071.18 o
  22  12  18   159701.27   169837.13   7508.04 o
  24  12  18   283079.03   276934.63  12168.21 o
  26  12  18    15276.44    17518.77   2761.58 o
  28  12  18     5492.14     8112.14   2675.28 o
  30  12  18     5935.97     3193.08   2588.98 o
  32  12  18    10031.10    14757.19   3365.67 o
  34  12  18     9407.87    10873.72   3797.17 o
 -33  13  18    42038.55    42372.98   6990.25 o
 -31  13  18     9706.84    16569.48   5264.26 o
 -29  13  18   133399.00   142739.14  11564.11 o
 -27  13  18     7653.98     7076.55   5264.26 o
 -25  13  18    25535.75    35037.54   9838.13 o
 -23  13  18   300882.09   303601.13  34260.84 o
   9  13  18   209883.72   232145.27  21747.44 o
  11  13  18     1097.45     2330.08   2847.88 o
  13  13  18   201586.63   195813.23   8975.13 o
  15  13  18       56.76     1380.79   2071.18 o
  17  13  18     5909.08     4746.46   2243.78 o
  19  13  18   120927.94   121768.38   5695.76 o
  21  13  18   112034.26    98208.66   5091.66 o
  23  13  18    12255.31    12858.60   2330.08 o
  25  13  18   131912.98   150937.56   7076.55 o
  27  13  18   159271.91   151714.27   6903.95 o
  29  13  18    90607.36    91045.82   4919.06 o
  31  13  18     9355.16    11995.61   3365.67 o
  33  13  18        5.72    -2675.28   3193.08 o
  35  13  18     6578.07    11650.41   3365.67 o
 -28  14  18    11159.16     9061.43   8629.94 o
  12  14  18   210874.69   233957.55  22092.63 o
  14  14  18    25023.30    28306.19   3279.38 o
  16  14  18     1188.61     3193.08   2243.78 o
  18  14  18    10308.45     6127.25   2330.08 o
  20  14  18     1817.32     3193.08   2502.68 o
  22  14  18   205935.58   217042.89   9406.63 o
  24  14  18    63708.30    58079.46   3538.27 o
  26  14  18    99823.84   106061.91   5782.06 o
  28  14  18     7947.75     6040.95   2847.88 o
  30  14  18        8.10      431.50   2761.58 o
  32  14  18    34194.66    36590.93   3797.17 o
  34  14  18     1132.80     -172.60   2934.18 o
  36  14  18        0.01      431.50   4314.97 o
  15  15  18   189289.52   188736.69  20366.65 o
  17  15  18    14018.82     9234.03   2071.18 o
  19  15  18    10435.20     7594.34   2502.68 o
  21  15  18    43329.31    40647.00   3279.38 o
  23  15  18    20540.59    17863.96   3106.78 o
  25  15  18    20877.47    18468.06   3538.27 o
  27  15  18     3246.85     4142.37   2847.88 o
  29  15  18    35609.52    34260.84   3624.57 o
  31  15  18    22077.85    21833.74   3193.08 o
  33  15  18    40490.05    38662.11   8112.14 o
  18  16  18    86871.47    22265.23   5954.66 o
  20  16  18    13342.12    15102.39   2588.98 o
  22  16  18    20284.87    23991.22   3883.47 o
  24  16  18    24297.85    21315.94   3797.17 o
  26  16  18     3593.54     -862.99   3193.08 o
  28  16  18      697.38     4919.06   3365.67 o
  23  17  18    10218.07    -3451.97   7162.85 o
 -25   1  19   132168.72    94066.29   6299.85 o
 -23   1  19      986.95    -1467.09   2157.48 o
 -21   1  19    11128.82    10873.72   2761.58 o
 -19   1  19    22265.80    25285.71   1553.39 o
 -17   1  19    27450.62    28133.59   1467.09 o
 -15   1  19    40680.95    45220.86   1725.99 o
 -13   1  19   270699.25   282630.38   7508.04 o
 -11   1  19    62757.39    63602.63   1725.99 o
  -9   1  19   103287.13    98208.66   2502.68 o
  -7   1  19   368968.19   374194.00   7853.24 o
  -5   1  19    12427.87    11736.71    776.69 o
  -3   1  19   116366.99   112793.25   2588.98 o
  -1   1  19     5167.43     8371.04    604.10 o
   1   1  19     6853.58     3969.77    517.80 o
   3   1  19   107060.34    95188.19   2157.48 o
   5   1  19  1120904.88  1153822.38  25803.51 o
   7   1  19   261250.91   244744.97   7939.54 o
   9   1  19   280378.78   265197.91  10097.02 o
 -28   2  19    37290.63     4919.06   3797.17 o
 -26   2  19     3379.26     9924.43   4573.87 o
 -24   2  19     6983.21     2934.18   3279.38 o
 -22   2  19     2512.09     3451.97   1898.59 o
 -20   2  19    20915.27    20366.65   1984.89 o
 -18   2  19    15850.48    16224.28   1725.99 o
 -16   2  19     4637.48     5350.56   1035.59 o
 -14   2  19     7893.36     9320.33   1035.59 o
 -12   2  19    39396.31    36332.03   1553.39 o
 -10   2  19    70904.16    70420.27   1984.89 o
  -8   2  19     2290.22     1467.09    604.10 o
  -6   2  19      146.69      604.10    604.10 o
  -4   2  19    33594.58    40992.19   1121.89 o
  -2   2  19     8292.99     6299.85    604.10 o
   0   2  19    37639.34    36936.13   1035.59 o
   2   2  19   262606.63   280818.09   5954.66 o
   4   2  19    76286.26    73354.45   2071.18 o
   6   2  19   135563.47   133505.11   3883.47 o
   8   2  19  1291274.00  1359732.63  40301.80 o
  10   2  19    75690.42    75684.54   2761.58 o
  12   2  19   122186.38   115295.95   4660.17 o
 -29   3  19    24705.22    26321.30   5523.16 o
 -27   3  19    74844.12    73181.85   7766.94 o
 -25   3  19   288238.47   350806.88  23818.62 o
 -23   3  19   140570.64   126169.66  10097.02 o
 -21   3  19   171380.67   193828.34  10355.92 o
 -19   3  19   243032.19   273482.66  10442.22 o
 -17   3  19    28953.80    26235.00   1984.89 o
 -15   3  19     5732.75     3969.77   1208.19 o
 -13   3  19   244465.73   272015.56   8371.04 o
 -11   3  19   224774.52   226449.50   6127.25 o
  -9   3  19   391684.91   378681.56   8716.23 o
  -7   3  19   479652.09   500449.97  11477.81 o
  -5   3  19   143914.98   134972.19   2847.88 o
  -3   3  19   259641.06   269858.06   5350.56 o
  -1   3  19   189138.16   222824.95   4746.46 o
   1   3  19     1694.73      604.10    345.20 o
   3   3  19     2769.06     2761.58    604.10 o
   5   3  19   149529.67   154389.55   4056.07 o
   7   3  19     7373.09     9320.33    862.99 o
   9   3  19    15015.64    11823.01   1035.59 o
  11   3  19   174482.80   179157.44   5264.26 o
  13   3  19    13886.87    15706.48   1294.49 o
  15   3  19      142.41      690.39   1467.09 o
 -32   4  19     4142.18    -4314.97   4314.97 o
 -30   4  19   243098.94   251044.81  18122.86 o
 -28   4  19   465563.59   446081.34  29773.28 o
 -26   4  19    68675.83    74821.54   7853.24 o
 -24   4  19   231438.38   266837.59  18813.26 o
 -22   4  19  1067565.38  1079863.75  56094.58 o
 -20   4  19   226622.45   210052.63  13894.20 o
 -18   4  19   103552.31   106234.51   5695.76 o
 -16   4  19     1993.95     4832.76   1467.09 o
 -14   4  19    59661.51    62049.23   2761.58 o
 -12   4  19   255528.81   254151.61   7421.74 o
 -10   4  19  1054905.75  1076584.50  28737.68 o
  -8   4  19   372455.09   378854.19   8457.34 o
  -6   4  19   651721.13   630330.50  13635.30 o
  -4   4  19   529155.94   590373.94  13462.70 o
  -2   4  19     1411.91     3020.48    690.39 o
   0   4  19     3151.82     3797.17    776.69 o
   2   4  19   228579.28   235165.73   5782.06 o
   4   4  19    16188.95    19072.16   1380.79 o
   6   4  19   119725.35   122286.19   3883.47 o
   8   4  19   132549.80   138251.56   4056.07 o
  10   4  19     2662.04      949.29    862.99 o
  12   4  19     6988.96     8802.53   1035.59 o
  14   4  19      787.92     2330.08   1208.19 o
  16   4  19    59359.98    55231.59   2847.88 o
  18   4  19    83802.98    69902.48   4228.67 o
 -33   5  19   265106.88   306017.50  21402.24 o
 -31   5  19     3354.13     2675.28   5177.96 o
 -29   5  19     2448.71     9665.53   4919.06 o
 -27   5  19    78634.52    88025.34   8371.04 o
 -25   5  19   185955.27   187614.80  11391.52 o
 -23   5  19    57938.34    57820.57   5005.36 o
 -21   5  19    72958.96    77324.22   6386.15 o
 -19   5  19   369146.03   297301.28  18381.76 o
 -17   5  19    61511.03    61445.14   5609.46 o
 -15   5  19      136.12     2502.68   2071.18 o
 -13   5  19    24740.20    25976.11   1898.59 o
 -11   5  19    49433.11    50657.72   2157.48 o
  -9   5  19   217197.36   212727.91   5954.66 o
  -7   5  19    64665.98    63947.82   1898.59 o
  -5   5  19       30.42      431.50    690.39 o
  -3   5  19     8708.80    10097.02    862.99 o
  -1   5  19   216581.98   221875.63   6127.25 o
   1   5  19      102.68      517.80    345.20 o
   3   5  19    10455.09    11650.41   1035.59 o
   5   5  19  1466277.25  1480465.50  42977.08 o
   7   5  19   181814.59   171822.02   5523.16 o
   9   5  19    19792.26    23732.32   1467.09 o
  11   5  19   396877.03   419242.31  12772.30 o
  13   5  19      208.04    -1121.89   1121.89 o
  15   5  19   114393.71   102609.94   3969.77 o
  17   5  19     2605.97     7939.54   1898.59 o
  19   5  19   234226.45   208844.44   9234.03 o
  21   5  19    52625.61    52815.20   3538.27 o
 -36   6  19   320304.88    58424.66  15188.69 o
 -34   6  19    27844.57    28219.89   6127.25 o
 -32   6  19      984.12     3969.77   5091.66 o
 -30   6  19    31619.22    35296.44   4487.57 o
 -28   6  19    28877.90    36332.03   4314.97 o
 -26   6  19     1753.52     6127.25   3106.78 o
 -24   6  19     3520.47    -2934.18   2934.18 o
 -22   6  19      844.31      776.69   3279.38 o
 -20   6  19   142693.47   145932.20  10269.62 o
 -18   6  19   126911.75   132210.61   9492.93 o
 -16   6  19    96408.83   105371.52   7939.54 o
 -14   6  19    26125.66    23646.02   3106.78 o
 -12   6  19    31935.21    34088.25   2675.28 o
 -10   6  19   136974.42   153612.84   5868.36 o
  -8   6  19     2292.77     3020.48   1208.19 o
  -6   6  19    11289.82    11477.81   1208.19 o
  -4   6  19    98287.70    94842.99   3797.17 o
  -2   6  19     1099.64     2588.98    949.29 o
   0   6  19      351.09     -862.99    862.99 o
   2   6  19   939629.94   982604.38  28651.38 o
   4   6  19   175848.67   171822.02   5350.56 o
   6   6  19   191511.44   187528.50   5695.76 o
   8   6  19  3316979.50  3142245.75 110290.57 o
  10   6  19   293036.56   280731.78   9924.43 o
  12   6  19   309452.84   327764.94  11650.41 o
  14   6  19   521499.53   580622.06  20021.45 o
  16   6  19   110266.52   102955.13   4056.07 o
  18   6  19    12165.97     7853.24   1725.99 o
  20   6  19      212.74     1380.79   1725.99 o
  22   6  19   310478.50   320170.59  13376.40 o
  24   6  19    24176.53    11909.31   2934.18 o
 -37   7  19   157813.98   105544.11  19762.55 o
 -35   7  19     2692.05     2847.88   3538.27 o
 -33   7  19    81598.20    82502.19   6472.45 o
 -31   7  19     3582.54     3883.47   3365.67 o
 -29   7  19       52.39     3193.08   3193.08 o
 -27   7  19     2546.51      431.50   3193.08 o
 -25   7  19     6066.12     7076.55   3451.97 o
 -23   7  19   162066.27   175964.38  11909.31 o
 -21   7  19   136171.44   131692.81   9665.53 o
 -19   7  19    13623.80    13117.50   3365.67 o
 -17   7  19   125925.56   115554.84   7335.45 o
 -15   7  19   238384.31   243105.28  11650.41 o
 -13   7  19     4572.56     5177.96   2157.48 o
 -11   7  19    36949.83    33052.65   2934.18 o
  -9   7  19     5357.16    11823.01   3279.38 o
  -7   7  19    33310.14    34433.44   3624.57 o
  -5   7  19    44869.96    45048.26   2847.88 o
  -3   7  19    33263.05    37281.32   2071.18 o
  -1   7  19      133.50     2243.78   1121.89 o
   1   7  19     8151.05     7076.55   1121.89 o
   3   7  19   111993.74   107701.59   3797.17 o
   5   7  19  2167162.75  2113039.75  72664.05 o
   7   7  19   170707.33   172685.02   6472.45 o
   9   7  19   181270.19   173893.20   6990.25 o
  11   7  19  1551276.50  1545880.38  58424.66 o
  13   7  19     2294.38     2243.78   1467.09 o
  15   7  19    17948.17    17259.87   1725.99 o
  17   7  19    56788.44    65156.02   3020.48 o
  19   7  19   173365.05   165867.36   6558.75 o
  21   7  19     9071.29    10960.02   1984.89 o
  23   7  19     3706.74     5177.96   1984.89 o
  25   7  19    23766.60    22955.63   2675.28 o
 -38   8  19     3898.77    -3969.77  12168.21 o
 -36   8  19    84517.73    89751.33   7076.55 o
 -34   8  19    32301.93    37971.71   4660.17 o
 -32   8  19     2459.40      862.99   3365.67 o
 -30   8  19    35066.28    26925.40   3969.77 o
 -28   8  19   155065.16   160344.20  10183.32 o
 -26   8  19   132063.38   138596.77  10010.72 o
 -24   8  19   162864.42   176050.67  12081.91 o
 -22   8  19   441021.25   433654.22  26839.10 o
 -20   8  19   417304.78   391626.47  20625.55 o
 -18   8  19   372065.38   390159.38  20539.25 o
 -16   8  19     1572.86     6299.85   2847.88 o
 -14   8  19    12627.90    17432.47   2934.18 o
 -12   8  19     8399.70     7594.34   2847.88 o
 -10   8  19   532612.75   545843.44  28047.29 o
  -4   8  19    54188.01    42027.79   8112.14 o
  -2   8  19      128.87        0.00   1553.39 o
   0   8  19    28670.63    30722.57   2502.68 o
   2   8  19   189485.98   208585.55   8284.74 o
   4   8  19     1315.97     1121.89   1294.49 o
   6   8  19      986.46     -172.60   1380.79 o
   8   8  19   581657.19   581398.75  24854.21 o
  10   8  19    10375.30     9406.63   1812.29 o
  12   8  19       94.08      517.80   1898.59 o
  14   8  19    64424.76    66968.30   3538.27 o
  16   8  19    42326.79    45220.86   2588.98 o
  18   8  19     2338.43     6040.95   1812.29 o
  20   8  19    87677.19    98553.86   4660.17 o
  22   8  19    15340.06    13290.10   2157.48 o
  24   8  19    40728.93    44271.57   3106.78 o
  26   8  19   189019.33   194346.16   9924.43 o
  28   8  19    19569.59     7594.34   2588.98 o
 -39   9  19    28739.97    32017.06   5350.56 o
 -37   9  19      833.22     1898.59   3451.97 o
 -35   9  19    25274.46    30895.17   4228.67 o
 -33   9  19   159173.36   164745.47  10355.92 o
 -31   9  19    39237.76    38403.21   4314.97 o
 -29   9  19    11185.27     9147.73   3365.67 o
 -27   9  19   134782.92   132383.20   9579.23 o
 -25   9  19   494512.72   488885.81  25630.91 o
 -23   9  19   180398.02   159136.02   9665.53 o
 -21   9  19   290277.91   324830.75  20798.14 o
 -19   9  19   550953.38   532812.25  32534.86 o
 -17   9  19    93771.87    79999.51   7249.15 o
 -15   9  19    11605.05     7421.74   2675.28 o
 -13   9  19   254943.98   244917.56  16310.58 o
 -11   9  19   199496.55   110463.17   7594.34 o
  -1   9  19    57418.02    56957.57   4573.87 o
   1   9  19    23176.65    25717.21   3365.67 o
   3   9  19   140980.03   162156.50   7076.55 o
   5   9  19   120070.45   132383.20   5350.56 o
   7   9  19    25318.12    25458.31   2071.18 o
   9   9  19     1516.70     -776.69   1553.39 o
  11   9  19    41531.57    38921.01   2502.68 o
  13   9  19     5330.03     3797.17   1725.99 o
  15   9  19    19879.89    21229.64   2761.58 o
  17   9  19    21482.14    25976.11   2934.18 o
  19   9  19    43069.97    42718.18   3365.67 o
  21   9  19    86046.20    88543.14   4573.87 o
  23   9  19   360607.00   352791.78  14843.49 o
  25   9  19      703.26      -86.30   1984.89 o
  27   9  19   143684.48   154044.34   6731.35 o
  29   9  19    68216.69    72405.16   6299.85 o
 -40  10  19    13674.99     1984.89  12599.71 o
 -38  10  19    67112.38    76633.83   8888.83 o
 -36  10  19   167215.41   172857.61  13635.30 o
 -34  10  19      138.69      517.80   5695.76 o
 -32  10  19     1864.17    -1208.19   5954.66 o
 -30  10  19    76520.51    76720.13   6817.65 o
 -28  10  19     3359.87     6040.95   4314.97 o
 -26  10  19      164.84     3279.38   4660.17 o
 -24  10  19    53794.55    48672.84   6299.85 o
 -22  10  19   286672.19   284442.66  18122.86 o
 -20  10  19    86059.24    87334.95   8025.84 o
 -18  10  19    61118.59    63861.52   6817.65 o
 -16  10  19   103105.37   100711.34   8543.64 o
 -14  10  19     1065.17    -2243.78   2243.78 o
   0  10  19   177369.73   124012.17  30204.77 o
   2  10  19   225197.02   231195.98  17087.27 o
   4  10  19    71199.52    74131.15   4746.46 o
   6  10  19     4786.31     2761.58   1467.09 o
   8  10  19   489880.44   474646.44  18036.56 o
  10  10  19   203896.92   207981.45   9579.23 o
  12  10  19    26539.44    26839.10   2243.78 o
  14  10  19    13657.11    21920.03   2588.98 o
  16  10  19    14695.29    13290.10   2502.68 o
  18  10  19    90315.03    85781.55   5609.46 o
  20  10  19     1252.73      690.39   2934.18 o
  22  10  19    49124.39    55145.29   3710.87 o
  24  10  19    29304.34    25544.61   2934.18 o
  26  10  19    96128.55   106320.80   5609.46 o
  28  10  19     3048.26      949.29   2588.98 o
  30  10  19    11096.83    10960.02   3106.78 o
  32  10  19    11575.29    12599.71   3969.77 o
 -41  11  19    37967.84    28910.28   8629.94 o
 -39  11  19    70969.42    95447.09   8543.64 o
 -37  11  19    85768.37    74303.74   7249.15 o
 -35  11  19    28567.61    26148.70   5609.46 o
 -33  11  19    33723.37    31930.76   5436.86 o
 -31  11  19    11036.90     8543.64   4660.17 o
 -29  11  19    20272.44    24509.02   5091.66 o
 -27  11  19    30061.12    36073.13   5782.06 o
 -25  11  19    34780.83    40992.19   6127.25 o
 -23  11  19    30705.66    32362.26   5609.46 o
 -21  11  19    32350.95    34864.94   5523.16 o
 -19  11  19    13975.73     4401.27   4487.57 o
 -17  11  19    62092.45    53937.10  10010.72 o
   3  11  19      649.71     3969.77   3969.77 o
   5  11  19   892845.75   918829.25  62221.84 o
   7  11  19   317487.72   286772.75  14929.79 o
   9  11  19    82273.31    80258.40   4314.97 o
  11  11  19   581114.06   576997.50  23991.22 o
  13  11  19    81812.66    93634.80   5005.36 o
  15  11  19    29541.22    26062.40   2847.88 o
  17  11  19    20845.16    20539.25   2934.18 o
  19  11  19    60531.74    57475.37   4056.07 o
  21  11  19      313.42     2157.48   2588.98 o
  23  11  19    10508.27    12599.71   2588.98 o
  25  11  19     6726.44     7508.04   2588.98 o
  27  11  19     4876.76     2157.48   2502.68 o
  29  11  19    15520.01    12944.90   2761.58 o
  31  11  19     1777.81     3969.77   3538.27 o
  33  11  19    21678.54    15274.99   4056.07 o
 -38  12  19    22320.29    11132.62   6299.85 o
 -36  12  19    17832.21    23559.72   5609.46 o
 -34  12  19    51336.46    64034.12   6817.65 o
 -32  12  19      391.75    -4056.07   4832.76 o
 -30  12  19    49518.23    39007.31   5782.06 o
 -28  12  19    30208.07    34692.34   5954.66 o
 -26  12  19     7944.98    10269.62   5695.76 o
 -24  12  19      865.74    -4660.17   4660.17 o
 -22  12  19    17988.67    19762.55   5177.96 o
 -20  12  19   159313.52   157410.02  19935.15 o
   6  12  19    69929.05    84573.37   8284.74 o
   8  12  19   754462.00   726381.63  44789.37 o
  10  12  19    80645.55    77583.12   4660.17 o
  12  12  19     8617.39     5350.56   2416.38 o
  14  12  19    66945.37    68607.98   4228.67 o
  16  12  19     1495.59     1035.59   2330.08 o
  18  12  19    11142.81     7766.94   2502.68 o
  20  12  19     8274.68     4056.07   2502.68 o
  22  12  19       32.26     2071.18   2502.68 o
  24  12  19     4764.31     5091.66   2330.08 o
  26  12  19      120.15     4142.37   2502.68 o
  28  12  19    46639.61    49018.03   3883.47 o
  30  12  19    11321.31    13117.50   2761.58 o
  32  12  19    86983.58    85867.86   5782.06 o
  34  12  19        6.45     4919.06   3710.87 o
 -35  13  19     5351.86     2847.88   8198.44 o
 -33  13  19     1859.67     8198.44   5264.26 o
 -31  13  19    19349.73    24595.31   5523.16 o
 -29  13  19     1986.36    11218.92   5695.76 o
 -27  13  19     5834.58     5695.76   5350.56 o
 -25  13  19     5023.94     6127.25   8716.23 o
 -23  13  19    99709.60    42114.09  10442.22 o
   9  13  19    11078.30    13376.40   6386.15 o
  11  13  19    12083.58    12858.60   3279.38 o
  13  13  19     7626.80    12081.91   2588.98 o
  15  13  19     8114.30     8457.34   2675.28 o
  17  13  19     7119.05     9751.83   2588.98 o
  19  13  19    20376.69    22783.03   2502.68 o
  21  13  19     2445.50     -431.50   2157.48 o
  23  13  19    60882.00    59546.55   3969.77 o
  25  13  19    57950.14    62049.23   3710.87 o
  27  13  19     7592.05     8629.94   2416.38 o
  29  13  19     3497.07      517.80   2761.58 o
  31  13  19    22799.20    16655.78   3451.97 o
  33  13  19    20259.18    15361.29   3451.97 o
  35  13  19    59144.48    60409.55   5954.66 o
 -30  14  19     1004.11    15102.39   9406.63 o
 -28  14  19     2686.99    -1380.79   8716.23 o
  12  14  19    16473.12     9665.53   3538.27 o
  14  14  19   178529.56   184594.31  11823.01 o
  16  14  19    26737.55    30377.37   2847.88 o
  18  14  19    33752.43    36332.03   3451.97 o
  20  14  19     3201.11     2416.38   2330.08 o
  22  14  19    42619.60    48155.04   3538.27 o
  24  14  19    46636.48    55749.38   3883.47 o
  26  14  19   129897.10   119438.30   6213.55 o
  28  14  19    25263.61    24422.72   3193.08 o
  30  14  19      251.94     1812.29   2847.88 o
  32  14  19       84.58    -1121.89   2847.88 o
  34  14  19        3.52     2934.18   3193.08 o
  15  15  19     5168.93      345.20   2761.58 o
  17  15  19   205323.47   195468.03  10528.52 o
  19  15  19     8945.22    11995.61   2502.68 o
  21  15  19    58028.02    65328.61   4573.87 o
  23  15  19    11689.77    13894.20   3451.97 o
  25  15  19    12437.90    19072.16   3193.08 o
  27  15  19      491.64    -2761.58   2761.58 o
  29  15  19    28013.53    25630.91   3451.97 o
  31  15  19     1176.90     2157.48   3193.08 o
  18  16  19      669.84   -14325.69  16828.38 o
  20  16  19    42728.80    44185.27   6213.55 o
  22  16  19     9703.06    18381.76   3624.57 o
  24  16  19       89.54    -1984.89   3451.97 o
  26  16  19      755.13     3279.38   3020.48 o
  28  16  19     8880.32     8543.64   4746.46 o
  23  17  19     4195.97    -7162.85   7162.85 o
 -22   0  20    41815.27    36677.23   3279.38 o
 -20   0  20    15383.42    22696.73   3020.48 o
 -18   0  20     4875.09     3710.87   1639.69 o
 -16   0  20   339102.66   333805.91  13462.70 o
 -14   0  20   734696.63   778679.13  29514.38 o
 -12   0  20    93513.48    96655.27   3451.97 o
 -10   0  20   109886.84   121595.79   4142.37 o
  -8   0  20   623595.50   628173.00  20884.45 o
  -6   0  20   235480.11   215920.98   7335.45 o
  -4   0  20   931811.44   921073.00  27356.90 o
  -2   0  20  4007647.75  4271559.00 112534.36 o
   0   0  20   222412.97   220149.66   5954.66 o
   2   0  20     3251.79     4228.67    776.69 o
   4   0  20     1475.64     4228.67    862.99 o
   6   0  20   208902.83   181228.64   6299.85 o
   8   0  20   440012.34   378422.66  19503.65 o
 -25   1  20   477795.53   548259.81  28219.89 o
 -23   1  20   155922.94   182177.94   9320.33 o
 -21   1  20    14871.41    11046.32   2243.78 o
 -19   1  20   189195.22   189858.58   6299.85 o
 -17   1  20   153804.86   148175.98   4573.87 o
 -15   1  20       47.90     1984.89    949.29 o
 -13   1  20     8665.23     8371.04    949.29 o
 -11   1  20      239.38     1725.99    862.99 o
  -9   1  20      129.02       86.30    776.69 o
  -7   1  20    37418.32    37195.02   1208.19 o
  -5   1  20  1204161.63  1260402.13  28737.68 o
  -3   1  20   374189.88   364442.13   7766.94 o
  -1   1  20   543349.88   515983.88  10183.32 o
   1   1  20  2361016.25  2405335.50  44703.06 o
   3   1  20    64382.61    67054.60   1639.69 o
   5   1  20    63998.37    67572.39   1898.59 o
   7   1  20   130626.45   142393.94   4314.97 o
   9   1  20   143141.05   158359.31   5609.46 o
  11   1  20      173.90     2243.78   2588.98 o
 -28   2  20   188130.70   135058.48  13203.80 o
 -26   2  20      214.58     4228.67   4746.46 o
 -24   2  20      772.03     -258.90   3279.38 o
 -22   2  20    59595.61    58079.46   4056.07 o
 -20   2  20   287065.25   293590.41  11046.32 o
 -18   2  20    10754.47    11391.52   1294.49 o
 -16   2  20    49370.74    51607.02   2157.48 o
 -14   2  20   178242.05   201940.47   6040.95 o
 -12   2  20   269175.72   290311.03   7421.74 o
 -10   2  20   688727.06   692811.19  16483.18 o
  -8   2  20   660908.25   749596.19  18295.46 o
  -6   2  20     1519.12     1898.59    776.69 o
  -4   2  20    69833.69    63688.93   1639.69 o
  -2   2  20  2098551.00  2147214.25  46083.86 o
   0   2  20   427897.56   416480.66   8543.64 o
   2   2  20   402788.91   372899.50   8457.34 o
   4   2  20  1745435.63  1863979.75  49018.03 o
   6   2  20   112333.15   119006.81   3538.27 o
   8   2  20    79869.04    78791.31   2675.28 o
  10   2  20   211827.06   229901.47   7335.45 o
  12   2  20    44554.10    38144.32   2157.48 o
 -29   3  20      100.01    10442.22   4746.46 o
 -27   3  20    70618.73    78187.22   7853.24 o
 -25   3  20    48146.10    46170.15   5954.66 o
 -23   3  20    75967.02    74994.13   7162.85 o
 -21   3  20    21711.56    26235.00   2847.88 o
 -19   3  20   258571.80   264939.03   9579.23 o
 -17   3  20   295720.31   299976.53  11823.01 o
 -15   3  20    71577.11    69557.28   2934.18 o
 -13   3  20   324815.16   326988.25   8888.83 o
 -11   3  20   872511.56   967588.38  25113.11 o
  -9   3  20    57370.95    59719.15   1812.29 o
  -7   3  20   193824.05   184421.73   4314.97 o
  -5   3  20     7490.77     6731.35    862.99 o
  -3   3  20   208659.30   196589.94   4487.57 o
  -1   3  20   741589.44   718873.69  15361.29 o
   1   3  20  3359217.25  3664616.00  97000.47 o
   3   3  20   346637.44   339415.38   8888.83 o
   5   3  20   117174.40   120215.00   3710.87 o
   7   3  20   369599.63   404053.56  11132.62 o
   9   3  20       26.64     -862.99    862.99 o
  11   3  20   159649.53   172167.22   5609.46 o
  13   3  20   804241.75   884913.56  31154.07 o
  15   3  20    14718.55    13980.50   1812.29 o
 -32   4  20    22080.88    14843.49   5350.56 o
 -30   4  20   237487.11   192016.06  13980.50 o
 -28   4  20   468510.84   481377.78  31930.76 o
 -26   4  20   424316.81   396459.22  26580.20 o
 -24   4  20    62488.09    65673.81   5609.46 o
 -22   4  20     7928.17    10097.02   3193.08 o
 -20   4  20   114599.56   112706.96   8543.64 o
 -18   4  20    18560.61    14757.19   2243.78 o
 -16   4  20    26236.73    25976.11   2071.18 o
 -14   4  20   138291.95   129880.54   5091.66 o
 -12   4  20      291.94        0.00   1035.59 o
 -10   4  20   142443.16   139891.25   3797.17 o
  -8   4  20    44805.66    52987.80   1725.99 o
  -6   4  20   111082.94   100452.45   2588.98 o
  -4   4  20   492372.75   464204.22  11046.32 o
  -2   4  20  1710992.00  1751618.00  44271.57 o
   0   4  20   161168.13   165781.05   4832.76 o
   2   4  20    94523.29    98122.37   3193.08 o
   4   4  20    73831.84    85522.66   3020.48 o
   6   4  20    22905.41    22092.63   1380.79 o
   8   4  20   126402.27   124875.16   4056.07 o
  10   4  20    82487.58    97345.67   3279.38 o
  12   4  20    40125.73    40560.70   1984.89 o
  14   4  20    95279.87    98985.36   3797.17 o
  16   4  20   893241.19   919347.00  36073.13 o
  18   4  20    18296.24    15879.08   2847.88 o
 -33   5  20   105543.98   129449.03  11132.62 o
 -31   5  20   310478.06   327592.34  22696.73 o
 -29   5  20   523727.41   528497.25  34864.94 o
 -27   5  20   224411.44   223946.81  13376.40 o
 -25   5  20   583344.94   596328.50  32103.36 o
 -23   5  20   441859.44   432618.69  24250.12 o
 -21   5  20     1041.02     1294.49   3365.67 o
 -19   5  20    70013.15    67399.80   5868.36 o
 -17   5  20   526268.56   547914.56  32966.35 o
 -15   5  20    26225.70    19935.15   3193.08 o
 -13   5  20     2145.63     4401.27   1467.09 o
 -11   5  20    38562.41    37453.92   1812.29 o
  -9   5  20    28074.44    26580.20   1467.09 o
  -7   5  20   130702.89   134281.80   3365.67 o
  -5   5  20   884271.25   912097.88  23128.23 o
  -3   5  20   141691.63   141444.64   4487.57 o
  -1   5  20   199965.53   192706.45   6472.45 o
   1   5  20   461509.13   463427.53  16914.67 o
   3   5  20    10825.81    12081.91   1035.59 o
   5   5  20   564690.13   538680.56  15361.29 o
   7   5  20  1156244.88  1317791.13  42718.18 o
   9   5  20   118641.96   121854.69   4228.67 o
  11   5  20    17185.05    19158.46   1467.09 o
  13   5  20     5874.35     6127.25   1208.19 o
  15   5  20    13188.44    11046.32   1725.99 o
  17   5  20   152541.81   154821.05   6990.25 o
  19   5  20   582999.06   629640.06  26925.40 o
  21   5  20    95798.31   103041.42   5695.76 o
 -36   6  20     2631.87     6731.35  12427.11 o
 -34   6  20     3376.82    12599.71   5695.76 o
 -32   6  20     6221.65     7249.15   3624.57 o
 -30   6  20    64959.35    67399.80   5868.36 o
 -28   6  20   423346.53   410439.75  23128.23 o
 -26   6  20   287998.91   289275.44  16569.48 o
 -24   6  20    12827.30    10701.12   3279.38 o
 -22   6  20     3157.07     1121.89   3365.67 o
 -20   6  20     3456.34      862.99   3193.08 o
 -18   6  20     5788.78     3883.47   3193.08 o
 -16   6  20    50057.81    59115.06   5523.16 o
 -14   6  20    56683.89    68262.79   4228.67 o
 -12   6  20    19686.33    19158.46   2675.28 o
 -10   6  20    46852.25    47119.45   2761.58 o
  -8   6  20     2507.86     3020.48   1035.59 o
  -6   6  20       84.61      345.20   1035.59 o
  -4   6  20    26242.45    29341.78   2071.18 o
  -2   6  20   891831.13   906919.94  32362.26 o
   0   6  20    29952.68    27356.90   1467.09 o
   2   6  20    14721.88    17346.17   1294.49 o
   4   6  20     9068.05     9406.63   1035.59 o
   6   6  20    34781.20    30118.47   1467.09 o
   8   6  20   229647.53   240947.80   9061.43 o
  10   6  20   688911.56   755033.06  27270.60 o
  12   6  20      373.09      949.29   1380.79 o
  14   6  20   202099.14   195554.33   6990.25 o
  16   6  20   118325.47   135490.00   5177.96 o
  18   6  20    22661.57    21574.84   2071.18 o
  20   6  20    40842.69    33743.05   2675.28 o
  22   6  20      105.96    -1294.49   1898.59 o
  24   6  20       88.79      345.20   2761.58 o
 -37   7  20    11707.65    14757.19  14757.19 o
 -35   7  20    53264.32    51002.92   5350.56 o
 -33   7  20     1421.27     5264.26   3451.97 o
 -31   7  20     5797.62     8457.34   3538.27 o
 -29   7  20    40061.66    45911.26   4746.46 o
 -27   7  20     9038.70     6558.75   3365.67 o
 -25   7  20      816.61     1035.59   3365.67 o
 -23   7  20    25990.78    19935.15   3969.77 o
 -21   7  20    31172.85    31412.97   4228.67 o
 -19   7  20    58510.21    55145.29   6040.95 o
 -17   7  20    60118.30    50657.72   4401.27 o
 -15   7  20    63015.91    65673.81   4228.67 o
 -13   7  20   334579.88   347527.50  16310.58 o
 -11   7  20   524800.56   543340.69  23904.92 o
  -9   7  20    89371.19    75339.34   5436.86 o
  -7   7  20   375389.22   365391.47  24422.72 o
  -5   7  20   157761.48   164572.86   7594.34 o
  -3   7  20      272.18     1121.89   1467.09 o
  -1   7  20    49287.12    43753.77   2416.38 o
   1   7  20   512186.53   527893.13  17173.57 o
   3   7  20    90191.23    94152.59   3624.57 o
   5   7  20    19925.04    22006.33   1639.69 o
   7   7  20      410.89     3279.38   1294.49 o
   9   7  20   201379.89   185975.11   7421.74 o
  11   7  20   161914.36   157755.22   6817.65 o
  13   7  20      774.06     1121.89   1553.39 o
  15   7  20     2623.07     2588.98   1553.39 o
  17   7  20    49316.38    48500.23   2588.98 o
  19   7  20    12650.42    14411.99   1984.89 o
  21   7  20     1467.86     2157.48   1812.29 o
  23   7  20   199985.02   248455.84  11995.61 o
  25   7  20   408534.88   433999.47  20021.45 o
 -38   8  20    17171.47    19589.95   5005.36 o
 -36   8  20     2842.62     3969.77   3710.87 o
 -34   8  20    99894.38    94842.99   7162.85 o
 -32   8  20   108545.78   107960.49   7680.64 o
 -30   8  20      503.70    -1553.39   3365.67 o
 -28   8  20     3003.48      -86.30   3106.78 o
 -26   8  20    23589.80    24250.12   4142.37 o
 -24   8  20    10252.01     7076.55   3883.47 o
 -22   8  20    20511.74    19158.46   3883.47 o
 -20   8  20   316370.81   311972.19  17087.27 o
 -18   8  20     7036.31    10183.32   3106.78 o
 -16   8  20   139883.59   128240.84   8112.14 o
 -14   8  20     3331.96    11477.81   2934.18 o
 -12   8  20    45441.31    39525.11   3883.47 o
 -10   8  20   838239.19   730696.63  36590.93 o
  -4   8  20    35896.05    27529.49   3538.27 o
  -2   8  20     4168.37     2675.28   2847.88 o
   0   8  20    20492.90    19762.55   1984.89 o
   2   8  20    15400.39    17000.97   1984.89 o
   4   8  20    27516.22    27788.39   1898.59 o
   6   8  20    37029.91    41682.59   2416.38 o
   8   8  20      238.01     1467.09   1553.39 o
  10   8  20      803.82     1725.99   1725.99 o
  12   8  20    32565.89    32448.56   2761.58 o
  14   8  20   121734.26   122545.09   5005.36 o
  16   8  20   287949.66   296697.19  10701.12 o
  18   8  20    17154.50    18295.46   1898.59 o
  20   8  20   192522.50   186924.41   7853.24 o
  22   8  20    99385.09   105716.71   5005.36 o
  24   8  20     7782.18    10355.92   2157.48 o
  26   8  20    89117.95    86471.95   5005.36 o
  28   8  20   137425.13   103645.52  12254.51 o
 -39   9  20    16034.28    19072.16  14498.29 o
 -37   9  20   148816.69   165090.66  10701.12 o
 -35   9  20    47431.20    45997.55   4832.76 o
 -33   9  20       62.83    -3020.48   3451.97 o
 -31   9  20    20107.47    25717.21   3969.77 o
 -29   9  20     8722.93     5264.26   3279.38 o
 -27   9  20     9085.23     8371.04   3451.97 o
 -25   9  20     8251.40     6040.95   3020.48 o
 -23   9  20     3730.06     3710.87   3020.48 o
 -21   9  20      105.15     6903.95   4746.46 o
 -19   9  20       77.15    -1639.69   4056.07 o
 -17   9  20   522518.25   592186.19  35296.44 o
 -15   9  20     1350.73     3797.17   2675.28 o
 -13   9  20   430199.38   415099.88  22178.93 o
 -11   9  20    60920.70    13117.50   3624.57 o
  -1   9  20   125804.05   146363.70   9406.63 o
   1   9  20      452.36     -949.29   2157.48 o
   3   9  20    26739.69    26580.20   2416.38 o
   5   9  20   148586.06   147313.00   6299.85 o
   7   9  20   494993.44   509425.06  19072.16 o
   9   9  20       26.88     1467.09   1639.69 o
  11   9  20      921.87     -431.50   1725.99 o
  13   9  20     3101.75     4919.06   1984.89 o
  15   9  20    57417.92    62912.23   3538.27 o
  17   9  20     1072.57     3797.17   2330.08 o
  19   9  20    99125.38   119438.30   6040.95 o
  21   9  20    89690.30   102955.13   4919.06 o
  23   9  20   121731.41   128844.94   5868.36 o
  25   9  20    31350.88    34260.84   2847.88 o
  27   9  20    57844.22    52297.41   3451.97 o
  29   9  20    43390.33    44357.87   5005.36 o
 -40  10  20    75123.55    40647.00  15102.39 o
 -38  10  20    37751.95    31326.67   6990.25 o
 -36  10  20      591.44     1208.19   5782.06 o
 -34  10  20    30198.33    30981.47   6645.05 o
 -32  10  20    41890.86    52038.51   6127.25 o
 -30  10  20     4693.20     -172.60   4401.27 o
 -28  10  20    71907.73    73699.65   6731.35 o
 -26  10  20   314634.09   338379.75  21833.74 o
 -24  10  20      783.01      517.80   4487.57 o
 -22  10  20     1826.62     6386.15   4228.67 o
 -20  10  20     9072.32     8198.44   4573.87 o
 -18  10  20      179.50     -258.90   4746.46 o
 -16  10  20     2916.57     1898.59   4314.97 o
 -14  10  20   290702.75   256395.36  28996.58 o
   0  10  20    52319.69    46342.75   6213.55 o
   2  10  20   244046.52   250613.34  18726.96 o
   4  10  20   478188.94   494495.25  26407.60 o
   6  10  20    17105.07    18985.86   2416.38 o
   8  10  20   387855.34   385499.19  15016.09 o
  10  10  20  1044551.31  1117835.50  44098.97 o
  12  10  20    45606.23    39870.30   2588.98 o
  14  10  20    63222.04    68780.59   4228.67 o
  16  10  20     1659.98     5868.36   2416.38 o
  18  10  20    80495.88    76029.73   5005.36 o
  20  10  20      338.94    -2330.08   2330.08 o
  22  10  20    23604.57    24422.72   2847.88 o
  24  10  20    85396.27    93548.50   5782.06 o
  26  10  20     2017.27     5005.36   3624.57 o
  28  10  20    30327.01    31326.67   3279.38 o
  30  10  20     6008.13     8543.64   3797.17 o
  32  10  20     8492.35    -4660.17   5954.66 o
 -41  11  20       79.85     -690.39   7421.74 o
 -39  11  20     3615.68     9492.93   5523.16 o
 -37  11  20    50193.36    54454.89   6645.05 o
 -35  11  20   179758.11   164572.86  11218.92 o
 -33  11  20     1775.52     -345.20   4746.46 o
 -31  11  20     6133.84    14584.59   4919.06 o
 -29  11  20      530.52     8888.83   4832.76 o
 -27  11  20    70466.38    72836.65   7594.34 o
 -25  11  20      863.75    -4832.76   4832.76 o
 -23  11  20    89482.95    73440.75   7508.04 o
 -21  11  20    27112.47    19935.15   5264.26 o
 -19  11  20    74076.04    72059.96   7249.15 o
 -17  11  20    62600.11    56698.68  10614.82 o
   3  11  20     2567.26     2934.18   3969.77 o
   5  11  20   632355.19   599090.13  41164.79 o
   7  11  20   830450.19   840642.06  42372.98 o
   9  11  20   146145.09   146018.52   6731.35 o
  11  11  20     8905.69    15361.29   2502.68 o
  13  11  20   344220.72   334841.50  15533.88 o
  15  11  20    50400.03    52815.20   3710.87 o
  17  11  20   129673.26   139028.27   7249.15 o
  19  11  20     2035.36     1294.49   2416.38 o
  21  11  20     7509.98     8543.64   2502.68 o
  23  11  20    87396.82    86903.45   5005.36 o
  25  11  20     2539.99      604.10   2416.38 o
  27  11  20    10284.88    14929.79   2761.58 o
  29  11  20     1431.30     2847.88   2675.28 o
  31  11  20   116608.55   105544.11   7076.55 o
  33  11  20      109.32    -1035.59   3883.47 o
 -38  12  20     1957.94     -690.39   5264.26 o
 -36  12  20      829.36      431.50   5350.56 o
 -34  12  20    46101.11    53591.90   6645.05 o
 -32  12  20   216671.50   218337.36  13894.20 o
 -30  12  20    63852.84    69988.77   6990.25 o
 -28  12  20    23024.13    35037.54   6299.85 o
 -26  12  20     5850.48     3451.97   5436.86 o
 -24  12  20    94877.80    81121.39   8025.84 o
 -22  12  20   108106.38    98036.06   8629.94 o
 -20  12  20    49403.61    23904.92   8198.44 o
   6  12  20    92958.53    84141.87   8371.04 o
   8  12  20    20061.34    17432.47   3279.38 o
  10  12  20   211453.92   186492.91  10269.62 o
  12  12  20   134589.03   138941.97   6990.25 o
  14  12  20   155501.70   170527.53   8198.44 o
  16  12  20     3742.92     6127.25   2502.68 o
  18  12  20      669.09     1121.89   2330.08 o
  20  12  20    91430.60    87334.95   5523.16 o
  22  12  20    16499.31    12254.51   2416.38 o
  24  12  20     2776.44     1725.99   2330.08 o
  26  12  20   163725.16   181142.34   9061.43 o
  28  12  20      589.47     1725.99   2588.98 o
  30  12  20     7098.59     6558.75   2761.58 o
  32  12  20      925.19      258.90   3193.08 o
  34  12  20    86719.10    67227.20   7162.85 o
 -35  13  20    55186.97    47809.84   7335.45 o
 -33  13  20    15092.47     7939.54   5609.46 o
 -31  13  20   103533.70   110376.88   8888.83 o
 -29  13  20    62886.19    40474.40   7076.55 o
 -27  13  20    36296.02    30291.07   5954.66 o
 -25  13  20    63871.03    55576.79  11564.11 o
 -23  13  20    31717.83    -2071.18   7939.54 o
   9  13  20    34185.88    40992.19   7853.24 o
  11  13  20    10779.99     9924.43   3193.08 o
  13  13  20     3398.90     5436.86   2588.98 o
  15  13  20    11273.41    12944.90   2675.28 o
  17  13  20     9110.56     5609.46   2588.98 o
  19  13  20     3498.81     4573.87   2502.68 o
  21  13  20    13977.68    13290.10   2761.58 o
  23  13  20   350085.50   373417.31  15361.29 o
  25  13  20    53996.75    54368.59   3538.27 o
  27  13  20    46021.18    57475.37   3710.87 o
  29  13  20       26.44     -431.50   2675.28 o
  31  13  20     6866.22    12772.30   3365.67 o
  33  13  20     5771.66     -517.80   3193.08 o
[truncated: 297,973 more chars]
