# Supplementary material for: Observation of a re-entrant phase transition in the molecular complex tris(μ2-3,5-diiso­propyl-1,2,4-triazolato-κ2 N 1:N 2)trigold(I) under high pressure
Source: IUCrJ. 2016 Aug 18;3(Pt 5):367–76. doi: 10.1107/S2052252516013129 (PMC5391858; doi:10.1107/S2052252516013129)
Supplement: Supplementary file 19 [file m-03-00367-2.88GPa_Au3triazolep-FORM-IIsup19.hkl]

#
# h,k,l, Fc-squared, Fo-squared, sigma(Fo-squared) and status flag
#
data_shelx
_shelx_title ' db672 in C2/c'
_shelx_refln_list_code          4
_shelx_F_calc_maximum      695.89
_exptl_crystal_F_000      3888.00
_reflns_d_resolution_high  0.7603
 
loop_
 _symmetry_equiv_pos_as_xyz
 'x, y, z'
 '-x, y, -z+1/2'
 'x+1/2, y+1/2, z'
 '-x+1/2, y+1/2, -z+1/2'
 '-x, -y, -z'
 'x, -y, z-1/2'
 '-x+1/2, -y+1/2, -z'
 'x+1/2, -y+1/2, z-1/2'
 
_cell_length_a    23.3195
_cell_length_b    13.5632
_cell_length_c    18.9512
_cell_angle_alpha  90.000
_cell_angle_beta  122.188
_cell_angle_gamma  90.000
 
_shelx_F_squared_multiplier     1.000
 
loop_
 _refln_index_h
 _refln_index_k
 _refln_index_l
 _refln_F_squared_calc
 _refln_F_squared_meas
 _refln_F_squared_sigma
 _refln_observed_status
   4   0   0    22174.43    16656.61    522.60 o
   8   0   0   102669.77   116336.94   4182.67 o
  10   0   0    78347.52    82828.18   3148.86 o
   3   1   0    96478.63    96231.38   2495.01 o
   5   1   0    74757.73   101156.90   2664.58 o
   7   1   0    30449.07    32426.83   1011.80 o
   9   1   0      770.55       56.91    460.00 o
  11   1   0    15444.95    14278.92   1142.88 o
  13   1   0    85455.49    92004.43   3537.72 o
   2   2   0    18454.06    22841.90    272.84 o
   4   2   0     8746.40     6590.47    251.60 o
   6   2   0     2430.84     1260.72    218.70 o
   8   2   0   116610.02   105086.41   2832.74 o
  10   2   0   129041.39   105281.28  15637.58 o
  12   2   0      136.43      -28.45    635.46 o
  14   2   0   136666.58   157281.55   5780.81 o
   1   3   0   104749.25    90323.94   2016.98 o
   3   3   0      334.20      529.90     62.59 o
   5   3   0    14848.79    21683.96    511.73 o
   7   3   0    39709.93    37483.53   1157.20 o
   9   3   0   154111.88   152220.97   4057.64 o
  11   3   0    41401.36    42678.96   1449.72 o
  13   3   0    93118.16    95072.66   3708.44 o
  15   3   0   186280.80   190349.27   6914.20 o
   4   4   0     3159.89     4105.74    141.95 o
   6   4   0    27460.10    27950.38    511.58 o
  10   4   0     3278.42     3880.63    513.74 o
  12   4   0    57204.56    56081.87   2366.38 o
  14   4   0   135827.31   138454.80   5135.86 o
  16   4   0    44095.50    48736.13   2484.94 o
   3   5   0   377942.63   326238.50  11831.92 o
   5   5   0     3786.73     5885.51    218.20 o
   7   5   0   128041.91   131296.97   2265.97 o
   9   5   0    94348.51    92686.09   3379.66 o
  11   5   0   104435.59   104492.20   3196.28 o
  13   5   0    84703.93    82481.99   3276.90 o
  15   5   0    39038.78    36814.10   1982.26 o
   2   6   0   217082.95   202429.34   3681.01 o
   4   6   0    38266.29    36643.08    740.41 o
   6   6   0    24071.19    26770.55    508.05 o
   8   6   0    16514.73    17552.14    478.61 o
  10   6   0    36523.14    33421.72   1311.05 o
  12   6   0    28217.48    27986.58   1263.55 o
  14   6   0    36284.65    38028.12   1972.78 o
  16   6   0    10727.51    13159.75   1365.77 o
   1   7   0    40284.13    39729.29    542.81 o
   3   7   0    43972.35    44667.08    608.03 o
   5   7   0     7526.68     7129.74    247.45 o
   7   7   0    25834.56    23010.62    503.34 o
   9   7   0    10670.36    11857.88    724.53 o
  11   7   0      143.80      295.00    483.15 o
  13   7   0    12406.34    16413.31    985.85 o
  15   7   0    39655.08    37799.83   1478.40 o
  17   7   0    32845.38    39561.22   1577.59 o
   0   8   0      133.01     1368.78    263.79 o
   2   8   0    11527.12    10332.43    280.11 o
   4   8   0    55237.24    47365.11    663.13 o
   6   8   0    45115.52    39646.11    719.21 o
   8   8   0     8835.65     9329.50    551.42 o
  10   8   0      432.68      596.58    497.21 o
  12   8   0     2066.34     4720.00    953.79 o
  14   8   0    20077.23    18736.21   2048.65 o
  16   8   0    34774.82    40578.61   1641.22 o
  18   8   0    26975.50    31435.42   1403.32 o
   1   9   0    57775.69    48261.06    768.89 o
   3   9   0   108678.98   103834.48   1579.43 o
   5   9   0    68262.45    67042.47    990.13 o
   7   9   0      251.72      464.00    374.46 o
   9   9   0    50813.49    49202.11   1356.13 o
  11   9   0    29585.06    32891.79   1210.26 o
  13   9   0    22301.92    24957.26   1308.73 o
  15   9   0     6108.59     6652.81    903.59 o
  17   9   0     7939.57    11098.22   1058.05 o
   0  10   0   130808.81   127577.13   2915.17 o
   2  10   0   123523.87   119293.63   2356.29 o
   4  10   0    79424.93    77076.09   1455.06 o
   6  10   0     2751.82     2881.38    407.89 o
   8  10   0    40793.11    40337.21   2987.62 o
  10  10   0    95471.73   104463.15   2433.55 o
  12  10   0    41914.15    52103.17   2304.73 o
  14  10   0     4811.50     3752.34    917.08 o
  16  10   0      428.41      291.73    967.42 o
  18  10   0       97.92     -346.47    924.03 o
   1  11   0    12135.07    12620.69    616.71 o
   3  11   0    30634.79    25188.97    855.22 o
   5  11   0    29115.02    30464.23   1887.42 o
   9  11   0    28835.68    27400.32   1389.93 o
  11  11   0    38618.19    44463.36   2565.56 o
  13  11   0     2647.77     5078.95   1375.25 o
  15  11   0      213.99     1678.76   1541.23 o
  19  11   0     2527.13    -1432.16   1432.16 o
   0  12   0     9448.98     7639.77   1071.75 o
   2  12   0      771.28      787.50    430.90 o
   4  12   0    36554.97    31113.87   1723.81 o
   6  12   0    27568.29    30255.57   2096.08 o
   1  13   0     4081.86     5338.52    638.62 o
   3  13   0    11539.95    10454.34    891.67 o
   5  13   0    51499.60    40977.98   1669.93 o
   0  14   0      547.81     2352.16   1109.69 o
   2  14   0     9340.06    10695.06   1008.27 o
   4  14   0    37652.28    36723.77   1664.17 o
   1  15   0     6265.82     7929.05   1669.27 o
   3  15   0    22148.12    23518.02   1552.52 o
   2  16   0     3480.63     2494.42   1365.77 o
 -15   1   1      355.21      403.09    772.99 o
 -13   1   1    61348.44    56703.78   1364.71 o
 -11   1   1   249525.30   240710.86   6037.95 o
  -9   1   1   164773.75   162135.06   2449.64 o
  -7   1   1    13241.94    17665.31    307.82 o
  -3   1   1    31258.59    33901.91    380.36 o
 -16   2   1     8471.18     8763.68   1052.78 o
 -14   2   1      710.22     -379.38    829.89 o
 -12   2   1    57952.09    60299.00   1122.77 o
 -10   2   1   191787.45   169846.42   9770.34 o
  -8   2   1     6446.67     8475.21    349.23 o
  -6   2   1    24949.29    23674.31    394.92 o
  -4   2   1    32027.91    26134.50    356.93 o
  -2   2   1     4909.04     5668.58     89.81 o
   0   2   1    37435.76    31251.92    479.87 o
   2   2   1    13700.91    11296.04    497.94 o
   4   2   1     7089.41     5961.01    483.71 o
   6   2   1    32463.52    30786.70   1299.38 o
   8   2   1    86950.16    86512.91   3234.22 o
 -17   3   1       33.52      161.24   1304.12 o
 -15   3   1    16144.71    16275.41   1380.00 o
 -13   3   1    14085.14    13471.26    904.72 o
 -11   3   1     2613.60     3304.35    208.38 o
  -9   3   1      113.89     1482.37    186.98 o
  -7   3   1    53888.90    47790.86    800.96 o
  -5   3   1    36648.49    32981.58    528.24 o
   1   3   1    29645.09    19427.04    328.40 o
   3   3   1   102007.95    92984.01   3224.73 o
   5   3   1   201492.94   210309.55   5445.94 o
   7   3   1    41924.14    39194.71   1631.33 o
   9   3   1     3383.10     4059.37    611.75 o
  11   3   1     2085.35     2665.15    659.17 o
 -18   4   1     6223.22     8744.71   1266.18 o
 -16   4   1     4103.58     5463.07   1024.33 o
 -14   4   1    25169.44    25152.93   1204.38 o
 -12   4   1     8098.48     7765.91    512.93 o
 -10   4   1     1589.52     1037.71    246.76 o
  -8   4   1    15974.09    13429.44    622.53 o
  -6   4   1    73418.25    79753.21   1262.93 o
  -4   4   1    76516.77    77623.31    940.38 o
   2   4   1    15542.64    15859.79    335.02 o
   8   4   1     8646.12     8811.10    867.83 o
  10   4   1       46.37      175.46    611.75 o
  12   4   1      373.82     -147.01    772.99 o
 -19   5   1      344.99      557.21    741.07 o
 -17   5   1     1132.57     2712.57   1029.07 o
 -15   5   1     4784.72     7143.56    796.14 o
 -13   5   1    18789.75    18141.70   1017.15 o
 -11   5   1    78569.81    88484.76   1762.63 o
  -9   5   1    25299.01    27133.29    650.22 o
  -7   5   1    89584.59    74163.47   8825.33 o
  -5   5   1   116535.92    98185.66   1191.15 o
  -3   5   1      203.13      541.12    100.61 o
  -1   5   1   172740.39   151375.30   2820.59 o
   1   5   1      282.57     1207.41     92.10 o
   3   5   1   191408.02   206033.33   4348.74 o
   5   5   1   141063.22   175324.94   3828.43 o
   7   5   1      277.67      711.28    264.90 o
   9   5   1    52064.80    59325.58   2394.84 o
  11   5   1     4119.55    10224.30   1152.37 o
  13   5   1     2147.09     3020.81    867.83 o
 -20   6   1     2477.82      431.93    946.08 o
 -18   6   1    12993.72    10477.20   1330.20 o
 -16   6   1    16810.06    19312.31   1138.25 o
 -14   6   1     7327.82     7641.18    616.52 o
 -12   6   1   231393.70   218343.33   8361.83 o
 -10   6   1   296413.94   287737.38   4724.98 o
  -8   6   1    12422.57    12026.76    425.22 o
  -6   6   1   195792.27   191927.13   2549.50 o
  -4   6   1   196812.83   194321.59   2787.45 o
  -2   6   1    33652.20    37091.32    682.75 o
   0   6   1    19497.92    23106.60    420.63 o
   2   6   1    49300.60    48230.27    652.09 o
   4   6   1   141627.78   132586.66   2303.67 o
   6   6   1     9401.30     8716.27    452.06 o
   8   6   1   177454.13   185426.81   4103.69 o
  10   6   1   101766.55   115374.24   4386.58 o
  12   6   1        9.81      901.03    886.80 o
  14   6   1    30292.16    38341.11   2186.18 o
 -19   7   1     2285.65     1602.51    858.13 o
 -17   7   1    29746.00    30319.64   1339.61 o
 -15   7   1    13853.46    16866.26   1311.79 o
 -13   7   1    27528.44    29429.87   1068.25 o
 -11   7   1   223431.36   220996.47   3693.21 o
  -9   7   1    89458.80    87904.88   1583.52 o
  -7   7   1     7818.14     6691.97    308.47 o
  -5   7   1    88596.73    73533.00    977.31 o
  -3   7   1    19109.51    15754.07    437.59 o
  -1   7   1      885.40      685.90    127.34 o
   1   7   1    14381.39    18079.33    366.45 o
   3   7   1   111230.10   115403.05   1549.50 o
   5   7   1    37696.54    45998.73    905.33 o
   7   7   1    49411.25    46291.14    936.60 o
   9   7   1   117462.56   128828.02   4765.96 o
  11   7   1    14869.64    15213.15   1465.36 o
  13   7   1    17403.38    20951.27   1669.27 o
  15   7   1    18089.99    26722.59   1863.71 o
 -20   8   1     7153.34     7634.71    999.21 o
 -18   8   1       98.84     1221.39    879.60 o
 -16   8   1    17398.76    21469.80   1287.65 o
 -14   8   1     8518.32     7827.34    959.66 o
 -12   8   1    15540.99    17668.08    856.57 o
 -10   8   1    26459.91    27045.48    766.95 o
  -8   8   1     5046.42     4775.47    549.63 o
  -6   8   1    17779.55    18585.45    426.43 o
  -4   8   1       78.25      165.71    202.90 o
  -2   8   1   177449.14   155331.84   2460.32 o
   0   8   1   124898.66   109570.17   1527.07 o
   2   8   1    28355.17    33565.82    571.84 o
   4   8   1   213572.83   217014.16   3068.30 o
   6   8   1    74390.74    75505.95   1398.82 o
   8   8   1       31.34       31.40    517.68 o
  10   8   1    13379.55    12104.79    857.37 o
  12   8   1      914.98     1787.83    934.22 o
  16   8   1     3366.37     -119.07   1609.99 o
 -21   9   1     7143.35    -1256.70   1256.70 o
 -19   9   1     8056.11     7363.61   1069.63 o
 -17   9   1      204.52     1524.98    895.02 o
 -15   9   1     4880.40     3303.41   1717.54 o
 -13   9   1      125.27      544.85    589.36 o
 -11   9   1      897.65     1443.39    595.31 o
  -9   9   1      959.84      612.50    366.86 o
  -7   9   1    27143.32    22885.52    703.29 o
  -5   9   1     5252.51     3902.96    330.11 o
  -3   9   1    85216.21    85296.47   1302.82 o
  -1   9   1   240962.52   223486.95   3497.37 o
   1   9   1    33290.75    27812.73    579.17 o
   3   9   1    87852.48    92471.14   1415.82 o
   5   9   1   194956.17   202287.14   3439.27 o
   7   9   1    43671.68    45631.14   1458.26 o
   9   9   1      343.14      353.46    625.75 o
  11   9   1     2950.30     3234.95    767.35 o
  13   9   1      561.83     1494.75    826.61 o
  15   9   1     3465.79     2747.07    862.64 o
 -20  10   1      464.86      469.48   1436.90 o
 -18  10   1       82.87      969.32    984.18 o
 -16  10   1     1528.47     1641.85    942.20 o
 -14  10   1     4323.28     4557.73    759.69 o
 -12  10   1    22595.18    23310.53   1078.02 o
 -10  10   1    31359.51    29133.40    948.18 o
  -8  10   1     1518.94      964.12    380.65 o
  -6  10   1    29246.16    30304.99    735.56 o
  -4  10   1     4354.72     6780.45    349.69 o
  -2  10   1    14519.77    12344.19    469.62 o
   0  10   1    20322.30    18853.46    660.07 o
   2  10   1    27482.62    25690.30    723.40 o
   4  10   1    88172.03    86209.61   1476.18 o
   6  10   1    34478.94    35007.30   1778.34 o
   8  10   1    11307.50     7198.74   1313.60 o
  10  10   1    18066.05    19003.27   1146.69 o
  12  10   1     5919.41     8649.81    945.61 o
  14  10   1       50.88      879.36    946.08 o
  16  10   1      495.20      827.30    900.31 o
 -19  11   1     5310.25     7445.34   1692.98 o
 -17  11   1     6619.76     3371.74   1531.75 o
 -15  11   1        1.34     -905.77   1318.35 o
 -13  11   1    38298.64    33510.10   1672.25 o
 -11  11   1    95182.96    95264.48   2910.79 o
  -9  11   1    54179.81    52605.51   1544.62 o
  -7  11   1       75.46     -512.16    910.51 o
  -5  11   1    28989.84    29888.57   1027.31 o
  -3  11   1    20675.01    19456.11    677.58 o
  -1  11   1     3166.77     3581.39    391.20 o
   1  11   1    22748.05    21943.26    813.25 o
   3  11   1    45605.63    45459.16   1137.13 o
   9  11   1    50586.24    51358.59   2513.39 o
  11  11   1    13114.84    17906.74   1839.99 o
  13  11   1      679.71      607.01   1266.18 o
  15  11   1     4932.67     5538.95   1455.87 o
  17  11   1      512.10      588.04   1498.55 o
 -18  12   1     5781.94     6956.88   1716.70 o
 -16  12   1     2876.01     2627.21   1527.01 o
  -8  12   1     3690.40     3566.93    801.22 o
  -6  12   1     4561.37     3885.52    801.45 o
  -4  12   1     9825.08    11202.25    711.99 o
  -2  12   1     4545.23     5627.24    463.79 o
   0  12   1     6512.68     5661.43    455.57 o
   2  12   1    19373.51    19070.03    976.07 o
  -7  13   1      460.97     1326.48   1078.86 o
  -5  13   1       10.09     -526.68    812.19 o
  -3  13   1     4158.51     4711.69    834.42 o
  -1  13   1     3379.78     3598.23    533.34 o
   1  13   1       92.19     1050.57    567.65 o
   3  13   1    11966.91    13539.13   1512.78 o
  -6  14   1      561.79       78.83    864.68 o
  -4  14   1     5687.02     7832.98    975.20 o
  -2  14   1     9229.32     7232.87    934.88 o
   0  14   1     1530.99     2440.60    777.87 o
   2  14   1     1122.13     1692.62    836.86 o
  -7  15   1      488.77    -1128.66   1370.51 o
  -5  15   1      630.94     -408.64    935.13 o
  -3  15   1        0.20     -257.18   1391.85 o
  -1  15   1     1486.67    -1441.64   1441.64 o
   1  15   1     3421.32      829.89   1403.71 o
  -4  16   1      802.93      559.59   1332.57 o
  -2  16   1    10988.33     8602.45   1498.55 o
 -18   0   2      653.85      497.94   1138.14 o
 -16   0   2    65061.87    63271.11   1926.28 o
 -14   0   2   100885.44   106905.88   3566.47 o
 -12   0   2    92086.19    91829.67   3125.09 o
 -10   0   2   244570.22   259993.98  10129.45 o
  -4   0   2    21203.14    19424.06    267.89 o
 -19   1   2    11939.44    13377.89   1375.25 o
 -17   1   2    12452.56    13123.81    722.11 o
 -15   1   2    36600.32    35157.34   1302.52 o
 -13   1   2     5138.98     4273.97    268.62 o
 -11   1   2    27950.11    29389.29    634.00 o
  -5   1   2    93540.91    93370.60   1357.69 o
  -3   1   2    86197.21    83824.11   1524.76 o
 -20   2   2     9837.57    10290.69   1342.06 o
 -18   2   2     2800.93     2940.20   1123.91 o
 -16   2   2     5588.98     3264.66    434.87 o
 -14   2   2    30901.90    32782.06    881.01 o
 -12   2   2   107016.01   107664.37   1690.02 o
 -10   2   2       67.06      560.95    245.59 o
  -2   2   2      382.53      679.49     75.78 o
 -21   3   2     6764.35     5197.51   1209.27 o
 -19   3   2      932.32     2318.96   1048.04 o
 -17   3   2     4690.84     4628.14    746.49 o
 -15   3   2     4272.03     5496.90    746.95 o
 -13   3   2    80107.11    81994.61   1493.54 o
 -11   3   2    48801.00    44864.59    708.05 o
  -9   3   2   172788.36   164293.19   2461.63 o
  -3   3   2   116292.49   101249.26   2580.40 o
  -1   3   2    63982.50    76209.09   1664.64 o
   1   3   2     1924.76     1389.48    232.37 o
 -20   4   2    22605.51    22771.12   1272.54 o
 -18   4   2       47.23     -725.13    725.13 o
 -16   4   2    11408.03    13637.07    800.66 o
 -14   4   2    17576.02    15665.19    606.92 o
 -12   4   2    13501.34    11647.28    452.98 o
 -10   4   2   142723.67   138703.64   1986.51 o
  -8   4   2   272380.59   274255.59   5925.47 o
  -4   4   2     6045.82     6625.28    135.50 o
  -2   4   2   114170.01   113979.93   2192.10 o
   0   4   2    78744.58    87304.26   1457.38 o
   2   4   2    11967.28    13745.97    524.42 o
   4   4   2     1123.81      284.54    312.99 o
   6   4   2    99684.55    93204.23   3476.07 o
   8   4   2   154502.83   169198.83   6041.63 o
 -21   5   2    57786.30    57828.50   3025.56 o
 -19   5   2    14790.07    19471.21   1183.82 o
 -17   5   2     1852.30     3090.49    621.17 o
 -15   5   2    57369.37    59276.51   2106.85 o
 -13   5   2   117650.40   115485.88   1854.54 o
 -11   5   2   223687.39   227281.53   3194.27 o
  -9   5   2   284455.97   270104.97   4533.56 o
  -7   5   2   245480.61   212370.45   4707.57 o
  -5   5   2     1369.54      927.94     86.00 o
  -3   5   2   181809.19   191253.95   7272.24 o
   1   5   2    13749.68    15362.37    397.43 o
   3   5   2    20969.03    20809.62    872.57 o
   7   5   2    44149.88    39706.88   1778.34 o
   9   5   2    58672.86    59619.60   2437.52 o
 -22   6   2    19589.96    20937.04   1787.83 o
 -20   6   2    12655.86    12186.42   1001.81 o
 -18   6   2     3825.05     4297.77    701.52 o
 -16   6   2       94.31     1907.68    604.77 o
 -14   6   2    11126.13    11621.01    677.64 o
 -12   6   2    37338.14    38158.52    790.94 o
 -10   6   2   128941.60   121068.26   1789.35 o
  -8   6   2   126561.68   122479.38   1664.08 o
  -6   6   2   132069.44   134343.09   1517.08 o
  -4   6   2      686.44      988.76    163.03 o
  -2   6   2    24253.74    22998.14    477.94 o
   0   6   2    46051.34    46959.90    866.91 o
   2   6   2    23885.80    29799.97   1854.22 o
   4   6   2    11209.09     9547.95    590.69 o
   6   6   2    45888.62    47223.78   1468.87 o
   8   6   2    55469.88    61483.30   2532.36 o
  10   6   2    23650.01    27192.07   1545.97 o
  12   6   2     4097.44     1764.12    905.77 o
 -21   7   2      343.53     1066.69    899.30 o
 -19   7   2       70.28       86.86    794.39 o
 -17   7   2     5588.68     7362.10    725.86 o
 -15   7   2    11733.40    15961.11   1030.27 o
 -13   7   2    10821.41    11300.51    547.52 o
 -11   7   2     2323.31     1890.69    315.89 o
  -9   7   2    39316.48    37687.27    685.26 o
  -7   7   2   183027.00   161899.67   1919.98 o
  -5   7   2   225937.13   208420.88   3230.89 o
  -3   7   2   108613.84    97850.96   1750.22 o
  -1   7   2    28600.92    26247.53    615.88 o
   1   7   2    44890.04    46465.64    788.36 o
   3   7   2   134341.98   130523.95   2476.57 o
   5   7   2   182658.13   196288.59   5201.05 o
   7   7   2   187964.86   203596.64   5422.43 o
   9   7   2    58010.88    64745.97   2669.89 o
  11   7   2     2314.42     3504.52    991.13 o
  13   7   2     9717.52     -957.93    957.93 o
 -22   8   2      121.58     -388.86   1389.48 o
 -20   8   2      168.37      -15.15    926.81 o
 -18   8   2       51.16      455.58    702.36 o
 -16   8   2     3422.84     3825.24    686.10 o
 -14   8   2     1978.56     2298.70    627.67 o
 -12   8   2      154.13       98.70    409.02 o
 -10   8   2    18847.14    17969.20    602.31 o
  -8   8   2    86010.64    71213.54   1122.79 o
  -6   8   2   142063.31   118558.73   1647.79 o
  -4   8   2   152013.63   132694.69   2121.16 o
  -2   8   2    97740.90    83782.11   1540.65 o
   0   8   2      575.62      291.57    234.01 o
   2   8   2   109745.75   103396.32   1978.21 o
   4   8   2   194292.80   204208.73   3830.03 o
   6   8   2   191391.58   182704.20   3466.19 o
   8   8   2    94087.41    92881.75   3642.05 o
  10   8   2    18081.71    20031.27   1593.40 o
  12   8   2      447.00      749.28   1010.10 o
 -23   9   2     6006.76    -1380.00   1380.00 o
 -21   9   2     2667.70     1090.72   1441.64 o
 -19   9   2     1382.85     1379.76   1100.20 o
 -17   9   2     1071.79     1874.50    742.50 o
 -15   9   2     3297.41     4024.32    686.18 o
 -13   9   2    30327.86    33908.27    929.01 o
 -11   9   2    59885.04    58057.44   1209.53 o
  -9   9   2    79239.96    76604.67   1345.76 o
  -7   9   2    15921.38    17020.89    548.60 o
  -5   9   2     5046.42     4281.33    434.66 o
  -3   9   2    10422.78     9943.26    414.78 o
  -1   9   2     1436.22     1495.15    259.24 o
   1   9   2    21802.25    22437.73    655.74 o
   3   9   2    72732.62    71363.47   1996.73 o
   5   9   2    42351.73    42791.25   1149.82 o
   7   9   2    12648.63    11361.14    746.97 o
   9   9   2     7462.17     8044.43   1996.49 o
  11   9   2     7798.07     8624.38    886.71 o
  13   9   2     2287.66    -1913.50   1913.50 o
 -22  10   2     7440.12     9792.75   1683.50 o
 -20  10   2     8424.94     8744.71   1659.79 o
 -18  10   2     7335.26     7758.41   1047.26 o
 -16  10   2      201.48      -49.97    712.92 o
 -14  10   2    23338.22    28925.01   1523.98 o
 -12  10   2   125038.73   129049.49   2316.50 o
 -10  10   2   110596.06    95914.45   1918.00 o
  -8  10   2    18028.79    22884.35    686.69 o
  -6  10   2     3729.29     3902.50    345.07 o
  -4  10   2     5751.92     7336.13    347.50 o
  -2  10   2      286.42      582.14    285.58 o
   0  10   2     9122.50     9387.30    526.15 o
   2  10   2    30370.65    25311.08    818.64 o
   4  10   2    11498.32    10745.71    769.07 o
   6  10   2     1531.00     1422.68    848.86 o
   8  10   2     1059.54      739.79    891.54 o
  10  10   2     4807.92     6112.76   1171.34 o
  12  10   2    22460.88    29326.09   2081.85 o
  14  10   2     7564.89      931.43    844.12 o
 -21  11   2     1965.54     2717.31   1593.40 o
 -19  11   2     6549.70     9223.68   1726.18 o
 -17  11   2     9103.22    13273.56   1730.92 o
 -15  11   2      849.83     2630.13    976.71 o
 -13  11   2    29538.99    27928.52   1521.08 o
 -11  11   2    94489.84    90698.20   1944.88 o
  -9  11   2    25748.13    23985.43    887.88 o
  -7  11   2       61.45      357.51    484.69 o
  -5  11   2      609.20      853.83    415.74 o
  -3  11   2    11445.44    13281.94    568.29 o
  -1  11   2     2778.74     2649.58    389.17 o
   1  11   2     7163.18     6847.62    445.42 o
   3  11   2    49274.19    49637.24   1860.05 o
  11  11   2    15268.87    19272.51   1797.31 o
  13  11   2    11806.39    13159.75   1588.65 o
 -20  12   2        5.04     1081.23   1678.76 o
 -18  12   2     3280.52     3751.12   1650.30 o
 -16  12   2     9127.42     8621.42   1621.85 o
 -14  12   2      724.76     -310.90    995.91 o
 -10  12   2    21584.86    16915.45   1262.11 o
  -8  12   2     4074.24     2469.17    750.33 o
  -6  12   2     7822.04     6232.26    868.72 o
  -4  12   2    52989.93    50310.17   1317.63 o
  -2  12   2    71132.85    66093.29   1748.89 o
   0  12   2     3032.25     2374.90    434.18 o
   2  12   2    37789.05    37508.25   1773.60 o
 -11  13   2     9542.97    12657.07   1522.26 o
  -9  13   2     3752.63     2859.62    820.81 o
  -7  13   2     1279.41     1709.52    826.96 o
  -5  13   2    20050.17    18943.64   1232.50 o
  -3  13   2    75652.71    73275.50   1704.74 o
  -1  13   2    29720.68    27788.82    887.49 o
   1  13   2     5669.79     5757.50    838.87 o
 -10  14   2    16347.12    15492.29   1325.46 o
  -8  14   2        0.86      230.57    870.32 o
  -6  14   2     1581.68     2609.53    928.15 o
  -4  14   2     4693.14     3648.79    807.52 o
  -2  14   2    15423.69    13092.58    845.47 o
   0  14   2      213.25       97.95    624.96 o
  -9  15   2     6440.12     4746.99   1323.09 o
  -7  15   2     2471.09      740.97    969.97 o
  -5  15   2     3809.56     2620.17   1432.16 o
  -3  15   2      424.66     -166.87    896.88 o
  -1  15   2      833.15    -1446.39   1446.39 o
  -8  16   2      190.62    -1048.04   1332.57 o
  -6  16   2      917.19      455.98    993.50 o
  -4  16   2      430.57       23.71   1356.28 o
  -2  16   2     4967.40     4144.73   1541.23 o
  -5  17   2     2547.23     3689.47   1550.72 o
 -21   1   3     2571.49     2620.99    817.87 o
 -19   1   3       50.45      225.97    694.44 o
 -17   1   3     2047.22     2167.16    460.66 o
 -15   1   3    41763.51    44458.52   1022.58 o
 -13   1   3   104282.63    97188.03   1337.52 o
 -11   1   3    27055.80    23646.18   1577.97 o
  -9   1   3    22327.74    19284.51    241.68 o
  -7   1   3   273841.50   224539.30   5791.55 o
  -5   1   3    63989.49    62924.05    732.93 o
 -22   2   3     2556.13     1841.66    813.04 o
 -20   2   3     3090.60     1805.08    767.55 o
 -18   2   3     2261.20     2467.69    466.47 o
 -16   2   3      588.61      432.14    281.76 o
 -14   2   3    45811.42    44915.34    679.81 o
 -12   2   3    63764.03    66185.71    846.57 o
 -10   2   3     3837.86     4604.82    168.13 o
  -8   2   3    96934.40    83370.00    856.95 o
  -6   2   3    40711.09    34203.57    415.92 o
  -4   2   3    39845.06    31968.28    563.82 o
 -23   3   3     9004.21     8597.70   1498.55 o
 -21   3   3     1695.12     3796.16    828.79 o
 -19   3   3    10751.87    10106.55    549.28 o
 -17   3   3    42447.37    40348.38    948.11 o
 -15   3   3    31532.88    32183.01    708.88 o
 -13   3   3     1694.31     1019.31    180.10 o
 -11   3   3      195.83      284.45    166.45 o
  -9   3   3    19377.82    17242.57    329.51 o
  -7   3   3     1106.13     2892.96    107.83 o
  -1   3   3   122776.20    99805.45   4068.85 o
 -22   4   3    23936.67    22819.49   3656.28 o
 -20   4   3      549.46     2821.91    992.63 o
 -18   4   3    31344.30    34854.45    928.08 o
 -16   4   3    75509.38    80263.29   1499.64 o
 -14   4   3    18325.67    19276.37    641.44 o
 -12   4   3       42.41      300.48    217.13 o
 -10   4   3       21.48      183.84    171.34 o
  -8   4   3      995.15      952.73    123.15 o
  -6   4   3    96675.49    90732.06   1077.70 o
   0   4   3    24428.31    20301.58   1071.75 o
 -23   5   3     3550.34     3357.51   1275.67 o
 -21   5   3     1116.09     1626.51    849.65 o
 -19   5   3     9959.75     8246.05    743.22 o
 -17   5   3    25365.24    23736.34   1876.17 o
 -15   5   3      542.07     1147.05    338.15 o
 -13   5   3    34665.34    34740.66    692.41 o
 -11   5   3    26090.90    22940.85    487.61 o
  -9   5   3    15070.79     9586.27    310.17 o
  -7   5   3    58454.52    58581.39    695.35 o
  -5   5   3    19833.90    22103.59    515.96 o
  -3   5   3   230406.81   235664.77   6648.64 o
  -1   5   3    37976.54    46523.21    826.57 o
   1   5   3    59061.71    55314.10   1638.45 o
   3   5   3   109770.32   120001.59   3231.44 o
   5   5   3       41.83      241.85    478.97 o
 -24   6   3     1688.00     1512.78   1327.83 o
 -22   6   3     1215.54      944.92   1202.16 o
 -20   6   3     8616.83     7403.09    777.71 o
 -18   6   3    16968.28    13933.68    971.55 o
 -16   6   3     1513.67      907.05    491.61 o
 -14   6   3   104374.90    97703.39   1598.13 o
 -12   6   3   167415.17   156946.72   2257.99 o
 -10   6   3     1907.68     2607.50    230.00 o
  -8   6   3   187884.77   163931.97   1945.41 o
  -6   6   3   186577.81   168624.73   2415.76 o
  -4   6   3     1954.10     1811.20    231.07 o
  -2   6   3    33126.40    31696.83    749.38 o
   0   6   3     9479.59    10270.37    633.45 o
   2   6   3      735.65     1294.39    481.34 o
   4   6   3    17025.19    16996.60   1216.39 o
   6   6   3   125444.45   123924.54   4524.11 o
   8   6   3    34252.15    38326.88   1863.71 o
 -23   7   3       44.01     -687.63   1285.15 o
 -21   7   3     1229.24    -1346.80   1531.75 o
 -19   7   3    14200.88    14564.79    894.20 o
 -17   7   3    11948.79    12780.71    694.46 o
 -15   7   3    12155.06    14796.05   1036.11 o
 -13   7   3   108051.52   100450.93   1694.12 o
 -11   7   3    52325.14    51505.48    990.69 o
  -9   7   3    45169.82    38052.16    609.65 o
  -7   7   3   148595.30   131845.11   1768.58 o
  -5   7   3     3464.08     2485.37    221.16 o
  -3   7   3    81140.40    80613.90   1334.95 o
  -1   7   3    35932.55    38617.06    670.77 o
   1   7   3     7316.43     7513.91    434.21 o
   3   7   3    11153.13    17145.16    798.02 o
   5   7   3    12508.81    12722.22   1131.03 o
   7   7   3    37959.75    43676.21   1499.03 o
   9   7   3      113.07      630.72    820.41 o
 -24   8   3     3739.48     5780.81   1541.23 o
 -22   8   3     4682.48     5410.91   1413.19 o
 -20   8   3     1569.15     2062.47    929.88 o
 -18   8   3    35543.75    34957.54   2058.35 o
 -16   8   3    40948.25    41900.64   1027.24 o
 -14   8   3       75.20      723.39    592.09 o
 -10   8   3       23.54      273.46    242.97 o
  -8   8   3     9810.98     7993.33    362.42 o
  -6   8   3    12775.90    13734.74    470.59 o
  -4   8   3   232877.63   233903.70   3650.69 o
  -2   8   3   285779.78   291090.41   4926.11 o
   0   8   3     3388.49     4072.88    225.25 o
   2   8   3   184536.17   204438.92   3832.54 o
   4   8   3   105943.16   124104.86   3407.54 o
   6   8   3     3712.54     5014.81    576.80 o
   8   8   3     5257.68     7782.04   1000.62 o
 -23   9   3     8170.92     8792.14   1669.27 o
 -21   9   3     1737.75     2432.78   1484.32 o
 -19   9   3    11637.69    12120.32   1003.11 o
 -17   9   3    52394.89    48408.15   1519.13 o
 -15   9   3    24109.29    21504.00    864.30 o
 -13   9   3     1477.94     2036.16    412.08 o
 -11   9   3      329.27      560.33    334.33 o
  -9   9   3     1551.62     1180.75    311.72 o
  -7   9   3     7223.10     8803.27    442.34 o
  -5   9   3   175040.83   177897.45   2876.73 o
  -3   9   3   275157.31   277326.00   4324.09 o
  -1   9   3    39562.88    41725.63   1190.32 o
   1   9   3   122746.77   118114.34   2356.72 o
   3   9   3   208999.06   237879.70   5319.92 o
   5   9   3    54842.38    61394.08   1955.87 o
   7   9   3        3.24      161.12    608.56 o
   9   9   3     1047.75     1228.24    967.42 o
  11   9   3      779.70     -644.95    986.39 o
 -22  10   3      343.16     -161.24   1517.52 o
 -20  10   3     1401.46     1630.19    999.34 o
 -18  10   3    15537.64    13277.28   1058.54 o
 -16  10   3     5660.78     5511.57    792.92 o
 -14  10   3     2102.09     1730.40    666.91 o
 -12  10   3     2520.40     1375.55    385.31 o
 -10  10   3     1011.61     -552.76    552.76 o
  -8  10   3    12799.73     9034.90    456.75 o
  -6  10   3     2475.32     3705.84    330.28 o
  -4  10   3    69760.55    68023.68   1230.27 o
  -2  10   3    74866.43    75534.23   1456.99 o
   0  10   3      687.72      368.48    367.90 o
   2  10   3    54131.57    55700.10   1573.50 o
   4  10   3    21545.62    24683.42   1816.28 o
   6  10   3      633.51     5287.61   1232.99 o
   8  10   3      403.80      341.44   1005.36 o
  10  10   3     1551.24     1484.32   1133.40 o
  12  10   3     2998.34    -1067.01   1067.01 o
 -21  11   3     2457.30     1702.47   1640.82 o
 -19  11   3     5599.42     4861.74    898.89 o
 -17  11   3     1158.74      651.26    785.65 o
 -15  11   3     9217.57     8639.85    702.13 o
 -13  11   3    39793.16    38218.65   1352.41 o
 -11  11   3    10278.81     9504.13    594.74 o
  -9  11   3    11257.14    11879.47    653.97 o
  -7  11   3    35634.67    31942.65   1059.35 o
  -5  11   3     7489.86     7486.46    483.94 o
  -3  11   3    13265.02    15862.35    686.94 o
  -1  11   3    13850.13    15449.51    861.08 o
   1  11   3      559.85      227.68    503.59 o
   3  11   3      183.00      213.40    957.93 o
  11  11   3    21321.68    23744.46   1896.90 o
 -20  12   3     5611.79     3338.55   1707.21 o
 -18  12   3     6126.62     5990.77   1206.29 o
 -16  12   3        7.95     -437.92   1002.09 o
 -14  12   3    10720.83    12104.59    747.42 o
 -12  12   3    19029.35    18354.00   1025.26 o
 -10  12   3      471.24     -903.95    903.95 o
  -8  12   3     5687.18     5800.31    691.12 o
  -6  12   3     4908.84     4608.19    635.56 o
  -4  12   3     1013.59      265.10    430.56 o
  -2  12   3     9883.96     9894.53    544.68 o
   0  12   3     2567.77     2720.87    500.42 o
   2  12   3       96.25      748.58    680.49 o
 -13  13   3        5.45     -401.76   1875.56 o
 -11  13   3      283.64      427.66    809.77 o
  -9  13   3      833.97      251.56    806.33 o
  -7  13   3     9507.47     9826.11    885.30 o
  -5  13   3    30646.81    30003.56   1227.44 o
  -3  13   3    29054.85    27669.65   1014.34 o
  -1  13   3     4861.14     5359.47    608.99 o
   1  13   3     1554.25     1193.83    841.35 o
 -12  14   3     3362.08     2976.86    914.78 o
 -10  14   3        2.70     -228.43    913.77 o
  -8  14   3     7619.28     8030.94    989.64 o
  -6  14   3    35346.11    34430.05   1330.08 o
  -4  14   3    42135.43    39077.65   1381.94 o
  -2  14   3    10409.77     9424.72    989.66 o
   0  14   3      115.59      625.00    850.05 o
 -11  15   3      594.63      716.08   1242.47 o
  -9  15   3      436.01     -242.21    970.08 o
  -7  15   3     3460.73     3670.17    937.77 o
  -5  15   3     9894.75     7906.54    977.07 o
  -3  15   3     4072.02     4437.72    906.26 o
  -1  15   3      741.11    -1380.00   1380.00 o
 -10  16   3        3.22       66.39   1275.67 o
  -8  16   3      164.56     -256.08   1342.06 o
  -6  16   3       60.61      -56.54    943.84 o
  -4  16   3       88.81     -441.03   1455.87 o
  -9  17   3      768.99    -1602.88   1602.88 o
  -7  17   3     2202.77     2404.32   1536.49 o
  -5  17   3       92.26      384.12   1517.52 o
 -22   0   4    37471.47    42037.71   1904.01 o
 -20   0   4       42.65      509.59    716.76 o
 -18   0   4    34008.37    33609.54    915.73 o
 -16   0   4      360.02      670.18    298.31 o
 -14   0   4   104809.08   104867.23   1640.58 o
 -12   0   4    92452.41    76528.92   1078.89 o
 -10   0   4      580.42      371.50    117.01 o
  -8   0   4    51272.61    56522.99    886.56 o
  -6   0   4     6200.46     7661.34    288.15 o
 -23   1   4    17410.55    17741.54    994.10 o
 -21   1   4     8095.75     8406.94    821.07 o
 -19   1   4     1435.85     -746.88    746.88 o
 -17   1   4     2928.18     3465.78    268.16 o
 -15   1   4   131232.13   120881.17   1387.46 o
 -13   1   4   141677.06   131402.09   1297.16 o
 -11   1   4     5508.70     6322.04    153.57 o
  -9   1   4   108624.63   110821.21   1087.63 o
  -7   1   4   163592.56   160494.52   3988.42 o
  -5   1   4      377.37      271.64    119.01 o
 -24   2   4      751.44      845.46    941.98 o
 -22   2   4     2244.51     2813.88    583.70 o
 -20   2   4     8287.43     8541.47    495.21 o
 -18   2   4    42577.43    40803.13    781.19 o
 -16   2   4   284801.34   266576.28   3428.94 o
 -14   2   4   484261.59   453454.63  10657.99 o
 -12   2   4   114304.35   112349.95   1198.96 o
 -10   2   4   127336.98   115303.83   1179.17 o
  -4   2   4   171992.92   139788.95   3800.75 o
 -25   3   4     2347.56     2907.00   1375.25 o
 -23   3   4      132.70     -424.62    840.71 o
 -21   3   4     5677.17     6077.94    455.45 o
 -19   3   4    18735.31    19203.27    612.41 o
 -17   3   4   128159.67   114112.99   1908.88 o
 -15   3   4   380887.44   365081.78   4228.47 o
 -13   3   4   426658.41   409749.19  10556.39 o
 -11   3   4      596.16      412.02    134.67 o
  -5   3   4   138607.50   156339.34   3374.62 o
  -3   3   4    40867.70    42456.30   2596.38 o
 -24   4   4     5689.98     3992.98   1394.22 o
 -22   4   4     9561.53     9343.42    821.83 o
 -20   4   4     2717.02     3592.85    416.76 o
 -18   4   4     6599.12     5449.38    796.56 o
 -16   4   4    36295.36    31115.84    672.08 o
 -14   4   4   141632.50   131425.81   1673.24 o
 -12   4   4    72464.41    70074.09    870.60 o
 -10   4   4    20587.29    22876.76    365.78 o
  -8   4   4    85969.65    79597.09    924.73 o
  -6   4   4     8276.01    10090.75    258.00 o
  -4   4   4     1929.95     1865.12    194.39 o
  -2   4   4   139982.03   144079.58   3936.79 o
 -25   5   4     7942.78     6439.98   1474.84 o
 -23   5   4    18646.89    15645.62   1387.11 o
 -21   5   4     5587.20     4512.09    494.06 o
 -19   5   4      249.07      173.77    378.66 o
 -17   5   4       78.63      237.28    344.21 o
 -15   5   4     6285.32     5316.59    299.42 o
 -13   5   4    40621.60    31521.08    522.62 o
 -11   5   4    11814.46     9948.44    308.78 o
  -9   5   4      345.99      563.36    143.63 o
  -7   5   4     5398.64     3340.19    180.52 o
  -5   5   4    14098.41    12447.75    323.06 o
  -3   5   4    27775.67    23131.75    662.40 o
 -26   6   4       23.15      256.08   1356.28 o
 -24   6   4     3347.80     3068.24   1413.19 o
 -22   6   4     4459.23     4561.92    815.91 o
 -20   6   4     3641.66     4945.41    492.80 o
 -18   6   4     9021.67    11530.39    487.94 o
 -16   6   4    17655.97    14501.95    481.25 o
 -14   6   4    31748.79    27955.75    555.68 o
 -12   6   4    20752.70    16718.83    400.91 o
 -10   6   4      623.38     1336.87    179.71 o
  -8   6   4     7407.75     7920.39    232.95 o
  -6   6   4     7362.62     4684.67    292.87 o
  -2   6   4   121799.75   119112.29   6562.69 o
   0   6   4   223126.03   245968.44   6439.68 o
   2   6   4    95115.71   114236.96   3111.67 o
 -25   7   4     2073.04     2385.35   1465.36 o
 -23   7   4      300.05     1166.59   1323.09 o
 -21   7   4     3289.97     4281.23    768.47 o
 -19   7   4    25027.49    28261.43    875.41 o
 -17   7   4    87758.15    85371.30   1421.09 o
 -15   7   4   116885.21   113738.87   1608.28 o
 -13   7   4    59384.06    58611.59    930.18 o
 -11   7   4       42.58     -260.30    260.30 o
  -9   7   4    70792.93    75743.65   1026.42 o
  -7   7   4   215052.38   215915.70   3375.08 o
  -5   7   4   139918.48   136985.83   2422.45 o
  -3   7   4   143399.88   131653.83   2977.51 o
  -1   7   4    85935.03    74316.87   1690.48 o
   1   7   4     3232.93     3105.28    538.25 o
   3   7   4     1792.46     3144.69    456.61 o
 -24   8   4     3266.28     2034.43   1398.96 o
 -22   8   4      196.02     1332.85   1008.74 o
 -20   8   4     8208.44     9488.06   1083.95 o
 -18   8   4    59084.50    60622.84   1212.52 o
 -16   8   4    94482.98    89037.29   1554.59 o
 -14   8   4    57060.58    59754.06   1174.98 o
 -12   8   4     6967.03     5322.85    351.87 o
 -10   8   4    10840.68    10839.21    414.13 o
  -8   8   4    63712.26    64265.91   1144.24 o
  -6   8   4   180759.33   176991.61   2808.71 o
  -4   8   4   186545.94   176238.17   3423.88 o
  -2   8   4    86836.66    86746.89   1803.76 o
   0   8   4      746.69     1508.97    232.94 o
   2   8   4     6097.35     7438.91    529.49 o
   4   8   4     3217.40     4393.41    532.03 o
   6   8   4     1472.84     1871.16   1069.38 o
   8   8   4     4040.79     -772.99    772.99 o
 -23   9   4       21.49     -507.42   1455.87 o
 -21   9   4      593.11      822.79    824.81 o
 -19   9   4    10306.87    12547.70    923.19 o
 -17   9   4    23438.54    25863.15    892.67 o
 -15   9   4     6605.89     6557.18    446.33 o
 -13   9   4     3014.89     2056.87    369.37 o
 -11   9   4      487.87      597.06    341.69 o
  -9   9   4    10880.95     8483.50    430.24 o
  -7   9   4      353.49       90.61    281.89 o
  -5   9   4    69456.52    67242.92   1327.64 o
  -3   9   4   130221.40   124348.88   2564.69 o
  -1   9   4    60047.16    53713.70   1582.95 o
   1   9   4    20649.71    18293.50    758.16 o
   3   9   4     9748.90    13477.11   1123.26 o
   5   9   4    13504.50    18321.30   1263.81 o
   7   9   4      193.82     -564.33    991.13 o
 -22  10   4     1735.89      232.37   1460.61 o
 -20  10   4     3958.56     5980.49    902.75 o
 -18  10   4     5360.90     5265.56    694.55 o
 -16  10   4     1047.93      835.01    476.03 o
 -14  10   4      913.07     1519.07    412.36 o
 -12  10   4      105.97      -61.10    401.53 o
 -10  10   4    25448.03    23008.06    834.88 o
  -8  10   4    30290.03    25860.49    730.88 o
  -6  10   4     1433.14      847.78    499.04 o
  -4  10   4    48619.56    53060.00   1130.12 o
  -2  10   4    94871.20    95830.76   2033.05 o
   0  10   4    71790.81    75197.69   1977.75 o
   2  10   4    42644.61    46345.13   1798.19 o
   4  10   4    27658.91    30843.61   2081.85 o
   6  10   4     4961.96     4813.39   1014.84 o
   8  10   4    10625.56    12310.89   1304.12 o
 -21  11   4     3793.60     5343.32   1227.74 o
 -19  11   4    14848.02    13641.98   1002.61 o
 -17  11   4    15179.69    13544.21    969.35 o
 -15  11   4     1529.48     1190.76    528.10 o
 -13  11   4     4149.21     2222.05   1015.20 o
 -11  11   4      389.46      255.99    456.93 o
  -9  11   4    13806.27    13010.69    647.80 o
  -7  11   4     1945.47     1369.10    465.58 o
  -5  11   4    20320.82    19183.30    671.93 o
  -3  11   4    64986.09    61600.89   1454.99 o
  -1  11   4    23772.43    27342.24    932.15 o
   1  11   4     1973.81     -803.81    823.22 o
   3  11   4      389.70      554.84    877.32 o
 -20  12   4    12128.00    13269.00   1366.47 o
 -18  12   4    39692.52    39687.19   1926.31 o
 -16  12   4    28570.80    29514.12   1100.40 o
 -14  12   4     1495.81     1191.63    689.12 o
 -12  12   4      479.92      925.42    573.80 o
 -10  12   4      362.96      565.04    681.97 o
  -8  12   4      366.32      968.98    571.78 o
  -6  12   4    39068.88    37276.04   1152.33 o
  -4  12   4   112788.48   112868.60   2123.73 o
  -2  12   4    24149.51    26055.43    973.83 o
   0  12   4     1908.68      599.38    617.47 o
   2  12   4    19634.95    23564.25   2029.68 o
 -15  13   4     8333.36     6013.33    937.12 o
 -13  13   4      150.10      873.41    918.72 o
 -11  13   4      640.66      798.87    696.57 o
  -9  13   4      789.23      794.19    676.67 o
  -7  13   4     8603.76     8471.89    862.32 o
  -5  13   4    87659.89    85946.14   2041.03 o
  -3  13   4    77687.63    79779.48   2428.55 o
  -1  13   4     3119.87     2360.92    767.22 o
   1  13   4     9507.37    10034.94    949.66 o
 -14  14   4      424.40    -1270.92   1270.92 o
 -12  14   4       12.71     -170.60    888.60 o
 -10  14   4     6948.92     5679.13    802.66 o
  -8  14   4     8369.75     6683.11    775.91 o
  -6  14   4     5895.55     7809.47    818.55 o
  -4  14   4    49346.54    51083.11   1625.22 o
  -2  14   4    32913.10    32907.16   1407.42 o
   0  14   4     1472.20     1708.12    872.44 o
 -13  15   4     3273.03     2883.29   1380.00 o
 -11  15   4     1217.96     1356.28   1242.47 o
  -9  15   4    18301.53    17222.57   1334.15 o
  -7  15   4     5823.40     5481.51    820.40 o
  -5  15   4     4644.22     5737.79    836.58 o
  -3  15   4    26456.08    59693.20   9019.77 o
  -1  15   4    10347.76    10086.77   1711.95 o
 -12  16   4      944.06     2209.89   1351.54 o
 -10  16   4     3382.96     3613.60   1384.74 o
  -8  16   4     3713.34     2157.72   1508.04 o
  -6  16   4      541.48     1798.06    992.40 o
  -4  16   4    13544.94    13911.71   1352.97 o
  -9  17   4       28.48       71.13   1787.83 o
  -7  17   4     2517.92     3153.60   1612.37 o
  -5  17   4    13109.11    15919.74   2024.94 o
 -25   1   5     2760.77     2506.70    680.60 o
 -23   1   5      156.80      753.47    590.61 o
 -21   1   5     4145.64     5575.32    487.40 o
 -19   1   5    16448.34    16357.84    556.80 o
 -17   1   5    58142.12    53209.21    749.84 o
 -15   1   5    23818.79    26027.41    381.05 o
 -13   1   5     1118.74      466.25    116.48 o
 -11   1   5   141571.38   142702.66   1457.07 o
  -7   1   5   270493.59   283577.19  10949.86 o
 -26   2   5      624.89     -369.90   1294.63 o
 -24   2   5       23.62     -214.39    621.54 o
 -22   2   5       17.42     -478.25    522.88 o
 -20   2   5       14.90      -98.55    358.13 o
 -18   2   5    10438.50     9398.70    360.24 o
 -16   2   5    20156.39    19042.15    437.45 o
 -14   2   5    28986.98    30157.72    417.89 o
 -12   2   5    12439.08    11638.45    239.68 o
 -10   2   5   145911.42   137206.80   1492.01 o
  -8   2   5   137501.59   160434.98   2447.93 o
  -6   2   5     2221.70     4920.17    609.38 o
 -27   3   5     1431.97     1119.17   1370.51 o
 -25   3   5     7066.65     8863.27   1560.20 o
 -23   3   5     2320.27     2826.11    568.02 o
 -21   3   5    14352.09    14973.75    712.02 o
 -19   3   5    40286.78    39291.00   1049.90 o
 -17   3   5    29628.76    30891.19    581.34 o
 -15   3   5      568.72      593.11    212.02 o
 -13   3   5    30123.53    31669.04    459.68 o
 -11   3   5        1.91      286.67    105.28 o
  -9   3   5     5445.56     6088.35    184.49 o
  -7   3   5    28393.43    34032.80    779.38 o
  -5   3   5   122639.87   120878.19   3337.85 o
 -26   4   5     9947.07     8868.01   1607.62 o
 -24   4   5    17822.73    16252.82   2168.19 o
 -22   4   5       80.97      822.41    416.87 o
 -20   4   5    37478.20    34965.14    721.15 o
 -18   4   5    73982.66    77028.40   1238.60 o
 -16   4   5    19119.34    21083.40    494.71 o
 -14   4   5     4183.83     3786.95    223.86 o
 -12   4   5    13616.74    12100.92    284.96 o
 -10   4   5      508.81      678.94    148.62 o
  -8   4   5     2033.73     1190.90    130.75 o
  -6   4   5   215004.67   222528.94  15941.08 o
  -4   4   5    78861.77    93650.77   2633.18 o
 -27   5   5      491.08      663.92   1389.48 o
 -25   5   5     8363.02     8204.10   1436.90 o
 -23   5   5     9008.01     7915.72    570.74 o
 -21   5   5      544.30     1157.95    417.88 o
 -19   5   5    12193.78    10309.18    427.82 o
 -17   5   5     3889.80     3436.86    310.17 o
 -15   5   5     9903.09     7903.65    303.71 o
 -13   5   5      218.18      498.17    195.77 o
 -11   5   5    43775.07    43925.10    592.11 o
  -9   5   5   103683.17   100204.02   1305.82 o
  -7   5   5     3006.90     4030.91    516.91 o
  -5   5   5   212675.50   208576.86   3798.61 o
  -3   5   5   121267.34   112915.90   3171.50 o
  -1   5   5    16875.08     8128.22    882.06 o
 -26   6   5        5.23     -706.60   1465.36 o
 -24   6   5     2757.61     2206.27   1624.22 o
 -22   6   5     3502.40     4079.54    509.78 o
 -20   6   5       25.98     1379.70    847.61 o
 -18   6   5     2163.29     2774.85    388.48 o
 -16   6   5    50225.99    50408.15    861.65 o
 -14   6   5    36118.17    34253.59    581.12 o
 -12   6   5    46985.64    43227.73    635.26 o
 -10   6   5   364903.19   319123.19   8285.99 o
  -8   6   5   203675.16   193209.06   3065.51 o
  -6   6   5    10466.93    13401.36    511.69 o
  -4   6   5   213083.53   242595.25   5237.03 o
  -2   6   5   130240.34   141994.52   3942.54 o
   0   6   5    20883.52    19561.79   1323.09 o
 -25   7   5      715.66      597.52   1455.87 o
 -23   7   5      880.02      -60.38    974.31 o
 -21   7   5      305.82     -481.85    535.35 o
 -19   7   5     2644.94     4038.51   1312.98 o
 -17   7   5    12392.31    10748.86    479.19 o
 -15   7   5    59541.02    59382.08    965.30 o
 -13   7   5     6779.67     9277.94    348.64 o
 -11   7   5   143484.52   135349.39   1992.56 o
  -9   7   5   220416.53   215575.95   3370.13 o
  -7   7   5    31744.03    30425.95    742.55 o
  -5   7   5    59807.34    62493.25   1352.19 o
  -3   7   5    82414.96    96461.82   1856.53 o
  -1   7   5    12228.56    15886.65    756.16 o
   1   7   5      160.67       49.51    373.23 o
 -24   8   5     5597.21     4075.10   1097.21 o
 -22   8   5      332.04     1157.76    809.29 o
 -20   8   5    29501.36    27286.21    832.32 o
 -18   8   5    28370.24    38954.09   1288.53 o
 -16   8   5        1.63      338.80    377.52 o
 -14   8   5    19052.53    15652.42    552.96 o
 -12   8   5      694.68      367.12    325.25 o
 -10   8   5    39384.66    40642.15    952.39 o
  -8   8   5     1626.01     1332.25    271.46 o
  -6   8   5    36031.56    41815.12   1045.34 o
  -4   8   5    75389.33    91016.36   2672.23 o
  -2   8   5     2256.01     1239.56    257.40 o
   0   8   5    91337.96    96380.55   2688.78 o
   2   8   5    25496.91    32721.82   1534.12 o
 -25   9   5    11606.94     7478.53   1887.42 o
 -23   9   5     3972.76     2942.98   1089.58 o
 -21   9   5     7354.92     8935.42    907.53 o
 -19   9   5    48691.32    47286.74   1059.61 o
 -17   9   5    25029.71    21645.16    737.87 o
 -15   9   5        5.65     -363.02    382.95 o
 -13   9   5      674.66      712.09    377.98 o
 -11   9   5     1521.72     2323.17    383.61 o
  -9   9   5      886.03     1582.42    380.46 o
  -7   9   5    46144.51    40722.85    866.65 o
  -5   9   5   102268.27    98018.86   2061.47 o
  -3   9   5    11297.50    17361.79    698.21 o
  -1   9   5    75551.73    79227.69   2044.52 o
   1   9   5   106898.16   117635.84   4749.36 o
   3   9   5     4142.06     5416.44    644.14 o
   5   9   5    23055.18    32267.47   4609.47 o
 -24  10   5     5877.45     1432.16   1844.74 o
 -22  10   5      639.78      267.11   1080.56 o
 -20  10   5     3644.55     2625.95    594.62 o
 -18  10   5     6807.63     5360.28    539.12 o
 -16  10   5      225.68      772.52    419.10 o
 -14  10   5       15.84      496.91    429.42 o
 -12  10   5    12368.18    12070.23    568.91 o
 -10  10   5    50977.86    43138.64   1081.51 o
  -8  10   5    18335.16    15678.08    696.90 o
  -6  10   5    30166.28    29572.46   1416.88 o
  -4  10   5    59960.67    66890.51   1545.49 o
  -2  10   5     7218.76     8389.14    623.58 o
   0  10   5    11598.50    11841.29    943.14 o
   2  10   5      249.30     1947.62    889.17 o
   4  10   5    13346.07    20069.21   2034.43 o
   6  10   5    19150.95    26134.55   1778.34 o
 -23  11   5      925.41     1335.59   1346.39 o
 -21  11   5       98.30      732.19   1123.21 o
 -19  11   5      779.56     1269.06    607.03 o
 -17  11   5     6705.34     7347.76    728.61 o
 -15  11   5     7260.44     7324.79    536.73 o
 -13  11   5     4677.81     2222.29    700.72 o
 -11  11   5    73474.80    74773.08   1432.31 o
  -9  11   5   116948.84   114061.55   2169.17 o
  -7  11   5    16628.74    16566.05    802.80 o
  -5  11   5    11204.90    14433.21   1082.22 o
  -3  11   5    48526.10    52667.08   1622.81 o
  -1  11   5    14059.59    14748.54   1352.52 o
   1  11   5    12878.92    12708.00   1270.92 o
   3  11   5    18104.45    26191.46   2219.37 o
 -20  12   5      114.14     1055.37   1163.00 o
 -18  12   5     1218.46     2149.48    824.08 o
 -16  12   5     5347.68     5945.24    707.13 o
 -14  12   5      359.94      907.43    582.66 o
 -12  12   5    13560.88    13067.33    832.33 o
 -10  12   5    41969.81    38528.37   1087.18 o
  -8  12   5    15546.79    16304.69    841.58 o
  -6  12   5      575.73     1491.03    518.45 o
  -4  12   5    13293.40    14649.97    748.61 o
  -2  12   5    13344.46    16907.88   1072.56 o
   0  12   5     6346.61     7124.79    942.17 o
   2  12   5     7413.59     8147.19   1299.38 o
 -17  13   5     1171.31      839.38   1361.03 o
 -15  13   5      352.98     -436.01   1076.49 o
 -13  13   5      517.32     1182.54    847.99 o
 -11  13   5     3301.28     2503.96    671.57 o
  -9  13   5       17.09     -416.84    579.81 o
  -7  13   5     3737.49     3106.94    617.88 o
  -5  13   5    11477.47    11703.71    748.66 o
  -3  13   5     2522.76     3419.84    816.55 o
  -1  13   5        7.25      -89.68    682.35 o
   1  13   5     1267.49     1489.07   1157.11 o
 -16  14   5     4274.91     4192.15   1384.74 o
 -14  14   5     2929.33     2186.18   1299.38 o
 -12  14   5     1949.68      819.27    706.96 o
 -10  14   5      225.56     -100.36    742.96 o
  -8  14   5     4761.63     4811.72    771.19 o
  -6  14   5     8240.33     7389.36    719.02 o
  -4  14   5     3552.76     2581.03    679.01 o
  -2  14   5       48.66      430.79    910.04 o
   0  14   5     1262.60     3044.53   1289.89 o
 -15  15   5     2689.09     1408.45   1275.67 o
 -13  15   5     6682.92     5415.65   1441.64 o
 -11  15   5     3514.94     1786.80   1002.54 o
  -9  15   5      264.02      292.49    790.62 o
  -7  15   5      176.68     -488.66    764.40 o
  -5  15   5     1350.55     1250.67    754.29 o
  -3  15   5     1273.50     1994.56   1039.45 o
 -12  16   5     6780.26     9162.03   1626.59 o
 -10  16   5     5052.98     2385.35   1436.90 o
  -8  16   5     2644.59     1916.05   1133.39 o
  -6  16   5      913.98     1673.95    830.97 o
  -4  16   5      236.95     1137.36   1114.09 o
  -9  17   5      937.30      227.63   1849.48 o
  -7  17   5      819.73     1114.43   1802.06 o
  -5  17   5      927.94      578.43   1165.99 o
 -26   0   6      142.45     1128.66   1356.28 o
 -24   0   6     5158.70     5759.67    945.11 o
 -22   0   6    94946.62    94827.74   5836.55 o
 -20   0   6   152278.50   147723.91   3286.75 o
 -18   0   6    53375.42    56066.02   1136.95 o
 -16   0   6    72535.00    65968.49   1005.36 o
 -14   0   6   366660.75   359890.19   6742.61 o
 -10   0   6   281867.94   259853.52   7314.92 o
  -8   0   6   263986.28   245601.25   9531.93 o
 -27   1   6      537.80     2690.75   1221.13 o
 -25   1   6      880.85     1155.18    662.19 o
 -23   1   6    21084.85    21469.39    789.52 o
 -21   1   6    71789.66    71138.33   1305.23 o
 -19   1   6    45049.88    46048.79    782.89 o
 -17   1   6    22482.54    20525.51    417.68 o
 -15   1   6   214817.45   209853.81   2052.36 o
 -13   1   6   153383.69   158458.20   1616.03 o
 -11   1   6    49705.21    55360.23    759.76 o
  -9   1   6    68919.46    74361.59   1194.86 o
 -28   2   6    12205.55    14373.77   1802.06 o
 -26   2   6     4424.49     2824.44    822.11 o
 -24   2   6     4723.16     3420.63    573.79 o
 -22   2   6     6652.08     4570.29    518.25 o
 -20   2   6     7508.15     6783.37    372.24 o
 -18   2   6    29484.00    28885.31    554.13 o
 -16   2   6   194277.86   192272.77   2108.33 o
 -14   2   6    83105.46    80581.95    879.42 o
 -12   2   6    37343.72    40433.43    520.81 o
 -10   2   6    91212.76    97124.96   1307.54 o
  -8   2   6    11782.40    13937.13    524.04 o
 -27   3   6     9631.83    10010.89   1541.23 o
 -25   3   6     4649.83     4913.15    727.96 o
 -23   3   6     5602.17     4229.59    575.97 o
 -21   3   6     6831.17     4610.82    390.14 o
 -19   3   6      802.50     2751.41   1046.71 o
 -17   3   6    94817.05    85515.56   1076.25 o
 -15   3   6   132072.61   139122.67   1549.46 o
 -13   3   6    12071.71    13483.78    275.58 o
 -11   3   6    95146.69   107446.65   1195.55 o
  -9   3   6    14381.52    19322.55    449.63 o
  -7   3   6    57203.08    74191.55   1743.42 o
 -28   4   6     1393.67     2537.10   1545.97 o
 -26   4   6     1822.44     2328.70   1044.22 o
 -24   4   6     9666.55     9908.29    827.20 o
 -22   4   6    36516.96    32101.39    957.16 o
 -20   4   6    46634.56    45536.11    825.10 o
 -18   4   6      307.37     -137.32    322.84 o
 -16   4   6    69635.63    67107.99    883.27 o
 -14   4   6   167158.25   164499.09   1811.13 o
 -12   4   6    92819.50    92112.97   1093.26 o
 -10   4   6    58483.11    53310.11    756.60 o
  -8   4   6   120182.95   117990.51   2942.86 o
  -6   4   6   146082.78   164588.06   4528.98 o
  -4   4   6    11265.27     -298.76    298.76 o
 -27   5   6        5.22     -559.59   1474.84 o
 -25   5   6     1852.35     1542.32    792.81 o
 -23   5   6    29091.86    28597.82    858.04 o
 -21   5   6    89469.31    89331.48   1461.93 o
 -19   5   6    43497.18    41274.85    739.26 o
 -17   5   6      499.66      269.99    263.99 o
 -15   5   6   110715.69   114048.18   1364.05 o
 -13   5   6   232249.23   218791.36   2373.64 o
 -11   5   6   304871.66   300034.38   6737.49 o
  -9   5   6   298954.75   279929.94   7845.33 o
  -7   5   6   238576.97   256998.92   4907.02 o
  -5   5   6    21031.73    19112.18   3345.66 o
 -26   6   6      965.68      968.01   1557.83 o
 -24   6   6     4611.85     4944.02    996.61 o
 -22   6   6    21249.99    20469.24    781.19 o
 -20   6   6    15061.90    13772.13    556.37 o
 -18   6   6     1074.90      746.43    336.41 o
 -16   6   6     6965.71     6418.66    338.54 o
 -14   6   6    38069.71    43368.43    680.77 o
 -12   6   6    64707.09    66219.27    932.42 o
 -10   6   6   116801.79   110215.75   1841.45 o
  -8   6   6   119780.70   113567.33   1844.79 o
  -6   6   6    80633.20    78545.52   1675.48 o
  -4   6   6      143.03      486.69    351.66 o
  -2   6   6    85505.07    92483.40   4007.20 o
 -25   7   6     6490.82     6248.55   1090.95 o
 -23   7   6     2674.12     2139.59    594.05 o
 -21   7   6      100.99      269.62    465.97 o
 -19   7   6     8850.77     9565.67    587.75 o
 -17   7   6    14879.37    13882.47    541.13 o
 -15   7   6     5138.78     4015.73    319.52 o
 -13   7   6      287.32      684.78    388.39 o
 -11   7   6       69.87      695.86    366.73 o
  -9   7   6      708.33      778.07    291.37 o
  -7   7   6    24334.13    22541.64    728.14 o
  -5   7   6    29183.11    28146.54   1176.70 o
  -3   7   6    16575.82    14357.43   1005.36 o
  -1   7   6     1357.70      412.58    611.75 o
 -26   8   6     9395.58     9160.83   1332.22 o
 -24   8   6    10459.30    10070.52   1181.23 o
 -22   8   6     1135.45      423.24    555.22 o
 -20   8   6     5466.25     6762.96    545.67 o
 -18   8   6    27386.71    27963.50    776.48 o
 -16   8   6    19195.32    19352.11    595.84 o
 -14   8   6    13312.28    12002.48    505.02 o
 -12   8   6      471.61      600.07    344.23 o
 -10   8   6     6038.42     4976.44    405.97 o
  -8   8   6     9690.31     9077.78    643.95 o
  -6   8   6     8438.37    10313.49    634.78 o
  -4   8   6     4617.21     5192.41    579.65 o
  -2   8   6    14687.43    14910.38    766.71 o
   0   8   6     1541.50      469.25   2143.50 o
 -25   9   6     8799.47     9824.48   1314.57 o
 -23   9   6    14640.63    11978.04    988.92 o
 -21   9   6     3834.53     3293.58    556.39 o
 -19   9   6      213.99      163.17    478.27 o
 -17   9   6     3452.91      902.67    539.93 o
 -15   9   6    11181.50    11042.37    505.11 o
 -13   9   6    45974.84    46723.09   1070.30 o
 -11   9   6    67909.62    70454.53   1435.39 o
  -9   9   6   128648.93   122593.97   2279.33 o
  -7   9   6    13813.21    16874.80    746.77 o
  -5   9   6     3896.20     5112.06    490.78 o
  -3   9   6    13170.21    13616.35    820.57 o
  -1   9   6     8023.91     9953.99   1100.20 o
   1   9   6    20890.83    25868.99   1896.90 o
 -24  10   6     9611.48     9677.33   1467.73 o
 -22  10   6     9264.49     8481.19    967.68 o
 -20  10   6     6495.81     5362.76    562.50 o
 -18  10   6     4346.75     3633.19    534.73 o
 -16  10   6     1234.30     1716.44    463.93 o
 -14  10   6    12993.01    13810.96    616.72 o
 -12  10   6   122075.93   119452.64   2728.40 o
 -10  10   6   195906.55   194609.95   3525.03 o
  -8  10   6    69966.99    73592.13   1752.97 o
  -6  10   6       52.90      473.96    439.88 o
  -4  10   6    28305.82    33741.50   1624.02 o
  -2  10   6    26946.19    30248.99   1477.09 o
   0  10   6    35163.16    39899.39   1683.26 o
   2  10   6    47182.91    72537.49   4059.37 o
 -23  11   6     3232.99     3283.04   1222.65 o
 -21  11   6      169.61       97.31    863.80 o
 -19  11   6       40.96      357.14    575.34 o
 -17  11   6     2011.71     2295.57    516.83 o
 -15  11   6     1972.95     1664.17    520.91 o
 -13  11   6    12189.64    12476.92    966.02 o
 -11  11   6   103850.11   106341.68   1883.78 o
  -9  11   6    59337.71    57497.74   1299.58 o
  -7  11   6     3534.97     2284.67    502.76 o
  -5  11   6     9208.35     9031.73    588.66 o
  -3  11   6     6041.59     7019.47    691.36 o
  -1  11   6     1518.15     1512.63    781.61 o
   3  11   6    21038.18    28984.64   2171.95 o
 -22  12   6      176.03     1153.74   1364.56 o
 -20  12   6     8406.73     6550.72    917.81 o
 -18  12   6     4579.88     4185.75   1055.94 o
 -16  12   6       62.46      548.55    683.05 o
 -14  12   6     1083.78      909.19    575.84 o
 -12  12   6     8286.17     8795.51    606.68 o
 -10  12   6    23840.94    25918.70   1742.06 o
  -8  12   6     3232.48     2147.92    544.56 o
  -6  12   6     1777.55     2571.70    546.27 o
  -4  12   6        7.69     -627.73    627.73 o
  -2  12   6    11500.67    14458.72   1495.66 o
   0  12   6     6712.75     9103.55   1015.87 o
   2  12   6      405.10      336.70   1256.70 o
 -19  13   6     9591.58     9726.36   1564.94 o
 -17  13   6     2240.03     1517.52   1256.70 o
 -15  13   6      170.43     -225.85    697.06 o
 -13  13   6      479.26      -11.42    846.51 o
 -11  13   6    13974.72    14068.73    802.17 o
  -9  13   6     7471.77     7661.04    688.92 o
  -7  13   6      217.54      642.02    578.90 o
  -5  13   6     2390.02     2642.23    753.35 o
  -3  13   6     3998.10     5148.64    787.36 o
  -1  13   6    11921.55    13909.03   1593.40 o
   1  13   6     1155.02      237.11   1237.73 o
 -18  14   6      351.87      388.86   1285.15 o
 -16  14   6      223.87      445.77   1242.47 o
 -14  14   6     1039.26     1984.48    925.89 o
 -12  14   6    21695.58    23880.34   1214.94 o
 -10  14   6    38833.12    41218.53   1323.38 o
  -8  14   6     6876.40     6704.85    775.27 o
  -6  14   6     3910.40     5394.22    744.69 o
  -4  14   6     5175.83     5808.40    888.09 o
  -2  14   6        1.17      635.46   1280.41 o
 -15  15   6      362.95     -791.96   1318.35 o
 -13  15   6    11429.49    12992.50   1193.75 o
 -11  15   6    44680.14    50754.84   2139.31 o
  -9  15   6    33877.45    33477.83   1849.36 o
  -7  15   6      333.42     1263.15    697.46 o
  -5  15   6     7758.46     9737.01   1001.56 o
  -3  15   6     6345.57     7104.56   1130.04 o
 -12  16   6    10708.58    14136.65   1849.48 o
 -10  16   6    20455.85    24126.36   1799.27 o
  -8  16   6     3957.21     5126.03   1199.29 o
  -6  16   6     1433.11      739.82   1121.88 o
  -4  16   6     3512.62     5137.07   1193.58 o
  -7  17   6      363.19     1696.10   1168.55 o
  -5  17   6      920.08      -68.37   2404.32 o
 -29   1   7     2288.19     3264.79   1117.23 o
 -27   1   7       26.72     -363.28   1029.05 o
 -25   1   7     3518.95     2495.45    687.97 o
 -23   1   7    17247.31    18164.67    715.20 o
 -21   1   7    12713.96    12663.34    475.87 o
 -19   1   7     7552.62     6751.68    303.38 o
 -17   1   7     9519.28     9513.70    278.27 o
 -15   1   7     9699.01    11037.60    285.29 o
 -13   1   7    85560.39    79993.78    975.01 o
 -11   1   7   219552.61   220273.55   5199.84 o
 -28   2   7      498.45     -314.66   1081.43 o
 -26   2   7      924.13     1257.07    697.06 o
 -24   2   7     4124.82     3362.90    540.72 o
 -22   2   7     4986.43     4422.73    418.78 o
 -20   2   7     4846.19     3487.12    317.44 o
 -18   2   7    11772.95     9278.08    306.56 o
 -16   2   7     8743.00     9103.01    535.36 o
 -14   2   7    12931.51    12769.08    290.13 o
 -12   2   7   153626.20   151062.41   2030.09 o
 -10   2   7    44737.43    52256.84   1152.51 o
  -8   2   7     1167.61     -303.50    303.50 o
 -29   3   7      356.80    -1361.03   1650.30 o
 -27   3   7     1274.67      700.37    861.35 o
 -25   3   7      258.39      465.11    592.98 o
 -23   3   7     6490.00     7928.96    557.85 o
 -21   3   7    19209.81    17660.30    536.28 o
 -19   3   7     1438.55     1485.24    295.83 o
 -17   3   7    21018.99    19609.30    431.10 o
 -15   3   7    69963.09    72641.22    847.84 o
 -13   3   7     8241.08     7116.86    221.91 o
 -11   3   7     2323.00     3428.40    214.29 o
  -9   3   7     3118.73     5273.09    417.23 o
  -7   3   7     4267.72      -71.13    317.73 o
 -28   4   7     3689.77     5576.89   1569.69 o
 -26   4   7     2371.65     1792.32    719.83 o
 -24   4   7     1863.63     2572.93    592.12 o
 -22   4   7    49078.19    48866.88    904.39 o
 -20   4   7    38378.97    36077.46    771.20 o
 -18   4   7      217.46      711.61    264.01 o
 -16   4   7    59749.02    58322.01    760.86 o
 -14   4   7    60345.66    58260.02    767.74 o
 -12   4   7     5901.62     6423.79    242.68 o
 -10   4   7      175.88     1041.11    228.30 o
  -8   4   7    11518.94    14118.28   2712.57 o
  -6   4   7     3540.81       14.23    431.54 o
 -27   5   7     3840.73     3669.60   1121.31 o
 -25   5   7     5848.46     6434.92    834.86 o
 -23   5   7      190.05      712.14    452.52 o
 -21   5   7     8019.93    10033.97    616.14 o
 -19   5   7       59.38      114.23    292.43 o
 -17   5   7    16899.25    18815.11    454.57 o
 -15   5   7    20912.29    20097.17    417.02 o
 -13   5   7    24147.78    23500.70    497.14 o
 -11   5   7    76840.17    84036.26   1322.34 o
  -9   5   7    21905.80    28951.23    972.03 o
  -7   5   7    62118.19    62631.31   1921.69 o
  -5   5   7     8786.95     7274.62    763.50 o
 -26   6   7     5689.77     6631.27   1230.61 o
 -24   6   7    10507.57     9900.14    752.27 o
 -22   6   7     6099.50     5334.67    526.81 o
 -20   6   7     7498.81     5169.50    411.07 o
 -18   6   7    34793.04    32047.18    656.07 o
 -16   6   7    15101.95    13527.54    446.83 o
 -14   6   7    38227.77    34579.82    677.14 o
 -12   6   7   309830.19   313441.06   4557.98 o
 -10   6   7   228276.31   241895.23   4266.69 o
  -8   6   7     1870.11     2191.16    374.39 o
  -6   6   7   155629.77   155431.64   4336.24 o
  -4   6   7    74267.73    80826.95   3570.92 o
 -27   7   7      251.02     1497.28   1137.27 o
 -25   7   7     3579.08     3415.91    738.03 o
 -23   7   7      916.69      785.02    522.37 o
 -21   7   7      224.45      -43.42    447.79 o
 -19   7   7    11397.41     8820.45    482.25 o
 -17   7   7    48335.50    41738.49    814.21 o
 -15   7   7     3827.63     3355.26    418.55 o
 -13   7   7    85070.18    83770.27   1634.71 o
 -11   7   7   236902.75   233455.55   4066.19 o
  -9   7   7    24626.93    26153.12    672.99 o
  -7   7   7    50237.38    53470.98   2769.48 o
  -5   7   7    68872.88    76187.84   3634.94 o
  -3   7   7       13.82      275.05    630.72 o
 -26   8   7     2338.62      581.52   1624.22 o
 -24   8   7      541.23     -237.85    664.19 o
 -22   8   7    12613.04    13690.63    690.32 o
 -20   8   7     8671.39     9388.75    528.09 o
 -18   8   7    12600.81    13682.23    658.04 o
 -16   8   7    59982.72    56349.54   1068.91 o
 -14   8   7    19218.61    19548.56    681.91 o
 -12   8   7    19449.83    20853.46    861.49 o
 -10   8   7    19234.85    22946.31    806.56 o
  -8   8   7     2358.82     2797.86    404.49 o
  -6   8   7     3494.03     -876.07    876.07 o
  -4   8   7    17853.47    13994.39   1432.16 o
  -2   8   7   153052.58   183814.45   7635.03 o
 -25   9   7      564.37       24.35   1638.45 o
 -23   9   7     6895.72     5814.61    736.59 o
 -21   9   7    19930.28    22048.77    880.89 o
 -19   9   7     1860.60     1996.84    503.00 o
 -17   9   7    26529.13    24309.57   1363.46 o
 -15   9   7    31928.54    30119.16    836.89 o
 -13   9   7     6418.32     6743.86    617.15 o
 -11   9   7      273.43     1403.23    403.53 o
  -9   9   7      186.32      -77.19    405.79 o
  -7   9   7     1477.68     1767.94    410.89 o
  -5   9   7    13897.73    14956.62    851.27 o
  -3   9   7   103965.13   118385.59   5188.02 o
  -1   9   7   106734.63   132066.98   5714.41 o
 -24  10   7      897.51       56.32    871.01 o
 -22  10   7      613.20      659.02    688.87 o
 -20  10   7      164.23      517.38    531.93 o
 -18  10   7     6846.19     6101.47    548.39 o
 -16  10   7    12591.55    12666.86    614.24 o
 -14  10   7     1689.91     1167.85    431.08 o
 -12  10   7    13229.10    13580.60    675.03 o
 -10  10   7    14060.84    13236.88    689.03 o
  -8  10   7       36.74      514.18    450.50 o
  -6  10   7     4321.54     4902.31    584.16 o
  -4  10   7     2621.76     2455.31    570.95 o
  -2  10   7    22878.33    27922.38   2058.14 o
   0  10   7     5082.01    10399.76   1745.15 o
 -23  11   7     3265.79     1777.29   1004.00 o
 -21  11   7     3970.76     2647.73    724.86 o
 -19  11   7    11053.25     9014.91    622.08 o
 -17  11   7    11037.71     7585.96    623.26 o
 -15  11   7      783.17     1509.57    487.10 o
 -13  11   7    57610.90    57190.13   2358.33 o
 -11  11   7    80416.31    78973.98   1626.27 o
  -9  11   7    18012.68    16450.52    865.09 o
  -7  11   7     7367.32     6978.44    571.99 o
  -5  11   7    24789.97    28976.59   1197.16 o
  -3  11   7     5869.64     4397.31    876.40 o
  -1  11   7      441.85      831.35    777.73 o
   1  11   7     4396.82     2541.85   1142.88 o
 -22  12   7     1660.82     2082.04   1486.67 o
 -20  12   7     6938.60     6099.99   1235.36 o
 -18  12   7    14647.21    10669.17    931.36 o
 -16  12   7     4471.93     4324.74    668.32 o
 -14  12   7     7298.53     9130.20    641.18 o
 -12  12   7    48965.09    47121.64   1197.43 o
 -10  12   7    28308.04    27343.38   1043.55 o
  -8  12   7      323.14      275.12    530.43 o
  -6  12   7     6489.42     7807.27    981.03 o
  -4  12   7     3619.89     4114.99    698.80 o
  -2  12   7        0.55      255.57    853.38 o
   0  12   7       10.53    -1214.02   1214.02 o
   2  12   7     1593.41      891.54   1104.94 o
 -19  13   7     2175.82     2547.88   1076.63 o
 -17  13   7     7036.94     5320.34   1017.97 o
 -15  13   7     3131.44     3190.42    754.98 o
 -13  13   7       72.95     -299.89    729.41 o
 -11  13   7     2734.54     2317.10    619.40 o
  -9  13   7      782.39     1296.05    799.07 o
  -7  13   7     1711.19     2095.09    732.56 o
  -5  13   7     5863.47     7389.05    811.28 o
  -3  13   7    12614.96    14579.76   1250.13 o
  -1  13   7     3887.32     4310.71   1346.80 o
 -18  14   7      590.90      711.34   1266.18 o
 -16  14   7     1201.44     1573.35    940.20 o
 -14  14   7     1518.29     2476.19    982.30 o
 -12  14   7      829.56     1161.12    724.25 o
 -10  14   7      270.69     -189.01    658.72 o
  -8  14   7      559.96     -701.69    750.33 o
  -6  14   7     9215.45     9789.07    972.20 o
  -4  14   7    18750.33    19216.20   1301.50 o
  -2  14   7     9062.43    11039.96   1892.16 o
 -15  15   7      542.47      356.50    988.13 o
 -13  15   7      682.04      651.79    974.79 o
 -11  15   7      358.57      -31.89   1037.78 o
  -9  15   7      696.02     -571.44    720.66 o
  -7  15   7     1216.20      650.38    898.17 o
  -5  15   7     3567.18     4856.96    959.41 o
  -3  15   7     1198.03     1906.39   1541.23 o
 -12  16   7     3828.30     3568.80   1462.98 o
 -10  16   7     2218.53     2056.38   1107.62 o
  -8  16   7     1693.57     1068.67   1877.93 o
  -6  16   7      519.69     -268.37   1230.61 o
  -4  16   7      179.33     -583.30   1598.14 o
  -7  17   7     2691.36     3118.18   1420.98 o
  -5  17   7      793.31     3063.49   2043.91 o
 -28   0   8     5253.52     2854.84   1531.75 o
 -26   0   8      610.03      128.72    786.42 o
 -24   0   8    82844.48    85047.43   6648.64 o
 -22   0   8   232676.30   235603.50   4461.24 o
 -20   0   8    88905.05    89883.77   1936.65 o
 -18   0   8     1820.43     2352.70    306.66 o
 -16   0   8    61703.04    61333.58   1115.11 o
 -14   0   8     2812.42     3241.42    377.62 o
 -12   0   8       19.48     1258.23    618.86 o
 -29   1   8     4881.00     4097.62   1190.31 o
 -27   1   8     4402.84     3924.59    899.91 o
 -25   1   8     4231.94     3976.19    582.23 o
 -23   1   8    69140.20    64588.31   1179.41 o
 -21   1   8   105064.98   107673.41   1470.97 o
 -19   1   8     9931.53    10238.68    324.64 o
 -17   1   8     6687.90     7435.70    268.89 o
 -15   1   8     1294.86     1293.06    195.05 o
 -13   1   8    33075.00    37080.92    742.74 o
 -11   1   8      507.97     1781.83    446.81 o
 -28   2   8     5136.98     5116.77    968.24 o
 -26   2   8     8029.41     8948.11   1019.20 o
 -24   2   8       62.73     -280.09    464.36 o
 -22   2   8    11799.70    10198.17    582.75 o
 -20   2   8    25877.08    27775.77    536.19 o
 -18   2   8     5189.99     7173.42    284.05 o
 -16   2   8    56247.49    48097.43    931.18 o
 -14   2   8   264928.63   266034.22   3397.82 o
 -12   2   8   236271.17   250850.19   4870.49 o
 -10   2   8      708.47     1521.79    604.64 o
 -29   3   8      569.76      163.07    935.88 o
 -27   3   8     4905.73     5586.04    765.30 o
 -25   3   8     1539.95     2768.95    752.93 o
 -23   3   8     3350.47     2763.11    416.23 o
 -21   3   8    17325.47    17320.51    522.00 o
 -19   3   8    15913.12    17510.24    458.50 o
 -17   3   8    22058.68    23843.44    462.58 o
 -15   3   8   139484.13   130032.66   1611.13 o
 -13   3   8   344095.50   344577.78   5671.99 o
 -11   3   8    55266.66    57951.98   1475.95 o
  -9   3   8   183326.88   165390.80   6809.87 o
 -28   4   8     1959.92      891.78   1043.38 o
 -26   4   8      314.34      767.96    767.24 o
 -24   4   8    26202.16    23589.66    737.95 o
 -22   4   8    62189.98    64866.72   1022.66 o
 -20   4   8    44839.41    47883.16    794.09 o
 -18   4   8     5411.58     5666.61    286.34 o
 -16   4   8     2353.38     2226.17    231.10 o
 -14   4   8    10314.70     7317.78    295.44 o
 -12   4   8    19872.94    16335.59    624.76 o
 -10   4   8    53486.46    52869.47   1377.38 o
 -27   5   8      128.13      121.77   1030.20 o
 -25   5   8    18701.93    20285.49   1213.44 o
 -23   5   8    85404.51    80355.73   1385.73 o
 -21   5   8    88044.13    85753.08   1324.24 o
 -19   5   8    27669.65    28959.71    571.77 o
 -17   5   8       59.69     -164.47    240.77 o
 -15   5   8    15767.62    16601.88    469.56 o
 -13   5   8     8605.16    10150.87    398.69 o
 -11   5   8    29021.32    34686.99   1039.49 o
  -9   5   8    37979.20    52731.58   1385.84 o
  -7   5   8    39132.32    23127.96   1550.72 o
 -28   6   8     2963.74     3857.91   1241.78 o
 -26   6   8      489.85     -950.62    988.24 o
 -24   6   8    15086.59    13766.32    649.34 o
 -22   6   8    33162.66    32247.20    832.54 o
 -20   6   8    19672.94    17779.67    621.15 o
 -18   6   8    11840.22    13272.38    472.82 o
 -16   6   8     4287.23     4473.71    368.72 o
 -14   6   8     1431.99     1091.04    314.11 o
 -12   6   8       56.18      -87.62    324.92 o
 -10   6   8    18275.92    22590.19    829.49 o
  -8   6   8    51683.04    70003.13   2182.53 o
  -6   6   8    50838.70    46787.06   2342.67 o
 -27   7   8      849.44       95.62   1078.99 o
 -25   7   8       84.47      360.56    692.08 o
 -23   7   8       10.74     -413.51    501.62 o
 -21   7   8     1782.75     2305.27    457.45 o
 -19   7   8     7429.14     8457.73    498.00 o
 -17   7   8    50733.80    49332.57    975.99 o
 -15   7   8    78016.77    81883.79   2438.06 o
 -13   7   8    53053.18    55862.17   1206.34 o
 -11   7   8     3059.33     2742.83    323.58 o
  -9   7   8    42711.20    52943.82   3933.70 o
  -7   7   8   189875.38   221115.59   8754.20 o
  -5   7   8   165388.56   189415.05   7843.69 o
 -26   8   8        3.99     -329.99    835.90 o
 -24   8   8      122.23      486.61    679.59 o
 -22   8   8      201.17       11.25    491.98 o
 -20   8   8     1147.92     1751.73    493.29 o
 -18   8   8    24216.62    27829.55   1112.82 o
 -16   8   8    63193.84    60003.50   1212.36 o
 -14   8   8    41402.74    45352.02   1190.59 o
 -12   8   8     7822.64     7167.75    523.54 o
 -10   8   8     9891.54    11064.81    598.98 o
  -8   8   8    59329.47    77975.90   2423.12 o
  -6   8   8   140922.48   166827.70   7009.05 o
  -4   8   8   123018.19   144548.59   6126.99 o
 -25   9   8     4753.73     3836.18    889.10 o
 -23   9   8     4973.16     3995.41    629.58 o
 -21   9   8     3603.79     3652.52    563.59 o
 -19   9   8     9884.77    11037.20    569.28 o
 -17   9   8    17991.48    20979.99   1266.43 o
 -15   9   8     3586.13     3599.50    481.44 o
 -13   9   8     3434.78     5491.69    486.36 o
 -11   9   8    19332.21    19610.34   1146.51 o
  -9   9   8    14395.54    13517.37   1254.78 o
  -7   9   8     3244.71     2823.23    533.93 o
  -5   9   8    21660.79    21335.39   1702.47 o
  -3   9   8    24198.03    34348.13   2062.88 o
 -24  10   8    12077.34    12028.37   1708.58 o
 -22  10   8    12216.76    12918.87   1132.82 o
 -20  10   8    14620.11    17326.61    800.25 o
 -18  10   8    13468.13    17163.21    728.64 o
 -16  10   8     3774.15     3992.80    495.12 o
 -14  10   8     8460.66     9699.49    602.19 o
 -12  10   8    45382.54    47546.20   1261.26 o
 -10  10   8    17282.38    18669.27    847.99 o
  -8  10   8       40.28     -844.97   1202.51 o
  -6  10   8     3707.31     3157.34    654.99 o
  -4  10   8     1716.57     1934.84   1204.53 o
  -2  10   8    15793.06    21382.82   1987.00 o
 -23  11   8     2182.16     2671.39    930.16 o
 -21  11   8     4420.77     5896.79    794.92 o
 -19  11   8    16119.32    16773.29    818.75 o
 -17  11   8    24382.78    26032.25    873.61 o
 -15  11   8     6230.78     5405.32    522.65 o
 -13  11   8    11865.91    16289.58    898.98 o
 -11  11   8    30921.24    31928.44   1045.76 o
  -9  11   8     2504.54     3464.32    658.62 o
  -7  11   8      370.42     1101.50    582.01 o
  -5  11   8      216.85      952.82    814.58 o
  -3  11   8    21555.55    29326.52   1584.40 o
  -1  11   8    11254.11     1797.31   1048.04 o
 -22  12   8     1171.76      403.25   1090.36 o
 -20  12   8     2036.62     3595.59    890.52 o
 -18  12   8    28722.94    31891.51   1363.27 o
 -16  12   8    39859.14    43062.51   1172.14 o
 -14  12   8     7823.05     5627.86    714.07 o
 -12  12   8     3227.32     4917.38    888.46 o
 -10  12   8     6003.82     7920.68    647.00 o
  -8  12   8      986.53      256.08    849.37 o
  -6  12   8    10653.68    12078.57    899.38 o
  -4  12   8    51867.67    67533.73   2520.35 o
  -2  12   8    35498.88    50429.61   2172.92 o
   0  12   8     1305.25    -1010.10   1010.10 o
 -19  13   8     5241.83     6110.17    887.65 o
 -17  13   8    25526.37    25830.48   4002.46 o
 -15  13   8    14725.31    14910.89    952.01 o
 -13  13   8      293.38      117.44    626.80 o
 -11  13   8     2776.42     3514.44    647.43 o
  -9  13   8      577.62      -58.57    718.74 o
  -7  13   8     2577.25     2833.92    910.32 o
  -5  13   8    30052.24    34313.44   1865.99 o
  -3  13   8    56844.05    74063.02   8559.76 o
  -1  13   8    12662.20    14307.38   1626.59 o
 -18  14   8     6144.78     6694.66   1114.53 o
 -16  14   8     4762.94     5288.30   1072.73 o
 -14  14   8      828.93      267.67    968.82 o
 -12  14   8     7776.19     7779.29    974.21 o
 -10  14   8     2871.99     3852.58    863.60 o
  -8  14   8      998.41      926.93    814.35 o
  -6  14   8        1.03      940.16    851.67 o
  -4  14   8    11666.84    18992.13   1703.60 o
  -2  14   8    17519.58    28790.21   2589.27 o
 -15  15   8      536.40     -143.53    990.51 o
 -13  15   8    14596.89    15090.24   1607.62 o
 -11  15   8     9886.37    10350.05   1287.52 o
  -9  15   8       77.54     -666.55    994.05 o
  -7  15   8     5094.85     6359.90    999.44 o
  -5  15   8      231.24     1052.88   1129.60 o
  -3  15   8     4345.61     6335.65   1631.33 o
 -12  16   8     8958.32     9661.47   2207.52 o
 -10  16   8     1305.04      340.82   1121.43 o
  -8  16   8      360.91     1316.54   1114.08 o
  -6  16   8      233.86      625.98   1655.05 o
  -4  16   8     2188.88     4969.88   1716.70 o
 -29   1   9      494.56      800.97    955.68 o
 -27   1   9     6166.76     7291.12    735.02 o
 -25   1   9    14475.47    15890.62    766.93 o
 -23   1   9    12333.02    15604.95    714.94 o
 -21   1   9      533.79      580.81    337.04 o
 -19   1   9     4309.22     4187.64    271.80 o
 -17   1   9    40023.66    35806.98    533.27 o
 -15   1   9    54318.51    59704.95   1097.08 o
 -13   1   9    40262.47    50468.40   1404.28 o
 -28   2   9     1845.19     2060.55    918.11 o
 -26   2   9     4844.89     5960.10    550.71 o
 -24   2   9     1861.42     1451.67    473.96 o
 -22   2   9     1554.55     1221.61    368.82 o
 -20   2   9     2352.53     1796.11    287.72 o
 -18   2   9      414.30      672.60    238.33 o
 -16   2   9     8334.41     6212.96    315.96 o
 -14   2   9    64260.44    65769.33   1721.95 o
 -12   2   9    11837.77    17583.86    939.09 o
 -29   3   9        0.11      390.60    951.62 o
 -27   3   9      227.08      717.92    709.44 o
 -25   3   9     8847.02     8459.14    678.66 o
 -23   3   9    21067.75    18920.68    630.10 o
 -21   3   9       32.41      372.77    284.58 o
 -19   3   9    36201.35    34456.89    585.14 o
 -17   3   9    76990.83    81381.90   1254.02 o
 -15   3   9    29422.32    33689.64    937.82 o
 -13   3   9     5736.71     8104.67    637.09 o
 -11   3   9      346.70      461.53   1403.71 o
 -28   4   9       18.51      141.99   1042.40 o
 -26   4   9     7378.74     6545.95    733.20 o
 -24   4   9    40958.09    38056.36   1373.18 o
 -22   4   9    28223.46    30394.04   1184.14 o
 -20   4   9     6898.57     5874.03    319.51 o
 -18   4   9    87728.71    88726.83   1191.93 o
 -16   4   9   111910.86   117885.83   1697.49 o
 -14   4   9    11551.45    13451.91    974.94 o
 -12   4   9     2303.30     2663.47    469.06 o
 -10   4   9      419.71       85.36    559.59 o
 -27   5   9      929.95      887.24   1068.14 o
 -25   5   9     2701.69     2268.08    653.43 o
 -23   5   9    16363.46    16726.77    639.60 o
 -21   5   9     1851.86     1377.67    370.36 o
 -19   5   9    16529.43    16111.13    503.80 o
 -17   5   9    28075.58    24467.50    557.42 o
 -15   5   9      111.59      232.06    282.32 o
 -13   5   9    26335.50    28237.83    919.95 o
 -11   5   9     1253.29     2046.70    374.48 o
  -9   5   9    21469.79     8242.03    901.03 o
 -28   6   9     4547.82     4334.91   1152.34 o
 -26   6   9     4966.15     3572.33    833.10 o
 -24   6   9      255.04      593.88    478.06 o
 -22   6   9      938.12     1009.66    424.32 o
 -20   6   9     1501.69     1505.60    420.17 o
 -18   6   9     6650.45     6923.30    446.71 o
 -16   6   9    17446.96    16898.36    691.73 o
 -14   6   9    97697.03   105972.09   1976.95 o
 -12   6   9    45225.10    50818.03   1388.23 o
 -10   6   9    29944.30    32808.86   1070.35 o
 -27   7   9     1601.61     2436.64   1141.61 o
 -25   7   9      214.08     -341.30    651.46 o
 -23   7   9      636.49     1222.00    539.61 o
 -21   7   9      251.53      498.72    444.66 o
 -19   7   9    14007.10    14808.28    943.70 o
 -17   7   9     3939.97     5736.10    462.92 o
 -15   7   9    30430.64    31077.23    892.89 o
 -13   7   9    63834.27    77490.52   1723.32 o
 -11   7   9       12.01      157.79    525.95 o
  -9   7   9    85159.19   104038.89   3130.18 o
 -26   8   9     2862.74     2560.33    897.10 o
 -24   8   9    14214.61    11042.79    722.87 o
 -22   8   9     5278.81     5038.02    575.67 o
 -20   8   9    10129.29    10478.28    562.07 o
 -18   8   9    67341.15    72699.66   1417.79 o
 -16   8   9    38979.63    40236.45   1052.64 o
 -14   8   9      418.95     -439.83    590.31 o
 -12   8   9     5641.12     9283.23    673.47 o
 -10   8   9     4926.96     7017.42    611.34 o
  -8   8   9     6885.98    10248.01   1166.59 o
  -6   8   9     7882.36      384.12    754.02 o
 -25   9   9    14153.36    14575.78   1181.92 o
 -23   9   9    20788.88    19678.89    840.45 o
 -21   9   9      317.28       -2.31    491.63 o
 -19   9   9    41167.75    41072.48   1018.47 o
 -17   9   9    78736.98    77602.45   1547.48 o
 -15   9   9    16957.71    21512.30   1000.99 o
 -13   9   9        1.72      -65.91    482.54 o
 -11   9   9      386.54     -854.78    854.78 o
  -9   9   9     1290.52     1673.91    633.74 o
  -7   9   9    11381.96     9987.18   1204.53 o
 -24  10   9     5243.64     3828.07    904.63 o
 -22  10   9     3121.97     3066.12    730.36 o
 -20  10   9     2476.93     2366.78    539.53 o
 -18  10   9    20498.23    19077.46    805.40 o
 -16  10   9     3891.15     2366.04    467.22 o
 -14  10   9     1393.48     1193.95    546.12 o
 -12  10   9      444.79     1206.96    607.80 o
 -10  10   9     6356.96     7115.41    698.67 o
  -8  10   9    19808.63    20666.74   1711.95 o
  -6  10   9     3711.17     3177.31   1104.94 o
 -23  11   9        1.63     -838.58    838.58 o
 -21  11   9      597.91     -638.80    725.50 o
 -19  11   9     1912.12      722.66    572.00 o
 -17  11   9      111.42      839.23    504.66 o
 -15  11   9     8517.90    10904.01   1248.96 o
 -13  11   9    10446.02    14157.06    790.18 o
 -11  11   9     1868.43     2285.16    679.50 o
  -9  11   9    38675.07    45654.38   1543.00 o
  -7  11   9    28988.88    37023.75   1735.71 o
  -5  11   9      791.10     1096.80    773.36 o
  -3  11   9    11975.51     -810.93    929.48 o
 -22  12   9      863.02      769.34    859.07 o
 -20  12   9     4516.23     2477.95    701.46 o
 -18  12   9     2183.73     2407.66    926.79 o
 -16  12   9      634.27      722.27    658.14 o
 -14  12   9     5400.69     6665.62    680.76 o
 -12  12   9     1186.43      540.86    696.58 o
 -10  12   9     5846.05     7519.16    807.76 o
  -8  12   9     8111.99    11877.15   1018.88 o
  -6  12   9     1412.42     1816.03    931.90 o
  -4  12   9     2231.46     4731.88    917.31 o
  -2  12   9     5781.39     -691.31    691.31 o
 -21  13   9     1151.44      789.19   1650.46 o
 -19  13   9     9332.44     7548.15   1086.63 o
 -17  13   9     8671.24     7154.75   1047.90 o
 -15  13   9     2351.88     2511.26    734.43 o
 -13  13   9      235.26     -146.47    621.40 o
 -11  13   9      224.51      231.79    812.31 o
  -9  13   9      232.80     -578.53    764.63 o
  -7  13   9     3893.51     4574.92   1072.85 o
  -5  13   9    11174.28    11663.91   1203.79 o
  -3  13   9     7758.74     5223.65   2835.87 o
 -18  14   9     6814.91     3330.04   1007.40 o
 -16  14   9     6908.21     6047.57   1069.55 o
 -14  14   9     4391.59     5030.30   1304.12 o
 -12  14   9     2855.17     1184.93    915.10 o
 -10  14   9        9.81      203.33    916.42 o
  -8  14   9     4517.86     6274.84    882.11 o
  -6  14   9    13060.08    11388.82   1257.06 o
  -4  14   9    12225.42    12046.71   1290.98 o
  -2  14   9     2648.91    -1247.21   1247.21 o
 -15  15   9      667.96      -79.30    986.56 o
 -13  15   9     2724.84     3626.60   1088.25 o
 -11  15   9     1735.09     2299.21   1090.72 o
  -9  15   9        0.43      225.24   1202.16 o
  -7  15   9     1019.38     1112.67   1453.50 o
  -5  15   9     3038.05     1792.57   1527.01 o
  -3  15   9     1670.22      445.77   1489.07 o
 -12  16   9     1226.52     2344.09   1280.48 o
 -10  16   9     1239.14     1901.82   1858.96 o
  -8  16   9      277.91    -1147.63   1583.91 o
  -6  16   9      137.04     -365.15   1579.17 o
 -30   0  10     4616.81     4119.03   2074.74 o
 -28   0  10     2440.51     1652.82   1173.45 o
 -26   0  10     2024.47      703.57    667.90 o
 -24   0  10    16502.31    17151.25    949.12 o
 -22   0  10      711.47     1740.75    703.65 o
 -20   0  10    55726.91    51914.22   2053.95 o
 -18   0  10   106316.27   113453.45   2124.73 o
 -16   0  10      116.51      378.35    507.87 o
 -29   1  10    12569.00    11089.35    914.33 o
 -27   1  10     5842.99     7188.09   1058.35 o
 -25   1  10      755.81      555.26    449.06 o
 -23   1  10     1087.43     1050.18    505.46 o
 -21   1  10     6322.15     6026.34    378.43 o
 -19   1  10    33974.99    35055.04    703.51 o
 -17   1  10     3046.53     3318.64    314.28 o
 -15   1  10   152716.83   176182.95   4134.86 o
 -30   2  10    17127.97    19089.15   3331.30 o
 -28   2  10    39604.82    41102.57   1384.07 o
 -26   2  10    22633.43    24266.16    820.00 o
 -24   2  10     4506.01     5023.04    459.10 o
 -22   2  10        0.30      -97.97    358.26 o
 -20   2  10       10.49      702.88    296.62 o
 -18   2  10    32575.14    34855.04    638.80 o
 -16   2  10   263585.53   295024.81   5874.26 o
 -14   2  10   293918.09   377437.16  10557.82 o
 -29   3  10    23324.03    21634.15   2257.31 o
 -27   3  10    32216.01    34875.76   1124.04 o
 -25   3  10    12409.78    13208.83    651.98 o
 -23   3  10     1477.42     1193.33    390.09 o
 -21   3  10       72.82       61.14    321.93 o
 -19   3  10     5164.53     6541.03    500.44 o
 -17   3  10   101011.19   107111.88   1698.13 o
 -15   3  10   276418.19   346018.16   9712.93 o
 -13   3  10   180384.72   250822.33   7096.48 o
 -28   4  10     5465.84     4367.51   1113.60 o
 -26   4  10     1191.48     1399.72    663.13 o
 -24   4  10       17.21      962.31    465.78 o
 -22   4  10     1788.74       32.42    580.29 o
 -20   4  10    14934.32    14316.15    501.28 o
 -18   4  10       74.71      902.77    320.77 o
 -16   4  10    40939.15    48018.63   1096.81 o
 -14   4  10   177915.45   213796.63   4852.85 o
 -29   5  10     1254.56     4148.04   1330.52 o
 -27   5  10       10.78      -78.89   1000.25 o
 -25   5  10     2782.42     2715.50    657.37 o
 -23   5  10      242.41      744.45    428.93 o
 -21   5  10    14808.87    14726.58    564.54 o
 -19   5  10    24823.10    26117.89    938.45 o
 -17   5  10     1725.58     1142.23    366.04 o
 -15   5  10    34098.18    39415.43    972.31 o
 -13   5  10   118826.54   135450.31   3188.93 o
 -28   6  10     3067.40     3581.69   1136.98 o
 -26   6  10      355.21       25.06    753.89 o
 -24   6  10       39.73     -299.09    734.84 o
 -22   6  10      963.13     1116.69    454.82 o
 -20   6  10     1608.37     2167.96    418.05 o
 -18   6  10       53.87     -277.86    393.20 o
 -16   6  10    12283.31    15653.17    765.79 o
 -14   6  10    34320.06    40941.57   1094.59 o
 -12   6  10    37077.63    46207.70   1676.05 o
 -10   6  10    18017.99        4.74    625.98 o
 -27   7  10    12668.09    14582.70   1873.19 o
 -25   7  10    11194.91    12879.22    757.30 o
 -23   7  10     4378.96     5011.25    609.34 o
 -21   7  10     1013.41     1631.22    457.08 o
 -19   7  10    18620.55    21972.91    775.00 o
 -17   7  10    57879.98    64508.36   1392.99 o
 -15   7  10    49605.52    54419.90   4035.63 o
 -13   7  10    23748.42    28655.47   1122.47 o
 -11   7  10       10.40     1118.21    586.29 o
  -9   7  10     9184.00     -697.11    697.11 o
 -26   8  10    12731.70    13834.47   1010.16 o
 -24   8  10    15390.34    17296.42    858.37 o
 -22   8  10     3579.74     3236.85    529.01 o
 -20   8  10     6773.59     9454.13    597.68 o
 -18   8  10    55239.80    64579.23   1312.03 o
 -16   8  10    74922.79    82274.82   1862.34 o
 -14   8  10    50417.45    57410.09   1691.87 o
 -12   8  10     5499.19     6954.97    642.54 o
 -10   8  10        2.61     -611.75    896.29 o
  -8   8  10     1651.35     -749.28    749.28 o
 -25   9  10     2896.74     3176.49    805.71 o
 -23   9  10     7967.11     8799.20    695.81 o
 -21   9  10     2252.45     2164.10    542.26 o
 -19   9  10     3108.87     4026.59    511.51 o
 -17   9  10    14254.59    19113.91    918.68 o
 -15   9  10    14970.33    19004.18   1024.33 o
 -13   9  10    17217.04    18636.47   1000.59 o
 -11   9  10    15524.95    20321.17   1031.18 o
  -9   9  10    44922.61    49461.69   3044.53 o
  -7   9  10     6923.80     -768.24    768.24 o
 -24  10  10     1433.95     1529.37    887.78 o
 -22  10  10     2154.25     1678.37    722.74 o
 -20  10  10      390.19      513.85    524.79 o
 -18  10  10        8.73     -427.40    475.42 o
 -16  10  10      303.68      226.14    549.42 o
 -14  10  10      205.90      977.95    664.93 o
 -12  10  10    18117.11    23495.27   1101.50 o
 -10  10  10    74493.00    93108.06   2455.41 o
  -8  10  10    46957.22    62773.19   3300.61 o
  -6  10  10     4269.28     -867.83    867.83 o
 -23  11  10     1942.81     1090.50    878.51 o
 -21  11  10      215.29      886.68    752.25 o
 -19  11  10     5261.65     5445.65   1720.11 o
 -17  11  10     3841.73     4278.36    721.44 o
 -15  11  10        9.55     -675.44    675.44 o
 -13  11  10       17.18      649.53    683.10 o
 -11  11  10    20461.28    24603.48   1266.00 o
  -9  11  10    24690.92    31871.19   2757.62 o
  -7  11  10     4465.94     5967.08    904.28 o
  -5  11  10     3584.89       18.97    863.09 o
 -22  12  10      589.22     1063.12    871.10 o
 -20  12  10    11586.15    13290.05   1235.33 o
 -18  12  10    30594.90    35678.82   1776.42 o
 -16  12  10    14733.57    14418.38   1197.78 o
 -14  12  10      129.81      -40.21    709.59 o
 -12  12  10      719.87      819.49    716.07 o
 -10  12  10     5579.26     8565.82    829.56 o
  -8  12  10     1072.15     3435.16    953.53 o
  -6  12  10     5903.58     3640.02   3990.61 o
 -19  13  10    18104.61    23341.97   1597.97 o
 -15  13  10     3054.03     4276.93    951.06 o
 -13  13  10      163.38      776.59    897.29 o
 -11  13  10     3028.31     3742.96    836.24 o
  -9  13  10     4133.05     6735.98   1177.03 o
  -7  13  10      440.33     1706.86    991.16 o
  -5  13  10    11294.73      695.29    907.35 o
 -18  14  10     4553.17     4315.52   1013.46 o
 -16  14  10      767.12      320.36    957.03 o
 -14  14  10       17.11     1065.29    960.88 o
 -12  14  10     2543.82     4344.05    986.00 o
 -10  14  10    14504.52    23061.57   2190.92 o
  -8  14  10     9474.61    12108.61   2423.29 o
  -6  14  10      388.15      244.64   1061.17 o
  -4  14  10     7655.98     -199.17   1242.47 o
 -15  15  10     1385.19     1151.06   1029.61 o
 -13  15  10       11.23     1390.06   1034.34 o
 -11  15  10    10136.87    13799.01   1281.50 o
  -9  15  10    22512.41    33039.27   2684.11 o
  -7  15  10     4802.11     6890.49   1574.43 o
  -5  15  10     1205.69    -1033.81   1375.25 o
 -10  16  10     7723.38     8891.72   1887.42 o
  -8  16  10     4394.52     4998.33   1640.82 o
  -6  16  10        3.14       28.45   1508.04 o
 -29   1  11     7264.36     8744.92    909.19 o
 -27   1  11     4429.12     4403.83    561.21 o
 -25   1  11      572.13      803.10    447.47 o
 -23   1  11     5340.56     2952.33    826.76 o
 -21   1  11     9312.10    13422.66    637.62 o
 -19   1  11    14294.65    17188.34    546.24 o
 -17   1  11    27672.62    31656.33   1174.19 o
 -30   2  11     2469.26     3608.43    909.96 o
 -28   2  11     3367.13     3304.60    825.98 o
 -26   2  11      143.53     -223.52    459.13 o
 -24   2  11     1648.11     1743.15    466.73 o
 -22   2  11     2841.48     2506.94    433.36 o
 -20   2  11     1333.70     1679.46    358.59 o
 -18   2  11    10593.06    12652.78    655.09 o
 -16   2  11    15589.84    19497.17   1082.55 o
 -29   3  11      502.57     1071.75    919.62 o
 -27   3  11     3303.71     2535.67    668.03 o
 -25   3  11     6879.11     6984.96    548.75 o
 -23   3  11      339.67      450.97    446.84 o
 -21   3  11    16072.47    17813.11    579.63 o
 -19   3  11    20706.42    26273.53    972.13 o
 -17   3  11     2743.97     2549.28   1044.47 o
 -15   3  11    16927.08    20071.60   2480.20 o
 -28   4  11     5359.20     4821.35   1087.74 o
 -26   4  11    14543.25    13046.73    813.08 o
 -24   4  11     8911.93     9788.65    616.97 o
 -22   4  11    12635.01    12859.67    820.86 o
 -20   4  11    60232.80    67878.58   1155.14 o
 -18   4  11    49732.21    58943.51   1266.52 o
 -16   4  11      152.30      475.13    605.17 o
 -29   5  11     1256.81     4117.90   1217.49 o
 -27   5  11     1678.40     1758.47   1064.77 o
 -25   5  11    16012.46    16564.26   1081.67 o
 -23   5  11     5586.49     7151.76    570.89 o
 -21   5  11     2737.32     5781.50    486.35 o
 -19   5  11    10328.83    11174.01    609.38 o
 -17   5  11      290.18      -65.28    404.61 o
 -15   5  11    11565.35    15011.00   1041.15 o
 -13   5  11       32.23     -659.17    659.17 o
 -28   6  11     6335.04     7590.39   2565.56 o
 -26   6  11      752.46     1707.25    815.93 o
 -24   6  11    11988.36    10720.45    660.25 o
 -22   6  11    10973.49    12139.86    620.64 o
 -20   6  11     2470.50     1780.09    517.27 o
 -18   6  11    10970.33    11486.56    847.46 o
 -16   6  11    27346.14    34077.62   1598.27 o
 -14   6  11     1181.71     2010.71    891.54 o
 -27   7  11      401.31     1553.35   1077.55 o
 -25   7  11     3417.50     2329.96    628.65 o
 -23   7  11     3648.29     3270.65    645.02 o
 -21   7  11       37.86      260.58    535.05 o
 -19   7  11       51.42      264.88    499.86 o
 -17   7  11    22896.36    22054.16   1146.19 o
 -15   7  11    32434.17    36404.70   1537.67 o
 -13   7  11     2419.28     1223.50    991.13 o
 -26   8  11     8270.62     6595.87    822.79 o
 -24   8  11     4575.01     2809.44    791.16 o
 -22   8  11     3309.94     4057.33    552.86 o
 -20   8  11    28908.64    33644.38   1203.00 o
 -18   8  11     6861.13     7291.67   1343.10 o
 -16   8  11    10998.46    14379.01   1068.70 o
 -14   8  11    26600.18    31938.70   1665.37 o
 -12   8  11      853.05     2503.91   1166.59 o
 -10   8  11    12389.70       37.94    749.28 o
 -25   9  11    14028.20    10788.27   1008.55 o
 -23   9  11      595.02     1067.52    610.86 o
 -21   9  11    18403.35    21294.03    910.18 o
 -19   9  11    36148.78    39128.31   2740.75 o
 -17   9  11     1780.19      945.86    665.48 o
 -15   9  11     6655.12    11428.82    827.85 o
 -13   9  11     5392.30     6277.75    703.68 o
 -11   9  11      403.12      578.55    972.16 o
  -9   9  11       17.07     -744.53    744.53 o
 -24  10  11     7896.72     4968.51    907.24 o
 -22  10  11      209.59     -493.73    682.25 o
 -20  10  11     3295.60     3642.09   1228.24 o
 -18  10  11      788.52      835.89    710.22 o
 -16  10  11     3893.24     4695.18    742.04 o
 -14  10  11      137.01     1402.78    676.46 o
 -12  10  11     3377.01     5937.80    700.33 o
 -23  11  11     3376.96     1356.55   1259.65 o
 -21  11  11     2195.08     2755.04   1030.78 o
 -19  11  11     3363.81     3053.37   1512.78 o
 -17  11  11    10343.40     8926.09   1747.33 o
 -15  11  11     2335.90     3799.15    750.08 o
 -13  11  11    12858.06    15691.70   1021.17 o
 -11  11  11    51741.50    66666.82   2496.51 o
 -22  12  11      423.66      -25.74   1022.03 o
 -20  12  11     1087.11     1155.84   1011.81 o
 -18  12  11     6072.90     6875.25    995.59 o
 -16  12  11     6963.86     6494.83    945.23 o
 -14  12  11       46.35      222.90    878.17 o
 -12  12  11    21094.52    26423.42   1251.26 o
 -10  12  11    29336.13    35744.89   1805.84 o
  -8  12  11     5949.74      104.19    828.79 o
 -19  13  11      466.00      748.25    970.85 o
 -17  13  11      182.76      322.90    925.09 o
 -15  13  11      390.36      422.91    923.66 o
 -13  13  11       19.90     1481.45    902.60 o
 -11  13  11     1714.11     3116.74   1057.86 o
  -9  13  11      212.41     -665.83    962.71 o
  -7  13  11        8.01      879.64    791.77 o
 -18  14  11     1151.77       89.52   1105.30 o
 -16  14  11      783.26      294.26   1444.02 o
 -14  14  11       19.09     -747.92    943.85 o
 -12  14  11       15.68    -1346.80   1351.54 o
  -8  14  11      299.41     -968.46    968.46 o
 -15  15  11     1011.25      837.60   1944.32 o
 -13  15  11     2009.11     1510.45   1009.42 o
 -11  15  11     1376.10      569.07   1484.32 o
  -9  15  11      533.20     1413.19   1564.94 o
  -7  15  11       56.67    -1176.08   1346.80 o
 -30   0  12     2075.42     1065.53   1593.40 o
 -28   0  12     2942.44     2876.16    907.37 o
 -26   0  12      709.54      323.12    774.90 o
 -24   0  12    29565.54    32174.68   1350.21 o
 -22   0  12   194228.75   244752.55   5483.58 o
 -20   0  12   191581.72   245496.53   5768.99 o
 -29   1  12       64.35      710.37    813.03 o
 -27   1  12      999.66     1391.57    591.90 o
 -25   1  12      290.92      496.75    520.59 o
 -23   1  12    42620.63    45213.24   1035.13 o
 -21   1  12   120254.97   160066.47   5479.09 o
 -19   1  12    52721.91    66829.80   3640.08 o
 -17   1  12     4820.21     -682.88    682.88 o
 -30   2  12     6050.87     6427.02    911.96 o
 -28   2  12     2493.95     3766.52    799.05 o
 -26   2  12      155.66     -129.19    540.48 o
 -24   2  12       11.09     -446.12    482.53 o
 -22   2  12     6758.67     7334.63    523.35 o
 -20   2  12    23484.92    29173.88   1449.45 o
 -18   2  12      791.47     1159.35    643.15 o
 -29   3  12     7030.01     8647.45   1251.58 o
 -27   3  12      963.35     1186.22    732.90 o
 -25   3  12      144.70     -539.10    539.10 o
 -23   3  12     2505.30     3589.99    472.44 o
 -21   3  12    13641.17    16466.68    739.54 o
 -19   3  12     5349.62     6993.66    585.73 o
 -17   3  12     4043.05     6363.66    743.61 o
 -28   4  12       25.26    -1069.52   1069.52 o
 -26   4  12      352.38     1398.84    909.88 o
 -24   4  12    18444.17    21221.87    844.63 o
 -22   4  12    64954.07    73846.54   1368.67 o
 -20   4  12    71168.92    85167.45   2329.30 o
 -18   4  12     6891.34     8563.07    613.11 o
 -16   4  12     5794.09      852.20    580.92 o
 -29   5  12     4410.42     5796.56   1614.74 o
 -27   5  12     1069.30     1918.43   1062.64 o
 -25   5  12     6114.61     8787.94    643.64 o
 -23   5  12    69809.05    78649.02   1733.01 o
 -21   5  12   123186.36   144283.23   4592.90 o
 -19   5  12    66134.73    79010.86   2170.27 o
 -17   5  12     3074.28     2525.53    676.44 o
 -28   6  12     1129.39     1730.61   1106.58 o
 -26   6  12      167.19     1117.93    729.76 o
 -24   6  12    11078.43    14333.75    892.28 o
 -22   6  12    38401.43    45645.58   1374.03 o
 -20   6  12    24364.62    27191.40   2397.44 o
 -18   6  12     7916.42     8502.77    738.02 o
 -16   6  12      142.38     -488.45    948.45 o
 -14   6  12     3721.83     -545.36    772.99 o
 -27   7  12     1188.12     1762.10   1017.15 o
 -25   7  12     1670.13     2453.95    744.91 o
 -23   7  12     1428.87     1412.67    605.67 o
 -21   7  12      131.49     -378.64    707.94 o
 -19   7  12      423.94    -1089.82   1089.82 o
 -17   7  12      764.39      920.06    625.72 o
 -15   7  12     7452.96     7431.11   1237.73 o
 -26   8  12     3956.10     4466.52    984.18 o
 -24   8  12     3321.21     2782.21    855.90 o
 -22   8  12      129.22      288.33    561.59 o
 -20   8  12      900.16     1072.78    737.04 o
 -18   8  12      449.38      761.44    772.86 o
 -16   8  12     3442.39     4147.57    906.88 o
 -14   8  12     3191.96     3684.73   1095.46 o
 -12   8  12     2890.36     -749.28    749.28 o
 -25   9  12    10106.61    12093.54   1020.34 o
 -23   9  12    14107.40    14598.84   3933.70 o
 -21   9  12     6843.42     8150.73    911.61 o
 -19   9  12     2210.98     3418.34    761.32 o
 -17   9  12     2254.42     3348.02    734.86 o
 -15   9  12        9.29     -711.15    711.15 o
 -24  10  12    17175.85    23597.45   2878.55 o
 -22  10  12    17658.84    19515.16   1522.28 o
 -20  10  12    14470.32    15992.23   1264.13 o
 -18  10  12     9158.92     9818.93    895.80 o
 -16  10  12     4601.63     5342.86    766.27 o
 -14  10  12     4373.79     6811.28    964.65 o
 -23  11  12     5399.30     6081.72   1491.44 o
 -21  11  12     2312.25     1393.36    984.99 o
 -19  11  12     4065.56     3237.38    947.43 o
 -17  11  12     7729.32    13278.22   1801.81 o
 -15  11  12     5164.95     5781.60   1307.96 o
 -13  11  12     4330.79     7378.76   1804.43 o
 -22  12  12      645.69     1989.65   1195.70 o
 -20  12  12     1644.42     2220.90   1031.44 o
 -18  12  12     1387.58     1395.83    937.74 o
 -16  12  12     9010.62    14507.19   2473.08 o
 -14  12  12     7047.52     6896.35   1356.28 o
 -12  12  12      882.42     5923.07   1674.02 o
 -10  12  12     5448.18     -760.00    775.37 o
 -19  13  12      770.71      957.08    927.04 o
 -17  13  12     2097.78     4835.24    992.18 o
 -15  13  12     5876.91     6497.73   1154.74 o
 -13  13  12      782.04      161.24   1403.71 o
 -11  13  12     2067.44     -967.42   1256.70 o
 -18  14  12      522.20      735.05   1474.84 o
 -16  14  12     1988.56     2527.65    964.65 o
 -14  14  12       32.30    -1441.64   1441.64 o
 -12  14  12     5833.05     8009.66   1564.94 o
 -10  14  12    10290.36    -1223.50   1223.50 o
 -13  15  12     6331.43     8189.87   1669.27 o
 -11  15  12    15292.92     -360.41   1455.87 o
  -9  15  12     5986.91    -1218.76   1218.76 o
 -29   1  13     1775.95     1798.27    827.48 o
 -27   1  13      933.34     1225.50    598.29 o
 -25   1  13    11096.53    11366.53    782.98 o
 -23   1  13    26615.69    26717.64   1040.84 o
 -21   1  13     9723.29     9769.55    778.76 o
 -19   1  13     1024.09      578.55    858.35 o
 -30   2  13     2839.41     3680.58    897.81 o
 -28   2  13        5.49     1086.44    696.46 o
 -26   2  13     4478.73     4932.54    597.06 o
 -24   2  13     5923.10     6581.87    681.86 o
 -22   2  13     4664.14     5053.46    555.48 o
 -20   2  13     2752.69     2194.72    732.68 o
 -29   3  13      113.71     1116.95   1094.19 o
 -27   3  13      636.46     1121.74    714.14 o
 -25   3  13      564.16     1868.27    878.43 o
 -23   3  13    16111.96    20694.39    920.49 o
 -21   3  13    12258.68    18483.02    956.89 o
 -19   3  13      787.62       12.47    659.35 o
 -28   4  13     2071.17     3059.99   1353.91 o
 -26   4  13        5.73     -165.19    931.14 o
 -24   4  13    13993.31    16414.90   1056.96 o
 -22   4  13    53450.20    63646.39   1673.31 o
 -20   4  13    10882.92    12014.39    691.93 o
 -18   4  13     8948.16     -244.50    651.90 o
 -29   5  13       63.78     1271.96   1108.43 o
 -27   5  13     3433.63     4329.68   1598.14 o
 -25   5  13     1600.94     2605.85    719.11 o
 -23   5  13     4054.73     2381.45   1887.81 o
 -21   5  13     7343.43    12369.04   1120.32 o
 -19   5  13     1073.25     2303.81    605.69 o
 -28   6  13      226.60     2712.57   1702.47 o
 -26   6  13     9215.46    12529.07   1068.14 o
 -24   6  13     9160.15     8670.84   1066.82 o
 -22   6  13     1025.13     1174.53    710.75 o
 -20   6  13     2292.47     2721.27    912.79 o
 -18   6  13    12140.02     8536.05   1422.68 o
 -16   6  13       64.85       71.13    929.48 o
 -27   7  13     1476.10     3656.98   1134.69 o
 -25   7  13     3987.40     3044.79   1265.54 o
 -23   7  13      471.12      -17.53    787.21 o
 -21   7  13       17.15      110.81    931.80 o
 -19   7  13     7134.96     8759.32   1164.22 o
 -15   7  13      157.29     -815.67    815.67 o
 -26   8  13      186.36     -180.04    882.88 o
 -24   8  13     4759.84     5076.76   2352.16 o
 -22   8  13    10594.90    12999.71   1754.60 o
 -20   8  13     1680.37     4064.29    787.25 o
 -18   8  13    19665.46    26967.17   1604.51 o
 -25   9  13     1254.97      655.69   1097.91 o
 -23   9  13    15920.46    25261.98   2480.20 o
 -21   9  13    12022.66    14031.60   1979.72 o
 -19   9  13     1568.07     1788.33    741.00 o
 -17   9  13    37096.47    48533.72   3855.45 o
 -24  10  13      101.06      868.83   1097.40 o
 -22  10  13     2434.06     4109.91   1190.31 o
 -20  10  13        1.71      643.94    938.51 o
 -18  10  13     8331.64    11057.46   1511.56 o
 -16  10  13     7455.04    10323.02   1432.16 o
 -14  10  13      215.72     -770.16    770.16 o
 -23  11  13     1362.00      264.42   1043.44 o
 -21  11  13     2225.05      974.45    964.08 o
 -19  11  13     3623.25     4839.55    977.37 o
 -17  11  13     2308.13     3575.66   1422.68 o
 -15  11  13     1128.35     1394.22   1294.63 o
 -13  11  13    14623.89       15.79    758.23 o
 -22  12  13      929.35     1166.59   1934.84 o
 -20  12  13     4482.53     4667.95   1070.95 o
 -18  12  13     5629.37     6225.65   1066.09 o
 -16  12  13     1036.46      659.17   1375.25 o
 -14  12  13     2732.23     -436.29   1161.85 o
 -19  13  13     3560.76     2410.51    963.31 o
 -17  13  13     6384.05     8303.68   1574.43 o
 -15  13  13     2637.48     3338.55   1465.36 o
 -13  13  13       71.17    -1157.11   1242.47 o
 -16  14  13     2689.18     2992.36   1545.97 o
 -14  14  13     1949.37      346.18   1294.63 o
 -12  14  13      825.07    -1218.76   1218.76 o
 -30   0  14     8072.62     7317.29   1811.54 o
 -28   0  14     7724.72     8600.49   1212.65 o
 -26   0  14      377.18     -247.98    939.49 o
 -29   1  14    12448.80    12815.56   2382.98 o
 -27   1  14    10610.41    14310.31    887.96 o
 -25   1  14      524.75     1197.45    622.65 o
 -30   2  14     4369.49     6412.49   1382.35 o
 -28   2  14    26402.73    33762.30   1965.80 o
 -26   2  14    28411.20    33046.45   1429.74 o
 -24   2  14     5308.70     2613.51   1860.43 o
 -22   2  14     1705.96     -505.23    505.23 o
 -29   3  14     8539.47     9574.61   1887.42 o
 -27   3  14    26347.97    34930.31   1793.54 o
 -23   3  14      537.70     1068.59    586.34 o
 -21   3  14     3216.91      343.44    475.53 o
 -28   4  14     5554.63     9584.09   1778.34 o
 -26   4  14      938.51    -1344.43   1344.43 o
 -24   4  14     6843.81     7797.20    840.00 o
 -22   4  14    11371.05     8460.18   1398.96 o
 -20   4  14     3020.51     -603.25    829.89 o
 -29   5  14     5809.81     9963.47   1911.13 o
 -27   5  14      274.13     -445.77   1512.78 o
 -25   5  14     8830.04    11210.71   1243.58 o
 -23   5  14    28203.70    36780.11   1861.93 o
 -19   5  14      191.83     -924.74    924.74 o
 -28   6  14     5828.47     2390.10   1484.32 o
 -26   6  14      115.04     1468.28   1809.17 o
 -24   6  14     3670.72     5767.77   1151.03 o
 -22   6  14     6590.88     6553.69   1034.40 o
 -20   6  14     2620.86     1185.49   2072.36 o
 -27   7  14     7228.09    10594.19   2228.86 o
 -25   7  14     6295.16     6515.85   1887.42 o
 -23   7  14     2551.91     3629.50   1079.37 o
 -21   7  14      226.45     1129.33    983.46 o
 -19   7  14     7303.32     -816.27    816.27 o
 -26   8  14     3861.94     7024.71   1251.95 o
 -24   8  14     5937.39     9669.45   1953.81 o
 -22   8  14     2952.09     4824.94   1358.66 o
 -20   8  14     1018.14     1358.94    969.42 o
 -25   9  14      426.66      696.05   1363.40 o
 -23   9  14       30.05     1457.07   1019.60 o
 -21   9  14       10.25      203.92   1441.64 o
 -19   9  14     2683.54     4903.24   2691.23 o
 -17   9  14     8644.90     -786.30    786.30 o
 -24  10  14     2051.79     3007.86   1148.41 o
 -22  10  14      782.33      915.25   1588.65 o
 -20  10  14     1405.66     1470.10   1384.74 o
 -18  10  14     1503.52     1726.18   1318.35 o
 -16  10  14      512.03       -9.48   1062.26 o
 -23  11  14        0.25       25.64   1078.97 o
 -21  11  14      714.30       80.62   1422.68 o
 -19  11  14     5247.05     8019.15   1617.11 o
 -17  11  14     8695.01    -1237.73   1237.73 o
 -20  12  14     1665.45     3367.00   1598.14 o
 -18  12  14    19304.98    30587.53   2428.03 o
 -19  13  14     4894.29    12979.54   1991.75 o
 -15  13  14     6712.52    -1185.56   1185.56 o
 -29   1  15     3657.61     6105.09   1228.34 o
 -27   1  15     8532.23     -662.76    662.76 o
 -30   2  15      246.50     1261.74   1913.50 o
 -28   2  15     3630.67     1057.33   1698.95 o
 -26   2  15     3127.21      100.36   1512.15 o
 -24   2  15       92.37     -509.66    784.08 o
 -29   3  15      310.15     1522.26   1583.91 o
 -27   3  15     1344.08     -906.76    906.76 o
 -25   3  15     8309.31      -65.18    704.32 o
 -23   3  15     8339.54     -487.15    487.15 o
 -28   4  15     1132.71    -1313.60   1313.60 o
 -26   4  15    10615.10     1887.42   1498.55 o
 -22   4  15     2785.84     -713.71    713.71 o
 -25   5  15     5348.93     4073.66   2759.99 o
 -23   5  15    10312.60     -392.57    870.17 o
 -26   6  15     2743.37     3848.80   1166.59 o
 -24   6  15      774.29     2132.36   1050.93 o
 -22   6  15     4586.51     -816.14    816.14 o
 -27   7  15     2946.19     4723.28   1968.03 o
 -25   7  15        5.05       37.94   1645.56 o
 -23   7  15     1649.50     1991.02   1937.21 o
 -21   7  15       17.44    -1286.90   2214.63 o
 -26   8  15     3908.35     4595.24   1873.19 o
 -24   8  15     9692.71    12088.00   1844.74 o
 -22   8  15      749.26     -625.98   1356.28 o
 -20   8  15     8199.59    -1185.56   1185.56 o
 -25   9  15    14400.07    23938.89   2489.68 o
 -23   9  15    10688.64    13932.74   1873.19 o
 -21   9  15      523.33     -393.61   1251.95 o
 -24  10  15     5748.03     6525.34   1934.84 o
 -20  10  15     1355.73    -1218.76   1218.76 o
 -23  11  15      570.61      151.75   1692.98 o
 -21  11  15      208.39      497.94   1465.36 o
 -19  11  15       25.80    -1142.88   1142.88 o
 -20  12  15      170.58      616.49   1261.44 o
 -30   0  16       42.64    -1588.65   1588.65 o
 -29   1  16     3153.01    -1384.74   1384.74 o
 -27   1  16      880.73     -938.97    938.97 o
 -26   2  16     6611.51     -915.25    915.25 o
 -27   3  16    14533.74     -991.13    991.13 o
 -26   4  16      785.56    -1237.73   1237.73 o
 -25   5  16       45.02     -805.29    805.29 o
 -26   6  16       18.25     -962.68   1370.51 o
 -24   6  16      978.40     3385.97   1190.31 o
 -27   7  16     5841.36     4268.03   1740.41 o
 -25   7  16     4489.23    -1104.94   1323.09 o
 -26   8  16     6988.51     1531.75   1612.37 o
 -24   8  16     6255.24    -1361.03   1361.03 o
 -25   9  16     3373.01    -1612.37   1612.37 o
 -23   9  16     7827.85    -1251.95   1251.95 o
 
